# Supplementary material for: Acetyl-CoA carboxylase inhibitor increases LDL-apoB production rate in NASH with cirrhosis: prevention by fenofibrate
Source: J Lipid Res. 2023 Feb 2;64(3):100339. doi: 10.1016/j.jlr.2023.100339 (PMC10017426; doi:10.1016/j.jlr.2023.100339)
Supplement: Data filter 1 [file mmc1.xlsx]

## Sheet: PEPTIDE OUTPUT
Species	Code	Protein	Accession#	Sequence	Modifications	Mass	n	Charge	Fraction	Target RT	Filtered Avg f - 2001BHL-1005H	Filtered Avg f - 2002BHL-1007H	Filtered Avg f - 2003BHL-1009H	Filtered Avg f - 2004BHL-1011H	Filtered Avg f - 2005BHL-1012H	Isotopomer SD - 2001BHL-1005H	Isotopomer SD - 2002BHL-1007H	Isotopomer SD - 2003BHL-1009H	Isotopomer SD - 2004BHL-1011H	Isotopomer SD - 2005BHL-1012H
H	MTD000042	Apolipoprotein A-I	P02647	251+VSFLSALEEYTK	none	1385.71	20	2	ingel	19.09
H	MTD000042	Apolipoprotein A-I	P02647	70+LLDNWDSVTSTFSK	none	1611.78	17	2	ingel	15.97
H	MTD000042	Apolipoprotein B-100	P04114	1001+LELELRPTGEIEQYSVSATYELQR	none	2823.43	54	3	ingel	16.64
H	MTD000042	Apolipoprotein B-100	P04114	1001+LELELRPTGEIEQYSVSATYELQR	none	2823.43	54	4	ingel	16.64
H	MTD000042	Apolipoprotein B-100	P04114	101+EVYGFNPEGK	none	1138.53	18	2	ingel	9.44		0.555	0.396	0.745	0.659	0.216	0.128	0.071	0.097	0.196
H	MTD000042	Apolipoprotein B-100	P04114	1056+QSMTLSSEVQIPDFDVDLGTILR	none	2563.28	40	2	ingel	22.45
H	MTD000042	Apolipoprotein B-100	P04114	1056+QSxmTLSSEVQIPDFDVDLGTILR	m:Oxidized methionine	2579.28	40	3	ingel	21.41
H	MTD000042	Apolipoprotein B-100	P04114	1101+ITEVALMGHLSCDTK	C:Carbamidomethylation	1673.81	24	3	ingel	12.1
H	MTD000042	Apolipoprotein B-100	P04114	1135+SEILAHWSPAK	none	1237.65	25	2	ingel	10.27
H	MTD000042	Apolipoprotein B-100	P04114	1135+SEILAHWSPAK	none	1237.65	25	3	ingel	10.27						1.075	0.311
H	MTD000042	Apolipoprotein B-100	P04114	1146+LLLQMDSSATAYGSTVSK	none	1870.93	31	2	ingel	13.64						0.206
H	MTD000042	Apolipoprotein B-100	P04114	1146+LLLQMDSSATAYGSTVSK	none	1870.93	31	3	ingel	13.64	0.673					0.062
H	MTD000042	Apolipoprotein B-100	P04114	1146+LLLQMDSSATAYGSTVSKR	none	2027.04	35	3	ingel	12.53
H	MTD000042	Apolipoprotein B-100	P04114	1146+LLLQxmDSSATAYGSTVSK	m:Oxidized methionine	1886.93	31	2	ingel	11.16
H	MTD000042	Apolipoprotein B-100	P04114	1146+LLLQxmDSSATAYGSTVSK	m:Oxidized methionine	1886.93	31	3	ingel	11.16	0.692					0.142
H	MTD000042	Apolipoprotein B-100	P04114	1146+LLLQxmDSSATAYGSTVSKR	m:Oxidized methionine	2043.03	35	3	ingel	10.25
H	MTD000042	Apolipoprotein B-100	P04114	118+NSEEFAAAMSR	none	1211.52	32	2	ingel	8.91	0.587	0.595	0.283	0.888	0.662	0.129	0.171	0.066	0.145	0.125
H	MTD000042	Apolipoprotein B-100	P04114	118+NSEEFAAAMSR	none	1211.52	32	3	ingel	8.91
H	MTD000042	Apolipoprotein B-100	P04114	118+NSEEFAAAxmSR	m:Oxidized methionine	1227.52	32	2	ingel	5.97
H	MTD000042	Apolipoprotein B-100	P04114	1189+MTSNFPVDLSDYPK	none	1612.74	20	2	ingel	14.56	0.375	0.54	0.312	0.697	0.647	0.065	0.126	0.134	0.136	0.186
H	MTD000042	Apolipoprotein B-100	P04114	1189+MTSNFPVDLSDYPK	none	1612.74	20	3	ingel	14.56						0.463
H	MTD000042	Apolipoprotein B-100	P04114	1203+SLHMYANR	none	990.47	17	3	ingel	5.55
H	MTD000042	Apolipoprotein B-100	P04114	1230+LIVAMSSWLQK	none	1274.71	18	2	ingel	16.68	0.811	0.771	0.406	0.815		0.025	0.165	0.078	0.112	0.287
H	MTD000042	Apolipoprotein B-100	P04114	1230+LIVAMSSWLQK	none	1274.71	18	3	ingel	16.68
H	MTD000042	Apolipoprotein B-100	P04114	1230+LIVAxmSSWLQK	m:Oxidized methionine	1290.7	18	2	ingel	13.35								2.147
H	MTD000042	Apolipoprotein B-100	P04114	1241+ASGSLPYTQTLQDHLNSLK	none	2072.05	35	2	ingel	14.24
H	MTD000042	Apolipoprotein B-100	P04114	1241+ASGSLPYTQTLQDHLNSLK	none	2072.05	35	3	ingel	14.24	0.612					0.185	0.212		0.342
H	MTD000042	Apolipoprotein B-100	P04114	1260+EFNLQNMGLPDFHIPENLFLK	none	2515.26	36	2	ingel	22.31
H	MTD000042	Apolipoprotein B-100	P04114	1260+EFNLQNMGLPDFHIPENLFLK	none	2515.26	36	3	ingel	22.31						0.2	0.45			0.354
H	MTD000042	Apolipoprotein B-100	P04114	1260+EFNLQNxmGLPDFHIPENLFLK	m:Oxidized methionine	2531.25	36	3	ingel	20.45					0.779	0.218	0.24			0.108
H	MTD000042	Apolipoprotein B-100	P04114	1296+IEIPLPFGGK	none	1069.62	17	2	ingel	17.1	0.728	0.722	0.51	0.744		0.019	0.035	0.039	0.118	0.291
H	MTD000042	Apolipoprotein B-100	P04114	1334+EFQVPTFTIPK	none	1305.7	16	2	ingel	16.68	0.627		0.274	0.89		0.089	0.261	0.157	0.125	0.292
H	MTD000042	Apolipoprotein B-100	P04114	1334+EFQVPTFTIPK	none	1305.7	16	3	ingel	16.68
H	MTD000042	Apolipoprotein B-100	P04114	1393+ADSVVDLLSYNVQGSGETTYDHK	none	2497.16	39	3	ingel	15.46	0.524				0.691	0.135	0.206		0.312	0.165
H	MTD000042	Apolipoprotein B-100	P04114	1393+ADSVVDLLSYNVQGSGETTYDHK	none	2497.16	39	4	ingel	15.46
H	MTD000042	Apolipoprotein B-100	P04114	140+QVFLYPEKDEPTYILNIK	none	2209.17	27	3	ingel	16.53		0.664					0.166		0.292	0.311
H	MTD000042	Apolipoprotein B-100	P04114	1499+GTYGLSCQR	C:Carbamidomethylation	1040.47	17	2	ingel	6
H	MTD000042	Apolipoprotein B-100	P04114	1537+YEDGTLSLTSTSDLQSGIIK	none	2127.06	32	2	ingel	15.11	0.703		0.894	1.129		0.151	0.266	0.041	0.131	0.355
H	MTD000042	Apolipoprotein B-100	P04114	1537+YEDGTLSLTSTSDLQSGIIK	none	2127.06	32	3	ingel	15.11	0.951	1.119	0.929		0.803	0.032	0.071	0.052	0.303	0.115
H	MTD000042	Apolipoprotein B-100	P04114	158+RGIISALLVPPETEEAK	none	1822.02	38	3	ingel	15.47
H	MTD000042	Apolipoprotein B-100	P04114	159+GIISALLVPPETEEAK	none	1665.92	34	2	ingel	17.37	0.65	0.714	0.436	0.955	0.665	0.085	0.134	0.159	0.055	0.055
H	MTD000042	Apolipoprotein B-100	P04114	159+GIISALLVPPETEEAK	none	1665.92	34	3	ingel	17.37	0.637	0.81	0.582	0.831	0.737	0.092	0.091	0.081	0.098	0.164
H	MTD000042	Apolipoprotein B-100	P04114	1600+SEYQADYESLR	none	1359.59	28	2	ingel	8.99	0.597		0.63	0.93	0.792	0.162	0.34	0.154	0.062	0.126
H	MTD000042	Apolipoprotein B-100	P04114	1600+SEYQADYESLR	none	1359.59	28	3	ingel	8.99
H	MTD000042	Apolipoprotein B-100	P04114	1647+IGQDGISTSATTNLK	none	1504.77	25	2	ingel	8.78	0.643	0.75	0.746	0.987	0.873	0.068	0.04	0.038	0.055	0.133
H	MTD000042	Apolipoprotein B-100	P04114	1647+IGQDGISTSATTNLK	none	1504.77	25	3	ingel	8.78	0.462					0.188	0.207			0.332
H	MTD000042	Apolipoprotein B-100	P04114	1662+CSLLVLENELNAELGLSGASMK	C:Carbamidomethylation	2347.18	43	2	ingel	21.68
H	MTD000042	Apolipoprotein B-100	P04114	1662+CSLLVLENELNAELGLSGASMK	C:Carbamidomethylation	2347.18	43	3	ingel	21.68
H	MTD000042	Apolipoprotein B-100	P04114	1703+AALTELSLGSAYQAMILGVDSK	none	2237.16	44	2	ingel	20.83
H	MTD000042	Apolipoprotein B-100	P04114	1703+AALTELSLGSAYQAMILGVDSK	none	2237.16	44	3	ingel	20.83	0.852		0.731	0.949	0.582	0.07	0.203	0.067	0.175	0.099
H	MTD000042	Apolipoprotein B-100	P04114	1703+AALTELSLGSAYQAxmILGVDSK	m:Oxidized methionine	2253.16	44	3	ingel	17.72
H	MTD000042	Apolipoprotein B-100	P04114	1738+LSNDMMGSYAEMK	none	1475.61	24	2	ingel	11.27			0.906			0.242	0.42	0.037	0.507	0.327
H	MTD000042	Apolipoprotein B-100	P04114	1738+LSNDMMGSYAEMK	none	1475.61	24	3	ingel	11.27
H	MTD000042	Apolipoprotein B-100	P04114	1738+LSNDMMGSYAExmK	m:Oxidized methionine	1491.6	24	2	ingel	9.11						0.309
H	MTD000042	Apolipoprotein B-100	P04114	1738+LSNDMxmGSYAEMK	m:Oxidized methionine	1491.6	24	2	ingel	8.72						0.309
H	MTD000042	Apolipoprotein B-100	P04114	1738+LSNDxmMGSYAEMK	m:Oxidized methionine	1491.6	24	2	ingel	9.1						0.309
H	MTD000042	Apolipoprotein B-100	P04114	1738+LSNDxmMGSYAExmK	m:Oxidized methionine	1507.6	24	2	ingel	7.05
H	MTD000042	Apolipoprotein B-100	P04114	1751+FDHTNSLNIAGLSLDFSSK	none	2065.01	31	3	ingel	17.3
H	MTD000042	Apolipoprotein B-100	P04114	1770+LDNIYSSDKFYK	none	1491.72	15	2	ingel	10.22
H	MTD000042	Apolipoprotein B-100	P04114	1770+LDNIYSSDKFYK	none	1491.72	15	3	ingel	10.22						0.347	0.801		1.234	0.318
H	MTD000042	Apolipoprotein B-100	P04114	1782+QTVNLQLQPYSLVTTLNSDLK	none	2374.27	31	2	ingel	20.05
H	MTD000042	Apolipoprotein B-100	P04114	1782+QTVNLQLQPYSLVTTLNSDLK	none	2374.27	31	3	ingel	20.05
H	MTD000042	Apolipoprotein B-100	P04114	1803+YNALDLTNNGK	none	1221.6	16	2	ingel	9.57
H	MTD000042	Apolipoprotein B-100	P04114	1838+HIYAISSAALSASYK	none	1580.82	33	2	ingel	11.53
H	MTD000042	Apolipoprotein B-100	P04114	1838+HIYAISSAALSASYK	none	1580.82	33	3	ingel	11.53
H	MTD000042	Apolipoprotein B-100	P04114	1859+VQGVEFSHR	none	1057.53	20	3	ingel	6.06
H	MTD000042	Apolipoprotein B-100	P04114	1868+LNTDIAGLASAIDMSTNYNSDSLHFSNVFR	none	3272.54	54	3	ingel	20.32							0.109
H	MTD000042	Apolipoprotein B-100	P04114	1868+LNTDIAGLASAIDMSTNYNSDSLHFSNVFR	none	3272.54	54	4	ingel	20.32
H	MTD000042	Apolipoprotein B-100	P04114	1868+LNTDIAGLASAIDxmSTNYNSDSLHFSNVFR	m:Oxidized methionine	3288.54	54	3	ingel	19.61
H	MTD000042	Apolipoprotein B-100	P04114	1868+LNTDIAGLASAIDxmSTNYNSDSLHFSNVFR	m:Oxidized methionine	3288.54	54	4	ingel	19.61
H	MTD000042	Apolipoprotein B-100	P04114	1917+LALWGEHTGQLYSK	none	1601.82	25	2	ingel	12.68
H	MTD000042	Apolipoprotein B-100	P04114	1917+LALWGEHTGQLYSK	none	1601.82	25	3	ingel	12.68						0.254	0.232		0.26	0.293
H	MTD000042	Apolipoprotein B-100	P04114	1935+AEPLAFTFSHDYK	none	1524.72	24	2	ingel	13.23
H	MTD000042	Apolipoprotein B-100	P04114	1935+AEPLAFTFSHDYK	none	1524.72	24	3	ingel	13.23	0.421	0.553			0.708	0.172	0.082		0.384	0.138
H	MTD000042	Apolipoprotein B-100	P04114	1968+VSALLTPAEQTGTWK	none	1600.85	26	2	ingel	12.91	0.607	0.752	0.422	1.009	0.681	0.072	0.044	0.037	0.037	0.092
H	MTD000042	Apolipoprotein B-100	P04114	1968+VSALLTPAEQTGTWK	none	1600.85	26	3	ingel	12.91			0.954					0.123	0.345
H	MTD000042	Apolipoprotein B-100	P04114	197+GNVATEISTER	none	1175.58	24	2	ingel	7.38		0.72		1.006	0.767	0.277	0.135		0.154	0.076
H	MTD000042	Apolipoprotein B-100	P04114	1985+TQFNNNEYSQDLDAYNTK	none	2163.93	33	2	ingel	10.71						0.029	0.024			0.181
H	MTD000042	Apolipoprotein B-100	P04114	1985+TQFNNNEYSQDLDAYNTK	none	2163.93	33	3	ingel	10.71						0.14	0.061	0.164		0.093
H	MTD000042	Apolipoprotein B-100	P04114	2003+DKIGVELTGR	none	1086.6	16	3	ingel	8.37
H	MTD000042	Apolipoprotein B-100	P04114	2013+TLADLTLLDSPIK	none	1398.8	17	2	ingel	17.89	0.831	0.87	0.657	0.896	0.727	0.036	0.164	0.077	0.164	0.169
H	MTD000042	Apolipoprotein B-100	P04114	2013+TLADLTLLDSPIK	none	1398.8	17	3	ingel	17.89
H	MTD000042	Apolipoprotein B-100	P04114	2013+TLADLTLLDSPIKVPLLLSEPINIIDALEMR	none	3415.92	51	3	ingel	24.82
H	MTD000042	Apolipoprotein B-100	P04114	2013+TLADLTLLDSPIKVPLLLSEPINIIDALEMR	none	3415.92	51	4	ingel	24.82
H	MTD000042	Apolipoprotein B-100	P04114	2013+TLADLTLLDSPIKVPLLLSEPINIIDALExmR	m:Oxidized methionine	3431.92	51	3	ingel	24.65
H	MTD000042	Apolipoprotein B-100	P04114	2013+TLADLTLLDSPIKVPLLLSEPINIIDALExmR	m:Oxidized methionine	3431.92	51	4	ingel	24.65
H	MTD000042	Apolipoprotein B-100	P04114	2026+VPLLLSEPINIIDALEMR	none	2035.14	34	2	ingel	23.98	0.609	0.727		0.769	0.767	0.072	0.077	0.345	0.068	0.128
H	MTD000042	Apolipoprotein B-100	P04114	2026+VPLLLSEPINIIDALEMR	none	2035.14	34	3	ingel	23.98	0.599		0.411			0.179	0.481	0.113	0.482	0.414
H	MTD000042	Apolipoprotein B-100	P04114	2026+VPLLLSEPINIIDALExmR	m:Oxidized methionine	2051.13	34	2	ingel	23.74	0.455	0.753	0.666	0.806	0.707	0.101	0.194	0.086	0.067	0.082
H	MTD000042	Apolipoprotein B-100	P04114	2026+VPLLLSEPINIIDALExmR	m:Oxidized methionine	2051.13	34	3	ingel	23.74			0.468			0.268	0.399	0.193		0.332
H	MTD000042	Apolipoprotein B-100	P04114	2044+DAVEKPQEFTIVAFVK	none	1819.97	29	3	ingel	16.47		0.545			0.831		0.158		0.308	0.094
H	MTD000042	Apolipoprotein B-100	P04114	2086+QTIIVVLENVQR	none	1410.82	22	2	ingel	15.78
H	MTD000042	Apolipoprotein B-100	P04114	2086+QTIIVVLENVQR	none	1410.82	22	3	ingel	15.78
H	MTD000042	Apolipoprotein B-100	P04114	2118+LPQQANDYLNSFNWER	none	1993.93	34	2	ingel	15.87	0.572	0.653	0.525	0.821	0.679	0.053	0.053	0.102	0.086	0.088
H	MTD000042	Apolipoprotein B-100	P04114	2118+LPQQANDYLNSFNWER	none	1993.93	34	3	ingel	15.87	0.683	0.717	0.656	0.815	0.848	0.133	0.069	0.039	0.137	0.127
H	MTD000042	Apolipoprotein B-100	P04114	2151+ITENDIQIALDDAK	none	1557.79	28	2	ingel	14.33	0.854	1.111	0.823			0.117	0.044	0.136		0.1
H	MTD000042	Apolipoprotein B-100	P04114	2151+ITENDIQIALDDAK	none	1557.79	28	3	ingel	14.33			0.779		0.976	0.112	0.115	0.166		0.156
H	MTD000042	Apolipoprotein B-100	P04114	2171+LSQLQTYMIQFDQYIK	none	2018.02	27	2	ingel	20.26		0.917					0.13		0.286
H	MTD000042	Apolipoprotein B-100	P04114	2171+LSQLQTYMIQFDQYIK	none	2018.02	27	3	ingel	20.26		0.74		1.052	0.837	0.253	0.107	0.423	0.155	0.107
H	MTD000042	Apolipoprotein B-100	P04114	2171+LSQLQTYxmIQFDQYIK	m:Oxidized methionine	2034.01	27	3	ingel	17.34
H	MTD000042	Apolipoprotein B-100	P04114	2196+IAIANIIDEIIEK	none	1453.84	26	2	ingel	23						0.524	0.276	0.613	0.223	0.351
H	MTD000042	Apolipoprotein B-100	P04114	2196+IAIANIIDEIIEK	none	1453.84	26	3	ingel	23	0.968		0.946			0.081	0.256	0.107		0.267
H	MTD000042	Apolipoprotein B-100	P04114	220+TGISPLALIK	none	1011.63	15	2	ingel	16.15						0.104		0.217	0.051	0.076
H	MTD000042	Apolipoprotein B-100	P04114	2241+SGSSTASWIQNVDTK	none	1579.75	27	2	ingel	11.19	0.703	0.706	0.724		0.656	0.098	0.029	0.045	0.222	0.11
H	MTD000042	Apolipoprotein B-100	P04114	2241+SGSSTASWIQNVDTK	none	1579.75	27	3	ingel	11.19	0.765					0.144
H	MTD000042	Apolipoprotein B-100	P04114	2296+VLLDQLGTTISFER	none	1590.86	22	2	ingel	17.15	0.758	0.723	0.537		0.779	0.099	0.157	0.02	0.212	0.156
H	MTD000042	Apolipoprotein B-100	P04114	2296+VLLDQLGTTISFER	none	1590.86	22	3	ingel	17.15		0.572				0.34	0.074	0.224	0.239	0.375
H	MTD000042	Apolipoprotein B-100	P04114	2348+YEVDQQIQVLMDK	none	1607.79	24	2	ingel	14.96							0.078	0.034		0.192
H	MTD000042	Apolipoprotein B-100	P04114	2348+YEVDQQIQVLMDK	none	1607.79	24	3	ingel	14.96						0.111		0.152	0.29	0.299
H	MTD000042	Apolipoprotein B-100	P04114	2348+YEVDQQIQVLxmDK	m:Oxidized methionine	1623.78	24	2	ingel	12.22	0.584					0.108	0.393		0.555
H	MTD000042	Apolipoprotein B-100	P04114	2348+YEVDQQIQVLxmDK	m:Oxidized methionine	1623.78	24	3	ingel	12.22						0.237
H	MTD000042	Apolipoprotein B-100	P04114	2361+LVELAHQYK	none	1099.6	18	2	ingel	7.35
H	MTD000042	Apolipoprotein B-100	P04114	2361+LVELAHQYK	none	1099.6	18	3	ingel	7.35						1.669	0.26		1.193	0.39
H	MTD000042	Apolipoprotein B-100	P04114	2377+LSNVLQQVK	none	1027.6	15	2	ingel	9.75	0.855	0.897		0.913	0.703	0.19	0.134	0.312	0.077	0.165
H	MTD000042	Apolipoprotein B-100	P04114	2429+SFDYHQFVDETNDK	none	1743.74	23	2	ingel	11.9
H	MTD000042	Apolipoprotein B-100	P04114	2429+SFDYHQFVDETNDK	none	1743.74	23	3	ingel	11.9
H	MTD000042	Apolipoprotein B-100	P04114	2450+LNGEIQALELPQK	none	1451.8	30	2	ingel	13		0.76					0.173		0.216	0.305
H	MTD000042	Apolipoprotein B-100	P04114	2450+LNGEIQALELPQK	none	1451.8	30	3	ingel	13	0.622	0.926				0.194	0.062		0.271
H	MTD000042	Apolipoprotein B-100	P04114	2475+ATVAVYLESLQDTK	none	1536.8	24	2	ingel	15.44	0.65	0.838	0.544	0.964	0.933	0.123	0.108	0.04	0.055	0.136
H	MTD000042	Apolipoprotein B-100	P04114	2475+ATVAVYLESLQDTK	none	1536.8	24	3	ingel	15.44		0.704				0.265	0.161	0.747	0.324	0.557
H	MTD000042	Apolipoprotein B-100	P04114	2489+ITLIINWLQEALSSASLAHMK	none	2338.27	40	3	ingel	23.9
H	MTD000042	Apolipoprotein B-100	P04114	2489+ITLIINWLQEALSSASLAHxmK	m:Oxidized methionine	2354.27	40	3	ingel	23.6
H	MTD000042	Apolipoprotein B-100	P04114	2512+FRETLEDTR	none	1165.57	18	3	ingel	6.37
H	MTD000042	Apolipoprotein B-100	P04114	2523+MYQMDIQQELQR	none	1581.73	29	2	ingel	12.86		0.766	0.405	0.901		0.238	0.061	0.104	0.152	0.257
H	MTD000042	Apolipoprotein B-100	P04114	2523+MYQMDIQQELQR	none	1581.73	29	3	ingel	12.86						0.232	0.522		0.243	0.48
H	MTD000042	Apolipoprotein B-100	P04114	2523+MYQxmDIQQELQR	m:Oxidized methionine	1597.72	29	2	ingel	10.58
H	MTD000042	Apolipoprotein B-100	P04114	2523+MYQxmDIQQELQR	m:Oxidized methionine	1597.72	29	3	ingel	10.58						0.283
H	MTD000042	Apolipoprotein B-100	P04114	2523+xmYQMDIQQELQR	m:Oxidized methionine	1597.72	29	2	ingel	11.51
H	MTD000042	Apolipoprotein B-100	P04114	2523+xmYQMDIQQELQR	m:Oxidized methionine	1597.72	29	3	ingel	11.51						0.283
H	MTD000042	Apolipoprotein B-100	P04114	2523+xmYQxmDIQQELQR	m:Oxidized methionine	1613.72	29	2	ingel	9.57
H	MTD000042	Apolipoprotein B-100	P04114	2523+xmYQxmDIQQELQR	m:Oxidized methionine	1613.72	29	3	ingel	9.57
H	MTD000042	Apolipoprotein B-100	P04114	2560+NLTDFAEQYSIQDWAK	none	1927.89	31	2	ingel	17.27	0.674	0.827	0.623	0.796	0.571	0.113	0.054	0.17	0.148	0.111
H	MTD000042	Apolipoprotein B-100	P04114	2560+NLTDFAEQYSIQDWAK	none	1927.89	31	3	ingel	17.27	0.831	0.837	0.513	0.895		0.075	0.132	0.1	0.091	0.296
H	MTD000042	Apolipoprotein B-100	P04114	2579+ALVEQGFTVPEIK	none	1429.78	24	2	ingel	14.84	0.523	0.71	0.54	0.874	0.642	0.177	0.127	0.032	0.154	0.042
H	MTD000042	Apolipoprotein B-100	P04114	2579+ALVEQGFTVPEIK	none	1429.78	24	3	ingel	14.84	1.011	0.869	0.509	0.994	0.635	0.03	0.171	0.141	0.08	0.04
H	MTD000042	Apolipoprotein B-100	P04114	2592+TILGTMPAFEVSLQALQK	none	1946.05	33	2	ingel	20.38	0.584			0.905	0.663	0.139	0.237	0.236	0.046	0.033
H	MTD000042	Apolipoprotein B-100	P04114	2592+TILGTMPAFEVSLQALQK	none	1946.05	33	3	ingel	20.38	0.663	0.682	0.585		0.528	0.068	0.057	0.079	0.209	0.043
H	MTD000042	Apolipoprotein B-100	P04114	2592+TILGTxmPAFEVSLQALQK	m:Oxidized methionine	1962.05	33	2	ingel	17.99
H	MTD000042	Apolipoprotein B-100	P04114	2592+TILGTxmPAFEVSLQALQK	m:Oxidized methionine	1962.05	33	3	ingel	17.99	0.453					0.131
H	MTD000042	Apolipoprotein B-100	P04114	2610+ATFQTPDFIVPLTDLR	none	1832.97	24	2	ingel	20.22	0.565	0.622	0.525	0.802	0.549	0.081	0.118	0.033	0.11	0.127
H	MTD000042	Apolipoprotein B-100	P04114	2610+ATFQTPDFIVPLTDLR	none	1832.97	24	3	ingel	20.22	0.676	0.708	0.506	0.715		0.047	0.131	0.169	0.164	0.318
H	MTD000042	Apolipoprotein B-100	P04114	263+EQHLFLPFSYK	none	1407.72	19	2	ingel	15.41
H	MTD000042	Apolipoprotein B-100	P04114	263+EQHLFLPFSYK	none	1407.72	19	3	ingel	15.41						0.809	1.342		1.428	1.168
H	MTD000042	Apolipoprotein B-100	P04114	2675+TIDQMLNSELQWPVPDIYLR	none	2430.23	35	2	ingel	21.9	0.635	0.787			0.64	0.068	0.071		0.269	0.132
H	MTD000042	Apolipoprotein B-100	P04114	2675+TIDQMLNSELQWPVPDIYLR	none	2430.23	35	3	ingel	21.9			0.537			0.253	0.353	0.025	0.292	0.29
H	MTD000042	Apolipoprotein B-100	P04114	2675+TIDQxmLNSELQWPVPDIYLR	m:Oxidized methionine	2446.22	35	2	ingel	20.26
H	MTD000042	Apolipoprotein B-100	P04114	2675+TIDQxmLNSELQWPVPDIYLR	m:Oxidized methionine	2446.22	35	3	ingel	20.26		0.685	0.704			0.25	0.148	0.117	0.252	0.458
H	MTD000042	Apolipoprotein B-100	P04114	2695+DLKVEDIPLAR	none	1267.71	21	3	ingel	12.71						0.838	0.445		0.647	0.563
H	MTD000042	Apolipoprotein B-100	P04114	2698+VEDIPLAR	none	911.51	18	2	ingel	9.4			0.555			0.207	0.745	0.185	0.544	0.2
H	MTD000042	Apolipoprotein B-100	P04114	276+YGMVAQVTQTLK	none	1337.7	18	2	ingel	12.48		0.841	0.322	1.027	0.624	0.208	0.031	0.035	0.078	0.135
H	MTD000042	Apolipoprotein B-100	P04114	276+YGMVAQVTQTLK	none	1337.7	18	3	ingel	12.48						1.647	1.056		2.86
H	MTD000042	Apolipoprotein B-100	P04114	276+YGxmVAQVTQTLK	m:Oxidized methionine	1353.7	18	2	ingel	9.58	0.388			0.64	0.464	0.038	0.278	0.394	0.096	0.061
H	MTD000042	Apolipoprotein B-100	P04114	276+YGxmVAQVTQTLK	m:Oxidized methionine	1353.7	18	3	ingel	9.58
H	MTD000042	Apolipoprotein B-100	P04114	2837+TEHGSEMLFFGNAIEGK	none	1865.86	34	2	ingel	15.11
H	MTD000042	Apolipoprotein B-100	P04114	2837+TEHGSEMLFFGNAIEGK	none	1865.86	34	3	ingel	15.11		1.063				0.334	0.152		0.226
H	MTD000042	Apolipoprotein B-100	P04114	2837+TEHGSExmLFFGNAIEGK	m:Oxidized methionine	1881.86	34	3	ingel	13.07
H	MTD000042	Apolipoprotein B-100	P04114	2865+NTLELSNGVIVK	none	1285.72	16	2	ingel	12.08	0.675	0.597				0.076	0.169	0.301	0.31	0.397
H	MTD000042	Apolipoprotein B-100	P04114	2865+NTLELSNGVIVK	none	1285.72	16	3	ingel	12.08						0.289
H	MTD000042	Apolipoprotein B-100	P04114	2877+INNQLTLDSNTK	none	1359.7	17	2	ingel	8.16			0.631		0.915	0.389	0.301	0.178		0.142
H	MTD000042	Apolipoprotein B-100	P04114	2877+INNQLTLDSNTK	none	1359.7	17	3	ingel	8.16
H	MTD000042	Apolipoprotein B-100	P04114	2898+LDFSSQADLR	none	1150.56	22	2	ingel	10.54	0.67		0.608			0.039	0.244	0.091	0.267	0.255
H	MTD000042	Apolipoprotein B-100	P04114	2898+LDFSSQADLRNEIK	none	1634.83	29	2	ingel	11.72
H	MTD000042	Apolipoprotein B-100	P04114	2898+LDFSSQADLRNEIK	none	1634.83	29	3	ingel	11.72	0.609	0.709				0.133	0.142
H	MTD000042	Apolipoprotein B-100	P04114	2936+FSDEGTHESQISFTIEGPLTSFGLSNK	none	2927.38	50	3	ingel	18.55
H	MTD000042	Apolipoprotein B-100	P04114	2970+VNQNLVYESGSLNFSK	none	1797.89	27	2	ingel	12.84	0.68	0.732		0.918		0.033	0.141		0.056	0.253
H	MTD000042	Apolipoprotein B-100	P04114	2970+VNQNLVYESGSLNFSK	none	1797.89	27	3	ingel	12.84
H	MTD000042	Apolipoprotein B-100	P04114	3006+GMALFGEGK	none	908.44	17	2	ingel	11.37	0.619	0.854		0.775	0.751	0.104	0.101	0.2	0.195	0.073
H	MTD000042	Apolipoprotein B-100	P04114	3006+GxmALFGEGK	m:Oxidized methionine	924.44	17	2	ingel	8.13						0.667			0.391
H	MTD000042	Apolipoprotein B-100	P04114	3035+NSLFFSAQPFEITASTNNEGNLK	none	2528.22	44	2	ingel	18.16
H	MTD000042	Apolipoprotein B-100	P04114	3035+NSLFFSAQPFEITASTNNEGNLK	none	2528.22	44	3	ingel	18.16	0.843	0.81		0.994	0.586	0.161	0.169	0.253	0.124	0.108
H	MTD000042	Apolipoprotein B-100	P04114	306+MGLAFESTK	none	982.48	15	2	ingel	10.56	0.664	0.684	0.806		0.736	0.172	0.068	0.049	0.271	0.136
H	MTD000042	Apolipoprotein B-100	P04114	306+xmGLAFESTK	m:Oxidized methionine	998.47	15	2	ingel	8.45						0.439	0.318		0.552
H	MTD000042	Apolipoprotein B-100	P04114	3068+IDFLNNYALFLSPSAQQASWQVSAR	none	2825.41	54	3	ingel	21.2		0.83					0.111
H	MTD000042	Apolipoprotein B-100	P04114	3068+IDFLNNYALFLSPSAQQASWQVSAR	none	2825.41	54	4	ingel	21.2
H	MTD000042	Apolipoprotein B-100	P04114	3137+LPYTIITTPPLKDFSLWEK	none	2261.23	23	2	ingel	20.19
H	MTD000042	Apolipoprotein B-100	P04114	3137+LPYTIITTPPLKDFSLWEK	none	2261.23	23	3	ingel	20.19	0.789	0.781				0.115	0.068		0.388	0.243
H	MTD000042	Apolipoprotein B-100	P04114	3137+LPYTIITTPPLKDFSLWEK	none	2261.23	23	4	ingel	20.19
H	MTD000042	Apolipoprotein B-100	P04114	3245+TFQIPGYTVPVVNVEVSPFTIEMSAFGYVFPK	none	3562.81	47	3	ingel	24.15
H	MTD000042	Apolipoprotein B-100	P04114	3245+TFQIPGYTVPVVNVEVSPFTIEMSAFGYVFPK	none	3562.81	47	4	ingel	24.15
H	MTD000042	Apolipoprotein B-100	P04114	3245+TFQIPGYTVPVVNVEVSxpFTIEMSAFGYVFPK	p:Hydroxylation	3578.8	47	3	ingel	23.67							1.814
H	MTD000042	Apolipoprotein B-100	P04114	3245+TFQIPGYTVPVVNVEVSxpFTIEMSAFGYVFPK	p:Hydroxylation	3578.8	47	4	ingel	23.67
H	MTD000042	Apolipoprotein B-100	P04114	3277+AVSMPSFSILGSDVR	none	1564.79	29	2	ingel	17.43	0.466	0.555	0.54	0.653	0.586	0.05	0.053	0.033	0.094	0.008
H	MTD000042	Apolipoprotein B-100	P04114	3277+AVSMPSFSILGSDVR	none	1564.79	29	3	ingel	17.43						0.285			0.398
H	MTD000042	Apolipoprotein B-100	P04114	3277+AVSMxpSFSILGSDVR	p:Hydroxylation	1580.79	29	2	ingel	14.85	0.595	0.506	0.196	0.787	0.683	0.066	0.053	0.111	0.182	0.075
H	MTD000042	Apolipoprotein B-100	P04114	3277+AVSMxpSFSILGSDVR	p:Hydroxylation	1580.79	29	3	ingel	14.85	0.696					0.147
H	MTD000042	Apolipoprotein B-100	P04114	3277+AVSxmPSFSILGSDVR	m:Oxidized methionine	1580.79	29	2	ingel	14.81	0.595	0.506	0.196	0.787	0.683	0.066	0.053	0.111	0.182	0.075
H	MTD000042	Apolipoprotein B-100	P04114	3277+AVSxmPSFSILGSDVR	m:Oxidized methionine	1580.79	29	3	ingel	14.81	0.696					0.147
H	MTD000042	Apolipoprotein B-100	P04114	3292+VPSYTLILPSLELPVLHVPR	none	2242.31	32	2	ingel	22.15
H	MTD000042	Apolipoprotein B-100	P04114	3292+VPSYTLILPSLELPVLHVPR	none	2242.31	32	3	ingel	22.15	0.437	0.506				0.042	0.131		0.313	0.329
H	MTD000042	Apolipoprotein B-100	P04114	3292+VPSYTLILPSLELPVLHVPR	none	2242.31	32	4	ingel	22.15
H	MTD000042	Apolipoprotein B-100	P04114	335+LTISEQNIQR	none	1200.65	23	2	ingel	8.65	0.495	0.739	0.391		0.49	0.07	0.089	0.125	0.216	0.094
H	MTD000042	Apolipoprotein B-100	P04114	335+LTISEQNIQR	none	1200.65	23	3	ingel	8.65
H	MTD000042	Apolipoprotein B-100	P04114	3395+LATALSLSNK	none	1016.59	18	2	ingel	9.78	0.99	0.992	0.625		0.86	0.074	0.044	0.121	0.035	0.037
H	MTD000042	Apolipoprotein B-100	P04114	3420+NMEVSVATTTK	none	1179.58	16	2	ingel	7.69						0.22	0.246	0.41	0.467	0.331
H	MTD000042	Apolipoprotein B-100	P04114	3481+LSLESLTSYFSIESSTK	none	1890.95	28	2	ingel	20.33	0.842	0.749				0.083	0.134		0.338	0.175
H	MTD000042	Apolipoprotein B-100	P04114	3481+LSLESLTSYFSIESSTK	none	1890.95	28	3	ingel	20.33							0.253
H	MTD000042	Apolipoprotein B-100	P04114	3481+LSLESLTSYFSIESSTKGDVK	none	2290.16	33	3	ingel	19.05
H	MTD000042	Apolipoprotein B-100	P04114	3508+EYSGTIASEANTYLNSK	none	1846.86	33	2	ingel	12.45
H	MTD000042	Apolipoprotein B-100	P04114	3508+EYSGTIASEANTYLNSK	none	1846.86	33	3	ingel	12.45
H	MTD000042	Apolipoprotein B-100	P04114	3548+ENFAGEATLQR	none	1234.59	28	2	ingel	8.66	0.525	0.878	0.622	0.929	0.77	0.07	0.122	0.144	0.008	0.027
H	MTD000042	Apolipoprotein B-100	P04114	3548+ENFAGEATLQR	none	1234.59	28	3	ingel	8.66
H	MTD000042	Apolipoprotein B-100	P04114	3559+IYSLWEHSTK	none	1262.63	15	2	ingel	10.66
H	MTD000042	Apolipoprotein B-100	P04114	3559+IYSLWEHSTK	none	1262.63	15	3	ingel	10.66						1.271	1.546		0.823	0.531
H	MTD000042	Apolipoprotein B-100	P04114	3713+NPNGYSFSIPVK	none	1321.67	19	2	ingel	13.12
H	MTD000042	Apolipoprotein B-100	P04114	3725+VLADKFIIPGLK	none	1312.81	16	3	ingel	15.52							0.476
H	MTD000042	Apolipoprotein B-100	P04114	3737+LNDLNSVLVMPTFHVPFTDLQVPSCK	C:Carbamidomethylation	2970.5	36	3	ingel	21.26
H	MTD000042	Apolipoprotein B-100	P04114	3737+LNDLNSVLVMPTFHVPFTDLQVPSCK	C:Carbamidomethylation	2970.5	36	4	ingel	21.26
H	MTD000042	Apolipoprotein B-100	P04114	3737+LNDLNSVLVxmPTFHVPFTDLQVPSCK	C:Carbamidomethylation m:Oxidized methionine	2986.49	36	3	ingel	19.67
H	MTD000042	Apolipoprotein B-100	P04114	3776+TSSFALNLPTLPEVK	none	1615.88	24	2	ingel	18.04						0.363	0.456	0.549	0.371	0.223
H	MTD000042	Apolipoprotein B-100	P04114	3776+TSSFALNLPTLPEVK	none	1615.88	24	3	ingel	18.04						0.514	0.5	0.602	0.526	0.585
H	MTD000042	Apolipoprotein B-100	P04114	3776+TSSFALNLPTLPEVKFPEVDVLTK	none	2644.44	35	3	ingel	21.29
H	MTD000042	Apolipoprotein B-100	P04114	3800+YSQPEDSLIPFFEITVPESQLTVSQFTLPK	none	3439.74	54	3	ingel	23.49						0.793	0.794	0.552	0.439	0.276
H	MTD000042	Apolipoprotein B-100	P04114	3800+YSQPEDSLIPFFEITVPESQLTVSQFTLPK	none	3439.74	54	4	ingel	23.49						1.05	0.21		1.309	1.438
H	MTD000042	Apolipoprotein B-100	P04114	3830+SVSDGIAALDLNAVANK	none	1656.87	35	2	ingel	14.93	0.823	0.952	0.685	1.103	0.805	0.034	0.096	0.181	0.051	0.082
H	MTD000042	Apolipoprotein B-100	P04114	3830+SVSDGIAALDLNAVANK	none	1656.87	35	3	ingel	14.93	0.893	0.891	0.652	0.972	0.679	0.07	0.101	0.087	0.128	0.156
H	MTD000042	Apolipoprotein B-100	P04114	3847+IADFELPTIIVPEQTIEIPSIK	none	2465.37	40	2	ingel	22.09		0.815	0.656	0.933		0.355	0.173	0.033	0.099	0.229
H	MTD000042	Apolipoprotein B-100	P04114	3847+IADFELPTIIVPEQTIEIPSIK	none	2465.37	40	3	ingel	22.09						0.214	0.371	0.266	0.411	0.348
H	MTD000042	Apolipoprotein B-100	P04114	3869+FSVPAGIVIPSFQALTAR	none	1873.05	36	2	ingel	21.2	0.54	0.585	0.382	0.756	0.545	0.019	0.068	0.105	0.023	0.063
H	MTD000042	Apolipoprotein B-100	P04114	3869+FSVPAGIVIPSFQALTAR	none	1873.05	36	3	ingel	21.2	0.588		0.438		0.606	0.105	0.203	0.054	0.209	0.13
H	MTD000042	Apolipoprotein B-100	P04114	3906+ADYVETVLDSTCSSTVQFLEYELNVLGTHK	C:Carbamidomethylation	3417.63	47	3	ingel	23.88
H	MTD000042	Apolipoprotein B-100	P04114	3906+ADYVETVLDSTCSSTVQFLEYELNVLGTHK	C:Carbamidomethylation	3417.63	47	4	ingel	23.88
H	MTD000042	Apolipoprotein B-100	P04114	3953+DFSAEYEEDGKYEGLQEWEGK	none	2508.06	47	2	ingel	13.52
H	MTD000042	Apolipoprotein B-100	P04114	3953+DFSAEYEEDGKYEGLQEWEGK	none	2508.06	47	3	ingel	13.52					0.683	0.378	0.354		0.395	0.158
H	MTD000042	Apolipoprotein B-100	P04114	3996+GISTSAASPAVGTVGMDMDEDDDFSK	none	2602.1	50	2	ingel	13.77
H	MTD000042	Apolipoprotein B-100	P04114	3996+GISTSAASPAVGTVGMDMDEDDDFSK	none	2602.1	50	3	ingel	13.77	0.648					0.126			0.258
H	MTD000042	Apolipoprotein B-100	P04114	3996+GISTSAASPAVGTVGMDxmDEDDDFSK	m:Oxidized methionine	2618.1	50	3	ingel	12.02
H	MTD000042	Apolipoprotein B-100	P04114	4022+WNFYYSPQSSPDK	none	1617.71	23	2	ingel	13.14
H	MTD000042	Apolipoprotein B-100	P04114	4056+VNWEEEAASGLLTSLKDNVPK	none	2299.17	40	3	ingel	19.31		0.783					0.174			0.314
H	MTD000042	Apolipoprotein B-100	P04114	4107+NLQNNAEWVYQGAIR	none	1774.87	34	2	ingel	13.66	0.736	0.95	0.661	0.955		0.027	0.022	0.159	0.089	0.224
H	MTD000042	Apolipoprotein B-100	P04114	4107+NLQNNAEWVYQGAIR	none	1774.87	34	3	ingel	13.66	0.735	0.728	0.648	0.884	0.758	0.12	0.133	0.03	0.08	0.074
H	MTD000042	Apolipoprotein B-100	P04114	4122+QIDDIDVR	none	972.49	16	2	ingel	8.36	0.965			1.126		0.144	0.639	1.04	0.157	0.205
H	MTD000042	Apolipoprotein B-100	P04114	4133+AASGTTGTYQEWK	none	1398.64	24	2	ingel	7.7	0.631	0.697	0.318		0.719	0.082	0.157	0.072	0.32	0.184
H	MTD000042	Apolipoprotein B-100	P04114	4133+AASGTTGTYQEWK	none	1398.64	24	3	ingel	7.7
H	MTD000042	Apolipoprotein B-100	P04114	4148+AQNLYQELLTQEGQASFQGLK	none	2365.19	48	2	ingel	18.17
H	MTD000042	Apolipoprotein B-100	P04114	4148+AQNLYQELLTQEGQASFQGLK	none	2365.19	48	3	ingel	18.17	0.681	0.818	0.637	0.729	0.523	0.066	0.037	0.199	0.16	0.137
H	MTD000042	Apolipoprotein B-100	P04114	4148+AQNLYQELLTQEGQASFQGLKDNVFDGLVR	none	3380.7	61	3	ingel	21.2
H	MTD000042	Apolipoprotein B-100	P04114	4148+AQNLYQELLTQEGQASFQGLKDNVFDGLVR	none	3380.7	61	4	ingel	21.2							0.673
H	MTD000042	Apolipoprotein B-100	P04114	4188+HLIDSLIDFLNFPR	none	1698.91	22	2	ingel	22.98
H	MTD000042	Apolipoprotein B-100	P04114	4188+HLIDSLIDFLNFPR	none	1698.91	22	3	ingel	22.98
H	MTD000042	Apolipoprotein B-100	P04114	4202+FQFPGKPGIYTR	none	1409.75	19	3	ingel	11.77		0.522					0.118
H	MTD000042	Apolipoprotein B-100	P04114	4214+EELCTMFIR	C:Carbamidomethylation	1197.55	16	2	ingel	14.15						0.76	0.222	0.478	0.407
H	MTD000042	Apolipoprotein B-100	P04114	4214+EELCTxmFIR	C:Carbamidomethylation m:Oxidized methionine	1213.55	16	2	ingel	11.62						0.454
H	MTD000042	Apolipoprotein B-100	P04114	4223+EVGTVLSQVYSK	none	1308.69	19	2	ingel	11.82	0.932	0.855		0.914	0.827	0.115	0.043	0.238	0.035	0.064
H	MTD000042	Apolipoprotein B-100	P04114	4223+EVGTVLSQVYSK	none	1308.69	19	3	ingel	11.82	0.48					0.148
H	MTD000042	Apolipoprotein B-100	P04114	4386+EEYFDPSIVGWTVK	none	1668.8	21	2	ingel	17.6	0.528	0.709	0.5		0.7	0.166	0.069	0.116	0.247	0.14
H	MTD000042	Apolipoprotein B-100	P04114	4386+EEYFDPSIVGWTVK	none	1668.8	21	3	ingel	17.6
H	MTD000042	Apolipoprotein B-100	P04114	4447+NIQEYLSILTDPDGK	none	1704.86	25	2	ingel	19.11	0.509	0.752	0.612	0.868	0.702	0.105	0.161	0.077	0.139	0.124
H	MTD000042	Apolipoprotein B-100	P04114	4447+NIQEYLSILTDPDGK	none	1704.86	25	3	ingel	19.11						0.245	0.397	0.212	0.38	0.505
H	MTD000042	Apolipoprotein B-100	P04114	4466+IAELSATAQEIIK	none	1385.78	31	2	ingel	13.7	0.555	0.915	0.633	1.04	0.663	0.094	0.065	0.062	0.056	0.048
H	MTD000042	Apolipoprotein B-100	P04114	4466+IAELSATAQEIIK	none	1385.78	31	3	ingel	13.7	0.835	0.847		0.852		0.022	0.078	0.221	0.094	0.264
H	MTD000042	Apolipoprotein B-100	P04114	4487+IISDYHQQFR	none	1305.65	21	2	ingel	7.64
H	MTD000042	Apolipoprotein B-100	P04114	4487+IISDYHQQFR	none	1305.65	21	3	ingel	7.64						0.377	0.249		0.841	0.333
H	MTD000042	Apolipoprotein B-100	P04114	4497+YKLQDFSDQLSDYYEK	none	2040.93	27	3	ingel	14.43
H	MTD000042	Apolipoprotein B-100	P04114	4499+LQDFSDQLSDYYEK	none	1749.77	26	2	ingel	13.39	0.692	0.795			0.765	0.112	0.079	0.231	0.323	0.101
H	MTD000042	Apolipoprotein B-100	P04114	4499+LQDFSDQLSDYYEK	none	1749.77	26	3	ingel	13.39						0.356	0.23		0.823
H	MTD000042	Apolipoprotein B-100	P04114	4542+LQSTTVMNPYMK	none	1411.68	16	2	ingel	10.74
H	MTD000042	Apolipoprotein B-100	P04114	4542+LQSTTVMNxpYMK	p:Hydroxylation	1427.68	16	2	ingel	8.9
H	MTD000042	Apolipoprotein B-100	P04114	4554+LAPGELTIIL	none	1038.63	17	2	ingel	20.56	0.598	0.656	0.522	0.884	0.688	0.065	0.133	0.173	0.172	0.087
H	MTD000042	Apolipoprotein B-100	P04114	491+VIGNMGQTMEQLTPELK	none	1887.94	30	2	ingel	15.59	0.549	0.576		0.758	0.664	0.14	0.054	0.221	0.089	0.042
H	MTD000042	Apolipoprotein B-100	P04114	491+VIGNMGQTMEQLTPELK	none	1887.94	30	3	ingel	15.59	0.484	0.559	0.322	0.72	0.502	0.142	0.124	0.172	0.161	0.165
H	MTD000042	Apolipoprotein B-100	P04114	491+VIGNMGQTxmEQLTPELK	m:Oxidized methionine	1903.94	30	2	ingel	12.31	0.935					0.163
H	MTD000042	Apolipoprotein B-100	P04114	491+VIGNMGQTxmEQLTPELK	m:Oxidized methionine	1903.94	30	3	ingel	12.31							0.883
H	MTD000042	Apolipoprotein B-100	P04114	491+VIGNxmGQTMEQLTPELK	m:Oxidized methionine	1903.94	30	2	ingel	12.83									0.241
H	MTD000042	Apolipoprotein B-100	P04114	491+VIGNxmGQTMEQLTPELK	m:Oxidized methionine	1903.94	30	3	ingel	12.83							0.883
H	MTD000042	Apolipoprotein B-100	P04114	491+VIGNxmGQTxmEQLTPELK	m:Oxidized methionine	1919.93	30	2	ingel	10.53
H	MTD000042	Apolipoprotein B-100	P04114	491+VIGNxmGQTxmEQLTPELK	m:Oxidized methionine	1919.93	30	3	ingel	10.53		0.886				0.313	0.178
H	MTD000042	Apolipoprotein B-100	P04114	51+KYTYNYEAESSSGVPGTADSR	none	2281.01	43	3	ingel	8.32
H	MTD000042	Apolipoprotein B-100	P04114	52+YTYNYEAESSSGVPGTADSR	none	2152.92	42	2	ingel	9.32						0.349
H	MTD000042	Apolipoprotein B-100	P04114	52+YTYNYEAESSSGVPGTADSR	none	2152.92	42	3	ingel	9.32	0.718	0.872		0.756	0.7	0.087	0.147	0.229	0.088	0.069
H	MTD000042	Apolipoprotein B-100	P04114	559+LAAYLMLMR	none	1080.58	16	2	ingel	16.86						0.19	0.154	0.231	0.273	0.772
H	MTD000042	Apolipoprotein B-100	P04114	559+LAAYLMLxmR	m:Oxidized methionine	1096.58	16	2	ingel	14.05	0.391		0.173	0.74		0.168	0.197	0.033	0.071
H	MTD000042	Apolipoprotein B-100	P04114	559+LAAYLxmLMR	m:Oxidized methionine	1096.58	16	2	ingel	14.86	0.391		0.173	0.74		0.168		0.033	0.071	0.303
H	MTD000042	Apolipoprotein B-100	P04114	559+LAAYLxmLxmR	m:Oxidized methionine	1112.57	16	2	ingel	12.09		0.705				0.23	0.085		0.293
H	MTD000042	Apolipoprotein B-100	P04114	577+IVQILPWEQNEQVK	none	1722.93	29	2	ingel	15.73	0.567	0.639	0.544	0.992	0.568	0.096	0.095	0.053	0.05	0.07
H	MTD000042	Apolipoprotein B-100	P04114	577+IVQILPWEQNEQVK	none	1722.93	29	3	ingel	15.73		0.652	0.429	0.852		0.215	0.137	0.083	0.166	0.23
H	MTD000042	Apolipoprotein B-100	P04114	591+NFVASHIANILNSEELDIQDLK	none	2482.27	44	3	ingel	19.34
H	MTD000042	Apolipoprotein B-100	P04114	617+EALKESQLPTVMDFR	none	1762.89	30	2	ingel	14.22
H	MTD000042	Apolipoprotein B-100	P04114	617+EALKESQLPTVMDFR	none	1762.89	30	3	ingel	14.22		0.666				0.46	0.199
H	MTD000042	Apolipoprotein B-100	P04114	621+ESQLPTVMDFR	none	1321.63	21	2	ingel	14.46	0.506	0.52	0.438	0.703	0.616	0.06	0.088	0.141	0.082	0.081
H	MTD000042	Apolipoprotein B-100	P04114	621+ESQLPTVMDFR	none	1321.63	21	3	ingel	14.46
H	MTD000042	Apolipoprotein B-100	P04114	621+ESQLPTVMDFRK	none	1449.73	22	3	ingel	12.2
H	MTD000042	Apolipoprotein B-100	P04114	642+SVSLPSLDPASAK	none	1270.68	28	2	ingel	12.7	0.439	0.781	0.521	0.829	0.629	0.18	0.032	0.116	0.057	0.071
H	MTD000042	Apolipoprotein B-100	P04114	642+SVSLPSLDPASAK	none	1270.68	28	3	ingel	12.7
H	MTD000042	Apolipoprotein B-100	P04114	655+IEGNLIFDPNNYLPK	none	1745.9	23	2	ingel	18.15	0.579	0.626	0.5	0.738	0.614	0.077	0.03	0.02	0.033	0.091
H	MTD000042	Apolipoprotein B-100	P04114	655+IEGNLIFDPNNYLPK	none	1745.9	23	3	ingel	18.15	0.504	0.696	0.739	0.87	0.612	0.065	0.116	0.053	0.157	0.145
H	MTD000042	Apolipoprotein B-100	P04114	675+TTLTAFGFASADLIEIGLEGK	none	2153.13	36	2	ingel	22.89		1.093					0.089
H	MTD000042	Apolipoprotein B-100	P04114	675+TTLTAFGFASADLIEIGLEGK	none	2153.13	36	3	ingel	22.89	0.807	0.877		1.083	0.903	0.038	0.026	0.106	0.006	0.155
H	MTD000042	Apolipoprotein B-100	P04114	696+GFEPTLEALFGK	none	1307.68	21	2	ingel	19.97	0.729	0.917	0.468	1.029	0.72	0.069	0.092	0.056	0.092	0.142
H	MTD000042	Apolipoprotein B-100	P04114	696+GFEPTLEALFGK	none	1307.68	21	3	ingel	19.97
H	MTD000042	Apolipoprotein B-100	P04114	708+QGFFPDSVNK	none	1137.55	17	2	ingel	11.1						0.755	0.543	0.324		0.369
H	MTD000042	Apolipoprotein B-100	P04114	718+ALYWVNGQVPDGVSK	none	1631.83	24	3	ingel	13.68
H	MTD000042	Apolipoprotein B-100	P04114	779+ILGEELGFASLHDLQLLGK	none	2052.13	35	2	ingel	19.82
H	MTD000042	Apolipoprotein B-100	P04114	779+ILGEELGFASLHDLQLLGK	none	2052.13	35	3	ingel	19.82				0.981		0.219	0.359		0.139	0.294
H	MTD000042	Apolipoprotein B-100	P04114	80+VELEVPQLCSFILK	C:Carbamidomethylation	1673.91	23	2	ingel	20.15	0.427	0.524	0.369	0.784	0.497	0.027	0.142	0.19	0.079	0.163
H	MTD000042	Apolipoprotein B-100	P04114	80+VELEVPQLCSFILK	C:Carbamidomethylation	1673.91	23	3	ingel	20.15		0.558					0.131	0.357	0.035	0.255
H	MTD000042	Apolipoprotein B-100	P04114	805+TLQGIPQMIGEVIR	none	1553.86	27	2	ingel	19.25	0.486	0.586	0.348	0.664	0.611	0.129	0.043	0.069	0.078	0.036
H	MTD000042	Apolipoprotein B-100	P04114	805+TLQGIPQMIGEVIR	none	1553.86	27	3	ingel	19.25	0.539	0.731	0.406		0.616	0.082	0.009	0.088	0.273	0.038
H	MTD000042	Apolipoprotein B-100	P04114	805+TLQGIPQxmIGEVIR	m:Oxidized methionine	1569.85	27	2	ingel	15.6	0.42	0.385	0.25			0.17	0.045	0.093	0.208	0.253
H	MTD000042	Apolipoprotein B-100	P04114	805+TLQGIPQxmIGEVIR	m:Oxidized methionine	1569.85	27	3	ingel	15.6						0.221	0.448		0.749
H	MTD000042	Apolipoprotein B-100	P04114	805+TLQGIxpQMIGEVIR	p:Hydroxylation	1569.85	27	2	ingel	15.62	0.42	0.385	0.25			0.17	0.045	0.093	0.208	0.253
H	MTD000042	Apolipoprotein B-100	P04114	805+TLQGIxpQMIGEVIR	p:Hydroxylation	1569.85	27	3	ingel	15.62						0.221	0.448		0.749
H	MTD000042	Apolipoprotein B-100	P04114	935+LLSGGNTLHLVSTTK	none	1539.86	18	2	ingel	11.11
H	MTD000042	Apolipoprotein B-100	P04114	935+LLSGGNTLHLVSTTK	none	1539.86	18	3	ingel	11.11						0.423	0.367		0.682	0.543
H	MTD000042	Apolipoprotein B-100	P04114	950+TEVIPPLIENR	none	1279.71	22	2	ingel	13.64	0.254	0.376	0.434		0.54	0.165	0.141	0.099	0.239	0.04
H	MTD000042	Apolipoprotein B-100	P04114	950+TEVIPPLIENR	none	1279.71	22	3	ingel	13.64	0.435	0.541		0.994		0.091	0.035		0.187	0.741
H	MTD000042	Apolipoprotein E	P02649	281+SWFEPLVEDMQR	none	1535.71	25	2	ingel	17.97
H	MTD000042	Keratin, type II cytoskeletal 1	P04264	200+FLEQQNQVLQTK	none	1474.78	24	2	ingel	9.62
H	MTD000042	Keratin, type II cytoskeletal 1	P04264	212+WELLQQVDTSTR	none	1474.74	22	2	ingel	14.32
H	MTD000042	Keratin, type II cytoskeletal 1	P04264	377+YEELQITAGR	none	1178.59	24	2	ingel	9.9
H	MTD000042	Keratin, type II cytoskeletal 1	P04264	396+IEISELNR	none	972.52	18	2	ingel	9.67

## Sheet: PROTEIN OUTPUT
Species	Code	Protein	Accession#	Target RT	Mean Peptide Count	Protein f - 2001BHL-1005H	Protein f - 2002BHL-1007H	Protein f - 2003BHL-1009H	Protein f - 2004BHL-1011H	Protein f - 2005BHL-1012H	Protein SD - 2001BHL-1005H	Protein SD - 2002BHL-1007H	Protein SD - 2003BHL-1009H	Protein SD - 2004BHL-1011H	Protein SD - 2005BHL-1012H	Count - 2001BHL-1005H	Count - 2002BHL-1007H	Count - 2003BHL-1009H	Count - 2004BHL-1011H	Count - 2005BHL-1012H	BW - 2001BHL-1005H	BW - 2002BHL-1007H	BW - 2003BHL-1009H	BW - 2004BHL-1011H	BW - 2005BHL-1012H	Uniprot Link
H	MTD000042	Apolipoprotein A-I	P02647	15.97	1											0	0	0	0	0	0.00336368	0.00355405	0.0035579	0.00330345	0.00362282	http://www.uniprot.org/uniprot/P02647
H	MTD000042	Apolipoprotein B-100	P04114	16.64	83.8	0.627	0.727	0.531	0.884	0.683	0.158	0.153	0.184	0.12	0.111	101	98	78	69	73	0.00336368	0.00355405	0.0035579	0.00330345	0.00362282	http://www.uniprot.org/uniprot/P04114
H	MTD000042	Apolipoprotein E	P02649	17.97												0	0	0	0	0	0.00336368	0.00355405	0.0035579	0.00330345	0.00362282	http://www.uniprot.org/uniprot/P02649
H	MTD000042	Keratin, type II cytoskeletal 1	P04264	9.62												0	0	0	0	0	0.00336368	0.00355405	0.0035579	0.00330345	0.00362282	http://www.uniprot.org/uniprot/P04264

## Sheet: PARAMETERS
Parameter	Value
Rt Difference Filter	1.5
Total Abundance Filter	30000
M Difference Criteria	0.5, 0.35, 0.25, 0.2
SILAC Masses	4
RMS Error Filter	0.015
DB Score Filter	1
Base Peak Abundance Filter	30000
%Theo EM0 Upper Limit	1.4
%Theo EM0 Lower Limit	-0.4
Peptides Std Dev Filter	2
Isotopomer Std Dev Filter	0.2
Use All Isotopomers for f	0
Combine peptides	1
Minimum MIDA	human25
Upper limit Sample:SILAC ratio	20
Lower limit Sample:SILAC ratio	0.02
SILAC Std Dev Filter	2
Saturation Limit	10000000
Offset Correction Slope	1
Offset Correction Intercept	0

## Sheet: PROJECT DETAILS
Parameter	Value
Project Leader	Hellerstein
Processed By	Mohamad D
Project Code	ApoB Kinetics
Notebook Code	MTD000042
Tissue/Fluid	Plasma
Prep	Ingel
