# Supplementary material for: Acetyl-CoA carboxylase inhibitor increases LDL-apoB production rate in NASH with cirrhosis: prevention by fenofibrate
Source: J Lipid Res. 2023 Feb 2;64(3):100339. doi: 10.1016/j.jlr.2023.100339 (PMC10017426; doi:10.1016/j.jlr.2023.100339)
Supplement: Data filter 2 [file mmc2.xlsx]

## Sheet: PEPTIDE OUTPUT
Species	Code	Protein	Accession#	Sequence	Modifications	Mass	n	Charge	Fraction	Target RT	Filtered Avg f - 2007BHL-1000H	Filtered Avg f - 2008BHL-1002H	Filtered Avg f - 2009BHL-1004H	Isotopomer SD - 2007BHL-1000H	Isotopomer SD - 2008BHL-1002H	Isotopomer SD - 2009BHL-1004H
H	MTD000050	Apolipoprotein A-I	P02647	132+WQEEMELYR	none	1282.57	21	2	ingel	12.42					1.172
H	MTD000050	Apolipoprotein A-I	P02647	165+LSPLGEEMR	none	1030.51	21	2	ingel	10.03				0.227	0.946	0.501
H	MTD000050	Apolipoprotein A-I	P02647	240+QGLLPVLESFK	none	1229.7	18	2	ingel	18.59	0.336	0.462		0.18	0.011	0.306
H	MTD000050	Apolipoprotein A-I	P02647	251+VSFLSALEEYTK	none	1385.71	20	2	ingel	19.29		0.549		0.368	0.1	0.524
H	MTD000050	Apolipoprotein A-I	P02647	48+DSGRDYVSQFEGSALGK	none	1814.84	36	3	ingel	12.5
H	MTD000050	Apolipoprotein A-I	P02647	52+DYVSQFEGSALGK	none	1399.66	26	2	ingel	13.56				0.457	0.401	0.722
H	MTD000050	Apolipoprotein A-I	P02647	52+DYVSQFEGSALGK	none	1399.66	26	3	ingel	13.56
H	MTD000050	Apolipoprotein A-I	P02647	70+LLDNWDSVTSTFSK	none	1611.78	17	2	ingel	16.06				0.42	0.202	0.261
H	MTD000050	Apolipoprotein A-I	P02647	70+LLDNWDSVTSTFSK	none	1611.78	17	3	ingel	16.06
H	MTD000050	Apolipoprotein B-100	P04114	1001+LELELRPTGEIEQYSVSATYELQR	none	2823.43	54	3	ingel	16.47
H	MTD000050	Apolipoprotein B-100	P04114	1001+LELELRPTGEIEQYSVSATYELQR	none	2823.43	54	4	ingel	16.47
H	MTD000050	Apolipoprotein B-100	P04114	101+EVYGFNPEGK	none	1138.53	18	2	ingel	9.69	0.741	0.65	0.845	0.067	0.103	0.104
H	MTD000050	Apolipoprotein B-100	P04114	1035+FVTQAEGAK	none	949.49	20	2	ingel	5.08					0.218	0.317
H	MTD000050	Apolipoprotein B-100	P04114	1056+QSxmTLSSEVQIPDFDVDLGTILR	m:Oxidized methionine	2579.28	40	3	ingel	21.16		0.787			0.101
H	MTD000050	Apolipoprotein B-100	P04114	1101+ITEVALMGHLSCDTK	C:Carbamidomethylation	1673.81	24	3	ingel	12.22					0.47	0.068
H	MTD000050	Apolipoprotein B-100	P04114	1135+SEILAHWSPAK	none	1237.65	25	3	ingel	10.41	0.77		0.606	0.143	0.285	0.159
H	MTD000050	Apolipoprotein B-100	P04114	1146+LLLQMDSSATAYGSTVSK	none	1870.93	31	2	ingel	13.65	0.825	0.739	0.673	0.071	0.093	0.08
H	MTD000050	Apolipoprotein B-100	P04114	1146+LLLQMDSSATAYGSTVSK	none	1870.93	31	3	ingel	13.65	0.696	0.607	0.649	0.066	0.19	0.035
H	MTD000050	Apolipoprotein B-100	P04114	1146+LLLQMDSSATAYGSTVSKR	none	2027.04	35	3	ingel	12.57		0.736			0.084
H	MTD000050	Apolipoprotein B-100	P04114	1146+LLLQxmDSSATAYGSTVSK	m:Oxidized methionine	1886.93	31	2	ingel	11.19	0.753	0.721	0.702	0.031	0.069	0.18
H	MTD000050	Apolipoprotein B-100	P04114	1146+LLLQxmDSSATAYGSTVSK	m:Oxidized methionine	1886.93	31	3	ingel	11.19	0.692	0.613	0.628	0.13	0.104	0.056
H	MTD000050	Apolipoprotein B-100	P04114	1146+LLLQxmDSSATAYGSTVSKR	m:Oxidized methionine	2043.03	35	3	ingel	10.23		0.515			0.076
H	MTD000050	Apolipoprotein B-100	P04114	118+NSEEFAAAMSR	none	1211.52	32	2	ingel	9.21	0.744	0.69	0.54	0.016	0.091	0.054
H	MTD000050	Apolipoprotein B-100	P04114	118+NSEEFAAAMSR	none	1211.52	32	3	ingel	9.21	0.78			0.199	0.257
H	MTD000050	Apolipoprotein B-100	P04114	1188+KMTSNFPVDLSDYPK	none	1740.84	20	3	ingel	13.32
H	MTD000050	Apolipoprotein B-100	P04114	1189+MTSNFPVDLSDYPK	none	1612.74	20	2	ingel	14.6	0.621	0.329	0.335	0.062	0.123	0.072
H	MTD000050	Apolipoprotein B-100	P04114	1189+MTSNFPVDLSDYPK	none	1612.74	20	3	ingel	14.6				0.604		0.909
H	MTD000050	Apolipoprotein B-100	P04114	1203+SLHMYANR	none	990.47	17	2	ingel	5.83
H	MTD000050	Apolipoprotein B-100	P04114	1203+SLHMYANR	none	990.47	17	3	ingel	5.83				0.666	0.248	0.312
H	MTD000050	Apolipoprotein B-100	P04114	1230+LIVAMSSWLQK	none	1274.71	18	2	ingel	16.64	0.76	0.439	0.487	0.113	0.128	0.081
H	MTD000050	Apolipoprotein B-100	P04114	1230+LIVAMSSWLQK	none	1274.71	18	3	ingel	16.64				0.22	0.209	0.339
H	MTD000050	Apolipoprotein B-100	P04114	1230+LIVAxmSSWLQK	m:Oxidized methionine	1290.7	18	2	ingel	13.4	0.652			0.022		1.966
H	MTD000050	Apolipoprotein B-100	P04114	1241+ASGSLPYTQTLQDHLNSLK	none	2072.05	35	3	ingel	14.31		0.776	0.677	0.045	0.042	0.042
H	MTD000050	Apolipoprotein B-100	P04114	1296+IEIPLPFGGK	none	1069.62	17	2	ingel	16.91					0.107	0.179
H	MTD000050	Apolipoprotein B-100	P04114	1296+IEIPLPFGGK	none	1069.62	17	3	ingel	16.91
H	MTD000050	Apolipoprotein B-100	P04114	1334+EFQVPTFTIPK	none	1305.7	16	2	ingel	16.58			0.358	0.143	0.17	0.063
H	MTD000050	Apolipoprotein B-100	P04114	1334+EFQVPTFTIPK	none	1305.7	16	3	ingel	16.58				0.57	0.621	1.09
H	MTD000050	Apolipoprotein B-100	P04114	1393+ADSVVDLLSYNVQGSGETTYDHK	none	2497.16	39	3	ingel	15.53	0.958	0.768	0.675	0.158	0.112	0.117
H	MTD000050	Apolipoprotein B-100	P04114	1393+ADSVVDLLSYNVQGSGETTYDHK	none	2497.16	39	4	ingel	15.53				0.375	0.307	0.343
H	MTD000050	Apolipoprotein B-100	P04114	140+QVFLYPEKDEPTYILNIK	none	2209.17	27	2	ingel	16.46
H	MTD000050	Apolipoprotein B-100	P04114	140+QVFLYPEKDEPTYILNIK	none	2209.17	27	3	ingel	16.46				0.303	0.31	0.368
H	MTD000050	Apolipoprotein B-100	P04114	140+QVFLYPEKDEPTYILNIK	none	2209.17	27	4	ingel	16.46
H	MTD000050	Apolipoprotein B-100	P04114	1537+YEDGTLSLTSTSDLQSGIIK	none	2127.06	32	2	ingel	15.03	0.857	0.724	0.656	0.029	0.102	0.061
H	MTD000050	Apolipoprotein B-100	P04114	1537+YEDGTLSLTSTSDLQSGIIK	none	2127.06	32	3	ingel	15.03	0.777		0.649	0.128	0.205	0.095
H	MTD000050	Apolipoprotein B-100	P04114	158+RGIISALLVPPETEEAK	none	1822.02	38	3	ingel	15.4		0.619			0.148
H	MTD000050	Apolipoprotein B-100	P04114	159+GIISALLVPPETEEAK	none	1665.92	34	2	ingel	17.34	0.669	0.567	0.506	0.055	0.07	0.037
H	MTD000050	Apolipoprotein B-100	P04114	159+GIISALLVPPETEEAK	none	1665.92	34	3	ingel	17.34	0.796	0.598	0.78	0.106	0.148	0.085
H	MTD000050	Apolipoprotein B-100	P04114	1600+SEYQADYESLR	none	1359.59	28	2	ingel	9.29	0.693	0.527		0.09	0.15	0.208
H	MTD000050	Apolipoprotein B-100	P04114	1600+SEYQADYESLR	none	1359.59	28	3	ingel	9.29				0.238	1.126
H	MTD000050	Apolipoprotein B-100	P04114	1647+IGQDGISTSATTNLK	none	1504.77	25	2	ingel	8.78	0.741	0.66	0.697	0.096	0.12	0.051
H	MTD000050	Apolipoprotein B-100	P04114	1647+IGQDGISTSATTNLK	none	1504.77	25	3	ingel	8.78			0.983			0.075
H	MTD000050	Apolipoprotein B-100	P04114	1703+AALTELSLGSAYQAMILGVDSK	none	2237.16	44	2	ingel	20.7		0.771			0.058
H	MTD000050	Apolipoprotein B-100	P04114	1703+AALTELSLGSAYQAMILGVDSK	none	2237.16	44	3	ingel	20.7	0.751	0.796		0.067	0.033	0.201
H	MTD000050	Apolipoprotein B-100	P04114	1703+AALTELSLGSAYQAxmILGVDSK	m:Oxidized methionine	2253.16	44	2	ingel	17.55
H	MTD000050	Apolipoprotein B-100	P04114	1703+AALTELSLGSAYQAxmILGVDSK	m:Oxidized methionine	2253.16	44	3	ingel	17.55	0.721	0.572	0.639	0.085	0.087	0.075
H	MTD000050	Apolipoprotein B-100	P04114	1738+LSNDMMGSYAEMK	none	1475.61	24	2	ingel	11.5	0.78			0.07	0.285	0.32
H	MTD000050	Apolipoprotein B-100	P04114	1738+LSNDMMGSYAEMK	none	1475.61	24	3	ingel	11.5
H	MTD000050	Apolipoprotein B-100	P04114	1738+LSNDMMGSYAExmK	m:Oxidized methionine	1491.6	24	2	ingel	9.33	0.847			0.017	0.244	0.258
H	MTD000050	Apolipoprotein B-100	P04114	1738+LSNDMMGSYAExmK	m:Oxidized methionine	1491.6	24	3	ingel	9.33
H	MTD000050	Apolipoprotein B-100	P04114	1738+LSNDxmMGSYAEMK	m:Oxidized methionine	1491.6	24	2	ingel	9.3	0.847			0.017	0.244	0.258
H	MTD000050	Apolipoprotein B-100	P04114	1738+LSNDxmMGSYAEMK	m:Oxidized methionine	1491.6	24	3	ingel	9.3
H	MTD000050	Apolipoprotein B-100	P04114	1751+FDHTNSLNIAGLSLDFSSK	none	2065.01	31	2	ingel	17.24
H	MTD000050	Apolipoprotein B-100	P04114	1751+FDHTNSLNIAGLSLDFSSK	none	2065.01	31	3	ingel	17.24
H	MTD000050	Apolipoprotein B-100	P04114	1770+LDNIYSSDKFYK	none	1491.72	15	2	ingel	10.4
H	MTD000050	Apolipoprotein B-100	P04114	1770+LDNIYSSDKFYK	none	1491.72	15	3	ingel	10.4				0.323	0.292	0.653
H	MTD000050	Apolipoprotein B-100	P04114	1782+QTVNLQLQPYSLVTTLNSDLK	none	2374.27	31	2	ingel	19.87
H	MTD000050	Apolipoprotein B-100	P04114	1782+QTVNLQLQPYSLVTTLNSDLK	none	2374.27	31	3	ingel	19.87	1.002	0.611	0.489	0.195	0.125	0.088
H	MTD000050	Apolipoprotein B-100	P04114	1803+YNALDLTNNGK	none	1221.6	16	2	ingel	9.87
H	MTD000050	Apolipoprotein B-100	P04114	1838+HIYAISSAALSASYK	none	1580.82	33	2	ingel	11.5
H	MTD000050	Apolipoprotein B-100	P04114	1838+HIYAISSAALSASYK	none	1580.82	33	3	ingel	11.5		0.407	0.416	0.209	0.148	0.09
H	MTD000050	Apolipoprotein B-100	P04114	1859+VQGVEFSHR	none	1057.53	20	2	ingel	6.18
H	MTD000050	Apolipoprotein B-100	P04114	1859+VQGVEFSHR	none	1057.53	20	3	ingel	6.18				0.157	0.196	0.214
H	MTD000050	Apolipoprotein B-100	P04114	1917+LALWGEHTGQLYSK	none	1601.82	25	2	ingel	12.84
H	MTD000050	Apolipoprotein B-100	P04114	1917+LALWGEHTGQLYSK	none	1601.82	25	3	ingel	12.84					0.247	0.248
H	MTD000050	Apolipoprotein B-100	P04114	1935+AEPLAFTFSHDYK	none	1524.72	24	2	ingel	13.4		0.688		0.213	0.092	0.238
H	MTD000050	Apolipoprotein B-100	P04114	1935+AEPLAFTFSHDYK	none	1524.72	24	3	ingel	13.4	0.72	0.592	0.775	0.082	0.105	0.06
H	MTD000050	Apolipoprotein B-100	P04114	1959+SISAALEHK	none	954.51	22	2	ingel	6.28
H	MTD000050	Apolipoprotein B-100	P04114	1959+SISAALEHK	none	954.51	22	3	ingel	6.28				0.226	0.69	0.298
H	MTD000050	Apolipoprotein B-100	P04114	1968+VSALLTPAEQTGTWK	none	1600.85	26	2	ingel	12.96	0.728	0.709	0.668	0.037	0.037	0.04
H	MTD000050	Apolipoprotein B-100	P04114	1968+VSALLTPAEQTGTWK	none	1600.85	26	3	ingel	12.96
H	MTD000050	Apolipoprotein B-100	P04114	197+GNVATEISTER	none	1175.58	24	2	ingel	7.57	0.664	0.534	0.83	0.022	0.102	0.121
H	MTD000050	Apolipoprotein B-100	P04114	1985+TQFNNNEYSQDLDAYNTK	none	2163.93	33	2	ingel	10.94				0.069	0.184	0.122
H	MTD000050	Apolipoprotein B-100	P04114	1985+TQFNNNEYSQDLDAYNTK	none	2163.93	33	3	ingel	10.94				0.125		0.064
H	MTD000050	Apolipoprotein B-100	P04114	2003+DKIGVELTGR	none	1086.6	16	2	ingel	8.42					0.222
H	MTD000050	Apolipoprotein B-100	P04114	2003+DKIGVELTGR	none	1086.6	16	3	ingel	8.42					1.112
H	MTD000050	Apolipoprotein B-100	P04114	2013+TLADLTLLDSPIK	none	1398.8	17	2	ingel	17.67	0.837	0.626	0.507	0.087	0.041	0.155
H	MTD000050	Apolipoprotein B-100	P04114	2013+TLADLTLLDSPIK	none	1398.8	17	3	ingel	17.67				0.409	0.244	0.374
H	MTD000050	Apolipoprotein B-100	P04114	2026+VPLLLSEPINIIDALEMR	none	2035.14	34	2	ingel	23.6
H	MTD000050	Apolipoprotein B-100	P04114	2026+VPLLLSEPINIIDALEMR	none	2035.14	34	3	ingel	23.6		0.763		0.246	0.18	0.276
H	MTD000050	Apolipoprotein B-100	P04114	2026+VPLLLSEPINIIDALExmR	m:Oxidized methionine	2051.13	34	2	ingel	23.37
H	MTD000050	Apolipoprotein B-100	P04114	2026+VPLLLSEPINIIDALExmR	m:Oxidized methionine	2051.13	34	3	ingel	23.37	0.583		0.51	0.153	0.213	0.1
H	MTD000050	Apolipoprotein B-100	P04114	2044+DAVEKPQEFTIVAFVK	none	1819.97	29	2	ingel	16.41		0.461			0.161
H	MTD000050	Apolipoprotein B-100	P04114	2044+DAVEKPQEFTIVAFVK	none	1819.97	29	3	ingel	16.41	0.838	0.999	0.66	0.052	0.16	0.034
H	MTD000050	Apolipoprotein B-100	P04114	2044+DAVEKPQEFTIVAFVK	none	1819.97	29	4	ingel	16.41
H	MTD000050	Apolipoprotein B-100	P04114	2086+QTIIVVLENVQR	none	1410.82	22	2	ingel	15.86	0.596	0.484	0.664	0.108	0.096	0.092
H	MTD000050	Apolipoprotein B-100	P04114	2086+QTIIVVLENVQR	none	1410.82	22	3	ingel	15.86				0.217	0.239	0.34
H	MTD000050	Apolipoprotein B-100	P04114	2101+HINIDQFVR	none	1140.6	17	2	ingel	11.7					0.419
H	MTD000050	Apolipoprotein B-100	P04114	2101+HINIDQFVR	none	1140.6	17	3	ingel	11.7					3.463
H	MTD000050	Apolipoprotein B-100	P04114	2118+LPQQANDYLNSFNWER	none	1993.93	34	2	ingel	16.14	0.902	0.777		0.018	0.017	0.202
H	MTD000050	Apolipoprotein B-100	P04114	2118+LPQQANDYLNSFNWER	none	1993.93	34	3	ingel	16.14	0.831	0.797	0.697	0.098	0.145	0.053
H	MTD000050	Apolipoprotein B-100	P04114	2151+ITENDIQIALDDAK	none	1557.79	28	2	ingel	14.53		1.004	0.988		0.055	0.024
H	MTD000050	Apolipoprotein B-100	P04114	2151+ITENDIQIALDDAK	none	1557.79	28	3	ingel	14.53				0.213	0.309	0.215
H	MTD000050	Apolipoprotein B-100	P04114	2171+LSQLQTYMIQFDQYIK	none	2018.02	27	2	ingel	20.31
H	MTD000050	Apolipoprotein B-100	P04114	2171+LSQLQTYMIQFDQYIK	none	2018.02	27	3	ingel	20.31					0.594
H	MTD000050	Apolipoprotein B-100	P04114	2171+LSQLQTYxmIQFDQYIK	m:Oxidized methionine	2034.01	27	2	ingel	17.38
H	MTD000050	Apolipoprotein B-100	P04114	2171+LSQLQTYxmIQFDQYIK	m:Oxidized methionine	2034.01	27	3	ingel	17.38		0.75	0.676		0.023	0.067
H	MTD000050	Apolipoprotein B-100	P04114	2196+IAIANIIDEIIEK	none	1453.84	26	2	ingel	22.75	0.678	0.453	0.503	0.086	0.145	0.065
H	MTD000050	Apolipoprotein B-100	P04114	2196+IAIANIIDEIIEK	none	1453.84	26	3	ingel	22.75	0.895		0.784	0.074	0.205	0.096
H	MTD000050	Apolipoprotein B-100	P04114	220+TGISPLALIK	none	1011.63	15	2	ingel	16.08	0.508			0.113	0.138	0.248
H	MTD000050	Apolipoprotein B-100	P04114	2241+SGSSTASWIQNVDTK	none	1579.75	27	2	ingel	11.43	0.722		0.814	0.042		0.114
H	MTD000050	Apolipoprotein B-100	P04114	2241+SGSSTASWIQNVDTK	none	1579.75	27	3	ingel	11.43
H	MTD000050	Apolipoprotein B-100	P04114	2296+VLLDQLGTTISFER	none	1590.86	22	2	ingel	17.08		0.522	0.594		0.116	0.134
H	MTD000050	Apolipoprotein B-100	P04114	2296+VLLDQLGTTISFER	none	1590.86	22	3	ingel	17.08			0.738		0.321	0.175
H	MTD000050	Apolipoprotein B-100	P04114	2348+YEVDQQIQVLMDK	none	1607.79	24	2	ingel	15.14	0.827	0.72	0.732	0.129	0.019	0.154
H	MTD000050	Apolipoprotein B-100	P04114	2348+YEVDQQIQVLMDK	none	1607.79	24	3	ingel	15.14		0.758		0.316	0.172	0.385
H	MTD000050	Apolipoprotein B-100	P04114	2348+YEVDQQIQVLxmDK	m:Oxidized methionine	1623.78	24	2	ingel	12.34	0.631	0.476	0.69	0.128	0.136	0.116
H	MTD000050	Apolipoprotein B-100	P04114	2348+YEVDQQIQVLxmDK	m:Oxidized methionine	1623.78	24	3	ingel	12.34				0.361	1.945
H	MTD000050	Apolipoprotein B-100	P04114	2361+LVELAHQYK	none	1099.6	18	2	ingel	7.4					1.015
H	MTD000050	Apolipoprotein B-100	P04114	2361+LVELAHQYK	none	1099.6	18	3	ingel	7.4	0.788	0.994		0.112	0.111	0.274
H	MTD000050	Apolipoprotein B-100	P04114	2377+LSNVLQQVK	none	1027.6	15	2	ingel	9.85	0.81	0.696	0.793	0.043	0.032	0.114
H	MTD000050	Apolipoprotein B-100	P04114	2429+SFDYHQFVDETNDK	none	1743.74	23	2	ingel	12.1
H	MTD000050	Apolipoprotein B-100	P04114	2429+SFDYHQFVDETNDK	none	1743.74	23	3	ingel	12.1
H	MTD000050	Apolipoprotein B-100	P04114	2450+LNGEIQALELPQK	none	1451.8	30	2	ingel	13.03	0.799	0.593	0.732	0.111	0.162	0.064
H	MTD000050	Apolipoprotein B-100	P04114	2450+LNGEIQALELPQK	none	1451.8	30	3	ingel	13.03		0.747			0.09
H	MTD000050	Apolipoprotein B-100	P04114	2475+ATVAVYLESLQDTK	none	1536.8	24	2	ingel	15.57	0.876	0.83	0.726	0.071	0.144	0.118
H	MTD000050	Apolipoprotein B-100	P04114	2475+ATVAVYLESLQDTK	none	1536.8	24	3	ingel	15.57			0.867	0.014	0.152	0.068
H	MTD000050	Apolipoprotein B-100	P04114	2512+FRETLEDTR	none	1165.57	18	2	ingel	6.52
H	MTD000050	Apolipoprotein B-100	P04114	2512+FRETLEDTR	none	1165.57	18	3	ingel	6.52		0.896		0.203	0.081	0.574
H	MTD000050	Apolipoprotein B-100	P04114	2523+MYQMDIQQELQR	none	1581.73	29	2	ingel	13.04	0.525		0.588	0.109	0.203	0.058
H	MTD000050	Apolipoprotein B-100	P04114	2523+MYQMDIQQELQR	none	1581.73	29	3	ingel	13.04	0.762		0.548	0.115	0.333	0.097
H	MTD000050	Apolipoprotein B-100	P04114	2523+MYQxmDIQQELQR	m:Oxidized methionine	1597.72	29	2	ingel	10.86	0.69	0.937		0.168	0.093
H	MTD000050	Apolipoprotein B-100	P04114	2523+MYQxmDIQQELQR	m:Oxidized methionine	1597.72	29	3	ingel	10.86	0.694	0.46	0.749	0.095	0.106	0.169
H	MTD000050	Apolipoprotein B-100	P04114	2523+xmYQMDIQQELQR	m:Oxidized methionine	1597.72	29	2	ingel	11.94	0.69	0.937		0.168	0.093
H	MTD000050	Apolipoprotein B-100	P04114	2523+xmYQMDIQQELQR	m:Oxidized methionine	1597.72	29	3	ingel	11.94	0.694	0.46	0.749	0.095	0.106	0.169
H	MTD000050	Apolipoprotein B-100	P04114	2523+xmYQxmDIQQELQR	m:Oxidized methionine	1613.72	29	2	ingel	9.76
H	MTD000050	Apolipoprotein B-100	P04114	2523+xmYQxmDIQQELQR	m:Oxidized methionine	1613.72	29	3	ingel	9.76		0.979		0.315	0.17
H	MTD000050	Apolipoprotein B-100	P04114	2560+NLTDFAEQYSIQDWAK	none	1927.89	31	2	ingel	17.36	1.008	0.773	0.636	0.073	0.096	0.152
H	MTD000050	Apolipoprotein B-100	P04114	2560+NLTDFAEQYSIQDWAK	none	1927.89	31	3	ingel	17.36	0.744	0.576	0.52	0.043	0.036	0.076
H	MTD000050	Apolipoprotein B-100	P04114	2579+ALVEQGFTVPEIK	none	1429.78	24	2	ingel	14.75	0.603	0.398	0.579	0.076	0.141	0.086
H	MTD000050	Apolipoprotein B-100	P04114	2579+ALVEQGFTVPEIK	none	1429.78	24	3	ingel	14.75	0.921	0.946	0.756	0.121	0.103	0.148
H	MTD000050	Apolipoprotein B-100	P04114	2592+TILGTMPAFEVSLQALQK	none	1946.05	33	2	ingel	20.18	0.712	0.684	0.669	0.041	0.137	0.115
H	MTD000050	Apolipoprotein B-100	P04114	2592+TILGTMPAFEVSLQALQK	none	1946.05	33	3	ingel	20.18	0.657	0.53	0.651	0.052	0.089	0.076
H	MTD000050	Apolipoprotein B-100	P04114	2592+TILGTxmPAFEVSLQALQK	m:Oxidized methionine	1962.05	33	2	ingel	17.82	0.76	0.759	0.547	0.055	0.153	0.112
H	MTD000050	Apolipoprotein B-100	P04114	2592+TILGTxmPAFEVSLQALQK	m:Oxidized methionine	1962.05	33	3	ingel	17.82	0.648	0.568	0.584	0.105	0.145	0.011
H	MTD000050	Apolipoprotein B-100	P04114	2610+ATFQTPDFIVPLTDLR	none	1832.97	24	2	ingel	19.98		0.445	0.578		0.113	0.1
H	MTD000050	Apolipoprotein B-100	P04114	2610+ATFQTPDFIVPLTDLR	none	1832.97	24	3	ingel	19.98			0.59		0.297	0.121
H	MTD000050	Apolipoprotein B-100	P04114	263+EQHLFLPFSYK	none	1407.72	19	2	ingel	15.46
H	MTD000050	Apolipoprotein B-100	P04114	263+EQHLFLPFSYK	none	1407.72	19	3	ingel	15.46					0.885	1.507
H	MTD000050	Apolipoprotein B-100	P04114	2675+TIDQMLNSELQWPVPDIYLR	none	2430.23	35	2	ingel	21.74
H	MTD000050	Apolipoprotein B-100	P04114	2675+TIDQMLNSELQWPVPDIYLR	none	2430.23	35	3	ingel	21.74		0.601			0.119
H	MTD000050	Apolipoprotein B-100	P04114	2675+TIDQxmLNSELQWPVPDIYLR	m:Oxidized methionine	2446.22	35	2	ingel	20.09
H	MTD000050	Apolipoprotein B-100	P04114	2675+TIDQxmLNSELQWPVPDIYLR	m:Oxidized methionine	2446.22	35	3	ingel	20.09					0.227
H	MTD000050	Apolipoprotein B-100	P04114	2695+DLKVEDIPLAR	none	1267.71	21	3	ingel	12.68				0.671	0.783	0.629
H	MTD000050	Apolipoprotein B-100	P04114	2698+VEDIPLAR	none	911.51	18	2	ingel	9.44	0.813			0.18	0.31	0.407
H	MTD000050	Apolipoprotein B-100	P04114	276+YGMVAQVTQTLK	none	1337.7	18	2	ingel	12.59	0.738	0.428	0.47	0.03	0.034	0.036
H	MTD000050	Apolipoprotein B-100	P04114	276+YGMVAQVTQTLK	none	1337.7	18	3	ingel	12.59				0.493		3.323
H	MTD000050	Apolipoprotein B-100	P04114	276+YGxmVAQVTQTLK	m:Oxidized methionine	1353.7	18	2	ingel	9.61	0.76		0.669	0.076	0.217	0.093
H	MTD000050	Apolipoprotein B-100	P04114	276+YGxmVAQVTQTLK	m:Oxidized methionine	1353.7	18	3	ingel	9.61
H	MTD000050	Apolipoprotein B-100	P04114	2801+LEVLNFDFQANAQLSNPK	none	2047.04	36	2	ingel	17.49
H	MTD000050	Apolipoprotein B-100	P04114	2801+LEVLNFDFQANAQLSNPK	none	2047.04	36	3	ingel	17.49					0.355
H	MTD000050	Apolipoprotein B-100	P04114	2837+TEHGSEMLFFGNAIEGK	none	1865.86	34	2	ingel	15.23
H	MTD000050	Apolipoprotein B-100	P04114	2837+TEHGSEMLFFGNAIEGK	none	1865.86	34	3	ingel	15.23		0.769		0.207	0.16	0.104
H	MTD000050	Apolipoprotein B-100	P04114	2837+TEHGSExmLFFGNAIEGK	m:Oxidized methionine	1881.86	34	3	ingel	13.24					0.24
H	MTD000050	Apolipoprotein B-100	P04114	2865+NTLELSNGVIVK	none	1285.72	16	2	ingel	12.04				0.369	0.482
H	MTD000050	Apolipoprotein B-100	P04114	2865+NTLELSNGVIVK	none	1285.72	16	3	ingel	12.04
H	MTD000050	Apolipoprotein B-100	P04114	2877+INNQLTLDSNTK	none	1359.7	17	2	ingel	8.23	0.84	0.756	0.56	0.119	0.084	0.178
H	MTD000050	Apolipoprotein B-100	P04114	2877+INNQLTLDSNTK	none	1359.7	17	3	ingel	8.23
H	MTD000050	Apolipoprotein B-100	P04114	2898+LDFSSQADLR	none	1150.56	22	2	ingel	10.71	0.886	0.778	0.814	0.086	0.056	0.174
H	MTD000050	Apolipoprotein B-100	P04114	2898+LDFSSQADLR	none	1150.56	22	3	ingel	10.71
H	MTD000050	Apolipoprotein B-100	P04114	2898+LDFSSQADLRNEIK	none	1634.83	29	3	ingel	11.81	0.79		0.554	0.039	0.207	0.033
H	MTD000050	Apolipoprotein B-100	P04114	2970+VNQNLVYESGSLNFSK	none	1797.89	27	2	ingel	12.94	0.817	0.751	0.799	0.032	0.056	0.134
H	MTD000050	Apolipoprotein B-100	P04114	2970+VNQNLVYESGSLNFSK	none	1797.89	27	3	ingel	12.94
H	MTD000050	Apolipoprotein B-100	P04114	3006+GMALFGEGK	none	908.44	17	2	ingel	11.68	0.765	0.641	0.611	0.113	0.139	0.089
H	MTD000050	Apolipoprotein B-100	P04114	3006+GxmALFGEGK	m:Oxidized methionine	924.44	17	2	ingel	8.38				0.28	0.709	0.737
H	MTD000050	Apolipoprotein B-100	P04114	3035+NSLFFSAQPFEITASTNNEGNLK	none	2528.22	44	2	ingel	18.03
H	MTD000050	Apolipoprotein B-100	P04114	3035+NSLFFSAQPFEITASTNNEGNLK	none	2528.22	44	3	ingel	18.03	0.733	0.577	0.632	0.178	0.185	0.073
H	MTD000050	Apolipoprotein B-100	P04114	306+MGLAFESTK	none	982.48	15	2	ingel	10.76	0.931			0.151	0.213	0.321
H	MTD000050	Apolipoprotein B-100	P04114	306+xmGLAFESTK	m:Oxidized methionine	998.47	15	2	ingel	8.66				0.228	0.424	0.335
H	MTD000050	Apolipoprotein B-100	P04114	3137+LPYTIITTPPLKDFSLWEK	none	2261.23	23	3	ingel	19.97		0.302			0.146
H	MTD000050	Apolipoprotein B-100	P04114	3137+LPYTIITTPPLKDFSLWEK	none	2261.23	23	4	ingel	19.97
H	MTD000050	Apolipoprotein B-100	P04114	3277+AVSMPSFSILGSDVR	none	1564.79	29	2	ingel	17.34	0.646	0.419	0.53	0.02	0.076	0.119
H	MTD000050	Apolipoprotein B-100	P04114	3277+AVSMPSFSILGSDVR	none	1564.79	29	3	ingel	17.34	0.772	0.671	0.559	0.132	0.107	0.065
H	MTD000050	Apolipoprotein B-100	P04114	3277+AVSMxpSFSILGSDVR	p:Hydroxylation	1580.79	29	2	ingel	14.82	0.757	0.654	0.56	0.087	0.099	0.108
H	MTD000050	Apolipoprotein B-100	P04114	3277+AVSMxpSFSILGSDVR	p:Hydroxylation	1580.79	29	3	ingel	14.82	0.714		0.514	0.156	0.202	0.178
H	MTD000050	Apolipoprotein B-100	P04114	3277+AVSxmPSFSILGSDVR	m:Oxidized methionine	1580.79	29	2	ingel	14.84	0.757	0.654	0.56	0.087	0.099	0.108
H	MTD000050	Apolipoprotein B-100	P04114	3277+AVSxmPSFSILGSDVR	m:Oxidized methionine	1580.79	29	3	ingel	14.84	0.714		0.514	0.156	0.202	0.178
H	MTD000050	Apolipoprotein B-100	P04114	335+LTISEQNIQR	none	1200.65	23	2	ingel	8.74	0.626	0.467	0.425	0.061	0.016	0.145
H	MTD000050	Apolipoprotein B-100	P04114	335+LTISEQNIQR	none	1200.65	23	3	ingel	8.74				0.648	0.088	1.158
H	MTD000050	Apolipoprotein B-100	P04114	3395+LATALSLSNK	none	1016.59	18	2	ingel	9.82	0.752	0.555	0.632	0.036	0.009	0.171
H	MTD000050	Apolipoprotein B-100	P04114	3420+NMEVSVATTTK	none	1179.58	16	2	ingel	7.71	0.632		0.38	0.078	0.306	0.152
H	MTD000050	Apolipoprotein B-100	P04114	3481+LSLESLTSYFSIESSTK	none	1890.95	28	2	ingel	20.3	0.749	0.623	0.761	0.063	0.045	0.057
H	MTD000050	Apolipoprotein B-100	P04114	3481+LSLESLTSYFSIESSTK	none	1890.95	28	3	ingel	20.3		0.82	0.785	0.225	0.184	0.087
H	MTD000050	Apolipoprotein B-100	P04114	3508+EYSGTIASEANTYLNSK	none	1846.86	33	2	ingel	12.73
H	MTD000050	Apolipoprotein B-100	P04114	3508+EYSGTIASEANTYLNSK	none	1846.86	33	3	ingel	12.73
H	MTD000050	Apolipoprotein B-100	P04114	3548+ENFAGEATLQR	none	1234.59	28	2	ingel	8.83	0.69	0.574	0.754	0.074	0.065	0.074
H	MTD000050	Apolipoprotein B-100	P04114	3548+ENFAGEATLQR	none	1234.59	28	3	ingel	8.83			0.5	0.227	0.477	0.128
H	MTD000050	Apolipoprotein B-100	P04114	3559+IYSLWEHSTK	none	1262.63	15	2	ingel	10.95		1.003		0.061	0.064	0.559
H	MTD000050	Apolipoprotein B-100	P04114	3559+IYSLWEHSTK	none	1262.63	15	3	ingel	10.95	0.937		0.719	0.092	0.318	0.185
H	MTD000050	Apolipoprotein B-100	P04114	3639+IHSGSFQSQVELSNDQEK	none	2031.95	42	3	ingel	8.53		0.737			0.046
H	MTD000050	Apolipoprotein B-100	P04114	3713+NPNGYSFSIPVK	none	1321.67	19	2	ingel	13.15
H	MTD000050	Apolipoprotein B-100	P04114	3725+VLADKFIIPGLK	none	1312.81	16	2	ingel	15.42
H	MTD000050	Apolipoprotein B-100	P04114	3725+VLADKFIIPGLK	none	1312.81	16	3	ingel	15.42		0.485	0.533	0.069	0.133	0.035
H	MTD000050	Apolipoprotein B-100	P04114	3776+TSSFALNLPTLPEVK	none	1615.88	24	2	ingel	17.85	0.67	0.6	0.524	0.062	0.104	0.07
H	MTD000050	Apolipoprotein B-100	P04114	3776+TSSFALNLPTLPEVK	none	1615.88	24	3	ingel	17.85	0.742	0.744		0.127	0.165
H	MTD000050	Apolipoprotein B-100	P04114	3800+YSQPEDSLIPFFEITVPESQLTVSQFTLPK	none	3439.74	54	3	ingel	23.07
H	MTD000050	Apolipoprotein B-100	P04114	3800+YSQPEDSLIPFFEITVPESQLTVSQFTLPK	none	3439.74	54	4	ingel	23.07
H	MTD000050	Apolipoprotein B-100	P04114	3830+SVSDGIAALDLNAVANK	none	1656.87	35	2	ingel	14.92	0.761	0.896	0.838	0.009	0.117	0.173
H	MTD000050	Apolipoprotein B-100	P04114	3830+SVSDGIAALDLNAVANK	none	1656.87	35	3	ingel	14.92	0.923			0.084	0.515	0.554
H	MTD000050	Apolipoprotein B-100	P04114	3847+IADFELPTIIVPEQTIEIPSIK	none	2465.37	40	3	ingel	21.63	0.753	0.656	0.531	0.079	0.133	0.138
H	MTD000050	Apolipoprotein B-100	P04114	3847+IADFELPTIIVPEQTIEIPSIK	none	2465.37	40	4	ingel	21.63					0.304
H	MTD000050	Apolipoprotein B-100	P04114	3869+FSVPAGIVIPSFQALTAR	none	1873.05	36	2	ingel	20.83	0.569	0.576	0.678	0.069	0.123	0.102
H	MTD000050	Apolipoprotein B-100	P04114	3869+FSVPAGIVIPSFQALTAR	none	1873.05	36	3	ingel	20.83	0.786	0.755	0.561	0.043	0.074	0.082
H	MTD000050	Apolipoprotein B-100	P04114	3936+IEDGTLASK	none	932.48	17	2	ingel	5.42		0.487			0.067
H	MTD000050	Apolipoprotein B-100	P04114	3953+DFSAEYEEDGKYEGLQEWEGK	none	2508.06	47	3	ingel	13.75					0.363
H	MTD000050	Apolipoprotein B-100	P04114	3980+SPAFTDLHLR	none	1155.6	19	2	ingel	11.58					2.454
H	MTD000050	Apolipoprotein B-100	P04114	3980+SPAFTDLHLR	none	1155.6	19	3	ingel	11.58					2.757
H	MTD000050	Apolipoprotein B-100	P04114	3996+GISTSAASPAVGTVGMDMDEDDDFSK	none	2602.1	50	2	ingel	13.74
H	MTD000050	Apolipoprotein B-100	P04114	3996+GISTSAASPAVGTVGMDMDEDDDFSK	none	2602.1	50	3	ingel	13.74	0.797	0.725	0.733	0.031	0.137	0.045
H	MTD000050	Apolipoprotein B-100	P04114	3996+GISTSAASPAVGTVGMDxmDEDDDFSK	m:Oxidized methionine	2618.1	50	3	ingel	11.98
H	MTD000050	Apolipoprotein B-100	P04114	3996+GISTSAASPAVGTVGxmDMDEDDDFSK	m:Oxidized methionine	2618.1	50	3	ingel	12.37					0.202
H	MTD000050	Apolipoprotein B-100	P04114	3996+GISTSAASPAVGTVGxmDxmDEDDDFSK	m:Oxidized methionine	2634.09	50	3	ingel	10.67
H	MTD000050	Apolipoprotein B-100	P04114	4022+WNFYYSPQSSPDK	none	1617.71	23	2	ingel	13.43	1.043	0.879		0.197	0.146	0.368
H	MTD000050	Apolipoprotein B-100	P04114	4022+WNFYYSPQSSPDK	none	1617.71	23	3	ingel	13.43
H	MTD000050	Apolipoprotein B-100	P04114	4056+VNWEEEAASGLLTSLK	none	1745.88	32	2	ingel	19.15	0.907	0.771	0.771	0.053	0.031	0.038
H	MTD000050	Apolipoprotein B-100	P04114	4056+VNWEEEAASGLLTSLK	none	1745.88	32	3	ingel	19.15	0.823	0.728	0.851	0.066	0.076	0.052
H	MTD000050	Apolipoprotein B-100	P04114	4107+NLQNNAEWVYQGAIR	none	1774.87	34	2	ingel	13.85	1.038	0.899	0.931	0.029	0.039	0.032
H	MTD000050	Apolipoprotein B-100	P04114	4107+NLQNNAEWVYQGAIR	none	1774.87	34	3	ingel	13.85	0.916	0.934	0.821	0.134	0.175	0.118
H	MTD000050	Apolipoprotein B-100	P04114	4122+QIDDIDVR	none	972.49	16	2	ingel	8.54			0.787	0.279	0.347	0.097
H	MTD000050	Apolipoprotein B-100	P04114	4133+AASGTTGTYQEWK	none	1398.64	24	2	ingel	7.99	0.611	0.542	0.609	0.106	0.098	0.076
H	MTD000050	Apolipoprotein B-100	P04114	4133+AASGTTGTYQEWK	none	1398.64	24	3	ingel	7.99
H	MTD000050	Apolipoprotein B-100	P04114	4148+AQNLYQELLTQEGQASFQGLK	none	2365.19	48	2	ingel	18.21
H	MTD000050	Apolipoprotein B-100	P04114	4148+AQNLYQELLTQEGQASFQGLK	none	2365.19	48	3	ingel	18.21	0.732	0.596	0.669	0.044	0.141	0.036
H	MTD000050	Apolipoprotein B-100	P04114	4148+AQNLYQELLTQEGQASFQGLK	none	2365.19	48	4	ingel	18.21
H	MTD000050	Apolipoprotein B-100	P04114	4202+FQFPGKPGIYTR	none	1409.75	19	3	ingel	11.82		0.422			0.113
H	MTD000050	Apolipoprotein B-100	P04114	4214+EELCTxmFIR	C:Carbamidomethylation m:Oxidized methionine	1213.55	16	2	ingel	11.8
H	MTD000050	Apolipoprotein B-100	P04114	4223+EVGTVLSQVYSK	none	1308.69	19	2	ingel	11.96	0.785	0.59	0.892	0.073	0.09	0.151
H	MTD000050	Apolipoprotein B-100	P04114	4223+EVGTVLSQVYSK	none	1308.69	19	3	ingel	11.96				0.732	0.791	1.287
H	MTD000050	Apolipoprotein B-100	P04114	4386+EEYFDPSIVGWTVK	none	1668.8	21	2	ingel	17.6	0.665	0.707	0.771	0.049	0.041	0.089
H	MTD000050	Apolipoprotein B-100	P04114	4386+EEYFDPSIVGWTVK	none	1668.8	21	3	ingel	17.6				0.356	0.472	0.921
H	MTD000050	Apolipoprotein B-100	P04114	4447+NIQEYLSILTDPDGK	none	1704.86	25	2	ingel	19.05	0.887	0.629	0.488	0.062	0.109	0.141
H	MTD000050	Apolipoprotein B-100	P04114	4447+NIQEYLSILTDPDGK	none	1704.86	25	3	ingel	19.05				0.501	0.402	0.473
H	MTD000050	Apolipoprotein B-100	P04114	4466+IAELSATAQEIIK	none	1385.78	31	2	ingel	13.7	0.76	0.594	0.591	0.032	0.105	0.026
H	MTD000050	Apolipoprotein B-100	P04114	4466+IAELSATAQEIIK	none	1385.78	31	3	ingel	13.7	0.82	0.894	0.855	0.067	0.017	0.082
H	MTD000050	Apolipoprotein B-100	P04114	4487+IISDYHQQFR	none	1305.65	21	2	ingel	7.74					0.348
H	MTD000050	Apolipoprotein B-100	P04114	4487+IISDYHQQFR	none	1305.65	21	3	ingel	7.74				0.726	0.255	0.97
H	MTD000050	Apolipoprotein B-100	P04114	4497+YKLQDFSDQLSDYYEK	none	2040.93	27	3	ingel	14.62
H	MTD000050	Apolipoprotein B-100	P04114	4499+LQDFSDQLSDYYEK	none	1749.77	26	2	ingel	13.65	0.787	0.699	0.744	0.104	0.085	0.043
H	MTD000050	Apolipoprotein B-100	P04114	4499+LQDFSDQLSDYYEK	none	1749.77	26	3	ingel	13.65	0.863	0.845		0.193	0.186	0.286
H	MTD000050	Apolipoprotein B-100	P04114	4542+LQSTTVMNPYMK	none	1411.68	16	2	ingel	10.84			0.558	0.415	0.485	0.166
H	MTD000050	Apolipoprotein B-100	P04114	4542+LQSTTVMNPYMK	none	1411.68	16	3	ingel	10.84
H	MTD000050	Apolipoprotein B-100	P04114	4554+LAPGELTIIL	none	1038.63	17	2	ingel	20.51	0.626	0.297		0.052	0.092	0.21
H	MTD000050	Apolipoprotein B-100	P04114	491+VIGNMGQTMEQLTPELK	none	1887.94	30	2	ingel	15.61	0.685	0.456	0.422	0.141	0.109	0.083
H	MTD000050	Apolipoprotein B-100	P04114	491+VIGNMGQTMEQLTPELK	none	1887.94	30	3	ingel	15.61	0.6	0.383	0.56	0.131	0.108	0.125
H	MTD000050	Apolipoprotein B-100	P04114	491+VIGNMGQTxmEQLTPELK	m:Oxidized methionine	1903.94	30	2	ingel	12.3		0.517			0.118
H	MTD000050	Apolipoprotein B-100	P04114	491+VIGNMGQTxmEQLTPELK	m:Oxidized methionine	1903.94	30	3	ingel	12.3				0.336	0.237	0.245
H	MTD000050	Apolipoprotein B-100	P04114	491+VIGNxmGQTMEQLTPELK	m:Oxidized methionine	1903.94	30	2	ingel	12.84		0.517			0.118
H	MTD000050	Apolipoprotein B-100	P04114	491+VIGNxmGQTMEQLTPELK	m:Oxidized methionine	1903.94	30	3	ingel	12.84				0.336	0.237	0.245
H	MTD000050	Apolipoprotein B-100	P04114	491+VIGNxmGQTxmEQLTPELK	m:Oxidized methionine	1919.93	30	2	ingel	10.5
H	MTD000050	Apolipoprotein B-100	P04114	491+VIGNxmGQTxmEQLTPELK	m:Oxidized methionine	1919.93	30	3	ingel	10.5	0.683	0.573	0.487	0.078	0.169	0.098
H	MTD000050	Apolipoprotein B-100	P04114	51+KYTYNYEAESSSGVPGTADSR	none	2281.01	43	3	ingel	8.45
H	MTD000050	Apolipoprotein B-100	P04114	52+YTYNYEAESSSGVPGTADSR	none	2152.92	42	2	ingel	9.48	0.878	0.831	0.886	0.052	0.182	0.075
H	MTD000050	Apolipoprotein B-100	P04114	52+YTYNYEAESSSGVPGTADSR	none	2152.92	42	3	ingel	9.48	0.776	0.761	0.752	0.017	0.025	0.042
H	MTD000050	Apolipoprotein B-100	P04114	559+LAAYLMLMR	none	1080.58	16	2	ingel	16.95	0.596	0.347	0.596	0.046	0.08	0.152
H	MTD000050	Apolipoprotein B-100	P04114	559+LAAYLMLMR	none	1080.58	16	3	ingel	16.95
H	MTD000050	Apolipoprotein B-100	P04114	559+LAAYLMLxmR	m:Oxidized methionine	1096.58	16	2	ingel	14.17	0.606		0.329	0.047	0.245	0.083
H	MTD000050	Apolipoprotein B-100	P04114	559+LAAYLMLxmR	m:Oxidized methionine	1096.58	16	3	ingel	14.17
H	MTD000050	Apolipoprotein B-100	P04114	559+LAAYLxmLMR	m:Oxidized methionine	1096.58	16	2	ingel	14.96	0.606		0.329	0.047	0.245	0.083
H	MTD000050	Apolipoprotein B-100	P04114	559+LAAYLxmLMR	m:Oxidized methionine	1096.58	16	3	ingel	14.96
H	MTD000050	Apolipoprotein B-100	P04114	559+LAAYLxmLxmR	m:Oxidized methionine	1112.57	16	2	ingel	12.15	0.557		0.345	0.126	0.23	0.079
H	MTD000050	Apolipoprotein B-100	P04114	577+IVQILPWEQNEQVK	none	1722.93	29	2	ingel	15.71	0.789	0.68	0.576	0.099	0.139	0.13
H	MTD000050	Apolipoprotein B-100	P04114	577+IVQILPWEQNEQVK	none	1722.93	29	3	ingel	15.71	0.784			0.173	0.227	0.114
H	MTD000050	Apolipoprotein B-100	P04114	617+EALKESQLPTVMDFR	none	1762.89	30	3	ingel	14.3						0.46
H	MTD000050	Apolipoprotein B-100	P04114	621+ESQLPTVMDFR	none	1321.63	21	2	ingel	14.59	0.669	0.361	0.451	0.049	0.113	0.061
H	MTD000050	Apolipoprotein B-100	P04114	621+ESQLPTVMDFR	none	1321.63	21	3	ingel	14.59				0.447	0.369	0.744
H	MTD000050	Apolipoprotein B-100	P04114	621+ESQLPTVMDFRK	none	1449.73	22	3	ingel	12.31					0.272	2.912
H	MTD000050	Apolipoprotein B-100	P04114	621+ESQLPTVxmDFR	m:Oxidized methionine	1337.63	21	2	ingel	12.04				0.208	0.315	0.466
H	MTD000050	Apolipoprotein B-100	P04114	621+ESQLPTVxmDFR	m:Oxidized methionine	1337.63	21	3	ingel	12.04
H	MTD000050	Apolipoprotein B-100	P04114	642+SVSLPSLDPASAK	none	1270.68	28	2	ingel	12.64	0.697	0.54	0.43	0.046	0.034	0.137
H	MTD000050	Apolipoprotein B-100	P04114	642+SVSLPSLDPASAK	none	1270.68	28	3	ingel	12.64
H	MTD000050	Apolipoprotein B-100	P04114	655+IEGNLIFDPNNYLPK	none	1745.9	23	2	ingel	18.09	0.622	0.664	0.646	0.044	0.071	0.077
H	MTD000050	Apolipoprotein B-100	P04114	655+IEGNLIFDPNNYLPK	none	1745.9	23	3	ingel	18.09	0.758	0.61	0.529	0.024	0.064	0.089
H	MTD000050	Apolipoprotein B-100	P04114	675+TTLTAFGFASADLIEIGLEGK	none	2153.13	36	2	ingel	22.59					0.078
H	MTD000050	Apolipoprotein B-100	P04114	675+TTLTAFGFASADLIEIGLEGK	none	2153.13	36	3	ingel	22.59	0.962		0.806	0.122	0.066	0.154
H	MTD000050	Apolipoprotein B-100	P04114	696+GFEPTLEALFGK	none	1307.68	21	2	ingel	19.16	0.653	0.332	0.486	0.129	0.183	0.101
H	MTD000050	Apolipoprotein B-100	P04114	696+GFEPTLEALFGK	none	1307.68	21	3	ingel	19.16	0.832	0.801	0.847	0.147	0.108	0.089
H	MTD000050	Apolipoprotein B-100	P04114	708+QGFFPDSVNK	none	1137.55	17	2	ingel	11.37	0.86	0.75		0.047	0.077	0.237
H	MTD000050	Apolipoprotein B-100	P04114	779+ILGEELGFASLHDLQLLGK	none	2052.13	35	2	ingel	19.8
H	MTD000050	Apolipoprotein B-100	P04114	779+ILGEELGFASLHDLQLLGK	none	2052.13	35	3	ingel	19.8	0.783	0.667	0.607	0.119	0.104	0.085
H	MTD000050	Apolipoprotein B-100	P04114	80+VELEVPQLCSFILK	C:Carbamidomethylation	1673.91	23	2	ingel	19.95		0.715	0.682		0.092	0.119
H	MTD000050	Apolipoprotein B-100	P04114	80+VELEVPQLCSFILK	C:Carbamidomethylation	1673.91	23	3	ingel	19.95		0.685	0.563	0.239	0.088	0.049
H	MTD000050	Apolipoprotein B-100	P04114	805+TLQGIPQMIGEVIR	none	1553.86	27	2	ingel	19.23	0.62	0.598	0.508	0.038	0.107	0.076
H	MTD000050	Apolipoprotein B-100	P04114	805+TLQGIPQMIGEVIR	none	1553.86	27	3	ingel	19.23	0.716	0.775	0.548	0.1	0.115	0.028
H	MTD000050	Apolipoprotein B-100	P04114	805+TLQGIPQxmIGEVIR	m:Oxidized methionine	1569.85	27	2	ingel	15.56	0.631	0.473	0.641	0.058	0.176	0.069
H	MTD000050	Apolipoprotein B-100	P04114	805+TLQGIPQxmIGEVIR	m:Oxidized methionine	1569.85	27	3	ingel	15.56				0.313	0.473	0.432
H	MTD000050	Apolipoprotein B-100	P04114	935+LLSGGNTLHLVSTTK	none	1539.86	18	2	ingel	11.1		0.61			0.133
H	MTD000050	Apolipoprotein B-100	P04114	935+LLSGGNTLHLVSTTK	none	1539.86	18	3	ingel	11.1				0.388		0.526
H	MTD000050	Apolipoprotein B-100	P04114	950+TEVIPPLIENR	none	1279.71	22	2	ingel	13.54			0.503	0.136	0.179	0.034
H	MTD000050	Apolipoprotein B-100	P04114	950+TEVIPPLIENR	none	1279.71	22	3	ingel	13.54	0.677	0.668	0.484	0.118	0.172	0.129
H	MTD000050	Apolipoprotein C-III	P02656	45+DALSSVQESQVAQQAR	none	1715.84	47	2	ingel	9.34
H	MTD000050	Apolipoprotein C-III	P02656	45+DALSSVQESQVAQQAR	none	1715.84	47	3	ingel	9.34	1.164		1.109	0.063		0.085
H	MTD000050	Apolipoprotein E	P02649	138+GEVQAMLGQSTEELR	none	1646.79	37	2	ingel	13.27
H	MTD000050	Apolipoprotein E	P02649	138+GEVQAMLGQSTEELR	none	1646.79	37	3	ingel	13.27
H	MTD000050	Apolipoprotein E	P02649	177+LAVYQAGAR	none	947.52	23	2	ingel	7.15
H	MTD000050	Apolipoprotein E	P02649	210+AATVGSLAGQPLQER	none	1496.79	39	2	ingel	10.07
H	MTD000050	Apolipoprotein E	P02649	210+AATVGSLAGQPLQER	none	1496.79	39	3	ingel	10.07
H	MTD000050	Apolipoprotein E	P02649	281+SWFEPLVEDMQR	none	1535.71	25	2	ingel	18.18
H	MTD000050	Apolipoprotein E	P02649	281+SWFEPLVEDMQR	none	1535.71	25	3	ingel	18.18
H	MTD000050	Apolipoprotein E	P02649	281+SWFEPLVEDxmQR	m:Oxidized methionine	1551.7	25	2	ingel	15.93
H	MTD000050	Apolipoprotein E	P02649	281+SWFEPLVEDxmQR	m:Oxidized methionine	1551.7	25	3	ingel	15.93
H	MTD000050	Apolipoprotein E	P02649	94+SELEEQLTPVAEETR	none	1729.84	38	2	ingel	11.58
H	MTD000050	Apolipoprotein E	P02649	94+SELEEQLTPVAEETR	none	1729.84	38	3	ingel	11.58

## Sheet: PROTEIN OUTPUT
Species	Code	Protein	Accession#	Target RT	Mean Peptide Count	Protein f - 2007BHL-1000H	Protein f - 2008BHL-1002H	Protein f - 2009BHL-1004H	Protein SD - 2007BHL-1000H	Protein SD - 2008BHL-1002H	Protein SD - 2009BHL-1004H	Count - 2007BHL-1000H	Count - 2008BHL-1002H	Count - 2009BHL-1004H	BW - 2007BHL-1000H	BW - 2008BHL-1002H	BW - 2009BHL-1004H	Uniprot Link
H	MTD000050	Apolipoprotein B-100	P04114	16.41	127	0.753	0.656	0.634	0.108	0.162	0.142	126	131	124	0.00584312	0.00403949	0.00492769	http://www.uniprot.org/uniprot/P04114
H	MTD000050	Apolipoprotein E	P02649	15.93	3							0	0	0	0.00584312	0.00403949	0.00492769	http://www.uniprot.org/uniprot/P02649
H	MTD000050	Apolipoprotein A-I	P02647	12.5	2.7	0.336	0.505			0.062		1	2	0	0.00584312	0.00403949	0.00492769	http://www.uniprot.org/uniprot/P02647
H	MTD000050	Apolipoprotein C-III	P02656	9.34	1	1.164		1.109				1	0	1	0.00584312	0.00403949	0.00492769	http://www.uniprot.org/uniprot/P02656

## Sheet: PARAMETERS
Parameter	Value
Rt Difference Filter	1.5
Total Abundance Filter	30000
M Difference Criteria	0.5, 0.35, 0.25, 0.2
SILAC Masses	4
RMS Error Filter	0.015
DB Score Filter	1
Base Peak Abundance Filter	30000
%Theo EM0 Upper Limit	1.4
%Theo EM0 Lower Limit	-0.4
Peptides Std Dev Filter	2
Isotopomer Std Dev Filter	0.2
Use All Isotopomers for f	0
Combine peptides	1
Minimum MIDA	human25
Upper limit Sample:SILAC ratio	20
Lower limit Sample:SILAC ratio	0.02
SILAC Std Dev Filter	2
Saturation Limit	10000000
Offset Correction Slope	1
Offset Correction Intercept	0

## Sheet: PROJECT DETAILS
Parameter	Value
Project Leader	Hellerstein
Processed By	Mohamad D
Project Code	ApoB Kinetics
Notebook Code	MTD000050
Tissue/Fluid	Plasma
Prep	Ingel
