# Supplementary material for: Acetyl-CoA carboxylase inhibitor increases LDL-apoB production rate in NASH with cirrhosis: prevention by fenofibrate
Source: J Lipid Res. 2023 Feb 2;64(3):100339. doi: 10.1016/j.jlr.2023.100339 (PMC10017426; doi:10.1016/j.jlr.2023.100339)
Supplement: Data filter 3 [file mmc3.xlsx]

## Sheet: PEPTIDE OUTPUT
Species	Code	Protein	Accession#	Sequence	Modifications	Mass	n	Charge	Fraction	Target RT	Filtered Avg f - 2001baseL-0141H	Filtered Avg f - 2001w12L-0142H	Filtered Avg f - 2006baseL-0143H	Filtered Avg f - 2006w12L-0144H	Filtered Avg f - 2007baseL-0145H	Filtered Avg f - 2007w12L-0146H	Isotopomer SD - 2001baseL-0141H	Isotopomer SD - 2001w12L-0142H	Isotopomer SD - 2006baseL-0143H	Isotopomer SD - 2006w12L-0144H	Isotopomer SD - 2007baseL-0145H	Isotopomer SD - 2007w12L-0146H
H	MTD000013	Apolipoprotein A-I	P02647	251+VSFLSALEEYTK	none	1385.71	20	2	Gel	19.75
H	MTD000013	Apolipoprotein A-I	P02647	70+LLDNWDSVTSTFSK	none	1611.78	17	2	Gel	16.29
H	MTD000013	Apolipoprotein A-I	P02647	70+LLDNWDSVTSTFSK	none	1611.78	17	3	Gel	16.29
H	MTD000013	Apolipoprotein B-100	P04114	101+EVYGFNPEGK	none	1138.53	18	2	Gel	9.64						0.224	0.313	0.356	0.157	0.185		0.103
H	MTD000013	Apolipoprotein B-100	P04114	101+EVYGFNPEGK	none	1138.53	18	3	Gel	9.64
H	MTD000013	Apolipoprotein B-100	P04114	1035+FVTQAEGAK	none	949.49	20	2	Gel	3.94			0.832	0.666	0.172	0.497	0.313	0.366	0.077	0.092	0.051	0.074
H	MTD000013	Apolipoprotein B-100	P04114	1056+QSxmTLSSEVQIPDFDVDLGTILR	m:Oxidized methionine	2579.28	40	3	Gel	21.7				0.879	0.398				0.249	0.187	0.189
H	MTD000013	Apolipoprotein B-100	P04114	1079+VNDESTEGK	none	977.43	18	2	Gel	1.71									1.293
H	MTD000013	Apolipoprotein B-100	P04114	1101+ITEVALMGHLSCDTK	C:Carbamidomethylation	1673.81	24	2	Gel	12.44							2.416	4.329		0.544	3.217	2.275
H	MTD000013	Apolipoprotein B-100	P04114	1101+ITEVALMGHLSCDTK	C:Carbamidomethylation	1673.81	24	3	Gel	12.44	0.777		0.993			0.775	0.192	0.334	0.103	0.342	0.336	0.106
H	MTD000013	Apolipoprotein B-100	P04114	1101+ITEVALMGHLSCDTKEER	C:Carbamidomethylation	2088	35	3	Gel	11.66										0.212
H	MTD000013	Apolipoprotein B-100	P04114	1101+ITEVALMGHLSCDTKEER	C:Carbamidomethylation	2088	35	4	Gel	11.66				0.783			0.697	0.619	0.688	0.164	0.907	0.438
H	MTD000013	Apolipoprotein B-100	P04114	1101+ITEVALxmGHLSCDTK	C:Carbamidomethylation m:Oxidized methionine	1689.81	24	2	Gel	9.51
H	MTD000013	Apolipoprotein B-100	P04114	1101+ITEVALxmGHLSCDTK	C:Carbamidomethylation m:Oxidized methionine	1689.81	24	3	Gel	9.51				0.735	0.182		0.645	0.617	0.469	0.099	0.172	0.52
H	MTD000013	Apolipoprotein B-100	P04114	1101+ITEVALxmGHLSCDTKEER	C:Carbamidomethylation m:Oxidized methionine	2103.99	35	3	Gel	8.98
H	MTD000013	Apolipoprotein B-100	P04114	1101+ITEVALxmGHLSCDTKEER	C:Carbamidomethylation m:Oxidized methionine	2103.99	35	4	Gel	8.98							1.719	1.091		0.251	1.088	0.425
H	MTD000013	Apolipoprotein B-100	P04114	1120+IKGVISIPR	none	981.63	15	2	Gel	10.24
H	MTD000013	Apolipoprotein B-100	P04114	1120+IKGVISIPR	none	981.63	15	3	Gel	10.24							3.413	3.328		0.446		1.929
H	MTD000013	Apolipoprotein B-100	P04114	1135+SEILAHWSPAK	none	1237.65	25	2	Gel	10.7	0.422			0.615			0.199	0.205	0.214	0.118	0.413	0.201
H	MTD000013	Apolipoprotein B-100	P04114	1135+SEILAHWSPAK	none	1237.65	25	3	Gel	10.7	-0.01		0.975	0.484			0.181	0.463	0.198	0.148	0.344	0.288
H	MTD000013	Apolipoprotein B-100	P04114	1135+SEILAHWSxpAK	p:Hydroxylation	1253.64	25	3	Gel	8.1
H	MTD000013	Apolipoprotein B-100	P04114	1146+LLLQMDSSATAYGSTVSK	none	1870.93	31	2	Gel	13.91	0.274	0.303	0.817	0.697		0.446	0.13	0.135	0.018	0.138	0.258	0.028
H	MTD000013	Apolipoprotein B-100	P04114	1146+LLLQMDSSATAYGSTVSK	none	1870.93	31	3	Gel	13.91	0.559	0.63	1.018	0.829		0.667	0.078	0.108	0.032	0.063	0.272	0.181
H	MTD000013	Apolipoprotein B-100	P04114	1146+LLLQMDSSATAYGSTVSKR	none	2027.04	35	2	Gel	12.92
H	MTD000013	Apolipoprotein B-100	P04114	1146+LLLQMDSSATAYGSTVSKR	none	2027.04	35	3	Gel	12.92				0.848			0.571	0.414	0.357	0.193		0.636
H	MTD000013	Apolipoprotein B-100	P04114	1146+LLLQxmDSSATAYGSTVSK	m:Oxidized methionine	1886.93	31	2	Gel	11.31		0.514	0.952	0.79	0.167	0.417	0.233	0.146	0.047	0.119	0.181	0.098
H	MTD000013	Apolipoprotein B-100	P04114	1146+LLLQxmDSSATAYGSTVSK	m:Oxidized methionine	1886.93	31	3	Gel	11.31	0.66	0.728	0.983	1.027		0.611	0.057	0.079	0.077	0.083	0.232	0.018
H	MTD000013	Apolipoprotein B-100	P04114	1146+LLLQxmDSSATAYGSTVSKR	m:Oxidized methionine	2043.03	35	3	Gel	10.41		0.729	0.962	0.839	0.36	0.544	0.223	0.174	0.105	0.023	0.077	0.139
H	MTD000013	Apolipoprotein B-100	P04114	116+TKNSEEFAAAMSR	none	1440.67	33	2	Gel	8	0.688						0.114	0.226		0.256
H	MTD000013	Apolipoprotein B-100	P04114	116+TKNSEEFAAAMSR	none	1440.67	33	3	Gel	8				0.864		0.561	0.346	0.532	0.568	0.152	0.274	0.174
H	MTD000013	Apolipoprotein B-100	P04114	118+NSEEFAAAMSR	none	1211.52	32	2	Gel	9.11	0.087	0.3	0.881	0.513	-0.257	0.271	0.093	0.148	0.068	0.109	0.143	0.032
H	MTD000013	Apolipoprotein B-100	P04114	118+NSEEFAAAMSR	none	1211.52	32	3	Gel	9.11		0.934	1.023	0.861	0.352	0.659	0.208	0.171	0.182	0.086	0.143	0.132
H	MTD000013	Apolipoprotein B-100	P04114	118+NSEEFAAAxmSR	m:Oxidized methionine	1227.52	32	2	Gel	5.8			0.877	0.722	0.398	0.67	0.539	0.379	0.099	0.169	0.145	0.155
H	MTD000013	Apolipoprotein B-100	P04114	1188+KMTSNFPVDLSDYPK	none	1740.84	20	2	Gel	13.63				0.709			0.411	0.552		0.153		0.492
H	MTD000013	Apolipoprotein B-100	P04114	1188+KMTSNFPVDLSDYPK	none	1740.84	20	3	Gel	13.63							0.709	0.705	0.407	0.417	1.95	0.537
H	MTD000013	Apolipoprotein B-100	P04114	1188+KxmTSNFPVDLSDYPK	m:Oxidized methionine	1756.83	20	2	Gel	12.72										0.308	0.543
H	MTD000013	Apolipoprotein B-100	P04114	1188+KxmTSNFPVDLSDYPK	m:Oxidized methionine	1756.83	20	3	Gel	12.72							1.078	0.85	0.573		0.634	0.694
H	MTD000013	Apolipoprotein B-100	P04114	1189+MTSNFPVDLSDYPK	none	1612.74	20	2	Gel	14.82			0.717	0.576	-0.165	0.421	0.21	0.208	0.171	0.153	0.145	0.182
H	MTD000013	Apolipoprotein B-100	P04114	1189+MTSNFPVDLSDYPK	none	1612.74	20	3	Gel	14.82							0.604	0.761	0.232	0.434	0.894	0.496
H	MTD000013	Apolipoprotein B-100	P04114	1203+SLHMYANR	none	990.47	17	2	Gel	5.71	0.195			0.464			0.129	0.65	0.454	0.076	1.418
H	MTD000013	Apolipoprotein B-100	P04114	1203+SLHMYANR	none	990.47	17	3	Gel	5.71							0.475	2.06	0.699	0.24	1.001	1.707
H	MTD000013	Apolipoprotein B-100	P04114	1203+SLHxmYANR	m:Oxidized methionine	1006.47	17	3	Gel	2.26							0.793			0.609		1.576
H	MTD000013	Apolipoprotein B-100	P04114	1230+LIVAMSSWLQK	none	1274.71	18	2	Gel	17.19					-0.343	0.496	0.208	0.1	0.262	0.212	0.189	0.17
H	MTD000013	Apolipoprotein B-100	P04114	1230+LIVAMSSWLQK	none	1274.71	18	3	Gel	17.19				1.135			0.347	0.285	0.027	0.105	0.357	0.58
H	MTD000013	Apolipoprotein B-100	P04114	1230+LIVAxmSSWLQK	m:Oxidized methionine	1290.7	18	2	Gel	13.63
H	MTD000013	Apolipoprotein B-100	P04114	1241+ASGSLPYTQTLQDHLNSLK	none	2072.05	35	2	Gel	14.5			1.017	0.701	0.004		0.234	0.271	0.141	0.039	0.131	0.265
H	MTD000013	Apolipoprotein B-100	P04114	1241+ASGSLPYTQTLQDHLNSLK	none	2072.05	35	3	Gel	14.5				0.786		0.782	0.381	0.246	0.311	0.096	0.984	0.181
H	MTD000013	Apolipoprotein B-100	P04114	1296+IEIPLPFGGK	none	1069.62	17	2	Gel	17.51							0.236	0.207	0.166		0.291	0.278
H	MTD000013	Apolipoprotein B-100	P04114	1296+IEIPLPFGGK	none	1069.62	17	3	Gel	17.51										1.526
H	MTD000013	Apolipoprotein B-100	P04114	1325+SVGFHLPSR	none	998.53	18	2	Gel	10.25										0.381	2.853	1.808
H	MTD000013	Apolipoprotein B-100	P04114	1325+SVGFHLPSR	none	998.53	18	3	Gel	10.25							0.502	0.405	0.117	0.158		0.322
H	MTD000013	Apolipoprotein B-100	P04114	1334+EFQVPTFTIPK	none	1305.7	16	2	Gel	17.04							0.239	0.328	0.166	0.202	0.24	0.31
H	MTD000013	Apolipoprotein B-100	P04114	1334+EFQVPTFTIPK	none	1305.7	16	3	Gel	17.04							1.98	2.445		0.936	1.451	1.826
H	MTD000013	Apolipoprotein B-100	P04114	1393+ADSVVDLLSYNVQGSGETTYDHK	none	2497.16	39	3	Gel	15.83	0.617		1.113	0.944		0.888	0.175	0.224	0.137	0.18	0.213	0.152
H	MTD000013	Apolipoprotein B-100	P04114	1393+ADSVVDLLSYNVQGSGETTYDHK	none	2497.16	39	4	Gel	15.83							0.529	0.674	0.344	0.382	0.439	0.341
H	MTD000013	Apolipoprotein B-100	P04114	140+QVFLYPEKDEPTYILNIK	none	2209.17	27	2	Gel	16.98			0.717	0.763					0.145	0.129	0.408
H	MTD000013	Apolipoprotein B-100	P04114	140+QVFLYPEKDEPTYILNIK	none	2209.17	27	3	Gel	16.98							0.538	0.385	0.26	0.21	0.899	0.31
H	MTD000013	Apolipoprotein B-100	P04114	140+QVFLYPEKDEPTYILNIK	none	2209.17	27	4	Gel	16.98									0.456	0.273
H	MTD000013	Apolipoprotein B-100	P04114	1499+GTYGLSCQR	C:Carbamidomethylation	1040.47	17	2	Gel	5.86			0.681				0.428	0.248	0.171	0.336		0.2
H	MTD000013	Apolipoprotein B-100	P04114	1514+LNGESNLR	none	901.46	17	2	Gel	3.48
H	MTD000013	Apolipoprotein B-100	P04114	1537+YEDGTLSLTSTSDLQSGIIK	none	2127.06	32	2	Gel	15.28	0.55	0.686	0.987	0.858		0.55	0.165	0.18	0.089	0.119	0.212	0.152
H	MTD000013	Apolipoprotein B-100	P04114	1537+YEDGTLSLTSTSDLQSGIIK	none	2127.06	32	3	Gel	15.28			0.981				0.361	0.324	0.172	0.262	0.361	0.322
H	MTD000013	Apolipoprotein B-100	P04114	1557+NTASLKYENYELTLK	none	1785.91	22	2	Gel	12.58
H	MTD000013	Apolipoprotein B-100	P04114	1557+NTASLKYENYELTLK	none	1785.91	22	3	Gel	12.58
H	MTD000013	Apolipoprotein B-100	P04114	158+RGIISALLVPPETEEAK	none	1822.02	38	2	Gel	16.13
H	MTD000013	Apolipoprotein B-100	P04114	158+RGIISALLVPPETEEAK	none	1822.02	38	3	Gel	16.13				0.563						0.187	1.07	0.917
H	MTD000013	Apolipoprotein B-100	P04114	1580+NFATSNKxmDMTFSK	m:Oxidized methionine	1636.72	19	2	Gel	8.24
H	MTD000013	Apolipoprotein B-100	P04114	1580+NFATSNKxmDMTFSK	m:Oxidized methionine	1636.72	19	3	Gel	8.24											0.967
H	MTD000013	Apolipoprotein B-100	P04114	159+GIISALLVPPETEEAK	none	1665.92	34	2	Gel	17.94				0.67	0.047		0.747	0.764	0.548	0.117	0.137	0.647
H	MTD000013	Apolipoprotein B-100	P04114	159+GIISALLVPPETEEAK	none	1665.92	34	3	Gel	17.94			0.733	0.641			0.325	0.605	0.104	0.083	0.657	0.651
H	MTD000013	Apolipoprotein B-100	P04114	1600+SEYQADYESLR	none	1359.59	28	2	Gel	9.16	0.164	0.244	0.939	0.546	0.027	0.438	0.17	0.165	0.03	0.111	0.146	0.169
H	MTD000013	Apolipoprotein B-100	P04114	1600+SEYQADYESLR	none	1359.59	28	3	Gel	9.16				0.97			0.349	0.502	0.523	0.137	0.506	0.245
H	MTD000013	Apolipoprotein B-100	P04114	1647+IGQDGISTSATTNLK	none	1504.77	25	2	Gel	8.73	0.189	0.303	0.889	0.628	-0.082	0.35	0.17	0.14	0.038	0.128	0.092	0.096
H	MTD000013	Apolipoprotein B-100	P04114	1647+IGQDGISTSATTNLK	none	1504.77	25	3	Gel	8.73		1.138	0.997	1.093		0.816	0.167	0.177	0.097	0.054	0.165	0.019
H	MTD000013	Apolipoprotein B-100	P04114	1662+CSLLVLENELNAELGLSGASMK	C:Carbamidomethylation	2347.18	43	2	Gel	22.07				0.696						0.046
H	MTD000013	Apolipoprotein B-100	P04114	1662+CSLLVLENELNAELGLSGASMK	C:Carbamidomethylation	2347.18	43	3	Gel	22.07										0.403
H	MTD000013	Apolipoprotein B-100	P04114	1662+CSLLVLENELNAELGLSGASxmK	C:Carbamidomethylation m:Oxidized methionine	2363.17	43	2	Gel	21.38
H	MTD000013	Apolipoprotein B-100	P04114	1662+CSLLVLENELNAELGLSGASxmK	C:Carbamidomethylation m:Oxidized methionine	2363.17	43	3	Gel	21.38										0.27
H	MTD000013	Apolipoprotein B-100	P04114	1703+AALTELSLGSAYQAMILGVDSK	none	2237.16	44	2	Gel	21.24	0.393	0.608	0.901	0.843	0.631	0.594	0.127	0.129	0.059	0.098	0.188	0.078
H	MTD000013	Apolipoprotein B-100	P04114	1703+AALTELSLGSAYQAMILGVDSK	none	2237.16	44	3	Gel	21.24				0.819		0.507		0.313		0.128	0.34	0.1
H	MTD000013	Apolipoprotein B-100	P04114	1703+AALTELSLGSAYQAMILGVDSK	none	2237.16	44	4	Gel	21.24
H	MTD000013	Apolipoprotein B-100	P04114	1703+AALTELSLGSAYQAxmILGVDSK	m:Oxidized methionine	2253.16	44	2	Gel	18.06		0.619	0.8	0.798	0.349		0.21	0.063	0.101	0.046	0.118
H	MTD000013	Apolipoprotein B-100	P04114	1703+AALTELSLGSAYQAxmILGVDSK	m:Oxidized methionine	2253.16	44	3	Gel	18.06	0.499	0.604	0.933	0.819		0.631	0.048	0.116	0.149	0.089	0.236	0.069
H	MTD000013	Apolipoprotein B-100	P04114	1738+LSNDMMGSYAEMK	none	1475.61	24	2	Gel	11.48	0.544			0.861			0.178	0.272		0.088		0.201
H	MTD000013	Apolipoprotein B-100	P04114	1738+LSNDMMGSYAEMK	none	1475.61	24	3	Gel	11.48							0.583
H	MTD000013	Apolipoprotein B-100	P04114	1738+LSNDMMGSYAExmK	m:Oxidized methionine	1491.6	24	2	Gel	9.22		0.72		0.836		0.759	0.202	0.164		0.045		0.149
H	MTD000013	Apolipoprotein B-100	P04114	1738+LSNDMMGSYAExmK	m:Oxidized methionine	1491.6	24	3	Gel	9.22												1.257
H	MTD000013	Apolipoprotein B-100	P04114	1738+LSNDMxmGSYAEMK	m:Oxidized methionine	1491.6	24	2	Gel	8.65		0.72		0.836		0.759	0.202	0.164	0.491	0.045		0.149
H	MTD000013	Apolipoprotein B-100	P04114	1738+LSNDMxmGSYAEMK	m:Oxidized methionine	1491.6	24	3	Gel	8.65												1.257
H	MTD000013	Apolipoprotein B-100	P04114	1738+LSNDxmMGSYAEMK	m:Oxidized methionine	1491.6	24	2	Gel	9.18		0.72		0.836		0.759	0.202	0.164		0.045		0.149
H	MTD000013	Apolipoprotein B-100	P04114	1738+LSNDxmMGSYAEMK	m:Oxidized methionine	1491.6	24	3	Gel	9.18												1.257
H	MTD000013	Apolipoprotein B-100	P04114	1738+LSNDxmMGSYAExmK	m:Oxidized methionine	1507.6	24	2	Gel	6.97	0.321			0.753	-0.15	0.674	0.174	0.284	0.269	0.187	0.124	0.186
H	MTD000013	Apolipoprotein B-100	P04114	1738+LSNDxmMGSYAExmK	m:Oxidized methionine	1507.6	24	3	Gel	6.97				0.844	0.041		0.327	0.675		0.169	0.125
H	MTD000013	Apolipoprotein B-100	P04114	1751+FDHTNSLNIAGLSLDFSSK	none	2065.01	31	3	Gel	17.63										0.881
H	MTD000013	Apolipoprotein B-100	P04114	1770+LDNIYSSDKFYK	none	1491.72	15	2	Gel	10.46						0.58	0.408	0.477	0.457	0.327	0.261	0.126
H	MTD000013	Apolipoprotein B-100	P04114	1770+LDNIYSSDKFYK	none	1491.72	15	3	Gel	10.46							1.009	0.888	0.384	0.808		0.776
H	MTD000013	Apolipoprotein B-100	P04114	1782+QTVNLQLQPYSLVTTLNSDLK	none	2374.27	31	2	Gel	20.37		0.518	0.941	0.9			0.242	0.046	0.082	0.142	0.449
H	MTD000013	Apolipoprotein B-100	P04114	1782+QTVNLQLQPYSLVTTLNSDLK	none	2374.27	31	3	Gel	20.37							0.247	0.329		0.29	0.317	0.216
H	MTD000013	Apolipoprotein B-100	P04114	1803+YNALDLTNNGK	none	1221.6	16	2	Gel	9.74
H	MTD000013	Apolipoprotein B-100	P04114	1803+YNALDLTNNGK	none	1221.6	16	3	Gel	9.74
H	MTD000013	Apolipoprotein B-100	P04114	1829+GAYQNNEIK	none	1035.5	20	2	Gel	3.58
H	MTD000013	Apolipoprotein B-100	P04114	1838+HIYAISSAALSASYK	none	1580.82	33	2	Gel	11.92	0.268	0.397	0.759	0.644	0.075	0.421	0.163	0.053	0.055	0.037	0.041	0.048
H	MTD000013	Apolipoprotein B-100	P04114	1838+HIYAISSAALSASYK	none	1580.82	33	3	Gel	11.92	0.654	0.495	0.938	0.616	0.611	0.613	0.06	0.129	0.043	0.082	0.095	0.07
H	MTD000013	Apolipoprotein B-100	P04114	1859+VQGVEFSHR	none	1057.53	20	2	Gel	6.09				0.76			0.296	0.661	0.915	0.106	0.93	0.522
H	MTD000013	Apolipoprotein B-100	P04114	1859+VQGVEFSHR	none	1057.53	20	3	Gel	6.09			1.141						0.162	0.33
H	MTD000013	Apolipoprotein B-100	P04114	1898+SVMAPFTMTIDAHTNGNGK	none	1990.92	31	2	Gel	14.32
H	MTD000013	Apolipoprotein B-100	P04114	1898+SVMAPFTMTIDAHTNGNGK	none	1990.92	31	3	Gel	14.32
H	MTD000013	Apolipoprotein B-100	P04114	1898+SVxmAPFTMTIDAHTNGNGK	m:Oxidized methionine	2006.92	31	2	Gel	12.4
H	MTD000013	Apolipoprotein B-100	P04114	1898+SVxmAPFTMTIDAHTNGNGK	m:Oxidized methionine	2006.92	31	3	Gel	12.4
H	MTD000013	Apolipoprotein B-100	P04114	1917+LALWGEHTGQLYSK	none	1601.82	25	2	Gel	12.95
H	MTD000013	Apolipoprotein B-100	P04114	1917+LALWGEHTGQLYSK	none	1601.82	25	3	Gel	12.95
H	MTD000013	Apolipoprotein B-100	P04114	1935+AEPLAFTFSHDYK	none	1524.72	24	2	Gel	13.79	0.428	0.49	0.711	0.617	0.107	0.561	0.118	0.064	0.015	0.059	0.028	0.048
H	MTD000013	Apolipoprotein B-100	P04114	1935+AEPLAFTFSHDYK	none	1524.72	24	3	Gel	13.79	0.01						0.122	0.272	0.494	0.2	0.405	0.252
H	MTD000013	Apolipoprotein B-100	P04114	1948+GSTSHHLVSR	none	1079.55	20	2	Gel	1.73							2.775			0.285
H	MTD000013	Apolipoprotein B-100	P04114	1948+GSTSHHLVSR	none	1079.55	20	3	Gel	1.73
H	MTD000013	Apolipoprotein B-100	P04114	1959+SISAALEHK	none	954.51	22	2	Gel	6.31							0.931	2.106	1.416	0.59	1.631	0.97
H	MTD000013	Apolipoprotein B-100	P04114	1959+SISAALEHK	none	954.51	22	3	Gel	6.31								0.932	2.071	0.154	0.678	0.543
H	MTD000013	Apolipoprotein B-100	P04114	196+KGNVATEISTER	none	1303.67	24	2	Gel	5.93	0.244	0.507	0.976	0.646		0.513	0.051	0.2	0.169	0.093	0.342	0.019
H	MTD000013	Apolipoprotein B-100	P04114	196+KGNVATEISTER	none	1303.67	24	3	Gel	5.93						0.976		0.11	0.516	0.14	0.191	0.109
H	MTD000013	Apolipoprotein B-100	P04114	1968+VSALLTPAEQTGTWK	none	1600.85	26	2	Gel	13.2						0.964	0.257	0.218			0.233	0.146
H	MTD000013	Apolipoprotein B-100	P04114	1968+VSALLTPAEQTGTWK	none	1600.85	26	3	Gel	13.2
H	MTD000013	Apolipoprotein B-100	P04114	197+GNVATEISTER	none	1175.58	24	2	Gel	7.39			0.891	0.72	0.148	0.578	0.227	0.283	0.126	0.061	0.178	0.092
H	MTD000013	Apolipoprotein B-100	P04114	197+GNVATEISTERDLGQCDR	C:Carbamidomethylation	2019.93	39	3	Gel	9.32							0.751	0.701	0.414	0.26	0.504	0.275
H	MTD000013	Apolipoprotein B-100	P04114	1983+LKTQFNNNEYSQDLDAYNTK	none	2405.11	34	3	Gel	10.85				1.038	0.729	0.984	0.107	0.038	0.213	0.038	0.195	0.097
H	MTD000013	Apolipoprotein B-100	P04114	1983+LKTQFNNNEYSQDLDAYNTK	none	2405.11	34	4	Gel	10.85										4.116
H	MTD000013	Apolipoprotein B-100	P04114	1985+TQFNNNEYSQDLDAYNTK	none	2163.93	33	2	Gel	10.8		1.07		1.104	0.777	0.868	0.211	0.163	0.165	0.107	0.193	0.12
H	MTD000013	Apolipoprotein B-100	P04114	1985+TQFNNNEYSQDLDAYNTK	none	2163.93	33	3	Gel	10.8				1.084	0.721		0.354	0.302	0.132	0.16	0.189	0.235
H	MTD000013	Apolipoprotein B-100	P04114	1985+TQFNNNEYSQDLDAYNTKDK	none	2407.06	35	3	Gel	10.01							0.168			0.162	0.351	0.099
H	MTD000013	Apolipoprotein B-100	P04114	2003+DKIGVELTGR	none	1086.6	16	2	Gel	8.52	0.464	0.586		0.602		0.453	0.118	0.158	0.231	0.138	0.288	0.105
H	MTD000013	Apolipoprotein B-100	P04114	2003+DKIGVELTGR	none	1086.6	16	3	Gel	8.52									1.073	0.385	0.63	0.666
H	MTD000013	Apolipoprotein B-100	P04114	2013+TLADLTLLDSPIK	none	1398.8	17	2	Gel	18.39						0.347	0.264	0.266	0.224	0.265	0.321	0.123
H	MTD000013	Apolipoprotein B-100	P04114	2013+TLADLTLLDSPIK	none	1398.8	17	3	Gel	18.39							1.127	0.997	0.434	0.483	0.653	0.598
H	MTD000013	Apolipoprotein B-100	P04114	2044+DAVEKPQEFTIVAFVK	none	1819.97	29	2	Gel	16.95		0.56	0.772	0.666	0.202		0.273	0.169	0.013	0.029	0.195	0.201
H	MTD000013	Apolipoprotein B-100	P04114	2044+DAVEKPQEFTIVAFVK	none	1819.97	29	3	Gel	16.95							0.255	0.752	0.532	0.32	0.824	0.254
H	MTD000013	Apolipoprotein B-100	P04114	2044+DAVEKPQEFTIVAFVK	none	1819.97	29	4	Gel	16.95											2.229
H	MTD000013	Apolipoprotein B-100	P04114	2086+QTIIVVLENVQR	none	1410.82	22	2	Gel	16.22	0.028		0.498	0.389	-0.284	0.467	0.047	0.228	0.034	0.092	0.007	0.052
H	MTD000013	Apolipoprotein B-100	P04114	2101+HINIDQFVR	none	1140.6	17	2	Gel	12.13							0.234	0.259	0.291	0.117	0.474	0.213
H	MTD000013	Apolipoprotein B-100	P04114	2101+HINIDQFVR	none	1140.6	17	3	Gel	12.13							1.065		0.599	0.433	0.509	0.529
H	MTD000013	Apolipoprotein B-100	P04114	2118+LPQQANDYLNSFNWER	none	1993.93	34	2	Gel	16.31	0.572	0.724	0.888	0.798	0.24	0.653	0.098	0.131	0.07	0.089	0.099	0.059
H	MTD000013	Apolipoprotein B-100	P04114	2118+LPQQANDYLNSFNWER	none	1993.93	34	3	Gel	16.31			0.759		0.15		0.236	0.484	0.139	0.208	0.158	0.275
H	MTD000013	Apolipoprotein B-100	P04114	2149+YRITENDIQIALDDAK	none	1876.95	32	2	Gel	14.7
H	MTD000013	Apolipoprotein B-100	P04114	2149+YRITENDIQIALDDAK	none	1876.95	32	3	Gel	14.7									0.389	0.549
H	MTD000013	Apolipoprotein B-100	P04114	2151+ITENDIQIALDDAK	none	1557.79	28	2	Gel	14.62	0.458	0.567	0.962	0.816	0.217	0.547	0.168	0.17	0.084	0.137	0.19	0.112
H	MTD000013	Apolipoprotein B-100	P04114	2151+ITENDIQIALDDAK	none	1557.79	28	3	Gel	14.62				0.794			0.202	0.603	0.601	0.132	1.183	0.546
H	MTD000013	Apolipoprotein B-100	P04114	2171+LSQLQTYMIQFDQYIK	none	2018.02	27	2	Gel	20.76				0.812						0.116
H	MTD000013	Apolipoprotein B-100	P04114	2171+LSQLQTYMIQFDQYIK	none	2018.02	27	3	Gel	20.76							1.244	0.789	0.451	0.226	2.199	1.023
H	MTD000013	Apolipoprotein B-100	P04114	2171+LSQLQTYxmIQFDQYIK	m:Oxidized methionine	2034.01	27	2	Gel	17.71				0.866				0.274	0.208	0.096	0.337
H	MTD000013	Apolipoprotein B-100	P04114	2171+LSQLQTYxmIQFDQYIK	m:Oxidized methionine	2034.01	27	3	Gel	17.71			0.843	0.696	0.163	0.685	0.362	0.288	0.072	0.08	0.14	0.173
H	MTD000013	Apolipoprotein B-100	P04114	2196+IAIANIIDEIIEK	none	1453.84	26	2	Gel	23.03		0.715		0.612	0.431	0.549	0.319	0.088	0.213	0.161	0.088	0.102
H	MTD000013	Apolipoprotein B-100	P04114	2196+IAIANIIDEIIEK	none	1453.84	26	3	Gel	23.03								0.545		0.238	0.926	0.498
H	MTD000013	Apolipoprotein B-100	P04114	220+TGISPLALIK	none	1011.63	15	2	Gel	16.63							0.303	0.349	0.27	0.202	0.368	0.207
H	MTD000013	Apolipoprotein B-100	P04114	220+TGISPLALIK	none	1011.63	15	3	Gel	16.63										6.46	11.292
H	MTD000013	Apolipoprotein B-100	P04114	2211+SLDEHYHIR	none	1168.56	20	2	Gel	6.37							3.881			0.531
H	MTD000013	Apolipoprotein B-100	P04114	2211+SLDEHYHIR	none	1168.56	20	3	Gel	6.37							3.175	2.721		0.741	5.271
H	MTD000013	Apolipoprotein B-100	P04114	2211+SLDEHYHIR	none	1168.56	20	4	Gel	6.37						0.566	0.469	0.32	0.427		0.304	0.143
H	MTD000013	Apolipoprotein B-100	P04114	2241+SGSSTASWIQNVDTK	none	1579.75	27	2	Gel	11.43	0.189	0.315	0.942	0.618	-0.088	0.324	0.087	0.146	0.026	0.073	0.053	0.122
H	MTD000013	Apolipoprotein B-100	P04114	2241+SGSSTASWIQNVDTK	none	1579.75	27	3	Gel	11.43			1.012			0.836	0.237	0.287	0.127	0.26	0.213	0.104
H	MTD000013	Apolipoprotein B-100	P04114	2287+QHIEAIDVR	none	1079.57	23	2	Gel	7.57							0.539	0.45	0.242	0.207	0.561	0.437
H	MTD000013	Apolipoprotein B-100	P04114	2287+QHIEAIDVR	none	1079.57	23	3	Gel	7.57		1.014	0.897			0.957	0.458	0.148	0.173	0.387	0.078	0.007
H	MTD000013	Apolipoprotein B-100	P04114	2296+VLLDQLGTTISFER	none	1590.86	22	2	Gel	17.52	0.294		0.742			0.555	0.096	0.245	0.19	0.304	0.206	0.094
H	MTD000013	Apolipoprotein B-100	P04114	2296+VLLDQLGTTISFER	none	1590.86	22	3	Gel	17.52							0.595	0.664	0.542	0.315	0.522	0.494
H	MTD000013	Apolipoprotein B-100	P04114	230+GMTRPLSTLISSSQSCQYTLDAK	C:Carbamidomethylation	2543.24	42	3	Gel	14.37	0.358	0.643	0.781			0.612	0.072	0.151	0.048	0.384	0.473	0.043
H	MTD000013	Apolipoprotein B-100	P04114	230+GMTRPLSTLISSSQSCQYTLDAK	C:Carbamidomethylation	2543.24	42	4	Gel	14.37							2.147	1.938	0.689	0.246		1.472
H	MTD000013	Apolipoprotein B-100	P04114	230+GMTRxpLSTLISSSQSCQYTLDAK	C:Carbamidomethylation p:Hydroxylation	2559.23	42	3	Gel	13.27		0.747	0.936	0.858	0.342	0.65	0.227	0.169	0.067	0.165	0.079	0.169
H	MTD000013	Apolipoprotein B-100	P04114	230+GMTRxpLSTLISSSQSCQYTLDAK	C:Carbamidomethylation p:Hydroxylation	2559.23	42	4	Gel	13.27							2.807	1.799	0.651	0.556	0.505	1.632
H	MTD000013	Apolipoprotein B-100	P04114	2348+YEVDQQIQVLMDK	none	1607.79	24	2	Gel	15.28	0.509	0.624	0.893	0.761		0.584	0.119	0.19	0.05	0.096		0.071
H	MTD000013	Apolipoprotein B-100	P04114	2348+YEVDQQIQVLMDK	none	1607.79	24	3	Gel	15.28							0.248	0.26	0.06	0.361		0.357
H	MTD000013	Apolipoprotein B-100	P04114	2348+YEVDQQIQVLxmDK	m:Oxidized methionine	1623.78	24	2	Gel	12.39	0.276	0.335	0.854	0.639	-0.134	0.458	0.153	0.047	0.051	0.007	0.151	0.104
H	MTD000013	Apolipoprotein B-100	P04114	2348+YEVDQQIQVLxmDK	m:Oxidized methionine	1623.78	24	3	Gel	12.39							0.928	0.682	0.678	0.301	0.49	0.656
H	MTD000013	Apolipoprotein B-100	P04114	2361+LVELAHQYK	none	1099.6	18	2	Gel	7.51							0.682	0.883		0.496	1.428	0.638
H	MTD000013	Apolipoprotein B-100	P04114	2361+LVELAHQYK	none	1099.6	18	3	Gel	7.51								0.346	0.113	0.524	0.571	0.577
H	MTD000013	Apolipoprotein B-100	P04114	2377+LSNVLQQVK	none	1027.6	15	2	Gel	9.95			0.696				0.36	0.472	0.148	0.189		0.235
H	MTD000013	Apolipoprotein B-100	P04114	2377+LSNVLQQVK	none	1027.6	15	3	Gel	9.95				1.088					1.538	0.161	1.754	0.46
H	MTD000013	Apolipoprotein B-100	P04114	2429+SFDYHQFVDETNDK	none	1743.74	23	2	Gel	12.06
H	MTD000013	Apolipoprotein B-100	P04114	2429+SFDYHQFVDETNDK	none	1743.74	23	3	Gel	12.06
H	MTD000013	Apolipoprotein B-100	P04114	2429+SFDYHQFVDETNDKIR	none	2012.92	28	3	Gel	12.93										0.249
H	MTD000013	Apolipoprotein B-100	P04114	2429+SFDYHQFVDETNDKIR	none	2012.92	28	4	Gel	12.93							0.342	0.401	0.437	0.279	0.356
H	MTD000013	Apolipoprotein B-100	P04114	2450+LNGEIQALELPQK	none	1451.8	30	2	Gel	13.2			0.819			0.565			0.086			0.073
H	MTD000013	Apolipoprotein B-100	P04114	2450+LNGEIQALELPQK	none	1451.8	30	3	Gel	13.2			1.103			0.77			0.11			0.099
H	MTD000013	Apolipoprotein B-100	P04114	2450+LNGEIQALELPQKAEALK	none	1964.09	43	2	Gel	14.22
H	MTD000013	Apolipoprotein B-100	P04114	2450+LNGEIQALELPQKAEALK	none	1964.09	43	3	Gel	14.22				0.862		0.656	0.223	0.255		0.132	0.202	0.146
H	MTD000013	Apolipoprotein B-100	P04114	2450+LNGEIQALELPQKAEALK	none	1964.09	43	4	Gel	14.22
H	MTD000013	Apolipoprotein B-100	P04114	2475+ATVAVYLESLQDTK	none	1536.8	24	2	Gel	15.83	0.301	0.261	0.977	0.634	0.225	0.378	0.125	0.078	0.16	0.11	0.183	0.059
H	MTD000013	Apolipoprotein B-100	P04114	2475+ATVAVYLESLQDTK	none	1536.8	24	3	Gel	15.83						0.774	0.476	0.49	0.227	0.339	0.182	0.18
H	MTD000013	Apolipoprotein B-100	P04114	2512+FRETLEDTR	none	1165.57	18	2	Gel	6.54
H	MTD000013	Apolipoprotein B-100	P04114	2512+FRETLEDTR	none	1165.57	18	3	Gel	6.54
H	MTD000013	Apolipoprotein B-100	P04114	2512+FRETLEDTRDR	none	1436.7	23	4	Gel	5.82				0.7			0.501	0.505		0.139		0.311
H	MTD000013	Apolipoprotein B-100	P04114	2521+DRxmYQxmDIQQELQR	m:Oxidized methionine	1884.85	35	3	Gel	9.6											0.351
H	MTD000013	Apolipoprotein B-100	P04114	2523+MYQMDIQQELQR	none	1581.73	29	2	Gel	13.1		0.543		0.69			0.315	0.147	0.236	0.087		0.246
H	MTD000013	Apolipoprotein B-100	P04114	2523+MYQMDIQQELQR	none	1581.73	29	3	Gel	13.1							0.519	0.336	0.227	0.204		0.634
H	MTD000013	Apolipoprotein B-100	P04114	2523+MYQxmDIQQELQR	m:Oxidized methionine	1597.72	29	2	Gel	11.04				0.62	-0.032		0.593	0.47	0.453	0.134	0.138	0.352
H	MTD000013	Apolipoprotein B-100	P04114	2523+MYQxmDIQQELQR	m:Oxidized methionine	1597.72	29	3	Gel	11.04				0.761	0.144	0.685	0.227	0.312	0.596	0.096	0.11	0.199
H	MTD000013	Apolipoprotein B-100	P04114	2523+xmYQxmDIQQELQR	m:Oxidized methionine	1613.72	29	2	Gel	9.65			0.786	0.548	-0.004		0.252	0.32	0.123	0.066	0.128	0.305
H	MTD000013	Apolipoprotein B-100	P04114	2523+xmYQxmDIQQELQR	m:Oxidized methionine	1613.72	29	3	Gel	9.65	0.369	0.68		0.781			0.094	0.071	0.333	0.13		0.261
H	MTD000013	Apolipoprotein B-100	P04114	255+HVAEAICK	C:Carbamidomethylation	926.46	19	2	Gel	2.39	0.445						0.127	0.806		0.212	0.357
H	MTD000013	Apolipoprotein B-100	P04114	255+HVAEAICK	C:Carbamidomethylation	926.46	19	3	Gel	2.39									0.847	0.358	0.676	1.311
H	MTD000013	Apolipoprotein B-100	P04114	2560+NLTDFAEQYSIQDWAK	none	1927.89	31	2	Gel	17.6	0.345	0.6	0.891	0.835	0.186		0.166	0.144	0.056	0.069	0.07
H	MTD000013	Apolipoprotein B-100	P04114	2560+NLTDFAEQYSIQDWAK	none	1927.89	31	3	Gel	17.6	0.614	0.802					0.187	0.171	0.207	0.275	0.459	0.205
H	MTD000013	Apolipoprotein B-100	P04114	2579+ALVEQGFTVPEIK	none	1429.78	24	2	Gel	15.11			0.642	0.599		0.309	0.242	0.212	0.15	0.165		0.099
H	MTD000013	Apolipoprotein B-100	P04114	2579+ALVEQGFTVPEIK	none	1429.78	24	3	Gel	15.11							0.666	0.648	0.761	0.292		0.283
H	MTD000013	Apolipoprotein B-100	P04114	2592+TILGTMPAFEVSLQALQK	none	1946.05	33	2	Gel	20.77		0.624	0.822	0.731		0.547	0.251	0.172	0.073	0.066	0.496	0.094
H	MTD000013	Apolipoprotein B-100	P04114	2592+TILGTMPAFEVSLQALQK	none	1946.05	33	3	Gel	20.77	0.592	0.673	0.944				0.171	0.166	0.132	0.208	0.338	0.208
H	MTD000013	Apolipoprotein B-100	P04114	2592+TILGTxmPAFEVSLQALQK	m:Oxidized methionine	1962.05	33	2	Gel	18.35		0.642	0.748	0.667	0.062		0.217	0.138	0.051	0.055	0.145
H	MTD000013	Apolipoprotein B-100	P04114	2592+TILGTxmPAFEVSLQALQK	m:Oxidized methionine	1962.05	33	3	Gel	18.35	0.727	0.734	0.839	0.857		0.661	0.183	0.153	0.107	0.024	0.381	0.162
H	MTD000013	Apolipoprotein B-100	P04114	2592+TILGTxmPAFEVSLQALQK	m:Oxidized methionine	1962.05	33	4	Gel	18.35
H	MTD000013	Apolipoprotein B-100	P04114	2610+ATFQTPDFIVPLTDLR	none	1832.97	24	2	Gel	20.65			0.761	0.656		0.667	0.202	0.303	0.177	0.188	0.245	0.191
H	MTD000013	Apolipoprotein B-100	P04114	2610+ATFQTPDFIVPLTDLR	none	1832.97	24	3	Gel	20.65	0.226			0.578			0.185	0.882	0.423	0.128	0.333	0.589
H	MTD000013	Apolipoprotein B-100	P04114	263+EQHLFLPFSYK	none	1407.72	19	2	Gel	15.97									2.627	0.83
H	MTD000013	Apolipoprotein B-100	P04114	263+EQHLFLPFSYK	none	1407.72	19	3	Gel	15.97										2.793
H	MTD000013	Apolipoprotein B-100	P04114	2675+TIDQMLNSELQWPVPDIYLR	none	2430.23	35	2	Gel	22.19				0.873						0.098
H	MTD000013	Apolipoprotein B-100	P04114	2675+TIDQMLNSELQWPVPDIYLR	none	2430.23	35	3	Gel	22.19							0.793		0.904	0.607	1.54	0.695
H	MTD000013	Apolipoprotein B-100	P04114	2675+TIDQxmLNSELQWPVPDIYLR	m:Oxidized methionine	2446.22	35	2	Gel	20.66										0.233
H	MTD000013	Apolipoprotein B-100	P04114	2675+TIDQxmLNSELQWPVPDIYLR	m:Oxidized methionine	2446.22	35	3	Gel	20.66			1.01	0.754			1.03	1.131	0.171	0.175	0.249	0.453
H	MTD000013	Apolipoprotein B-100	P04114	2675+TIDQxmLNSELQWxpVPDIYLR	m:Oxidized methionine<br>p:Hydroxylation	2462.22	35	3	Gel	18.7
H	MTD000013	Apolipoprotein B-100	P04114	2695+DLKVEDIPLAR	none	1267.71	21	3	Gel	12.95							1.167	1.507	1.396	0.481	2.237	1.192
H	MTD000013	Apolipoprotein B-100	P04114	276+YGMVAQVTQTLK	none	1337.7	18	2	Gel	12.76							0.655	0.541	0.588	0.255	0.518	0.531
H	MTD000013	Apolipoprotein B-100	P04114	276+YGMVAQVTQTLK	none	1337.7	18	3	Gel	12.76			1.13	1.062	0.729		0.238	0.194	0.075	0.176	0.063	0.5
H	MTD000013	Apolipoprotein B-100	P04114	276+YGxmVAQVTQTLK	m:Oxidized methionine	1353.7	18	2	Gel	9.67	0.5		0.799	0.643	-0.226		0.1	0.445	0.184	0.178	0.083	0.303
H	MTD000013	Apolipoprotein B-100	P04114	276+YGxmVAQVTQTLK	m:Oxidized methionine	1353.7	18	3	Gel	9.67							2.797		2.061		1.387	1.84
H	MTD000013	Apolipoprotein B-100	P04114	2837+TEHGSEMLFFGNAIEGK	none	1865.86	34	2	Gel	15.6			1.064	0.808			0.32	0.735	0.16	0.113	0.559	0.405
H	MTD000013	Apolipoprotein B-100	P04114	2837+TEHGSEMLFFGNAIEGK	none	1865.86	34	3	Gel	15.6		0.908	1.086		0.632	0.826	0.294	0.148	0.118	0.311	0.031	0.057
H	MTD000013	Apolipoprotein B-100	P04114	2837+TEHGSEMLFFGNAIEGK	none	1865.86	34	4	Gel	15.6
H	MTD000013	Apolipoprotein B-100	P04114	2837+TEHGSExmLFFGNAIEGK	m:Oxidized methionine	1881.86	34	2	Gel	13.49			1.072	0.888			0.505	0.578	0.199	0.089	0.203	0.239
H	MTD000013	Apolipoprotein B-100	P04114	2837+TEHGSExmLFFGNAIEGK	m:Oxidized methionine	1881.86	34	3	Gel	13.49							0.621	0.681	0.317	0.294	0.465	0.381
H	MTD000013	Apolipoprotein B-100	P04114	2854+SNTVASLHTEK	none	1185.6	20	2	Gel	4.2
H	MTD000013	Apolipoprotein B-100	P04114	2854+SNTVASLHTEK	none	1185.6	20	3	Gel	4.2							0.833	1.127	0.514	0.453	0.665	0.958
H	MTD000013	Apolipoprotein B-100	P04114	2865+NTLELSNGVIVK	none	1285.72	16	2	Gel	12.24							0.984	0.989	1.094	1.121	1.092	0.633
H	MTD000013	Apolipoprotein B-100	P04114	2865+NTLELSNGVIVK	none	1285.72	16	3	Gel	12.24							0.607	0.519	0.514	0.245	0.769	0.35
H	MTD000013	Apolipoprotein B-100	P04114	2877+INNQLTLDSNTK	none	1359.7	17	2	Gel	8.17			1.029	0.602	0.323	0.82		0.27	0.102	0.106	0.12	0.067
H	MTD000013	Apolipoprotein B-100	P04114	2877+INNQLTLDSNTK	none	1359.7	17	3	Gel	8.17										1.644	5.458	4.172
H	MTD000013	Apolipoprotein B-100	P04114	2898+LDFSSQADLR	none	1150.56	22	2	Gel	10.71	-0.075	0.008		0.462	-0.326	0.259	0.105	0.16	0.218	0.051	0.065	0.103
H	MTD000013	Apolipoprotein B-100	P04114	2898+LDFSSQADLR	none	1150.56	22	3	Gel	10.71							0.423	0.41	0.412	0.358	0.349	0.312
H	MTD000013	Apolipoprotein B-100	P04114	2898+LDFSSQADLRNEIK	none	1634.83	29	2	Gel	11.86							0.47	1.205		0.23	0.618
H	MTD000013	Apolipoprotein B-100	P04114	2898+LDFSSQADLRNEIK	none	1634.83	29	3	Gel	11.86	0.606					0.703	0.18	0.457	0.277	0.214	0.389	0.166
H	MTD000013	Apolipoprotein B-100	P04114	2916+AGHIAWTSSGK	none	1113.56	22	2	Gel	6.29				0.656			0.338	0.494	0.631	0.161	0.707	0.33
H	MTD000013	Apolipoprotein B-100	P04114	2916+AGHIAWTSSGK	none	1113.56	22	3	Gel	6.29							0.749	0.941	0.954	0.265	1.051	0.538
H	MTD000013	Apolipoprotein B-100	P04114	2970+VNQNLVYESGSLNFSK	none	1797.89	27	2	Gel	13.03	0.606	0.591	1.003	0.854	0.376	0.615	0.15	0.135	0.127	0.117	0.137	0.067
H	MTD000013	Apolipoprotein B-100	P04114	2970+VNQNLVYESGSLNFSK	none	1797.89	27	3	Gel	13.03							2.181	1.711	0.769	1.365		1.682
H	MTD000013	Apolipoprotein B-100	P04114	2986+LEIQSQVDSQHVGHSVLTAK	none	2175.13	42	3	Gel	10.02	0.53	0.868		0.758			0.15	0.197		0.027
H	MTD000013	Apolipoprotein B-100	P04114	2986+LEIQSQVDSQHVGHSVLTAK	none	2175.13	42	4	Gel	10.02	0.454				0.403		0.18	0.227	0.254	0.238	0.166	0.215
H	MTD000013	Apolipoprotein B-100	P04114	3006+GMALFGEGK	none	908.44	17	2	Gel	11.78			0.774				0.194	0.124	0.052	0.201		0.168
H	MTD000013	Apolipoprotein B-100	P04114	3006+GxmALFGEGK	m:Oxidized methionine	924.44	17	2	Gel	8.33							0.208	0.402	0.518		0.338	0.333
H	MTD000013	Apolipoprotein B-100	P04114	3035+NSLFFSAQPFEITASTNNEGNLK	none	2528.22	44	2	Gel	18.52
H	MTD000013	Apolipoprotein B-100	P04114	3035+NSLFFSAQPFEITASTNNEGNLK	none	2528.22	44	3	Gel	18.52			0.877	0.592			0.23	0.596	0.15	0.137	0.578	0.38
H	MTD000013	Apolipoprotein B-100	P04114	305+KMGLAFESTK	none	1110.57	16	2	Gel	9.09										0.301		0.81
H	MTD000013	Apolipoprotein B-100	P04114	305+KMGLAFESTK	none	1110.57	16	3	Gel	9.09											7.014
H	MTD000013	Apolipoprotein B-100	P04114	305+KxmGLAFESTK	m:Oxidized methionine	1126.57	16	2	Gel	6.73
H	MTD000013	Apolipoprotein B-100	P04114	305+KxmGLAFESTK	m:Oxidized methionine	1126.57	16	3	Gel	6.73
H	MTD000013	Apolipoprotein B-100	P04114	306+MGLAFESTK	none	982.48	15	2	Gel	10.88							0.207	0.177	0.28	0.27		0.092
H	MTD000013	Apolipoprotein B-100	P04114	306+xmGLAFESTK	m:Oxidized methionine	998.47	15	2	Gel	8.62	0.765	0.666	0.982	0.879		0.537	0.077	0.022	0.166	0.023	0.261	0.19
H	MTD000013	Apolipoprotein B-100	P04114	3137+LPYTIITTPPLKDFSLWEK	none	2261.23	23	3	Gel	20.7						0.874	0.356	0.423	0.729	0.289	0.545	0.031
H	MTD000013	Apolipoprotein B-100	P04114	3137+LPYTIITTPPLKDFSLWEK	none	2261.23	23	4	Gel	20.7
H	MTD000013	Apolipoprotein B-100	P04114	3277+AVSMPSFSILGSDVR	none	1564.79	29	2	Gel	17.82			0.654	0.586	-0.159	0.389	0.226	0.227	0.181	0.162	0.149	0.126
H	MTD000013	Apolipoprotein B-100	P04114	3277+AVSMPSFSILGSDVR	none	1564.79	29	3	Gel	17.82	0.072			0.585			0.159	0.372	0.278	0.11	0.354	0.256
H	MTD000013	Apolipoprotein B-100	P04114	3277+AVSxmPSFSILGSDVR	m:Oxidized methionine	1580.79	29	2	Gel	15.14	0.142	0.283	0.748	0.601	-0.092	0.581	0.108	0.076	0.078	0.087	0.197	0.133
H	MTD000013	Apolipoprotein B-100	P04114	3277+AVSxmPSFSILGSDVR	m:Oxidized methionine	1580.79	29	3	Gel	15.14	0.717	0.889	0.989	0.911		0.688	0.037	0.032	0.039	0.008	0.436	0.054
H	MTD000013	Apolipoprotein B-100	P04114	334+KLTISEQNIQR	none	1328.74	23	2	Gel	7.64				0.381			0.266	0.681	1.15	0.161	0.225	0.758
H	MTD000013	Apolipoprotein B-100	P04114	334+KLTISEQNIQR	none	1328.74	23	3	Gel	7.64			0.76					0.497	0.077	0.413	0.292	0.521
H	MTD000013	Apolipoprotein B-100	P04114	334+KLTISEQNIQR	none	1328.74	23	4	Gel	7.64							10.921			2.925
H	MTD000013	Apolipoprotein B-100	P04114	335+LTISEQNIQR	none	1200.65	23	2	Gel	8.67	-0.043	0.096	0.812	0.405	-0.184	0.297	0.056	0.033	0.06	0.074	0.086	0.054
H	MTD000013	Apolipoprotein B-100	P04114	335+LTISEQNIQR	none	1200.65	23	3	Gel	8.67							0.767	0.495	0.514	0.216	0.308	2.359
H	MTD000013	Apolipoprotein B-100	P04114	3395+LATALSLSNK	none	1016.59	18	2	Gel	9.97			0.527	0.427			0.215	0.205	0.037	0.131		0.175
H	MTD000013	Apolipoprotein B-100	P04114	3395+LATALSLSNK	none	1016.59	18	3	Gel	9.97				0.959				0.505		0.121	0.829	0.506
H	MTD000013	Apolipoprotein B-100	P04114	3420+NMEVSVATTTK	none	1179.58	16	2	Gel	7.64		-0.01	0.737	0.556		0.647	0.256	0.19	0.181	0.084	0.629	0.172
H	MTD000013	Apolipoprotein B-100	P04114	3420+NxmEVSVATTTK	m:Oxidized methionine	1195.58	16	2	Gel	5.13			0.712		0.215			0.826	0.1	0.37	0.141	0.47
H	MTD000013	Apolipoprotein B-100	P04114	3450+SKPTVSSSxmEFK	m:Oxidized methionine	1342.64	20	2	Gel	5.25							0.431				0.461
H	MTD000013	Apolipoprotein B-100	P04114	3450+SKPTVSSSxmEFK	m:Oxidized methionine	1342.64	20	3	Gel	5.25				0.908	0.609	0.875	0.245	0.228	0.697	0.096	0.112	0.074
H	MTD000013	Apolipoprotein B-100	P04114	3481+LSLESLTSYFSIESSTK	none	1890.95	28	2	Gel	20.78	0.366		0.885	0.866	0.067		0.174	0.219	0.066	0.133	0.078	0.292
H	MTD000013	Apolipoprotein B-100	P04114	3481+LSLESLTSYFSIESSTK	none	1890.95	28	3	Gel	20.78							0.935	0.419	0.325	0.24	0.818	0.75
H	MTD000013	Apolipoprotein B-100	P04114	3481+LSLESLTSYFSIESSTKGDVK	none	2290.16	33	3	Gel	19.52										0.709
H	MTD000013	Apolipoprotein B-100	P04114	3508+EYSGTIASEANTYLNSK	none	1846.86	33	2	Gel	12.62
H	MTD000013	Apolipoprotein B-100	P04114	3508+EYSGTIASEANTYLNSK	none	1846.86	33	3	Gel	12.62
H	MTD000013	Apolipoprotein B-100	P04114	3548+ENFAGEATLQR	none	1234.59	28	2	Gel	8.73	0.054	0.246	0.727	0.549	-0.215	0.367	0.091	0.126	0.064	0.12	0.019	0.07
H	MTD000013	Apolipoprotein B-100	P04114	3548+ENFAGEATLQR	none	1234.59	28	3	Gel	8.73				1.073		0.73		0.668	0.247	0.138	0.215	0.183
H	MTD000013	Apolipoprotein B-100	P04114	3559+IYSLWEHSTK	none	1262.63	15	2	Gel	11.22	0.607			0.399		0.416	0.07	0.371	0.225	0.128	0.423	0.181
H	MTD000013	Apolipoprotein B-100	P04114	3559+IYSLWEHSTK	none	1262.63	15	3	Gel	11.22								0.803		0.283		0.632
H	MTD000013	Apolipoprotein B-100	P04114	3639+IHSGSFQSQVELSNDQEK	none	2031.95	42	2	Gel	8.61	0.504	0.92		0.81	0.463	0.574	0.018	0.113		0.129	0.07	0.165
H	MTD000013	Apolipoprotein B-100	P04114	3639+IHSGSFQSQVELSNDQEK	none	2031.95	42	3	Gel	8.61		0.688	1.103	0.858			0.297	0.101	0.104	0.104	0.308	0.226
H	MTD000013	Apolipoprotein B-100	P04114	3639+IHSGSFQSQVELSNDQEK	none	2031.95	42	4	Gel	8.61				0.882			0.668			0.145	0.347
H	MTD000013	Apolipoprotein B-100	P04114	3713+NPNGYSFSIPVK	none	1321.67	19	2	Gel	13.39
H	MTD000013	Apolipoprotein B-100	P04114	3713+NPNGYSFSIPVK	none	1321.67	19	3	Gel	13.39
H	MTD000013	Apolipoprotein B-100	P04114	3725+VLADKFIIPGLK	none	1312.81	16	2	Gel	16.06										0.33
H	MTD000013	Apolipoprotein B-100	P04114	3725+VLADKFIIPGLK	none	1312.81	16	3	Gel	16.06			1.197				0.547	0.732	0.198	0.258	0.314	0.2
H	MTD000013	Apolipoprotein B-100	P04114	3776+TSSFALNLPTLPEVK	none	1615.88	24	2	Gel	18.38	0.128	0.279	0.637	0.581		0.416	0.17	0.183	0.173	0.165	0.229	0.138
H	MTD000013	Apolipoprotein B-100	P04114	3776+TSSFALNLPTLPEVK	none	1615.88	24	3	Gel	18.38							0.204	0.686	0.242	0.219	0.602	0.444
H	MTD000013	Apolipoprotein B-100	P04114	3800+YSQPEDSLIPFFEITVPESQLTVSQFTLPK	none	3439.74	54	3	Gel	23.28										0.846
H	MTD000013	Apolipoprotein B-100	P04114	3800+YSQPEDSLIPFFEITVPESQLTVSQFTLPK	none	3439.74	54	4	Gel	23.28				0.698						0.057
H	MTD000013	Apolipoprotein B-100	P04114	3830+SVSDGIAALDLNAVANK	none	1656.87	35	2	Gel	15.19	0.343	0.431	0.835	0.704	0.042	0.392	0.149	0.131	0.077	0.106	0.106	0.072
H	MTD000013	Apolipoprotein B-100	P04114	3830+SVSDGIAALDLNAVANK	none	1656.87	35	3	Gel	15.19	0.311	0.413	0.866	0.712	0.11	0.421	0.124	0.113	0.095	0.178	0.129	0.095
H	MTD000013	Apolipoprotein B-100	P04114	3847+IADFELPTIIVPEQTIEIPSIK	none	2465.37	40	2	Gel	22.25										0.44
H	MTD000013	Apolipoprotein B-100	P04114	3847+IADFELPTIIVPEQTIEIPSIK	none	2465.37	40	3	Gel	22.25				0.81			0.272	0.625	0.313	0.075	0.752	0.257
H	MTD000013	Apolipoprotein B-100	P04114	3847+IADFELPTIIVPEQTIEIPSIK	none	2465.37	40	4	Gel	22.25								0.972			0.928	0.942
H	MTD000013	Apolipoprotein B-100	P04114	3869+FSVPAGIVIPSFQALTAR	none	1873.05	36	2	Gel	21.53	0.344	0.574	0.787	0.674	0.272	0.528	0.03	0.051	0.065	0.089	0.074	0.027
H	MTD000013	Apolipoprotein B-100	P04114	3869+FSVPAGIVIPSFQALTAR	none	1873.05	36	3	Gel	21.53				0.725			0.26	0.463	0.384	0.121	0.578	0.286
H	MTD000013	Apolipoprotein B-100	P04114	3936+IEDGTLASK	none	932.48	17	2	Gel	4.64		0.681	0.914				0.266	0.076	0.163	0.583	0.648	0.969
H	MTD000013	Apolipoprotein B-100	P04114	3953+DFSAEYEEDGKYEGLQEWEGK	none	2508.06	47	2	Gel	13.74												0.262
H	MTD000013	Apolipoprotein B-100	P04114	3953+DFSAEYEEDGKYEGLQEWEGK	none	2508.06	47	3	Gel	13.74			1.091	1.013			0.268	0.221	0.147	0.189	0.373	0.275
H	MTD000013	Apolipoprotein B-100	P04114	3953+DFSAEYEEDGKYEGLQEWEGK	none	2508.06	47	4	Gel	13.74
H	MTD000013	Apolipoprotein B-100	P04114	3980+SPAFTDLHLR	none	1155.6	19	2	Gel	11.86							4.321	0.931	0.667	0.445	1.478	0.796
H	MTD000013	Apolipoprotein B-100	P04114	3996+GISTSAASPAVGTVGMDMDEDDDFSK	none	2602.1	50	2	Gel	13.85	0.432	0.625		0.822			0.104	0.177		0.062
H	MTD000013	Apolipoprotein B-100	P04114	3996+GISTSAASPAVGTVGMDMDEDDDFSK	none	2602.1	50	3	Gel	13.85	0.402	0.544	0.817	0.832		0.55	0.194	0.055	0.157	0.011	0.727	0.036
H	MTD000013	Apolipoprotein B-100	P04114	3996+GISTSAASPAVGTVGMDxmDEDDDFSK	m:Oxidized methionine	2618.1	50	2	Gel	12					0.289						0.191
H	MTD000013	Apolipoprotein B-100	P04114	3996+GISTSAASPAVGTVGMDxmDEDDDFSK	m:Oxidized methionine	2618.1	50	3	Gel	12							0.267	2.496		1.936	1.432	0.386
H	MTD000013	Apolipoprotein B-100	P04114	3996+GISTSAASPAVGTVGxmDMDEDDDFSK	m:Oxidized methionine	2618.1	50	2	Gel	12.5					0.289						0.191
H	MTD000013	Apolipoprotein B-100	P04114	3996+GISTSAASPAVGTVGxmDMDEDDDFSK	m:Oxidized methionine	2618.1	50	3	Gel	12.5							0.267	2.496		1.936	1.432	0.386
H	MTD000013	Apolipoprotein B-100	P04114	3996+GISTSAASPAVGTVGxmDxmDEDDDFSK	m:Oxidized methionine	2634.09	50	2	Gel	10.63
H	MTD000013	Apolipoprotein B-100	P04114	3996+GISTSAASPAVGTVGxmDxmDEDDDFSK	m:Oxidized methionine	2634.09	50	3	Gel	10.63										2.168	0.73
H	MTD000013	Apolipoprotein B-100	P04114	4022+WNFYYSPQSSPDK	none	1617.71	23	2	Gel	13.52			0.944				0.444		0.14	0.396	0.557	0.496
H	MTD000013	Apolipoprotein B-100	P04114	4022+WNFYYSPQSSPDK	none	1617.71	23	3	Gel	13.52
H	MTD000013	Apolipoprotein B-100	P04114	4022+WNFYYSPQSSPDKK	none	1745.8	23	2	Gel	12.22									1.387
H	MTD000013	Apolipoprotein B-100	P04114	4022+WNFYYSPQSSPDKK	none	1745.8	23	3	Gel	12.22									0.284	0.347
H	MTD000013	Apolipoprotein B-100	P04114	4047+ESDEETQIK	none	1077.48	22	2	Gel	2.65
H	MTD000013	Apolipoprotein B-100	P04114	4047+ESDEETQIKVNWEEEAASGLLTSLK	none	2805.36	54	3	Gel	19.13										0.305
H	MTD000013	Apolipoprotein B-100	P04114	4047+ESDEETQIKVNWEEEAASGLLTSLK	none	2805.36	54	4	Gel	19.13
H	MTD000013	Apolipoprotein B-100	P04114	4056+VNWEEEAASGLLTSLK	none	1745.88	32	2	Gel	19.56	0.507	0.685	0.97	0.722	0.257	0.571	0.063	0.073	0.02	0.076	0.052	0.055
H	MTD000013	Apolipoprotein B-100	P04114	4056+VNWEEEAASGLLTSLK	none	1745.88	32	3	Gel	19.56				0.781		0.782	0.436	0.404	0.445	0.192	0.492	0.129
H	MTD000013	Apolipoprotein B-100	P04114	4056+VNWEEEAASGLLTSLKDNVPK	none	2299.17	40	3	Gel	19.86				0.751			1.271			0.147
H	MTD000013	Apolipoprotein B-100	P04114	4106+RNLQNNAEWVYQGAIR	none	1930.98	37	2	Gel	11.92				0.642						0.168
H	MTD000013	Apolipoprotein B-100	P04114	4106+RNLQNNAEWVYQGAIR	none	1930.98	37	3	Gel	11.92
H	MTD000013	Apolipoprotein B-100	P04114	4107+NLQNNAEWVYQGAIR	none	1774.87	34	2	Gel	13.98	0.548	0.696	0.905	0.723	0.359	0.734	0.117	0.079	0.073	0.085	0.124	0.111
H	MTD000013	Apolipoprotein B-100	P04114	4107+NLQNNAEWVYQGAIR	none	1774.87	34	3	Gel	13.98	0.469						0.176	0.24	0.429	0.219	0.232	0.226
H	MTD000013	Apolipoprotein B-100	P04114	4122+QIDDIDVR	none	972.49	16	2	Gel	8.46			0.632	0.414			0.225	0.24	0.158	0.142		0.226
H	MTD000013	Apolipoprotein B-100	P04114	4133+AASGTTGTYQEWK	none	1398.64	24	2	Gel	7.83	0.351	0.484	0.796	0.743	0.313	0.519	0.064	0.052	0.119	0.016	0.117	0.068
H	MTD000013	Apolipoprotein B-100	P04114	4133+AASGTTGTYQEWK	none	1398.64	24	3	Gel	7.83							1.645	1.428	0.771	0.568	0.546	0.577
H	MTD000013	Apolipoprotein B-100	P04114	4133+AASGTTGTYQEWKDK	none	1641.76	27	2	Gel	6.71	0.513	0.807		0.877			0.111	0.185		0.103
H	MTD000013	Apolipoprotein B-100	P04114	4133+AASGTTGTYQEWKDK	none	1641.76	27	3	Gel	6.71				0.713			0.293	0.515	0.358	0.056	0.327	0.205
H	MTD000013	Apolipoprotein B-100	P04114	4146+DKAQNLYQELLTQEGQASFQGLK	none	2608.31	51	3	Gel	17.79				0.794			0.42	0.611		0.016
H	MTD000013	Apolipoprotein B-100	P04114	4146+DKAQNLYQELLTQEGQASFQGLK	none	2608.31	51	4	Gel	17.79										0.544
H	MTD000013	Apolipoprotein B-100	P04114	4148+AQNLYQELLTQEGQASFQGLK	none	2365.19	48	2	Gel	18.51	0.574	0.703	1.012	0.822			0.044	0.112	0.067	0.109	0.241
H	MTD000013	Apolipoprotein B-100	P04114	4148+AQNLYQELLTQEGQASFQGLK	none	2365.19	48	3	Gel	18.51				0.847		0.463	0.251	0.211	0.231	0.145	0.201	0.114
H	MTD000013	Apolipoprotein B-100	P04114	4148+AQNLYQELLTQEGQASFQGLK	none	2365.19	48	4	Gel	18.51				0.451					0.302	0.155
H	MTD000013	Apolipoprotein B-100	P04114	4202+FQFPGKPGIYTR	none	1409.75	19	2	Gel	12.16										1.212
H	MTD000013	Apolipoprotein B-100	P04114	4202+FQFPGKPGIYTR	none	1409.75	19	3	Gel	12.16			1.17				0.322	0.313	0.116	0.243		0.22
H	MTD000013	Apolipoprotein B-100	P04114	4214+EELCTMFIR	C:Carbamidomethylation	1197.55	16	2	Gel	14.6							1.547	1.106	0.429	0.664		0.503
H	MTD000013	Apolipoprotein B-100	P04114	4214+EELCTMFIR	C:Carbamidomethylation	1197.55	16	3	Gel	14.6								8.238	7.88	3.932		6.351
H	MTD000013	Apolipoprotein B-100	P04114	4214+EELCTxmFIR	C:Carbamidomethylation m:Oxidized methionine	1213.55	16	2	Gel	11.87							2.66	1.031	2.766	0.341	0.228	0.814
H	MTD000013	Apolipoprotein B-100	P04114	4214+EELCTxmFIR	C:Carbamidomethylation m:Oxidized methionine	1213.55	16	3	Gel	11.87
H	MTD000013	Apolipoprotein B-100	P04114	4223+EVGTVLSQVYSK	none	1308.69	19	2	Gel	12.05		0.067	0.533	0.441			0.044	0.081	0.05	0.084		0.242
H	MTD000013	Apolipoprotein B-100	P04114	4223+EVGTVLSQVYSK	none	1308.69	19	3	Gel	12.05								2.256		1.224
H	MTD000013	Apolipoprotein B-100	P04114	4386+EEYFDPSIVGWTVK	none	1668.8	21	2	Gel	17.98	0.232	0.625	0.748	0.75	0.086	0.406	0.134	0.166	0.047	0.074	0.038	0.008
H	MTD000013	Apolipoprotein B-100	P04114	440+ATLYALSHAVNNYHK	none	1700.86	27	3	Gel	10.81										0.107
H	MTD000013	Apolipoprotein B-100	P04114	440+ATLYALSHAVNNYHK	none	1700.86	27	4	Gel	10.81							0.705	1.069	0.792	0.435	0.342	0.342
H	MTD000013	Apolipoprotein B-100	P04114	4447+NIQEYLSILTDPDGK	none	1704.86	25	2	Gel	19.57	0.315	0.669	0.907	0.669	0.155	0.387	0.166	0.139	0.096	0.09	0.192	0.085
H	MTD000013	Apolipoprotein B-100	P04114	4447+NIQEYLSILTDPDGK	none	1704.86	25	3	Gel	19.57							0.893	0.887	0.557	0.432	0.867	0.381
H	MTD000013	Apolipoprotein B-100	P04114	4447+NIQEYLSILTDPDGKGK	none	1889.97	28	2	Gel	18.13
H	MTD000013	Apolipoprotein B-100	P04114	4447+NIQEYLSILTDPDGKGK	none	1889.97	28	3	Gel	18.13		0.739			-0.216		0.592	0.179	0.231	0.133	0.178	0.278
H	MTD000013	Apolipoprotein B-100	P04114	4466+IAELSATAQEIIK	none	1385.78	31	2	Gel	13.97	0.227	0.332	0.723	0.618	-0.021		0.129	0.141	0.075	0.114	0.114
H	MTD000013	Apolipoprotein B-100	P04114	4466+IAELSATAQEIIK	none	1385.78	31	3	Gel	13.97	0.268		1.15			0.49	0.165	0.239	0.029	0.21	0.227	0.135
H	MTD000013	Apolipoprotein B-100	P04114	4487+IISDYHQQFR	none	1305.65	21	2	Gel	7.79				0.594		0.42	0.406	0.28	0.371	0.101	0.478	0.124
H	MTD000013	Apolipoprotein B-100	P04114	4487+IISDYHQQFR	none	1305.65	21	3	Gel	7.79							1.696	1.47	0.61	0.387	0.927	0.925
H	MTD000013	Apolipoprotein B-100	P04114	4497+YKLQDFSDQLSDYYEK	none	2040.93	27	2	Gel	14.73
H	MTD000013	Apolipoprotein B-100	P04114	4497+YKLQDFSDQLSDYYEK	none	2040.93	27	3	Gel	14.73				0.851			0.916	1.314	0.217	0.186	0.799	0.667
H	MTD000013	Apolipoprotein B-100	P04114	4499+LQDFSDQLSDYYEK	none	1749.77	26	2	Gel	13.62	0.44	0.647	1.062	0.779	0.354	0.641	0.124	0.109	0.106	0.13	0.128	0.096
H	MTD000013	Apolipoprotein B-100	P04114	4499+LQDFSDQLSDYYEK	none	1749.77	26	3	Gel	13.62		0.561			0.393	0.707	0.225	0.191	0.311	0.211	0.197	0.176
H	MTD000013	Apolipoprotein B-100	P04114	4541+KLQSTTVxmNPYxmK	m:Oxidized methionine	1571.77	16	3	Gel	6.43				0.613						0.108	0.347
H	MTD000013	Apolipoprotein B-100	P04114	4542+LQSTTVMNPYMK	none	1411.68	16	2	Gel	10.95						0.475	0.708	0.651	0.524	0.311		0.194
H	MTD000013	Apolipoprotein B-100	P04114	4542+LQSTTVMNPYMK	none	1411.68	16	3	Gel	10.95										1.089		1.856
H	MTD000013	Apolipoprotein B-100	P04114	4542+LQSTTVMNxpYMK	p:Hydroxylation	1427.68	16	2	Gel	9.03				0.442		0.502	0.664	0.566	1.117	0.056		0.18
H	MTD000013	Apolipoprotein B-100	P04114	4542+LQSTTVMNxpYMK	p:Hydroxylation	1427.68	16	3	Gel	9.03							0.641			0.214
H	MTD000013	Apolipoprotein B-100	P04114	4542+LQSTTVxmNPYMK	m:Oxidized methionine	1427.68	16	2	Gel	8.98				0.442		0.502	0.664	0.566	1.117	0.056		0.18
H	MTD000013	Apolipoprotein B-100	P04114	4542+LQSTTVxmNPYMK	m:Oxidized methionine	1427.68	16	3	Gel	8.98							0.641			0.214
H	MTD000013	Apolipoprotein B-100	P04114	4542+LQSTTVxmNPYxmK	m:Oxidized methionine	1443.67	16	2	Gel	7.13					0.217					0.663	0.154
H	MTD000013	Apolipoprotein B-100	P04114	4542+LQSTTVxmNPYxmK	m:Oxidized methionine	1443.67	16	3	Gel	7.13
H	MTD000013	Apolipoprotein B-100	P04114	4554+LAPGELTIIL	none	1038.63	17	2	Gel	21.08						0.151	0.348	0.535	0.279	0.204		0.115
H	MTD000013	Apolipoprotein B-100	P04114	491+VIGNMGQTMEQLTPELK	none	1887.94	30	2	Gel	15.88	0.364		0.844	0.714		0.548	0.182	0.2	0.149	0.127	0.244	0.172
H	MTD000013	Apolipoprotein B-100	P04114	491+VIGNMGQTMEQLTPELK	none	1887.94	30	3	Gel	15.88					-0.139	0.455	0.398	0.325	0.405	0.211	0.172	0.164
H	MTD000013	Apolipoprotein B-100	P04114	491+VIGNMGQTxmEQLTPELK	m:Oxidized methionine	1903.94	30	2	Gel	12.43	0.409		0.866	0.668		0.518	0.167	0.234	0.132	0.081	0.215	0.131
H	MTD000013	Apolipoprotein B-100	P04114	491+VIGNMGQTxmEQLTPELK	m:Oxidized methionine	1903.94	30	3	Gel	12.43							0.669			0.179	0.648	0.439
H	MTD000013	Apolipoprotein B-100	P04114	491+VIGNxmGQTMEQLTPELK	m:Oxidized methionine	1903.94	30	2	Gel	12.86	0.409		0.866	0.668		0.518	0.167	0.234	0.132	0.081	0.215	0.131
H	MTD000013	Apolipoprotein B-100	P04114	491+VIGNxmGQTMEQLTPELK	m:Oxidized methionine	1903.94	30	3	Gel	12.86							0.669			0.179	0.648	0.439
H	MTD000013	Apolipoprotein B-100	P04114	491+VIGNxmGQTxmEQLTPELK	m:Oxidized methionine	1919.93	30	2	Gel	10.58	0.241	0.492	0.826	0.75	0.161	0.42	0.184	0.106	0.056	0.027	0.097	0.051
H	MTD000013	Apolipoprotein B-100	P04114	491+VIGNxmGQTxmEQLTPELK	m:Oxidized methionine	1919.93	30	3	Gel	10.58	0.74	0.81	0.872	0.883	0.403	0.752	0.094	0.131	0.169	0.117	0.11	0.111
H	MTD000013	Apolipoprotein B-100	P04114	51+KYTYNYEAESSSGVPGTADSR	none	2281.01	43	2	Gel	8.32	0.495	0.644	1.012	0.816	0.286	0.624	0.085	0.116	0.182	0.082	0.023	0.06
H	MTD000013	Apolipoprotein B-100	P04114	51+KYTYNYEAESSSGVPGTADSR	none	2281.01	43	3	Gel	8.32			0.93				0.217	0.234	0.059	0.279	0.606	0.402
H	MTD000013	Apolipoprotein B-100	P04114	51+KYTYNYEAESSSGVPGTADSR	none	2281.01	43	4	Gel	8.32							0.342	0.524		0.211		0.327
H	MTD000013	Apolipoprotein B-100	P04114	513+CVQSTKPSLMIQK	C:Carbamidomethylation	1518.79	22	2	Gel	8.29
H	MTD000013	Apolipoprotein B-100	P04114	513+CVQSTKPSLMIQK	C:Carbamidomethylation	1518.79	22	3	Gel	8.29			0.836				0.897	0.8	0.084	0.345	0.207	0.496
H	MTD000013	Apolipoprotein B-100	P04114	513+CVQSTKPSLMIQK	C:Carbamidomethylation	1518.79	22	4	Gel	8.29
H	MTD000013	Apolipoprotein B-100	P04114	513+CVQSTKPSLxmIQK	C:Carbamidomethylation m:Oxidized methionine	1534.78	22	2	Gel	7.25							0.508			0.48
H	MTD000013	Apolipoprotein B-100	P04114	513+CVQSTKPSLxmIQK	C:Carbamidomethylation m:Oxidized methionine	1534.78	22	3	Gel	7.25		1.002	0.698	0.936			0.167	0.119	0.066	0.083		0.25
H	MTD000013	Apolipoprotein B-100	P04114	52+YTYNYEAESSSGVPGTADSR	none	2152.92	42	2	Gel	9.33	0.526	0.686	0.925	0.838	0.529	0.7	0.157	0.102	0.06	0.079	0.144	0.107
H	MTD000013	Apolipoprotein B-100	P04114	52+YTYNYEAESSSGVPGTADSR	none	2152.92	42	3	Gel	9.33	0.612	0.73	0.918	0.92	0.334	0.604	0.109	0.093	0.039	0.077	0.095	0.049
H	MTD000013	Apolipoprotein B-100	P04114	538+DKDQEVLLQTFLDDASPGDK	none	2233.07	37	3	Gel	18.49
H	MTD000013	Apolipoprotein B-100	P04114	538+DKDQEVLLQTFLDDASPGDKR	none	2389.18	40	3	Gel	17.53
H	MTD000013	Apolipoprotein B-100	P04114	538+DKDQEVLLQTFLDDASPGDKR	none	2389.18	40	4	Gel	17.53								0.311	0.358	0.284	0.247	0.543
H	MTD000013	Apolipoprotein B-100	P04114	559+LAAYLMLMR	none	1080.58	16	2	Gel	17.51			0.827	0.675	0.434			0.357	0.183	0.166	0.173	0.104
H	MTD000013	Apolipoprotein B-100	P04114	559+LAAYLMLMR	none	1080.58	16	3	Gel	17.51										11.626
H	MTD000013	Apolipoprotein B-100	P04114	559+LAAYLMLxmR	m:Oxidized methionine	1096.58	16	2	Gel	14.32							0.918	0.583	0.317	0.416	0.201	0.803
H	MTD000013	Apolipoprotein B-100	P04114	559+LAAYLxmLMR	m:Oxidized methionine	1096.58	16	2	Gel	15.39							0.918	0.583	0.317	0.416	0.201	0.803
H	MTD000013	Apolipoprotein B-100	P04114	559+LAAYLxmLxmR	m:Oxidized methionine	1112.57	16	2	Gel	12.36				0.636	-0.198		0.375	0.286	0.385	0.06	0.197	0.307
H	MTD000013	Apolipoprotein B-100	P04114	559+LAAYLxmLxmR	m:Oxidized methionine	1112.57	16	3	Gel	12.36
H	MTD000013	Apolipoprotein B-100	P04114	568+SPSQADINK	none	958.47	21	2	Gel	2.04	0.511	0.619	0.819	0.804	0.125		0.108	0.142	0.031	0.022	0.115	0.419
H	MTD000013	Apolipoprotein B-100	P04114	577+IVQILPWEQNEQVK	none	1722.93	29	2	Gel	16.19	0.226	0.337	0.758	0.614	0.053	0.464	0.131	0.08	0.099	0.132	0.16	0.095
H	MTD000013	Apolipoprotein B-100	P04114	577+IVQILPWEQNEQVK	none	1722.93	29	3	Gel	16.19	0.062	0.281	0.611	0.576		0.347	0.172	0.171	0.189	0.061	0.307	0.108
H	MTD000013	Apolipoprotein B-100	P04114	617+EALKESQLPTVxmDFR	m:Oxidized methionine	1778.89	30	2	Gel	12.38
H	MTD000013	Apolipoprotein B-100	P04114	617+EALKESQLPTVxmDFR	m:Oxidized methionine	1778.89	30	3	Gel	12.38									0.329	0.503	0.338	0.518
H	MTD000013	Apolipoprotein B-100	P04114	617+EALKESQLPTVxmDFR	m:Oxidized methionine	1778.89	30	4	Gel	12.38
H	MTD000013	Apolipoprotein B-100	P04114	617+EALKESQLxpTVMDFR	p:Hydroxylation	1778.89	30	2	Gel	12.33
H	MTD000013	Apolipoprotein B-100	P04114	617+EALKESQLxpTVMDFR	p:Hydroxylation	1778.89	30	3	Gel	12.33									0.329	0.503	0.338	0.518
H	MTD000013	Apolipoprotein B-100	P04114	617+EALKESQLxpTVMDFR	p:Hydroxylation	1778.89	30	4	Gel	12.33
H	MTD000013	Apolipoprotein B-100	P04114	621+ESQLPTVMDFR	none	1321.63	21	2	Gel	14.82												3.144
H	MTD000013	Apolipoprotein B-100	P04114	621+ESQLPTVMDFR	none	1321.63	21	3	Gel	14.82							0.718	0.667		0.566	0.41	0.46
H	MTD000013	Apolipoprotein B-100	P04114	621+ESQLPTVMDFRK	none	1449.73	22	2	Gel	12.54							1.563			1.026	2.055	1.483
H	MTD000013	Apolipoprotein B-100	P04114	621+ESQLPTVMDFRK	none	1449.73	22	3	Gel	12.54							0.852	1.787	1.176	0.666	1.37	0.806
H	MTD000013	Apolipoprotein B-100	P04114	621+ESQLPTVxmDFR	m:Oxidized methionine	1337.63	21	2	Gel	12.13							1.029				0.7
H	MTD000013	Apolipoprotein B-100	P04114	621+ESQLPTVxmDFR	m:Oxidized methionine	1337.63	21	3	Gel	12.13
H	MTD000013	Apolipoprotein B-100	P04114	621+ESQLPTVxmDFRK	m:Oxidized methionine	1465.72	22	2	Gel	10.21
H	MTD000013	Apolipoprotein B-100	P04114	621+ESQLPTVxmDFRK	m:Oxidized methionine	1465.72	22	3	Gel	10.21					0.604		0.876	0.401	0.239	0.201	0.145	0.366
H	MTD000013	Apolipoprotein B-100	P04114	642+SVSLPSLDPASAK	none	1270.68	28	2	Gel	12.84								0.273
H	MTD000013	Apolipoprotein B-100	P04114	655+IEGNLIFDPNNYLPK	none	1745.9	23	2	Gel	18.55				0.675	-0.006	0.446	0.266	0.208	0.208	0.175	0.191	0.157
H	MTD000013	Apolipoprotein B-100	P04114	655+IEGNLIFDPNNYLPK	none	1745.9	23	3	Gel	18.55			0.662	0.572		0.928	0.76	0.837	0.191	0.194	1.167	0.191
H	MTD000013	Apolipoprotein B-100	P04114	696+GFEPTLEALFGK	none	1307.68	21	2	Gel	19.66	0.104	0.23	0.707	0.657		0.435	0.179	0.153	0.16	0.198	0.275	0.192
H	MTD000013	Apolipoprotein B-100	P04114	696+GFEPTLEALFGK	none	1307.68	21	3	Gel	19.66		1.146	1.226	1.089			0.435	0.199	0.136	0.062	0.232	0.411
H	MTD000013	Apolipoprotein B-100	P04114	708+QGFFPDSVNK	none	1137.55	17	2	Gel	11.43								0.455	0.524	0.649	0.732
H	MTD000013	Apolipoprotein B-100	P04114	708+QGFFPDSVNK	none	1137.55	17	3	Gel	11.43
H	MTD000013	Apolipoprotein B-100	P04114	718+ALYWVNGQVPDGVSK	none	1631.83	24	2	Gel	13.95
H	MTD000013	Apolipoprotein B-100	P04114	718+ALYWVNGQVPDGVSK	none	1631.83	24	3	Gel	13.95
H	MTD000013	Apolipoprotein B-100	P04114	743+DDKHEQDxmVNGIxmLSVEK	m:Oxidized methionine	2118.96	33	3	Gel	9.9
H	MTD000013	Apolipoprotein B-100	P04114	743+DDKHEQDxmVNGIxmLSVEK	m:Oxidized methionine	2118.96	33	4	Gel	9.9
H	MTD000013	Apolipoprotein B-100	P04114	767+SKEVPEAR	none	914.48	22	2	Gel	1.75							1.811	0.315	0.495		1.041
H	MTD000013	Apolipoprotein B-100	P04114	767+SKEVPEAR	none	914.48	22	3	Gel	1.75												0.046
H	MTD000013	Apolipoprotein B-100	P04114	779+ILGEELGFASLHDLQLLGK	none	2052.13	35	2	Gel	20.4				0.704						0.042
H	MTD000013	Apolipoprotein B-100	P04114	779+ILGEELGFASLHDLQLLGK	none	2052.13	35	3	Gel	20.4	0.578	0.681			0.347	0.526	0.195	0.151	0.29	0.35	0.149	0.148
H	MTD000013	Apolipoprotein B-100	P04114	779+ILGEELGFASLHDLQLLGK	none	2052.13	35	4	Gel	20.4				0.913						0.154
H	MTD000013	Apolipoprotein B-100	P04114	80+VELEVPQLCSFILK	C:Carbamidomethylation	1673.91	23	2	Gel	20.57	0.314	0.505	0.763		-0.131	0.528	0.132	0.131	0.198	0.262	0.18	0.083
H	MTD000013	Apolipoprotein B-100	P04114	80+VELEVPQLCSFILK	C:Carbamidomethylation	1673.91	23	3	Gel	20.57							0.556	0.496	0.349	0.379	0.96	0.236
H	MTD000013	Apolipoprotein B-100	P04114	805+TLQGIPQMIGEVIR	none	1553.86	27	2	Gel	19.73	0.3	0.679	0.784	0.541		0.45	0.09	0.078	0.088	0.14	0.545	0.041
H	MTD000013	Apolipoprotein B-100	P04114	805+TLQGIPQMIGEVIR	none	1553.86	27	3	Gel	19.73		1.153	1.181			0.895	0.229	0.098	0.013	0.33		0.182
H	MTD000013	Apolipoprotein B-100	P04114	805+TLQGIPQxmIGEVIR	m:Oxidized methionine	1569.85	27	2	Gel	15.91	0.104	0.014	0.531	0.361		0.341	0.054	0.058	0.066	0.057	0.203	0.036
H	MTD000013	Apolipoprotein B-100	P04114	805+TLQGIPQxmIGEVIR	m:Oxidized methionine	1569.85	27	3	Gel	15.91							1.227	0.899	0.508	0.482	0.762	0.913
H	MTD000013	Apolipoprotein B-100	P04114	805+TLQGIPQxmIGEVIRK	m:Oxidized methionine	1697.95	28	3	Gel	14.47				0.733						0.083	0.248
H	MTD000013	Apolipoprotein B-100	P04114	805+TLQGIxpQMIGEVIR	p:Hydroxylation	1569.85	27	2	Gel	15.92	0.104	0.014	0.531	0.361		0.341	0.054	0.058	0.066	0.057	0.203	0.036
H	MTD000013	Apolipoprotein B-100	P04114	805+TLQGIxpQMIGEVIR	p:Hydroxylation	1569.85	27	3	Gel	15.92							1.227	0.899	0.508	0.482	0.762	0.913
H	MTD000013	Apolipoprotein B-100	P04114	805+TLQGIxpQMIGEVIRK	p:Hydroxylation	1697.95	28	3	Gel	14.45				0.733					0.311	0.083	0.248
H	MTD000013	Apolipoprotein B-100	P04114	897+SGVQxmNTNFFHESGLEAHVALK	m:Oxidized methionine	2431.16	44	4	Gel	13.32										0.231
H	MTD000013	Apolipoprotein B-100	P04114	935+LLSGGNTLHLVSTTK	none	1539.86	18	2	Gel	11.42	0.23		0.668	0.564			0.118	0.292	0.198	0.058	0.257	0.203
H	MTD000013	Apolipoprotein B-100	P04114	935+LLSGGNTLHLVSTTK	none	1539.86	18	3	Gel	11.42						0.276	0.475	0.343	1.089	0.272	0.36	0.196
H	MTD000013	Apolipoprotein B-100	P04114	950+TEVIPPLIENR	none	1279.71	22	2	Gel	13.91	-0.017	0.197		0.422	-0.308	0.282	0.158	0.196	0.196	0.106	0.159	0.053
H	MTD000013	Apolipoprotein B-100	P04114	950+TEVIPPLIENR	none	1279.71	22	3	Gel	13.91			0.908			0.575	0.354	0.503	0.133	0.193	0.289	0.199
H	MTD000013	Apolipoprotein D	P05090	152+NPNLPPETVDSLK	none	1422.74	22	2	Gel	10.85							1.548			0.628
H	MTD000013	Apolipoprotein D	P05090	152+NPNLPPETVDSLK	none	1422.74	22	3	Gel	10.85										8.41
H	MTD000013	Apolipoprotein D	P05090	177+MTVTDQVNCPK	C:Carbamidomethylation	1291.59	15	2	Gel	6.83
H	MTD000013	Apolipoprotein D	P05090	28+CPNPPVQENFDVNK	C:Carbamidomethylation	1656.76	27	2	Gel	9.32										0.825
H	MTD000013	Apolipoprotein D	P05090	28+CPNPPVQENFDVNK	C:Carbamidomethylation	1656.76	27	3	Gel	9.32							7.468	6.293		2.419
H	MTD000013	Keratin, type II cytoskeletal 1	P04264	186+SLNNQFASFIDK	none	1382.68	22	2	Gel	15.03
H	MTD000013	Keratin, type II cytoskeletal 1	P04264	200+FLEQQNQVLQTK	none	1474.78	24	2	Gel	9.68								0.494
H	MTD000013	Keratin, type II cytoskeletal 1	P04264	200+FLEQQNQVLQTK	none	1474.78	24	3	Gel	9.68
H	MTD000013	Keratin, type II cytoskeletal 1	P04264	344+SLDLDSIIAEVK	none	1301.71	21	2	Gel	19.24								1.007			0.202
H	MTD000013	Keratin, type II cytoskeletal 1	P04264	396+IEISELNR	none	972.52	18	2	Gel	9.8							1.867	2.18		1.153	2.024	1.006
H	MTD000013	Keratin, type II cytoskeletal 2 epidermal	P35908	198+FLEQQNQVLQTK	none	1474.78	24	2	Gel	9.68								0.494
H	MTD000013	Keratin, type II cytoskeletal 2 epidermal	P35908	198+FLEQQNQVLQTK	none	1474.78	24	3	Gel	9.68
H	MTD000013	Keratin, type II cytoskeletal 2 epidermal	P35908	303+VDLLNQEIEFLK	none	1459.79	20	2	Gel	18.75
H	MTD000013	Keratin, type II cytoskeletal 2 epidermal	P35908	394+IEISELNR	none	972.52	18	2	Gel	9.8							1.867	2.18		1.153	2.024	1.006

## Sheet: PROTEIN OUTPUT
Species	Code	Protein	Accession#	Target RT	Mean Peptide Count	Protein f - 2001baseL-0141H	Protein f - 2001w12L-0142H	Protein f - 2006baseL-0143H	Protein f - 2006w12L-0144H	Protein f - 2007baseL-0145H	Protein f - 2007w12L-0146H	Protein SD - 2001baseL-0141H	Protein SD - 2001w12L-0142H	Protein SD - 2006baseL-0143H	Protein SD - 2006w12L-0144H	Protein SD - 2007baseL-0145H	Protein SD - 2007w12L-0146H	Count - 2001baseL-0141H	Count - 2001w12L-0142H	Count - 2006baseL-0143H	Count - 2006w12L-0144H	Count - 2007baseL-0145H	Count - 2007w12L-0146H	BW - 2001baseL-0141H	BW - 2001w12L-0142H	BW - 2006baseL-0143H	BW - 2006w12L-0144H	BW - 2007baseL-0145H	BW - 2007w12L-0146H	Uniprot Link
H	MTD000013	Apolipoprotein A-I	P02647	16.29														0	0	0	0	0	0	0.00275954	0.00285489	0.00394698	0.00430247	0.0024	0.00405	http://www.uniprot.org/uniprot/P02647
H	MTD000013	Apolipoprotein B-100	P04114	10.24	115	0.381	0.624	0.877	0.731	0.169	0.555	0.207	0.256	0.153	0.164	0.272	0.177	90	92	126	173	86	123	0.00275954	0.00285489	0.00394698	0.00430247	0.0024	0.00405	http://www.uniprot.org/uniprot/P04114
H	MTD000013	Apolipoprotein D	P05090	10.85														0	0	0	0	0	0	0.00275954	0.00285489	0.00394698	0.00430247	0.0024	0.00405	http://www.uniprot.org/uniprot/P05090
H	MTD000013	Keratin, type II cytoskeletal 1	P04264	9.68														0	0	0	0	0	0	0.00275954	0.00285489	0.00394698	0.00430247	0.0024	0.00405	http://www.uniprot.org/uniprot/P04264
H	MTD000013	Keratin, type II cytoskeletal 2 epidermal	P35908	9.68														0	0	0	0	0	0	0.00275954	0.00285489	0.00394698	0.00430247	0.0024	0.00405	http://www.uniprot.org/uniprot/P35908

## Sheet: PARAMETERS
Parameter	Value
Rt Difference Filter	1.5
Total Abundance Filter	30000
M Difference Criteria	0.5, 0.35, 0.25, 0.2
SILAC Masses	4
RMS Error Filter	0.015
DB Score Filter	1
Base Peak Abundance Filter	30000
%Theo EM0 Upper Limit	1.4
%Theo EM0 Lower Limit	-0.4
Peptides Std Dev Filter	2
Isotopomer Std Dev Filter	0.2
Use All Isotopomers for f	0
Combine peptides	1
Minimum MIDA	Default
Upper limit Sample:SILAC ratio	20
Lower limit Sample:SILAC ratio	0.02
SILAC Std Dev Filter	2
Saturation Limit	10000000
Offset Correction Slope	1
Offset Correction Intercept	0

## Sheet: PROJECT DETAILS
Parameter	Value
Project Leader	Hellerstein
Processed By	Mohamad D.
Project Code	Gilead ApoB100 kinetics
Notebook Code	MTD000013
Tissue/Fluid	Plasma
Prep	In gel digest
