# Supplementary material for: Acetyl-CoA carboxylase inhibitor increases LDL-apoB production rate in NASH with cirrhosis: prevention by fenofibrate
Source: J Lipid Res. 2023 Feb 2;64(3):100339. doi: 10.1016/j.jlr.2023.100339 (PMC10017426; doi:10.1016/j.jlr.2023.100339)
Supplement: Data filter 4 [file mmc4.xlsx]

## Sheet: PEPTIDE OUTPUT
Species	Code	Protein	Accession#	Sequence	Modifications	Mass	n	Charge	Fraction	Target RT	Filtered Avg f - 2002baseL-2002H	Filtered Avg f - 2002w12L-2002H	Filtered Avg f - 2003baseL-2003H	Filtered Avg f - 2003w12L-2003H	Isotopomer SD - 2002baseL-2002H	Isotopomer SD - 2002w12L-2002H	Isotopomer SD - 2003baseL-2003H	Isotopomer SD - 2003w12L-2003H
H	MTD000012	Alpha-1-acid glycoprotein 1	P02763	109+YVGGQEHFAHLLILR	none	1751.95	29	2	plasma	12.99
H	MTD000012	Alpha-1-acid glycoprotein 1	P02763	109+YVGGQEHFAHLLILR	none	1751.95	29	3	plasma	12.99							1.064
H	MTD000012	Alpha-1-acid glycoprotein 1	P02763	109+YVGGQEHFAHLLILR	none	1751.95	29	4	plasma	12.99
H	MTD000012	Alpha-1-antitrypsin	P01009	335+VFSNGADLSGVTEEAPLK	none	1832.92	35	2	plasma	12.57
H	MTD000012	Alpha-1-antitrypsin	P01009	335+VFSNGADLSGVTEEAPLK	none	1832.92	35	3	plasma	12.57
H	MTD000012	Alpha-2-HS-glycoprotein	P02765	104+QLKEHAVEGDCDFQLLK	C:Carbamidomethylation	2028.99	34	2	plasma	10.45
H	MTD000012	Alpha-2-HS-glycoprotein	P02765	104+QLKEHAVEGDCDFQLLK	C:Carbamidomethylation	2028.99	34	3	plasma	10.45
H	MTD000012	Alpha-2-HS-glycoprotein	P02765	104+QLKEHAVEGDCDFQLLK	C:Carbamidomethylation	2028.99	34	4	plasma	10.45
H	MTD000012	Alpha-2-HS-glycoprotein	P02765	318+HTFMGVVSLGSPSGEVSHPR	none	2080.02	39	2	plasma	11.27								4.442
H	MTD000012	Alpha-2-HS-glycoprotein	P02765	318+HTFMGVVSLGSPSGEVSHPR	none	2080.02	39	3	plasma	11.27							2.856
H	MTD000012	Alpha-2-HS-glycoprotein	P02765	318+HTFMGVVSLGSPSGEVSHPR	none	2080.02	39	4	plasma	11.27
H	MTD000012	Apolipoprotein A-I	P02647	121+VQPYLDDFQK	none	1251.61	17	2	plasma	10.15								1.087
H	MTD000012	Apolipoprotein A-I	P02647	121+VQPYLDDFQK	none	1251.61	17	3	plasma	10.15							5.694
H	MTD000012	Apolipoprotein A-I	P02647	131+KWQEEMELYR	none	1410.66	22	2	plasma	9.65
H	MTD000012	Apolipoprotein A-I	P02647	131+KWQEEMELYR	none	1410.66	22	3	plasma	9.65			0.705				0.093
H	MTD000012	Apolipoprotein A-I	P02647	132+WQEEMELYR	none	1282.57	21	2	Gel	11.05
H	MTD000012	Apolipoprotein A-I	P02647	132+WQEEMELYR	none	1282.57	21	2	plasma	11.05
H	MTD000012	Apolipoprotein A-I	P02647	132+WQEEMELYR	none	1282.57	21	3	plasma	11.05							2.663
H	MTD000012	Apolipoprotein A-I	P02647	165+LSPLGEEMR	none	1030.51	21	2	Gel	8.76
H	MTD000012	Apolipoprotein A-I	P02647	165+LSPLGEEMR	none	1030.51	21	2	plasma	8.76				-0.017				0.142
H	MTD000012	Apolipoprotein A-I	P02647	178+AHVDALRTHLAPYSDELRQR	none	2347.21	48	4	plasma	9.05
H	MTD000012	Apolipoprotein A-I	P02647	185+THLAPYSDELRQR	none	1584.8	31	2	plasma	6.57
H	MTD000012	Apolipoprotein A-I	P02647	185+THLAPYSDELRQR	none	1584.8	31	3	plasma	6.57
H	MTD000012	Apolipoprotein A-I	P02647	185+THLAPYSDELRQR	none	1584.8	31	4	plasma	6.57							0.324
H	MTD000012	Apolipoprotein A-I	P02647	231+AKPALEDLR	none	1011.57	22	2	plasma	6.32								2.462
H	MTD000012	Apolipoprotein A-I	P02647	231+AKPALEDLR	none	1011.57	22	3	Gel	6.32
H	MTD000012	Apolipoprotein A-I	P02647	231+AKPALEDLR	none	1011.57	22	3	plasma	6.32								0.773
H	MTD000012	Apolipoprotein A-I	P02647	240+QGLLPVLESFK	none	1229.7	18	2	plasma	18.1								0.283
H	MTD000012	Apolipoprotein A-I	P02647	240+QGLLPVLESFK	none	1229.7	18	2	Gel	18.1
H	MTD000012	Apolipoprotein A-I	P02647	251+VSFLSALEEYTKK	none	1513.8	21	2	plasma	16.23			0.521				0.087
H	MTD000012	Apolipoprotein A-I	P02647	251+VSFLSALEEYTKK	none	1513.8	21	3	plasma	16.23							0.78
H	MTD000012	Apolipoprotein A-I	P02647	37+DLATVYVDVLKDSGRDYVSQFEGSALGK	none	3031.51	47	3	plasma	19.92
H	MTD000012	Apolipoprotein A-I	P02647	37+DLATVYVDVLKDSGRDYVSQFEGSALGK	none	3031.51	47	4	plasma	19.92
H	MTD000012	Apolipoprotein A-I	P02647	48+DSGRDYVSQFEGSALGK	none	1814.84	36	2	plasma	11.33				0.541				0.106
H	MTD000012	Apolipoprotein A-I	P02647	48+DSGRDYVSQFEGSALGK	none	1814.84	36	3	Gel	11.33
H	MTD000012	Apolipoprotein A-I	P02647	48+DSGRDYVSQFEGSALGK	none	1814.84	36	3	plasma	11.33								0.301
H	MTD000012	Apolipoprotein A-I	P02647	70+LLDNWDSVTSTFSK	none	1611.78	17	2	plasma	15.6
H	MTD000012	Apolipoprotein A-I	P02647	70+LLDNWDSVTSTFSK	none	1611.78	17	2	Gel	15.6
H	MTD000012	Apolipoprotein A-I	P02647	70+LLDNWDSVTSTFSK	none	1611.78	17	3	Gel	15.6
H	MTD000012	Apolipoprotein A-I	P02647	70+LLDNWDSVTSTFSK	none	1611.78	17	3	plasma	15.6							0.331
H	MTD000012	Apolipoprotein A-II	P02652	27+EPCVESLVSQYFQTVTDYGK	C:Carbamidomethylation	2349.08	34	2	plasma	21.46			0.476				0.122	0.314
H	MTD000012	Apolipoprotein A-II	P02652	27+EPCVESLVSQYFQTVTDYGK	C:Carbamidomethylation	2349.08	34	3	plasma	21.46			0.526				0.173	0.483
H	MTD000012	Apolipoprotein A-II	P02652	27+EPCVESLVSQYFQTVTDYGK	C:Carbamidomethylation	2349.08	34	3	Gel	21.46
H	MTD000012	Apolipoprotein A-II	P02652	52+VKSPELQAEAK	none	1198.66	27	2	plasma	4.02								0.041
H	MTD000012	Apolipoprotein A-II	P02652	52+VKSPELQAEAK	none	1198.66	27	3	plasma	4.02								0.313
H	MTD000012	Apolipoprotein A-II	P02652	68+SKEQLTPLIK	none	1155.69	17	2	plasma	7.82								0.325
H	MTD000012	Apolipoprotein A-II	P02652	68+SKEQLTPLIK	none	1155.69	17	3	plasma	7.82
H	MTD000012	Apolipoprotein A-II	P02652	68+SKEQLTPLIK	none	1155.69	17	3	Gel	7.82
H	MTD000012	Apolipoprotein A-II	P02652	68+SKEQLTPLIKK	none	1283.78	17	2	plasma	5.85			0.327				0.14	0.512
H	MTD000012	Apolipoprotein A-II	P02652	68+SKEQLTPLIKK	none	1283.78	17	3	plasma	5.85								0.372
H	MTD000012	Apolipoprotein A-II	P02652	68+SKEQLTPLIKK	none	1283.78	17	4	plasma	5.85							0.4
H	MTD000012	Apolipoprotein A-IV	P06727	144+TQVNTQAEQLRR	none	1442.76	30	2	plasma	3.85				0.734			0.207	0.192
H	MTD000012	Apolipoprotein A-IV	P06727	144+TQVNTQAEQLRR	none	1442.76	30	3	plasma	3.85							0.32	0.358
H	MTD000012	Apolipoprotein B-100	P04114	1001+LELELRPTGEIEQYSVSATYELQR	none	2823.43	54	2	plasma	15.84
H	MTD000012	Apolipoprotein B-100	P04114	1001+LELELRPTGEIEQYSVSATYELQR	none	2823.43	54	3	plasma	15.84			0.914	0.906			0.105	0.168
H	MTD000012	Apolipoprotein B-100	P04114	1001+LELELRPTGEIEQYSVSATYELQR	none	2823.43	54	3	Gel	15.84			0.657				0.034	0.255
H	MTD000012	Apolipoprotein B-100	P04114	1001+LELELRPTGEIEQYSVSATYELQR	none	2823.43	54	4	Gel	15.84								1.307
H	MTD000012	Apolipoprotein B-100	P04114	1001+LELELRPTGEIEQYSVSATYELQR	none	2823.43	54	4	plasma	15.84							0.446	0.961
H	MTD000012	Apolipoprotein B-100	P04114	101+EVYGFNPEGK	none	1138.53	18	2	plasma	9.33			0.64				0.162	0.27
H	MTD000012	Apolipoprotein B-100	P04114	101+EVYGFNPEGK	none	1138.53	18	2	Gel	9.33	0.776	0.791	0.739		0.108	0.111	0.179	0.437
H	MTD000012	Apolipoprotein B-100	P04114	101+EVYGFNPEGK	none	1138.53	18	3	Gel	9.33
H	MTD000012	Apolipoprotein B-100	P04114	1028+ALVDTLKFVTQAEGAK	none	1689.93	28	3	Gel	15.6
H	MTD000012	Apolipoprotein B-100	P04114	1035+FVTQAEGAK	none	949.49	20	2	plasma	3.62							0.526	0.296
H	MTD000012	Apolipoprotein B-100	P04114	1035+FVTQAEGAK	none	949.49	20	2	Gel	3.62						0.373		0.232
H	MTD000012	Apolipoprotein B-100	P04114	1056+QSxmTLSSEVQIPDFDVDLGTILR	m:Oxidized methionine	2579.28	40	2	plasma	21.15							2.929	1.333
H	MTD000012	Apolipoprotein B-100	P04114	1056+QSxmTLSSEVQIPDFDVDLGTILR	m:Oxidized methionine	2579.28	40	3	plasma	21.15								2.835
H	MTD000012	Apolipoprotein B-100	P04114	1056+QSxmTLSSEVQIPDFDVDLGTILR	m:Oxidized methionine	2579.28	40	3	Gel	21.15			0.744				0.196	0.285
H	MTD000012	Apolipoprotein B-100	P04114	1079+VNDESTEGK	none	977.43	18	2	Gel	1.78
H	MTD000012	Apolipoprotein B-100	P04114	1079+VNDESTEGKTSYR	none	1484.67	24	2	plasma	1.98
H	MTD000012	Apolipoprotein B-100	P04114	1079+VNDESTEGKTSYR	none	1484.67	24	3	Gel	1.98
H	MTD000012	Apolipoprotein B-100	P04114	1101+ITEVALMGHLSCDTK	C:Carbamidomethylation	1673.81	24	2	plasma	11.88			0.393	0.085			0.132	0.158
H	MTD000012	Apolipoprotein B-100	P04114	1101+ITEVALMGHLSCDTK	C:Carbamidomethylation	1673.81	24	2	Gel	11.88				0.46			0.362	0.085
H	MTD000012	Apolipoprotein B-100	P04114	1101+ITEVALMGHLSCDTK	C:Carbamidomethylation	1673.81	24	3	plasma	11.88							0.385	0.442
H	MTD000012	Apolipoprotein B-100	P04114	1101+ITEVALMGHLSCDTK	C:Carbamidomethylation	1673.81	24	3	Gel	11.88	0.451	0.476	0.71	0.772	0.103	0.187	0.123	0.066
H	MTD000012	Apolipoprotein B-100	P04114	1101+ITEVALMGHLSCDTKEER	C:Carbamidomethylation	2088	35	3	plasma	10.78							0.204	0.257
H	MTD000012	Apolipoprotein B-100	P04114	1101+ITEVALMGHLSCDTKEER	C:Carbamidomethylation	2088	35	3	Gel	10.78			0.406	0.359			0.148	0.132
H	MTD000012	Apolipoprotein B-100	P04114	1101+ITEVALMGHLSCDTKEER	C:Carbamidomethylation	2088	35	4	plasma	10.78							0.265	0.328
H	MTD000012	Apolipoprotein B-100	P04114	1101+ITEVALMGHLSCDTKEER	C:Carbamidomethylation	2088	35	4	Gel	10.78						0.237	0.24	0.268
H	MTD000012	Apolipoprotein B-100	P04114	1101+ITEVALxmGHLSCDTK	C:Carbamidomethylation m:Oxidized methionine	1689.81	24	2	plasma	9.09
H	MTD000012	Apolipoprotein B-100	P04114	1101+ITEVALxmGHLSCDTK	C:Carbamidomethylation m:Oxidized methionine	1689.81	24	3	plasma	9.09
H	MTD000012	Apolipoprotein B-100	P04114	1101+ITEVALxmGHLSCDTK	C:Carbamidomethylation m:Oxidized methionine	1689.81	24	3	Gel	9.09				0.328		0.403	0.228	0.155
H	MTD000012	Apolipoprotein B-100	P04114	1101+ITEVALxmGHLSCDTKEER	C:Carbamidomethylation m:Oxidized methionine	2103.99	35	2	plasma	8.35
H	MTD000012	Apolipoprotein B-100	P04114	1101+ITEVALxmGHLSCDTKEER	C:Carbamidomethylation m:Oxidized methionine	2103.99	35	3	plasma	8.35
H	MTD000012	Apolipoprotein B-100	P04114	1101+ITEVALxmGHLSCDTKEER	C:Carbamidomethylation m:Oxidized methionine	2103.99	35	3	Gel	8.35
H	MTD000012	Apolipoprotein B-100	P04114	1101+ITEVALxmGHLSCDTKEER	C:Carbamidomethylation m:Oxidized methionine	2103.99	35	4	Gel	8.35
H	MTD000012	Apolipoprotein B-100	P04114	1120+IKGVISIPR	none	981.63	15	2	plasma	9.62								0.398
H	MTD000012	Apolipoprotein B-100	P04114	1120+IKGVISIPR	none	981.63	15	3	plasma	9.62							1.892
H	MTD000012	Apolipoprotein B-100	P04114	1120+IKGVISIPR	none	981.63	15	3	Gel	9.62							0.898	0.301
H	MTD000012	Apolipoprotein B-100	P04114	1135+SEILAHWSPAK	none	1237.65	25	2	plasma	9.88
H	MTD000012	Apolipoprotein B-100	P04114	1135+SEILAHWSPAK	none	1237.65	25	2	Gel	9.88					0.557	0.531	0.326	0.424
H	MTD000012	Apolipoprotein B-100	P04114	1135+SEILAHWSPAK	none	1237.65	25	3	plasma	9.88
H	MTD000012	Apolipoprotein B-100	P04114	1135+SEILAHWSPAK	none	1237.65	25	3	Gel	9.88	0.993				0.008	0.14	0.316	0.351
H	MTD000012	Apolipoprotein B-100	P04114	1146+LLLQMDSSATAYGSTVSK	none	1870.93	31	2	plasma	13.53							2.432	3.006
H	MTD000012	Apolipoprotein B-100	P04114	1146+LLLQMDSSATAYGSTVSK	none	1870.93	31	2	Gel	13.53		0.635	0.551	0.362	0.213	0.183	0.166	0.068
H	MTD000012	Apolipoprotein B-100	P04114	1146+LLLQMDSSATAYGSTVSK	none	1870.93	31	3	Gel	13.53	0.718	0.769	0.779	0.645	0.022	0.079	0.122	0.064
H	MTD000012	Apolipoprotein B-100	P04114	1146+LLLQMDSSATAYGSTVSKR	none	2027.04	35	2	plasma	12.35			0.752	0.556			0.103	0.11
H	MTD000012	Apolipoprotein B-100	P04114	1146+LLLQMDSSATAYGSTVSKR	none	2027.04	35	3	plasma	12.35			0.818				0.109	0.256
H	MTD000012	Apolipoprotein B-100	P04114	1146+LLLQMDSSATAYGSTVSKR	none	2027.04	35	3	Gel	12.35			0.462	0.189			0.069	0.096
H	MTD000012	Apolipoprotein B-100	P04114	1146+LLLQMDSSATAYGSTVSKR	none	2027.04	35	4	Gel	12.35
H	MTD000012	Apolipoprotein B-100	P04114	1146+LLLQxmDSSATAYGSTVSK	m:Oxidized methionine	1886.93	31	2	plasma	11.03
H	MTD000012	Apolipoprotein B-100	P04114	1146+LLLQxmDSSATAYGSTVSK	m:Oxidized methionine	1886.93	31	2	Gel	11.03	0.714		0.547	0.507	0.12	0.253	0.033	0.092
H	MTD000012	Apolipoprotein B-100	P04114	1146+LLLQxmDSSATAYGSTVSK	m:Oxidized methionine	1886.93	31	3	plasma	11.03
H	MTD000012	Apolipoprotein B-100	P04114	1146+LLLQxmDSSATAYGSTVSK	m:Oxidized methionine	1886.93	31	3	Gel	11.03	0.785		0.837	0.742	0.077	0.345	0.153	0.063
H	MTD000012	Apolipoprotein B-100	P04114	1146+LLLQxmDSSATAYGSTVSKR	m:Oxidized methionine	2043.03	35	2	plasma	9.95
H	MTD000012	Apolipoprotein B-100	P04114	1146+LLLQxmDSSATAYGSTVSKR	m:Oxidized methionine	2043.03	35	3	plasma	9.95
H	MTD000012	Apolipoprotein B-100	P04114	1146+LLLQxmDSSATAYGSTVSKR	m:Oxidized methionine	2043.03	35	3	Gel	9.95		0.696	0.598	0.492	0.204	0.185	0.031	0.174
H	MTD000012	Apolipoprotein B-100	P04114	116+TKNSEEFAAAMSR	none	1440.67	33	2	plasma	7.37			0.568	0.274			0.03	0.115
H	MTD000012	Apolipoprotein B-100	P04114	116+TKNSEEFAAAMSR	none	1440.67	33	2	Gel	7.37
H	MTD000012	Apolipoprotein B-100	P04114	116+TKNSEEFAAAMSR	none	1440.67	33	3	plasma	7.37							0.745	0.852
H	MTD000012	Apolipoprotein B-100	P04114	116+TKNSEEFAAAMSR	none	1440.67	33	3	Gel	7.37			0.686			0.238	0.153	0.339
H	MTD000012	Apolipoprotein B-100	P04114	118+NSEEFAAAMSR	none	1211.52	32	2	plasma	8.73			0.536				0.126
H	MTD000012	Apolipoprotein B-100	P04114	118+NSEEFAAAMSR	none	1211.52	32	2	Gel	8.73	0.553	0.452	0.584	0.562	0.046	0.099	0.093	0.054
H	MTD000012	Apolipoprotein B-100	P04114	118+NSEEFAAAMSR	none	1211.52	32	3	plasma	8.73							0.732	0.36
H	MTD000012	Apolipoprotein B-100	P04114	118+NSEEFAAAMSR	none	1211.52	32	3	Gel	8.73		0.418	0.633			0.13	0.12	0.201
H	MTD000012	Apolipoprotein B-100	P04114	118+NSEEFAAAMSRYELK	none	1744.81	37	2	plasma	12.95							1.973
H	MTD000012	Apolipoprotein B-100	P04114	118+NSEEFAAAMSRYELK	none	1744.81	37	3	plasma	12.95
H	MTD000012	Apolipoprotein B-100	P04114	118+NSEEFAAAMSRYELK	none	1744.81	37	3	Gel	12.95
H	MTD000012	Apolipoprotein B-100	P04114	118+NSEEFAAAxmSR	m:Oxidized methionine	1227.52	32	2	plasma	5.56
H	MTD000012	Apolipoprotein B-100	P04114	118+NSEEFAAAxmSR	m:Oxidized methionine	1227.52	32	2	Gel	5.56		0.451		0.32		0.161		0.16
H	MTD000012	Apolipoprotein B-100	P04114	118+NSEEFAAAxmSRYELK	m:Oxidized methionine	1760.8	37	2	plasma	9.48							2.774
H	MTD000012	Apolipoprotein B-100	P04114	118+NSEEFAAAxmSRYELK	m:Oxidized methionine	1760.8	37	3	Gel	9.48
H	MTD000012	Apolipoprotein B-100	P04114	1188+KMTSNFPVDLSDYPK	none	1740.84	20	2	plasma	13.02			0.663				0.156
H	MTD000012	Apolipoprotein B-100	P04114	1188+KMTSNFPVDLSDYPK	none	1740.84	20	2	Gel	13.02							0.315	0.233
H	MTD000012	Apolipoprotein B-100	P04114	1188+KMTSNFPVDLSDYPK	none	1740.84	20	3	plasma	13.02				0.463			0.207	0.107
H	MTD000012	Apolipoprotein B-100	P04114	1188+KMTSNFPVDLSDYPK	none	1740.84	20	3	Gel	13.02	1.004		0.654	0.725	0.065	0.548	0.189	0.154
H	MTD000012	Apolipoprotein B-100	P04114	1188+KxmTSNFPVDLSDYPK	m:Oxidized methionine	1756.83	20	2	plasma	12.26
H	MTD000012	Apolipoprotein B-100	P04114	1188+KxmTSNFPVDLSDYPK	m:Oxidized methionine	1756.83	20	2	Gel	12.26
H	MTD000012	Apolipoprotein B-100	P04114	1188+KxmTSNFPVDLSDYPK	m:Oxidized methionine	1756.83	20	3	plasma	12.26
H	MTD000012	Apolipoprotein B-100	P04114	1188+KxmTSNFPVDLSDYPK	m:Oxidized methionine	1756.83	20	3	Gel	12.26			0.742			0.833	0.015
H	MTD000012	Apolipoprotein B-100	P04114	1189+MTSNFPVDLSDYPK	none	1612.74	20	2	plasma	14.45
H	MTD000012	Apolipoprotein B-100	P04114	1189+MTSNFPVDLSDYPK	none	1612.74	20	2	Gel	14.45	0.532	0.541	0.262	-0.012	0.095	0.107	0.087	0.082
H	MTD000012	Apolipoprotein B-100	P04114	1189+MTSNFPVDLSDYPK	none	1612.74	20	3	plasma	14.45							0.497	0.507
H	MTD000012	Apolipoprotein B-100	P04114	1189+MTSNFPVDLSDYPK	none	1612.74	20	3	Gel	14.45					0.29	0.593	0.327	0.375
H	MTD000012	Apolipoprotein B-100	P04114	1203+SLHMYANR	none	990.47	17	2	plasma	4.94
H	MTD000012	Apolipoprotein B-100	P04114	1203+SLHMYANR	none	990.47	17	2	Gel	4.94						0.55		0.406
H	MTD000012	Apolipoprotein B-100	P04114	1203+SLHMYANR	none	990.47	17	3	plasma	4.94
H	MTD000012	Apolipoprotein B-100	P04114	1203+SLHMYANR	none	990.47	17	3	Gel	4.94					0.239	0.123	0.213	0.107
H	MTD000012	Apolipoprotein B-100	P04114	1203+SLHxmYANR	m:Oxidized methionine	1006.47	17	2	plasma	2.13			0.527	-0.059			0.169	0.194
H	MTD000012	Apolipoprotein B-100	P04114	1203+SLHxmYANR	m:Oxidized methionine	1006.47	17	2	Gel	2.13
H	MTD000012	Apolipoprotein B-100	P04114	1203+SLHxmYANR	m:Oxidized methionine	1006.47	17	3	plasma	2.13								0.831
H	MTD000012	Apolipoprotein B-100	P04114	1203+SLHxmYANR	m:Oxidized methionine	1006.47	17	3	Gel	2.13					1.856	1.096	0.724	0.999
H	MTD000012	Apolipoprotein B-100	P04114	1230+LIVAMSSWLQK	none	1274.71	18	2	plasma	16.63
H	MTD000012	Apolipoprotein B-100	P04114	1230+LIVAMSSWLQK	none	1274.71	18	2	Gel	16.63		0.045			0.215	0.05	0.249
H	MTD000012	Apolipoprotein B-100	P04114	1230+LIVAMSSWLQK	none	1274.71	18	3	plasma	16.63							0.529	0.641
H	MTD000012	Apolipoprotein B-100	P04114	1230+LIVAMSSWLQK	none	1274.71	18	3	Gel	16.63			0.678			0.724	0.153	0.403
H	MTD000012	Apolipoprotein B-100	P04114	1230+LIVAxmSSWLQK	m:Oxidized methionine	1290.7	18	2	Gel	13.25
H	MTD000012	Apolipoprotein B-100	P04114	1230+LIVAxmSSWLQK	m:Oxidized methionine	1290.7	18	3	Gel	13.25
H	MTD000012	Apolipoprotein B-100	P04114	1241+ASGSLPYTQTLQDHLNSLK	none	2072.05	35	2	plasma	13.96			0.488	0.474			0.062	0.099
H	MTD000012	Apolipoprotein B-100	P04114	1241+ASGSLPYTQTLQDHLNSLK	none	2072.05	35	2	Gel	13.96						0.659	0.203	0.201
H	MTD000012	Apolipoprotein B-100	P04114	1241+ASGSLPYTQTLQDHLNSLK	none	2072.05	35	3	plasma	13.96
H	MTD000012	Apolipoprotein B-100	P04114	1241+ASGSLPYTQTLQDHLNSLK	none	2072.05	35	3	Gel	13.96	0.689	0.561			0.109	0.152	0.208	0.299
H	MTD000012	Apolipoprotein B-100	P04114	1260+EFNLQNMGLPDFHIPENLFLK	none	2515.26	36	2	plasma	21.92							0.231	0.339
H	MTD000012	Apolipoprotein B-100	P04114	1260+EFNLQNMGLPDFHIPENLFLK	none	2515.26	36	3	plasma	21.92			0.784				0.139
H	MTD000012	Apolipoprotein B-100	P04114	1260+EFNLQNMGLPDFHIPENLFLK	none	2515.26	36	3	Gel	21.92							1.216	2.594
H	MTD000012	Apolipoprotein B-100	P04114	1260+EFNLQNMGLPDFHIPENLFLK	none	2515.26	36	4	Gel	21.92
H	MTD000012	Apolipoprotein B-100	P04114	1260+EFNLQNxmGLPDFHIPENLFLK	m:Oxidized methionine	2531.25	36	2	plasma	19.8							4.666
H	MTD000012	Apolipoprotein B-100	P04114	1260+EFNLQNxmGLPDFHIPENLFLK	m:Oxidized methionine	2531.25	36	3	plasma	19.8
H	MTD000012	Apolipoprotein B-100	P04114	1260+EFNLQNxmGLPDFHIPENLFLK	m:Oxidized methionine	2531.25	36	3	Gel	19.8			0.606	0.572			0.082	0.19
H	MTD000012	Apolipoprotein B-100	P04114	1260+EFNLQNxmGLPDFHIPENLFLK	m:Oxidized methionine	2531.25	36	4	Gel	19.8							0.509	0.805
H	MTD000012	Apolipoprotein B-100	P04114	1292+NSLKIEIPLPFGGK	none	1511.87	22	2	Gel	17.2
H	MTD000012	Apolipoprotein B-100	P04114	1292+NSLKIEIPLPFGGK	none	1511.87	22	2	plasma	17.2								1.026
H	MTD000012	Apolipoprotein B-100	P04114	1292+NSLKIEIPLPFGGK	none	1511.87	22	3	plasma	17.2
H	MTD000012	Apolipoprotein B-100	P04114	1292+NSLKIEIPLPFGGK	none	1511.87	22	3	Gel	17.2
H	MTD000012	Apolipoprotein B-100	P04114	1296+IEIPLPFGGK	none	1069.62	17	2	plasma	16.96
H	MTD000012	Apolipoprotein B-100	P04114	1296+IEIPLPFGGK	none	1069.62	17	2	Gel	16.96	0.873		0.215	-0.014	0.101	0.303	0.112	0.188
H	MTD000012	Apolipoprotein B-100	P04114	1296+IEIPLPFGGK	none	1069.62	17	3	plasma	16.96
H	MTD000012	Apolipoprotein B-100	P04114	1296+IEIPLPFGGK	none	1069.62	17	3	Gel	16.96							1.783	1.503
H	MTD000012	Apolipoprotein B-100	P04114	1325+SVGFHLPSR	none	998.53	18	2	plasma	9.35
H	MTD000012	Apolipoprotein B-100	P04114	1325+SVGFHLPSR	none	998.53	18	2	Gel	9.35		0.429	0.522		0.584	0.121	0.052	0.219
H	MTD000012	Apolipoprotein B-100	P04114	1325+SVGFHLPSR	none	998.53	18	3	plasma	9.35
H	MTD000012	Apolipoprotein B-100	P04114	1325+SVGFHLPSR	none	998.53	18	3	Gel	9.35	0.872				0.064		0.19
H	MTD000012	Apolipoprotein B-100	P04114	1325+SVGFHLPSREFQVPTFTIPK	none	2286.22	34	2	plasma	16.43
H	MTD000012	Apolipoprotein B-100	P04114	1325+SVGFHLPSREFQVPTFTIPK	none	2286.22	34	3	plasma	16.43
H	MTD000012	Apolipoprotein B-100	P04114	1325+SVGFHLPSREFQVPTFTIPK	none	2286.22	34	4	plasma	16.43
H	MTD000012	Apolipoprotein B-100	P04114	1334+EFQVPTFTIPK	none	1305.7	16	2	plasma	16.62
H	MTD000012	Apolipoprotein B-100	P04114	1334+EFQVPTFTIPK	none	1305.7	16	2	Gel	16.62	0.582				0.163	0.5	0.209	0.299
H	MTD000012	Apolipoprotein B-100	P04114	1334+EFQVPTFTIPK	none	1305.7	16	3	plasma	16.62							4.429
H	MTD000012	Apolipoprotein B-100	P04114	1334+EFQVPTFTIPK	none	1305.7	16	3	Gel	16.62					0.589	1.045	0.413	0.216
H	MTD000012	Apolipoprotein B-100	P04114	1393+ADSVVDLLSYNVQGSGETTYDHK	none	2497.16	39	2	plasma	15.26			0.952	0.785			0.121	0.197
H	MTD000012	Apolipoprotein B-100	P04114	1393+ADSVVDLLSYNVQGSGETTYDHK	none	2497.16	39	3	plasma	15.26			0.798				0.163	0.221
H	MTD000012	Apolipoprotein B-100	P04114	1393+ADSVVDLLSYNVQGSGETTYDHK	none	2497.16	39	3	Gel	15.26	0.642			0.552	0.11	0.204	0.227	0.188
H	MTD000012	Apolipoprotein B-100	P04114	1393+ADSVVDLLSYNVQGSGETTYDHK	none	2497.16	39	4	Gel	15.26	0.807	0.621			0.116	0.148	0.301	0.366
H	MTD000012	Apolipoprotein B-100	P04114	140+QVFLYPEKDEPTYILNIK	none	2209.17	27	2	plasma	16.38
H	MTD000012	Apolipoprotein B-100	P04114	140+QVFLYPEKDEPTYILNIK	none	2209.17	27	2	Gel	16.38				0.475			0.223	0.072
H	MTD000012	Apolipoprotein B-100	P04114	140+QVFLYPEKDEPTYILNIK	none	2209.17	27	3	plasma	16.38
H	MTD000012	Apolipoprotein B-100	P04114	140+QVFLYPEKDEPTYILNIK	none	2209.17	27	3	Gel	16.38			0.561		0.381	0.258	0.184	0.272
H	MTD000012	Apolipoprotein B-100	P04114	140+QVFLYPEKDEPTYILNIK	none	2209.17	27	4	Gel	16.38							0.206	0.385
H	MTD000012	Apolipoprotein B-100	P04114	140+QVFLYPEKDEPTYILNIKR	none	2365.27	30	3	plasma	14.73			0.752	0.631			0.14	0.13
H	MTD000012	Apolipoprotein B-100	P04114	140+QVFLYPEKDEPTYILNIKR	none	2365.27	30	3	Gel	14.73
H	MTD000012	Apolipoprotein B-100	P04114	140+QVFLYPEKDEPTYILNIKR	none	2365.27	30	4	plasma	14.73			0.41	0.424			0.117	0.192
H	MTD000012	Apolipoprotein B-100	P04114	140+QVFLYPEKDEPTYILNIKR	none	2365.27	30	4	Gel	14.73
H	MTD000012	Apolipoprotein B-100	P04114	1430+FLDSNIKFSHVEK	none	1562.81	20	2	plasma	9.7
H	MTD000012	Apolipoprotein B-100	P04114	1430+FLDSNIKFSHVEK	none	1562.81	20	3	Gel	9.7
H	MTD000012	Apolipoprotein B-100	P04114	1430+FLDSNIKFSHVEK	none	1562.81	20	3	plasma	9.7
H	MTD000012	Apolipoprotein B-100	P04114	1430+FLDSNIKFSHVEK	none	1562.81	20	4	Gel	9.7
H	MTD000012	Apolipoprotein B-100	P04114	1499+GTYGLSCQR	C:Carbamidomethylation	1040.47	17	2	plasma	5.57							0.254	0.374
H	MTD000012	Apolipoprotein B-100	P04114	1499+GTYGLSCQR	C:Carbamidomethylation	1040.47	17	2	Gel	5.57				0.804				0.092
H	MTD000012	Apolipoprotein B-100	P04114	1499+GTYGLSCQRDPNTGR	C:Carbamidomethylation	1680.76	29	2	plasma	5.48
H	MTD000012	Apolipoprotein B-100	P04114	1499+GTYGLSCQRDPNTGR	C:Carbamidomethylation	1680.76	29	3	plasma	5.48
H	MTD000012	Apolipoprotein B-100	P04114	1537+YEDGTLSLTSTSDLQSGIIK	none	2127.06	32	2	plasma	15.01							1.33	0.891
H	MTD000012	Apolipoprotein B-100	P04114	1537+YEDGTLSLTSTSDLQSGIIK	none	2127.06	32	2	Gel	15.01	0.76		0.828	0.566	0.045	0.243	0.103	0.087
H	MTD000012	Apolipoprotein B-100	P04114	1537+YEDGTLSLTSTSDLQSGIIK	none	2127.06	32	3	plasma	15.01
H	MTD000012	Apolipoprotein B-100	P04114	1537+YEDGTLSLTSTSDLQSGIIK	none	2127.06	32	3	Gel	15.01	0.867	0.49	0.635	0.282	0.124	0.175	0.089	0.041
H	MTD000012	Apolipoprotein B-100	P04114	1557+NTASLKYENYELTLK	none	1785.91	22	2	plasma	12.07							0.45	0.993
H	MTD000012	Apolipoprotein B-100	P04114	1557+NTASLKYENYELTLK	none	1785.91	22	2	Gel	12.07
H	MTD000012	Apolipoprotein B-100	P04114	1557+NTASLKYENYELTLK	none	1785.91	22	3	plasma	12.07							3.754	4.02
H	MTD000012	Apolipoprotein B-100	P04114	1557+NTASLKYENYELTLK	none	1785.91	22	3	Gel	12.07							0.798	0.989
H	MTD000012	Apolipoprotein B-100	P04114	1557+NTASLKYENYELTLKSDTNGK	none	2388.18	32	4	Gel	10.6
H	MTD000012	Apolipoprotein B-100	P04114	158+RGIISALLVPPETEEAK	none	1822.02	38	2	Gel	15.27
H	MTD000012	Apolipoprotein B-100	P04114	158+RGIISALLVPPETEEAK	none	1822.02	38	2	plasma	15.27			0.731	0.549			0.167	0.114
H	MTD000012	Apolipoprotein B-100	P04114	158+RGIISALLVPPETEEAK	none	1822.02	38	3	plasma	15.27
H	MTD000012	Apolipoprotein B-100	P04114	158+RGIISALLVPPETEEAK	none	1822.02	38	3	Gel	15.27			0.652	0.622		0.373	0.108	0.064
H	MTD000012	Apolipoprotein B-100	P04114	1580+NFATSNKxmDMTFSK	m:Oxidized methionine	1636.72	19	2	plasma	7.75							0.493	0.239
H	MTD000012	Apolipoprotein B-100	P04114	1580+NFATSNKxmDMTFSK	m:Oxidized methionine	1636.72	19	3	plasma	7.75
H	MTD000012	Apolipoprotein B-100	P04114	1580+NFATSNKxmDMTFSK	m:Oxidized methionine	1636.72	19	3	Gel	7.75
H	MTD000012	Apolipoprotein B-100	P04114	1580+NFATSNKxmDxmTFSK	m:Oxidized methionine	1652.72	19	2	plasma	5.8
H	MTD000012	Apolipoprotein B-100	P04114	1580+NFATSNKxmDxmTFSK	m:Oxidized methionine	1652.72	19	3	plasma	5.8
H	MTD000012	Apolipoprotein B-100	P04114	1580+NFATSNKxmDxmTFSK	m:Oxidized methionine	1652.72	19	3	Gel	5.8
H	MTD000012	Apolipoprotein B-100	P04114	159+GIISALLVPPETEEAK	none	1665.92	34	2	plasma	17.36
H	MTD000012	Apolipoprotein B-100	P04114	159+GIISALLVPPETEEAK	none	1665.92	34	2	Gel	17.36	0.66	0.624	0.651	0.46	0.157	0.087	0.093	0.111
H	MTD000012	Apolipoprotein B-100	P04114	159+GIISALLVPPETEEAK	none	1665.92	34	3	plasma	17.36			0.636	0.509			0.07	0.079
H	MTD000012	Apolipoprotein B-100	P04114	159+GIISALLVPPETEEAK	none	1665.92	34	3	Gel	17.36	0.882	0.743	0.497	0.228	0.106	0.151	0.112	0.094
H	MTD000012	Apolipoprotein B-100	P04114	1600+SEYQADYESLR	none	1359.59	28	2	plasma	8.67
H	MTD000012	Apolipoprotein B-100	P04114	1600+SEYQADYESLR	none	1359.59	28	2	Gel	8.67	0.745	0.688	0.748	0.279	0.124	0.133	0.1	0.156
H	MTD000012	Apolipoprotein B-100	P04114	1600+SEYQADYESLR	none	1359.59	28	3	plasma	8.67							1.721	1.781
H	MTD000012	Apolipoprotein B-100	P04114	1600+SEYQADYESLR	none	1359.59	28	3	Gel	8.67			0.577		0.628	0.314	0.192	0.36
H	MTD000012	Apolipoprotein B-100	P04114	1611+FFSLLSGSLNSHGLELNADILGTDK	none	2647.35	41	2	plasma	19.68							1.117	1.091
H	MTD000012	Apolipoprotein B-100	P04114	1611+FFSLLSGSLNSHGLELNADILGTDK	none	2647.35	41	3	Gel	19.68
H	MTD000012	Apolipoprotein B-100	P04114	1611+FFSLLSGSLNSHGLELNADILGTDK	none	2647.35	41	3	plasma	19.68							0.582	0.363
H	MTD000012	Apolipoprotein B-100	P04114	1611+FFSLLSGSLNSHGLELNADILGTDK	none	2647.35	41	4	Gel	19.68
H	MTD000012	Apolipoprotein B-100	P04114	1611+FFSLLSGSLNSHGLELNADILGTDKINSGAHK	none	3354.72	56	3	plasma	18.02								0.864
H	MTD000012	Apolipoprotein B-100	P04114	1611+FFSLLSGSLNSHGLELNADILGTDKINSGAHK	none	3354.72	56	4	Gel	18.02
H	MTD000012	Apolipoprotein B-100	P04114	1611+FFSLLSGSLNSHGLELNADILGTDKINSGAHK	none	3354.72	56	4	plasma	18.02								0.316
H	MTD000012	Apolipoprotein B-100	P04114	1647+IGQDGISTSATTNLK	none	1504.77	25	2	plasma	8.54			0.557				0.065	0.212
H	MTD000012	Apolipoprotein B-100	P04114	1647+IGQDGISTSATTNLK	none	1504.77	25	2	Gel	8.54	0.815	0.834	0.682		0.113	0.092	0.05	0.227
H	MTD000012	Apolipoprotein B-100	P04114	1647+IGQDGISTSATTNLK	none	1504.77	25	3	plasma	8.54								0.984
H	MTD000012	Apolipoprotein B-100	P04114	1647+IGQDGISTSATTNLK	none	1504.77	25	3	Gel	8.54		0.555	0.602	0.598	0.23	0.185	0.129	0.077
H	MTD000012	Apolipoprotein B-100	P04114	1662+CSLLVLENELNAELGLSGASMK	C:Carbamidomethylation	2347.18	43	2	Gel	21.55
H	MTD000012	Apolipoprotein B-100	P04114	1662+CSLLVLENELNAELGLSGASMK	C:Carbamidomethylation	2347.18	43	2	plasma	21.55							0.371	0.451
H	MTD000012	Apolipoprotein B-100	P04114	1662+CSLLVLENELNAELGLSGASMK	C:Carbamidomethylation	2347.18	43	3	plasma	21.55							1.391	1.507
H	MTD000012	Apolipoprotein B-100	P04114	1662+CSLLVLENELNAELGLSGASMK	C:Carbamidomethylation	2347.18	43	3	Gel	21.55							0.281	0.588
H	MTD000012	Apolipoprotein B-100	P04114	1703+AALTELSLGSAYQAMILGVDSK	none	2237.16	44	2	plasma	20.73			0.536	0.509			0.106	0.105
H	MTD000012	Apolipoprotein B-100	P04114	1703+AALTELSLGSAYQAMILGVDSK	none	2237.16	44	2	Gel	20.73			0.611	0.395			0.088	0.114
H	MTD000012	Apolipoprotein B-100	P04114	1703+AALTELSLGSAYQAMILGVDSK	none	2237.16	44	3	plasma	20.73							1.105	0.891
H	MTD000012	Apolipoprotein B-100	P04114	1703+AALTELSLGSAYQAMILGVDSK	none	2237.16	44	3	Gel	20.73	0.522				0.076	0.389	0.392	0.386
H	MTD000012	Apolipoprotein B-100	P04114	1703+AALTELSLGSAYQAxmILGVDSK	m:Oxidized methionine	2253.16	44	2	plasma	17.64							2.401
H	MTD000012	Apolipoprotein B-100	P04114	1703+AALTELSLGSAYQAxmILGVDSK	m:Oxidized methionine	2253.16	44	2	Gel	17.64				0.359			0.207	0.126
H	MTD000012	Apolipoprotein B-100	P04114	1703+AALTELSLGSAYQAxmILGVDSK	m:Oxidized methionine	2253.16	44	3	Gel	17.64	0.791	0.482	0.611	0.431	0.017	0.181	0.069	0.17
H	MTD000012	Apolipoprotein B-100	P04114	1703+AALTELSLGSAYQAxmILGVDSK	m:Oxidized methionine	2253.16	44	4	Gel	17.64
H	MTD000012	Apolipoprotein B-100	P04114	1738+LSNDMMGSYAEMK	none	1475.61	24	2	plasma	11.11							0.254	0.376
H	MTD000012	Apolipoprotein B-100	P04114	1738+LSNDMMGSYAEMK	none	1475.61	24	2	Gel	11.11	0.966			0.242	0.16	0.373	0.228	0.192
H	MTD000012	Apolipoprotein B-100	P04114	1738+LSNDMMGSYAEMK	none	1475.61	24	3	plasma	11.11
H	MTD000012	Apolipoprotein B-100	P04114	1738+LSNDMMGSYAEMK	none	1475.61	24	3	Gel	11.11
H	MTD000012	Apolipoprotein B-100	P04114	1738+LSNDxmMGSYAExmK	m:Oxidized methionine	1507.6	24	2	plasma	6.7							0.97	0.268
H	MTD000012	Apolipoprotein B-100	P04114	1738+LSNDxmMGSYAExmK	m:Oxidized methionine	1507.6	24	2	Gel	6.7		0.631		0.797		0.177		0.163
H	MTD000012	Apolipoprotein B-100	P04114	1738+LSNDxmMGSYAExmK	m:Oxidized methionine	1507.6	24	3	Gel	6.7
H	MTD000012	Apolipoprotein B-100	P04114	1751+FDHTNSLNIAGLSLDFSSK	none	2065.01	31	2	Gel	16.77
H	MTD000012	Apolipoprotein B-100	P04114	1751+FDHTNSLNIAGLSLDFSSK	none	2065.01	31	2	plasma	16.77			0.751	0.52			0.087	0.056
H	MTD000012	Apolipoprotein B-100	P04114	1751+FDHTNSLNIAGLSLDFSSK	none	2065.01	31	3	plasma	16.77							1.161	1.494
H	MTD000012	Apolipoprotein B-100	P04114	1751+FDHTNSLNIAGLSLDFSSK	none	2065.01	31	3	Gel	16.77							0.4	0.71
H	MTD000012	Apolipoprotein B-100	P04114	1770+LDNIYSSDKFYK	none	1491.72	15	2	plasma	9.81							0.202	0.201
H	MTD000012	Apolipoprotein B-100	P04114	1770+LDNIYSSDKFYK	none	1491.72	15	2	Gel	9.81				0.091		0.525	0.445	0.15
H	MTD000012	Apolipoprotein B-100	P04114	1770+LDNIYSSDKFYK	none	1491.72	15	3	plasma	9.81			0.229				0.192	0.272
H	MTD000012	Apolipoprotein B-100	P04114	1770+LDNIYSSDKFYK	none	1491.72	15	3	Gel	9.81					0.535	0.605	0.198	0.202
H	MTD000012	Apolipoprotein B-100	P04114	1782+QTVNLQLQPYSLVTTLNSDLK	none	2374.27	31	2	plasma	19.93			0.748				0.134	0.324
H	MTD000012	Apolipoprotein B-100	P04114	1782+QTVNLQLQPYSLVTTLNSDLK	none	2374.27	31	2	Gel	19.93			0.641	0.423			0.112	0.128
H	MTD000012	Apolipoprotein B-100	P04114	1782+QTVNLQLQPYSLVTTLNSDLK	none	2374.27	31	3	plasma	19.93			0.749				0.111	0.267
H	MTD000012	Apolipoprotein B-100	P04114	1782+QTVNLQLQPYSLVTTLNSDLK	none	2374.27	31	3	Gel	19.93					0.211	0.257	0.367	0.243
H	MTD000012	Apolipoprotein B-100	P04114	1803+YNALDLTNNGK	none	1221.6	16	2	plasma	9.46
H	MTD000012	Apolipoprotein B-100	P04114	1803+YNALDLTNNGK	none	1221.6	16	2	Gel	9.46
H	MTD000012	Apolipoprotein B-100	P04114	1803+YNALDLTNNGK	none	1221.6	16	3	Gel	9.46
H	MTD000012	Apolipoprotein B-100	P04114	1816+LEPLKLHVAGNLK	none	1430.86	21	2	plasma	10.2							0.319	0.229
H	MTD000012	Apolipoprotein B-100	P04114	1816+LEPLKLHVAGNLK	none	1430.86	21	3	Gel	10.2
H	MTD000012	Apolipoprotein B-100	P04114	1816+LEPLKLHVAGNLK	none	1430.86	21	3	plasma	10.2							0.371	0.452
H	MTD000012	Apolipoprotein B-100	P04114	1816+LEPLKLHVAGNLK	none	1430.86	21	4	plasma	10.2
H	MTD000012	Apolipoprotein B-100	P04114	1816+LEPLKLHVAGNLK	none	1430.86	21	4	Gel	10.2
H	MTD000012	Apolipoprotein B-100	P04114	1829+GAYQNNEIK	none	1035.5	20	2	plasma	3.15			0.68	0.573			0.158	0.093
H	MTD000012	Apolipoprotein B-100	P04114	1829+GAYQNNEIK	none	1035.5	20	2	Gel	3.15								0.424
H	MTD000012	Apolipoprotein B-100	P04114	1838+HIYAISSAALSASYK	none	1580.82	33	2	plasma	11.25			0.437	0.021			0.055	0.115
H	MTD000012	Apolipoprotein B-100	P04114	1838+HIYAISSAALSASYK	none	1580.82	33	2	Gel	11.25				0.047			0.072	0.091
H	MTD000012	Apolipoprotein B-100	P04114	1838+HIYAISSAALSASYK	none	1580.82	33	3	plasma	11.25				0.244			0.247	0.192
H	MTD000012	Apolipoprotein B-100	P04114	1838+HIYAISSAALSASYK	none	1580.82	33	3	Gel	11.25	0.459		0.29		0.098	0.204	0.18	0.441
H	MTD000012	Apolipoprotein B-100	P04114	1838+HIYAISSAALSASYK	none	1580.82	33	4	Gel	11.25
H	MTD000012	Apolipoprotein B-100	P04114	1859+VQGVEFSHR	none	1057.53	20	2	plasma	5.63
H	MTD000012	Apolipoprotein B-100	P04114	1859+VQGVEFSHR	none	1057.53	20	2	Gel	5.63			0.553	0.373	0.515	0.403	0.101	0.199
H	MTD000012	Apolipoprotein B-100	P04114	1859+VQGVEFSHR	none	1057.53	20	3	plasma	5.63							0.216	0.485
H	MTD000012	Apolipoprotein B-100	P04114	1859+VQGVEFSHR	none	1057.53	20	3	Gel	5.63					0.064		0.131
H	MTD000012	Apolipoprotein B-100	P04114	1868+LNTDIAGLASAIDxmSTNYNSDSLHFSNVFR	m:Oxidized methionine	3288.54	54	2	plasma	18.9
H	MTD000012	Apolipoprotein B-100	P04114	1868+LNTDIAGLASAIDxmSTNYNSDSLHFSNVFR	m:Oxidized methionine	3288.54	54	3	plasma	18.9
H	MTD000012	Apolipoprotein B-100	P04114	1868+LNTDIAGLASAIDxmSTNYNSDSLHFSNVFR	m:Oxidized methionine	3288.54	54	4	plasma	18.9
H	MTD000012	Apolipoprotein B-100	P04114	1868+LNTDIAGLASAIDxmSTNYNSDSLHFSNVFR	m:Oxidized methionine	3288.54	54	4	Gel	18.9			0.822				0.089	0.538
H	MTD000012	Apolipoprotein B-100	P04114	1898+SVMAPFTMTIDAHTNGNGK	none	1990.92	31	2	Gel	13.48
H	MTD000012	Apolipoprotein B-100	P04114	1898+SVMAPFTMTIDAHTNGNGK	none	1990.92	31	2	plasma	13.48							0.274	0.324
H	MTD000012	Apolipoprotein B-100	P04114	1898+SVMAPFTMTIDAHTNGNGK	none	1990.92	31	3	plasma	13.48							0.298	0.652
H	MTD000012	Apolipoprotein B-100	P04114	1898+SVMAPFTMTIDAHTNGNGK	none	1990.92	31	3	Gel	13.48						0.64	0.258
H	MTD000012	Apolipoprotein B-100	P04114	1898+SVxmAPFTMTIDAHTNGNGK	m:Oxidized methionine	2006.92	31	2	plasma	11.99
H	MTD000012	Apolipoprotein B-100	P04114	1898+SVxmAPFTMTIDAHTNGNGK	m:Oxidized methionine	2006.92	31	3	Gel	11.99
H	MTD000012	Apolipoprotein B-100	P04114	1898+SVxmAxpFTMTIDAHTNGNGK	m:Oxidized methionine<br>p:Hydroxylation	2022.91	31	2	plasma	9.86
H	MTD000012	Apolipoprotein B-100	P04114	1898+SVxmAxpFTMTIDAHTNGNGK	m:Oxidized methionine<br>p:Hydroxylation	2022.91	31	3	Gel	9.86
H	MTD000012	Apolipoprotein B-100	P04114	1917+LALWGEHTGQLYSK	none	1601.82	25	2	plasma	12.41			0.683				0.123
H	MTD000012	Apolipoprotein B-100	P04114	1917+LALWGEHTGQLYSK	none	1601.82	25	2	Gel	12.41			0.539	0.326		0.321	0.174	0.19
H	MTD000012	Apolipoprotein B-100	P04114	1917+LALWGEHTGQLYSK	none	1601.82	25	3	plasma	12.41			0.554				0.107
H	MTD000012	Apolipoprotein B-100	P04114	1917+LALWGEHTGQLYSK	none	1601.82	25	3	Gel	12.41			0.27		0.411	0.441	0.172	0.265
H	MTD000012	Apolipoprotein B-100	P04114	1935+AEPLAFTFSHDYK	none	1524.72	24	2	plasma	12.85			0.694	0.511			0.152	0.198
H	MTD000012	Apolipoprotein B-100	P04114	1935+AEPLAFTFSHDYK	none	1524.72	24	2	Gel	12.85	0.843	0.596	0.695	0.573	0.132	0.174	0.08	0.14
H	MTD000012	Apolipoprotein B-100	P04114	1935+AEPLAFTFSHDYK	none	1524.72	24	3	plasma	12.85							0.484	0.226
H	MTD000012	Apolipoprotein B-100	P04114	1935+AEPLAFTFSHDYK	none	1524.72	24	3	Gel	12.85	0.865				0.1	0.492	0.217	0.311
H	MTD000012	Apolipoprotein B-100	P04114	1948+GSTSHHLVSR	none	1079.55	20	2	Gel	1.8
H	MTD000012	Apolipoprotein B-100	P04114	1948+GSTSHHLVSR	none	1079.55	20	2	plasma	1.8							0.992	0.699
H	MTD000012	Apolipoprotein B-100	P04114	1948+GSTSHHLVSR	none	1079.55	20	3	plasma	1.8			0.614	0.106			0.131	0.077
H	MTD000012	Apolipoprotein B-100	P04114	1948+GSTSHHLVSR	none	1079.55	20	3	Gel	1.8					0.479	0.688	0.664
H	MTD000012	Apolipoprotein B-100	P04114	1959+SISAALEHK	none	954.51	22	2	plasma	5.73							0.388	0.386
H	MTD000012	Apolipoprotein B-100	P04114	1959+SISAALEHK	none	954.51	22	2	Gel	5.73						2.196	1.992
H	MTD000012	Apolipoprotein B-100	P04114	1959+SISAALEHK	none	954.51	22	3	plasma	5.73							3.696	4.707
H	MTD000012	Apolipoprotein B-100	P04114	1959+SISAALEHK	none	954.51	22	3	Gel	5.73		0.663			0.217	0.025	0.334	0.291
H	MTD000012	Apolipoprotein B-100	P04114	196+KGNVATEISTER	none	1303.67	24	2	plasma	5.48
H	MTD000012	Apolipoprotein B-100	P04114	196+KGNVATEISTER	none	1303.67	24	2	Gel	5.48						0.284	0.469	0.242
H	MTD000012	Apolipoprotein B-100	P04114	196+KGNVATEISTER	none	1303.67	24	3	plasma	5.48			0.684				0.197	0.319
H	MTD000012	Apolipoprotein B-100	P04114	196+KGNVATEISTER	none	1303.67	24	3	Gel	5.48			0.736	0.751	0.11	0.253	0.048	0.06
H	MTD000012	Apolipoprotein B-100	P04114	196+KGNVATEISTERDLGQCDR	C:Carbamidomethylation	2148.02	40	3	plasma	7.17			0.731	0.626			0.125	0.091
H	MTD000012	Apolipoprotein B-100	P04114	196+KGNVATEISTERDLGQCDR	C:Carbamidomethylation	2148.02	40	4	plasma	7.17							0.328	0.228
H	MTD000012	Apolipoprotein B-100	P04114	196+KGNVATEISTERDLGQCDR	C:Carbamidomethylation	2148.02	40	4	Gel	7.17
H	MTD000012	Apolipoprotein B-100	P04114	1968+VSALLTPAEQTGTWK	none	1600.85	26	2	plasma	12.7
H	MTD000012	Apolipoprotein B-100	P04114	1968+VSALLTPAEQTGTWK	none	1600.85	26	2	Gel	12.7	0.649		0.368	0.131	0.095	0.25	0.134	0.143
H	MTD000012	Apolipoprotein B-100	P04114	1968+VSALLTPAEQTGTWK	none	1600.85	26	3	plasma	12.7							0.378	0.362
H	MTD000012	Apolipoprotein B-100	P04114	1968+VSALLTPAEQTGTWK	none	1600.85	26	3	Gel	12.7	1.068				0.041		0.244	0.288
H	MTD000012	Apolipoprotein B-100	P04114	197+GNVATEISTER	none	1175.58	24	2	plasma	7.07							0.371
H	MTD000012	Apolipoprotein B-100	P04114	197+GNVATEISTER	none	1175.58	24	2	Gel	7.07	0.953				0.184	0.374	0.445	0.283
H	MTD000012	Apolipoprotein B-100	P04114	197+GNVATEISTERDLGQCDR	C:Carbamidomethylation	2019.93	39	2	plasma	8.76			0.783	0.589			0.142	0.169
H	MTD000012	Apolipoprotein B-100	P04114	197+GNVATEISTERDLGQCDR	C:Carbamidomethylation	2019.93	39	3	plasma	8.76			0.523	0.36			0.117	0.142
H	MTD000012	Apolipoprotein B-100	P04114	197+GNVATEISTERDLGQCDR	C:Carbamidomethylation	2019.93	39	3	Gel	8.76
H	MTD000012	Apolipoprotein B-100	P04114	1983+LKTQFNNNEYSQDLDAYNTK	none	2405.11	34	2	plasma	10.37				0.879			0.237	0.162
H	MTD000012	Apolipoprotein B-100	P04114	1983+LKTQFNNNEYSQDLDAYNTK	none	2405.11	34	3	plasma	10.37							0.202	0.249
H	MTD000012	Apolipoprotein B-100	P04114	1983+LKTQFNNNEYSQDLDAYNTK	none	2405.11	34	3	Gel	10.37	1.045	0.415		0.449	0.157	0.145	0.227	0.187
H	MTD000012	Apolipoprotein B-100	P04114	1983+LKTQFNNNEYSQDLDAYNTK	none	2405.11	34	4	Gel	10.37
H	MTD000012	Apolipoprotein B-100	P04114	1983+LKTQFNNNEYSQDLDAYNTKDK	none	2648.24	36	3	Gel	9.62
H	MTD000012	Apolipoprotein B-100	P04114	1983+LKTQFNNNEYSQDLDAYNTKDK	none	2648.24	36	3	plasma	9.62
H	MTD000012	Apolipoprotein B-100	P04114	1983+LKTQFNNNEYSQDLDAYNTKDK	none	2648.24	36	4	plasma	9.62
H	MTD000012	Apolipoprotein B-100	P04114	1983+LKTQFNNNEYSQDLDAYNTKDK	none	2648.24	36	4	Gel	9.62
H	MTD000012	Apolipoprotein B-100	P04114	1985+TQFNNNEYSQDLDAYNTK	none	2163.93	33	2	plasma	10.34
H	MTD000012	Apolipoprotein B-100	P04114	1985+TQFNNNEYSQDLDAYNTK	none	2163.93	33	2	Gel	10.34	0.905	0.787	0.865	0.764	0.03	0.068	0.064	0.058
H	MTD000012	Apolipoprotein B-100	P04114	1985+TQFNNNEYSQDLDAYNTK	none	2163.93	33	3	plasma	10.34			0.953	0.911			0.063	0.108
H	MTD000012	Apolipoprotein B-100	P04114	1985+TQFNNNEYSQDLDAYNTK	none	2163.93	33	3	Gel	10.34	0.967				0.088	0.406	0.334	0.59
H	MTD000012	Apolipoprotein B-100	P04114	1985+TQFNNNEYSQDLDAYNTKDK	none	2407.06	35	2	plasma	9.34
H	MTD000012	Apolipoprotein B-100	P04114	1985+TQFNNNEYSQDLDAYNTKDK	none	2407.06	35	3	plasma	9.34							0.084	0.199
H	MTD000012	Apolipoprotein B-100	P04114	1985+TQFNNNEYSQDLDAYNTKDK	none	2407.06	35	3	Gel	9.34								0.535
H	MTD000012	Apolipoprotein B-100	P04114	1985+TQFNNNEYSQDLDAYNTKDK	none	2407.06	35	4	Gel	9.34
H	MTD000012	Apolipoprotein B-100	P04114	1985+TQFNNNEYSQDLDAYNTKDKIGVELTGR	none	3232.53	49	3	plasma	12.56
H	MTD000012	Apolipoprotein B-100	P04114	1985+TQFNNNEYSQDLDAYNTKDKIGVELTGR	none	3232.53	49	3	Gel	12.56
H	MTD000012	Apolipoprotein B-100	P04114	1985+TQFNNNEYSQDLDAYNTKDKIGVELTGR	none	3232.53	49	4	plasma	12.56
H	MTD000012	Apolipoprotein B-100	P04114	1985+TQFNNNEYSQDLDAYNTKDKIGVELTGR	none	3232.53	49	4	Gel	12.56
H	MTD000012	Apolipoprotein B-100	P04114	2003+DKIGVELTGR	none	1086.6	16	2	plasma	8.13
H	MTD000012	Apolipoprotein B-100	P04114	2003+DKIGVELTGR	none	1086.6	16	2	Gel	8.13		0.726				0.136	0.21	0.323
H	MTD000012	Apolipoprotein B-100	P04114	2003+DKIGVELTGR	none	1086.6	16	3	plasma	8.13
H	MTD000012	Apolipoprotein B-100	P04114	2003+DKIGVELTGR	none	1086.6	16	3	Gel	8.13					0.229	0.551	0.369	0.578
H	MTD000012	Apolipoprotein B-100	P04114	2013+TLADLTLLDSPIK	none	1398.8	17	2	plasma	17.76
H	MTD000012	Apolipoprotein B-100	P04114	2013+TLADLTLLDSPIK	none	1398.8	17	2	Gel	17.76	0.775	0.021	0.189		0.086	0.086	0.175	0.221
H	MTD000012	Apolipoprotein B-100	P04114	2013+TLADLTLLDSPIK	none	1398.8	17	3	plasma	17.76								4.243
H	MTD000012	Apolipoprotein B-100	P04114	2013+TLADLTLLDSPIK	none	1398.8	17	3	Gel	17.76					0.19	0.279	0.368	0.474
H	MTD000012	Apolipoprotein B-100	P04114	2013+TLADLTLLDSPIKVPLLLSEPINIIDALEMR	none	3415.92	51	3	plasma	24.28
H	MTD000012	Apolipoprotein B-100	P04114	2013+TLADLTLLDSPIKVPLLLSEPINIIDALEMR	none	3415.92	51	3	Gel	24.28
H	MTD000012	Apolipoprotein B-100	P04114	2013+TLADLTLLDSPIKVPLLLSEPINIIDALEMR	none	3415.92	51	4	plasma	24.28							1.263	0.859
H	MTD000012	Apolipoprotein B-100	P04114	2013+TLADLTLLDSPIKVPLLLSEPINIIDALEMR	none	3415.92	51	4	Gel	24.28
H	MTD000012	Apolipoprotein B-100	P04114	2013+TLADLTLLDSPIKVPLLLSEPINIIDALExmR	m:Oxidized methionine	3431.92	51	3	Gel	24.23
H	MTD000012	Apolipoprotein B-100	P04114	2013+TLADLTLLDSPIKVPLLLSEPINIIDALExmR	m:Oxidized methionine	3431.92	51	3	plasma	24.23							0.944	1.016
H	MTD000012	Apolipoprotein B-100	P04114	2013+TLADLTLLDSPIKVPLLLSEPINIIDALExmR	m:Oxidized methionine	3431.92	51	4	Gel	24.23
H	MTD000012	Apolipoprotein B-100	P04114	2013+TLADLTLLDSPIKVPLLLSEPINIIDALExmR	m:Oxidized methionine	3431.92	51	4	plasma	24.23							7.662	6.228
H	MTD000012	Apolipoprotein B-100	P04114	2044+DAVEKPQEFTIVAFVK	none	1819.97	29	2	plasma	16.25
H	MTD000012	Apolipoprotein B-100	P04114	2044+DAVEKPQEFTIVAFVK	none	1819.97	29	2	Gel	16.25			0.54	0.506			0.057	0.075
H	MTD000012	Apolipoprotein B-100	P04114	2044+DAVEKPQEFTIVAFVK	none	1819.97	29	3	plasma	16.25
H	MTD000012	Apolipoprotein B-100	P04114	2044+DAVEKPQEFTIVAFVK	none	1819.97	29	3	Gel	16.25						0.237	0.212	0.458
H	MTD000012	Apolipoprotein B-100	P04114	2044+DAVEKPQEFTIVAFVK	none	1819.97	29	4	Gel	16.25							0.481	0.493
H	MTD000012	Apolipoprotein B-100	P04114	2086+QTIIVVLENVQR	none	1410.82	22	2	plasma	15.69			0.632	0.579			0.131	0.196
H	MTD000012	Apolipoprotein B-100	P04114	2086+QTIIVVLENVQR	none	1410.82	22	2	Gel	15.69			0.507	0.073			0.138	0.165
H	MTD000012	Apolipoprotein B-100	P04114	2086+QTIIVVLENVQR	none	1410.82	22	3	plasma	15.69							1.195	1.337
H	MTD000012	Apolipoprotein B-100	P04114	2086+QTIIVVLENVQR	none	1410.82	22	3	Gel	15.69	0.725				0.152	0.541	0.406
H	MTD000012	Apolipoprotein B-100	P04114	2101+HINIDQFVR	none	1140.6	17	2	plasma	11.34
H	MTD000012	Apolipoprotein B-100	P04114	2101+HINIDQFVR	none	1140.6	17	2	Gel	11.34			0.21	0.053	0.264	0.426	0.191	0.111
H	MTD000012	Apolipoprotein B-100	P04114	2101+HINIDQFVR	none	1140.6	17	3	plasma	11.34							0.787	0.807
H	MTD000012	Apolipoprotein B-100	P04114	2101+HINIDQFVR	none	1140.6	17	3	Gel	11.34					0.348	0.516	0.457	0.559
H	MTD000012	Apolipoprotein B-100	P04114	2113+AALGKLPQQANDYLNSFNWER	none	2434.2	45	2	plasma	15.68
H	MTD000012	Apolipoprotein B-100	P04114	2113+AALGKLPQQANDYLNSFNWER	none	2434.2	45	3	Gel	15.68
H	MTD000012	Apolipoprotein B-100	P04114	2113+AALGKLPQQANDYLNSFNWER	none	2434.2	45	3	plasma	15.68							1.351	1.934
H	MTD000012	Apolipoprotein B-100	P04114	2118+LPQQANDYLNSFNWER	none	1993.93	34	2	plasma	15.88
H	MTD000012	Apolipoprotein B-100	P04114	2118+LPQQANDYLNSFNWER	none	1993.93	34	2	Gel	15.88		0.526	0.676	0.505	0.24	0.051	0.09	0.093
H	MTD000012	Apolipoprotein B-100	P04114	2118+LPQQANDYLNSFNWER	none	1993.93	34	3	plasma	15.88				0.811			0.224	0.172
H	MTD000012	Apolipoprotein B-100	P04114	2118+LPQQANDYLNSFNWER	none	1993.93	34	3	Gel	15.88	0.645		0.599		0.132	0.249	0.193	0.341
H	MTD000012	Apolipoprotein B-100	P04114	2149+YRITENDIQIALDDAK	none	1876.95	32	2	plasma	14.02							0.571	0.536
H	MTD000012	Apolipoprotein B-100	P04114	2149+YRITENDIQIALDDAK	none	1876.95	32	3	plasma	14.02							0.654	0.473
H	MTD000012	Apolipoprotein B-100	P04114	2149+YRITENDIQIALDDAK	none	1876.95	32	3	Gel	14.02							0.285	0.354
H	MTD000012	Apolipoprotein B-100	P04114	2151+ITENDIQIALDDAK	none	1557.79	28	2	plasma	14.05
H	MTD000012	Apolipoprotein B-100	P04114	2151+ITENDIQIALDDAK	none	1557.79	28	2	Gel	14.05	0.988	0.385	0.581	0.271	0.075	0.028	0.085	0.119
H	MTD000012	Apolipoprotein B-100	P04114	2151+ITENDIQIALDDAK	none	1557.79	28	3	plasma	14.05				0.044			0.255	0.16
H	MTD000012	Apolipoprotein B-100	P04114	2151+ITENDIQIALDDAK	none	1557.79	28	3	Gel	14.05					0.202	0.321	0.314	0.446
H	MTD000012	Apolipoprotein B-100	P04114	2151+ITENDIQIALDDAKINFNEK	none	2303.16	37	2	plasma	16.92
H	MTD000012	Apolipoprotein B-100	P04114	2151+ITENDIQIALDDAKINFNEK	none	2303.16	37	3	plasma	16.92
H	MTD000012	Apolipoprotein B-100	P04114	2151+ITENDIQIALDDAKINFNEK	none	2303.16	37	3	Gel	16.92
H	MTD000012	Apolipoprotein B-100	P04114	2151+ITENDIQIALDDAKINFNEK	none	2303.16	37	4	plasma	16.92
H	MTD000012	Apolipoprotein B-100	P04114	2151+ITENDIQIALDDAKINFNEK	none	2303.16	37	4	Gel	16.92
H	MTD000012	Apolipoprotein B-100	P04114	2171+LSQLQTYMIQFDQYIK	none	2018.02	27	2	plasma	20.03							1.155	0.75
H	MTD000012	Apolipoprotein B-100	P04114	2171+LSQLQTYMIQFDQYIK	none	2018.02	27	2	Gel	20.03			0.508	0.227			0.028	0.155
H	MTD000012	Apolipoprotein B-100	P04114	2171+LSQLQTYMIQFDQYIK	none	2018.02	27	3	plasma	20.03
H	MTD000012	Apolipoprotein B-100	P04114	2171+LSQLQTYMIQFDQYIK	none	2018.02	27	3	Gel	20.03			0.841	0.605			0.023	0.103
H	MTD000012	Apolipoprotein B-100	P04114	2171+LSQLQTYxmIQFDQYIK	m:Oxidized methionine	2034.01	27	2	plasma	17.19
H	MTD000012	Apolipoprotein B-100	P04114	2171+LSQLQTYxmIQFDQYIK	m:Oxidized methionine	2034.01	27	2	Gel	17.19							0.535	0.309
H	MTD000012	Apolipoprotein B-100	P04114	2171+LSQLQTYxmIQFDQYIK	m:Oxidized methionine	2034.01	27	3	Gel	17.19			0.784	0.416			0.044	0.161
H	MTD000012	Apolipoprotein B-100	P04114	2196+IAIANIIDEIIEK	none	1453.84	26	2	plasma	22.64			0.685	0.447			0.158	0.071
H	MTD000012	Apolipoprotein B-100	P04114	2196+IAIANIIDEIIEK	none	1453.84	26	2	Gel	22.64			0.413			0.455	0.029	0.334
H	MTD000012	Apolipoprotein B-100	P04114	2196+IAIANIIDEIIEK	none	1453.84	26	3	plasma	22.64							1.117
H	MTD000012	Apolipoprotein B-100	P04114	2196+IAIANIIDEIIEK	none	1453.84	26	3	Gel	22.64			0.901	0.779		0.959	0.089	0.186
H	MTD000012	Apolipoprotein B-100	P04114	2196+IAIANIIDEIIEKLK	none	1695.02	27	2	plasma	23.73							1.007	0.774
H	MTD000012	Apolipoprotein B-100	P04114	2196+IAIANIIDEIIEKLK	none	1695.02	27	3	plasma	23.73
H	MTD000012	Apolipoprotein B-100	P04114	220+TGISPLALIK	none	1011.63	15	2	plasma	15.85
H	MTD000012	Apolipoprotein B-100	P04114	220+TGISPLALIK	none	1011.63	15	2	Gel	15.85					0.408		0.075
H	MTD000012	Apolipoprotein B-100	P04114	220+TGISPLALIK	none	1011.63	15	3	plasma	15.85								4.049
H	MTD000012	Apolipoprotein B-100	P04114	220+TGISPLALIK	none	1011.63	15	3	Gel	15.85							2.38	1.2
H	MTD000012	Apolipoprotein B-100	P04114	2211+SLDEHYHIR	none	1168.56	20	2	plasma	5.83				0.17			0.049	0.13
H	MTD000012	Apolipoprotein B-100	P04114	2211+SLDEHYHIR	none	1168.56	20	2	Gel	5.83
H	MTD000012	Apolipoprotein B-100	P04114	2211+SLDEHYHIR	none	1168.56	20	3	plasma	5.83							0.57	0.898
H	MTD000012	Apolipoprotein B-100	P04114	2211+SLDEHYHIR	none	1168.56	20	3	Gel	5.83						0.902	0.259	0.606
H	MTD000012	Apolipoprotein B-100	P04114	2211+SLDEHYHIR	none	1168.56	20	4	plasma	5.83							0.697	0.29
H	MTD000012	Apolipoprotein B-100	P04114	2211+SLDEHYHIR	none	1168.56	20	4	Gel	5.83	0.865				0.116	0.245	0.152
H	MTD000012	Apolipoprotein B-100	P04114	2225+TIHDLHLFIENIDFNK	none	1968.01	23	2	plasma	15.77			0.639				0.191	0.258
H	MTD000012	Apolipoprotein B-100	P04114	2225+TIHDLHLFIENIDFNK	none	1968.01	23	2	Gel	15.77
H	MTD000012	Apolipoprotein B-100	P04114	2225+TIHDLHLFIENIDFNK	none	1968.01	23	3	plasma	15.77			0.683				0.159	0.253
H	MTD000012	Apolipoprotein B-100	P04114	2225+TIHDLHLFIENIDFNK	none	1968.01	23	3	Gel	15.77						0.515		0.429
H	MTD000012	Apolipoprotein B-100	P04114	2225+TIHDLHLFIENIDFNK	none	1968.01	23	4	Gel	15.77							0.366	0.469
H	MTD000012	Apolipoprotein B-100	P04114	2225+TIHDLHLFIENIDFNK	none	1968.01	23	4	plasma	15.77							0.51	0.877
H	MTD000012	Apolipoprotein B-100	P04114	2241+SGSSTASWIQNVDTK	none	1579.75	27	2	plasma	11.05
H	MTD000012	Apolipoprotein B-100	P04114	2241+SGSSTASWIQNVDTK	none	1579.75	27	2	Gel	11.05	0.675	0.342	0.511		0.043	0.191	0.094	0.276
H	MTD000012	Apolipoprotein B-100	P04114	2241+SGSSTASWIQNVDTK	none	1579.75	27	3	plasma	11.05							1.303
H	MTD000012	Apolipoprotein B-100	P04114	2241+SGSSTASWIQNVDTK	none	1579.75	27	3	Gel	11.05
H	MTD000012	Apolipoprotein B-100	P04114	2241+SGSSTASWIQNVDTKYQIR	none	2140.05	36	2	Gel	13.3
H	MTD000012	Apolipoprotein B-100	P04114	2241+SGSSTASWIQNVDTKYQIR	none	2140.05	36	2	plasma	13.3							0.681
H	MTD000012	Apolipoprotein B-100	P04114	2241+SGSSTASWIQNVDTKYQIR	none	2140.05	36	3	plasma	13.3							3.394	4.767
H	MTD000012	Apolipoprotein B-100	P04114	2241+SGSSTASWIQNVDTKYQIR	none	2140.05	36	3	Gel	13.3
H	MTD000012	Apolipoprotein B-100	P04114	2241+SGSSTASWIQNVDTKYQIR	none	2140.05	36	4	Gel	13.3
H	MTD000012	Apolipoprotein B-100	P04114	2271+RHIQNIDIQHLAGK	none	1641.91	31	2	plasma	7.07			0.464	0.449			0.099	0.086
H	MTD000012	Apolipoprotein B-100	P04114	2271+RHIQNIDIQHLAGK	none	1641.91	31	3	plasma	7.07			0.243	0.066			0.101	0.075
H	MTD000012	Apolipoprotein B-100	P04114	2271+RHIQNIDIQHLAGK	none	1641.91	31	4	plasma	7.07			0.738	0.608			0.07	0.17
H	MTD000012	Apolipoprotein B-100	P04114	2272+HIQNIDIQHLAGK	none	1485.81	28	2	plasma	9.44			0.421	0.423			0.065	0.129
H	MTD000012	Apolipoprotein B-100	P04114	2272+HIQNIDIQHLAGK	none	1485.81	28	3	plasma	9.44
H	MTD000012	Apolipoprotein B-100	P04114	2272+HIQNIDIQHLAGK	none	1485.81	28	3	Gel	9.44			0.716				0.069	0.33
H	MTD000012	Apolipoprotein B-100	P04114	2272+HIQNIDIQHLAGK	none	1485.81	28	4	plasma	9.44							0.323	0.231
H	MTD000012	Apolipoprotein B-100	P04114	2272+HIQNIDIQHLAGK	none	1485.81	28	4	Gel	9.44			0.81	0.738			0.142	0.034
H	MTD000012	Apolipoprotein B-100	P04114	2285+LKQHIEAIDVR	none	1320.75	24	2	plasma	6.8			0.328	0.074			0.096	0.177
H	MTD000012	Apolipoprotein B-100	P04114	2285+LKQHIEAIDVR	none	1320.75	24	3	plasma	6.8
H	MTD000012	Apolipoprotein B-100	P04114	2285+LKQHIEAIDVR	none	1320.75	24	3	Gel	6.8				0.316				0.151
H	MTD000012	Apolipoprotein B-100	P04114	2285+LKQHIEAIDVR	none	1320.75	24	4	plasma	6.8							0.257	0.547
H	MTD000012	Apolipoprotein B-100	P04114	2285+LKQHIEAIDVR	none	1320.75	24	4	Gel	6.8				0.823				0.086
H	MTD000012	Apolipoprotein B-100	P04114	2287+QHIEAIDVR	none	1079.57	23	2	plasma	7.08			0.528				0.108
H	MTD000012	Apolipoprotein B-100	P04114	2287+QHIEAIDVR	none	1079.57	23	2	Gel	7.08		0.382	0.71	0.776		0.111	0.129	0.149
H	MTD000012	Apolipoprotein B-100	P04114	2287+QHIEAIDVR	none	1079.57	23	3	plasma	7.08							0.21
H	MTD000012	Apolipoprotein B-100	P04114	2287+QHIEAIDVR	none	1079.57	23	3	Gel	7.08			0.845		0.212	0.115	0.084	0.24
H	MTD000012	Apolipoprotein B-100	P04114	2296+VLLDQLGTTISFER	none	1590.86	22	2	plasma	17.1
H	MTD000012	Apolipoprotein B-100	P04114	2296+VLLDQLGTTISFER	none	1590.86	22	2	Gel	17.1	0.677		0.238		0.195	0.318	0.155	0.21
H	MTD000012	Apolipoprotein B-100	P04114	2296+VLLDQLGTTISFER	none	1590.86	22	3	plasma	17.1				0.296			0.279	0.129
H	MTD000012	Apolipoprotein B-100	P04114	2296+VLLDQLGTTISFER	none	1590.86	22	3	Gel	17.1					0.304	1.172	0.696	1.035
H	MTD000012	Apolipoprotein B-100	P04114	230+GMTRPLSTLISSSQSCQYTLDAK	C:Carbamidomethylation	2543.24	42	2	plasma	13.65							0.313
H	MTD000012	Apolipoprotein B-100	P04114	230+GMTRPLSTLISSSQSCQYTLDAK	C:Carbamidomethylation	2543.24	42	3	plasma	13.65
H	MTD000012	Apolipoprotein B-100	P04114	230+GMTRPLSTLISSSQSCQYTLDAK	C:Carbamidomethylation	2543.24	42	3	Gel	13.65		0.471	0.934			0.04	0.13	0.276
H	MTD000012	Apolipoprotein B-100	P04114	230+GMTRPLSTLISSSQSCQYTLDAK	C:Carbamidomethylation	2543.24	42	4	plasma	13.65								0.551
H	MTD000012	Apolipoprotein B-100	P04114	230+GMTRPLSTLISSSQSCQYTLDAK	C:Carbamidomethylation	2543.24	42	4	Gel	13.65			0.456			1.097	0.169	0.295
H	MTD000012	Apolipoprotein B-100	P04114	230+GMTRxpLSTLISSSQSCQYTLDAK	C:Carbamidomethylation p:Hydroxylation	2559.23	42	2	plasma	12.72							0.337
H	MTD000012	Apolipoprotein B-100	P04114	230+GMTRxpLSTLISSSQSCQYTLDAK	C:Carbamidomethylation p:Hydroxylation	2559.23	42	3	plasma	12.72				0.708			0.535	0.161
H	MTD000012	Apolipoprotein B-100	P04114	230+GMTRxpLSTLISSSQSCQYTLDAK	C:Carbamidomethylation p:Hydroxylation	2559.23	42	3	Gel	12.72			0.471	0.303		0.233	0.184	0.156
H	MTD000012	Apolipoprotein B-100	P04114	230+GMTRxpLSTLISSSQSCQYTLDAK	C:Carbamidomethylation p:Hydroxylation	2559.23	42	4	Gel	12.72							1.252	0.895
H	MTD000012	Apolipoprotein B-100	P04114	230+GxmTRPLSTLISSSQSCQYTLDAK	C:Carbamidomethylation m:Oxidized methionine	2559.23	42	2	plasma	12.57							0.337
H	MTD000012	Apolipoprotein B-100	P04114	230+GxmTRPLSTLISSSQSCQYTLDAK	C:Carbamidomethylation m:Oxidized methionine	2559.23	42	3	plasma	12.57				0.708			0.535	0.161
H	MTD000012	Apolipoprotein B-100	P04114	230+GxmTRPLSTLISSSQSCQYTLDAK	C:Carbamidomethylation m:Oxidized methionine	2559.23	42	3	Gel	12.57			0.471	0.303		0.233	0.184	0.156
H	MTD000012	Apolipoprotein B-100	P04114	230+GxmTRPLSTLISSSQSCQYTLDAK	C:Carbamidomethylation m:Oxidized methionine	2559.23	42	4	Gel	12.57							1.252	0.895
H	MTD000012	Apolipoprotein B-100	P04114	2348+YEVDQQIQVLMDK	none	1607.79	24	2	plasma	14.86
H	MTD000012	Apolipoprotein B-100	P04114	2348+YEVDQQIQVLMDK	none	1607.79	24	2	Gel	14.86	0.518	0.225			0.125	0.155	0.202	0.272
H	MTD000012	Apolipoprotein B-100	P04114	2348+YEVDQQIQVLMDK	none	1607.79	24	3	plasma	14.86
H	MTD000012	Apolipoprotein B-100	P04114	2348+YEVDQQIQVLMDK	none	1607.79	24	3	Gel	14.86			0.814		0.276	0.268	0.168	0.251
H	MTD000012	Apolipoprotein B-100	P04114	2348+YEVDQQIQVLxmDK	m:Oxidized methionine	1623.78	24	2	Gel	12.06			0.416	0.322		0.225	0.18	0.053
H	MTD000012	Apolipoprotein B-100	P04114	2348+YEVDQQIQVLxmDK	m:Oxidized methionine	1623.78	24	3	plasma	12.06
H	MTD000012	Apolipoprotein B-100	P04114	2348+YEVDQQIQVLxmDK	m:Oxidized methionine	1623.78	24	3	Gel	12.06					0.304	0.48	0.455	0.347
H	MTD000012	Apolipoprotein B-100	P04114	2361+LVELAHQYK	none	1099.6	18	2	Gel	7.03						1.531	0.507	1.675
H	MTD000012	Apolipoprotein B-100	P04114	2361+LVELAHQYK	none	1099.6	18	3	plasma	7.03				0.504				0.194
H	MTD000012	Apolipoprotein B-100	P04114	2361+LVELAHQYK	none	1099.6	18	3	Gel	7.03					0.257		0.19
H	MTD000012	Apolipoprotein B-100	P04114	2377+LSNVLQQVK	none	1027.6	15	2	plasma	9.42
H	MTD000012	Apolipoprotein B-100	P04114	2377+LSNVLQQVK	none	1027.6	15	2	Gel	9.42	0.801				0.139	0.385	0.24	0.315
H	MTD000012	Apolipoprotein B-100	P04114	2377+LSNVLQQVK	none	1027.6	15	3	plasma	9.42							1.459
H	MTD000012	Apolipoprotein B-100	P04114	2377+LSNVLQQVK	none	1027.6	15	3	Gel	9.42						0.62	0.65	0.505
H	MTD000012	Apolipoprotein B-100	P04114	2429+SFDYHQFVDETNDK	none	1743.74	23	2	Gel	11.66
H	MTD000012	Apolipoprotein B-100	P04114	2429+SFDYHQFVDETNDK	none	1743.74	23	2	plasma	11.66				0.829			0.501	0.116
H	MTD000012	Apolipoprotein B-100	P04114	2429+SFDYHQFVDETNDK	none	1743.74	23	3	plasma	11.66								0.825
H	MTD000012	Apolipoprotein B-100	P04114	2429+SFDYHQFVDETNDKIR	none	2012.92	28	2	plasma	11.96							0.233	0.288
H	MTD000012	Apolipoprotein B-100	P04114	2429+SFDYHQFVDETNDKIR	none	2012.92	28	3	plasma	11.96
H	MTD000012	Apolipoprotein B-100	P04114	2429+SFDYHQFVDETNDKIR	none	2012.92	28	3	Gel	11.96							0.255	0.321
H	MTD000012	Apolipoprotein B-100	P04114	2429+SFDYHQFVDETNDKIR	none	2012.92	28	4	plasma	11.96			0.619	0.52			0.103	0.174
H	MTD000012	Apolipoprotein B-100	P04114	2429+SFDYHQFVDETNDKIR	none	2012.92	28	4	Gel	11.96		0.937				0.039	0.225	0.238
H	MTD000012	Apolipoprotein B-100	P04114	2450+LNGEIQALELPQK	none	1451.8	30	2	plasma	12.78			0.615	0.372			0.184	0.143
H	MTD000012	Apolipoprotein B-100	P04114	2450+LNGEIQALELPQK	none	1451.8	30	2	Gel	12.78				0.73				0.074
H	MTD000012	Apolipoprotein B-100	P04114	2450+LNGEIQALELPQK	none	1451.8	30	3	plasma	12.78								0.362
H	MTD000012	Apolipoprotein B-100	P04114	2450+LNGEIQALELPQK	none	1451.8	30	3	Gel	12.78	0.84	0.57	0.728	0.617	0.112	0.083	0.07	0.096
H	MTD000012	Apolipoprotein B-100	P04114	2450+LNGEIQALELPQKAEALK	none	1964.09	43	2	plasma	13.54			0.776	0.513			0.094	0.086
H	MTD000012	Apolipoprotein B-100	P04114	2450+LNGEIQALELPQKAEALK	none	1964.09	43	2	Gel	13.54
H	MTD000012	Apolipoprotein B-100	P04114	2450+LNGEIQALELPQKAEALK	none	1964.09	43	3	plasma	13.54			0.701	0.514			0.055	0.058
H	MTD000012	Apolipoprotein B-100	P04114	2450+LNGEIQALELPQKAEALK	none	1964.09	43	3	Gel	13.54	0.844	0.364	0.607		0.177	0.113	0.099	0.206
H	MTD000012	Apolipoprotein B-100	P04114	2450+LNGEIQALELPQKAEALK	none	1964.09	43	4	Gel	13.54
H	MTD000012	Apolipoprotein B-100	P04114	2475+ATVAVYLESLQDTK	none	1536.8	24	2	plasma	15.35			0.642				0.156	0.362
H	MTD000012	Apolipoprotein B-100	P04114	2475+ATVAVYLESLQDTK	none	1536.8	24	2	Gel	15.35	0.894		0.384	0.042	0.064	0.253	0.069	0.149
H	MTD000012	Apolipoprotein B-100	P04114	2475+ATVAVYLESLQDTK	none	1536.8	24	3	plasma	15.35							2.253	2.529
H	MTD000012	Apolipoprotein B-100	P04114	2475+ATVAVYLESLQDTK	none	1536.8	24	3	Gel	15.35					0.228	0.232	0.221	0.356
H	MTD000012	Apolipoprotein B-100	P04114	2512+FRETLEDTR	none	1165.57	18	2	plasma	5.98
H	MTD000012	Apolipoprotein B-100	P04114	2512+FRETLEDTR	none	1165.57	18	2	Gel	5.98						6.269	5.16
H	MTD000012	Apolipoprotein B-100	P04114	2512+FRETLEDTR	none	1165.57	18	3	plasma	5.98
H	MTD000012	Apolipoprotein B-100	P04114	2512+FRETLEDTR	none	1165.57	18	3	Gel	5.98					1.41
H	MTD000012	Apolipoprotein B-100	P04114	2512+FRETLEDTRDR	none	1436.7	23	2	plasma	4.98			0.483				0.119	0.351
H	MTD000012	Apolipoprotein B-100	P04114	2512+FRETLEDTRDR	none	1436.7	23	3	plasma	4.98
H	MTD000012	Apolipoprotein B-100	P04114	2512+FRETLEDTRDR	none	1436.7	23	3	Gel	4.98								1.381
H	MTD000012	Apolipoprotein B-100	P04114	2512+FRETLEDTRDR	none	1436.7	23	4	plasma	4.98							0.361	0.34
H	MTD000012	Apolipoprotein B-100	P04114	2512+FRETLEDTRDR	none	1436.7	23	4	Gel	4.98			0.792			0.402	0.173	0.443
H	MTD000012	Apolipoprotein B-100	P04114	2514+ETLEDTRDR	none	1133.53	20	2	plasma	2.38								0.21
H	MTD000012	Apolipoprotein B-100	P04114	2514+ETLEDTRDR	none	1133.53	20	3	plasma	2.38								0.259
H	MTD000012	Apolipoprotein B-100	P04114	2514+ETLEDTRDR	none	1133.53	20	3	Gel	2.38								0.853
H	MTD000012	Apolipoprotein B-100	P04114	2521+DRxmYQxmDIQQELQR	m:Oxidized methionine	1884.85	35	3	Gel	9.18
H	MTD000012	Apolipoprotein B-100	P04114	2521+DRxmYQxmDIQQELQR	m:Oxidized methionine	1884.85	35	4	plasma	9.18
H	MTD000012	Apolipoprotein B-100	P04114	2523+MYQMDIQQELQR	none	1581.73	29	2	plasma	12.5			0.499	0.276			0.071	0.15
H	MTD000012	Apolipoprotein B-100	P04114	2523+MYQMDIQQELQR	none	1581.73	29	2	Gel	12.5		0.39	0.458	0.314	0.289	0.088	0.07	0.028
H	MTD000012	Apolipoprotein B-100	P04114	2523+MYQMDIQQELQR	none	1581.73	29	3	plasma	12.5							1.365	2.476
H	MTD000012	Apolipoprotein B-100	P04114	2523+MYQMDIQQELQR	none	1581.73	29	3	Gel	12.5				0.843	0.318		1.086	0.19
H	MTD000012	Apolipoprotein B-100	P04114	2523+MYQxmDIQQELQR	m:Oxidized methionine	1597.72	29	2	plasma	10.07							1.22	0.656
H	MTD000012	Apolipoprotein B-100	P04114	2523+MYQxmDIQQELQR	m:Oxidized methionine	1597.72	29	2	Gel	10.07			0.766	0.595		0.574	0.123	0.149
H	MTD000012	Apolipoprotein B-100	P04114	2523+MYQxmDIQQELQR	m:Oxidized methionine	1597.72	29	3	plasma	10.07
H	MTD000012	Apolipoprotein B-100	P04114	2523+MYQxmDIQQELQR	m:Oxidized methionine	1597.72	29	3	Gel	10.07		0.262		0.529		0.069	0.241	0.155
H	MTD000012	Apolipoprotein B-100	P04114	2523+xmYQMDIQQELQR	m:Oxidized methionine	1597.72	29	2	plasma	11.61
H	MTD000012	Apolipoprotein B-100	P04114	2523+xmYQMDIQQELQR	m:Oxidized methionine	1597.72	29	2	Gel	11.61						0.574	0.344	0.297
H	MTD000012	Apolipoprotein B-100	P04114	2523+xmYQMDIQQELQR	m:Oxidized methionine	1597.72	29	3	Gel	11.61		0.262	0.583			0.069	0.193	0.705
H	MTD000012	Apolipoprotein B-100	P04114	2523+xmYQxmDIQQELQR	m:Oxidized methionine	1613.72	29	2	plasma	9.29
H	MTD000012	Apolipoprotein B-100	P04114	2523+xmYQxmDIQQELQR	m:Oxidized methionine	1613.72	29	2	Gel	9.29
H	MTD000012	Apolipoprotein B-100	P04114	2523+xmYQxmDIQQELQR	m:Oxidized methionine	1613.72	29	3	Gel	9.29								1.009
H	MTD000012	Apolipoprotein B-100	P04114	254+KHVAEAICKEQHLFLPFSYK	C:Carbamidomethylation	2444.27	38	4	plasma	11.55							0.943	1.49
H	MTD000012	Apolipoprotein B-100	P04114	255+HVAEAICK	C:Carbamidomethylation	926.46	19	2	plasma	2.17			0.273				0.183
H	MTD000012	Apolipoprotein B-100	P04114	255+HVAEAICK	C:Carbamidomethylation	926.46	19	2	Gel	2.17								0.433
H	MTD000012	Apolipoprotein B-100	P04114	255+HVAEAICK	C:Carbamidomethylation	926.46	19	3	plasma	2.17
H	MTD000012	Apolipoprotein B-100	P04114	255+HVAEAICK	C:Carbamidomethylation	926.46	19	3	Gel	2.17					0.613	0.239	0.369	0.258
H	MTD000012	Apolipoprotein B-100	P04114	255+HVAEAICKEQHLFLPFSYK	C:Carbamidomethylation	2316.17	37	3	plasma	13.24			0.858				0.195	0.216
H	MTD000012	Apolipoprotein B-100	P04114	255+HVAEAICKEQHLFLPFSYK	C:Carbamidomethylation	2316.17	37	4	plasma	13.24							0.207	0.295
H	MTD000012	Apolipoprotein B-100	P04114	2560+NLTDFAEQYSIQDWAK	none	1927.89	31	2	plasma	17.2
H	MTD000012	Apolipoprotein B-100	P04114	2560+NLTDFAEQYSIQDWAK	none	1927.89	31	2	Gel	17.2	0.798		0.781	0.632	0.108	0.242	0.07	0.139
H	MTD000012	Apolipoprotein B-100	P04114	2560+NLTDFAEQYSIQDWAK	none	1927.89	31	3	plasma	17.2							0.426	0.594
H	MTD000012	Apolipoprotein B-100	P04114	2560+NLTDFAEQYSIQDWAK	none	1927.89	31	3	Gel	17.2	0.891	0.225	0.866	0.762	0.155	0.161	0.154	0.125
H	MTD000012	Apolipoprotein B-100	P04114	2577+xmKALVEQGFTVPEIK	m:Oxidized methionine	1704.91	26	3	Gel	13.19
H	MTD000012	Apolipoprotein B-100	P04114	2579+ALVEQGFTVPEIK	none	1429.78	24	2	plasma	14.7
H	MTD000012	Apolipoprotein B-100	P04114	2579+ALVEQGFTVPEIK	none	1429.78	24	2	Gel	14.7	0.685		0.322	0.052	0.086		0.049	0.088
H	MTD000012	Apolipoprotein B-100	P04114	2579+ALVEQGFTVPEIK	none	1429.78	24	3	plasma	14.7							0.379	0.546
H	MTD000012	Apolipoprotein B-100	P04114	2579+ALVEQGFTVPEIK	none	1429.78	24	3	Gel	14.7	0.655		0.886		0.164	0.099	0.036
H	MTD000012	Apolipoprotein B-100	P04114	2592+TILGTMPAFEVSLQALQK	none	1946.05	33	2	plasma	20.19
H	MTD000012	Apolipoprotein B-100	P04114	2592+TILGTMPAFEVSLQALQK	none	1946.05	33	2	Gel	20.19			0.493	0.34			0.137	0.074
H	MTD000012	Apolipoprotein B-100	P04114	2592+TILGTMPAFEVSLQALQK	none	1946.05	33	3	plasma	20.19			0.689				0.181	0.21
H	MTD000012	Apolipoprotein B-100	P04114	2592+TILGTMPAFEVSLQALQK	none	1946.05	33	3	Gel	20.19	0.865	0.656	0.486	0.763	0.133	0.068	0.133	0.199
H	MTD000012	Apolipoprotein B-100	P04114	2592+TILGTxmPAFEVSLQALQK	m:Oxidized methionine	1962.05	33	2	plasma	17.96							0.355	0.402
H	MTD000012	Apolipoprotein B-100	P04114	2592+TILGTxmPAFEVSLQALQK	m:Oxidized methionine	1962.05	33	2	Gel	17.96			0.415	0.086			0.05	0.191
H	MTD000012	Apolipoprotein B-100	P04114	2592+TILGTxmPAFEVSLQALQK	m:Oxidized methionine	1962.05	33	3	Gel	17.96			0.573	0.344	0.481		0.045	0.126
H	MTD000012	Apolipoprotein B-100	P04114	2610+ATFQTPDFIVPLTDLR	none	1832.97	24	2	plasma	20.15
H	MTD000012	Apolipoprotein B-100	P04114	2610+ATFQTPDFIVPLTDLR	none	1832.97	24	2	Gel	20.15	0.579	0.476	0.483		0.071	0.12	0.151	0.23
H	MTD000012	Apolipoprotein B-100	P04114	2610+ATFQTPDFIVPLTDLR	none	1832.97	24	3	plasma	20.15							0.227	0.286
H	MTD000012	Apolipoprotein B-100	P04114	2610+ATFQTPDFIVPLTDLR	none	1832.97	24	3	Gel	20.15	0.866	0.765			0.072	0.101	0.388	0.574
H	MTD000012	Apolipoprotein B-100	P04114	2610+ATFQTPDFIVPLTDLRIPSVQINFKDLK	none	3215.76	42	3	plasma	21.72
H	MTD000012	Apolipoprotein B-100	P04114	2610+ATFQTPDFIVPLTDLRIPSVQINFKDLK	none	3215.76	42	4	plasma	21.72
H	MTD000012	Apolipoprotein B-100	P04114	2626+IPSVQINFKDLK	none	1400.8	17	2	plasma	13.77
H	MTD000012	Apolipoprotein B-100	P04114	2626+IPSVQINFKDLK	none	1400.8	17	3	plasma	13.77
H	MTD000012	Apolipoprotein B-100	P04114	2626+IPSVQINFKDLK	none	1400.8	17	3	Gel	13.77
H	MTD000012	Apolipoprotein B-100	P04114	263+EQHLFLPFSYK	none	1407.72	19	2	plasma	15.23
H	MTD000012	Apolipoprotein B-100	P04114	263+EQHLFLPFSYK	none	1407.72	19	2	Gel	15.23						2.695	0.392	0.621
H	MTD000012	Apolipoprotein B-100	P04114	263+EQHLFLPFSYK	none	1407.72	19	3	plasma	15.23			0.216	0.365			0.19	0.154
H	MTD000012	Apolipoprotein B-100	P04114	263+EQHLFLPFSYK	none	1407.72	19	3	Gel	15.23					0.958	0.553	0.68
H	MTD000012	Apolipoprotein B-100	P04114	2675+TIDQMLNSELQWPVPDIYLR	none	2430.23	35	2	plasma	21.77							0.245	0.283
H	MTD000012	Apolipoprotein B-100	P04114	2675+TIDQMLNSELQWPVPDIYLR	none	2430.23	35	3	plasma	21.77			0.844	0.697			0.109	0.085
H	MTD000012	Apolipoprotein B-100	P04114	2675+TIDQMLNSELQWPVPDIYLR	none	2430.23	35	3	Gel	21.77			0.53	0.443			0.196	0.086
H	MTD000012	Apolipoprotein B-100	P04114	2675+TIDQxmLNSELQWPVPDIYLR	m:Oxidized methionine	2446.22	35	2	Gel	20.24
H	MTD000012	Apolipoprotein B-100	P04114	2675+TIDQxmLNSELQWPVPDIYLR	m:Oxidized methionine	2446.22	35	2	plasma	20.24							3.23	2.54
H	MTD000012	Apolipoprotein B-100	P04114	2675+TIDQxmLNSELQWPVPDIYLR	m:Oxidized methionine	2446.22	35	3	plasma	20.24								5.951
H	MTD000012	Apolipoprotein B-100	P04114	2675+TIDQxmLNSELQWPVPDIYLR	m:Oxidized methionine	2446.22	35	3	Gel	20.24							0.207	0.457
H	MTD000012	Apolipoprotein B-100	P04114	2695+DLKVEDIPLAR	none	1267.71	21	2	plasma	12.34
H	MTD000012	Apolipoprotein B-100	P04114	2695+DLKVEDIPLAR	none	1267.71	21	3	plasma	12.34
H	MTD000012	Apolipoprotein B-100	P04114	2695+DLKVEDIPLAR	none	1267.71	21	3	Gel	12.34					1.822	2.685	1.752	2.702
H	MTD000012	Apolipoprotein B-100	P04114	2695+DLKVEDIPLAR	none	1267.71	21	4	Gel	12.34
H	MTD000012	Apolipoprotein B-100	P04114	274+NKYGxmVAQVTQTLK	m:Oxidized methionine	1595.83	21	3	plasma	8.59
H	MTD000012	Apolipoprotein B-100	P04114	274+NKYGxmVAQVTQTLK	m:Oxidized methionine	1595.83	21	3	Gel	8.59
H	MTD000012	Apolipoprotein B-100	P04114	276+YGMVAQVTQTLK	none	1337.7	18	2	plasma	12.27
H	MTD000012	Apolipoprotein B-100	P04114	276+YGMVAQVTQTLK	none	1337.7	18	2	Gel	12.27	0.812				0.067	0.304	0.331	0.551
H	MTD000012	Apolipoprotein B-100	P04114	276+YGMVAQVTQTLK	none	1337.7	18	3	plasma	12.27							0.637	0.607
H	MTD000012	Apolipoprotein B-100	P04114	276+YGMVAQVTQTLK	none	1337.7	18	3	Gel	12.27			0.804		0.695	0.446	0.063	0.124
H	MTD000012	Apolipoprotein B-100	P04114	276+YGMVAQVTQTLKLEDTPK	none	2021.05	28	2	Gel	14.5
H	MTD000012	Apolipoprotein B-100	P04114	276+YGMVAQVTQTLKLEDTPK	none	2021.05	28	2	plasma	14.5							0.388	0.455
H	MTD000012	Apolipoprotein B-100	P04114	276+YGMVAQVTQTLKLEDTPK	none	2021.05	28	3	plasma	14.5							0.526	0.374
H	MTD000012	Apolipoprotein B-100	P04114	276+YGMVAQVTQTLKLEDTPK	none	2021.05	28	3	Gel	14.5
H	MTD000012	Apolipoprotein B-100	P04114	276+YGxmVAQVTQTLK	m:Oxidized methionine	1353.7	18	2	plasma	9.36
H	MTD000012	Apolipoprotein B-100	P04114	276+YGxmVAQVTQTLK	m:Oxidized methionine	1353.7	18	2	Gel	9.36					0.213	0.546	0.444	0.476
H	MTD000012	Apolipoprotein B-100	P04114	276+YGxmVAQVTQTLK	m:Oxidized methionine	1353.7	18	3	Gel	9.36						1.242	1.071	1.545
H	MTD000012	Apolipoprotein B-100	P04114	276+YGxmVAQVTQTLKLEDTPK	m:Oxidized methionine	2037.05	28	2	Gel	12.02
H	MTD000012	Apolipoprotein B-100	P04114	276+YGxmVAQVTQTLKLEDTPK	m:Oxidized methionine	2037.05	28	3	Gel	12.02
H	MTD000012	Apolipoprotein B-100	P04114	2819+INPLALKESVK	none	1210.73	19	2	plasma	10.19
H	MTD000012	Apolipoprotein B-100	P04114	2819+INPLALKESVK	none	1210.73	19	2	Gel	10.19
H	MTD000012	Apolipoprotein B-100	P04114	2819+INPLALKESVK	none	1210.73	19	3	plasma	10.19
H	MTD000012	Apolipoprotein B-100	P04114	2819+INPLALKESVK	none	1210.73	19	3	Gel	10.19
H	MTD000012	Apolipoprotein B-100	P04114	2837+TEHGSEMLFFGNAIEGK	none	1865.86	34	2	plasma	14.92
H	MTD000012	Apolipoprotein B-100	P04114	2837+TEHGSEMLFFGNAIEGK	none	1865.86	34	2	Gel	14.92		0.868	0.755	0.511		0.097	0.11	0.044
H	MTD000012	Apolipoprotein B-100	P04114	2837+TEHGSEMLFFGNAIEGK	none	1865.86	34	3	Gel	14.92	1.05	0.716	0.536		0.145	0.115	0.184	0.237
H	MTD000012	Apolipoprotein B-100	P04114	2837+TEHGSExmLFFGNAIEGK	m:Oxidized methionine	1881.86	34	2	plasma	12.89
H	MTD000012	Apolipoprotein B-100	P04114	2837+TEHGSExmLFFGNAIEGK	m:Oxidized methionine	1881.86	34	2	Gel	12.89							0.322	0.381
H	MTD000012	Apolipoprotein B-100	P04114	2837+TEHGSExmLFFGNAIEGK	m:Oxidized methionine	1881.86	34	3	Gel	12.89					0.422	0.497	0.307	0.565
H	MTD000012	Apolipoprotein B-100	P04114	2854+SNTVASLHTEK	none	1185.6	20	2	Gel	3.34
H	MTD000012	Apolipoprotein B-100	P04114	2854+SNTVASLHTEK	none	1185.6	20	2	plasma	3.34							0.995	0.887
H	MTD000012	Apolipoprotein B-100	P04114	2854+SNTVASLHTEK	none	1185.6	20	3	plasma	3.34							4.306	4.736
H	MTD000012	Apolipoprotein B-100	P04114	2854+SNTVASLHTEK	none	1185.6	20	3	Gel	3.34					0.313	0.314	0.397	0.278
H	MTD000012	Apolipoprotein B-100	P04114	2854+SNTVASLHTEKNTLELSNGVIVK	none	2453.31	37	4	plasma	11.43
H	MTD000012	Apolipoprotein B-100	P04114	2854+SNTVASLHTEKNTLELSNGVIVK	none	2453.31	37	4	Gel	11.43								1.007
H	MTD000012	Apolipoprotein B-100	P04114	2865+NTLELSNGVIVK	none	1285.72	16	2	plasma	11.96
H	MTD000012	Apolipoprotein B-100	P04114	2865+NTLELSNGVIVK	none	1285.72	16	2	Gel	11.96	0.376	0.404	0.368	0.118	0.199	0.177	0.173	0.16
H	MTD000012	Apolipoprotein B-100	P04114	2865+NTLELSNGVIVK	none	1285.72	16	3	plasma	11.96
H	MTD000012	Apolipoprotein B-100	P04114	2865+NTLELSNGVIVK	none	1285.72	16	3	Gel	11.96					0.58
H	MTD000012	Apolipoprotein B-100	P04114	2877+INNQLTLDSNTK	none	1359.7	17	2	plasma	7.91							0.35	0.461
H	MTD000012	Apolipoprotein B-100	P04114	2877+INNQLTLDSNTK	none	1359.7	17	2	Gel	7.91			0.84		0.425	0.389	0.095	0.228
H	MTD000012	Apolipoprotein B-100	P04114	2877+INNQLTLDSNTK	none	1359.7	17	3	plasma	7.91							13.796	13.212
H	MTD000012	Apolipoprotein B-100	P04114	2877+INNQLTLDSNTK	none	1359.7	17	3	Gel	7.91					1.428	0.922	0.499	0.697
H	MTD000012	Apolipoprotein B-100	P04114	2877+INNQLTLDSNTKYFHK	none	1934.98	21	3	Gel	9.65
H	MTD000012	Apolipoprotein B-100	P04114	2877+INNQLTLDSNTKYFHK	none	1934.98	21	4	Gel	9.65
H	MTD000012	Apolipoprotein B-100	P04114	2898+LDFSSQADLR	none	1150.56	22	2	plasma	10.39
H	MTD000012	Apolipoprotein B-100	P04114	2898+LDFSSQADLR	none	1150.56	22	2	Gel	10.39	0.853		0.284	-0.026	0.037	0.258	0.092	0.198
H	MTD000012	Apolipoprotein B-100	P04114	2898+LDFSSQADLR	none	1150.56	22	3	plasma	10.39								1.716
H	MTD000012	Apolipoprotein B-100	P04114	2898+LDFSSQADLR	none	1150.56	22	3	Gel	10.39					0.236	0.629	0.231	0.415
H	MTD000012	Apolipoprotein B-100	P04114	2898+LDFSSQADLRNEIK	none	1634.83	29	2	plasma	11.36			0.652	0.473			0.148	0.17
H	MTD000012	Apolipoprotein B-100	P04114	2898+LDFSSQADLRNEIK	none	1634.83	29	2	Gel	11.36
H	MTD000012	Apolipoprotein B-100	P04114	2898+LDFSSQADLRNEIK	none	1634.83	29	3	plasma	11.36							0.207	0.226
H	MTD000012	Apolipoprotein B-100	P04114	2898+LDFSSQADLRNEIK	none	1634.83	29	3	Gel	11.36			0.613	0.654	0.306	0.34	0.126	0.097
H	MTD000012	Apolipoprotein B-100	P04114	2916+AGHIAWTSSGK	none	1113.56	22	2	plasma	5.6			0.45				0.087
H	MTD000012	Apolipoprotein B-100	P04114	2916+AGHIAWTSSGK	none	1113.56	22	2	Gel	5.6			0.582			0.284	0.176	0.325
H	MTD000012	Apolipoprotein B-100	P04114	2916+AGHIAWTSSGK	none	1113.56	22	3	plasma	5.6							1.566
H	MTD000012	Apolipoprotein B-100	P04114	2916+AGHIAWTSSGK	none	1113.56	22	3	Gel	5.6		0.997	0.836		0.553	0.197	0.17	0.515
H	MTD000012	Apolipoprotein B-100	P04114	2970+VNQNLVYESGSLNFSK	none	1797.89	27	2	plasma	12.69
H	MTD000012	Apolipoprotein B-100	P04114	2970+VNQNLVYESGSLNFSK	none	1797.89	27	2	Gel	12.69		0.44	0.511	0.254	0.215	0.046	0.082	0.173
H	MTD000012	Apolipoprotein B-100	P04114	2970+VNQNLVYESGSLNFSK	none	1797.89	27	3	plasma	12.69
H	MTD000012	Apolipoprotein B-100	P04114	2970+VNQNLVYESGSLNFSK	none	1797.89	27	3	Gel	12.69							1.713	2.677
H	MTD000012	Apolipoprotein B-100	P04114	2986+LEIQSQVDSQHVGHSVLTAK	none	2175.13	42	2	plasma	9.49				0.433				0.111
H	MTD000012	Apolipoprotein B-100	P04114	2986+LEIQSQVDSQHVGHSVLTAK	none	2175.13	42	3	plasma	9.49				0.618				0.186
H	MTD000012	Apolipoprotein B-100	P04114	2986+LEIQSQVDSQHVGHSVLTAK	none	2175.13	42	3	Gel	9.49		0.223	0.694	0.5		0.101	0.04	0.104
H	MTD000012	Apolipoprotein B-100	P04114	2986+LEIQSQVDSQHVGHSVLTAK	none	2175.13	42	4	plasma	9.49							1.007	0.41
H	MTD000012	Apolipoprotein B-100	P04114	2986+LEIQSQVDSQHVGHSVLTAK	none	2175.13	42	4	Gel	9.49	0.656	0.595			0.072	0.118	0.29	0.599
H	MTD000012	Apolipoprotein B-100	P04114	3006+GMALFGEGK	none	908.44	17	2	plasma	11.29							0.35	0.123
H	MTD000012	Apolipoprotein B-100	P04114	3006+GMALFGEGK	none	908.44	17	2	Gel	11.29					0.216	0.078	0.069
H	MTD000012	Apolipoprotein B-100	P04114	3006+GxmALFGEGK	m:Oxidized methionine	924.44	17	2	Gel	7.93			0.361		0.569	0.362	0.142	0.285
H	MTD000012	Apolipoprotein B-100	P04114	3006+GxmALFGEGKAEFTGR	m:Oxidized methionine	1585.76	31	2	plasma	10.32
H	MTD000012	Apolipoprotein B-100	P04114	3006+GxmALFGEGKAEFTGR	m:Oxidized methionine	1585.76	31	3	Gel	10.32
H	MTD000012	Apolipoprotein B-100	P04114	3035+NSLFFSAQPFEITASTNNEGNLK	none	2528.22	44	2	Gel	18.11			0.585				0.107
H	MTD000012	Apolipoprotein B-100	P04114	3035+NSLFFSAQPFEITASTNNEGNLK	none	2528.22	44	2	plasma	18.11			0.794	0.666			0.095	0.145
H	MTD000012	Apolipoprotein B-100	P04114	3035+NSLFFSAQPFEITASTNNEGNLK	none	2528.22	44	3	plasma	18.11							0.308	0.445
H	MTD000012	Apolipoprotein B-100	P04114	3035+NSLFFSAQPFEITASTNNEGNLK	none	2528.22	44	3	Gel	18.11			0.6	0.546			0.086	0.154
H	MTD000012	Apolipoprotein B-100	P04114	305+KMGLAFESTK	none	1110.57	16	2	plasma	8.4							0.37	0.401
H	MTD000012	Apolipoprotein B-100	P04114	305+KMGLAFESTK	none	1110.57	16	2	Gel	8.4								0.36
H	MTD000012	Apolipoprotein B-100	P04114	305+KMGLAFESTK	none	1110.57	16	3	plasma	8.4							4.78	6.711
H	MTD000012	Apolipoprotein B-100	P04114	305+KMGLAFESTK	none	1110.57	16	3	Gel	8.4					1.338	0.561	0.215	0.806
H	MTD000012	Apolipoprotein B-100	P04114	305+KxmGLAFESTK	m:Oxidized methionine	1126.57	16	2	plasma	6.17							2.001	1.594
H	MTD000012	Apolipoprotein B-100	P04114	305+KxmGLAFESTK	m:Oxidized methionine	1126.57	16	3	Gel	6.17
H	MTD000012	Apolipoprotein B-100	P04114	306+MGLAFESTK	none	982.48	15	2	plasma	10.48
H	MTD000012	Apolipoprotein B-100	P04114	306+MGLAFESTK	none	982.48	15	2	Gel	10.48					0.275	0.169	0.245
H	MTD000012	Apolipoprotein B-100	P04114	306+xmGLAFESTK	m:Oxidized methionine	998.47	15	2	plasma	8.29							1.095	0.454
H	MTD000012	Apolipoprotein B-100	P04114	306+xmGLAFESTK	m:Oxidized methionine	998.47	15	2	Gel	8.29				0.274	0.675	0.503	0.239	0.174
H	MTD000012	Apolipoprotein B-100	P04114	3064+LTGKIDFLNNYALFLSPSAQQASWQVSAR	none	3224.66	58	3	Gel	19.12
H	MTD000012	Apolipoprotein B-100	P04114	3064+LTGKIDFLNNYALFLSPSAQQASWQVSAR	none	3224.66	58	3	plasma	19.12							0.924	0.749
H	MTD000012	Apolipoprotein B-100	P04114	3064+LTGKIDFLNNYALFLSPSAQQASWQVSAR	none	3224.66	58	4	Gel	19.12
H	MTD000012	Apolipoprotein B-100	P04114	3068+IDFLNNYALFLSPSAQQASWQVSAR	none	2825.41	54	2	plasma	20.88							0.31	0.421
H	MTD000012	Apolipoprotein B-100	P04114	3068+IDFLNNYALFLSPSAQQASWQVSAR	none	2825.41	54	3	plasma	20.88							0.374	0.424
H	MTD000012	Apolipoprotein B-100	P04114	3068+IDFLNNYALFLSPSAQQASWQVSAR	none	2825.41	54	3	Gel	20.88							0.226	0.5
H	MTD000012	Apolipoprotein B-100	P04114	3068+IDFLNNYALFLSPSAQQASWQVSAR	none	2825.41	54	4	Gel	20.88
H	MTD000012	Apolipoprotein B-100	P04114	3137+LPYTIITTPPLKDFSLWEK	none	2261.23	23	2	Gel	20.05							0.352
H	MTD000012	Apolipoprotein B-100	P04114	3137+LPYTIITTPPLKDFSLWEK	none	2261.23	23	2	plasma	20.05							0.21	0.256
H	MTD000012	Apolipoprotein B-100	P04114	3137+LPYTIITTPPLKDFSLWEK	none	2261.23	23	3	plasma	20.05
H	MTD000012	Apolipoprotein B-100	P04114	3137+LPYTIITTPPLKDFSLWEK	none	2261.23	23	3	Gel	20.05						0.466	0.559	0.584
H	MTD000012	Apolipoprotein B-100	P04114	3137+LPYTIITTPPLKDFSLWEK	none	2261.23	23	4	plasma	20.05							0.445
H	MTD000012	Apolipoprotein B-100	P04114	3137+LPYTIITTPPLKDFSLWEK	none	2261.23	23	4	Gel	20.05
H	MTD000012	Apolipoprotein B-100	P04114	315+STSPPKQAEAVLK	none	1354.75	29	2	plasma	6.81							0.333	0.504
H	MTD000012	Apolipoprotein B-100	P04114	315+STSPPKQAEAVLK	none	1354.75	29	3	plasma	6.81
H	MTD000012	Apolipoprotein B-100	P04114	315+STSPPKQAEAVLK	none	1354.75	29	3	Gel	6.81
H	MTD000012	Apolipoprotein B-100	P04114	3211+NRNNALDFVTK	none	1290.67	17	2	plasma	9.28				0.451			0.209	0.193
H	MTD000012	Apolipoprotein B-100	P04114	3211+NRNNALDFVTK	none	1290.67	17	2	Gel	9.28
H	MTD000012	Apolipoprotein B-100	P04114	3211+NRNNALDFVTK	none	1290.67	17	3	plasma	9.28							5.54	7.116
H	MTD000012	Apolipoprotein B-100	P04114	3211+NRNNALDFVTK	none	1290.67	17	3	Gel	9.28
H	MTD000012	Apolipoprotein B-100	P04114	3245+TFQIPGYTVPVVNVEVSPFTIEMSAFGYVFPK	none	3562.81	47	3	Gel	23.72
H	MTD000012	Apolipoprotein B-100	P04114	3245+TFQIPGYTVPVVNVEVSPFTIEMSAFGYVFPK	none	3562.81	47	3	plasma	23.72							6.275	3.028
H	MTD000012	Apolipoprotein B-100	P04114	3245+TFQIPGYTVPVVNVEVSPFTIEMSAFGYVFPK	none	3562.81	47	4	Gel	23.72
H	MTD000012	Apolipoprotein B-100	P04114	3245+TFQIPGYTVPVVNVEVSPFTIEMSAFGYVFPK	none	3562.81	47	4	plasma	23.72							40.727	17.427
H	MTD000012	Apolipoprotein B-100	P04114	3245+TFQIPGYTVPVVNVEVSPFTIExmSAFGYVFPK	m:Oxidized methionine	3578.8	47	3	Gel	23.23
H	MTD000012	Apolipoprotein B-100	P04114	3245+TFQIPGYTVPVVNVEVSPFTIExmSAFGYVFPK	m:Oxidized methionine	3578.8	47	3	plasma	23.23							38.692	16.353
H	MTD000012	Apolipoprotein B-100	P04114	3245+TFQIPGYTVPVVNVEVSPFTIExmSAFGYVFPK	m:Oxidized methionine	3578.8	47	4	Gel	23.23
H	MTD000012	Apolipoprotein B-100	P04114	3245+TFQIPGYTVPVVNVEVSPFTIExmSAFGYVFPK	m:Oxidized methionine	3578.8	47	4	plasma	23.23								31.354
H	MTD000012	Apolipoprotein B-100	P04114	3277+AVSMPSFSILGSDVR	none	1564.79	29	2	plasma	17.39
H	MTD000012	Apolipoprotein B-100	P04114	3277+AVSMPSFSILGSDVR	none	1564.79	29	2	Gel	17.39	0.519	0.173	0.332		0.107	0.04	0.144	0.224
H	MTD000012	Apolipoprotein B-100	P04114	3277+AVSMPSFSILGSDVR	none	1564.79	29	3	plasma	17.39							0.548	0.627
H	MTD000012	Apolipoprotein B-100	P04114	3277+AVSMPSFSILGSDVR	none	1564.79	29	3	Gel	17.39	0.805	0.491			0.123	0.076	0.319	0.266
H	MTD000012	Apolipoprotein B-100	P04114	3277+AVSMPSFSILGSDVRVPSYTLILPSLELPVLHVPR	none	3789.09	61	3	plasma	22.9							1.058
H	MTD000012	Apolipoprotein B-100	P04114	3277+AVSMPSFSILGSDVRVPSYTLILPSLELPVLHVPR	none	3789.09	61	4	Gel	22.9
H	MTD000012	Apolipoprotein B-100	P04114	3277+AVSMPSFSILGSDVRVPSYTLILPSLELPVLHVPR	none	3789.09	61	4	plasma	22.9							3.744	8.717
H	MTD000012	Apolipoprotein B-100	P04114	3277+AVSxmPSFSILGSDVR	m:Oxidized methionine	1580.79	29	2	plasma	14.76				0.218			0.377	0.185
H	MTD000012	Apolipoprotein B-100	P04114	3277+AVSxmPSFSILGSDVR	m:Oxidized methionine	1580.79	29	2	Gel	14.76	0.717	0.404			0.09	0.087	0.21	0.388
H	MTD000012	Apolipoprotein B-100	P04114	3277+AVSxmPSFSILGSDVR	m:Oxidized methionine	1580.79	29	3	Gel	14.76	0.701	0.424	0.516		0.085	0.024	0.144	0.262
H	MTD000012	Apolipoprotein B-100	P04114	3292+VPSYTLILPSLELPVLHVPR	none	2242.31	32	2	plasma	21.8			0.598	0.555			0.085	0.107
H	MTD000012	Apolipoprotein B-100	P04114	3292+VPSYTLILPSLELPVLHVPR	none	2242.31	32	3	plasma	21.8
H	MTD000012	Apolipoprotein B-100	P04114	3292+VPSYTLILPSLELPVLHVPR	none	2242.31	32	3	Gel	21.8							0.367	0.218
H	MTD000012	Apolipoprotein B-100	P04114	3292+VPSYTLILPSLELPVLHVPR	none	2242.31	32	4	Gel	21.8							2.201
H	MTD000012	Apolipoprotein B-100	P04114	3292+VPSYTLILPSLELPVLHVPR	none	2242.31	32	4	plasma	21.8
H	MTD000012	Apolipoprotein B-100	P04114	334+KLTISEQNIQR	none	1328.74	23	2	plasma	7.22
H	MTD000012	Apolipoprotein B-100	P04114	334+KLTISEQNIQR	none	1328.74	23	2	Gel	7.22						0.557	0.346	0.195
H	MTD000012	Apolipoprotein B-100	P04114	334+KLTISEQNIQR	none	1328.74	23	3	plasma	7.22
H	MTD000012	Apolipoprotein B-100	P04114	334+KLTISEQNIQR	none	1328.74	23	3	Gel	7.22		0.592	0.512		0.209	0.186	0.108
H	MTD000012	Apolipoprotein B-100	P04114	334+KLTISEQNIQR	none	1328.74	23	4	Gel	7.22
H	MTD000012	Apolipoprotein B-100	P04114	335+LTISEQNIQR	none	1200.65	23	2	plasma	8.41
H	MTD000012	Apolipoprotein B-100	P04114	335+LTISEQNIQR	none	1200.65	23	2	Gel	8.41	0.702	0.425	0.603	0.551	0.042	0.053	0.041	0.067
H	MTD000012	Apolipoprotein B-100	P04114	335+LTISEQNIQR	none	1200.65	23	3	plasma	8.41							1.556	1.674
H	MTD000012	Apolipoprotein B-100	P04114	335+LTISEQNIQR	none	1200.65	23	3	Gel	8.41			0.539		0.604	0.232	0.174	0.469
H	MTD000012	Apolipoprotein B-100	P04114	3395+LATALSLSNK	none	1016.59	18	2	plasma	9.63			0.385				0.1
H	MTD000012	Apolipoprotein B-100	P04114	3395+LATALSLSNK	none	1016.59	18	2	Gel	9.63	0.737				0.074		0.413
H	MTD000012	Apolipoprotein B-100	P04114	3395+LATALSLSNK	none	1016.59	18	3	Gel	9.63						1.295		0.883
H	MTD000012	Apolipoprotein B-100	P04114	3420+NMEVSVATTTK	none	1179.58	16	2	plasma	7.26
H	MTD000012	Apolipoprotein B-100	P04114	3420+NMEVSVATTTK	none	1179.58	16	2	Gel	7.26					0.23	0.298	0.333	0.331
H	MTD000012	Apolipoprotein B-100	P04114	3420+NMEVSVATTTK	none	1179.58	16	3	Gel	7.26
H	MTD000012	Apolipoprotein B-100	P04114	3438+MNFKQELNGNTK	none	1422.69	19	2	plasma	7.27
H	MTD000012	Apolipoprotein B-100	P04114	3438+MNFKQELNGNTK	none	1422.69	19	2	Gel	7.27
H	MTD000012	Apolipoprotein B-100	P04114	3438+MNFKQELNGNTK	none	1422.69	19	3	plasma	7.27
H	MTD000012	Apolipoprotein B-100	P04114	3438+MNFKQELNGNTK	none	1422.69	19	3	Gel	7.27
H	MTD000012	Apolipoprotein B-100	P04114	3438+xmNFKQELNGNTK	m:Oxidized methionine	1438.69	19	2	plasma	5.46
H	MTD000012	Apolipoprotein B-100	P04114	3438+xmNFKQELNGNTK	m:Oxidized methionine	1438.69	19	3	plasma	5.46
H	MTD000012	Apolipoprotein B-100	P04114	3438+xmNFKQELNGNTK	m:Oxidized methionine	1438.69	19	3	Gel	5.46
H	MTD000012	Apolipoprotein B-100	P04114	3442+QELNGNTK	none	902.45	15	2	plasma	1.97
H	MTD000012	Apolipoprotein B-100	P04114	3442+QELNGNTK	none	902.45	15	2	Gel	1.97
H	MTD000012	Apolipoprotein B-100	P04114	3450+SKPTVSSSMEFK	none	1326.65	20	2	Gel	7.33					1.066	2.156	2.182	2.552
H	MTD000012	Apolipoprotein B-100	P04114	3450+SKPTVSSSxmEFK	m:Oxidized methionine	1342.64	20	2	plasma	5.18								0.504
H	MTD000012	Apolipoprotein B-100	P04114	3450+SKPTVSSSxmEFK	m:Oxidized methionine	1342.64	20	3	Gel	5.18						0.352		0.419
H	MTD000012	Apolipoprotein B-100	P04114	3481+LSLESLTSYFSIESSTK	none	1890.95	28	2	plasma	20.26							1.348	0.807
H	MTD000012	Apolipoprotein B-100	P04114	3481+LSLESLTSYFSIESSTK	none	1890.95	28	2	Gel	20.26			0.575	0.47			0.027	0.04
H	MTD000012	Apolipoprotein B-100	P04114	3481+LSLESLTSYFSIESSTK	none	1890.95	28	3	Gel	20.26			0.802				0.2	0.262
H	MTD000012	Apolipoprotein B-100	P04114	3481+LSLESLTSYFSIESSTKGDVK	none	2290.16	33	2	plasma	18.9							4.75
H	MTD000012	Apolipoprotein B-100	P04114	3481+LSLESLTSYFSIESSTKGDVK	none	2290.16	33	3	plasma	18.9
H	MTD000012	Apolipoprotein B-100	P04114	3481+LSLESLTSYFSIESSTKGDVK	none	2290.16	33	3	Gel	18.9							0.312	0.499
H	MTD000012	Apolipoprotein B-100	P04114	3508+EYSGTIASEANTYLNSK	none	1846.86	33	2	plasma	12.25
H	MTD000012	Apolipoprotein B-100	P04114	3508+EYSGTIASEANTYLNSK	none	1846.86	33	2	Gel	12.25
H	MTD000012	Apolipoprotein B-100	P04114	3508+EYSGTIASEANTYLNSK	none	1846.86	33	3	plasma	12.25
H	MTD000012	Apolipoprotein B-100	P04114	3508+EYSGTIASEANTYLNSK	none	1846.86	33	3	Gel	12.25
H	MTD000012	Apolipoprotein B-100	P04114	3548+ENFAGEATLQR	none	1234.59	28	2	plasma	8.42
H	MTD000012	Apolipoprotein B-100	P04114	3548+ENFAGEATLQR	none	1234.59	28	2	Gel	8.42	0.857	0.572	0.591		0.068	0.092	0.094	0.228
H	MTD000012	Apolipoprotein B-100	P04114	3548+ENFAGEATLQR	none	1234.59	28	3	plasma	8.42							1.493	1.262
H	MTD000012	Apolipoprotein B-100	P04114	3548+ENFAGEATLQR	none	1234.59	28	3	Gel	8.42		0.51	0.517		0.309	0.081	0.132	0.226
H	MTD000012	Apolipoprotein B-100	P04114	3559+IYSLWEHSTK	none	1262.63	15	2	plasma	10.48
H	MTD000012	Apolipoprotein B-100	P04114	3559+IYSLWEHSTK	none	1262.63	15	2	Gel	10.48					0.279	0.759	0.215	0.237
H	MTD000012	Apolipoprotein B-100	P04114	3559+IYSLWEHSTK	none	1262.63	15	3	plasma	10.48							0.487
H	MTD000012	Apolipoprotein B-100	P04114	3559+IYSLWEHSTK	none	1262.63	15	3	Gel	10.48	1.035				0.063	0.569	0.589	1.003
H	MTD000012	Apolipoprotein B-100	P04114	3569+NHLQLEGLFFTNGEHTSK	none	2071.01	31	2	plasma	13.28				0.657				0.163
H	MTD000012	Apolipoprotein B-100	P04114	3569+NHLQLEGLFFTNGEHTSK	none	2071.01	31	3	plasma	13.28
H	MTD000012	Apolipoprotein B-100	P04114	3569+NHLQLEGLFFTNGEHTSK	none	2071.01	31	3	Gel	13.28
H	MTD000012	Apolipoprotein B-100	P04114	3569+NHLQLEGLFFTNGEHTSK	none	2071.01	31	4	Gel	13.28
H	MTD000012	Apolipoprotein B-100	P04114	3569+NHLQLEGLFFTNGEHTSK	none	2071.01	31	4	plasma	13.28							0.451	0.371
H	MTD000012	Apolipoprotein B-100	P04114	3639+IHSGSFQSQVELSNDQEK	none	2031.95	42	2	plasma	7.99			0.794				0.109	0.219
H	MTD000012	Apolipoprotein B-100	P04114	3639+IHSGSFQSQVELSNDQEK	none	2031.95	42	2	Gel	7.99			0.565				0.081	0.223
H	MTD000012	Apolipoprotein B-100	P04114	3639+IHSGSFQSQVELSNDQEK	none	2031.95	42	3	plasma	7.99			0.673	0.493			0.056	0.049
H	MTD000012	Apolipoprotein B-100	P04114	3639+IHSGSFQSQVELSNDQEK	none	2031.95	42	3	Gel	7.99	0.706			0.186	0.088	0.302	0.447	0.046
H	MTD000012	Apolipoprotein B-100	P04114	3639+IHSGSFQSQVELSNDQEK	none	2031.95	42	4	Gel	7.99							0.26	0.201
H	MTD000012	Apolipoprotein B-100	P04114	3657+AHLDIAGSLEGHLR	none	1487.78	33	2	Gel	11.33
H	MTD000012	Apolipoprotein B-100	P04114	3657+AHLDIAGSLEGHLR	none	1487.78	33	2	plasma	11.33			0.534	0.252			0.077	0.05
H	MTD000012	Apolipoprotein B-100	P04114	3657+AHLDIAGSLEGHLR	none	1487.78	33	3	plasma	11.33
H	MTD000012	Apolipoprotein B-100	P04114	3657+AHLDIAGSLEGHLR	none	1487.78	33	3	Gel	11.33			0.507				0.099	0.292
H	MTD000012	Apolipoprotein B-100	P04114	3657+AHLDIAGSLEGHLR	none	1487.78	33	4	plasma	11.33							0.317	0.466
H	MTD000012	Apolipoprotein B-100	P04114	3657+AHLDIAGSLEGHLR	none	1487.78	33	4	Gel	11.33			0.772	0.798			0.095	0.141
H	MTD000012	Apolipoprotein B-100	P04114	3690+LDVTTSIGRR	none	1116.62	16	2	plasma	7.7			0.338	0.017			0.177	0.153
H	MTD000012	Apolipoprotein B-100	P04114	3690+LDVTTSIGRR	none	1116.62	16	2	Gel	7.7
H	MTD000012	Apolipoprotein B-100	P04114	3690+LDVTTSIGRR	none	1116.62	16	3	plasma	7.7							5.931	5.686
H	MTD000012	Apolipoprotein B-100	P04114	3690+LDVTTSIGRR	none	1116.62	16	3	Gel	7.7								0.238
H	MTD000012	Apolipoprotein B-100	P04114	3704+VSTAFVYTKNPNGYSFSIPVK	none	2318.19	28	2	plasma	14.78
H	MTD000012	Apolipoprotein B-100	P04114	3704+VSTAFVYTKNPNGYSFSIPVK	none	2318.19	28	3	plasma	14.78
H	MTD000012	Apolipoprotein B-100	P04114	3704+VSTAFVYTKNPNGYSFSIPVK	none	2318.19	28	3	Gel	14.78
H	MTD000012	Apolipoprotein B-100	P04114	3704+VSTAFVYTKNPNGYSFSIPVK	none	2318.19	28	4	plasma	14.78
H	MTD000012	Apolipoprotein B-100	P04114	3713+NPNGYSFSIPVK	none	1321.67	19	2	plasma	13.05							0.877
H	MTD000012	Apolipoprotein B-100	P04114	3713+NPNGYSFSIPVK	none	1321.67	19	2	Gel	13.05
H	MTD000012	Apolipoprotein B-100	P04114	3713+NPNGYSFSIPVK	none	1321.67	19	3	plasma	13.05
H	MTD000012	Apolipoprotein B-100	P04114	3713+NPNGYSFSIPVK	none	1321.67	19	3	Gel	13.05
H	MTD000012	Apolipoprotein B-100	P04114	3725+VLADKFIIPGLK	none	1312.81	16	2	plasma	15.34
H	MTD000012	Apolipoprotein B-100	P04114	3725+VLADKFIIPGLK	none	1312.81	16	2	Gel	15.34			0.718				0.185	0.211
H	MTD000012	Apolipoprotein B-100	P04114	3725+VLADKFIIPGLK	none	1312.81	16	3	plasma	15.34
H	MTD000012	Apolipoprotein B-100	P04114	3725+VLADKFIIPGLK	none	1312.81	16	3	Gel	15.34			1.052		0.137	0.38	0.172	0.174
H	MTD000012	Apolipoprotein B-100	P04114	3763+LDFREIQIYK	none	1323.72	17	2	Gel	13.88
H	MTD000012	Apolipoprotein B-100	P04114	3763+LDFREIQIYK	none	1323.72	17	3	Gel	13.88
H	MTD000012	Apolipoprotein B-100	P04114	3763+LDFREIQIYKK	none	1451.81	18	2	Gel	11.98
H	MTD000012	Apolipoprotein B-100	P04114	3763+LDFREIQIYKK	none	1451.81	18	2	plasma	11.98								0.26
H	MTD000012	Apolipoprotein B-100	P04114	3763+LDFREIQIYKK	none	1451.81	18	3	plasma	11.98								0.543
H	MTD000012	Apolipoprotein B-100	P04114	3763+LDFREIQIYKK	none	1451.81	18	3	Gel	11.98					0.299	0.233	0.224	0.257
H	MTD000012	Apolipoprotein B-100	P04114	3763+LDFREIQIYKK	none	1451.81	18	4	Gel	11.98
H	MTD000012	Apolipoprotein B-100	P04114	3776+TSSFALNLPTLPEVK	none	1615.88	24	2	plasma	18.01
H	MTD000012	Apolipoprotein B-100	P04114	3776+TSSFALNLPTLPEVK	none	1615.88	24	2	Gel	18.01	0.615	0.499	0.403	0.194	0.063	0.137	0.116	0.192
H	MTD000012	Apolipoprotein B-100	P04114	3776+TSSFALNLPTLPEVK	none	1615.88	24	3	plasma	18.01							0.35	0.556
H	MTD000012	Apolipoprotein B-100	P04114	3776+TSSFALNLPTLPEVK	none	1615.88	24	3	Gel	18.01	0.571	0.462			0.179	0.098	0.513	0.624
H	MTD000012	Apolipoprotein B-100	P04114	3776+TSSFALNLPTLPEVKFPEVDVLTK	none	2644.44	35	2	plasma	21			0.825				0.158	0.252
H	MTD000012	Apolipoprotein B-100	P04114	3776+TSSFALNLPTLPEVKFPEVDVLTK	none	2644.44	35	3	plasma	21			0.769	0.634			0.148	0.149
H	MTD000012	Apolipoprotein B-100	P04114	3776+TSSFALNLPTLPEVKFPEVDVLTK	none	2644.44	35	3	Gel	21			0.577				0.118	0.269
H	MTD000012	Apolipoprotein B-100	P04114	3776+TSSFALNLPTLPEVKFPEVDVLTK	none	2644.44	35	4	Gel	21
H	MTD000012	Apolipoprotein B-100	P04114	3800+YSQPEDSLIPFFEITVPESQLTVSQFTLPK	none	3439.74	54	3	plasma	23.18							0.558
H	MTD000012	Apolipoprotein B-100	P04114	3800+YSQPEDSLIPFFEITVPESQLTVSQFTLPK	none	3439.74	54	3	Gel	23.18				0.706			0.52	0.129
H	MTD000012	Apolipoprotein B-100	P04114	3800+YSQPEDSLIPFFEITVPESQLTVSQFTLPK	none	3439.74	54	4	plasma	23.18							1.972	1.892
H	MTD000012	Apolipoprotein B-100	P04114	3800+YSQPEDSLIPFFEITVPESQLTVSQFTLPK	none	3439.74	54	4	Gel	23.18							0.321	1.226
H	MTD000012	Apolipoprotein B-100	P04114	3830+SVSDGIAALDLNAVANK	none	1656.87	35	2	plasma	14.84
H	MTD000012	Apolipoprotein B-100	P04114	3830+SVSDGIAALDLNAVANK	none	1656.87	35	2	Gel	14.84	0.658	0.358	0.683	0.406	0.047	0.077	0.126	0.131
H	MTD000012	Apolipoprotein B-100	P04114	3830+SVSDGIAALDLNAVANK	none	1656.87	35	3	plasma	14.84			0.665	0.428			0.071	0.093
H	MTD000012	Apolipoprotein B-100	P04114	3830+SVSDGIAALDLNAVANK	none	1656.87	35	3	Gel	14.84	0.8				0.068	0.295	0.343	0.38
H	MTD000012	Apolipoprotein B-100	P04114	3847+IADFELPTIIVPEQTIEIPSIK	none	2465.37	40	2	plasma	22.02
H	MTD000012	Apolipoprotein B-100	P04114	3847+IADFELPTIIVPEQTIEIPSIK	none	2465.37	40	3	plasma	22.02
H	MTD000012	Apolipoprotein B-100	P04114	3847+IADFELPTIIVPEQTIEIPSIK	none	2465.37	40	3	Gel	22.02					0.273	0.286	0.308	0.359
H	MTD000012	Apolipoprotein B-100	P04114	3847+IADFELPTIIVPEQTIEIPSIK	none	2465.37	40	4	Gel	22.02
H	MTD000012	Apolipoprotein B-100	P04114	3869+FSVPAGIVIPSFQALTAR	none	1873.05	36	2	plasma	21.11
H	MTD000012	Apolipoprotein B-100	P04114	3869+FSVPAGIVIPSFQALTAR	none	1873.05	36	2	Gel	21.11			0.669			0.292	0.17	0.272
H	MTD000012	Apolipoprotein B-100	P04114	3869+FSVPAGIVIPSFQALTAR	none	1873.05	36	3	plasma	21.11			0.52	0.466			0.026	0.082
H	MTD000012	Apolipoprotein B-100	P04114	3869+FSVPAGIVIPSFQALTAR	none	1873.05	36	3	Gel	21.11			0.434	0.283	0.258	0.23	0.023	0.104
H	MTD000012	Apolipoprotein B-100	P04114	3936+IEDGTLASK	none	932.48	17	2	plasma	4.08			0.296	-0.001			0.154	0.06
H	MTD000012	Apolipoprotein B-100	P04114	3936+IEDGTLASK	none	932.48	17	2	Gel	4.08				0.287		0.781		0.106
H	MTD000012	Apolipoprotein B-100	P04114	3953+DFSAEYEEDGKYEGLQEWEGK	none	2508.06	47	2	plasma	13.31			0.956				0.12	0.221
H	MTD000012	Apolipoprotein B-100	P04114	3953+DFSAEYEEDGKYEGLQEWEGK	none	2508.06	47	2	Gel	13.31			0.827	0.588			0.122	0.114
H	MTD000012	Apolipoprotein B-100	P04114	3953+DFSAEYEEDGKYEGLQEWEGK	none	2508.06	47	3	plasma	13.31							0.2	1.634
H	MTD000012	Apolipoprotein B-100	P04114	3953+DFSAEYEEDGKYEGLQEWEGK	none	2508.06	47	3	Gel	13.31	0.701		0.917		0.135	0.208	0.101	0.248
H	MTD000012	Apolipoprotein B-100	P04114	3953+DFSAEYEEDGKYEGLQEWEGK	none	2508.06	47	4	Gel	13.31
H	MTD000012	Apolipoprotein B-100	P04114	3980+SPAFTDLHLR	none	1155.6	19	2	plasma	10.99
H	MTD000012	Apolipoprotein B-100	P04114	3980+SPAFTDLHLR	none	1155.6	19	2	Gel	10.99					0.657	0.844	0.432	0.681
H	MTD000012	Apolipoprotein B-100	P04114	3980+SPAFTDLHLR	none	1155.6	19	3	plasma	10.99
H	MTD000012	Apolipoprotein B-100	P04114	3980+SPAFTDLHLR	none	1155.6	19	3	Gel	10.99					1.48		0.884
H	MTD000012	Apolipoprotein B-100	P04114	3996+GISTSAASPAVGTVGMDMDEDDDFSK	none	2602.1	50	2	plasma	13.47			0.919				0.185	0.256
H	MTD000012	Apolipoprotein B-100	P04114	3996+GISTSAASPAVGTVGMDMDEDDDFSK	none	2602.1	50	2	Gel	13.47			0.876				0.14	0.251
H	MTD000012	Apolipoprotein B-100	P04114	3996+GISTSAASPAVGTVGMDMDEDDDFSK	none	2602.1	50	3	plasma	13.47				0.671			0.248	0.147
H	MTD000012	Apolipoprotein B-100	P04114	3996+GISTSAASPAVGTVGMDMDEDDDFSK	none	2602.1	50	3	Gel	13.47	0.67	0.522	0.734	0.562	0.091	0.142	0.04	0.105
H	MTD000012	Apolipoprotein B-100	P04114	3996+GISTSAASPAVGTVGMDxmDEDDDFSK	m:Oxidized methionine	2618.1	50	2	plasma	11.82				0.739			0.288	0.174
H	MTD000012	Apolipoprotein B-100	P04114	3996+GISTSAASPAVGTVGMDxmDEDDDFSK	m:Oxidized methionine	2618.1	50	3	Gel	11.82						0.277	0.264	0.516
H	MTD000012	Apolipoprotein B-100	P04114	3996+GISTSAASPAVGTVGxmDMDEDDDFSK	m:Oxidized methionine	2618.1	50	2	plasma	12.3				0.739			0.288	0.174
H	MTD000012	Apolipoprotein B-100	P04114	3996+GISTSAASPAVGTVGxmDMDEDDDFSK	m:Oxidized methionine	2618.1	50	3	Gel	12.3						0.277	0.264	0.516
H	MTD000012	Apolipoprotein B-100	P04114	3996+GISTSAASPAVGTVGxmDxmDEDDDFSK	m:Oxidized methionine	2634.09	50	2	plasma	10.47
H	MTD000012	Apolipoprotein B-100	P04114	3996+GISTSAASPAVGTVGxmDxmDEDDDFSK	m:Oxidized methionine	2634.09	50	3	Gel	10.47		0.428	0.611	0.287		0.158	0.089	0.19
H	MTD000012	Apolipoprotein B-100	P04114	4022+WNFYYSPQSSPDK	none	1617.71	23	2	plasma	13.07
H	MTD000012	Apolipoprotein B-100	P04114	4022+WNFYYSPQSSPDK	none	1617.71	23	2	Gel	13.07			0.519			2.116	0.039	3.15
H	MTD000012	Apolipoprotein B-100	P04114	4022+WNFYYSPQSSPDK	none	1617.71	23	3	Gel	13.07
H	MTD000012	Apolipoprotein B-100	P04114	4022+WNFYYSPQSSPDKK	none	1745.8	23	2	plasma	11.6								0.338
H	MTD000012	Apolipoprotein B-100	P04114	4022+WNFYYSPQSSPDKK	none	1745.8	23	2	Gel	11.6
H	MTD000012	Apolipoprotein B-100	P04114	4022+WNFYYSPQSSPDKK	none	1745.8	23	3	plasma	11.6							0.273	0.559
H	MTD000012	Apolipoprotein B-100	P04114	4022+WNFYYSPQSSPDKK	none	1745.8	23	3	Gel	11.6
H	MTD000012	Apolipoprotein B-100	P04114	4045+VRESDEETQIK	none	1332.65	26	2	plasma	2.47			0.396				0.165	0.235
H	MTD000012	Apolipoprotein B-100	P04114	4045+VRESDEETQIK	none	1332.65	26	3	plasma	2.47								0.77
H	MTD000012	Apolipoprotein B-100	P04114	4045+VRESDEETQIK	none	1332.65	26	3	Gel	2.47					0.638	0.477		0.897
H	MTD000012	Apolipoprotein B-100	P04114	4047+ESDEETQIK	none	1077.48	22	2	Gel	2.57								1.229
H	MTD000012	Apolipoprotein B-100	P04114	4047+ESDEETQIK	none	1077.48	22	2	plasma	2.57							0.394	0.697
H	MTD000012	Apolipoprotein B-100	P04114	4056+VNWEEEAASGLLTSLK	none	1745.88	32	2	plasma	18.85			1.003				0.191	0.251
H	MTD000012	Apolipoprotein B-100	P04114	4056+VNWEEEAASGLLTSLK	none	1745.88	32	2	Gel	18.85	1.075	0.62	0.681	0.449	0.149	0.172	0.126	0.133
H	MTD000012	Apolipoprotein B-100	P04114	4056+VNWEEEAASGLLTSLK	none	1745.88	32	3	plasma	18.85							0.44	0.484
H	MTD000012	Apolipoprotein B-100	P04114	4056+VNWEEEAASGLLTSLK	none	1745.88	32	3	Gel	18.85	0.865	0.855	0.668		0.123	0.144	0.095	0.22
H	MTD000012	Apolipoprotein B-100	P04114	4056+VNWEEEAASGLLTSLKDNVPK	none	2299.17	40	2	plasma	19.07			0.866	0.754			0.099	0.13
H	MTD000012	Apolipoprotein B-100	P04114	4056+VNWEEEAASGLLTSLKDNVPK	none	2299.17	40	3	plasma	19.07			0.729	0.591			0.043	0.075
H	MTD000012	Apolipoprotein B-100	P04114	4056+VNWEEEAASGLLTSLKDNVPK	none	2299.17	40	3	Gel	19.07			0.501				0.16	0.212
H	MTD000012	Apolipoprotein B-100	P04114	4056+VNWEEEAASGLLTSLKDNVPK	none	2299.17	40	4	Gel	19.07							0.733
H	MTD000012	Apolipoprotein B-100	P04114	4056+VNWEEEAASGLLTSLKDNVPK	none	2299.17	40	4	plasma	19.07							0.755	1.029
H	MTD000012	Apolipoprotein B-100	P04114	4077+ATGVLYDYVNKYHWEHTGLTLR	none	2635.32	30	3	plasma	14.53							0.594	0.859
H	MTD000012	Apolipoprotein B-100	P04114	4077+ATGVLYDYVNKYHWEHTGLTLR	none	2635.32	30	4	plasma	14.53							0.413	0.989
H	MTD000012	Apolipoprotein B-100	P04114	4088+YHWEHTGLTLR	none	1411.7	17	2	plasma	9.61
H	MTD000012	Apolipoprotein B-100	P04114	4088+YHWEHTGLTLR	none	1411.7	17	2	Gel	9.61
H	MTD000012	Apolipoprotein B-100	P04114	4088+YHWEHTGLTLR	none	1411.7	17	3	plasma	9.61
H	MTD000012	Apolipoprotein B-100	P04114	4088+YHWEHTGLTLR	none	1411.7	17	3	Gel	9.61						1.054	0.259	0.317
H	MTD000012	Apolipoprotein B-100	P04114	4088+YHWEHTGLTLR	none	1411.7	17	4	plasma	9.61							0.254	0.414
H	MTD000012	Apolipoprotein B-100	P04114	4088+YHWEHTGLTLR	none	1411.7	17	4	Gel	9.61						0.571	0.335	0.288
H	MTD000012	Apolipoprotein B-100	P04114	4106+RNLQNNAEWVYQGAIR	none	1930.98	37	2	plasma	11.29			0.68	0.5			0.137	0.153
H	MTD000012	Apolipoprotein B-100	P04114	4106+RNLQNNAEWVYQGAIR	none	1930.98	37	2	Gel	11.29
H	MTD000012	Apolipoprotein B-100	P04114	4106+RNLQNNAEWVYQGAIR	none	1930.98	37	3	plasma	11.29			0.661				0.177	0.227
H	MTD000012	Apolipoprotein B-100	P04114	4106+RNLQNNAEWVYQGAIR	none	1930.98	37	3	Gel	11.29		0.588	0.608	0.593		0.073	0.039	0.081
H	MTD000012	Apolipoprotein B-100	P04114	4107+NLQNNAEWVYQGAIR	none	1774.87	34	2	plasma	13.42
H	MTD000012	Apolipoprotein B-100	P04114	4107+NLQNNAEWVYQGAIR	none	1774.87	34	2	Gel	13.42	0.745	0.749	0.801	0.465	0.058	0.145	0.14	0.105
H	MTD000012	Apolipoprotein B-100	P04114	4107+NLQNNAEWVYQGAIR	none	1774.87	34	3	plasma	13.42							0.241	0.299
H	MTD000012	Apolipoprotein B-100	P04114	4107+NLQNNAEWVYQGAIR	none	1774.87	34	3	Gel	13.42	0.984				0.081	0.255	0.345	0.403
H	MTD000012	Apolipoprotein B-100	P04114	4122+QIDDIDVR	none	972.49	16	2	plasma	8
H	MTD000012	Apolipoprotein B-100	P04114	4122+QIDDIDVR	none	972.49	16	2	Gel	8	0.886		0.608		0.08	0.335	0.142	0.437
H	MTD000012	Apolipoprotein B-100	P04114	4133+AASGTTGTYQEWK	none	1398.64	24	2	plasma	7.3
H	MTD000012	Apolipoprotein B-100	P04114	4133+AASGTTGTYQEWK	none	1398.64	24	2	Gel	7.3	0.691	0.432	0.858	0.724	0.049	0.049	0.15	0.094
H	MTD000012	Apolipoprotein B-100	P04114	4133+AASGTTGTYQEWK	none	1398.64	24	3	plasma	7.3							4.606	6.694
H	MTD000012	Apolipoprotein B-100	P04114	4133+AASGTTGTYQEWK	none	1398.64	24	3	Gel	7.3						0.493	0.248	0.795
H	MTD000012	Apolipoprotein B-100	P04114	4133+AASGTTGTYQEWKDK	none	1641.76	27	2	plasma	6.23			0.649				0.15
H	MTD000012	Apolipoprotein B-100	P04114	4133+AASGTTGTYQEWKDK	none	1641.76	27	2	Gel	6.23
H	MTD000012	Apolipoprotein B-100	P04114	4133+AASGTTGTYQEWKDK	none	1641.76	27	3	plasma	6.23			0.612	0.403			0.163	0.102
H	MTD000012	Apolipoprotein B-100	P04114	4133+AASGTTGTYQEWKDK	none	1641.76	27	3	Gel	6.23			0.849	0.564		0.264	0.062	0.179
H	MTD000012	Apolipoprotein B-100	P04114	4146+DKAQNLYQELLTQEGQASFQGLK	none	2608.31	51	3	plasma	17.27							0.457
H	MTD000012	Apolipoprotein B-100	P04114	4146+DKAQNLYQELLTQEGQASFQGLK	none	2608.31	51	3	Gel	17.27			0.8	0.536			0.075	0.046
H	MTD000012	Apolipoprotein B-100	P04114	4146+DKAQNLYQELLTQEGQASFQGLK	none	2608.31	51	4	plasma	17.27
H	MTD000012	Apolipoprotein B-100	P04114	4146+DKAQNLYQELLTQEGQASFQGLK	none	2608.31	51	4	Gel	17.27							0.469	0.692
H	MTD000012	Apolipoprotein B-100	P04114	4148+AQNLYQELLTQEGQASFQGLK	none	2365.19	48	2	plasma	17.9			0.844	0.763			0.063	0.108
H	MTD000012	Apolipoprotein B-100	P04114	4148+AQNLYQELLTQEGQASFQGLK	none	2365.19	48	2	Gel	17.9			0.692	0.527			0.072	0.075
H	MTD000012	Apolipoprotein B-100	P04114	4148+AQNLYQELLTQEGQASFQGLK	none	2365.19	48	3	plasma	17.9				0.357			0.553	0.094
H	MTD000012	Apolipoprotein B-100	P04114	4148+AQNLYQELLTQEGQASFQGLK	none	2365.19	48	3	Gel	17.9	0.7	0.407	0.838		0.197	0.069	0.176	0.234
H	MTD000012	Apolipoprotein B-100	P04114	4148+AQNLYQELLTQEGQASFQGLK	none	2365.19	48	4	Gel	17.9							0.283	0.324
H	MTD000012	Apolipoprotein B-100	P04114	4202+FQFPGKPGIYTR	none	1409.75	19	2	plasma	11.58
H	MTD000012	Apolipoprotein B-100	P04114	4202+FQFPGKPGIYTR	none	1409.75	19	2	Gel	11.58
H	MTD000012	Apolipoprotein B-100	P04114	4202+FQFPGKPGIYTR	none	1409.75	19	3	plasma	11.58
H	MTD000012	Apolipoprotein B-100	P04114	4202+FQFPGKPGIYTR	none	1409.75	19	3	Gel	11.58	0.447				0.156	0.631	0.262	0.328
H	MTD000012	Apolipoprotein B-100	P04114	4214+EELCTMFIR	C:Carbamidomethylation	1197.55	16	2	plasma	13.79							0.274
H	MTD000012	Apolipoprotein B-100	P04114	4214+EELCTMFIR	C:Carbamidomethylation	1197.55	16	2	Gel	13.79					0.887	1.054	0.813	0.985
H	MTD000012	Apolipoprotein B-100	P04114	4214+EELCTMFIR	C:Carbamidomethylation	1197.55	16	3	plasma	13.79								12.56
H	MTD000012	Apolipoprotein B-100	P04114	4214+EELCTMFIR	C:Carbamidomethylation	1197.55	16	3	Gel	13.79
H	MTD000012	Apolipoprotein B-100	P04114	4214+EELCTxmFIR	C:Carbamidomethylation m:Oxidized methionine	1213.55	16	2	plasma	11.5							0.22	0.842
H	MTD000012	Apolipoprotein B-100	P04114	4214+EELCTxmFIR	C:Carbamidomethylation m:Oxidized methionine	1213.55	16	2	Gel	11.5					1.175	1.057	0.621	0.772
H	MTD000012	Apolipoprotein B-100	P04114	4214+EELCTxmFIR	C:Carbamidomethylation m:Oxidized methionine	1213.55	16	3	Gel	11.5
H	MTD000012	Apolipoprotein B-100	P04114	4223+EVGTVLSQVYSK	none	1308.69	19	2	plasma	11.69
H	MTD000012	Apolipoprotein B-100	P04114	4223+EVGTVLSQVYSK	none	1308.69	19	2	Gel	11.69					0.216	0.302	0.185	0.358
H	MTD000012	Apolipoprotein B-100	P04114	4223+EVGTVLSQVYSK	none	1308.69	19	3	plasma	11.69
H	MTD000012	Apolipoprotein B-100	P04114	4223+EVGTVLSQVYSK	none	1308.69	19	3	Gel	11.69					2.573	1.776	1.253	1.47
H	MTD000012	Apolipoprotein B-100	P04114	4262+LIDVISxmYRELLK	m:Oxidized methionine	1607.9	18	3	Gel	17.65
H	MTD000012	Apolipoprotein B-100	P04114	4275+DLSKEAQEVFK	none	1292.66	23	2	plasma	11.57							2.1	1.823
H	MTD000012	Apolipoprotein B-100	P04114	4275+DLSKEAQEVFK	none	1292.66	23	2	Gel	11.57
H	MTD000012	Apolipoprotein B-100	P04114	4275+DLSKEAQEVFK	none	1292.66	23	3	Gel	11.57
H	MTD000012	Apolipoprotein B-100	P04114	4386+EEYFDPSIVGWTVK	none	1668.8	21	2	plasma	17.57								0.704
H	MTD000012	Apolipoprotein B-100	P04114	4386+EEYFDPSIVGWTVK	none	1668.8	21	2	Gel	17.57	0.849	0.497	0.555	0.286	0.105	0.08	0.138	0.101
H	MTD000012	Apolipoprotein B-100	P04114	4386+EEYFDPSIVGWTVK	none	1668.8	21	3	plasma	17.57
H	MTD000012	Apolipoprotein B-100	P04114	4386+EEYFDPSIVGWTVK	none	1668.8	21	3	Gel	17.57			0.895		0.314	0.279	0.199	0.327
H	MTD000012	Apolipoprotein B-100	P04114	440+ATLYALSHAVNNYHK	none	1700.86	27	2	plasma	9.72				0.296				0.158
H	MTD000012	Apolipoprotein B-100	P04114	440+ATLYALSHAVNNYHK	none	1700.86	27	3	plasma	9.72
H	MTD000012	Apolipoprotein B-100	P04114	440+ATLYALSHAVNNYHK	none	1700.86	27	3	Gel	9.72			0.831			0.474	0.172	0.222
H	MTD000012	Apolipoprotein B-100	P04114	440+ATLYALSHAVNNYHK	none	1700.86	27	4	plasma	9.72							0.108
H	MTD000012	Apolipoprotein B-100	P04114	440+ATLYALSHAVNNYHK	none	1700.86	27	4	Gel	9.72						0.538	0.585	0.602
H	MTD000012	Apolipoprotein B-100	P04114	4447+NIQEYLSILTDPDGK	none	1704.86	25	2	plasma	19.06			0.61				0.151
H	MTD000012	Apolipoprotein B-100	P04114	4447+NIQEYLSILTDPDGK	none	1704.86	25	2	Gel	19.06		0.278	0.431		0.276	0.176	0.126	0.282
H	MTD000012	Apolipoprotein B-100	P04114	4447+NIQEYLSILTDPDGK	none	1704.86	25	3	plasma	19.06							1.03	0.648
H	MTD000012	Apolipoprotein B-100	P04114	4447+NIQEYLSILTDPDGK	none	1704.86	25	3	Gel	19.06					0.252	0.492	0.307	0.584
H	MTD000012	Apolipoprotein B-100	P04114	4447+NIQEYLSILTDPDGKGK	none	1889.97	28	2	plasma	17.45			0.683	0.561			0.062	0.083
H	MTD000012	Apolipoprotein B-100	P04114	4447+NIQEYLSILTDPDGKGK	none	1889.97	28	2	Gel	17.45
H	MTD000012	Apolipoprotein B-100	P04114	4447+NIQEYLSILTDPDGKGK	none	1889.97	28	3	plasma	17.45			0.681	0.538			0.178	0.197
H	MTD000012	Apolipoprotein B-100	P04114	4447+NIQEYLSILTDPDGKGK	none	1889.97	28	3	Gel	17.45			0.793				0.18	0.245
H	MTD000012	Apolipoprotein B-100	P04114	4447+NIQEYLSILTDPDGKGKEK	none	2147.11	32	2	plasma	15.83
H	MTD000012	Apolipoprotein B-100	P04114	4447+NIQEYLSILTDPDGKGKEK	none	2147.11	32	3	plasma	15.83				0.73				0.183
H	MTD000012	Apolipoprotein B-100	P04114	4447+NIQEYLSILTDPDGKGKEK	none	2147.11	32	4	Gel	15.83
H	MTD000012	Apolipoprotein B-100	P04114	4466+IAELSATAQEIIK	none	1385.78	31	2	plasma	13.54							0.506
H	MTD000012	Apolipoprotein B-100	P04114	4466+IAELSATAQEIIK	none	1385.78	31	2	Gel	13.54	0.771	0.095	0.302	0.038	0.068	0.173	0.033	0.138
H	MTD000012	Apolipoprotein B-100	P04114	4466+IAELSATAQEIIK	none	1385.78	31	3	plasma	13.54							0.494	0.203
H	MTD000012	Apolipoprotein B-100	P04114	4466+IAELSATAQEIIK	none	1385.78	31	3	Gel	13.54	0.855	0.752	1.005		0.018	0.05	0.079	0.033
H	MTD000012	Apolipoprotein B-100	P04114	4487+IISDYHQQFR	none	1305.65	21	2	plasma	7.27
H	MTD000012	Apolipoprotein B-100	P04114	4487+IISDYHQQFR	none	1305.65	21	2	Gel	7.27			0.37	0.264		0.378	0.142	0.116
H	MTD000012	Apolipoprotein B-100	P04114	4487+IISDYHQQFR	none	1305.65	21	3	plasma	7.27
H	MTD000012	Apolipoprotein B-100	P04114	4487+IISDYHQQFR	none	1305.65	21	3	Gel	7.27					0.587		0.903
H	MTD000012	Apolipoprotein B-100	P04114	4497+YKLQDFSDQLSDYYEK	none	2040.93	27	2	plasma	13.98			0.916	0.638			0.135	0.021
H	MTD000012	Apolipoprotein B-100	P04114	4497+YKLQDFSDQLSDYYEK	none	2040.93	27	2	Gel	13.98
H	MTD000012	Apolipoprotein B-100	P04114	4497+YKLQDFSDQLSDYYEK	none	2040.93	27	3	plasma	13.98							0.816	0.397
H	MTD000012	Apolipoprotein B-100	P04114	4497+YKLQDFSDQLSDYYEK	none	2040.93	27	3	Gel	13.98						0.858	0.217	0.272
H	MTD000012	Apolipoprotein B-100	P04114	4499+LQDFSDQLSDYYEK	none	1749.77	26	2	plasma	13.16								0.221
H	MTD000012	Apolipoprotein B-100	P04114	4499+LQDFSDQLSDYYEK	none	1749.77	26	2	Gel	13.16	0.868	0.609	0.796	0.543	0.026	0.108	0.044	0.037
H	MTD000012	Apolipoprotein B-100	P04114	4499+LQDFSDQLSDYYEK	none	1749.77	26	3	Gel	13.16					0.334	0.229	0.221	0.369
H	MTD000012	Apolipoprotein B-100	P04114	4541+KLQSTTVMNPYMK	none	1539.78	16	2	plasma	9.24
H	MTD000012	Apolipoprotein B-100	P04114	4541+KLQSTTVMNPYMK	none	1539.78	16	3	Gel	9.24						1.617	1.352	1.275
H	MTD000012	Apolipoprotein B-100	P04114	4541+KLQSTTVMNPYxmK	m:Oxidized methionine	1555.77	16	2	plasma	7.62
H	MTD000012	Apolipoprotein B-100	P04114	4541+KLQSTTVMNPYxmK	m:Oxidized methionine	1555.77	16	3	Gel	7.62						2.191	1.095
H	MTD000012	Apolipoprotein B-100	P04114	4541+KLQSTTVMNxpYMK	p:Hydroxylation	1555.77	16	2	plasma	7.6
H	MTD000012	Apolipoprotein B-100	P04114	4541+KLQSTTVMNxpYMK	p:Hydroxylation	1555.77	16	3	Gel	7.6						2.191	1.095
H	MTD000012	Apolipoprotein B-100	P04114	4542+LQSTTVMNPYMK	none	1411.68	16	2	plasma	10.56
H	MTD000012	Apolipoprotein B-100	P04114	4542+LQSTTVMNPYMK	none	1411.68	16	2	Gel	10.56			0.286		0.733	0.754	0.101	0.465
H	MTD000012	Apolipoprotein B-100	P04114	4542+LQSTTVMNPYMK	none	1411.68	16	3	plasma	10.56
H	MTD000012	Apolipoprotein B-100	P04114	4542+LQSTTVMNPYMK	none	1411.68	16	3	Gel	10.56								0.223
H	MTD000012	Apolipoprotein B-100	P04114	4542+LQSTTVMNxpYMK	p:Hydroxylation	1427.68	16	2	plasma	8.69
H	MTD000012	Apolipoprotein B-100	P04114	4542+LQSTTVMNxpYMK	p:Hydroxylation	1427.68	16	2	Gel	8.69		0.504	0.815			0.148	0.195	0.275
H	MTD000012	Apolipoprotein B-100	P04114	4542+LQSTTVMNxpYMK	p:Hydroxylation	1427.68	16	3	Gel	8.69
H	MTD000012	Apolipoprotein B-100	P04114	4554+LAPGELTIIL	none	1038.63	17	2	plasma	20.82							0.31	0.486
H	MTD000012	Apolipoprotein B-100	P04114	4554+LAPGELTIIL	none	1038.63	17	2	Gel	20.82	0.909				0.188	0.23	0.081
H	MTD000012	Apolipoprotein B-100	P04114	491+VIGNMGQTMEQLTPELK	none	1887.94	30	2	plasma	15.31
H	MTD000012	Apolipoprotein B-100	P04114	491+VIGNMGQTMEQLTPELK	none	1887.94	30	2	Gel	15.31	0.672		0.566	0.259	0.089	0.261	0.128	0.112
H	MTD000012	Apolipoprotein B-100	P04114	491+VIGNMGQTMEQLTPELK	none	1887.94	30	3	plasma	15.31			0.679	0.568			0.025	0.063
H	MTD000012	Apolipoprotein B-100	P04114	491+VIGNMGQTMEQLTPELK	none	1887.94	30	3	Gel	15.31	0.709				0.11	0.422	0.252	0.364
H	MTD000012	Apolipoprotein B-100	P04114	491+VIGNMGQTxmEQLTPELK	m:Oxidized methionine	1903.94	30	2	plasma	12.15			0.822				0.19	0.238
H	MTD000012	Apolipoprotein B-100	P04114	491+VIGNMGQTxmEQLTPELK	m:Oxidized methionine	1903.94	30	2	Gel	12.15			0.475			0.251	0.091	0.207
H	MTD000012	Apolipoprotein B-100	P04114	491+VIGNMGQTxmEQLTPELK	m:Oxidized methionine	1903.94	30	3	Gel	12.15	0.768			0.388	0.077	0.476	0.233	0.133
H	MTD000012	Apolipoprotein B-100	P04114	491+VIGNxmGQTMEQLTPELK	m:Oxidized methionine	1903.94	30	2	plasma	12.66			0.822				0.19	0.207
H	MTD000012	Apolipoprotein B-100	P04114	491+VIGNxmGQTMEQLTPELK	m:Oxidized methionine	1903.94	30	2	Gel	12.66			0.475			0.251	0.091	0.207
H	MTD000012	Apolipoprotein B-100	P04114	491+VIGNxmGQTMEQLTPELK	m:Oxidized methionine	1903.94	30	3	Gel	12.66	0.768			0.388	0.077	0.476	0.233	0.133
H	MTD000012	Apolipoprotein B-100	P04114	491+VIGNxmGQTxmEQLTPELK	m:Oxidized methionine	1919.93	30	2	plasma	10.34
H	MTD000012	Apolipoprotein B-100	P04114	491+VIGNxmGQTxmEQLTPELK	m:Oxidized methionine	1919.93	30	2	Gel	10.34
H	MTD000012	Apolipoprotein B-100	P04114	491+VIGNxmGQTxmEQLTPELK	m:Oxidized methionine	1919.93	30	3	Gel	10.34	0.57	0.462	0.352	0.327	0.107	0.197	0.121	0.17
H	MTD000012	Apolipoprotein B-100	P04114	51+KYTYNYEAESSSGVPGTADSR	none	2281.01	43	2	plasma	7.96			0.739	0.626			0.128	0.171
H	MTD000012	Apolipoprotein B-100	P04114	51+KYTYNYEAESSSGVPGTADSR	none	2281.01	43	2	Gel	7.96				0.462				0.113
H	MTD000012	Apolipoprotein B-100	P04114	51+KYTYNYEAESSSGVPGTADSR	none	2281.01	43	3	plasma	7.96			0.7	0.539			0.083	0.038
H	MTD000012	Apolipoprotein B-100	P04114	51+KYTYNYEAESSSGVPGTADSR	none	2281.01	43	3	Gel	7.96	0.69	0.49	0.714	0.571	0.071	0.054	0.08	0.092
H	MTD000012	Apolipoprotein B-100	P04114	51+KYTYNYEAESSSGVPGTADSR	none	2281.01	43	4	Gel	7.96
H	MTD000012	Apolipoprotein B-100	P04114	513+CVQSTKPSLMIQK	C:Carbamidomethylation	1518.79	22	2	plasma	7.83
H	MTD000012	Apolipoprotein B-100	P04114	513+CVQSTKPSLMIQK	C:Carbamidomethylation	1518.79	22	2	Gel	7.83
H	MTD000012	Apolipoprotein B-100	P04114	513+CVQSTKPSLMIQK	C:Carbamidomethylation	1518.79	22	3	plasma	7.83
H	MTD000012	Apolipoprotein B-100	P04114	513+CVQSTKPSLMIQK	C:Carbamidomethylation	1518.79	22	3	Gel	7.83	0.873				0.083	0.23	0.4	0.66
H	MTD000012	Apolipoprotein B-100	P04114	513+CVQSTKPSLxmIQK	C:Carbamidomethylation m:Oxidized methionine	1534.78	22	2	Gel	6.83
H	MTD000012	Apolipoprotein B-100	P04114	513+CVQSTKPSLxmIQK	C:Carbamidomethylation m:Oxidized methionine	1534.78	22	2	plasma	6.83							0.508	0.548
H	MTD000012	Apolipoprotein B-100	P04114	513+CVQSTKPSLxmIQK	C:Carbamidomethylation m:Oxidized methionine	1534.78	22	3	plasma	6.83							1.85
H	MTD000012	Apolipoprotein B-100	P04114	513+CVQSTKPSLxmIQK	C:Carbamidomethylation m:Oxidized methionine	1534.78	22	3	Gel	6.83	0.609			0.309	0.198	0.206	0.218	0.117
H	MTD000012	Apolipoprotein B-100	P04114	513+CVQSTKxpSLMIQK	C:Carbamidomethylation p:Hydroxylation	1534.78	22	2	Gel	6.82
H	MTD000012	Apolipoprotein B-100	P04114	513+CVQSTKxpSLMIQK	C:Carbamidomethylation p:Hydroxylation	1534.78	22	2	plasma	6.82							0.508	0.548
H	MTD000012	Apolipoprotein B-100	P04114	513+CVQSTKxpSLMIQK	C:Carbamidomethylation p:Hydroxylation	1534.78	22	3	plasma	6.82							1.85
H	MTD000012	Apolipoprotein B-100	P04114	513+CVQSTKxpSLMIQK	C:Carbamidomethylation p:Hydroxylation	1534.78	22	3	Gel	6.82	0.609			0.309	0.198	0.206	0.218	0.117
H	MTD000012	Apolipoprotein B-100	P04114	52+YTYNYEAESSSGVPGTADSR	none	2152.92	42	2	plasma	9			0.861	0.752			0.068	0.134
H	MTD000012	Apolipoprotein B-100	P04114	52+YTYNYEAESSSGVPGTADSR	none	2152.92	42	2	Gel	9		0.523	0.739	0.387		0.047	0.11	0.026
H	MTD000012	Apolipoprotein B-100	P04114	52+YTYNYEAESSSGVPGTADSR	none	2152.92	42	3	plasma	9				0.612			0.443	0.136
H	MTD000012	Apolipoprotein B-100	P04114	52+YTYNYEAESSSGVPGTADSR	none	2152.92	42	3	Gel	9	0.776	0.477	0.488	0.447	0.172	0.093	0.09	0.083
H	MTD000012	Apolipoprotein B-100	P04114	526+AAIQALRK	none	869.54	22	2	plasma	4.18							0.39	0.379
H	MTD000012	Apolipoprotein B-100	P04114	526+AAIQALRK	none	869.54	22	3	plasma	4.18				0.659			0.19	0.118
H	MTD000012	Apolipoprotein B-100	P04114	526+AAIQALRK	none	869.54	22	3	Gel	4.18
H	MTD000012	Apolipoprotein B-100	P04114	538+DKDQEVLLQTFLDDASPGDK	none	2233.07	37	2	plasma	17.69							0.845	0.946
H	MTD000012	Apolipoprotein B-100	P04114	538+DKDQEVLLQTFLDDASPGDK	none	2233.07	37	3	Gel	17.69
H	MTD000012	Apolipoprotein B-100	P04114	538+DKDQEVLLQTFLDDASPGDK	none	2233.07	37	3	plasma	17.69
H	MTD000012	Apolipoprotein B-100	P04114	538+DKDQEVLLQTFLDDASPGDKR	none	2389.18	40	2	plasma	16.69			0.833				0.077
H	MTD000012	Apolipoprotein B-100	P04114	538+DKDQEVLLQTFLDDASPGDKR	none	2389.18	40	3	plasma	16.69
H	MTD000012	Apolipoprotein B-100	P04114	538+DKDQEVLLQTFLDDASPGDKR	none	2389.18	40	3	Gel	16.69							0.229	0.245
H	MTD000012	Apolipoprotein B-100	P04114	538+DKDQEVLLQTFLDDASPGDKR	none	2389.18	40	4	plasma	16.69
H	MTD000012	Apolipoprotein B-100	P04114	538+DKDQEVLLQTFLDDASPGDKR	none	2389.18	40	4	Gel	16.69						0.411	0.334	0.48
H	MTD000012	Apolipoprotein B-100	P04114	559+LAAYLMLMR	none	1080.58	16	2	plasma	16.49
H	MTD000012	Apolipoprotein B-100	P04114	559+LAAYLMLMR	none	1080.58	16	2	Gel	16.49					0.076	0.345	0.248
H	MTD000012	Apolipoprotein B-100	P04114	559+LAAYLMLMR	none	1080.58	16	3	plasma	16.49							8.055
H	MTD000012	Apolipoprotein B-100	P04114	559+LAAYLMLxmR	m:Oxidized methionine	1096.58	16	2	plasma	13.58							2.038	2.367
H	MTD000012	Apolipoprotein B-100	P04114	559+LAAYLMLxmR	m:Oxidized methionine	1096.58	16	2	Gel	13.58
H	MTD000012	Apolipoprotein B-100	P04114	559+LAAYLMLxmR	m:Oxidized methionine	1096.58	16	3	Gel	13.58
H	MTD000012	Apolipoprotein B-100	P04114	559+LAAYLxmLMR	m:Oxidized methionine	1096.58	16	2	plasma	14.94							2.038	2.708
H	MTD000012	Apolipoprotein B-100	P04114	559+LAAYLxmLMR	m:Oxidized methionine	1096.58	16	2	Gel	14.94
H	MTD000012	Apolipoprotein B-100	P04114	559+LAAYLxmLMR	m:Oxidized methionine	1096.58	16	3	Gel	14.94
H	MTD000012	Apolipoprotein B-100	P04114	559+LAAYLxmLxmR	m:Oxidized methionine	1112.57	16	2	plasma	11.99
H	MTD000012	Apolipoprotein B-100	P04114	559+LAAYLxmLxmR	m:Oxidized methionine	1112.57	16	2	Gel	11.99						0.677	0.357	0.433
H	MTD000012	Apolipoprotein B-100	P04114	559+LAAYLxmLxmR	m:Oxidized methionine	1112.57	16	3	Gel	11.99
H	MTD000012	Apolipoprotein B-100	P04114	568+SPSQADINK	none	958.47	21	2	plasma	2.08			0.552				0.136
H	MTD000012	Apolipoprotein B-100	P04114	568+SPSQADINK	none	958.47	21	2	Gel	2.08						0.856		0.232
H	MTD000012	Apolipoprotein B-100	P04114	568+SPSQADINKIVQILPWEQNEQVK	none	2663.39	50	2	plasma	17.03
H	MTD000012	Apolipoprotein B-100	P04114	568+SPSQADINKIVQILPWEQNEQVK	none	2663.39	50	3	Gel	17.03
H	MTD000012	Apolipoprotein B-100	P04114	568+SPSQADINKIVQILPWEQNEQVK	none	2663.39	50	3	plasma	17.03							0.931	1.252
H	MTD000012	Apolipoprotein B-100	P04114	568+SPSQADINKIVQILPWEQNEQVK	none	2663.39	50	4	Gel	17.03
H	MTD000012	Apolipoprotein B-100	P04114	568+SPSQADINKIVQILPWEQNEQVK	none	2663.39	50	4	plasma	17.03							1.649	1.807
H	MTD000012	Apolipoprotein B-100	P04114	577+IVQILPWEQNEQVK	none	1722.93	29	2	plasma	15.71
H	MTD000012	Apolipoprotein B-100	P04114	577+IVQILPWEQNEQVK	none	1722.93	29	2	Gel	15.71	0.773	0.512			0.121	0.136	0.228	0.265
H	MTD000012	Apolipoprotein B-100	P04114	577+IVQILPWEQNEQVK	none	1722.93	29	3	plasma	15.71			0.696	0.615			0.098	0.057
H	MTD000012	Apolipoprotein B-100	P04114	577+IVQILPWEQNEQVK	none	1722.93	29	3	Gel	15.71	0.709				0.122	0.422	0.333	0.32
H	MTD000012	Apolipoprotein B-100	P04114	617+EALKESQLPTVMDFR	none	1762.89	30	2	plasma	14.03			0.513	0.267			0.033	0.064
H	MTD000012	Apolipoprotein B-100	P04114	617+EALKESQLPTVMDFR	none	1762.89	30	2	Gel	14.03							0.955	0.789
H	MTD000012	Apolipoprotein B-100	P04114	617+EALKESQLPTVMDFR	none	1762.89	30	3	plasma	14.03							0.223	0.528
H	MTD000012	Apolipoprotein B-100	P04114	617+EALKESQLPTVMDFR	none	1762.89	30	3	Gel	14.03	0.676	0.638	0.77		0.129	0.193	0.057	0.317
H	MTD000012	Apolipoprotein B-100	P04114	617+EALKESQLPTVMDFRK	none	1890.99	31	2	plasma	12.12				0.54				0.13
H	MTD000012	Apolipoprotein B-100	P04114	617+EALKESQLPTVMDFRK	none	1890.99	31	3	plasma	12.12			0.624	0.495			0.044	0.026
H	MTD000012	Apolipoprotein B-100	P04114	617+EALKESQLPTVMDFRK	none	1890.99	31	3	Gel	12.12
H	MTD000012	Apolipoprotein B-100	P04114	617+EALKESQLPTVMDFRK	none	1890.99	31	4	plasma	12.12				0.339			0.353	0.144
H	MTD000012	Apolipoprotein B-100	P04114	617+EALKESQLPTVMDFRK	none	1890.99	31	4	Gel	12.12							0.315	0.795
H	MTD000012	Apolipoprotein B-100	P04114	617+EALKESQLPTVxmDFRK	m:Oxidized methionine	1906.98	31	2	plasma	10.27
H	MTD000012	Apolipoprotein B-100	P04114	617+EALKESQLPTVxmDFRK	m:Oxidized methionine	1906.98	31	3	plasma	10.27							1.111	1.099
H	MTD000012	Apolipoprotein B-100	P04114	617+EALKESQLPTVxmDFRK	m:Oxidized methionine	1906.98	31	3	Gel	10.27
H	MTD000012	Apolipoprotein B-100	P04114	617+EALKESQLPTVxmDFRK	m:Oxidized methionine	1906.98	31	4	Gel	10.27
H	MTD000012	Apolipoprotein B-100	P04114	617+EALKESQLxpTVMDFR	p:Hydroxylation	1778.89	30	2	plasma	11.88
H	MTD000012	Apolipoprotein B-100	P04114	617+EALKESQLxpTVMDFR	p:Hydroxylation	1778.89	30	3	plasma	11.88
H	MTD000012	Apolipoprotein B-100	P04114	617+EALKESQLxpTVMDFR	p:Hydroxylation	1778.89	30	3	Gel	11.88						0.207
H	MTD000012	Apolipoprotein B-100	P04114	621+ESQLPTVMDFR	none	1321.63	21	2	plasma	14.4
H	MTD000012	Apolipoprotein B-100	P04114	621+ESQLPTVMDFR	none	1321.63	21	2	Gel	14.4	0.82				0.129		0.262	0.307
H	MTD000012	Apolipoprotein B-100	P04114	621+ESQLPTVMDFR	none	1321.63	21	3	plasma	14.4
H	MTD000012	Apolipoprotein B-100	P04114	621+ESQLPTVMDFR	none	1321.63	21	3	Gel	14.4			0.629			0.309	0.134	0.228
H	MTD000012	Apolipoprotein B-100	P04114	621+ESQLPTVMDFRK	none	1449.73	22	2	plasma	12.02			0.413				0.158
H	MTD000012	Apolipoprotein B-100	P04114	621+ESQLPTVMDFRK	none	1449.73	22	2	Gel	12.02
H	MTD000012	Apolipoprotein B-100	P04114	621+ESQLPTVMDFRK	none	1449.73	22	3	plasma	12.02			0.307				0.085
H	MTD000012	Apolipoprotein B-100	P04114	621+ESQLPTVMDFRK	none	1449.73	22	3	Gel	12.02					0.396	0.922	0.21	0.395
H	MTD000012	Apolipoprotein B-100	P04114	621+ESQLPTVxmDFR	m:Oxidized methionine	1337.63	21	2	Gel	11.72
H	MTD000012	Apolipoprotein B-100	P04114	621+ESQLPTVxmDFR	m:Oxidized methionine	1337.63	21	3	Gel	11.72
H	MTD000012	Apolipoprotein B-100	P04114	621+ESQLPTVxmDFRK	m:Oxidized methionine	1465.72	22	2	plasma	9.8
H	MTD000012	Apolipoprotein B-100	P04114	621+ESQLPTVxmDFRK	m:Oxidized methionine	1465.72	22	2	Gel	9.8
H	MTD000012	Apolipoprotein B-100	P04114	621+ESQLPTVxmDFRK	m:Oxidized methionine	1465.72	22	3	Gel	9.8							0.257	0.541
H	MTD000012	Apolipoprotein B-100	P04114	621+ESQLxpTVMDFRK	p:Hydroxylation	1465.72	22	2	plasma	9.77
H	MTD000012	Apolipoprotein B-100	P04114	621+ESQLxpTVMDFRK	p:Hydroxylation	1465.72	22	2	Gel	9.77
H	MTD000012	Apolipoprotein B-100	P04114	621+ESQLxpTVMDFRK	p:Hydroxylation	1465.72	22	3	Gel	9.77							0.257	0.541
H	MTD000012	Apolipoprotein B-100	P04114	642+SVSLPSLDPASAK	none	1270.68	28	2	plasma	12.33
H	MTD000012	Apolipoprotein B-100	P04114	642+SVSLPSLDPASAK	none	1270.68	28	2	Gel	12.33	0.559				0.118	0.085	0.013	0.053
H	MTD000012	Apolipoprotein B-100	P04114	655+IEGNLIFDPNNYLPK	none	1745.9	23	2	plasma	18.19
H	MTD000012	Apolipoprotein B-100	P04114	655+IEGNLIFDPNNYLPK	none	1745.9	23	2	Gel	18.19	0.555	0.22	0.37	0.318	0.085	0.077	0.084	0.171
H	MTD000012	Apolipoprotein B-100	P04114	655+IEGNLIFDPNNYLPK	none	1745.9	23	3	plasma	18.19							0.431	0.623
H	MTD000012	Apolipoprotein B-100	P04114	655+IEGNLIFDPNNYLPK	none	1745.9	23	3	Gel	18.19	0.514	0.613			0.065	0.047	0.369	0.539
H	MTD000012	Apolipoprotein B-100	P04114	675+TTLTAFGFASADLIEIGLEGK	none	2153.13	36	2	plasma	22.47			0.834				0.138	0.2
H	MTD000012	Apolipoprotein B-100	P04114	675+TTLTAFGFASADLIEIGLEGK	none	2153.13	36	2	Gel	22.47	0.896		0.623		0.18		0.074
H	MTD000012	Apolipoprotein B-100	P04114	675+TTLTAFGFASADLIEIGLEGK	none	2153.13	36	3	plasma	22.47							0.753	0.855
H	MTD000012	Apolipoprotein B-100	P04114	675+TTLTAFGFASADLIEIGLEGK	none	2153.13	36	3	Gel	22.47	0.912		0.69		0.038		0.123	0.251
H	MTD000012	Apolipoprotein B-100	P04114	696+GFEPTLEALFGK	none	1307.68	21	2	plasma	19.06
H	MTD000012	Apolipoprotein B-100	P04114	696+GFEPTLEALFGK	none	1307.68	21	2	Gel	19.06	0.699		0.259	-0.003	0.098	0.212	0.065	0.083
H	MTD000012	Apolipoprotein B-100	P04114	696+GFEPTLEALFGK	none	1307.68	21	3	plasma	19.06
H	MTD000012	Apolipoprotein B-100	P04114	696+GFEPTLEALFGK	none	1307.68	21	3	Gel	19.06				0.7		0.462	0.218	0.097
H	MTD000012	Apolipoprotein B-100	P04114	708+QGFFPDSVNK	none	1137.55	17	2	plasma	10.96
H	MTD000012	Apolipoprotein B-100	P04114	708+QGFFPDSVNK	none	1137.55	17	2	Gel	10.96	0.621				0.152	0.531	0.293	0.568
H	MTD000012	Apolipoprotein B-100	P04114	718+ALYWVNGQVPDGVSK	none	1631.83	24	2	plasma	13.65
H	MTD000012	Apolipoprotein B-100	P04114	718+ALYWVNGQVPDGVSK	none	1631.83	24	2	Gel	13.65
H	MTD000012	Apolipoprotein B-100	P04114	718+ALYWVNGQVPDGVSK	none	1631.83	24	3	plasma	13.65
H	MTD000012	Apolipoprotein B-100	P04114	718+ALYWVNGQVPDGVSK	none	1631.83	24	3	Gel	13.65
H	MTD000012	Apolipoprotein B-100	P04114	733+VLVDHFGYTKDDKHEQDMVNGIMLSVEK	none	3246.57	43	3	plasma	13.65
H	MTD000012	Apolipoprotein B-100	P04114	733+VLVDHFGYTKDDKHEQDMVNGIMLSVEK	none	3246.57	43	4	plasma	13.65							0.32
H	MTD000012	Apolipoprotein B-100	P04114	743+DDKHEQDMVNGIMLSVEK	none	2086.97	33	2	plasma	13.4			1.004	0.948			0.101	0.195
H	MTD000012	Apolipoprotein B-100	P04114	743+DDKHEQDMVNGIMLSVEK	none	2086.97	33	3	plasma	13.4							0.215	0.275
H	MTD000012	Apolipoprotein B-100	P04114	743+DDKHEQDMVNGIMLSVEK	none	2086.97	33	3	Gel	13.4			0.921				0.127	0.3
H	MTD000012	Apolipoprotein B-100	P04114	743+DDKHEQDMVNGIMLSVEK	none	2086.97	33	4	plasma	13.4							0.336	0.252
H	MTD000012	Apolipoprotein B-100	P04114	743+DDKHEQDMVNGIMLSVEK	none	2086.97	33	4	Gel	13.4			0.919			0.74	0.135	0.339
H	MTD000012	Apolipoprotein B-100	P04114	76+INCKVELEVPQLCSFILK	C:Carbamidomethylation	2189.16	29	2	plasma	18.34			0.431	0.248			0.075	0.092
H	MTD000012	Apolipoprotein B-100	P04114	76+INCKVELEVPQLCSFILK	C:Carbamidomethylation	2189.16	29	3	plasma	18.34							0.626	1.017
H	MTD000012	Apolipoprotein B-100	P04114	76+INCKVELEVPQLCSFILK	C:Carbamidomethylation	2189.16	29	3	Gel	18.34
H	MTD000012	Apolipoprotein B-100	P04114	76+INCKVELEVPQLCSFILK	C:Carbamidomethylation	2189.16	29	4	plasma	18.34
H	MTD000012	Apolipoprotein B-100	P04114	767+SKEVPEAR	none	914.48	22	2	plasma	1.88
H	MTD000012	Apolipoprotein B-100	P04114	767+SKEVPEAR	none	914.48	22	2	Gel	1.88						1.129		2.688
H	MTD000012	Apolipoprotein B-100	P04114	767+SKEVPEAR	none	914.48	22	3	plasma	1.88			0.964				0.198	0.656
H	MTD000012	Apolipoprotein B-100	P04114	767+SKEVPEAR	none	914.48	22	3	Gel	1.88					0.395	0.42	0.266
H	MTD000012	Apolipoprotein B-100	P04114	779+ILGEELGFASLHDLQLLGK	none	2052.13	35	2	plasma	19.56
H	MTD000012	Apolipoprotein B-100	P04114	779+ILGEELGFASLHDLQLLGK	none	2052.13	35	2	Gel	19.56			0.452	0.49			0.093	0.104
H	MTD000012	Apolipoprotein B-100	P04114	779+ILGEELGFASLHDLQLLGK	none	2052.13	35	3	plasma	19.56
H	MTD000012	Apolipoprotein B-100	P04114	779+ILGEELGFASLHDLQLLGK	none	2052.13	35	3	Gel	19.56			0.647			0.398	0.136	0.322
H	MTD000012	Apolipoprotein B-100	P04114	779+ILGEELGFASLHDLQLLGK	none	2052.13	35	4	Gel	19.56			0.588				0.158	0.203
H	MTD000012	Apolipoprotein B-100	P04114	80+VELEVPQLCSFILK	C:Carbamidomethylation	1673.91	23	2	plasma	20.08			0.483				0.171	0.359
H	MTD000012	Apolipoprotein B-100	P04114	80+VELEVPQLCSFILK	C:Carbamidomethylation	1673.91	23	2	Gel	20.08			0.423	0.049		0.337	0.067	0.138
H	MTD000012	Apolipoprotein B-100	P04114	80+VELEVPQLCSFILK	C:Carbamidomethylation	1673.91	23	3	plasma	20.08							0.731
H	MTD000012	Apolipoprotein B-100	P04114	80+VELEVPQLCSFILK	C:Carbamidomethylation	1673.91	23	3	Gel	20.08			0.795	0.673	0.212	0.281	0.16	0.089
H	MTD000012	Apolipoprotein B-100	P04114	805+TLQGIPQMIGEVIR	none	1553.86	27	2	plasma	19.15
H	MTD000012	Apolipoprotein B-100	P04114	805+TLQGIPQMIGEVIR	none	1553.86	27	2	Gel	19.15		0.528	0.314		0.211	0.118	0.153	0.24
H	MTD000012	Apolipoprotein B-100	P04114	805+TLQGIPQMIGEVIR	none	1553.86	27	3	plasma	19.15							0.442	0.535
H	MTD000012	Apolipoprotein B-100	P04114	805+TLQGIPQMIGEVIR	none	1553.86	27	3	Gel	19.15					0.306	0.233	0.263	0.436
H	MTD000012	Apolipoprotein B-100	P04114	805+TLQGIPQMIGEVIRK	none	1681.95	28	2	plasma	16.85			0.522	0.371			0.089	0.146
H	MTD000012	Apolipoprotein B-100	P04114	805+TLQGIPQMIGEVIRK	none	1681.95	28	3	plasma	16.85			0.463	0.243			0.162	0.101
H	MTD000012	Apolipoprotein B-100	P04114	805+TLQGIPQMIGEVIRK	none	1681.95	28	3	Gel	16.85			0.556	0.343			0.169	0.181
H	MTD000012	Apolipoprotein B-100	P04114	805+TLQGIPQxmIGEVIR	m:Oxidized methionine	1569.85	27	2	plasma	15.5							0.71	0.254
H	MTD000012	Apolipoprotein B-100	P04114	805+TLQGIPQxmIGEVIR	m:Oxidized methionine	1569.85	27	2	Gel	15.5	0.394	0.124	0.383	0.038	0.116	0.117	0.07	0.119
H	MTD000012	Apolipoprotein B-100	P04114	805+TLQGIPQxmIGEVIR	m:Oxidized methionine	1569.85	27	3	plasma	15.5
H	MTD000012	Apolipoprotein B-100	P04114	805+TLQGIPQxmIGEVIR	m:Oxidized methionine	1569.85	27	3	Gel	15.5					0.671	1.646	0.618	0.763
H	MTD000012	Apolipoprotein B-100	P04114	805+TLQGIxpQMIGEVIR	p:Hydroxylation	1569.85	27	2	plasma	15.39							0.71	0.254
H	MTD000012	Apolipoprotein B-100	P04114	805+TLQGIxpQMIGEVIR	p:Hydroxylation	1569.85	27	2	Gel	15.39	0.394	0.124	0.383	0.038	0.116	0.117	0.07	0.119
H	MTD000012	Apolipoprotein B-100	P04114	805+TLQGIxpQMIGEVIR	p:Hydroxylation	1569.85	27	3	plasma	15.39
H	MTD000012	Apolipoprotein B-100	P04114	805+TLQGIxpQMIGEVIR	p:Hydroxylation	1569.85	27	3	Gel	15.39					0.671	1.646	0.618	0.763
H	MTD000012	Apolipoprotein B-100	P04114	805+TLQGIxpQMIGEVIRK	p:Hydroxylation	1697.95	28	3	plasma	13.88								0.753
H	MTD000012	Apolipoprotein B-100	P04114	805+TLQGIxpQMIGEVIRK	p:Hydroxylation	1697.95	28	3	Gel	13.88				0.976			0.406	0.182
H	MTD000012	Apolipoprotein B-100	P04114	935+LLSGGNTLHLVSTTK	none	1539.86	18	2	plasma	10.82
H	MTD000012	Apolipoprotein B-100	P04114	935+LLSGGNTLHLVSTTK	none	1539.86	18	2	Gel	10.82			0.411	0.514	0.171	0.407	0.095	0.033
H	MTD000012	Apolipoprotein B-100	P04114	935+LLSGGNTLHLVSTTK	none	1539.86	18	3	plasma	10.82
H	MTD000012	Apolipoprotein B-100	P04114	935+LLSGGNTLHLVSTTK	none	1539.86	18	3	Gel	10.82					0.117	0.238	0.389	0.483
H	MTD000012	Apolipoprotein B-100	P04114	935+LLSGGNTLHLVSTTKTEVIPPLIENR	none	2801.56	40	3	plasma	15.2							1.102	1.31
H	MTD000012	Apolipoprotein B-100	P04114	935+LLSGGNTLHLVSTTKTEVIPPLIENR	none	2801.56	40	4	plasma	15.2							1.252
H	MTD000012	Apolipoprotein B-100	P04114	935+LLSGGNTLHLVSTTKTEVIPPLIENR	none	2801.56	40	4	Gel	15.2
H	MTD000012	Apolipoprotein B-100	P04114	950+TEVIPPLIENR	none	1279.71	22	2	plasma	13.57
H	MTD000012	Apolipoprotein B-100	P04114	950+TEVIPPLIENR	none	1279.71	22	2	Gel	13.57	0.543		0.401	0.227	0.096	0.171	0.139	0.197
H	MTD000012	Apolipoprotein B-100	P04114	950+TEVIPPLIENR	none	1279.71	22	3	plasma	13.57							0.283
H	MTD000012	Apolipoprotein B-100	P04114	950+TEVIPPLIENR	none	1279.71	22	3	Gel	13.57	0.736	0.967			0.066	0.045	0.129	0.194
H	MTD000012	Apolipoprotein C-II	P02655	62+TYLPAVDEK	none	1034.53	15	2	plasma	8.02
H	MTD000012	Apolipoprotein C-II	P02655	62+TYLPAVDEKLR	none	1303.71	19	2	plasma	10
H	MTD000012	Apolipoprotein C-II	P02655	62+TYLPAVDEKLR	none	1303.71	19	3	plasma	10
H	MTD000012	Apolipoprotein C-II	P02655	78+STAAMSTYTGIFTDQVLSVLK	none	2232.13	30	2	Gel	21.9
H	MTD000012	Apolipoprotein C-II	P02655	78+STAAMSTYTGIFTDQVLSVLK	none	2232.13	30	2	plasma	21.9
H	MTD000012	Apolipoprotein C-II	P02655	78+STAAMSTYTGIFTDQVLSVLK	none	2232.13	30	3	Gel	21.9
H	MTD000012	Apolipoprotein C-II	P02655	78+STAAMSTYTGIFTDQVLSVLK	none	2232.13	30	3	plasma	21.9
H	MTD000012	Apolipoprotein C-II	P02655	78+STAAxmSTYTGIFTDQVLSVLKGEE	m:Oxidized methionine	2563.24	40	2	plasma	21							2.544	2.147
H	MTD000012	Apolipoprotein C-II	P02655	78+STAAxmSTYTGIFTDQVLSVLKGEE	m:Oxidized methionine	2563.24	40	3	plasma	21
H	MTD000012	Apolipoprotein C-III	P02656	42+TAKDALSSVQESQVAQQAR	none	2016.02	51	2	plasma	7.37							0.252	0.331
H	MTD000012	Apolipoprotein C-III	P02656	42+TAKDALSSVQESQVAQQAR	none	2016.02	51	3	plasma	7.37
H	MTD000012	Apolipoprotein C-III	P02656	42+TAKDALSSVQESQVAQQAR	none	2016.02	51	4	plasma	7.37
H	MTD000012	Apolipoprotein C-III	P02656	45+DALSSVQESQVAQQAR	none	1715.84	47	2	plasma	8.88
H	MTD000012	Apolipoprotein C-III	P02656	45+DALSSVQESQVAQQAR	none	1715.84	47	3	Gel	8.88
H	MTD000012	Apolipoprotein C-III	P02656	45+DALSSVQESQVAQQAR	none	1715.84	47	3	plasma	8.88
H	MTD000012	Apolipoprotein C-III	P02656	61+GWVTDGFSSLKDYWSTVKDK	none	2318.12	22	2	plasma	17
H	MTD000012	Apolipoprotein C-III	P02656	61+GWVTDGFSSLKDYWSTVKDK	none	2318.12	22	3	plasma	17
H	MTD000012	Apolipoprotein C-III	P02656	61+GWVTDGFSSLKDYWSTVKDK	none	2318.12	22	4	plasma	17
H	MTD000012	Apolipoprotein C-IV	P55056	119+LVCGDKDQG	C:Carbamidomethylation	990.44	15	2	plasma	2.27							1.662	1.236
H	MTD000012	Apolipoprotein C-IV	P55056	80+GFMQTYYDDHLR	none	1544.67	19	2	plasma	11.02							0.32	0.407
H	MTD000012	Apolipoprotein C-IV	P55056	80+GFMQTYYDDHLR	none	1544.67	19	3	plasma	11.02
H	MTD000012	Apolipoprotein C-IV	P55056	80+GFMQTYYDDHLRDLGPLTK	none	2269.08	28	2	plasma	14.32
H	MTD000012	Apolipoprotein C-IV	P55056	80+GFMQTYYDDHLRDLGPLTK	none	2269.08	28	3	plasma	14.32
H	MTD000012	Apolipoprotein C-IV	P55056	80+GFMQTYYDDHLRDLGPLTK	none	2269.08	28	4	plasma	14.32
H	MTD000012	Apolipoprotein D	P05090	165+NILTSNNIDVKK	none	1357.76	15	2	plasma	8.57
H	MTD000012	Apolipoprotein D	P05090	165+NILTSNNIDVKK	none	1357.76	15	3	Gel	8.57
H	MTD000012	Apolipoprotein D	P05090	165+NILTSNNIDVKK	none	1357.76	15	3	plasma	8.57
H	MTD000012	Apolipoprotein D	P05090	28+CPNPPVQENFDVNKYLGR	C:Carbamidomethylation	2146.03	33	2	plasma	12.88
H	MTD000012	Apolipoprotein D	P05090	28+CPNPPVQENFDVNKYLGR	C:Carbamidomethylation	2146.03	33	3	plasma	12.88
H	MTD000012	Apolipoprotein D	P05090	28+CPNPPVQENFDVNKYLGR	C:Carbamidomethylation	2146.03	33	3	Gel	12.88
H	MTD000012	Apolipoprotein D	P05090	46+WYEIEKIPTTFENGR	none	1881.93	26	2	plasma	14.32							1.449	1.146
H	MTD000012	Apolipoprotein D	P05090	46+WYEIEKIPTTFENGR	none	1881.93	26	3	Gel	14.32
H	MTD000012	Apolipoprotein D	P05090	46+WYEIEKIPTTFENGR	none	1881.93	26	3	plasma	14.32							2.37	1.919
H	MTD000012	Apolipoprotein E	P02649	138+GEVQAMLGQSTEELR	none	1646.79	37	2	Gel	12.1
H	MTD000012	Apolipoprotein E	P02649	138+GEVQAMLGQSTEELR	none	1646.79	37	2	plasma	12.1
H	MTD000012	Apolipoprotein E	P02649	138+GEVQAMLGQSTEELR	none	1646.79	37	3	Gel	12.1
H	MTD000012	Apolipoprotein E	P02649	138+GEVQAMLGQSTEELR	none	1646.79	37	3	plasma	12.1
H	MTD000012	Apolipoprotein E	P02649	138+GEVQAMLGQSTEELRVR	none	1901.96	41	2	plasma	12.68
H	MTD000012	Apolipoprotein E	P02649	138+GEVQAMLGQSTEELRVR	none	1901.96	41	3	plasma	12.68
H	MTD000012	Apolipoprotein E	P02649	169+DADDLQKR	none	959.47	18	2	plasma	2.23
H	MTD000012	Apolipoprotein E	P02649	169+DADDLQKR	none	959.47	18	3	plasma	2.23
H	MTD000012	Apolipoprotein E	P02649	247+LDEVKEQVAEVR	none	1413.75	28	2	plasma	6.52
H	MTD000012	Apolipoprotein E	P02649	247+LDEVKEQVAEVR	none	1413.75	28	3	plasma	6.52							0.576	0.887
H	MTD000012	Apolipoprotein E	P02649	270+LQAEAFQAR	none	1032.54	28	2	Gel	6.77
H	MTD000012	Apolipoprotein E	P02649	270+LQAEAFQAR	none	1032.54	28	2	plasma	6.77
H	MTD000012	Apolipoprotein E	P02649	270+LQAEAFQAR	none	1032.54	28	3	plasma	6.77
H	MTD000012	Apolipoprotein E	P02649	279+LKSWFEPLVEDMQR	none	1776.89	26	2	plasma	16.9							0.465	0.34
H	MTD000012	Apolipoprotein E	P02649	279+LKSWFEPLVEDMQR	none	1776.89	26	3	plasma	16.9							3.102	3.11
H	MTD000012	Apolipoprotein E	P02649	281+SWFEPLVEDxmQR	m:Oxidized methionine	1551.7	25	2	plasma	14.82
H	MTD000012	Apolipoprotein E	P02649	57+WVQTLSEQVQEELLSSQVTQELR	none	2729.39	51	2	plasma	19.15
H	MTD000012	Apolipoprotein E	P02649	57+WVQTLSEQVQEELLSSQVTQELR	none	2729.39	51	3	plasma	19.15
H	MTD000012	Apolipoprotein E	P02649	57+WVQTLSEQVQEELLSSQVTQELR	none	2729.39	51	3	Gel	19.15
H	MTD000012	Apolipoprotein E	P02649	57+WVQTLSEQVQEELLSSQVTQELR	none	2729.39	51	4	Gel	19.15
H	MTD000012	Apolipoprotein E	P02649	80+ALMDETMKELK	none	1307.65	19	2	plasma	10.67
H	MTD000012	Apolipoprotein E	P02649	80+ALMDETMKELK	none	1307.65	19	3	plasma	10.67
H	MTD000012	Apolipoprotein E	P02649	91+AYKSELEEQLTPVAEETR	none	2092.03	43	2	plasma	10.87
H	MTD000012	Apolipoprotein E	P02649	91+AYKSELEEQLTPVAEETR	none	2092.03	43	3	Gel	10.87
H	MTD000012	Apolipoprotein E	P02649	91+AYKSELEEQLTPVAEETR	none	2092.03	43	3	plasma	10.87				1.294				0.082
H	MTD000012	Apolipoprotein E	P02649	91+AYKSELEEQLTPVAEETRAR	none	2319.17	51	3	plasma	10.23
H	MTD000012	Apolipoprotein E	P02649	91+AYKSELEEQLTPVAEETRAR	none	2319.17	51	4	plasma	10.23
H	MTD000012	Complement C4-A	P0C0L4	723+VQQPDCREPFLSCCQFAESLR	C:Carbamidomethylation	2626.17	50	3	plasma	13.25			0.484				0.199
H	MTD000012	Complement C4-A	P0C0L4	957+TLEIPGNSDPNMIPDGDFNSYVR	none	2550.17	41	2	plasma	15.9							1.767
H	MTD000012	Complement C4-A	P0C0L4	957+TLEIPGNSDPNMIPDGDFNSYVR	none	2550.17	41	3	plasma	15.9
H	MTD000012	Fibrinogen alpha chain	P02671	468+TVIGPDGHKEVTK	none	1379.74	19	2	plasma	3.15							0.549	0.786
H	MTD000012	Fibrinogen alpha chain	P02671	468+TVIGPDGHKEVTK	none	1379.74	19	3	plasma	3.15							0.367
H	MTD000012	Fibrinogen alpha chain	P02671	481+EVVTSEDGSDCPEAMDLGTLSGIGTLDGFR	C:Carbamidomethylation	3127.4	55	2	plasma	18.72							0.477	0.422
H	MTD000012	Fibrinogen alpha chain	P02671	481+EVVTSEDGSDCPEAMDLGTLSGIGTLDGFR	C:Carbamidomethylation	3127.4	55	3	plasma	18.72							0.325	0.514
H	MTD000012	Fibrinogen alpha chain	P02671	603+MADEAGSEADHEGTHSTK	none	1871.76	45	2	plasma	2.12
H	MTD000012	Fibrinogen alpha chain	P02671	603+MADEAGSEADHEGTHSTK	none	1871.76	45	3	plasma	2.12							0.317	0.258
H	MTD000012	Fibrinogen alpha chain	P02671	603+MADEAGSEADHEGTHSTK	none	1871.76	45	4	plasma	2.12							0.516
H	MTD000012	Keratin, type I cytoskeletal 10	P13645	323+SQYEQLAEQNR	none	1364.63	33	2	plasma	6.18
H	MTD000012	Keratin, type I cytoskeletal 10	P13645	371+NVQALEIELQSQLALK	none	1796	37	2	plasma	18.03
H	MTD000012	Keratin, type II cytoskeletal 1	P04264	200+FLEQQNQVLQTKWELLQQVDTSTR	none	2931.51	46	3	plasma	16.2
H	MTD000012	Keratin, type II cytoskeletal 1	P04264	344+SLDLDSIIAEVK	none	1301.71	21	2	Gel	18.8
H	MTD000012	Keratin, type II cytoskeletal 1	P04264	418+QISNLQQSISDAEQR	none	1715.84	41	2	plasma	10.22
H	MTD000012	Keratin, type II cytoskeletal 1	P04264	418+QISNLQQSISDAEQR	none	1715.84	41	3	plasma	10.22
H	MTD000012	Keratin, type II cytoskeletal 1	P04264	418+QISNLQQSISDAEQR	none	1715.84	41	3	Gel	10.22
H	MTD000012	Serum albumin	P02768	139+LVRPEVDVMCTAFHDNEETFLK	C:Carbamidomethylation	2649.26	38	2	plasma	15.05
H	MTD000012	Serum albumin	P02768	139+LVRPEVDVMCTAFHDNEETFLK	C:Carbamidomethylation	2649.26	38	3	plasma	15.05
H	MTD000012	Serum albumin	P02768	139+LVRPEVDVMCTAFHDNEETFLK	C:Carbamidomethylation	2649.26	38	4	plasma	15.05
H	MTD000012	Serum albumin	P02768	169+RHPYFYAPELLFFAK	none	1897.99	27	2	plasma	17.87
H	MTD000012	Serum albumin	P02768	169+RHPYFYAPELLFFAK	none	1897.99	27	3	plasma	17.87
H	MTD000012	Serum albumin	P02768	169+RHPYFYAPELLFFAK	none	1897.99	27	4	plasma	17.87
H	MTD000012	Serum albumin	P02768	169+RHPYFYAPELLFFAKR	none	2054.09	30	2	plasma	16.2
H	MTD000012	Serum albumin	P02768	169+RHPYFYAPELLFFAKR	none	2054.09	30	4	plasma	16.2
H	MTD000012	Serum albumin	P02768	185+YKAAFTECCQAADK	C:Carbamidomethylation	1661.72	31	2	plasma	6
H	MTD000012	Serum albumin	P02768	185+YKAAFTECCQAADK	C:Carbamidomethylation	1661.72	31	3	plasma	6
H	MTD000012	Serum albumin	P02768	234+AFKAWAVAR	none	1018.57	21	2	plasma	8.67
H	MTD000012	Serum albumin	P02768	234+AFKAWAVAR	none	1018.57	21	3	plasma	8.67
H	MTD000012	Serum albumin	P02768	250+AEFAEVSKLVTDLTK	none	1649.89	25	2	plasma	17.25
H	MTD000012	Serum albumin	P02768	250+AEFAEVSKLVTDLTK	none	1649.89	25	3	plasma	17.25
H	MTD000012	Serum albumin	P02768	311+SHCIAEVENDEMPADLPSLAADFVESKDVCK	C:Carbamidomethylation	3475.56	67	3	plasma	17.67
H	MTD000012	Serum albumin	P02768	311+SHCIAEVENDEMPADLPSLAADFVESKDVCK	C:Carbamidomethylation	3475.56	67	4	plasma	17.67
H	MTD000012	Serum albumin	P02768	35+FKDLGEENFK	none	1225.6	16	2	plasma	7.83
H	MTD000012	Serum albumin	P02768	35+FKDLGEENFK	none	1225.6	16	3	plasma	7.83
H	MTD000012	Serum albumin	P02768	361+RHPDYSVVLLLR	none	1466.84	20	2	plasma	12.96								0.779
H	MTD000012	Serum albumin	P02768	361+RHPDYSVVLLLR	none	1466.84	20	3	plasma	12.96
H	MTD000012	Serum albumin	P02768	361+RHPDYSVVLLLR	none	1466.84	20	4	plasma	12.96
H	MTD000012	Serum albumin	P02768	384+CCAAADPHECYAK	C:Carbamidomethylation	1551.59	33	2	plasma	3.15								0.576
H	MTD000012	Serum albumin	P02768	384+CCAAADPHECYAK	C:Carbamidomethylation	1551.59	33	3	plasma	3.15								4.926
H	MTD000012	Serum albumin	P02768	414+QNCELFEQLGEYK	C:Carbamidomethylation	1656.75	28	2	plasma	13.88
H	MTD000012	Serum albumin	P02768	414+QNCELFEQLGEYK	C:Carbamidomethylation	1656.75	28	3	plasma	13.88
H	MTD000012	Serum albumin	P02768	414+QNCELFEQLGEYK	C:Carbamidomethylation	1656.75	28	3	Gel	13.88
H	MTD000012	Serum albumin	P02768	414+QNCELFEQLGEYKFQNALLVR	C:Carbamidomethylation	2598.29	43	3	plasma	17.92
H	MTD000012	Serum albumin	P02768	414+QNCELFEQLGEYKFQNALLVR	C:Carbamidomethylation	2598.29	43	4	plasma	17.92
H	MTD000012	Serum albumin	P02768	427+FQNALLVR	none	959.56	15	2	plasma	10.58							3.113	3.829
H	MTD000012	Serum albumin	P02768	427+FQNALLVR	none	959.56	15	3	plasma	10.58
H	MTD000012	Serum albumin	P02768	438+KVPQVSTPTLVEVSR	none	1638.93	26	2	plasma	10.7
H	MTD000012	Serum albumin	P02768	438+KVPQVSTPTLVEVSR	none	1638.93	26	3	plasma	10.7
H	MTD000012	Serum albumin	P02768	469+RMPCAEDYLSVVLNQLCVLHEKTPVSDR	C:Carbamidomethylation	3328.64	52	4	plasma	20.22
H	MTD000012	Serum albumin	P02768	500+CCTESLVNR	C:Carbamidomethylation	1137.49	16	2	plasma	5.6							1.475
H	MTD000012	Serum albumin	P02768	500+CCTESLVNRRPCFSALEVDETYVPK	C:Carbamidomethylation	3029.4	46	3	plasma	13.32
H	MTD000012	Serum albumin	P02768	500+CCTESLVNRRPCFSALEVDETYVPK	C:Carbamidomethylation	3029.4	46	4	plasma	13.32
H	MTD000012	Serum albumin	P02768	509+RPCFSALEVDETYVPK	C:Carbamidomethylation	1909.92	30	2	plasma	12.72
H	MTD000012	Serum albumin	P02768	509+RPCFSALEVDETYVPK	C:Carbamidomethylation	1909.92	30	3	plasma	12.72							0.961	1.048
H	MTD000012	Serum albumin	P02768	525+EFNAETFTFHADICTLSEKER	C:Carbamidomethylation	2544.16	42	3	plasma	14.28
H	MTD000012	Serum albumin	P02768	525+EFNAETFTFHADICTLSEKER	C:Carbamidomethylation	2544.16	42	4	Gel	14.28
H	MTD000012	Serum albumin	P02768	525+EFNAETFTFHADICTLSEKER	C:Carbamidomethylation	2544.16	42	4	plasma	14.28
H	MTD000012	Serum albumin	P02768	549+KQTALVELVK	none	1127.69	16	2	plasma	9.5
H	MTD000012	Serum albumin	P02768	549+KQTALVELVK	none	1127.69	16	3	plasma	9.5
H	MTD000012	Serum albumin	P02768	550+QTALVELVK	none	999.6	15	2	plasma	11.8							0.284
H	MTD000012	Serum albumin	P02768	66+LVNEVTEFAK	none	1148.61	17	2	plasma	10.4
H	MTD000012	Serum albumin	P02768	76+TCVADESAENCDK	C:Carbamidomethylation	1497.57	29	2	plasma	2.68			0.595				0.109	0.271
H	MTD000012	Serum albumin	P02768	76+TCVADESAENCDK	C:Carbamidomethylation	1497.57	29	3	plasma	2.68
H	MTD000012	Serum albumin	P02768	76+TCVADESAENCDKSLHTLFGDK	C:Carbamidomethylation	2496.09	40	2	plasma	10.77
H	MTD000012	Serum albumin	P02768	76+TCVADESAENCDKSLHTLFGDK	C:Carbamidomethylation	2496.09	40	3	plasma	10.77
H	MTD000012	Serum albumin	P02768	76+TCVADESAENCDKSLHTLFGDK	C:Carbamidomethylation	2496.09	40	4	plasma	10.77
H	MTD000012	Serum albumin	P02768	89+SLHTLFGDKLCTVATLR	C:Carbamidomethylation	1931.03	23	2	plasma	13.87
H	MTD000012	Serum albumin	P02768	89+SLHTLFGDKLCTVATLR	C:Carbamidomethylation	1931.03	23	3	plasma	13.87							1.946	2.227
H	MTD000012	Serum albumin	P02768	89+SLHTLFGDKLCTVATLR	C:Carbamidomethylation	1931.03	23	4	Gel	13.87
H	MTD000012	Serum albumin	P02768	89+SLHTLFGDKLCTVATLR	C:Carbamidomethylation	1931.03	23	4	plasma	13.87
H	MTD000012	Serum albumin	P02768	89+SLHTLFGDKLCTVATLRETYGEMADCCAK	C:Carbamidomethylation	3346.55	48	3	plasma	15.45
H	MTD000012	Serum albumin	P02768	89+SLHTLFGDKLCTVATLRETYGEMADCCAK	C:Carbamidomethylation	3346.55	48	4	plasma	15.45
H	MTD000012	Serum albumin	P02768	98+LCTVATLRETYGEMADCCAK	C:Carbamidomethylation	2348.03	37	2	plasma	12.43
H	MTD000012	Serum albumin	P02768	98+LCTVATLRETYGEMADCCAK	C:Carbamidomethylation	2348.03	37	3	plasma	12.43
H	MTD000012	Serum amyloid A-4 protein	P35542	104+SNEKAEEWGR	none	1204.55	26	2	plasma	3.35							0.424	1.1
H	MTD000012	Serum amyloid A-4 protein	P35542	114+SGKDPDRFRPDGLPK	none	1683.87	29	3	plasma	6.3							0.88	0.529
H	MTD000012	Serum amyloid A-4 protein	P35542	114+SGKDPDRFRPDGLPK	none	1683.87	29	4	plasma	6.3							0.444	0.64
H	MTD000012	Serum amyloid A-4 protein	P35542	27+EALQGVGDMGR	none	1131.53	26	2	plasma	7.87							0.377
H	MTD000012	Serum amyloid A-4 protein	P35542	38+AYWDIMISNHQNSNR	none	1847.84	31	2	plasma	12.32			0.565				0.106	0.238
H	MTD000012	Serum amyloid A-4 protein	P35542	38+AYWDIMISNHQNSNR	none	1847.84	31	2	Gel	12.32			0.071			0.577	0.105	0.361
H	MTD000012	Serum amyloid A-4 protein	P35542	38+AYWDIMISNHQNSNR	none	1847.84	31	3	plasma	12.32							0.238	0.484
H	MTD000012	Serum amyloid A-4 protein	P35542	38+AYWDIMISNHQNSNR	none	1847.84	31	3	Gel	12.32						0.143	0.23	0.216
H	MTD000012	Serum amyloid A-4 protein	P35542	66+GPGGVWAAK	none	841.44	18	2	plasma	6.27							2.056	3.189
H	MTD000012	Serum paraoxonase/arylesterase 1	P27169	291+IFFYDSENPPASEVLR	none	1882.91	33	2	plasma	15.35							0.522	1.124
H	MTD000012	Serum paraoxonase/arylesterase 1	P27169	291+IFFYDSENPPASEVLR	none	1882.91	33	3	plasma	15.35								1.084

## Sheet: PROTEIN OUTPUT
Species	Code	Protein	Accession#	Target RT	Mean Peptide Count	Protein f - 2002baseL-2002H	Protein f - 2002w12L-2002H	Protein f - 2003baseL-2003H	Protein f - 2003w12L-2003H	Protein SD - 2002baseL-2002H	Protein SD - 2002w12L-2002H	Protein SD - 2003baseL-2003H	Protein SD - 2003w12L-2003H	Count - 2002baseL-2002H	Count - 2002w12L-2002H	Count - 2003baseL-2003H	Count - 2003w12L-2003H	BW - 2002baseL-2002H	BW - 2002w12L-2002H	BW - 2003baseL-2003H	BW - 2003w12L-2003H	Uniprot Link
H	MTD000012	Apolipoprotein B-100	P04114	15.84	172	0.753	0.499	0.627	0.473	0.156	0.203	0.182	0.228	110	87	276	215	0.00361121	0.00264011	0.00381848	0.00263515	http://www.uniprot.org/uniprot/P04114
H	MTD000012	Apolipoprotein A-II	P02652	5.85	3			0.476				0.104		0	0	3	0	0.00361121	0.00264011	0.00381848	0.00263515	http://www.uniprot.org/uniprot/P02652
H	MTD000012	Apolipoprotein A-I	P02647	9.05	2			0.613	0.262			0.13	0.394	0	0	2	2	0.00361121	0.00264011	0.00381848	0.00263515	http://www.uniprot.org/uniprot/P02647
H	MTD000012	Serum amyloid A-4 protein	P35542	3.35	2			0.318				0.349		0	0	2	0	0.00361121	0.00264011	0.00381848	0.00263515	http://www.uniprot.org/uniprot/P35542
H	MTD000012	Apolipoprotein A-IV	P06727	3.85	1				0.734					0	0	0	1	0.00361121	0.00264011	0.00381848	0.00263515	http://www.uniprot.org/uniprot/P06727
H	MTD000012	Apolipoprotein E	P02649	2.23	1				1.294					0	0	0	1	0.00361121	0.00264011	0.00381848	0.00263515	http://www.uniprot.org/uniprot/P02649
H	MTD000012	Complement C4-A	P0C0L4	15.9	1			0.484						0	0	1	0	0.00361121	0.00264011	0.00381848	0.00263515	http://www.uniprot.org/uniprot/P0C0L4
H	MTD000012	Keratin, type II cytoskeletal 1	P04264	16.2	1									0	0	0	0	0.00361121	0.00264011	0.00381848	0.00263515	http://www.uniprot.org/uniprot/P04264
H	MTD000012	Serum albumin	P02768	15.05	1			0.595						0	0	1	0	0.00361121	0.00264011	0.00381848	0.00263515	http://www.uniprot.org/uniprot/P02768
H	MTD000012	Alpha-1-acid glycoprotein 1	P02763	12.99										0	0	0	0	0.00361121	0.00264011	0.00381848	0.00263515	http://www.uniprot.org/uniprot/P02763
H	MTD000012	Alpha-1-antitrypsin	P01009	12.57										0	0	0	0	0.00361121	0.00264011	0.00381848	0.00263515	http://www.uniprot.org/uniprot/P01009
H	MTD000012	Alpha-2-HS-glycoprotein	P02765	10.45										0	0	0	0	0.00361121	0.00264011	0.00381848	0.00263515	http://www.uniprot.org/uniprot/P02765
H	MTD000012	Apolipoprotein C-II	P02655	10										0	0	0	0	0.00361121	0.00264011	0.00381848	0.00263515	http://www.uniprot.org/uniprot/P02655
H	MTD000012	Apolipoprotein C-III	P02656	7.37										0	0	0	0	0.00361121	0.00264011	0.00381848	0.00263515	http://www.uniprot.org/uniprot/P02656
H	MTD000012	Apolipoprotein C-IV	P55056	14.32										0	0	0	0	0.00361121	0.00264011	0.00381848	0.00263515	http://www.uniprot.org/uniprot/P55056
H	MTD000012	Apolipoprotein D	P05090	8.57										0	0	0	0	0.00361121	0.00264011	0.00381848	0.00263515	http://www.uniprot.org/uniprot/P05090
H	MTD000012	Fibrinogen alpha chain	P02671	2.12										0	0	0	0	0.00361121	0.00264011	0.00381848	0.00263515	http://www.uniprot.org/uniprot/P02671
H	MTD000012	Keratin, type I cytoskeletal 10	P13645	6.18										0	0	0	0	0.00361121	0.00264011	0.00381848	0.00263515	http://www.uniprot.org/uniprot/P13645
H	MTD000012	Serum paraoxonase/arylesterase 1	P27169	15.35										0	0	0	0	0.00361121	0.00264011	0.00381848	0.00263515	http://www.uniprot.org/uniprot/P27169

## Sheet: PARAMETERS
Parameter	Value
Rt Difference Filter	1.5
Total Abundance Filter	30000
M Difference Criteria	0.5, 0.35, 0.25, 0.2
SILAC Masses	4
RMS Error Filter	0.015
DB Score Filter	1
Base Peak Abundance Filter	30000
%Theo EM0 Upper Limit	1.4
%Theo EM0 Lower Limit	-0.4
Peptides Std Dev Filter	2
Isotopomer Std Dev Filter	0.2
Use All Isotopomers for f	0
Combine peptides	1
Minimum MIDA	Default
Upper limit Sample:SILAC ratio	20
Lower limit Sample:SILAC ratio	0.02
SILAC Std Dev Filter	2
Saturation Limit	10000000
Offset Correction Slope	1
Offset Correction Intercept	0

## Sheet: PROJECT DETAILS
Parameter	Value
Project Leader	Hellerstein
Processed By	Mohamad D.
Project Code	Gilead ApoB100 kinetics
Notebook Code	MTD000012
Tissue/Fluid	Plasma
Prep	In gel digest and in sol digest
