# Supplementary material for: Acetyl-CoA carboxylase inhibitor increases LDL-apoB production rate in NASH with cirrhosis: prevention by fenofibrate
Source: J Lipid Res. 2023 Feb 2;64(3):100339. doi: 10.1016/j.jlr.2023.100339 (PMC10017426; doi:10.1016/j.jlr.2023.100339)
Supplement: Data filter 5 [file mmc5.xlsx]

## Sheet: PEPTIDE OUTPUT
Species	Code	Protein	Accession#	Sequence	Modifications	Mass	n	Charge	Fraction	Target RT	Filtered Avg f - Sub2005baselineLDL-0108H	Filtered Avg f - Sub2005week12LDL-0109H	Filtered Avg f - Sub2008baselineLDL-0110H	Filtered Avg f - Sub2008week12LDL-0111H	Filtered Avg f - Sub2009baselineLDL-0112H	Filtered Avg f - Sub2009week12LDL-0113H	Isotopomer SD - Sub2005baselineLDL-0108H	Isotopomer SD - Sub2005week12LDL-0109H	Isotopomer SD - Sub2008baselineLDL-0110H	Isotopomer SD - Sub2008week12LDL-0111H	Isotopomer SD - Sub2009baselineLDL-0112H	Isotopomer SD - Sub2009week12LDL-0113H
H	MTD000011	Alpha-1-acid glycoprotein 1	P02763	109+YVGGQEHFAHLLILR	none	1751.95	29	2	plasma	12.2
H	MTD000011	Alpha-1-acid glycoprotein 1	P02763	109+YVGGQEHFAHLLILR	none	1751.95	29	3	plasma	12.2
H	MTD000011	Alpha-1-acid glycoprotein 1	P02763	109+YVGGQEHFAHLLILR	none	1751.95	29	4	plasma	12.2
H	MTD000011	Alpha-1-acid glycoprotein 1	P02763	127+TYMLAFDVNDEKNWGLSVYADKPETTK	none	3134.49	40	2	plasma	15.73
H	MTD000011	Alpha-1-acid glycoprotein 1	P02763	127+TYMLAFDVNDEKNWGLSVYADKPETTK	none	3134.49	40	3	Gel	15.73							0.897
H	MTD000011	Alpha-1-acid glycoprotein 1	P02763	127+TYMLAFDVNDEKNWGLSVYADKPETTK	none	3134.49	40	3	plasma	15.73
H	MTD000011	Alpha-1-acid glycoprotein 1	P02763	127+TYMLAFDVNDEKNWGLSVYADKPETTK	none	3134.49	40	4	plasma	15.73
H	MTD000011	Alpha-1-acid glycoprotein 1	P02763	181+DKCEPLEK	C:Carbamidomethylation	1017.48	16	2	plasma	2.12
H	MTD000011	Alpha-1-acid glycoprotein 1	P02763	181+DKCEPLEK	C:Carbamidomethylation	1017.48	16	3	plasma	2.12
H	MTD000011	Alpha-1-acid glycoprotein 2	P19652	114+EHVAHLLFLR	none	1233.7	20	2	plasma	10.56
H	MTD000011	Alpha-1-acid glycoprotein 2	P19652	114+EHVAHLLFLR	none	1233.7	20	3	plasma	10.56
H	MTD000011	Alpha-1-acid glycoprotein 2	P19652	114+EHVAHLLFLR	none	1233.7	20	4	plasma	10.56
H	MTD000011	Alpha-1-acid glycoprotein 2	P19652	127+TLMFGSYLDDEKNWGLSFYADKPETTK	none	3155.48	38	2	plasma	17.25
H	MTD000011	Alpha-1-acid glycoprotein 2	P19652	127+TLMFGSYLDDEKNWGLSFYADKPETTK	none	3155.48	38	3	Gel	17.25
H	MTD000011	Alpha-1-acid glycoprotein 2	P19652	127+TLMFGSYLDDEKNWGLSFYADKPETTK	none	3155.48	38	3	plasma	17.25
H	MTD000011	Alpha-1-acid glycoprotein 2	P19652	127+TLMFGSYLDDEKNWGLSFYADKPETTK	none	3155.48	38	4	Gel	17.25							0.994
H	MTD000011	Alpha-1-acid glycoprotein 2	P19652	127+TLMFGSYLDDEKNWGLSFYADKPETTK	none	3155.48	38	4	plasma	17.25
H	MTD000011	Alpha-1-acid glycoprotein 2	P19652	154+EQLGEFYEALDCLCIPR	C:Carbamidomethylation	2111.97	37	2	plasma	18.68
H	MTD000011	Alpha-1-acid glycoprotein 2	P19652	154+EQLGEFYEALDCLCIPR	C:Carbamidomethylation	2111.97	37	3	plasma	18.68
H	MTD000011	Alpha-1-acid glycoprotein 2	P19652	181+DKCEPLEK	C:Carbamidomethylation	1017.48	16	2	plasma	2.12
H	MTD000011	Alpha-1-acid glycoprotein 2	P19652	181+DKCEPLEK	C:Carbamidomethylation	1017.48	16	3	plasma	2.12
H	MTD000011	Alpha-1-antichymotrypsin	P01011	160+LYGSEAFATDFQDSAAAKK	none	2018.96	42	2	plasma	10.8
H	MTD000011	Alpha-1-antichymotrypsin	P01011	160+LYGSEAFATDFQDSAAAKK	none	2018.96	42	3	plasma	10.8
H	MTD000011	Alpha-1-antichymotrypsin	P01011	307+EIGELYLPK	none	1060.58	16	2	plasma	11.42
H	MTD000011	Alpha-1-antichymotrypsin	P01011	351+NLAVSQVVHK	none	1093.62	18	2	plasma	6.02
H	MTD000011	Alpha-1-antichymotrypsin	P01011	351+NLAVSQVVHK	none	1093.62	18	3	plasma	6.02
H	MTD000011	Alpha-1-antitrypsin	P01009	126+TLNQPDSQLQLTTGNGLFLSEGLK	none	2573.33	41	2	plasma	16.33
H	MTD000011	Alpha-1-antitrypsin	P01009	126+TLNQPDSQLQLTTGNGLFLSEGLK	none	2573.33	41	3	Gel	16.33
H	MTD000011	Alpha-1-antitrypsin	P01009	126+TLNQPDSQLQLTTGNGLFLSEGLK	none	2573.33	41	3	plasma	16.33
H	MTD000011	Alpha-1-antitrypsin	P01009	161+LYHSEAFTVNFGDTEEAKK	none	2185.03	35	2	plasma	10.07
H	MTD000011	Alpha-1-antitrypsin	P01009	161+LYHSEAFTVNFGDTEEAKK	none	2185.03	35	3	Gel	10.07
H	MTD000011	Alpha-1-antitrypsin	P01009	161+LYHSEAFTVNFGDTEEAKK	none	2185.03	35	3	plasma	10.07
H	MTD000011	Alpha-1-antitrypsin	P01009	161+LYHSEAFTVNFGDTEEAKK	none	2185.03	35	4	Gel	10.07							0.381
H	MTD000011	Alpha-1-antitrypsin	P01009	161+LYHSEAFTVNFGDTEEAKK	none	2185.03	35	4	plasma	10.07
H	MTD000011	Alpha-1-antitrypsin	P01009	216+GKWERPFEVK	none	1274.68	18	2	plasma	6.43
H	MTD000011	Alpha-1-antitrypsin	P01009	216+GKWERPFEVK	none	1274.68	18	3	plasma	6.43
H	MTD000011	Alpha-1-antitrypsin	P01009	216+GKWERPFEVKDTEEEDFHVDQVTTVK	none	3147.51	46	3	plasma	10.66
H	MTD000011	Alpha-1-antitrypsin	P01009	216+GKWERPFEVKDTEEEDFHVDQVTTVK	none	3147.51	46	4	Gel	10.66
H	MTD000011	Alpha-1-antitrypsin	P01009	216+GKWERPFEVKDTEEEDFHVDQVTTVK	none	3147.51	46	4	plasma	10.66
H	MTD000011	Alpha-1-antitrypsin	P01009	226+DTEEEDFHVDQVTTVK	none	1890.85	27	2	plasma	8.98
H	MTD000011	Alpha-1-antitrypsin	P01009	226+DTEEEDFHVDQVTTVK	none	1890.85	27	3	plasma	8.98
H	MTD000011	Alpha-1-antitrypsin	P01009	247+RLGMFNIQHCK	C:Carbamidomethylation	1402.7	19	2	plasma	7.2
H	MTD000011	Alpha-1-antitrypsin	P01009	247+RLGMFNIQHCK	C:Carbamidomethylation	1402.7	19	3	plasma	7.2
H	MTD000011	Alpha-1-antitrypsin	P01009	248+LGMFNIQHCK	C:Carbamidomethylation	1246.59	16	2	plasma	8.71
H	MTD000011	Alpha-1-antitrypsin	P01009	248+LGMFNIQHCK	C:Carbamidomethylation	1246.59	16	3	plasma	8.71
H	MTD000011	Alpha-1-antitrypsin	P01009	248+LGMFNIQHCKK	C:Carbamidomethylation	1374.69	17	2	plasma	6.67
H	MTD000011	Alpha-1-antitrypsin	P01009	248+LGMFNIQHCKK	C:Carbamidomethylation	1374.69	17	3	plasma	6.67
H	MTD000011	Alpha-1-antitrypsin	P01009	248+LGMFNIQHCKK	C:Carbamidomethylation	1374.69	17	4	plasma	6.67
H	MTD000011	Alpha-1-antitrypsin	P01009	284+LQHLENELTHDIITK	none	1802.95	26	2	plasma	10.06
H	MTD000011	Alpha-1-antitrypsin	P01009	284+LQHLENELTHDIITK	none	1802.95	26	3	plasma	10.06
H	MTD000011	Alpha-1-antitrypsin	P01009	284+LQHLENELTHDIITK	none	1802.95	26	4	plasma	10.06
H	MTD000011	Alpha-1-antitrypsin	P01009	307+SASLHLPK	none	851.49	16	2	plasma	5.62
H	MTD000011	Alpha-1-antitrypsin	P01009	335+VFSNGADLSGVTEEAPLK	none	1832.92	35	2	plasma	11.58
H	MTD000011	Alpha-1-antitrypsin	P01009	335+VFSNGADLSGVTEEAPLK	none	1832.92	35	3	plasma	11.58
H	MTD000011	Alpha-1-antitrypsin	P01009	335+VFSNGADLSGVTEEAPLKLSK	none	2161.13	39	2	plasma	12.47
H	MTD000011	Alpha-1-antitrypsin	P01009	335+VFSNGADLSGVTEEAPLKLSK	none	2161.13	39	3	plasma	12.47
H	MTD000011	Alpha-1-antitrypsin	P01009	35+TDTSHHDQDHPTFNK	none	1778.76	27	2	plasma	1.98
H	MTD000011	Alpha-1-antitrypsin	P01009	35+TDTSHHDQDHPTFNK	none	1778.76	27	3	plasma	1.98
H	MTD000011	Alpha-1-antitrypsin	P01009	35+TDTSHHDQDHPTFNK	none	1778.76	27	4	plasma	1.98
H	MTD000011	Alpha-1-antitrypsin	P01009	368+GTEAAGAMFLEAIPMSIPPEVK	none	2258.13	49	2	Gel	19.88
H	MTD000011	Alpha-1-antitrypsin	P01009	368+GTEAAGAMFLEAIPMSIPPEVK	none	2258.13	49	2	plasma	19.88
H	MTD000011	Alpha-1-antitrypsin	P01009	368+GTEAAGAMFLEAIPMSIPPEVK	none	2258.13	49	3	Gel	19.88								0.66		0.497	0.914
H	MTD000011	Alpha-1-antitrypsin	P01009	368+GTEAAGAMFLEAIPMSIPPEVK	none	2258.13	49	3	plasma	19.88
H	MTD000011	Alpha-1-antitrypsin	P01009	368+GTEAAGAMFLEAIPMSIPPEVK	none	2258.13	49	4	Gel	19.88
H	MTD000011	Alpha-1-antitrypsin	P01009	368+GTEAAGAxmFLEAIPMSIPPEVK	m:Oxidized methionine	2274.13	49	2	plasma	18.23
H	MTD000011	Alpha-1-antitrypsin	P01009	368+GTEAAGAxmFLEAIPMSIPPEVK	m:Oxidized methionine	2274.13	49	3	Gel	18.23
H	MTD000011	Alpha-1-antitrypsin	P01009	368+GTEAAGAxmFLEAIPMSIPPEVK	m:Oxidized methionine	2274.13	49	3	plasma	18.23
H	MTD000011	Alpha-1-antitrypsin	P01009	390+FNKPFVFLMIEQNTK	none	1854.97	20	2	plasma	16.65
H	MTD000011	Alpha-1-antitrypsin	P01009	390+FNKPFVFLMIEQNTK	none	1854.97	20	3	plasma	16.65
H	MTD000011	Alpha-1-antitrypsin	P01009	390+FNKPFVFLxmIEQNTK	m:Oxidized methionine	1870.97	20	2	plasma	14.5
H	MTD000011	Alpha-1-antitrypsin	P01009	390+FNKPFVFLxmIEQNTK	m:Oxidized methionine	1870.97	20	3	Gel	14.5
H	MTD000011	Alpha-1-antitrypsin	P01009	50+ITPNLAEFAFSLYR	none	1640.86	26	2	plasma	20.12
H	MTD000011	Alpha-1-antitrypsin	P01009	50+ITPNLAEFAFSLYR	none	1640.86	26	3	plasma	20.12
H	MTD000011	Alpha-1B-glycoprotein	P04217	115+SLPAPWLSMAPVSWITPGLK	none	2150.16	34	2	plasma	22.56
H	MTD000011	Alpha-1B-glycoprotein	P04217	228+VTLTCVAPLSGVDFQLR	C:Carbamidomethylation	1874.99	26	2	plasma	16.85
H	MTD000011	Alpha-2-HS-glycoprotein	P02765	107+EHAVEGDCDFQLLK	C:Carbamidomethylation	1659.76	29	2	plasma	10
H	MTD000011	Alpha-2-HS-glycoprotein	P02765	107+EHAVEGDCDFQLLK	C:Carbamidomethylation	1659.76	29	3	plasma	10
H	MTD000011	Alpha-2-HS-glycoprotein	P02765	188+AQLVPLPPSTYVEFTVSGTDCVAK	C:Carbamidomethylation	2578.3	40	2	plasma	17.29
H	MTD000011	Alpha-2-HS-glycoprotein	P02765	188+AQLVPLPPSTYVEFTVSGTDCVAK	C:Carbamidomethylation	2578.3	40	3	Gel	17.29
H	MTD000011	Alpha-2-HS-glycoprotein	P02765	188+AQLVPLPPSTYVEFTVSGTDCVAK	C:Carbamidomethylation	2578.3	40	3	plasma	17.29
H	MTD000011	Alpha-2-HS-glycoprotein	P02765	188+AQLVPLPPSTYVEFTVSGTDCVAKEATEAAK	C:Carbamidomethylation	3278.64	60	3	plasma	18.05
H	MTD000011	Alpha-2-HS-glycoprotein	P02765	29+QPNCDDPETEEAALVAIDYINQNLPWGYK	C:Carbamidomethylation	3362.54	60	2	plasma	22.33
H	MTD000011	Alpha-2-HS-glycoprotein	P02765	29+QPNCDDPETEEAALVAIDYINQNLPWGYK	C:Carbamidomethylation	3362.54	60	3	Gel	22.33
H	MTD000011	Alpha-2-HS-glycoprotein	P02765	29+QPNCDDPETEEAALVAIDYINQNLPWGYK	C:Carbamidomethylation	3362.54	60	3	plasma	22.33
H	MTD000011	Alpha-2-HS-glycoprotein	P02765	29+QPNCDDPETEEAALVAIDYINQNLPWGYK	C:Carbamidomethylation	3362.54	60	4	plasma	22.33
H	MTD000011	Alpha-2-HS-glycoprotein	P02765	318+HTFMGVVSLGSPSGEVSHPR	none	2080.02	39	2	plasma	10.58
H	MTD000011	Alpha-2-HS-glycoprotein	P02765	318+HTFMGVVSLGSPSGEVSHPR	none	2080.02	39	3	plasma	10.58
H	MTD000011	Alpha-2-HS-glycoprotein	P02765	318+HTFMGVVSLGSPSGEVSHPR	none	2080.02	39	4	plasma	10.58
H	MTD000011	Alpha-2-HS-glycoprotein	P02765	341+TVVQPSVGAAAGPVVPPCPGR	C:Carbamidomethylation	2015.06	46	2	plasma	10.14
H	MTD000011	Alpha-2-HS-glycoprotein	P02765	341+TVVQPSVGAAAGPVVPPCPGR	C:Carbamidomethylation	2015.06	46	3	plasma	10.14
H	MTD000011	Alpha-2-HS-glycoprotein	P02765	58+HTLNQIDEVK	none	1195.62	17	2	plasma	5.12
H	MTD000011	Alpha-2-HS-glycoprotein	P02765	58+HTLNQIDEVK	none	1195.62	17	3	plasma	5.12
H	MTD000011	Alpha-2-HS-glycoprotein	P02765	68+VWPQQPSGELFEIEIDTLETTCHVLDPTPVAR	C:Carbamidomethylation	3676.81	61	3	plasma	22.7
H	MTD000011	Alpha-2-HS-glycoprotein	P02765	68+VWPQQPSGELFEIEIDTLETTCHVLDPTPVAR	C:Carbamidomethylation	3676.81	61	4	Gel	22.7
H	MTD000011	Alpha-2-HS-glycoprotein	P02765	68+VWPQQPSGELFEIEIDTLETTCHVLDPTPVAR	C:Carbamidomethylation	3676.81	61	4	plasma	22.7
H	MTD000011	Angiotensinogen	P01019	180+VLSALQAVQGLLVAQGR	none	1722.02	38	2	plasma	19.7
H	MTD000011	Apolipoprotein A-I	P02647	121+VQPYLDDFQKK	none	1379.71	17	2	plasma	7.85
H	MTD000011	Apolipoprotein A-I	P02647	121+VQPYLDDFQKK	none	1379.71	17	3	plasma	7.85
H	MTD000011	Apolipoprotein A-I	P02647	143+VEPLRAELQEGAR	none	1466.78	37	2	plasma	7.17
H	MTD000011	Apolipoprotein A-I	P02647	143+VEPLRAELQEGAR	none	1466.78	37	3	plasma	7.17
H	MTD000011	Apolipoprotein A-I	P02647	156+QKLHELQEK	none	1151.63	21	2	plasma	2.05
H	MTD000011	Apolipoprotein A-I	P02647	156+QKLHELQEK	none	1151.63	21	3	plasma	2.05
H	MTD000011	Apolipoprotein A-I	P02647	165+LSPLGEEMR	none	1030.51	21	2	plasma	7.94
H	MTD000011	Apolipoprotein A-I	P02647	165+LSPLGEEMR	none	1030.51	21	3	plasma	7.94
H	MTD000011	Apolipoprotein A-I	P02647	185+THLAPYSDELRQR	none	1584.8	31	2	plasma	6.07
H	MTD000011	Apolipoprotein A-I	P02647	185+THLAPYSDELRQR	none	1584.8	31	3	plasma	6.07
H	MTD000011	Apolipoprotein A-I	P02647	185+THLAPYSDELRQR	none	1584.8	31	4	plasma	6.07
H	MTD000011	Apolipoprotein A-I	P02647	202+LEALKENGGAR	none	1156.62	27	2	plasma	2.67
H	MTD000011	Apolipoprotein A-I	P02647	202+LEALKENGGAR	none	1156.62	27	3	plasma	2.67
H	MTD000011	Apolipoprotein A-I	P02647	220+ATEHLSTLSEK	none	1214.61	22	2	plasma	3.17
H	MTD000011	Apolipoprotein A-I	P02647	220+ATEHLSTLSEK	none	1214.61	22	3	plasma	3.17
H	MTD000011	Apolipoprotein A-I	P02647	231+AKPALEDLR	none	1011.57	22	2	plasma	5.82
H	MTD000011	Apolipoprotein A-I	P02647	231+AKPALEDLR	none	1011.57	22	3	plasma	5.82
H	MTD000011	Apolipoprotein A-I	P02647	240+QGLLPVLESFK	none	1229.7	18	2	plasma	17.03
H	MTD000011	Apolipoprotein A-I	P02647	251+VSFLSALEEYTK	none	1385.71	20	2	Gel	17.65
H	MTD000011	Apolipoprotein A-I	P02647	251+VSFLSALEEYTK	none	1385.71	20	2	plasma	17.65
H	MTD000011	Apolipoprotein A-I	P02647	251+VSFLSALEEYTK	none	1385.71	20	3	plasma	17.65
H	MTD000011	Apolipoprotein A-I	P02647	251+VSFLSALEEYTKK	none	1513.8	21	2	plasma	15.79
H	MTD000011	Apolipoprotein A-I	P02647	251+VSFLSALEEYTKK	none	1513.8	21	3	plasma	15.79
H	MTD000011	Apolipoprotein A-I	P02647	35+VKDLATVYVDVLKDSGR	none	1877.03	23	2	plasma	13.53
H	MTD000011	Apolipoprotein A-I	P02647	35+VKDLATVYVDVLKDSGR	none	1877.03	23	3	plasma	13.53
H	MTD000011	Apolipoprotein A-I	P02647	35+VKDLATVYVDVLKDSGR	none	1877.03	23	4	plasma	13.53
H	MTD000011	Apolipoprotein A-I	P02647	37+DLATVYVDVLKDSGRDYVSQFEGSALGK	none	3031.51	47	2	plasma	19.48
H	MTD000011	Apolipoprotein A-I	P02647	37+DLATVYVDVLKDSGRDYVSQFEGSALGK	none	3031.51	47	3	plasma	19.48
H	MTD000011	Apolipoprotein A-I	P02647	37+DLATVYVDVLKDSGRDYVSQFEGSALGK	none	3031.51	47	4	plasma	19.48
H	MTD000011	Apolipoprotein A-I	P02647	48+DSGRDYVSQFEGSALGK	none	1814.84	36	2	plasma	10.78
H	MTD000011	Apolipoprotein A-I	P02647	48+DSGRDYVSQFEGSALGK	none	1814.84	36	3	plasma	10.78
H	MTD000011	Apolipoprotein A-I	P02647	52+DYVSQFEGSALGK	none	1399.66	26	2	plasma	11.73
H	MTD000011	Apolipoprotein A-I	P02647	52+DYVSQFEGSALGK	none	1399.66	26	3	plasma	11.73
H	MTD000011	Apolipoprotein A-I	P02647	70+LLDNWDSVTSTFSK	none	1611.78	17	2	plasma	14.57
H	MTD000011	Apolipoprotein A-I	P02647	70+LLDNWDSVTSTFSK	none	1611.78	17	3	Gel	14.57
H	MTD000011	Apolipoprotein A-I	P02647	70+LLDNWDSVTSTFSK	none	1611.78	17	3	plasma	14.57
H	MTD000011	Apolipoprotein A-II	P02652	27+EPCVESLVSQYFQTVTDYGK	C:Carbamidomethylation	2349.08	34	2	Gel	20.88
H	MTD000011	Apolipoprotein A-II	P02652	27+EPCVESLVSQYFQTVTDYGK	C:Carbamidomethylation	2349.08	34	2	plasma	20.88
H	MTD000011	Apolipoprotein A-II	P02652	27+EPCVESLVSQYFQTVTDYGK	C:Carbamidomethylation	2349.08	34	3	Gel	20.88					0.715					0.823	0.184	0.813
H	MTD000011	Apolipoprotein A-II	P02652	27+EPCVESLVSQYFQTVTDYGK	C:Carbamidomethylation	2349.08	34	3	plasma	20.88
H	MTD000011	Apolipoprotein A-II	P02652	27+EPCVESLVSQYFQTVTDYGKDLMEK	C:Carbamidomethylation	2965.37	42	3	Gel	22.86
H	MTD000011	Apolipoprotein A-II	P02652	27+EPCVESLVSQYFQTVTDYGKDLMEK	C:Carbamidomethylation	2965.37	42	3	plasma	22.86
H	MTD000011	Apolipoprotein A-II	P02652	27+EPCVESLVSQYFQTVTDYGKDLMEK	C:Carbamidomethylation	2965.37	42	4	Gel	22.86
H	MTD000011	Apolipoprotein A-II	P02652	27+EPCVESLVSQYFQTVTDYGKDLMEK	C:Carbamidomethylation	2965.37	42	4	plasma	22.86
H	MTD000011	Apolipoprotein A-II	P02652	54+SPELQAEAK	none	971.49	26	2	plasma	2.78
H	MTD000011	Apolipoprotein A-II	P02652	54+SPELQAEAK	none	971.49	26	3	plasma	2.78
H	MTD000011	Apolipoprotein A-II	P02652	68+SKEQLTPLIK	none	1155.69	17	2	plasma	7.35
H	MTD000011	Apolipoprotein A-II	P02652	68+SKEQLTPLIK	none	1155.69	17	3	plasma	7.35
H	MTD000011	Apolipoprotein A-II	P02652	68+SKEQLTPLIKK	none	1283.78	17	2	plasma	5.42
H	MTD000011	Apolipoprotein A-II	P02652	68+SKEQLTPLIKK	none	1283.78	17	3	plasma	5.42
H	MTD000011	Apolipoprotein A-II	P02652	68+SKEQLTPLIKK	none	1283.78	17	4	plasma	5.42
H	MTD000011	Apolipoprotein A-II	P02652	78+KAGTELVNFLSYFVELGTQPATQ	none	2512.28	40	2	plasma	23.18
H	MTD000011	Apolipoprotein A-II	P02652	78+KAGTELVNFLSYFVELGTQPATQ	none	2512.28	40	3	Gel	23.18
H	MTD000011	Apolipoprotein A-II	P02652	78+KAGTELVNFLSYFVELGTQPATQ	none	2512.28	40	3	plasma	23.18
H	MTD000011	Apolipoprotein A-II	P02652	79+AGTELVNFLSYFVELGTQPATQ	none	2384.19	40	2	plasma	23.92
H	MTD000011	Apolipoprotein A-II	P02652	79+AGTELVNFLSYFVELGTQPATQ	none	2384.19	40	3	Gel	23.92							0.632
H	MTD000011	Apolipoprotein A-II	P02652	79+AGTELVNFLSYFVELGTQPATQ	none	2384.19	40	3	plasma	23.92
H	MTD000011	Apolipoprotein A-IV	P06727	170+ENADSLQASLRPHADELK	none	1992.99	46	2	plasma	8.23
H	MTD000011	Apolipoprotein A-IV	P06727	170+ENADSLQASLRPHADELK	none	1992.99	46	3	plasma	8.23
H	MTD000011	Apolipoprotein A-IV	P06727	170+ENADSLQASLRPHADELK	none	1992.99	46	4	plasma	8.23
H	MTD000011	Apolipoprotein A-IV	P06727	190+IDQNVEELKGR	none	1299.68	24	2	plasma	4.83
H	MTD000011	Apolipoprotein A-IV	P06727	190+IDQNVEELKGR	none	1299.68	24	3	plasma	4.83
H	MTD000011	Apolipoprotein A-IV	P06727	201+LTPYADEFK	none	1082.53	15	2	plasma	8.57
H	MTD000011	Apolipoprotein A-IV	P06727	210+VKIDQTVEELRR	none	1484.83	24	2	plasma	7.32
H	MTD000011	Apolipoprotein A-IV	P06727	210+VKIDQTVEELRR	none	1484.83	24	3	plasma	7.32
H	MTD000011	Apolipoprotein A-IV	P06727	210+VKIDQTVEELRR	none	1484.83	24	4	plasma	7.32
H	MTD000011	Apolipoprotein A-IV	P06727	222+SLAPYAQDTQEKLNHQLEGLTFQMK	none	2889.43	51	3	plasma	14.58
H	MTD000011	Apolipoprotein A-IV	P06727	222+SLAPYAQDTQEKLNHQLEGLTFQMK	none	2889.43	51	4	plasma	14.58
H	MTD000011	Apolipoprotein A-IV	P06727	267+LAPLAEDVR	none	982.54	22	2	plasma	7.73
H	MTD000011	Apolipoprotein A-IV	P06727	288+SLAELGGHLDQQVEEFRR	none	2083.04	45	3	plasma	11.92
H	MTD000011	Apolipoprotein A-IV	P06727	288+SLAELGGHLDQQVEEFRR	none	2083.04	45	4	plasma	11.92
H	MTD000011	Apolipoprotein A-IV	P06727	307+VEPYGENFNK	none	1195.55	18	2	plasma	5.98
H	MTD000011	Apolipoprotein A-IV	P06727	317+ALVQQMEQLR	none	1214.64	26	2	plasma	10.09
H	MTD000011	Apolipoprotein A-IV	P06727	44+EAVEHLQK	none	952.5	20	2	plasma	2.07
H	MTD000011	Apolipoprotein A-IV	P06727	52+SELTQQLNALFQDK	none	1633.83	29	2	Gel	16.5
H	MTD000011	Apolipoprotein A-IV	P06727	52+SELTQQLNALFQDK	none	1633.83	29	2	plasma	16.5
H	MTD000011	Apolipoprotein A-IV	P06727	52+SELTQQLNALFQDK	none	1633.83	29	3	plasma	16.5
H	MTD000011	Apolipoprotein A-IV	P06727	80+LVPFATELHER	none	1310.7	23	3	plasma	10.13
H	MTD000011	Apolipoprotein B-100	P04114	1001+LELELRPTGEIEQYSVSATYELQR	none	2823.43	54	3	Gel	15.65							0.234			0.318	0.226	0.795
H	MTD000011	Apolipoprotein B-100	P04114	1001+LELELRPTGEIEQYSVSATYELQR	none	2823.43	54	3	plasma	15.65
H	MTD000011	Apolipoprotein B-100	P04114	1001+LELELRPTGEIEQYSVSATYELQR	none	2823.43	54	4	Gel	15.65							0.5			0.626
H	MTD000011	Apolipoprotein B-100	P04114	1001+LELELRPTGEIEQYSVSATYELQR	none	2823.43	54	4	plasma	15.65
H	MTD000011	Apolipoprotein B-100	P04114	1001+LELELRPTGEIEQYSVSATYELQREDR	none	3223.6	63	2	plasma	14.99
H	MTD000011	Apolipoprotein B-100	P04114	1001+LELELRPTGEIEQYSVSATYELQREDR	none	3223.6	63	3	plasma	14.99
H	MTD000011	Apolipoprotein B-100	P04114	1001+LELELRPTGEIEQYSVSATYELQREDR	none	3223.6	63	4	plasma	14.99
H	MTD000011	Apolipoprotein B-100	P04114	101+EVYGFNPEGK	none	1138.53	18	2	plasma	8.57
H	MTD000011	Apolipoprotein B-100	P04114	101+EVYGFNPEGK	none	1138.53	18	2	Gel	8.57							0.443	0.371	0.843	0.729	0.709	1.018
H	MTD000011	Apolipoprotein B-100	P04114	101+EVYGFNPEGK	none	1138.53	18	3	Gel	8.57
H	MTD000011	Apolipoprotein B-100	P04114	1035+FVTQAEGAK	none	949.49	20	2	Gel	2.84							0.411		1.052	0.788	1.397	0.414
H	MTD000011	Apolipoprotein B-100	P04114	1035+FVTQAEGAK	none	949.49	20	2	plasma	2.84
H	MTD000011	Apolipoprotein B-100	P04114	1056+QSMTLSSEVQIPDFDVDLGTILR	none	2563.28	40	2	Gel	21.32										0.65		0.693
H	MTD000011	Apolipoprotein B-100	P04114	1056+QSMTLSSEVQIPDFDVDLGTILR	none	2563.28	40	2	plasma	21.32
H	MTD000011	Apolipoprotein B-100	P04114	1056+QSMTLSSEVQIPDFDVDLGTILR	none	2563.28	40	3	Gel	21.32								0.301	0.585	0.321	0.491	1.011
H	MTD000011	Apolipoprotein B-100	P04114	1056+QSMTLSSEVQIPDFDVDLGTILR	none	2563.28	40	3	plasma	21.32
H	MTD000011	Apolipoprotein B-100	P04114	1056+QSxmTLSSEVQIPDFDVDLGTILR	m:Oxidized methionine	2579.28	40	2	Gel	20.69												0.51
H	MTD000011	Apolipoprotein B-100	P04114	1056+QSxmTLSSEVQIPDFDVDLGTILR	m:Oxidized methionine	2579.28	40	2	plasma	20.69
H	MTD000011	Apolipoprotein B-100	P04114	1056+QSxmTLSSEVQIPDFDVDLGTILR	m:Oxidized methionine	2579.28	40	3	plasma	20.69
H	MTD000011	Apolipoprotein B-100	P04114	1056+QSxmTLSSEVQIPDFDVDLGTILR	m:Oxidized methionine	2579.28	40	3	Gel	20.69		0.672			0.84		0.341	0.138	0.371	0.665	0.15
H	MTD000011	Apolipoprotein B-100	P04114	1101+ITEVALMGHLSCDTK	C:Carbamidomethylation	1673.81	24	2	Gel	11.34							0.932			3.319
H	MTD000011	Apolipoprotein B-100	P04114	1101+ITEVALMGHLSCDTK	C:Carbamidomethylation	1673.81	24	2	plasma	11.34
H	MTD000011	Apolipoprotein B-100	P04114	1101+ITEVALMGHLSCDTK	C:Carbamidomethylation	1673.81	24	3	plasma	11.34
H	MTD000011	Apolipoprotein B-100	P04114	1101+ITEVALMGHLSCDTK	C:Carbamidomethylation	1673.81	24	3	Gel	11.34	0.908	0.476					0.153	0.196	0.508	0.243	0.263	0.534
H	MTD000011	Apolipoprotein B-100	P04114	1101+ITEVALMGHLSCDTKEER	C:Carbamidomethylation	2088	35	3	plasma	9.56
H	MTD000011	Apolipoprotein B-100	P04114	1101+ITEVALMGHLSCDTKEER	C:Carbamidomethylation	2088	35	4	Gel	9.56							0.509			0.679
H	MTD000011	Apolipoprotein B-100	P04114	1101+ITEVALMGHLSCDTKEER	C:Carbamidomethylation	2088	35	4	plasma	9.56
H	MTD000011	Apolipoprotein B-100	P04114	1101+ITEVALxmGHLSCDTK	C:Carbamidomethylation m:Oxidized methionine	1689.81	24	2	plasma	8.73
H	MTD000011	Apolipoprotein B-100	P04114	1101+ITEVALxmGHLSCDTK	C:Carbamidomethylation m:Oxidized methionine	1689.81	24	3	plasma	8.73
H	MTD000011	Apolipoprotein B-100	P04114	1101+ITEVALxmGHLSCDTK	C:Carbamidomethylation m:Oxidized methionine	1689.81	24	3	Gel	8.73							0.399	2.34		0.515	1.425	3.737
H	MTD000011	Apolipoprotein B-100	P04114	1135+SEILAHWSPAK	none	1237.65	25	2	plasma	9.55
H	MTD000011	Apolipoprotein B-100	P04114	1135+SEILAHWSPAK	none	1237.65	25	2	Gel	9.55				0.223			0.437	0.293	0.323	0.115	0.279	0.222
H	MTD000011	Apolipoprotein B-100	P04114	1135+SEILAHWSPAK	none	1237.65	25	3	plasma	9.55
H	MTD000011	Apolipoprotein B-100	P04114	1135+SEILAHWSPAK	none	1237.65	25	3	Gel	9.55					0.188		0.205	0.394	1.76	0.598	0.17	0.708
H	MTD000011	Apolipoprotein B-100	P04114	1146+LLLQMDSSATAYGSTVSK	none	1870.93	31	2	Gel	12.83					0.681		0.425	0.299	0.387	0.334	0.148	0.222
H	MTD000011	Apolipoprotein B-100	P04114	1146+LLLQMDSSATAYGSTVSK	none	1870.93	31	2	plasma	12.83
H	MTD000011	Apolipoprotein B-100	P04114	1146+LLLQMDSSATAYGSTVSK	none	1870.93	31	3	Gel	12.83	0.754	0.583	0.212				0.122	0.189	0.11	0.343	0.469	0.537
H	MTD000011	Apolipoprotein B-100	P04114	1146+LLLQMDSSATAYGSTVSK	none	1870.93	31	3	plasma	12.83
H	MTD000011	Apolipoprotein B-100	P04114	1146+LLLQxmDSSATAYGSTVSK	m:Oxidized methionine	1886.93	31	2	Gel	10.32				0.449		0.468	0.285	0.264	0.541	0.148	0.273	0.044
H	MTD000011	Apolipoprotein B-100	P04114	1146+LLLQxmDSSATAYGSTVSK	m:Oxidized methionine	1886.93	31	2	plasma	10.32
H	MTD000011	Apolipoprotein B-100	P04114	1146+LLLQxmDSSATAYGSTVSK	m:Oxidized methionine	1886.93	31	3	plasma	10.32
H	MTD000011	Apolipoprotein B-100	P04114	1146+LLLQxmDSSATAYGSTVSK	m:Oxidized methionine	1886.93	31	3	Gel	10.32				0.962	0.954		0.285	0.282	0.454	0.112	0.165	0.356
H	MTD000011	Apolipoprotein B-100	P04114	116+TKNSEEFAAAMSR	none	1440.67	33	2	plasma	7.03
H	MTD000011	Apolipoprotein B-100	P04114	116+TKNSEEFAAAMSR	none	1440.67	33	3	Gel	7.03
H	MTD000011	Apolipoprotein B-100	P04114	116+TKNSEEFAAAMSR	none	1440.67	33	3	plasma	7.03
H	MTD000011	Apolipoprotein B-100	P04114	1174+IEFEWNTGTNVDTK	none	1652.77	19	2	plasma	12.61
H	MTD000011	Apolipoprotein B-100	P04114	1174+IEFEWNTGTNVDTK	none	1652.77	19	2	Gel	12.61										0.88	1.027
H	MTD000011	Apolipoprotein B-100	P04114	1174+IEFEWNTGTNVDTK	none	1652.77	19	3	Gel	12.61
H	MTD000011	Apolipoprotein B-100	P04114	118+NSEEFAAAMSR	none	1211.52	32	2	plasma	7.86
H	MTD000011	Apolipoprotein B-100	P04114	118+NSEEFAAAMSR	none	1211.52	32	2	Gel	7.86	0.419	0.554					0.198	0.145	0.481	0.404	0.365	0.376
H	MTD000011	Apolipoprotein B-100	P04114	118+NSEEFAAAMSR	none	1211.52	32	3	plasma	7.86
H	MTD000011	Apolipoprotein B-100	P04114	118+NSEEFAAAMSR	none	1211.52	32	3	Gel	7.86							0.422	0.596	0.696	0.228	0.34	0.504
H	MTD000011	Apolipoprotein B-100	P04114	118+NSEEFAAAxmSR	m:Oxidized methionine	1227.52	32	2	Gel	4.7	0.488						0.098
H	MTD000011	Apolipoprotein B-100	P04114	1188+KMTSNFPVDLSDYPK	none	1740.84	20	2	Gel	12.44							0.392
H	MTD000011	Apolipoprotein B-100	P04114	1188+KMTSNFPVDLSDYPK	none	1740.84	20	2	plasma	12.44
H	MTD000011	Apolipoprotein B-100	P04114	1188+KMTSNFPVDLSDYPK	none	1740.84	20	3	Gel	12.44							0.704			0.935	0.708	1.259
H	MTD000011	Apolipoprotein B-100	P04114	1188+KMTSNFPVDLSDYPK	none	1740.84	20	3	plasma	12.44
H	MTD000011	Apolipoprotein B-100	P04114	1188+KxmTSNFPVDLSDYPK	m:Oxidized methionine	1756.83	20	2	Gel	11.75
H	MTD000011	Apolipoprotein B-100	P04114	1188+KxmTSNFPVDLSDYPK	m:Oxidized methionine	1756.83	20	2	plasma	11.75
H	MTD000011	Apolipoprotein B-100	P04114	1188+KxmTSNFPVDLSDYPK	m:Oxidized methionine	1756.83	20	3	Gel	11.75							0.589			0.669	0.851
H	MTD000011	Apolipoprotein B-100	P04114	1189+MTSNFPVDLSDYPK	none	1612.74	20	2	Gel	13.59							0.376	0.319	0.782	0.467	0.411	0.669
H	MTD000011	Apolipoprotein B-100	P04114	1189+MTSNFPVDLSDYPK	none	1612.74	20	2	plasma	13.59
H	MTD000011	Apolipoprotein B-100	P04114	1189+MTSNFPVDLSDYPK	none	1612.74	20	3	Gel	13.59	0.505		0.209				0.062	0.215	0.15	0.882	0.65
H	MTD000011	Apolipoprotein B-100	P04114	1189+MTSNFPVDLSDYPK	none	1612.74	20	3	plasma	13.59
H	MTD000011	Apolipoprotein B-100	P04114	1203+SLHMYANR	none	990.47	17	2	Gel	4.3							2.205				1.986
H	MTD000011	Apolipoprotein B-100	P04114	1203+SLHMYANR	none	990.47	17	2	plasma	4.3
H	MTD000011	Apolipoprotein B-100	P04114	1203+SLHMYANR	none	990.47	17	3	plasma	4.3
H	MTD000011	Apolipoprotein B-100	P04114	1203+SLHMYANR	none	990.47	17	3	Gel	4.3	0.497				0.187		0.109	0.828		0.472	0.143	4.613
H	MTD000011	Apolipoprotein B-100	P04114	1203+SLHxmYANR	m:Oxidized methionine	1006.47	17	2	plasma	2.03
H	MTD000011	Apolipoprotein B-100	P04114	1203+SLHxmYANR	m:Oxidized methionine	1006.47	17	3	Gel	2.03							1.9			3.579
H	MTD000011	Apolipoprotein B-100	P04114	1203+SLHxmYANR	m:Oxidized methionine	1006.47	17	3	plasma	2.03
H	MTD000011	Apolipoprotein B-100	P04114	1211+LLDHRVPQTDMTFR	none	1727.88	24	2	plasma	8.62
H	MTD000011	Apolipoprotein B-100	P04114	1211+LLDHRVPQTDMTFR	none	1727.88	24	3	plasma	8.62
H	MTD000011	Apolipoprotein B-100	P04114	1211+LLDHRVPQTDMTFR	none	1727.88	24	4	plasma	8.62
H	MTD000011	Apolipoprotein B-100	P04114	1230+LIVAMSSWLQK	none	1274.71	18	2	plasma	15.9
H	MTD000011	Apolipoprotein B-100	P04114	1230+LIVAMSSWLQK	none	1274.71	18	2	Gel	15.9							0.733	0.795	1.366		0.506
H	MTD000011	Apolipoprotein B-100	P04114	1230+LIVAMSSWLQK	none	1274.71	18	3	plasma	15.9
H	MTD000011	Apolipoprotein B-100	P04114	1230+LIVAMSSWLQK	none	1274.71	18	3	Gel	15.9							0.569	0.405		0.808	0.677	1.054
H	MTD000011	Apolipoprotein B-100	P04114	1230+LIVAxmSSWLQK	m:Oxidized methionine	1290.7	18	2	plasma	12.5
H	MTD000011	Apolipoprotein B-100	P04114	1241+ASGSLPYTQTLQDHLNSLK	none	2072.05	35	2	Gel	13.64	0.791			0.545			0.151			0.19	0.23	0.205
H	MTD000011	Apolipoprotein B-100	P04114	1241+ASGSLPYTQTLQDHLNSLK	none	2072.05	35	2	plasma	13.64
H	MTD000011	Apolipoprotein B-100	P04114	1241+ASGSLPYTQTLQDHLNSLK	none	2072.05	35	3	plasma	13.64
H	MTD000011	Apolipoprotein B-100	P04114	1241+ASGSLPYTQTLQDHLNSLK	none	2072.05	35	3	Gel	13.64							0.39	0.345	0.528	0.242	0.647	0.729
H	MTD000011	Apolipoprotein B-100	P04114	1241+ASGSLPYTQTLQDHLNSLK	none	2072.05	35	4	Gel	13.64
H	MTD000011	Apolipoprotein B-100	P04114	1260+EFNLQNMGLPDFHIPENLFLK	none	2515.26	36	2	plasma	21.42
H	MTD000011	Apolipoprotein B-100	P04114	1260+EFNLQNMGLPDFHIPENLFLK	none	2515.26	36	3	Gel	21.42
H	MTD000011	Apolipoprotein B-100	P04114	1260+EFNLQNMGLPDFHIPENLFLK	none	2515.26	36	3	plasma	21.42
H	MTD000011	Apolipoprotein B-100	P04114	1260+EFNLQNxmGLPDFHIPENLFLK	m:Oxidized methionine	2531.25	36	2	plasma	19.52
H	MTD000011	Apolipoprotein B-100	P04114	1260+EFNLQNxmGLPDFHIPENLFLK	m:Oxidized methionine	2531.25	36	3	Gel	19.52										1.038		0.483
H	MTD000011	Apolipoprotein B-100	P04114	1260+EFNLQNxmGLPDFHIPENLFLK	m:Oxidized methionine	2531.25	36	3	plasma	19.52
H	MTD000011	Apolipoprotein B-100	P04114	1260+EFNLQNxmGLPDFHIPENLFLK	m:Oxidized methionine	2531.25	36	4	Gel	19.52
H	MTD000011	Apolipoprotein B-100	P04114	1292+NSLKIEIPLPFGGK	none	1511.87	22	2	plasma	16.08
H	MTD000011	Apolipoprotein B-100	P04114	1292+NSLKIEIPLPFGGK	none	1511.87	22	3	Gel	16.08										0.808
H	MTD000011	Apolipoprotein B-100	P04114	1292+NSLKIEIPLPFGGK	none	1511.87	22	3	plasma	16.08
H	MTD000011	Apolipoprotein B-100	P04114	1296+IEIPLPFGGK	none	1069.62	17	2	plasma	16.32
H	MTD000011	Apolipoprotein B-100	P04114	1296+IEIPLPFGGK	none	1069.62	17	2	Gel	16.32							0.971			1.335	1.144	1.448
H	MTD000011	Apolipoprotein B-100	P04114	1296+IEIPLPFGGK	none	1069.62	17	3	plasma	16.32
H	MTD000011	Apolipoprotein B-100	P04114	1296+IEIPLPFGGK	none	1069.62	17	3	Gel	16.32							2.459	3.042		2.831	2.768
H	MTD000011	Apolipoprotein B-100	P04114	1325+SVGFHLPSR	none	998.53	18	2	plasma	8.58
H	MTD000011	Apolipoprotein B-100	P04114	1325+SVGFHLPSR	none	998.53	18	2	Gel	8.58							3.325			4.002	0.885	1.097
H	MTD000011	Apolipoprotein B-100	P04114	1325+SVGFHLPSR	none	998.53	18	3	plasma	8.58
H	MTD000011	Apolipoprotein B-100	P04114	1325+SVGFHLPSR	none	998.53	18	3	Gel	8.58								0.878	1.703	0.679	0.755
H	MTD000011	Apolipoprotein B-100	P04114	1334+EFQVPTFTIPK	none	1305.7	16	2	Gel	15.86							1.104	0.713
H	MTD000011	Apolipoprotein B-100	P04114	1334+EFQVPTFTIPK	none	1305.7	16	2	plasma	15.86
H	MTD000011	Apolipoprotein B-100	P04114	1334+EFQVPTFTIPK	none	1305.7	16	3	plasma	15.86
H	MTD000011	Apolipoprotein B-100	P04114	1334+EFQVPTFTIPK	none	1305.7	16	3	Gel	15.86		0.731					0.435	0.165	1.086		0.322	0.442
H	MTD000011	Apolipoprotein B-100	P04114	1393+ADSVVDLLSYNVQGSGETTYDHK	none	2497.16	39	2	plasma	14.83
H	MTD000011	Apolipoprotein B-100	P04114	1393+ADSVVDLLSYNVQGSGETTYDHK	none	2497.16	39	3	Gel	14.83							0.662	0.358	0.39	0.778	0.659	0.925
H	MTD000011	Apolipoprotein B-100	P04114	1393+ADSVVDLLSYNVQGSGETTYDHK	none	2497.16	39	3	plasma	14.83
H	MTD000011	Apolipoprotein B-100	P04114	1393+ADSVVDLLSYNVQGSGETTYDHK	none	2497.16	39	4	plasma	14.83
H	MTD000011	Apolipoprotein B-100	P04114	1393+ADSVVDLLSYNVQGSGETTYDHK	none	2497.16	39	4	Gel	14.83		0.692	0.267		0.707			0.108	0.19	0.799	0.129	0.248
H	MTD000011	Apolipoprotein B-100	P04114	140+QVFLYPEKDEPTYILNIK	none	2209.17	27	2	Gel	15.79				0.893		0.562	0.27			0.124	0.378	0.142
H	MTD000011	Apolipoprotein B-100	P04114	140+QVFLYPEKDEPTYILNIK	none	2209.17	27	2	plasma	15.79
H	MTD000011	Apolipoprotein B-100	P04114	140+QVFLYPEKDEPTYILNIK	none	2209.17	27	3	Gel	15.79		0.662					0.512	0.167	0.266	0.863	1.14	0.903
H	MTD000011	Apolipoprotein B-100	P04114	140+QVFLYPEKDEPTYILNIK	none	2209.17	27	3	plasma	15.79
H	MTD000011	Apolipoprotein B-100	P04114	140+QVFLYPEKDEPTYILNIK	none	2209.17	27	4	Gel	15.79					0.276		0.108			0.345	0.188
H	MTD000011	Apolipoprotein B-100	P04114	140+QVFLYPEKDEPTYILNIKR	none	2365.27	30	3	plasma	13.7
H	MTD000011	Apolipoprotein B-100	P04114	140+QVFLYPEKDEPTYILNIKR	none	2365.27	30	4	plasma	13.7
H	MTD000011	Apolipoprotein B-100	P04114	1451+GLLIFDASSSWGPQMSASVHLDSK	none	2532.23	46	2	plasma	17.6
H	MTD000011	Apolipoprotein B-100	P04114	1451+GLLIFDASSSWGPQMSASVHLDSK	none	2532.23	46	3	Gel	17.6							2.897
H	MTD000011	Apolipoprotein B-100	P04114	1451+GLLIFDASSSWGPQMSASVHLDSK	none	2532.23	46	3	plasma	17.6
H	MTD000011	Apolipoprotein B-100	P04114	1451+GLLIFDASSSWGPQMSASVHLDSK	none	2532.23	46	4	plasma	17.6
H	MTD000011	Apolipoprotein B-100	P04114	1499+GTYGLSCQR	C:Carbamidomethylation	1040.47	17	2	Gel	4.72							1.018
H	MTD000011	Apolipoprotein B-100	P04114	1499+GTYGLSCQR	C:Carbamidomethylation	1040.47	17	2	plasma	4.72
H	MTD000011	Apolipoprotein B-100	P04114	1537+YEDGTLSLTSTSDLQSGIIK	none	2127.06	32	2	Gel	14.35							0.322	0.302	0.754	0.278	0.252	0.544
H	MTD000011	Apolipoprotein B-100	P04114	1537+YEDGTLSLTSTSDLQSGIIK	none	2127.06	32	2	plasma	14.35
H	MTD000011	Apolipoprotein B-100	P04114	1537+YEDGTLSLTSTSDLQSGIIK	none	2127.06	32	3	plasma	14.35
H	MTD000011	Apolipoprotein B-100	P04114	1537+YEDGTLSLTSTSDLQSGIIK	none	2127.06	32	3	Gel	14.35							0.695	0.443	0.681	0.603	0.367	0.54
H	MTD000011	Apolipoprotein B-100	P04114	158+RGIISALLVPPETEEAK	none	1822.02	38	2	Gel	15.02
H	MTD000011	Apolipoprotein B-100	P04114	158+RGIISALLVPPETEEAK	none	1822.02	38	2	plasma	15.02
H	MTD000011	Apolipoprotein B-100	P04114	158+RGIISALLVPPETEEAK	none	1822.02	38	3	plasma	15.02
H	MTD000011	Apolipoprotein B-100	P04114	158+RGIISALLVPPETEEAK	none	1822.02	38	3	Gel	15.02							0.224			0.244	0.316	0.899
H	MTD000011	Apolipoprotein B-100	P04114	159+GIISALLVPPETEEAK	none	1665.92	34	2	Gel	16.6	0.555	0.42	0.058				0.153	0.116	0.195	0.567	0.766	0.726
H	MTD000011	Apolipoprotein B-100	P04114	159+GIISALLVPPETEEAK	none	1665.92	34	2	plasma	16.6
H	MTD000011	Apolipoprotein B-100	P04114	159+GIISALLVPPETEEAK	none	1665.92	34	3	plasma	16.6
H	MTD000011	Apolipoprotein B-100	P04114	159+GIISALLVPPETEEAK	none	1665.92	34	3	Gel	16.6							0.244	0.358	0.524	0.275	0.216	0.401
H	MTD000011	Apolipoprotein B-100	P04114	159+GIISALLVPPETEEAK	none	1665.92	34	4	Gel	16.6
H	MTD000011	Apolipoprotein B-100	P04114	1600+SEYQADYESLR	none	1359.59	28	2	plasma	7.97
H	MTD000011	Apolipoprotein B-100	P04114	1600+SEYQADYESLR	none	1359.59	28	2	Gel	7.97							0.279	0.29	0.7	0.274	0.242	0.445
H	MTD000011	Apolipoprotein B-100	P04114	1600+SEYQADYESLR	none	1359.59	28	3	plasma	7.97
H	MTD000011	Apolipoprotein B-100	P04114	1600+SEYQADYESLR	none	1359.59	28	3	Gel	7.97	0.795						0.085	2.192	0.243	0.397	0.287	0.573
H	MTD000011	Apolipoprotein B-100	P04114	1611+FFSLLSGSLNSHGLELNADILGTDK	none	2647.35	41	2	plasma	19.38
H	MTD000011	Apolipoprotein B-100	P04114	1611+FFSLLSGSLNSHGLELNADILGTDK	none	2647.35	41	3	Gel	19.38
H	MTD000011	Apolipoprotein B-100	P04114	1611+FFSLLSGSLNSHGLELNADILGTDK	none	2647.35	41	3	plasma	19.38
H	MTD000011	Apolipoprotein B-100	P04114	1611+FFSLLSGSLNSHGLELNADILGTDKINSGAHK	none	3354.72	56	3	plasma	17.6
H	MTD000011	Apolipoprotein B-100	P04114	1611+FFSLLSGSLNSHGLELNADILGTDKINSGAHK	none	3354.72	56	4	plasma	17.6
H	MTD000011	Apolipoprotein B-100	P04114	1647+IGQDGISTSATTNLK	none	1504.77	25	2	Gel	7.92							0.364	0.384	0.842	0.422	0.472	0.595
H	MTD000011	Apolipoprotein B-100	P04114	1647+IGQDGISTSATTNLK	none	1504.77	25	2	plasma	7.92
H	MTD000011	Apolipoprotein B-100	P04114	1647+IGQDGISTSATTNLK	none	1504.77	25	3	plasma	7.92
H	MTD000011	Apolipoprotein B-100	P04114	1647+IGQDGISTSATTNLK	none	1504.77	25	3	Gel	7.92					0.906		0.475	0.398	0.822	0.487	0.18	0.696
H	MTD000011	Apolipoprotein B-100	P04114	1703+AALTELSLGSAYQAMILGVDSK	none	2237.16	44	2	plasma	20.2
H	MTD000011	Apolipoprotein B-100	P04114	1703+AALTELSLGSAYQAMILGVDSK	none	2237.16	44	2	Gel	20.2	1.028			0.617	0.811		0.192	0.264	0.276	0.138	0.198	0.33
H	MTD000011	Apolipoprotein B-100	P04114	1703+AALTELSLGSAYQAMILGVDSK	none	2237.16	44	3	plasma	20.2
H	MTD000011	Apolipoprotein B-100	P04114	1703+AALTELSLGSAYQAMILGVDSK	none	2237.16	44	3	Gel	20.2			0.47				0.251	0.3	0.104	0.335	0.419	0.671
H	MTD000011	Apolipoprotein B-100	P04114	1703+AALTELSLGSAYQAxmILGVDSK	m:Oxidized methionine	2253.16	44	2	plasma	17.04
H	MTD000011	Apolipoprotein B-100	P04114	1703+AALTELSLGSAYQAxmILGVDSK	m:Oxidized methionine	2253.16	44	2	Gel	17.04	0.92		0.35	0.625	0.75	0.764	0.126	0.239	0.068	0.041	0.074	0.03
H	MTD000011	Apolipoprotein B-100	P04114	1703+AALTELSLGSAYQAxmILGVDSK	m:Oxidized methionine	2253.16	44	3	Gel	17.04		0.71	0.4		0.934		0.233	0.133	0.066	0.31	0.116	0.291
H	MTD000011	Apolipoprotein B-100	P04114	1703+AALTELSLGSAYQAxmILGVDSK	m:Oxidized methionine	2253.16	44	4	Gel	17.04
H	MTD000011	Apolipoprotein B-100	P04114	1738+LSNDMMGSYAEMK	none	1475.61	24	2	Gel	10.2		1.005					0.362	0.036	0.759	0.306	0.664	1.259
H	MTD000011	Apolipoprotein B-100	P04114	1738+LSNDMMGSYAEMK	none	1475.61	24	2	plasma	10.2
H	MTD000011	Apolipoprotein B-100	P04114	1738+LSNDMMGSYAEMK	none	1475.61	24	3	Gel	10.2
H	MTD000011	Apolipoprotein B-100	P04114	1738+LSNDMMGSYAEMK	none	1475.61	24	3	plasma	10.2
H	MTD000011	Apolipoprotein B-100	P04114	1738+LSNDMMGSYAExmK	m:Oxidized methionine	1491.6	24	2	plasma	8.27
H	MTD000011	Apolipoprotein B-100	P04114	1738+LSNDMMGSYAExmK	m:Oxidized methionine	1491.6	24	2	Gel	8.27									0.458	0.481	0.482	0.521
H	MTD000011	Apolipoprotein B-100	P04114	1738+LSNDMMGSYAExmK	m:Oxidized methionine	1491.6	24	3	Gel	8.27
H	MTD000011	Apolipoprotein B-100	P04114	1738+LSNDxmMGSYAEMK	m:Oxidized methionine	1491.6	24	2	plasma	8.2
H	MTD000011	Apolipoprotein B-100	P04114	1738+LSNDxmMGSYAEMK	m:Oxidized methionine	1491.6	24	2	Gel	8.2	0.657	0.616					0.162	0.185	0.458	0.481	0.482	0.521
H	MTD000011	Apolipoprotein B-100	P04114	1738+LSNDxmMGSYAEMK	m:Oxidized methionine	1491.6	24	3	Gel	8.2
H	MTD000011	Apolipoprotein B-100	P04114	1738+LSNDxmMGSYAExmK	m:Oxidized methionine	1507.6	24	2	plasma	6.13
H	MTD000011	Apolipoprotein B-100	P04114	1738+LSNDxmMGSYAExmK	m:Oxidized methionine	1507.6	24	2	Gel	6.13							0.305	0.478	0.221	0.436	0.591	1.001
H	MTD000011	Apolipoprotein B-100	P04114	1738+LSNDxmMGSYAExmK	m:Oxidized methionine	1507.6	24	3	Gel	6.13							0.602			0.434	0.283	1.264
H	MTD000011	Apolipoprotein B-100	P04114	1751+FDHTNSLNIAGLSLDFSSK	none	2065.01	31	2	Gel	16.62
H	MTD000011	Apolipoprotein B-100	P04114	1751+FDHTNSLNIAGLSLDFSSK	none	2065.01	31	2	plasma	16.62
H	MTD000011	Apolipoprotein B-100	P04114	1751+FDHTNSLNIAGLSLDFSSK	none	2065.01	31	3	Gel	16.62				0.714	1.144		0.264	0.642	0.652	0.149	0.199
H	MTD000011	Apolipoprotein B-100	P04114	1751+FDHTNSLNIAGLSLDFSSK	none	2065.01	31	3	plasma	16.62
H	MTD000011	Apolipoprotein B-100	P04114	1770+LDNIYSSDKFYK	none	1491.72	15	2	Gel	9.53							1.212			0.704
H	MTD000011	Apolipoprotein B-100	P04114	1770+LDNIYSSDKFYK	none	1491.72	15	2	plasma	9.53
H	MTD000011	Apolipoprotein B-100	P04114	1770+LDNIYSSDKFYK	none	1491.72	15	3	plasma	9.53
H	MTD000011	Apolipoprotein B-100	P04114	1770+LDNIYSSDKFYK	none	1491.72	15	3	Gel	9.53							0.242	0.7	0.291	0.417	0.41	0.64
H	MTD000011	Apolipoprotein B-100	P04114	1782+QTVNLQLQPYSLVTTLNSDLK	none	2374.27	31	2	Gel	19.23					0.767		0.346	0.231		0.305	0.139	0.313
H	MTD000011	Apolipoprotein B-100	P04114	1782+QTVNLQLQPYSLVTTLNSDLK	none	2374.27	31	2	plasma	19.23
H	MTD000011	Apolipoprotein B-100	P04114	1782+QTVNLQLQPYSLVTTLNSDLK	none	2374.27	31	3	Gel	19.23		0.905					0.413	0.191	0.649	0.404	0.428	0.654
H	MTD000011	Apolipoprotein B-100	P04114	1782+QTVNLQLQPYSLVTTLNSDLK	none	2374.27	31	3	plasma	19.23
H	MTD000011	Apolipoprotein B-100	P04114	1803+YNALDLTNNGK	none	1221.6	16	2	Gel	8.57
H	MTD000011	Apolipoprotein B-100	P04114	1803+YNALDLTNNGK	none	1221.6	16	2	plasma	8.57
H	MTD000011	Apolipoprotein B-100	P04114	1803+YNALDLTNNGK	none	1221.6	16	3	Gel	8.57
H	MTD000011	Apolipoprotein B-100	P04114	1816+LEPLKLHVAGNLK	none	1430.86	21	2	plasma	9.43
H	MTD000011	Apolipoprotein B-100	P04114	1816+LEPLKLHVAGNLK	none	1430.86	21	3	plasma	9.43
H	MTD000011	Apolipoprotein B-100	P04114	1816+LEPLKLHVAGNLK	none	1430.86	21	4	plasma	9.43
H	MTD000011	Apolipoprotein B-100	P04114	1829+GAYQNNEIK	none	1035.5	20	2	Gel	2.66									1.045	1.315
H	MTD000011	Apolipoprotein B-100	P04114	1829+GAYQNNEIK	none	1035.5	20	2	plasma	2.66
H	MTD000011	Apolipoprotein B-100	P04114	1838+HIYAISSAALSASYK	none	1580.82	33	2	Gel	10.89				0.302	0.571	0.654	0.382			0.089	0.169	0.173
H	MTD000011	Apolipoprotein B-100	P04114	1838+HIYAISSAALSASYK	none	1580.82	33	2	plasma	10.89
H	MTD000011	Apolipoprotein B-100	P04114	1838+HIYAISSAALSASYK	none	1580.82	33	3	plasma	10.89
H	MTD000011	Apolipoprotein B-100	P04114	1838+HIYAISSAALSASYK	none	1580.82	33	3	Gel	10.89	0.5	0.652	0.385	0.274	0.697		0.108	0.152	0.187	0.181	0.034	0.317
H	MTD000011	Apolipoprotein B-100	P04114	1859+VQGVEFSHR	none	1057.53	20	2	Gel	5.28					0.172		0.281			0.604	0.141	0.274
H	MTD000011	Apolipoprotein B-100	P04114	1859+VQGVEFSHR	none	1057.53	20	2	plasma	5.28
H	MTD000011	Apolipoprotein B-100	P04114	1859+VQGVEFSHR	none	1057.53	20	3	Gel	5.28							0.595	1.078		1.055	0.91	2.145
H	MTD000011	Apolipoprotein B-100	P04114	1868+LNTDIAGLASAIDMSTNYNSDSLHFSNVFR	none	3272.54	54	3	Gel	19.4										0.689
H	MTD000011	Apolipoprotein B-100	P04114	1868+LNTDIAGLASAIDMSTNYNSDSLHFSNVFR	none	3272.54	54	3	plasma	19.4
H	MTD000011	Apolipoprotein B-100	P04114	1868+LNTDIAGLASAIDMSTNYNSDSLHFSNVFR	none	3272.54	54	4	Gel	19.4										0.354
H	MTD000011	Apolipoprotein B-100	P04114	1868+LNTDIAGLASAIDMSTNYNSDSLHFSNVFR	none	3272.54	54	4	plasma	19.4
H	MTD000011	Apolipoprotein B-100	P04114	1868+LNTDIAGLASAIDxmSTNYNSDSLHFSNVFR	m:Oxidized methionine	3288.54	54	3	Gel	18.66										0.212	0.485
H	MTD000011	Apolipoprotein B-100	P04114	1868+LNTDIAGLASAIDxmSTNYNSDSLHFSNVFR	m:Oxidized methionine	3288.54	54	3	plasma	18.66
H	MTD000011	Apolipoprotein B-100	P04114	1868+LNTDIAGLASAIDxmSTNYNSDSLHFSNVFR	m:Oxidized methionine	3288.54	54	4	plasma	18.66
H	MTD000011	Apolipoprotein B-100	P04114	1868+LNTDIAGLASAIDxmSTNYNSDSLHFSNVFR	m:Oxidized methionine	3288.54	54	4	Gel	18.66				0.912						0.102	1.443	0.221
H	MTD000011	Apolipoprotein B-100	P04114	1898+SVMAPFTMTIDAHTNGNGK	none	1990.92	31	2	plasma	13.28
H	MTD000011	Apolipoprotein B-100	P04114	1898+SVMAPFTMTIDAHTNGNGK	none	1990.92	31	3	plasma	13.28
H	MTD000011	Apolipoprotein B-100	P04114	1898+SVMAPFTMTIDAHTNGNGK	none	1990.92	31	3	Gel	13.28
H	MTD000011	Apolipoprotein B-100	P04114	1898+SVxmAxpFTMTIDAHTNGNGK	m:Oxidized methionine<br>p:Hydroxylation	2022.91	31	2	plasma	9.48
H	MTD000011	Apolipoprotein B-100	P04114	1898+SVxmAxpFTMTIDAHTNGNGK	m:Oxidized methionine<br>p:Hydroxylation	2022.91	31	3	Gel	9.48
H	MTD000011	Apolipoprotein B-100	P04114	1917+LALWGEHTGQLYSK	none	1601.82	25	2	Gel	11.4
H	MTD000011	Apolipoprotein B-100	P04114	1917+LALWGEHTGQLYSK	none	1601.82	25	2	plasma	11.4
H	MTD000011	Apolipoprotein B-100	P04114	1917+LALWGEHTGQLYSK	none	1601.82	25	3	Gel	11.4
H	MTD000011	Apolipoprotein B-100	P04114	1917+LALWGEHTGQLYSK	none	1601.82	25	3	plasma	11.4
H	MTD000011	Apolipoprotein B-100	P04114	1917+LALWGEHTGQLYSK	none	1601.82	25	4	Gel	11.4
H	MTD000011	Apolipoprotein B-100	P04114	1935+AEPLAFTFSHDYK	none	1524.72	24	2	Gel	12.67							0.47	0.296	0.521	0.344	0.267	0.413
H	MTD000011	Apolipoprotein B-100	P04114	1935+AEPLAFTFSHDYK	none	1524.72	24	2	plasma	12.67
H	MTD000011	Apolipoprotein B-100	P04114	1935+AEPLAFTFSHDYK	none	1524.72	24	3	plasma	12.67
H	MTD000011	Apolipoprotein B-100	P04114	1935+AEPLAFTFSHDYK	none	1524.72	24	3	Gel	12.67		0.337					0.682	0.117	0.294	0.774	0.361
H	MTD000011	Apolipoprotein B-100	P04114	1959+SISAALEHK	none	954.51	22	2	plasma	5.66
H	MTD000011	Apolipoprotein B-100	P04114	1959+SISAALEHK	none	954.51	22	2	Gel	5.66										3.32	2.969	5.023
H	MTD000011	Apolipoprotein B-100	P04114	1959+SISAALEHK	none	954.51	22	3	Gel	5.66	0.997			0.604	0.728		0.081	1.207	0.509	0.171	0.043	3.79
H	MTD000011	Apolipoprotein B-100	P04114	196+KGNVATEISTER	none	1303.67	24	2	Gel	4.83											0.585
H	MTD000011	Apolipoprotein B-100	P04114	196+KGNVATEISTER	none	1303.67	24	2	plasma	4.83
H	MTD000011	Apolipoprotein B-100	P04114	196+KGNVATEISTER	none	1303.67	24	3	Gel	4.83							0.745	0.719		0.94	0.645	0.772
H	MTD000011	Apolipoprotein B-100	P04114	1968+VSALLTPAEQTGTWK	none	1600.85	26	2	plasma	12.03
H	MTD000011	Apolipoprotein B-100	P04114	1968+VSALLTPAEQTGTWK	none	1600.85	26	2	Gel	12.03								0.373	0.705	0.499	0.346	0.466
H	MTD000011	Apolipoprotein B-100	P04114	1968+VSALLTPAEQTGTWK	none	1600.85	26	3	plasma	12.03
H	MTD000011	Apolipoprotein B-100	P04114	1968+VSALLTPAEQTGTWK	none	1600.85	26	3	Gel	12.03
H	MTD000011	Apolipoprotein B-100	P04114	197+GNVATEISTER	none	1175.58	24	2	Gel	6.48		0.667					0.411	0.097	0.652	0.391	0.423	0.743
H	MTD000011	Apolipoprotein B-100	P04114	197+GNVATEISTER	none	1175.58	24	2	plasma	6.48
H	MTD000011	Apolipoprotein B-100	P04114	197+GNVATEISTERDLGQCDR	C:Carbamidomethylation	2019.93	39	2	plasma	7.57
H	MTD000011	Apolipoprotein B-100	P04114	197+GNVATEISTERDLGQCDR	C:Carbamidomethylation	2019.93	39	3	plasma	7.57
H	MTD000011	Apolipoprotein B-100	P04114	1983+LKTQFNNNEYSQDLDAYNTK	none	2405.11	34	2	plasma	10.03
H	MTD000011	Apolipoprotein B-100	P04114	1983+LKTQFNNNEYSQDLDAYNTK	none	2405.11	34	3	Gel	10.03							0.414			0.598
H	MTD000011	Apolipoprotein B-100	P04114	1983+LKTQFNNNEYSQDLDAYNTK	none	2405.11	34	3	plasma	10.03
H	MTD000011	Apolipoprotein B-100	P04114	1985+TQFNNNEYSQDLDAYNTK	none	2163.93	33	2	Gel	9.74	1.093						0.19	0.211	0.698	0.356	0.214	0.335
H	MTD000011	Apolipoprotein B-100	P04114	1985+TQFNNNEYSQDLDAYNTK	none	2163.93	33	2	plasma	9.74
H	MTD000011	Apolipoprotein B-100	P04114	1985+TQFNNNEYSQDLDAYNTK	none	2163.93	33	3	Gel	9.74	1.163	0.898					0.193	0.105	0.346	0.54	0.289	0.331
H	MTD000011	Apolipoprotein B-100	P04114	1985+TQFNNNEYSQDLDAYNTK	none	2163.93	33	3	plasma	9.74
H	MTD000011	Apolipoprotein B-100	P04114	2003+DKIGVELTGR	none	1086.6	16	2	Gel	7.06							0.581		2.669	0.825	1.348	0.332
H	MTD000011	Apolipoprotein B-100	P04114	2003+DKIGVELTGR	none	1086.6	16	2	plasma	7.06
H	MTD000011	Apolipoprotein B-100	P04114	2003+DKIGVELTGR	none	1086.6	16	3	Gel	7.06							0.24	1.691	2.519	0.547	0.353	0.882
H	MTD000011	Apolipoprotein B-100	P04114	2003+DKIGVELTGR	none	1086.6	16	3	plasma	7.06
H	MTD000011	Apolipoprotein B-100	P04114	2013+TLADLTLLDSPIK	none	1398.8	17	2	plasma	17.16
H	MTD000011	Apolipoprotein B-100	P04114	2013+TLADLTLLDSPIK	none	1398.8	17	2	Gel	17.16								0.704		0.916	0.799	1.299
H	MTD000011	Apolipoprotein B-100	P04114	2013+TLADLTLLDSPIK	none	1398.8	17	3	Gel	17.16		0.495					0.291	0.061	0.281
H	MTD000011	Apolipoprotein B-100	P04114	2013+TLADLTLLDSPIKVPLLLSEPINIIDALEMR	none	3415.92	51	3	Gel	24.32
H	MTD000011	Apolipoprotein B-100	P04114	2013+TLADLTLLDSPIKVPLLLSEPINIIDALEMR	none	3415.92	51	3	plasma	24.32
H	MTD000011	Apolipoprotein B-100	P04114	2013+TLADLTLLDSPIKVPLLLSEPINIIDALEMR	none	3415.92	51	4	Gel	24.32
H	MTD000011	Apolipoprotein B-100	P04114	2013+TLADLTLLDSPIKVPLLLSEPINIIDALEMR	none	3415.92	51	4	plasma	24.32
H	MTD000011	Apolipoprotein B-100	P04114	2013+TLADLTLLDSPIKVPLLLSEPINIIDALExmR	m:Oxidized methionine	3431.92	51	3	plasma	24.18
H	MTD000011	Apolipoprotein B-100	P04114	2013+TLADLTLLDSPIKVPLLLSEPINIIDALExmR	m:Oxidized methionine	3431.92	51	4	Gel	24.18
H	MTD000011	Apolipoprotein B-100	P04114	2013+TLADLTLLDSPIKVPLLLSEPINIIDALExmR	m:Oxidized methionine	3431.92	51	4	plasma	24.18
H	MTD000011	Apolipoprotein B-100	P04114	2026+VPLLLSEPINIIDALEMR	none	2035.14	34	2	Gel	23.45										0.261		0.449
H	MTD000011	Apolipoprotein B-100	P04114	2026+VPLLLSEPINIIDALEMR	none	2035.14	34	2	plasma	23.45
H	MTD000011	Apolipoprotein B-100	P04114	2026+VPLLLSEPINIIDALEMR	none	2035.14	34	3	Gel	23.45				0.318			1.046			0.143		0.43
H	MTD000011	Apolipoprotein B-100	P04114	2026+VPLLLSEPINIIDALEMR	none	2035.14	34	3	plasma	23.45
H	MTD000011	Apolipoprotein B-100	P04114	2026+VPLLLSEPINIIDALExmR	m:Oxidized methionine	2051.13	34	2	Gel	23.13						0.716						0.159
H	MTD000011	Apolipoprotein B-100	P04114	2026+VPLLLSEPINIIDALExmR	m:Oxidized methionine	2051.13	34	2	plasma	23.13
H	MTD000011	Apolipoprotein B-100	P04114	2026+VPLLLSEPINIIDALExmR	m:Oxidized methionine	2051.13	34	3	Gel	23.13									0.98	0.522	0.653	0.377
H	MTD000011	Apolipoprotein B-100	P04114	2026+VPLLLSEPINIIDALExmR	m:Oxidized methionine	2051.13	34	3	plasma	23.13
H	MTD000011	Apolipoprotein B-100	P04114	2044+DAVEKPQEFTIVAFVK	none	1819.97	29	2	Gel	15.6				0.598	0.745	0.903	0.301	0.245		0.197	0.183	0.182
H	MTD000011	Apolipoprotein B-100	P04114	2044+DAVEKPQEFTIVAFVK	none	1819.97	29	2	plasma	15.6
H	MTD000011	Apolipoprotein B-100	P04114	2044+DAVEKPQEFTIVAFVK	none	1819.97	29	3	Gel	15.6							0.634	0.267	0.619	0.66	0.311	0.445
H	MTD000011	Apolipoprotein B-100	P04114	2044+DAVEKPQEFTIVAFVK	none	1819.97	29	3	plasma	15.6
H	MTD000011	Apolipoprotein B-100	P04114	2044+DAVEKPQEFTIVAFVK	none	1819.97	29	4	Gel	15.6	1.076			0.703			0.184			0.139	0.203
H	MTD000011	Apolipoprotein B-100	P04114	2060+YDKNQDVHSINLPFFETLQEYFER	none	3031.44	44	3	plasma	21.72
H	MTD000011	Apolipoprotein B-100	P04114	2060+YDKNQDVHSINLPFFETLQEYFER	none	3031.44	44	4	Gel	21.72
H	MTD000011	Apolipoprotein B-100	P04114	2060+YDKNQDVHSINLPFFETLQEYFER	none	3031.44	44	4	plasma	21.72
H	MTD000011	Apolipoprotein B-100	P04114	2086+QTIIVVLENVQR	none	1410.82	22	2	Gel	14.88							0.288	0.284	0.617	0.498	0.433	0.548
H	MTD000011	Apolipoprotein B-100	P04114	2086+QTIIVVLENVQR	none	1410.82	22	2	plasma	14.88
H	MTD000011	Apolipoprotein B-100	P04114	2086+QTIIVVLENVQR	none	1410.82	22	3	Gel	14.88									5.55	0.797
H	MTD000011	Apolipoprotein B-100	P04114	2086+QTIIVVLENVQR	none	1410.82	22	3	plasma	14.88
H	MTD000011	Apolipoprotein B-100	P04114	2101+HINIDQFVR	none	1140.6	17	2	Gel	10.23							0.814			0.958	0.712
H	MTD000011	Apolipoprotein B-100	P04114	2101+HINIDQFVR	none	1140.6	17	2	plasma	10.23
H	MTD000011	Apolipoprotein B-100	P04114	2101+HINIDQFVR	none	1140.6	17	3	Gel	10.23										0.486	0.281	4.231
H	MTD000011	Apolipoprotein B-100	P04114	2101+HINIDQFVR	none	1140.6	17	3	plasma	10.23
H	MTD000011	Apolipoprotein B-100	P04114	2118+LPQQANDYLNSFNWER	none	1993.93	34	2	Gel	15.18		0.469	0.304				0.228	0.105	0.124	0.275	0.246	0.343
H	MTD000011	Apolipoprotein B-100	P04114	2118+LPQQANDYLNSFNWER	none	1993.93	34	2	plasma	15.18
H	MTD000011	Apolipoprotein B-100	P04114	2118+LPQQANDYLNSFNWER	none	1993.93	34	3	Gel	15.18		0.86					0.625	0.182		0.742	0.478	0.577
H	MTD000011	Apolipoprotein B-100	P04114	2118+LPQQANDYLNSFNWER	none	1993.93	34	3	plasma	15.18
H	MTD000011	Apolipoprotein B-100	P04114	2151+ITENDIQIALDDAK	none	1557.79	28	2	Gel	13.55							0.513	0.249	0.486	0.479	0.49	0.56
H	MTD000011	Apolipoprotein B-100	P04114	2151+ITENDIQIALDDAK	none	1557.79	28	2	plasma	13.55
H	MTD000011	Apolipoprotein B-100	P04114	2151+ITENDIQIALDDAK	none	1557.79	28	3	Gel	13.55		0.688					0.481	0.081	0.672	0.326	0.593	0.643
H	MTD000011	Apolipoprotein B-100	P04114	2151+ITENDIQIALDDAK	none	1557.79	28	3	plasma	13.55
H	MTD000011	Apolipoprotein B-100	P04114	2171+LSQLQTYMIQFDQYIK	none	2018.02	27	2	Gel	19.52					0.547	0.441	0.216			0.561	0.114	0.093
H	MTD000011	Apolipoprotein B-100	P04114	2171+LSQLQTYMIQFDQYIK	none	2018.02	27	2	plasma	19.52
H	MTD000011	Apolipoprotein B-100	P04114	2171+LSQLQTYMIQFDQYIK	none	2018.02	27	3	plasma	19.52
H	MTD000011	Apolipoprotein B-100	P04114	2171+LSQLQTYMIQFDQYIK	none	2018.02	27	3	Gel	19.52							0.319	0.59	0.546	0.465	0.425	0.3
H	MTD000011	Apolipoprotein B-100	P04114	2171+LSQLQTYxmIQFDQYIK	m:Oxidized methionine	2034.01	27	2	Gel	16.65					0.463		0.29	0.368		0.344	0.056	0.434
H	MTD000011	Apolipoprotein B-100	P04114	2171+LSQLQTYxmIQFDQYIK	m:Oxidized methionine	2034.01	27	2	plasma	16.65
H	MTD000011	Apolipoprotein B-100	P04114	2171+LSQLQTYxmIQFDQYIK	m:Oxidized methionine	2034.01	27	3	Gel	16.65				0.788	0.76	0.956	0.236	0.279	0.317	0.09	0.131	0.142
H	MTD000011	Apolipoprotein B-100	P04114	2196+IAIANIIDEIIEK	none	1453.84	26	2	Gel	22.2							0.315	0.344	0.476	0.774	0.28	0.679
H	MTD000011	Apolipoprotein B-100	P04114	2196+IAIANIIDEIIEK	none	1453.84	26	2	plasma	22.2
H	MTD000011	Apolipoprotein B-100	P04114	2196+IAIANIIDEIIEK	none	1453.84	26	3	Gel	22.2								0.286	0.704	0.382	0.249
H	MTD000011	Apolipoprotein B-100	P04114	2196+IAIANIIDEIIEK	none	1453.84	26	3	plasma	22.2
H	MTD000011	Apolipoprotein B-100	P04114	220+TGISPLALIK	none	1011.63	15	2	plasma	15.43
H	MTD000011	Apolipoprotein B-100	P04114	220+TGISPLALIK	none	1011.63	15	2	Gel	15.43							1.307	0.767
H	MTD000011	Apolipoprotein B-100	P04114	220+TGISPLALIK	none	1011.63	15	3	Gel	15.43							4.757			4.873	7.315
H	MTD000011	Apolipoprotein B-100	P04114	2211+SLDEHYHIR	none	1168.56	20	2	plasma	5.8
H	MTD000011	Apolipoprotein B-100	P04114	2211+SLDEHYHIR	none	1168.56	20	3	plasma	5.8
H	MTD000011	Apolipoprotein B-100	P04114	2211+SLDEHYHIR	none	1168.56	20	3	Gel	5.8							3.142
H	MTD000011	Apolipoprotein B-100	P04114	2211+SLDEHYHIR	none	1168.56	20	4	plasma	5.8
H	MTD000011	Apolipoprotein B-100	P04114	2211+SLDEHYHIR	none	1168.56	20	4	Gel	5.8	0.26						0.082			1.177
H	MTD000011	Apolipoprotein B-100	P04114	2225+TIHDLHLFIENIDFNK	none	1968.01	23	2	Gel	15.48		0.551			0.591	0.851		0.166	0.28		0.109	0.19
H	MTD000011	Apolipoprotein B-100	P04114	2225+TIHDLHLFIENIDFNK	none	1968.01	23	2	plasma	15.48
H	MTD000011	Apolipoprotein B-100	P04114	2225+TIHDLHLFIENIDFNK	none	1968.01	23	3	Gel	15.48		0.541	-0.111		1.012			0.114	0.017		0.191
H	MTD000011	Apolipoprotein B-100	P04114	2225+TIHDLHLFIENIDFNK	none	1968.01	23	3	plasma	15.48
H	MTD000011	Apolipoprotein B-100	P04114	2225+TIHDLHLFIENIDFNK	none	1968.01	23	4	plasma	15.48
H	MTD000011	Apolipoprotein B-100	P04114	2241+SGSSTASWIQNVDTK	none	1579.75	27	2	plasma	10.37
H	MTD000011	Apolipoprotein B-100	P04114	2241+SGSSTASWIQNVDTK	none	1579.75	27	2	Gel	10.37							0.413	0.368	0.638	0.282	0.246	0.329
H	MTD000011	Apolipoprotein B-100	P04114	2241+SGSSTASWIQNVDTK	none	1579.75	27	3	plasma	10.37
H	MTD000011	Apolipoprotein B-100	P04114	2241+SGSSTASWIQNVDTK	none	1579.75	27	3	Gel	10.37							0.272	0.355	0.893	0.365	0.457	0.375
H	MTD000011	Apolipoprotein B-100	P04114	2272+HIQNIDIQHLAGK	none	1485.81	28	2	plasma	8.28
H	MTD000011	Apolipoprotein B-100	P04114	2272+HIQNIDIQHLAGK	none	1485.81	28	3	Gel	8.28							0.724
H	MTD000011	Apolipoprotein B-100	P04114	2272+HIQNIDIQHLAGK	none	1485.81	28	3	plasma	8.28
H	MTD000011	Apolipoprotein B-100	P04114	2272+HIQNIDIQHLAGK	none	1485.81	28	4	Gel	8.28							0.536
H	MTD000011	Apolipoprotein B-100	P04114	2272+HIQNIDIQHLAGK	none	1485.81	28	4	plasma	8.28
H	MTD000011	Apolipoprotein B-100	P04114	2285+LKQHIEAIDVR	none	1320.75	24	2	plasma	5.87
H	MTD000011	Apolipoprotein B-100	P04114	2285+LKQHIEAIDVR	none	1320.75	24	3	plasma	5.87
H	MTD000011	Apolipoprotein B-100	P04114	2285+LKQHIEAIDVR	none	1320.75	24	4	plasma	5.87
H	MTD000011	Apolipoprotein B-100	P04114	2287+QHIEAIDVR	none	1079.57	23	2	Gel	6.99							0.248			0.856	0.716	0.238
H	MTD000011	Apolipoprotein B-100	P04114	2287+QHIEAIDVR	none	1079.57	23	2	plasma	6.99
H	MTD000011	Apolipoprotein B-100	P04114	2287+QHIEAIDVR	none	1079.57	23	3	plasma	6.99
H	MTD000011	Apolipoprotein B-100	P04114	2287+QHIEAIDVR	none	1079.57	23	3	Gel	6.99							0.609	0.506	1.035	0.716	0.567	0.726
H	MTD000011	Apolipoprotein B-100	P04114	2296+VLLDQLGTTISFER	none	1590.86	22	2	Gel	16.4							0.608	0.342		0.698	0.564	0.852
H	MTD000011	Apolipoprotein B-100	P04114	2296+VLLDQLGTTISFER	none	1590.86	22	2	plasma	16.4
H	MTD000011	Apolipoprotein B-100	P04114	2296+VLLDQLGTTISFER	none	1590.86	22	3	Gel	16.4		0.4					0.43	0.139		0.751	0.373	0.839
H	MTD000011	Apolipoprotein B-100	P04114	2296+VLLDQLGTTISFER	none	1590.86	22	3	plasma	16.4
H	MTD000011	Apolipoprotein B-100	P04114	230+GMTRPLSTLISSSQSCQYTLDAK	C:Carbamidomethylation	2543.24	42	2	plasma	13.46
H	MTD000011	Apolipoprotein B-100	P04114	230+GMTRPLSTLISSSQSCQYTLDAK	C:Carbamidomethylation	2543.24	42	3	plasma	13.46
H	MTD000011	Apolipoprotein B-100	P04114	230+GMTRPLSTLISSSQSCQYTLDAK	C:Carbamidomethylation	2543.24	42	3	Gel	13.46		0.654					0.314	0.14	0.576	0.627	0.375	0.371
H	MTD000011	Apolipoprotein B-100	P04114	230+GMTRPLSTLISSSQSCQYTLDAK	C:Carbamidomethylation	2543.24	42	4	plasma	13.46
H	MTD000011	Apolipoprotein B-100	P04114	230+GMTRPLSTLISSSQSCQYTLDAK	C:Carbamidomethylation	2543.24	42	4	Gel	13.46					0.692		0.574			0.427	0.2	1.008
H	MTD000011	Apolipoprotein B-100	P04114	230+GMTRxpLSTLISSSQSCQYTLDAK	C:Carbamidomethylation p:Hydroxylation	2559.23	42	2	plasma	12.37
H	MTD000011	Apolipoprotein B-100	P04114	230+GMTRxpLSTLISSSQSCQYTLDAK	C:Carbamidomethylation p:Hydroxylation	2559.23	42	3	plasma	12.37
H	MTD000011	Apolipoprotein B-100	P04114	230+GMTRxpLSTLISSSQSCQYTLDAK	C:Carbamidomethylation p:Hydroxylation	2559.23	42	3	Gel	12.37							0.213	0.248		0.364	0.29	0.296
H	MTD000011	Apolipoprotein B-100	P04114	230+GMTRxpLSTLISSSQSCQYTLDAK	C:Carbamidomethylation p:Hydroxylation	2559.23	42	4	Gel	12.37	0.936						0.172			0.437	0.849	0.494
H	MTD000011	Apolipoprotein B-100	P04114	230+GxmTRPLSTLISSSQSCQYTLDAK	C:Carbamidomethylation m:Oxidized methionine	2559.23	42	2	plasma	12.42
H	MTD000011	Apolipoprotein B-100	P04114	230+GxmTRPLSTLISSSQSCQYTLDAK	C:Carbamidomethylation m:Oxidized methionine	2559.23	42	3	plasma	12.42
H	MTD000011	Apolipoprotein B-100	P04114	230+GxmTRPLSTLISSSQSCQYTLDAK	C:Carbamidomethylation m:Oxidized methionine	2559.23	42	3	Gel	12.42							0.213	0.248		0.364	0.29	0.296
H	MTD000011	Apolipoprotein B-100	P04114	230+GxmTRPLSTLISSSQSCQYTLDAK	C:Carbamidomethylation m:Oxidized methionine	2559.23	42	4	Gel	12.42	0.936						0.172			0.437	0.849	0.494
H	MTD000011	Apolipoprotein B-100	P04114	2348+YEVDQQIQVLMDK	none	1607.79	24	2	plasma	14.24
H	MTD000011	Apolipoprotein B-100	P04114	2348+YEVDQQIQVLMDK	none	1607.79	24	2	Gel	14.24		0.669		0.12	0.279		0.284	0.142	0.27	0.149	0.193	0.22
H	MTD000011	Apolipoprotein B-100	P04114	2348+YEVDQQIQVLMDK	none	1607.79	24	3	plasma	14.24
H	MTD000011	Apolipoprotein B-100	P04114	2348+YEVDQQIQVLMDK	none	1607.79	24	3	Gel	14.24							0.75	0.367	0.428	0.164
H	MTD000011	Apolipoprotein B-100	P04114	2348+YEVDQQIQVLxmDK	m:Oxidized methionine	1623.78	24	2	plasma	11.38
H	MTD000011	Apolipoprotein B-100	P04114	2348+YEVDQQIQVLxmDK	m:Oxidized methionine	1623.78	24	2	Gel	11.38	0.618		-0.106				0.044	0.263	0.099	0.395	0.354	0.487
H	MTD000011	Apolipoprotein B-100	P04114	2348+YEVDQQIQVLxmDK	m:Oxidized methionine	1623.78	24	3	Gel	11.38	0.719		-0.001		0.903		0.188	0.474	0.093	0.337	0.185	0.44
H	MTD000011	Apolipoprotein B-100	P04114	2348+YEVDQQIQVLxmDK	m:Oxidized methionine	1623.78	24	3	plasma	11.38
H	MTD000011	Apolipoprotein B-100	P04114	2361+LVELAHQYK	none	1099.6	18	2	Gel	6.63							0.618			0.597		0.771
H	MTD000011	Apolipoprotein B-100	P04114	2361+LVELAHQYK	none	1099.6	18	2	plasma	6.63
H	MTD000011	Apolipoprotein B-100	P04114	2361+LVELAHQYK	none	1099.6	18	3	plasma	6.63
H	MTD000011	Apolipoprotein B-100	P04114	2361+LVELAHQYK	none	1099.6	18	3	Gel	6.63								1.002	1.143			1.262
H	MTD000011	Apolipoprotein B-100	P04114	2377+LSNVLQQVK	none	1027.6	15	2	plasma	9
H	MTD000011	Apolipoprotein B-100	P04114	2377+LSNVLQQVK	none	1027.6	15	2	Gel	9							0.75	0.709			0.889
H	MTD000011	Apolipoprotein B-100	P04114	2377+LSNVLQQVK	none	1027.6	15	3	Gel	9							1.312	3.162	6.815	1.357	2.427	4.85
H	MTD000011	Apolipoprotein B-100	P04114	2429+SFDYHQFVDETNDK	none	1743.74	23	2	Gel	10.94
H	MTD000011	Apolipoprotein B-100	P04114	2429+SFDYHQFVDETNDK	none	1743.74	23	2	plasma	10.94
H	MTD000011	Apolipoprotein B-100	P04114	2429+SFDYHQFVDETNDK	none	1743.74	23	3	Gel	10.94
H	MTD000011	Apolipoprotein B-100	P04114	2429+SFDYHQFVDETNDK	none	1743.74	23	3	plasma	10.94
H	MTD000011	Apolipoprotein B-100	P04114	2429+SFDYHQFVDETNDKIR	none	2012.92	28	2	plasma	11.25
H	MTD000011	Apolipoprotein B-100	P04114	2429+SFDYHQFVDETNDKIR	none	2012.92	28	3	Gel	11.25							0.249
H	MTD000011	Apolipoprotein B-100	P04114	2429+SFDYHQFVDETNDKIR	none	2012.92	28	3	plasma	11.25
H	MTD000011	Apolipoprotein B-100	P04114	2429+SFDYHQFVDETNDKIR	none	2012.92	28	4	Gel	11.25							0.27			0.341	0.392
H	MTD000011	Apolipoprotein B-100	P04114	2429+SFDYHQFVDETNDKIR	none	2012.92	28	4	plasma	11.25
H	MTD000011	Apolipoprotein B-100	P04114	2450+LNGEIQALELPQK	none	1451.8	30	2	Gel	12.23	0.585	0.449					0.164	0.157	0.309		0.362	0.436
H	MTD000011	Apolipoprotein B-100	P04114	2450+LNGEIQALELPQK	none	1451.8	30	2	plasma	12.23
H	MTD000011	Apolipoprotein B-100	P04114	2450+LNGEIQALELPQK	none	1451.8	30	3	plasma	12.23
H	MTD000011	Apolipoprotein B-100	P04114	2450+LNGEIQALELPQK	none	1451.8	30	3	Gel	12.23							0.337	0.293	0.446	0.381	0.356	0.448
H	MTD000011	Apolipoprotein B-100	P04114	2450+LNGEIQALELPQKAEALK	none	1964.09	43	2	Gel	13.21
H	MTD000011	Apolipoprotein B-100	P04114	2450+LNGEIQALELPQKAEALK	none	1964.09	43	2	plasma	13.21
H	MTD000011	Apolipoprotein B-100	P04114	2450+LNGEIQALELPQKAEALK	none	1964.09	43	3	Gel	13.21	1.029	0.765		0.535	0.799		0.159	0.139	0.316	0.069	0.073	0.258
H	MTD000011	Apolipoprotein B-100	P04114	2450+LNGEIQALELPQKAEALK	none	1964.09	43	3	plasma	13.21
H	MTD000011	Apolipoprotein B-100	P04114	2450+LNGEIQALELPQKAEALK	none	1964.09	43	4	Gel	13.21
H	MTD000011	Apolipoprotein B-100	P04114	2475+ATVAVYLESLQDTK	none	1536.8	24	2	Gel	14.62							0.467	0.322	0.405	0.415	0.38	0.639
H	MTD000011	Apolipoprotein B-100	P04114	2475+ATVAVYLESLQDTK	none	1536.8	24	2	plasma	14.62
H	MTD000011	Apolipoprotein B-100	P04114	2475+ATVAVYLESLQDTK	none	1536.8	24	3	Gel	14.62							0.272	0.16		0.577	0.501	0.81
H	MTD000011	Apolipoprotein B-100	P04114	2475+ATVAVYLESLQDTK	none	1536.8	24	3	plasma	14.62
H	MTD000011	Apolipoprotein B-100	P04114	2489+ITLIINWLQEALSSASLAHMK	none	2338.27	40	2	plasma	23.38
H	MTD000011	Apolipoprotein B-100	P04114	2489+ITLIINWLQEALSSASLAHMK	none	2338.27	40	3	Gel	23.38
H	MTD000011	Apolipoprotein B-100	P04114	2489+ITLIINWLQEALSSASLAHMK	none	2338.27	40	3	plasma	23.38
H	MTD000011	Apolipoprotein B-100	P04114	2489+ITLIINWLQEALSSASLAHMK	none	2338.27	40	4	Gel	23.38
H	MTD000011	Apolipoprotein B-100	P04114	2489+ITLIINWLQEALSSASLAHMK	none	2338.27	40	4	plasma	23.38
H	MTD000011	Apolipoprotein B-100	P04114	2512+FRETLEDTR	none	1165.57	18	2	Gel	6.18					0.605		4.03			2.469	0.147	0.772
H	MTD000011	Apolipoprotein B-100	P04114	2512+FRETLEDTR	none	1165.57	18	2	plasma	6.18
H	MTD000011	Apolipoprotein B-100	P04114	2512+FRETLEDTR	none	1165.57	18	3	plasma	6.18
H	MTD000011	Apolipoprotein B-100	P04114	2512+FRETLEDTR	none	1165.57	18	3	Gel	6.18					0.936			0.899	1.751	1.668	0.146	1.044
H	MTD000011	Apolipoprotein B-100	P04114	2523+MYQMDIQQELQR	none	1581.73	29	2	Gel	11.97			0.102	0.228			0.258	0.397	0.076	0.163	0.219	0.237
H	MTD000011	Apolipoprotein B-100	P04114	2523+MYQMDIQQELQR	none	1581.73	29	2	plasma	11.97
H	MTD000011	Apolipoprotein B-100	P04114	2523+MYQMDIQQELQR	none	1581.73	29	3	Gel	11.97							2.368		1.25	0.869		0.434
H	MTD000011	Apolipoprotein B-100	P04114	2523+MYQMDIQQELQR	none	1581.73	29	3	plasma	11.97
H	MTD000011	Apolipoprotein B-100	P04114	2523+MYQxmDIQQELQR	m:Oxidized methionine	1597.72	29	2	Gel	10.03	0.683			0.464	0.189	0.572	0.17			0.07	0.164	0.131
H	MTD000011	Apolipoprotein B-100	P04114	2523+MYQxmDIQQELQR	m:Oxidized methionine	1597.72	29	2	plasma	10.03
H	MTD000011	Apolipoprotein B-100	P04114	2523+MYQxmDIQQELQR	m:Oxidized methionine	1597.72	29	3	plasma	10.03
H	MTD000011	Apolipoprotein B-100	P04114	2523+MYQxmDIQQELQR	m:Oxidized methionine	1597.72	29	3	Gel	10.03					0.568		0.519	0.312	0.546	0.232	0.038	0.383
H	MTD000011	Apolipoprotein B-100	P04114	2523+xmYQMDIQQELQR	m:Oxidized methionine	1597.72	29	2	Gel	10.28	0.683			0.464	0.189	0.572	0.17			0.07	0.164	0.131
H	MTD000011	Apolipoprotein B-100	P04114	2523+xmYQMDIQQELQR	m:Oxidized methionine	1597.72	29	2	plasma	10.28
H	MTD000011	Apolipoprotein B-100	P04114	2523+xmYQMDIQQELQR	m:Oxidized methionine	1597.72	29	3	Gel	10.28					0.568		0.519	0.312	0.546	0.232	0.038	0.383
H	MTD000011	Apolipoprotein B-100	P04114	2523+xmYQxmDIQQELQR	m:Oxidized methionine	1613.72	29	2	Gel	8.7								0.723			0.421	0.375
H	MTD000011	Apolipoprotein B-100	P04114	2523+xmYQxmDIQQELQR	m:Oxidized methionine	1613.72	29	2	plasma	8.7
H	MTD000011	Apolipoprotein B-100	P04114	2523+xmYQxmDIQQELQR	m:Oxidized methionine	1613.72	29	3	plasma	8.7
H	MTD000011	Apolipoprotein B-100	P04114	2523+xmYQxmDIQQELQR	m:Oxidized methionine	1613.72	29	3	Gel	8.7				0.732				0.294		0.183	0.2	0.329
H	MTD000011	Apolipoprotein B-100	P04114	255+HVAEAICK	C:Carbamidomethylation	926.46	19	2	Gel	2.14							1.058
H	MTD000011	Apolipoprotein B-100	P04114	255+HVAEAICK	C:Carbamidomethylation	926.46	19	2	plasma	2.14
H	MTD000011	Apolipoprotein B-100	P04114	255+HVAEAICK	C:Carbamidomethylation	926.46	19	3	Gel	2.14							1.202
H	MTD000011	Apolipoprotein B-100	P04114	2560+NLTDFAEQYSIQDWAK	none	1927.89	31	2	Gel	16.39	0.704	0.634					0.192	0.147	0.247	0.425	0.505	0.465
H	MTD000011	Apolipoprotein B-100	P04114	2560+NLTDFAEQYSIQDWAK	none	1927.89	31	2	plasma	16.39
H	MTD000011	Apolipoprotein B-100	P04114	2560+NLTDFAEQYSIQDWAK	none	1927.89	31	3	Gel	16.39		0.703					0.432	0.097	0.204	0.355	0.261	0.656
H	MTD000011	Apolipoprotein B-100	P04114	2560+NLTDFAEQYSIQDWAK	none	1927.89	31	3	plasma	16.39
H	MTD000011	Apolipoprotein B-100	P04114	2579+ALVEQGFTVPEIK	none	1429.78	24	2	Gel	13.96							0.696	0.404	0.85	0.622	0.475	0.607
H	MTD000011	Apolipoprotein B-100	P04114	2579+ALVEQGFTVPEIK	none	1429.78	24	2	plasma	13.96
H	MTD000011	Apolipoprotein B-100	P04114	2579+ALVEQGFTVPEIK	none	1429.78	24	3	Gel	13.96					0.238		0.577	0.263		0.386	0.104	0.199
H	MTD000011	Apolipoprotein B-100	P04114	2579+ALVEQGFTVPEIK	none	1429.78	24	3	plasma	13.96
H	MTD000011	Apolipoprotein B-100	P04114	2592+TILGTMPAFEVSLQALQK	none	1946.05	33	2	Gel	19.57							0.286	0.299	0.387	0.28	0.273	0.723
H	MTD000011	Apolipoprotein B-100	P04114	2592+TILGTMPAFEVSLQALQK	none	1946.05	33	2	plasma	19.57
H	MTD000011	Apolipoprotein B-100	P04114	2592+TILGTMPAFEVSLQALQK	none	1946.05	33	3	Gel	19.57			0.322				0.308	0.418	0.179	0.424	0.684	0.518
H	MTD000011	Apolipoprotein B-100	P04114	2592+TILGTMPAFEVSLQALQK	none	1946.05	33	3	plasma	19.57
H	MTD000011	Apolipoprotein B-100	P04114	2592+TILGTMPAFEVSLQALQK	none	1946.05	33	4	plasma	19.57
H	MTD000011	Apolipoprotein B-100	P04114	2592+TILGTxmPAFEVSLQALQK	m:Oxidized methionine	1962.05	33	2	Gel	17.24	0.749	0.345					0.199	0.083	0.523	0.206	0.213	0.331
H	MTD000011	Apolipoprotein B-100	P04114	2592+TILGTxmPAFEVSLQALQK	m:Oxidized methionine	1962.05	33	2	plasma	17.24
H	MTD000011	Apolipoprotein B-100	P04114	2592+TILGTxmPAFEVSLQALQK	m:Oxidized methionine	1962.05	33	3	plasma	17.24
H	MTD000011	Apolipoprotein B-100	P04114	2592+TILGTxmPAFEVSLQALQK	m:Oxidized methionine	1962.05	33	3	Gel	17.24		0.731					0.248	0.19	0.711	0.251	0.224	0.674
H	MTD000011	Apolipoprotein B-100	P04114	2610+ATFQTPDFIVPLTDLR	none	1832.97	24	2	Gel	19.38							0.549	0.351	0.518	0.542	0.496	0.626
H	MTD000011	Apolipoprotein B-100	P04114	2610+ATFQTPDFIVPLTDLR	none	1832.97	24	2	plasma	19.38
H	MTD000011	Apolipoprotein B-100	P04114	2610+ATFQTPDFIVPLTDLR	none	1832.97	24	3	Gel	19.38							0.409	0.442	0.205	0.489	0.503	0.656
H	MTD000011	Apolipoprotein B-100	P04114	2610+ATFQTPDFIVPLTDLR	none	1832.97	24	3	plasma	19.38
H	MTD000011	Apolipoprotein B-100	P04114	2610+ATFQTPDFIVPLTDLRIPSVQINFK	none	2859.55	39	3	plasma	22.05
H	MTD000011	Apolipoprotein B-100	P04114	263+EQHLFLPFSYK	none	1407.72	19	2	Gel	14.36							0.691			1.12	6.185
H	MTD000011	Apolipoprotein B-100	P04114	263+EQHLFLPFSYK	none	1407.72	19	2	plasma	14.36
H	MTD000011	Apolipoprotein B-100	P04114	263+EQHLFLPFSYK	none	1407.72	19	3	Gel	14.36							0.505				4.437
H	MTD000011	Apolipoprotein B-100	P04114	263+EQHLFLPFSYK	none	1407.72	19	3	plasma	14.36
H	MTD000011	Apolipoprotein B-100	P04114	2645+FSTPEFTILNTFHIPSFTIDFVEMK	none	2960.47	33	3	Gel	23.28
H	MTD000011	Apolipoprotein B-100	P04114	2645+FSTPEFTILNTFHIPSFTIDFVEMK	none	2960.47	33	3	plasma	23.28
H	MTD000011	Apolipoprotein B-100	P04114	2675+TIDQMLNSELQWPVPDIYLR	none	2430.23	35	2	plasma	20.91
H	MTD000011	Apolipoprotein B-100	P04114	2675+TIDQMLNSELQWPVPDIYLR	none	2430.23	35	3	Gel	20.91		0.561			0.684		0.223	0.066	0.329	0.497	0.192	0.789
H	MTD000011	Apolipoprotein B-100	P04114	2675+TIDQMLNSELQWPVPDIYLR	none	2430.23	35	3	plasma	20.91
H	MTD000011	Apolipoprotein B-100	P04114	2675+TIDQxmLNSELQWPVPDIYLR	m:Oxidized methionine	2446.22	35	2	Gel	19.53										0.374	0.452	0.433
H	MTD000011	Apolipoprotein B-100	P04114	2675+TIDQxmLNSELQWPVPDIYLR	m:Oxidized methionine	2446.22	35	2	plasma	19.53
H	MTD000011	Apolipoprotein B-100	P04114	2675+TIDQxmLNSELQWPVPDIYLR	m:Oxidized methionine	2446.22	35	3	plasma	19.53
H	MTD000011	Apolipoprotein B-100	P04114	2675+TIDQxmLNSELQWPVPDIYLR	m:Oxidized methionine	2446.22	35	3	Gel	19.53							0.314	0.203	0.373	0.491	0.417	0.443
H	MTD000011	Apolipoprotein B-100	P04114	2695+DLKVEDIPLAR	none	1267.71	21	2	plasma	11.66
H	MTD000011	Apolipoprotein B-100	P04114	2695+DLKVEDIPLAR	none	1267.71	21	3	Gel	11.66							0.625	0.418		1.003	0.645	0.492
H	MTD000011	Apolipoprotein B-100	P04114	2695+DLKVEDIPLAR	none	1267.71	21	3	plasma	11.66
H	MTD000011	Apolipoprotein B-100	P04114	2698+VEDIPLAR	none	911.51	18	2	Gel	7.55					0.003		0.332	0.414	1.382	0.425	0.191	0.324
H	MTD000011	Apolipoprotein B-100	P04114	2698+VEDIPLAR	none	911.51	18	2	plasma	7.55
H	MTD000011	Apolipoprotein B-100	P04114	276+YGMVAQVTQTLK	none	1337.7	18	2	Gel	11.51							0.441	0.099		0.536	0.531	0.687
H	MTD000011	Apolipoprotein B-100	P04114	276+YGMVAQVTQTLK	none	1337.7	18	2	plasma	11.51
H	MTD000011	Apolipoprotein B-100	P04114	276+YGMVAQVTQTLK	none	1337.7	18	3	plasma	11.51
H	MTD000011	Apolipoprotein B-100	P04114	276+YGMVAQVTQTLK	none	1337.7	18	3	Gel	11.51	1.196	0.87					0.062	0.142	0.482	0.621	0.663	0.728
H	MTD000011	Apolipoprotein B-100	P04114	276+YGMVAQVTQTLKLEDTPK	none	2021.05	28	2	plasma	13.86
H	MTD000011	Apolipoprotein B-100	P04114	276+YGMVAQVTQTLKLEDTPK	none	2021.05	28	3	plasma	13.86
H	MTD000011	Apolipoprotein B-100	P04114	276+YGxmVAQVTQTLK	m:Oxidized methionine	1353.7	18	2	plasma	8.76
H	MTD000011	Apolipoprotein B-100	P04114	276+YGxmVAQVTQTLK	m:Oxidized methionine	1353.7	18	2	Gel	8.76		0.602					0.293	0.146	0.535	0.287	0.318	0.591
H	MTD000011	Apolipoprotein B-100	P04114	276+YGxmVAQVTQTLK	m:Oxidized methionine	1353.7	18	3	Gel	8.76							1.701	6.405	0.895	1.087	1.891	2.647
H	MTD000011	Apolipoprotein B-100	P04114	2801+LEVLNFDFQANAQLSNPK	none	2047.04	36	2	Gel	16.62										0.296		0.425
H	MTD000011	Apolipoprotein B-100	P04114	2801+LEVLNFDFQANAQLSNPK	none	2047.04	36	2	plasma	16.62
H	MTD000011	Apolipoprotein B-100	P04114	2801+LEVLNFDFQANAQLSNPK	none	2047.04	36	3	Gel	16.62						1.341				0.337	1.152	0.179
H	MTD000011	Apolipoprotein B-100	P04114	2801+LEVLNFDFQANAQLSNPK	none	2047.04	36	3	plasma	16.62
H	MTD000011	Apolipoprotein B-100	P04114	2837+TEHGSEMLFFGNAIEGK	none	1865.86	34	2	plasma	14.51
H	MTD000011	Apolipoprotein B-100	P04114	2837+TEHGSEMLFFGNAIEGK	none	1865.86	34	2	Gel	14.51	0.874				0.735		0.122			0.205	0.106	0.48
H	MTD000011	Apolipoprotein B-100	P04114	2837+TEHGSEMLFFGNAIEGK	none	1865.86	34	3	Gel	14.51			0.457				0.413	0.36	0.198	0.905	0.574
H	MTD000011	Apolipoprotein B-100	P04114	2837+TEHGSExmLFFGNAIEGK	m:Oxidized methionine	1881.86	34	2	Gel	12.49	0.778			0.538			0.078			0.115
H	MTD000011	Apolipoprotein B-100	P04114	2837+TEHGSExmLFFGNAIEGK	m:Oxidized methionine	1881.86	34	2	plasma	12.49
H	MTD000011	Apolipoprotein B-100	P04114	2837+TEHGSExmLFFGNAIEGK	m:Oxidized methionine	1881.86	34	3	Gel	12.49	0.831						0.188		0.702	0.24	3.398
H	MTD000011	Apolipoprotein B-100	P04114	2854+SNTVASLHTEK	none	1185.6	20	2	Gel	3.04
H	MTD000011	Apolipoprotein B-100	P04114	2854+SNTVASLHTEK	none	1185.6	20	2	plasma	3.04
H	MTD000011	Apolipoprotein B-100	P04114	2854+SNTVASLHTEK	none	1185.6	20	3	plasma	3.04
H	MTD000011	Apolipoprotein B-100	P04114	2854+SNTVASLHTEK	none	1185.6	20	3	Gel	3.04	0.783			0.485	0.712		0.193		1.001	0.175	0.09
H	MTD000011	Apolipoprotein B-100	P04114	2865+NTLELSNGVIVK	none	1285.72	16	2	plasma	11.31
H	MTD000011	Apolipoprotein B-100	P04114	2865+NTLELSNGVIVK	none	1285.72	16	2	Gel	11.31							1.698	0.601	1.633		0.142
H	MTD000011	Apolipoprotein B-100	P04114	2865+NTLELSNGVIVK	none	1285.72	16	3	Gel	11.31							0.837	0.893	0.851	0.726	0.727	0.753
H	MTD000011	Apolipoprotein B-100	P04114	2877+INNQLTLDSNTK	none	1359.7	17	2	plasma	7.32
H	MTD000011	Apolipoprotein B-100	P04114	2877+INNQLTLDSNTK	none	1359.7	17	2	Gel	7.32							0.695	0.553
H	MTD000011	Apolipoprotein B-100	P04114	2877+INNQLTLDSNTK	none	1359.7	17	3	plasma	7.32
H	MTD000011	Apolipoprotein B-100	P04114	2877+INNQLTLDSNTK	none	1359.7	17	3	Gel	7.32							1.541	3.587	5.508
H	MTD000011	Apolipoprotein B-100	P04114	2898+LDFSSQADLR	none	1150.56	22	2	plasma	9.69
H	MTD000011	Apolipoprotein B-100	P04114	2898+LDFSSQADLR	none	1150.56	22	2	Gel	9.69							0.419	0.462		0.684	0.543	0.828
H	MTD000011	Apolipoprotein B-100	P04114	2898+LDFSSQADLR	none	1150.56	22	3	Gel	9.69							0.363	0.415	0.639	0.48	0.853	0.757
H	MTD000011	Apolipoprotein B-100	P04114	2916+AGHIAWTSSGK	none	1113.56	22	2	Gel	4.45							0.322			0.644	0.298
H	MTD000011	Apolipoprotein B-100	P04114	2916+AGHIAWTSSGK	none	1113.56	22	2	plasma	4.45
H	MTD000011	Apolipoprotein B-100	P04114	2916+AGHIAWTSSGK	none	1113.56	22	3	plasma	4.45
H	MTD000011	Apolipoprotein B-100	P04114	2916+AGHIAWTSSGK	none	1113.56	22	3	Gel	4.45	0.69				0.289		0.136	0.292		0.613	0.155	2.413
H	MTD000011	Apolipoprotein B-100	P04114	2970+VNQNLVYESGSLNFSK	none	1797.89	27	2	Gel	12.02				0.613	0.467	0.699	0.273	0.267	0.406	0.079	0.033	0.177
H	MTD000011	Apolipoprotein B-100	P04114	2970+VNQNLVYESGSLNFSK	none	1797.89	27	2	plasma	12.02
H	MTD000011	Apolipoprotein B-100	P04114	2970+VNQNLVYESGSLNFSK	none	1797.89	27	3	Gel	12.02
H	MTD000011	Apolipoprotein B-100	P04114	2986+LEIQSQVDSQHVGHSVLTAK	none	2175.13	42	3	plasma	9.3
H	MTD000011	Apolipoprotein B-100	P04114	2986+LEIQSQVDSQHVGHSVLTAK	none	2175.13	42	3	Gel	9.3	0.833						0.154
H	MTD000011	Apolipoprotein B-100	P04114	2986+LEIQSQVDSQHVGHSVLTAK	none	2175.13	42	4	plasma	9.3
H	MTD000011	Apolipoprotein B-100	P04114	2986+LEIQSQVDSQHVGHSVLTAK	none	2175.13	42	4	Gel	9.3	0.9						0.186		0.452	0.307	0.56
H	MTD000011	Apolipoprotein B-100	P04114	3006+GMALFGEGK	none	908.44	17	2	plasma	10.61
H	MTD000011	Apolipoprotein B-100	P04114	3006+GMALFGEGK	none	908.44	17	2	Gel	10.61							0.734	0.795	1.435
H	MTD000011	Apolipoprotein B-100	P04114	3006+GxmALFGEGK	m:Oxidized methionine	924.44	17	2	Gel	7.18								1.126		1.412	1.424	1.819
H	MTD000011	Apolipoprotein B-100	P04114	3021+HDAHLNGK	none	890.44	17	2	plasma	1.68
H	MTD000011	Apolipoprotein B-100	P04114	3021+HDAHLNGK	none	890.44	17	3	Gel	1.68
H	MTD000011	Apolipoprotein B-100	P04114	3021+HDAHLNGK	none	890.44	17	3	plasma	1.68
H	MTD000011	Apolipoprotein B-100	P04114	3035+NSLFFSAQPFEITASTNNEGNLK	none	2528.22	44	2	Gel	17.26	0.923						0.178	0.231	0.213	0.762	0.285	0.627
H	MTD000011	Apolipoprotein B-100	P04114	3035+NSLFFSAQPFEITASTNNEGNLK	none	2528.22	44	2	plasma	17.26
H	MTD000011	Apolipoprotein B-100	P04114	3035+NSLFFSAQPFEITASTNNEGNLK	none	2528.22	44	3	Gel	17.26							0.407	0.293	0.57	0.755	0.654
H	MTD000011	Apolipoprotein B-100	P04114	3035+NSLFFSAQPFEITASTNNEGNLK	none	2528.22	44	3	plasma	17.26
H	MTD000011	Apolipoprotein B-100	P04114	305+KMGLAFESTK	none	1110.57	16	2	Gel	8.03
H	MTD000011	Apolipoprotein B-100	P04114	305+KMGLAFESTK	none	1110.57	16	2	plasma	8.03
H	MTD000011	Apolipoprotein B-100	P04114	305+KMGLAFESTK	none	1110.57	16	3	Gel	8.03							2.444			8.532
H	MTD000011	Apolipoprotein B-100	P04114	306+MGLAFESTK	none	982.48	15	2	plasma	9.74
H	MTD000011	Apolipoprotein B-100	P04114	306+MGLAFESTK	none	982.48	15	2	Gel	9.74							0.815	0.945	1.783
H	MTD000011	Apolipoprotein B-100	P04114	306+xmGLAFESTK	m:Oxidized methionine	998.47	15	2	plasma	7.58
H	MTD000011	Apolipoprotein B-100	P04114	306+xmGLAFESTK	m:Oxidized methionine	998.47	15	2	Gel	7.58							1.247	0.993		1.37	0.72	1.552
H	MTD000011	Apolipoprotein B-100	P04114	3068+IDFLNNYALFLSPSAQQASWQVSAR	none	2825.41	54	2	plasma	20.14
H	MTD000011	Apolipoprotein B-100	P04114	3068+IDFLNNYALFLSPSAQQASWQVSAR	none	2825.41	54	3	Gel	20.14										0.334	0.342	0.505
H	MTD000011	Apolipoprotein B-100	P04114	3068+IDFLNNYALFLSPSAQQASWQVSAR	none	2825.41	54	3	plasma	20.14
H	MTD000011	Apolipoprotein B-100	P04114	3068+IDFLNNYALFLSPSAQQASWQVSAR	none	2825.41	54	4	plasma	20.14
H	MTD000011	Apolipoprotein B-100	P04114	3068+IDFLNNYALFLSPSAQQASWQVSAR	none	2825.41	54	4	Gel	20.14										3.41		1.967
H	MTD000011	Apolipoprotein B-100	P04114	3137+LPYTIITTPPLKDFSLWEK	none	2261.23	23	2	plasma	19.46
H	MTD000011	Apolipoprotein B-100	P04114	3137+LPYTIITTPPLKDFSLWEK	none	2261.23	23	3	Gel	19.46						1.198	0.357			0.21	0.311	0.099
H	MTD000011	Apolipoprotein B-100	P04114	3137+LPYTIITTPPLKDFSLWEK	none	2261.23	23	3	plasma	19.46
H	MTD000011	Apolipoprotein B-100	P04114	3137+LPYTIITTPPLKDFSLWEK	none	2261.23	23	4	Gel	19.46
H	MTD000011	Apolipoprotein B-100	P04114	3137+LPYTIITTPPLKDFSLWEK	none	2261.23	23	4	plasma	19.46
H	MTD000011	Apolipoprotein B-100	P04114	315+STSPPKQAEAVLK	none	1354.75	29	2	plasma	5.7
H	MTD000011	Apolipoprotein B-100	P04114	315+STSPPKQAEAVLK	none	1354.75	29	3	plasma	5.7
H	MTD000011	Apolipoprotein B-100	P04114	3184+HSITNPLAVLCEFISQSIK	C:Carbamidomethylation	2156.13	35	2	plasma	23.44
H	MTD000011	Apolipoprotein B-100	P04114	3184+HSITNPLAVLCEFISQSIK	C:Carbamidomethylation	2156.13	35	3	Gel	23.44
H	MTD000011	Apolipoprotein B-100	P04114	3184+HSITNPLAVLCEFISQSIK	C:Carbamidomethylation	2156.13	35	3	plasma	23.44
H	MTD000011	Apolipoprotein B-100	P04114	3245+TFQIPGYTVPVVNVEVSPFTIEMSAFGYVFPK	none	3562.81	47	3	Gel	23.6
H	MTD000011	Apolipoprotein B-100	P04114	3245+TFQIPGYTVPVVNVEVSPFTIEMSAFGYVFPK	none	3562.81	47	3	plasma	23.6
H	MTD000011	Apolipoprotein B-100	P04114	3245+TFQIPGYTVPVVNVEVSPFTIEMSAFGYVFPK	none	3562.81	47	4	Gel	23.6
H	MTD000011	Apolipoprotein B-100	P04114	3245+TFQIPGYTVPVVNVEVSPFTIEMSAFGYVFPK	none	3562.81	47	4	plasma	23.6
H	MTD000011	Apolipoprotein B-100	P04114	3245+TFQIPGYTVPVVNVEVSPFTIExmSAFGYVFPK	m:Oxidized methionine	3578.8	47	3	Gel	23.11
H	MTD000011	Apolipoprotein B-100	P04114	3245+TFQIPGYTVPVVNVEVSPFTIExmSAFGYVFPK	m:Oxidized methionine	3578.8	47	3	plasma	23.11
H	MTD000011	Apolipoprotein B-100	P04114	3245+TFQIPGYTVPVVNVEVSPFTIExmSAFGYVFPK	m:Oxidized methionine	3578.8	47	4	plasma	23.11
H	MTD000011	Apolipoprotein B-100	P04114	3277+AVSMPSFSILGSDVR	none	1564.79	29	2	Gel	16.65	0.503						0.19	0.23	0.322	0.46	0.625	0.891
H	MTD000011	Apolipoprotein B-100	P04114	3277+AVSMPSFSILGSDVR	none	1564.79	29	2	plasma	16.65
H	MTD000011	Apolipoprotein B-100	P04114	3277+AVSMPSFSILGSDVR	none	1564.79	29	3	Gel	16.65							0.395	0.286	0.708	0.578	0.479	0.567
H	MTD000011	Apolipoprotein B-100	P04114	3277+AVSMPSFSILGSDVR	none	1564.79	29	3	plasma	16.65
H	MTD000011	Apolipoprotein B-100	P04114	3277+AVSMPSFSILGSDVRVPSYTLILPSLELPVLHVPR	none	3789.09	61	3	plasma	22.88
H	MTD000011	Apolipoprotein B-100	P04114	3277+AVSMPSFSILGSDVRVPSYTLILPSLELPVLHVPR	none	3789.09	61	4	plasma	22.88
H	MTD000011	Apolipoprotein B-100	P04114	3277+AVSMxpSFSILGSDVR	p:Hydroxylation	1580.79	29	2	Gel	14.15		0.415					0.209	0.2	0.378	0.386	0.28	0.373
H	MTD000011	Apolipoprotein B-100	P04114	3277+AVSMxpSFSILGSDVR	p:Hydroxylation	1580.79	29	2	plasma	14.15
H	MTD000011	Apolipoprotein B-100	P04114	3277+AVSMxpSFSILGSDVR	p:Hydroxylation	1580.79	29	3	Gel	14.15	0.954	0.649					0.151	0.186	0.536	0.23	0.436	0.372
H	MTD000011	Apolipoprotein B-100	P04114	3277+AVSxmPSFSILGSDVR	m:Oxidized methionine	1580.79	29	2	Gel	14.02		0.415					0.209	0.2	0.378	0.386	0.28	0.373
H	MTD000011	Apolipoprotein B-100	P04114	3277+AVSxmPSFSILGSDVR	m:Oxidized methionine	1580.79	29	2	plasma	14.02
H	MTD000011	Apolipoprotein B-100	P04114	3277+AVSxmPSFSILGSDVR	m:Oxidized methionine	1580.79	29	3	Gel	14.02	0.954	0.649					0.151	0.186	0.536	0.23	0.436	0.372
H	MTD000011	Apolipoprotein B-100	P04114	3292+VPSYTLILPSLELPVLHVPR	none	2242.31	32	2	plasma	21.19
H	MTD000011	Apolipoprotein B-100	P04114	3292+VPSYTLILPSLELPVLHVPR	none	2242.31	32	3	Gel	21.19						0.674	0.751			0.446	0.575	0.198
H	MTD000011	Apolipoprotein B-100	P04114	3292+VPSYTLILPSLELPVLHVPR	none	2242.31	32	3	plasma	21.19
H	MTD000011	Apolipoprotein B-100	P04114	3292+VPSYTLILPSLELPVLHVPR	none	2242.31	32	4	Gel	21.19
H	MTD000011	Apolipoprotein B-100	P04114	3292+VPSYTLILPSLELPVLHVPR	none	2242.31	32	4	plasma	21.19
H	MTD000011	Apolipoprotein B-100	P04114	334+KLTISEQNIQR	none	1328.74	23	2	Gel	6.27											5.48
H	MTD000011	Apolipoprotein B-100	P04114	334+KLTISEQNIQR	none	1328.74	23	2	plasma	6.27
H	MTD000011	Apolipoprotein B-100	P04114	334+KLTISEQNIQR	none	1328.74	23	3	Gel	6.27								0.208	0.665	0.357	0.309	0.385
H	MTD000011	Apolipoprotein B-100	P04114	334+KLTISEQNIQR	none	1328.74	23	3	plasma	6.27
H	MTD000011	Apolipoprotein B-100	P04114	335+LTISEQNIQR	none	1200.65	23	2	Gel	7.8							0.416	0.321	0.947	0.462	0.513	0.691
H	MTD000011	Apolipoprotein B-100	P04114	335+LTISEQNIQR	none	1200.65	23	2	plasma	7.8
H	MTD000011	Apolipoprotein B-100	P04114	335+LTISEQNIQR	none	1200.65	23	3	plasma	7.8
H	MTD000011	Apolipoprotein B-100	P04114	335+LTISEQNIQR	none	1200.65	23	3	Gel	7.8	0.452					1.075	0.188	0.402	0.435	0.304	0.373	0.059
H	MTD000011	Apolipoprotein B-100	P04114	3395+LATALSLSNK	none	1016.59	18	2	plasma	9.09
H	MTD000011	Apolipoprotein B-100	P04114	3395+LATALSLSNK	none	1016.59	18	2	Gel	9.09							0.708	0.717			0.777
H	MTD000011	Apolipoprotein B-100	P04114	3395+LATALSLSNK	none	1016.59	18	3	Gel	9.09							1.686	3.295		1.793	2.128
H	MTD000011	Apolipoprotein B-100	P04114	3420+NMEVSVATTTK	none	1179.58	16	2	Gel	6.65							0.596	0.549		0.748	0.72	0.938
H	MTD000011	Apolipoprotein B-100	P04114	3420+NMEVSVATTTK	none	1179.58	16	2	plasma	6.65
H	MTD000011	Apolipoprotein B-100	P04114	3420+NMEVSVATTTK	none	1179.58	16	3	Gel	6.65
H	MTD000011	Apolipoprotein B-100	P04114	3450+SKPTVSSSMEFK	none	1326.65	20	2	Gel	6.93										1.832	0.839
H	MTD000011	Apolipoprotein B-100	P04114	3450+SKPTVSSSMEFK	none	1326.65	20	2	plasma	6.93
H	MTD000011	Apolipoprotein B-100	P04114	3450+SKPTVSSSxmEFK	m:Oxidized methionine	1342.64	20	2	plasma	3.77
H	MTD000011	Apolipoprotein B-100	P04114	3450+SKPTVSSSxmEFK	m:Oxidized methionine	1342.64	20	3	Gel	3.77							0.726				0.641
H	MTD000011	Apolipoprotein B-100	P04114	3481+LSLESLTSYFSIESSTK	none	1890.95	28	2	plasma	19.65
H	MTD000011	Apolipoprotein B-100	P04114	3481+LSLESLTSYFSIESSTK	none	1890.95	28	2	Gel	19.65					0.291		0.389	0.309	0.786	0.425	0.126	0.514
H	MTD000011	Apolipoprotein B-100	P04114	3481+LSLESLTSYFSIESSTK	none	1890.95	28	3	plasma	19.65
H	MTD000011	Apolipoprotein B-100	P04114	3481+LSLESLTSYFSIESSTK	none	1890.95	28	3	Gel	19.65	0.898	0.714					0.147	0.094	0.547	0.603	0.558	0.705
H	MTD000011	Apolipoprotein B-100	P04114	3508+EYSGTIASEANTYLNSK	none	1846.86	33	2	Gel	11.64
H	MTD000011	Apolipoprotein B-100	P04114	3508+EYSGTIASEANTYLNSK	none	1846.86	33	2	plasma	11.64
H	MTD000011	Apolipoprotein B-100	P04114	3508+EYSGTIASEANTYLNSK	none	1846.86	33	3	plasma	11.64
H	MTD000011	Apolipoprotein B-100	P04114	3508+EYSGTIASEANTYLNSK	none	1846.86	33	3	Gel	11.64
H	MTD000011	Apolipoprotein B-100	P04114	3548+ENFAGEATLQR	none	1234.59	28	2	Gel	7.73							0.344	0.344	0.755	0.538	0.52	0.556
H	MTD000011	Apolipoprotein B-100	P04114	3548+ENFAGEATLQR	none	1234.59	28	2	plasma	7.73
H	MTD000011	Apolipoprotein B-100	P04114	3548+ENFAGEATLQR	none	1234.59	28	3	plasma	7.73
H	MTD000011	Apolipoprotein B-100	P04114	3548+ENFAGEATLQR	none	1234.59	28	3	Gel	7.73								0.348	0.901	0.514	0.621	0.593
H	MTD000011	Apolipoprotein B-100	P04114	3559+IYSLWEHSTK	none	1262.63	15	2	plasma	9.96
H	MTD000011	Apolipoprotein B-100	P04114	3559+IYSLWEHSTK	none	1262.63	15	2	Gel	9.96							0.481	0.87		0.933	0.655	1.237
H	MTD000011	Apolipoprotein B-100	P04114	3559+IYSLWEHSTK	none	1262.63	15	3	Gel	9.96								0.461			0.634	0.975
H	MTD000011	Apolipoprotein B-100	P04114	3639+IHSGSFQSQVELSNDQEK	none	2031.95	42	2	Gel	7.69	0.902				0.865		0.15			0.281	0.035	0.216
H	MTD000011	Apolipoprotein B-100	P04114	3639+IHSGSFQSQVELSNDQEK	none	2031.95	42	2	plasma	7.69
H	MTD000011	Apolipoprotein B-100	P04114	3639+IHSGSFQSQVELSNDQEK	none	2031.95	42	3	Gel	7.69		0.975					0.36	0.047	0.212	0.274	0.567	0.462
H	MTD000011	Apolipoprotein B-100	P04114	3639+IHSGSFQSQVELSNDQEK	none	2031.95	42	3	plasma	7.69
H	MTD000011	Apolipoprotein B-100	P04114	3639+IHSGSFQSQVELSNDQEK	none	2031.95	42	4	Gel	7.69							0.35				0.364	0.364
H	MTD000011	Apolipoprotein B-100	P04114	3657+AHLDIAGSLEGHLR	none	1487.78	33	2	plasma	10.65
H	MTD000011	Apolipoprotein B-100	P04114	3657+AHLDIAGSLEGHLR	none	1487.78	33	3	plasma	10.65
H	MTD000011	Apolipoprotein B-100	P04114	3657+AHLDIAGSLEGHLR	none	1487.78	33	4	plasma	10.65
H	MTD000011	Apolipoprotein B-100	P04114	3713+NPNGYSFSIPVK	none	1321.67	19	2	Gel	12.36
H	MTD000011	Apolipoprotein B-100	P04114	3713+NPNGYSFSIPVK	none	1321.67	19	2	plasma	12.36
H	MTD000011	Apolipoprotein B-100	P04114	3713+NPNGYSFSIPVK	none	1321.67	19	3	plasma	12.36
H	MTD000011	Apolipoprotein B-100	P04114	3713+NPNGYSFSIPVK	none	1321.67	19	3	Gel	12.36
H	MTD000011	Apolipoprotein B-100	P04114	3725+VLADKFIIPGLK	none	1312.81	16	2	plasma	14.29
H	MTD000011	Apolipoprotein B-100	P04114	3725+VLADKFIIPGLK	none	1312.81	16	3	Gel	14.29							1.024				0.575	1.751
H	MTD000011	Apolipoprotein B-100	P04114	3725+VLADKFIIPGLK	none	1312.81	16	3	plasma	14.29
H	MTD000011	Apolipoprotein B-100	P04114	3737+LNDLNSVLVMPTFHVPFTDLQVPSCK	C:Carbamidomethylation	2970.5	36	3	Gel	20.28											0.717
H	MTD000011	Apolipoprotein B-100	P04114	3737+LNDLNSVLVMPTFHVPFTDLQVPSCK	C:Carbamidomethylation	2970.5	36	3	plasma	20.28
H	MTD000011	Apolipoprotein B-100	P04114	3737+LNDLNSVLVMPTFHVPFTDLQVPSCK	C:Carbamidomethylation	2970.5	36	4	Gel	20.28												0.345
H	MTD000011	Apolipoprotein B-100	P04114	3737+LNDLNSVLVMPTFHVPFTDLQVPSCK	C:Carbamidomethylation	2970.5	36	4	plasma	20.28
H	MTD000011	Apolipoprotein B-100	P04114	3737+LNDLNSVLVxmPTFHVPFTDLQVPSCK	C:Carbamidomethylation m:Oxidized methionine	2986.49	36	2	plasma	19.08
H	MTD000011	Apolipoprotein B-100	P04114	3737+LNDLNSVLVxmPTFHVPFTDLQVPSCK	C:Carbamidomethylation m:Oxidized methionine	2986.49	36	3	Gel	19.08							0.671			0.286	0.7
H	MTD000011	Apolipoprotein B-100	P04114	3737+LNDLNSVLVxmPTFHVPFTDLQVPSCK	C:Carbamidomethylation m:Oxidized methionine	2986.49	36	3	plasma	19.08
H	MTD000011	Apolipoprotein B-100	P04114	3737+LNDLNSVLVxmPTFHVPFTDLQVPSCK	C:Carbamidomethylation m:Oxidized methionine	2986.49	36	4	plasma	19.08
H	MTD000011	Apolipoprotein B-100	P04114	3737+LNDLNSVLVxmPTFHVPFTDLQVPSCK	C:Carbamidomethylation m:Oxidized methionine	2986.49	36	4	Gel	19.08										0.338	0.66	0.647
H	MTD000011	Apolipoprotein B-100	P04114	3776+TSSFALNLPTLPEVK	none	1615.88	24	2	Gel	17.38							0.528	0.373	0.637	0.602	0.583	0.719
H	MTD000011	Apolipoprotein B-100	P04114	3776+TSSFALNLPTLPEVK	none	1615.88	24	2	plasma	17.38
H	MTD000011	Apolipoprotein B-100	P04114	3776+TSSFALNLPTLPEVK	none	1615.88	24	3	Gel	17.38							0.95	0.263	0.58	0.91	0.764	1.046
H	MTD000011	Apolipoprotein B-100	P04114	3776+TSSFALNLPTLPEVK	none	1615.88	24	3	plasma	17.38
H	MTD000011	Apolipoprotein B-100	P04114	3776+TSSFALNLPTLPEVKFPEVDVLTK	none	2644.44	35	2	plasma	20.31
H	MTD000011	Apolipoprotein B-100	P04114	3776+TSSFALNLPTLPEVKFPEVDVLTK	none	2644.44	35	3	Gel	20.31										0.4		0.618
H	MTD000011	Apolipoprotein B-100	P04114	3776+TSSFALNLPTLPEVKFPEVDVLTK	none	2644.44	35	3	plasma	20.31
H	MTD000011	Apolipoprotein B-100	P04114	3776+TSSFALNLPTLPEVKFPEVDVLTK	none	2644.44	35	4	Gel	20.31												2.037
H	MTD000011	Apolipoprotein B-100	P04114	3800+YSQPEDSLIPFFEITVPESQLTVSQFTLPK	none	3439.74	54	3	Gel	22.91							0.727	1.284	2.006	0.624	0.37
H	MTD000011	Apolipoprotein B-100	P04114	3800+YSQPEDSLIPFFEITVPESQLTVSQFTLPK	none	3439.74	54	3	plasma	22.91
H	MTD000011	Apolipoprotein B-100	P04114	3800+YSQPEDSLIPFFEITVPESQLTVSQFTLPK	none	3439.74	54	4	Gel	22.91								2.476	0.371	0.441	1.737
H	MTD000011	Apolipoprotein B-100	P04114	3800+YSQPEDSLIPFFEITVPESQLTVSQFTLPK	none	3439.74	54	4	plasma	22.91
H	MTD000011	Apolipoprotein B-100	P04114	3830+SVSDGIAALDLNAVANK	none	1656.87	35	2	Gel	14.09		0.369					0.352	0.103	0.252	0.539	0.414	0.577
H	MTD000011	Apolipoprotein B-100	P04114	3830+SVSDGIAALDLNAVANK	none	1656.87	35	2	plasma	14.09
H	MTD000011	Apolipoprotein B-100	P04114	3830+SVSDGIAALDLNAVANK	none	1656.87	35	3	Gel	14.09							0.402	0.207	0.454	0.533	0.353	0.37
H	MTD000011	Apolipoprotein B-100	P04114	3830+SVSDGIAALDLNAVANK	none	1656.87	35	3	plasma	14.09
H	MTD000011	Apolipoprotein B-100	P04114	3847+IADFELPTIIVPEQTIEIPSIK	none	2465.37	40	2	plasma	21.27
H	MTD000011	Apolipoprotein B-100	P04114	3847+IADFELPTIIVPEQTIEIPSIK	none	2465.37	40	3	Gel	21.27							0.428	0.493	0.535		0.644
H	MTD000011	Apolipoprotein B-100	P04114	3847+IADFELPTIIVPEQTIEIPSIK	none	2465.37	40	3	plasma	21.27
H	MTD000011	Apolipoprotein B-100	P04114	3847+IADFELPTIIVPEQTIEIPSIK	none	2465.37	40	4	Gel	21.27					0.906		0.287				0.185
H	MTD000011	Apolipoprotein B-100	P04114	3869+FSVPAGIVIPSFQALTAR	none	1873.05	36	2	Gel	20.32		0.421					0.213	0.146	0.5	0.539	0.441	0.609
H	MTD000011	Apolipoprotein B-100	P04114	3869+FSVPAGIVIPSFQALTAR	none	1873.05	36	2	plasma	20.32
H	MTD000011	Apolipoprotein B-100	P04114	3869+FSVPAGIVIPSFQALTAR	none	1873.05	36	3	Gel	20.32		0.793	0.363				0.61	0.178	0.137	0.344	0.271	0.537
H	MTD000011	Apolipoprotein B-100	P04114	3869+FSVPAGIVIPSFQALTAR	none	1873.05	36	3	plasma	20.32
H	MTD000011	Apolipoprotein B-100	P04114	3936+IEDGTLASK	none	932.48	17	2	Gel	3.35							1.02		1.886	1.591		4.988
H	MTD000011	Apolipoprotein B-100	P04114	3936+IEDGTLASK	none	932.48	17	2	plasma	3.35
H	MTD000011	Apolipoprotein B-100	P04114	3953+DFSAEYEEDGKYEGLQEWEGK	none	2508.06	47	2	Gel	12.62					0.868						0.146	0.301
H	MTD000011	Apolipoprotein B-100	P04114	3953+DFSAEYEEDGKYEGLQEWEGK	none	2508.06	47	2	plasma	12.62
H	MTD000011	Apolipoprotein B-100	P04114	3953+DFSAEYEEDGKYEGLQEWEGK	none	2508.06	47	3	Gel	12.62						0.938		0.227	0.355	0.505	0.246	0.168
H	MTD000011	Apolipoprotein B-100	P04114	3953+DFSAEYEEDGKYEGLQEWEGK	none	2508.06	47	3	plasma	12.62
H	MTD000011	Apolipoprotein B-100	P04114	3953+DFSAEYEEDGKYEGLQEWEGK	none	2508.06	47	4	plasma	12.62
H	MTD000011	Apolipoprotein B-100	P04114	3953+DFSAEYEEDGKYEGLQEWEGK	none	2508.06	47	4	Gel	12.62
H	MTD000011	Apolipoprotein B-100	P04114	3980+SPAFTDLHLR	none	1155.6	19	2	Gel	10.37							0.287	0.561		0.475	0.209	1.145
H	MTD000011	Apolipoprotein B-100	P04114	3980+SPAFTDLHLR	none	1155.6	19	2	plasma	10.37
H	MTD000011	Apolipoprotein B-100	P04114	3980+SPAFTDLHLR	none	1155.6	19	3	Gel	10.37							2.027	3.181
H	MTD000011	Apolipoprotein B-100	P04114	3980+SPAFTDLHLR	none	1155.6	19	3	plasma	10.37
H	MTD000011	Apolipoprotein B-100	P04114	3996+GISTSAASPAVGTVGMDMDEDDDFSK	none	2602.1	50	2	Gel	12.82							0.488			0.401	0.28	0.375
H	MTD000011	Apolipoprotein B-100	P04114	3996+GISTSAASPAVGTVGMDMDEDDDFSK	none	2602.1	50	2	plasma	12.82
H	MTD000011	Apolipoprotein B-100	P04114	3996+GISTSAASPAVGTVGMDMDEDDDFSK	none	2602.1	50	3	Gel	12.82	1.056			0.776			0.132	0.27	0.325	0.171	0.37	0.323
H	MTD000011	Apolipoprotein B-100	P04114	3996+GISTSAASPAVGTVGMDMDEDDDFSK	none	2602.1	50	3	plasma	12.82
H	MTD000011	Apolipoprotein B-100	P04114	3996+GISTSAASPAVGTVGxmDMDEDDDFSK	m:Oxidized methionine	2618.1	50	2	plasma	11.68
H	MTD000011	Apolipoprotein B-100	P04114	3996+GISTSAASPAVGTVGxmDMDEDDDFSK	m:Oxidized methionine	2618.1	50	3	plasma	11.68
H	MTD000011	Apolipoprotein B-100	P04114	3996+GISTSAASPAVGTVGxmDMDEDDDFSK	m:Oxidized methionine	2618.1	50	3	Gel	11.68							0.361	0.351	0.961	0.269	0.218	0.213
H	MTD000011	Apolipoprotein B-100	P04114	3996+GISTSAASPAVGTVGxmDxmDEDDDFSK	m:Oxidized methionine	2634.09	50	2	plasma	9.81
H	MTD000011	Apolipoprotein B-100	P04114	3996+GISTSAASPAVGTVGxmDxmDEDDDFSK	m:Oxidized methionine	2634.09	50	3	plasma	9.81
H	MTD000011	Apolipoprotein B-100	P04114	3996+GISTSAASPAVGTVGxmDxmDEDDDFSK	m:Oxidized methionine	2634.09	50	3	Gel	9.81							0.283	0.286	0.465	0.251	0.357	0.318
H	MTD000011	Apolipoprotein B-100	P04114	3996+GISTSAASPAVGTVGxmDxmDEDDDFSK	m:Oxidized methionine	2634.09	50	4	Gel	9.81
H	MTD000011	Apolipoprotein B-100	P04114	4022+WNFYYSPQSSPDK	none	1617.71	23	2	plasma	12.29
H	MTD000011	Apolipoprotein B-100	P04114	4022+WNFYYSPQSSPDK	none	1617.71	23	2	Gel	12.29						0.418	0.303		0.658			0.164
H	MTD000011	Apolipoprotein B-100	P04114	4022+WNFYYSPQSSPDK	none	1617.71	23	3	Gel	12.29							0.802
H	MTD000011	Apolipoprotein B-100	P04114	4022+WNFYYSPQSSPDKK	none	1745.8	23	2	Gel	11.24							1.219
H	MTD000011	Apolipoprotein B-100	P04114	4022+WNFYYSPQSSPDKK	none	1745.8	23	2	plasma	11.24
H	MTD000011	Apolipoprotein B-100	P04114	4022+WNFYYSPQSSPDKK	none	1745.8	23	3	plasma	11.24
H	MTD000011	Apolipoprotein B-100	P04114	4022+WNFYYSPQSSPDKK	none	1745.8	23	3	Gel	11.24
H	MTD000011	Apolipoprotein B-100	P04114	4045+VRESDEETQIK	none	1332.65	26	2	plasma	2.32
H	MTD000011	Apolipoprotein B-100	P04114	4045+VRESDEETQIK	none	1332.65	26	3	Gel	2.32							0.345		1.001	0.656
H	MTD000011	Apolipoprotein B-100	P04114	4045+VRESDEETQIK	none	1332.65	26	3	plasma	2.32
H	MTD000011	Apolipoprotein B-100	P04114	4047+ESDEETQIK	none	1077.48	22	2	Gel	2.3							2.272
H	MTD000011	Apolipoprotein B-100	P04114	4047+ESDEETQIK	none	1077.48	22	2	plasma	2.3
H	MTD000011	Apolipoprotein B-100	P04114	4056+VNWEEEAASGLLTSLK	none	1745.88	32	2	Gel	18.38		0.457					0.422	0.198	0.278	0.416	0.444	0.61
H	MTD000011	Apolipoprotein B-100	P04114	4056+VNWEEEAASGLLTSLK	none	1745.88	32	2	plasma	18.38
H	MTD000011	Apolipoprotein B-100	P04114	4056+VNWEEEAASGLLTSLK	none	1745.88	32	3	Gel	18.38							0.388	0.5	0.296	0.489	0.414	0.686
H	MTD000011	Apolipoprotein B-100	P04114	4056+VNWEEEAASGLLTSLK	none	1745.88	32	3	plasma	18.38
H	MTD000011	Apolipoprotein B-100	P04114	4056+VNWEEEAASGLLTSLKDNVPK	none	2299.17	40	2	plasma	18.2
H	MTD000011	Apolipoprotein B-100	P04114	4056+VNWEEEAASGLLTSLKDNVPK	none	2299.17	40	3	Gel	18.2				0.625		0.775				0.116	0.587	0.094
H	MTD000011	Apolipoprotein B-100	P04114	4056+VNWEEEAASGLLTSLKDNVPK	none	2299.17	40	3	plasma	18.2
H	MTD000011	Apolipoprotein B-100	P04114	4056+VNWEEEAASGLLTSLKDNVPK	none	2299.17	40	4	Gel	18.2
H	MTD000011	Apolipoprotein B-100	P04114	4056+VNWEEEAASGLLTSLKDNVPK	none	2299.17	40	4	plasma	18.2
H	MTD000011	Apolipoprotein B-100	P04114	4077+ATGVLYDYVNKYHWEHTGLTLR	none	2635.32	30	2	plasma	14
H	MTD000011	Apolipoprotein B-100	P04114	4077+ATGVLYDYVNKYHWEHTGLTLR	none	2635.32	30	3	plasma	14
H	MTD000011	Apolipoprotein B-100	P04114	4077+ATGVLYDYVNKYHWEHTGLTLR	none	2635.32	30	4	plasma	14
H	MTD000011	Apolipoprotein B-100	P04114	4088+YHWEHTGLTLR	none	1411.7	17	2	Gel	8.45							1.4		2.051	1.241	1.711
H	MTD000011	Apolipoprotein B-100	P04114	4088+YHWEHTGLTLR	none	1411.7	17	2	plasma	8.45
H	MTD000011	Apolipoprotein B-100	P04114	4088+YHWEHTGLTLR	none	1411.7	17	3	Gel	8.45
H	MTD000011	Apolipoprotein B-100	P04114	4088+YHWEHTGLTLR	none	1411.7	17	3	plasma	8.45
H	MTD000011	Apolipoprotein B-100	P04114	4088+YHWEHTGLTLR	none	1411.7	17	4	plasma	8.45
H	MTD000011	Apolipoprotein B-100	P04114	4107+NLQNNAEWVYQGAIR	none	1774.87	34	2	Gel	12.9	0.648	0.563					0.158	0.132	0.29	0.398	0.346	0.51
H	MTD000011	Apolipoprotein B-100	P04114	4107+NLQNNAEWVYQGAIR	none	1774.87	34	2	plasma	12.9
H	MTD000011	Apolipoprotein B-100	P04114	4107+NLQNNAEWVYQGAIR	none	1774.87	34	3	plasma	12.9
H	MTD000011	Apolipoprotein B-100	P04114	4107+NLQNNAEWVYQGAIR	none	1774.87	34	3	Gel	12.9		0.742					0.38	0.159	0.3	0.523	0.304	0.375
H	MTD000011	Apolipoprotein B-100	P04114	4122+QIDDIDVR	none	972.49	16	2	plasma	7.16
H	MTD000011	Apolipoprotein B-100	P04114	4122+QIDDIDVR	none	972.49	16	2	Gel	7.16							0.961	0.784	1.793	1.252	1.252	1.509
H	MTD000011	Apolipoprotein B-100	P04114	4133+AASGTTGTYQEWK	none	1398.64	24	2	plasma	6.79
H	MTD000011	Apolipoprotein B-100	P04114	4133+AASGTTGTYQEWK	none	1398.64	24	2	Gel	6.79		0.41					0.229	0.191	0.587	0.517	0.56	0.732
H	MTD000011	Apolipoprotein B-100	P04114	4133+AASGTTGTYQEWK	none	1398.64	24	3	plasma	6.79
H	MTD000011	Apolipoprotein B-100	P04114	4133+AASGTTGTYQEWK	none	1398.64	24	3	Gel	6.79	0.674		0.131				0.184	0.831	0.068	0.437	0.339	0.313
H	MTD000011	Apolipoprotein B-100	P04114	4146+DKAQNLYQELLTQEGQASFQGLK	none	2608.31	51	2	plasma	16.52
H	MTD000011	Apolipoprotein B-100	P04114	4146+DKAQNLYQELLTQEGQASFQGLK	none	2608.31	51	3	Gel	16.52	1.05						0.173			0.262	0.384	0.466
H	MTD000011	Apolipoprotein B-100	P04114	4146+DKAQNLYQELLTQEGQASFQGLK	none	2608.31	51	3	plasma	16.52
H	MTD000011	Apolipoprotein B-100	P04114	4146+DKAQNLYQELLTQEGQASFQGLK	none	2608.31	51	4	Gel	16.52							1.071			0.73	1.061
H	MTD000011	Apolipoprotein B-100	P04114	4146+DKAQNLYQELLTQEGQASFQGLKDNVFDGLVR	none	3623.82	64	3	plasma	19.65
H	MTD000011	Apolipoprotein B-100	P04114	4146+DKAQNLYQELLTQEGQASFQGLKDNVFDGLVR	none	3623.82	64	4	plasma	19.65
H	MTD000011	Apolipoprotein B-100	P04114	4148+AQNLYQELLTQEGQASFQGLK	none	2365.19	48	2	Gel	17.37		0.926	0.413				0.257	0.168	0.176	0.22	0.222	0.32
H	MTD000011	Apolipoprotein B-100	P04114	4148+AQNLYQELLTQEGQASFQGLK	none	2365.19	48	2	plasma	17.37
H	MTD000011	Apolipoprotein B-100	P04114	4148+AQNLYQELLTQEGQASFQGLK	none	2365.19	48	3	Gel	17.37	1.09		0.582				0.193	0.213	0.104	0.361	0.356	0.553
H	MTD000011	Apolipoprotein B-100	P04114	4148+AQNLYQELLTQEGQASFQGLK	none	2365.19	48	3	plasma	17.37
H	MTD000011	Apolipoprotein B-100	P04114	4148+AQNLYQELLTQEGQASFQGLK	none	2365.19	48	4	Gel	17.37	0.986	0.678	0.266				0.006	0.103	0.188	0.325	0.323	0.529
H	MTD000011	Apolipoprotein B-100	P04114	4148+AQNLYQELLTQEGQASFQGLKDNVFDGLVR	none	3380.7	61	3	plasma	20.25
H	MTD000011	Apolipoprotein B-100	P04114	4148+AQNLYQELLTQEGQASFQGLKDNVFDGLVR	none	3380.7	61	4	plasma	20.25
H	MTD000011	Apolipoprotein B-100	P04114	4202+FQFPGKPGIYTR	none	1409.75	19	2	Gel	11.21
H	MTD000011	Apolipoprotein B-100	P04114	4202+FQFPGKPGIYTR	none	1409.75	19	2	plasma	11.21
H	MTD000011	Apolipoprotein B-100	P04114	4202+FQFPGKPGIYTR	none	1409.75	19	3	plasma	11.21
H	MTD000011	Apolipoprotein B-100	P04114	4202+FQFPGKPGIYTR	none	1409.75	19	3	Gel	11.21							0.702	0.564	0.661		0.674	0.935
H	MTD000011	Apolipoprotein B-100	P04114	4214+EELCTMFIR	C:Carbamidomethylation	1197.55	16	2	plasma	12.95
H	MTD000011	Apolipoprotein B-100	P04114	4214+EELCTMFIR	C:Carbamidomethylation	1197.55	16	2	Gel	12.95							0.3	0.363	0.982		0.536	0.483
H	MTD000011	Apolipoprotein B-100	P04114	4214+EELCTMFIR	C:Carbamidomethylation	1197.55	16	3	plasma	12.95
H	MTD000011	Apolipoprotein B-100	P04114	4214+EELCTMFIR	C:Carbamidomethylation	1197.55	16	3	Gel	12.95
H	MTD000011	Apolipoprotein B-100	P04114	4214+EELCTxmFIR	C:Carbamidomethylation m:Oxidized methionine	1213.55	16	2	plasma	10.9
H	MTD000011	Apolipoprotein B-100	P04114	4214+EELCTxmFIR	C:Carbamidomethylation m:Oxidized methionine	1213.55	16	2	Gel	10.9							0.657	0.515	0.743	0.452	0.496	0.398
H	MTD000011	Apolipoprotein B-100	P04114	4214+EELCTxmFIR	C:Carbamidomethylation m:Oxidized methionine	1213.55	16	3	Gel	10.9
H	MTD000011	Apolipoprotein B-100	P04114	4223+EVGTVLSQVYSK	none	1308.69	19	2	Gel	10.76							0.443	0.424			0.414
H	MTD000011	Apolipoprotein B-100	P04114	4223+EVGTVLSQVYSK	none	1308.69	19	2	plasma	10.76
H	MTD000011	Apolipoprotein B-100	P04114	4223+EVGTVLSQVYSK	none	1308.69	19	3	Gel	10.76							0.474				0.639	5.429
H	MTD000011	Apolipoprotein B-100	P04114	4223+EVGTVLSQVYSK	none	1308.69	19	3	plasma	10.76
H	MTD000011	Apolipoprotein B-100	P04114	4350+ENLCLNLHK	C:Carbamidomethylation	1139.58	15	2	plasma	8.2
H	MTD000011	Apolipoprotein B-100	P04114	4350+ENLCLNLHK	C:Carbamidomethylation	1139.58	15	2	Gel	8.2							0.261
H	MTD000011	Apolipoprotein B-100	P04114	4350+ENLCLNLHK	C:Carbamidomethylation	1139.58	15	3	Gel	8.2							1.015		1.055	1.027
H	MTD000011	Apolipoprotein B-100	P04114	4386+EEYFDPSIVGWTVK	none	1668.8	21	2	Gel	16.82							0.517	0.349	0.783	0.472	0.437	0.509
H	MTD000011	Apolipoprotein B-100	P04114	4386+EEYFDPSIVGWTVK	none	1668.8	21	2	plasma	16.82
H	MTD000011	Apolipoprotein B-100	P04114	4386+EEYFDPSIVGWTVK	none	1668.8	21	3	plasma	16.82
H	MTD000011	Apolipoprotein B-100	P04114	4386+EEYFDPSIVGWTVK	none	1668.8	21	3	Gel	16.82									0.363	0.184
H	MTD000011	Apolipoprotein B-100	P04114	440+ATLYALSHAVNNYHK	none	1700.86	27	2	plasma	9.14
H	MTD000011	Apolipoprotein B-100	P04114	440+ATLYALSHAVNNYHK	none	1700.86	27	3	Gel	9.14							1.008
H	MTD000011	Apolipoprotein B-100	P04114	440+ATLYALSHAVNNYHK	none	1700.86	27	3	plasma	9.14
H	MTD000011	Apolipoprotein B-100	P04114	440+ATLYALSHAVNNYHK	none	1700.86	27	4	Gel	9.14							0.237			0.7	0.479
H	MTD000011	Apolipoprotein B-100	P04114	440+ATLYALSHAVNNYHK	none	1700.86	27	4	plasma	9.14
H	MTD000011	Apolipoprotein B-100	P04114	4447+NIQEYLSILTDPDGK	none	1704.86	25	2	Gel	18.2							0.412	0.423	0.573	0.55	0.51	0.69
H	MTD000011	Apolipoprotein B-100	P04114	4447+NIQEYLSILTDPDGK	none	1704.86	25	2	plasma	18.2
H	MTD000011	Apolipoprotein B-100	P04114	4447+NIQEYLSILTDPDGK	none	1704.86	25	3	Gel	18.2							0.432	0.649	0.285	0.699	0.542	0.988
H	MTD000011	Apolipoprotein B-100	P04114	4447+NIQEYLSILTDPDGK	none	1704.86	25	3	plasma	18.2
H	MTD000011	Apolipoprotein B-100	P04114	4447+NIQEYLSILTDPDGKGK	none	1889.97	28	2	plasma	16.15
H	MTD000011	Apolipoprotein B-100	P04114	4447+NIQEYLSILTDPDGKGK	none	1889.97	28	3	Gel	16.15										0.439		0.434
H	MTD000011	Apolipoprotein B-100	P04114	4447+NIQEYLSILTDPDGKGK	none	1889.97	28	3	plasma	16.15
H	MTD000011	Apolipoprotein B-100	P04114	4447+NIQEYLSILTDPDGKGKEK	none	2147.11	32	2	plasma	14.95
H	MTD000011	Apolipoprotein B-100	P04114	4447+NIQEYLSILTDPDGKGKEK	none	2147.11	32	3	plasma	14.95
H	MTD000011	Apolipoprotein B-100	P04114	4447+NIQEYLSILTDPDGKGKEK	none	2147.11	32	4	plasma	14.95
H	MTD000011	Apolipoprotein B-100	P04114	4464+EKIAELSATAQEIIK	none	1642.91	35	2	plasma	12.9
H	MTD000011	Apolipoprotein B-100	P04114	4466+IAELSATAQEIIK	none	1385.78	31	2	Gel	12.78							0.412	0.222	0.44	0.592	0.451	0.624
H	MTD000011	Apolipoprotein B-100	P04114	4466+IAELSATAQEIIK	none	1385.78	31	2	plasma	12.78
H	MTD000011	Apolipoprotein B-100	P04114	4466+IAELSATAQEIIK	none	1385.78	31	3	plasma	12.78
H	MTD000011	Apolipoprotein B-100	P04114	4466+IAELSATAQEIIK	none	1385.78	31	3	Gel	12.78					0.336			0.5		0.632	0.127	0.374
H	MTD000011	Apolipoprotein B-100	P04114	4486+KIISDYHQQFR	none	1433.74	22	2	plasma	5.48
H	MTD000011	Apolipoprotein B-100	P04114	4486+KIISDYHQQFR	none	1433.74	22	3	plasma	5.48
H	MTD000011	Apolipoprotein B-100	P04114	4486+KIISDYHQQFR	none	1433.74	22	4	plasma	5.48
H	MTD000011	Apolipoprotein B-100	P04114	4487+IISDYHQQFR	none	1305.65	21	2	plasma	6.9
H	MTD000011	Apolipoprotein B-100	P04114	4487+IISDYHQQFR	none	1305.65	21	2	Gel	6.9							0.474			0.378	0.12	0.215
H	MTD000011	Apolipoprotein B-100	P04114	4487+IISDYHQQFR	none	1305.65	21	3	plasma	6.9
H	MTD000011	Apolipoprotein B-100	P04114	4487+IISDYHQQFR	none	1305.65	21	3	Gel	6.9							0.637		0.167	0.356	0.672
H	MTD000011	Apolipoprotein B-100	P04114	4499+LQDFSDQLSDYYEK	none	1749.77	26	2	Gel	12.52							0.302	0.316	0.443	0.293	0.305	0.263
H	MTD000011	Apolipoprotein B-100	P04114	4499+LQDFSDQLSDYYEK	none	1749.77	26	2	plasma	12.52
H	MTD000011	Apolipoprotein B-100	P04114	4499+LQDFSDQLSDYYEK	none	1749.77	26	3	Gel	12.52	1.03	0.635	0.138	0.902	0.894		0.175	0.06	0.132	0.184	0.12	0.21
H	MTD000011	Apolipoprotein B-100	P04114	4499+LQDFSDQLSDYYEK	none	1749.77	26	3	plasma	12.52
H	MTD000011	Apolipoprotein B-100	P04114	4541+KLQSTTVMNPYxmK	m:Oxidized methionine	1555.77	16	2	plasma	7.27
H	MTD000011	Apolipoprotein B-100	P04114	4541+KLQSTTVMNPYxmK	m:Oxidized methionine	1555.77	16	3	plasma	7.27
H	MTD000011	Apolipoprotein B-100	P04114	4541+KLQSTTVMNPYxmK	m:Oxidized methionine	1555.77	16	3	Gel	7.27							1.814
H	MTD000011	Apolipoprotein B-100	P04114	4542+LQSTTVMNPYMK	none	1411.68	16	2	Gel	9.78					0.137		0.564			0.712	0.108	0.457
H	MTD000011	Apolipoprotein B-100	P04114	4542+LQSTTVMNPYMK	none	1411.68	16	2	plasma	9.78
H	MTD000011	Apolipoprotein B-100	P04114	4542+LQSTTVMNPYMK	none	1411.68	16	3	Gel	9.78
H	MTD000011	Apolipoprotein B-100	P04114	4542+LQSTTVMNPYxmK	m:Oxidized methionine	1427.68	16	2	Gel	8.03					0.146		0.149	0.518		0.202	0.18	0.304
H	MTD000011	Apolipoprotein B-100	P04114	4542+LQSTTVMNPYxmK	m:Oxidized methionine	1427.68	16	2	plasma	8.03
H	MTD000011	Apolipoprotein B-100	P04114	4542+LQSTTVMNPYxmK	m:Oxidized methionine	1427.68	16	3	Gel	8.03
H	MTD000011	Apolipoprotein B-100	P04114	4542+LQSTTVMNPYxmK	m:Oxidized methionine	1427.68	16	3	plasma	8.03
H	MTD000011	Apolipoprotein B-100	P04114	4542+LQSTTVMNxpYMK	p:Hydroxylation	1427.68	16	2	Gel	8.13					0.146		0.149	0.518		0.202	0.18	0.304
H	MTD000011	Apolipoprotein B-100	P04114	4542+LQSTTVMNxpYMK	p:Hydroxylation	1427.68	16	2	plasma	8.13
H	MTD000011	Apolipoprotein B-100	P04114	4542+LQSTTVMNxpYMK	p:Hydroxylation	1427.68	16	3	Gel	8.13
H	MTD000011	Apolipoprotein B-100	P04114	4542+LQSTTVMNxpYMK	p:Hydroxylation	1427.68	16	3	plasma	8.13
H	MTD000011	Apolipoprotein B-100	P04114	4542+LQSTTVxmNPYMK	m:Oxidized methionine	1427.68	16	2	Gel	7.97					0.146		0.149	0.518		0.202	0.18	0.304
H	MTD000011	Apolipoprotein B-100	P04114	4542+LQSTTVxmNPYMK	m:Oxidized methionine	1427.68	16	2	plasma	7.97
H	MTD000011	Apolipoprotein B-100	P04114	4542+LQSTTVxmNPYMK	m:Oxidized methionine	1427.68	16	3	Gel	7.97
H	MTD000011	Apolipoprotein B-100	P04114	4542+LQSTTVxmNPYMK	m:Oxidized methionine	1427.68	16	3	plasma	7.97
H	MTD000011	Apolipoprotein B-100	P04114	4554+LAPGELTIIL	none	1038.63	17	2	Gel	19.47							0.834	0.559		1.252	1.206	1.495
H	MTD000011	Apolipoprotein B-100	P04114	4554+LAPGELTIIL	none	1038.63	17	2	plasma	19.47
H	MTD000011	Apolipoprotein B-100	P04114	491+VIGNMGQTMEQLTPELK	none	1887.94	30	2	Gel	14.78		0.496					0.353	0.189	0.551	0.334	0.337	0.527
H	MTD000011	Apolipoprotein B-100	P04114	491+VIGNMGQTMEQLTPELK	none	1887.94	30	2	plasma	14.78
H	MTD000011	Apolipoprotein B-100	P04114	491+VIGNMGQTMEQLTPELK	none	1887.94	30	3	Gel	14.78		0.122					0.643	0.109		0.457	0.592	0.549
H	MTD000011	Apolipoprotein B-100	P04114	491+VIGNMGQTMEQLTPELK	none	1887.94	30	3	plasma	14.78
H	MTD000011	Apolipoprotein B-100	P04114	491+VIGNMGQTxmEQLTPELK	m:Oxidized methionine	1903.94	30	2	Gel	11.52		0.423					0.304	0.049	0.964	0.252	0.46	0.241
H	MTD000011	Apolipoprotein B-100	P04114	491+VIGNMGQTxmEQLTPELK	m:Oxidized methionine	1903.94	30	2	plasma	11.52
H	MTD000011	Apolipoprotein B-100	P04114	491+VIGNMGQTxmEQLTPELK	m:Oxidized methionine	1903.94	30	3	plasma	11.52
H	MTD000011	Apolipoprotein B-100	P04114	491+VIGNMGQTxmEQLTPELK	m:Oxidized methionine	1903.94	30	3	Gel	11.52								0.941
H	MTD000011	Apolipoprotein B-100	P04114	491+VIGNxmGQTMEQLTPELK	m:Oxidized methionine	1903.94	30	2	Gel	11.94		0.423					0.304	0.049	0.964	0.252	0.46	0.241
H	MTD000011	Apolipoprotein B-100	P04114	491+VIGNxmGQTMEQLTPELK	m:Oxidized methionine	1903.94	30	2	plasma	11.94
H	MTD000011	Apolipoprotein B-100	P04114	491+VIGNxmGQTMEQLTPELK	m:Oxidized methionine	1903.94	30	3	plasma	11.94
H	MTD000011	Apolipoprotein B-100	P04114	491+VIGNxmGQTMEQLTPELK	m:Oxidized methionine	1903.94	30	3	Gel	11.94								0.941
H	MTD000011	Apolipoprotein B-100	P04114	491+VIGNxmGQTxmEQLTPELK	m:Oxidized methionine	1919.93	30	2	Gel	9.69				0.209			0.266			0.056	0.372	0.515
H	MTD000011	Apolipoprotein B-100	P04114	491+VIGNxmGQTxmEQLTPELK	m:Oxidized methionine	1919.93	30	2	plasma	9.69
H	MTD000011	Apolipoprotein B-100	P04114	491+VIGNxmGQTxmEQLTPELK	m:Oxidized methionine	1919.93	30	3	Gel	9.69		0.759		0.384	0.523		0.257	0.193	0.461	0.122	0.152	0.22
H	MTD000011	Apolipoprotein B-100	P04114	51+KYTYNYEAESSSGVPGTADSR	none	2281.01	43	2	Gel	7.62	0.876			0.608	0.85	0.921	0.185			0.169	0.141	0.116
H	MTD000011	Apolipoprotein B-100	P04114	51+KYTYNYEAESSSGVPGTADSR	none	2281.01	43	2	plasma	7.62
H	MTD000011	Apolipoprotein B-100	P04114	51+KYTYNYEAESSSGVPGTADSR	none	2281.01	43	3	Gel	7.62	1.05	0.796			0.785	0.932	0.107	0.066	0.23	0.312	0.146	0.179
H	MTD000011	Apolipoprotein B-100	P04114	51+KYTYNYEAESSSGVPGTADSR	none	2281.01	43	3	plasma	7.62
H	MTD000011	Apolipoprotein B-100	P04114	51+KYTYNYEAESSSGVPGTADSR	none	2281.01	43	4	Gel	7.62							0.458
H	MTD000011	Apolipoprotein B-100	P04114	513+CVQSTKPSLMIQK	C:Carbamidomethylation	1518.79	22	2	Gel	7.47
H	MTD000011	Apolipoprotein B-100	P04114	513+CVQSTKPSLMIQK	C:Carbamidomethylation	1518.79	22	2	plasma	7.47
H	MTD000011	Apolipoprotein B-100	P04114	513+CVQSTKPSLMIQK	C:Carbamidomethylation	1518.79	22	3	Gel	7.47					0.656		0.276			0.305	0.109	0.247
H	MTD000011	Apolipoprotein B-100	P04114	513+CVQSTKPSLMIQK	C:Carbamidomethylation	1518.79	22	3	plasma	7.47
H	MTD000011	Apolipoprotein B-100	P04114	513+CVQSTKPSLxmIQK	C:Carbamidomethylation m:Oxidized methionine	1534.78	22	2	plasma	6.52
H	MTD000011	Apolipoprotein B-100	P04114	513+CVQSTKPSLxmIQK	C:Carbamidomethylation m:Oxidized methionine	1534.78	22	3	Gel	6.52							0.212			1.135	0.656
H	MTD000011	Apolipoprotein B-100	P04114	513+CVQSTKPSLxmIQK	C:Carbamidomethylation m:Oxidized methionine	1534.78	22	3	plasma	6.52
H	MTD000011	Apolipoprotein B-100	P04114	52+YTYNYEAESSSGVPGTADSR	none	2152.92	42	2	Gel	8.36	0.916	0.735			0.943	1.084	0.18	0.083	0.259	0.2	0.196	0.194
H	MTD000011	Apolipoprotein B-100	P04114	52+YTYNYEAESSSGVPGTADSR	none	2152.92	42	2	plasma	8.36
H	MTD000011	Apolipoprotein B-100	P04114	52+YTYNYEAESSSGVPGTADSR	none	2152.92	42	3	Gel	8.36	0.993	0.759	0.384	0.735		0.667	0.133	0.116	0.166	0.198	0.207	0.088
H	MTD000011	Apolipoprotein B-100	P04114	52+YTYNYEAESSSGVPGTADSR	none	2152.92	42	3	plasma	8.36
H	MTD000011	Apolipoprotein B-100	P04114	538+DKDQEVLLQTFLDDASPGDK	none	2233.07	37	2	Gel	17.46
H	MTD000011	Apolipoprotein B-100	P04114	538+DKDQEVLLQTFLDDASPGDK	none	2233.07	37	2	plasma	17.46
H	MTD000011	Apolipoprotein B-100	P04114	538+DKDQEVLLQTFLDDASPGDK	none	2233.07	37	3	Gel	17.46
H	MTD000011	Apolipoprotein B-100	P04114	538+DKDQEVLLQTFLDDASPGDK	none	2233.07	37	3	plasma	17.46
H	MTD000011	Apolipoprotein B-100	P04114	538+DKDQEVLLQTFLDDASPGDKR	none	2389.18	40	3	plasma	15.52
H	MTD000011	Apolipoprotein B-100	P04114	538+DKDQEVLLQTFLDDASPGDKR	none	2389.18	40	4	Gel	15.52					0.808					0.224	0.127
H	MTD000011	Apolipoprotein B-100	P04114	538+DKDQEVLLQTFLDDASPGDKR	none	2389.18	40	4	plasma	15.52
H	MTD000011	Apolipoprotein B-100	P04114	540+DQEVLLQTFLDDASPGDK	none	1989.95	34	2	Gel	18.22
H	MTD000011	Apolipoprotein B-100	P04114	540+DQEVLLQTFLDDASPGDK	none	1989.95	34	3	Gel	18.22
H	MTD000011	Apolipoprotein B-100	P04114	559+LAAYLMLMR	none	1080.58	16	2	plasma	15.74
H	MTD000011	Apolipoprotein B-100	P04114	559+LAAYLMLMR	none	1080.58	16	2	Gel	15.74							0.875	0.727	1.192
H	MTD000011	Apolipoprotein B-100	P04114	559+LAAYLMLMR	none	1080.58	16	3	plasma	15.74
H	MTD000011	Apolipoprotein B-100	P04114	559+LAAYLMLMR	none	1080.58	16	3	Gel	15.74												19.383
H	MTD000011	Apolipoprotein B-100	P04114	559+LAAYLMLxmR	m:Oxidized methionine	1096.58	16	2	Gel	13.14							0.594	0.257		0.782	0.801	1.047
H	MTD000011	Apolipoprotein B-100	P04114	559+LAAYLMLxmR	m:Oxidized methionine	1096.58	16	2	plasma	13.14
H	MTD000011	Apolipoprotein B-100	P04114	559+LAAYLMLxmR	m:Oxidized methionine	1096.58	16	3	Gel	13.14
H	MTD000011	Apolipoprotein B-100	P04114	559+LAAYLxmLMR	m:Oxidized methionine	1096.58	16	2	plasma	14.11
H	MTD000011	Apolipoprotein B-100	P04114	559+LAAYLxmLMR	m:Oxidized methionine	1096.58	16	2	Gel	14.11							0.594	0.257		0.782	0.801	1.047
H	MTD000011	Apolipoprotein B-100	P04114	559+LAAYLxmLMR	m:Oxidized methionine	1096.58	16	3	Gel	14.11
H	MTD000011	Apolipoprotein B-100	P04114	559+LAAYLxmLxmR	m:Oxidized methionine	1112.57	16	2	Gel	11.24							0.662	0.881		0.639	1.051	1.058
H	MTD000011	Apolipoprotein B-100	P04114	559+LAAYLxmLxmR	m:Oxidized methionine	1112.57	16	3	Gel	11.24
H	MTD000011	Apolipoprotein B-100	P04114	568+SPSQADINK	none	958.47	21	2	Gel	1.96							0.989		1.667	0.482	1.531	2.612
H	MTD000011	Apolipoprotein B-100	P04114	568+SPSQADINK	none	958.47	21	2	plasma	1.96
H	MTD000011	Apolipoprotein B-100	P04114	577+IVQILPWEQNEQVK	none	1722.93	29	2	Gel	14.94							0.525	0.298	0.452	0.511	0.42	0.71
H	MTD000011	Apolipoprotein B-100	P04114	577+IVQILPWEQNEQVK	none	1722.93	29	2	plasma	14.94
H	MTD000011	Apolipoprotein B-100	P04114	577+IVQILPWEQNEQVK	none	1722.93	29	3	plasma	14.94
H	MTD000011	Apolipoprotein B-100	P04114	577+IVQILPWEQNEQVK	none	1722.93	29	3	Gel	14.94							0.438	0.102	0.469	0.775	0.748	1
H	MTD000011	Apolipoprotein B-100	P04114	577+IVQILxpWEQNEQVK	p:Hydroxylation	1738.93	29	2	Gel	12.88
H	MTD000011	Apolipoprotein B-100	P04114	577+IVQILxpWEQNEQVK	p:Hydroxylation	1738.93	29	2	plasma	12.88
H	MTD000011	Apolipoprotein B-100	P04114	577+IVQILxpWEQNEQVK	p:Hydroxylation	1738.93	29	3	plasma	12.88
H	MTD000011	Apolipoprotein B-100	P04114	577+IVQILxpWEQNEQVK	p:Hydroxylation	1738.93	29	3	Gel	12.88
H	MTD000011	Apolipoprotein B-100	P04114	591+NFVASHIANILNSEELDIQDLKK	none	2610.37	44	3	plasma	16.75
H	MTD000011	Apolipoprotein B-100	P04114	591+NFVASHIANILNSEELDIQDLKK	none	2610.37	44	4	plasma	16.75
H	MTD000011	Apolipoprotein B-100	P04114	617+EALKESQLPTVMDFR	none	1762.89	30	2	Gel	13.83	0.899			0.331			0.104			0.091
H	MTD000011	Apolipoprotein B-100	P04114	617+EALKESQLPTVMDFR	none	1762.89	30	2	plasma	13.83
H	MTD000011	Apolipoprotein B-100	P04114	617+EALKESQLPTVMDFR	none	1762.89	30	3	Gel	13.83							0.312	0.489	0.692	0.485
H	MTD000011	Apolipoprotein B-100	P04114	617+EALKESQLPTVMDFR	none	1762.89	30	3	plasma	13.83
H	MTD000011	Apolipoprotein B-100	P04114	617+EALKESQLPTVMDFRK	none	1890.99	31	2	plasma	10.9
H	MTD000011	Apolipoprotein B-100	P04114	617+EALKESQLPTVMDFRK	none	1890.99	31	3	plasma	10.9
H	MTD000011	Apolipoprotein B-100	P04114	617+EALKESQLPTVMDFRK	none	1890.99	31	4	plasma	10.9
H	MTD000011	Apolipoprotein B-100	P04114	617+EALKESQLPTVxmDFR	m:Oxidized methionine	1778.89	30	2	plasma	11.33
H	MTD000011	Apolipoprotein B-100	P04114	617+EALKESQLPTVxmDFR	m:Oxidized methionine	1778.89	30	3	plasma	11.33
H	MTD000011	Apolipoprotein B-100	P04114	617+EALKESQLPTVxmDFR	m:Oxidized methionine	1778.89	30	3	Gel	11.33
H	MTD000011	Apolipoprotein B-100	P04114	621+ESQLPTVMDFR	none	1321.63	21	2	plasma	13.65
H	MTD000011	Apolipoprotein B-100	P04114	621+ESQLPTVMDFR	none	1321.63	21	2	Gel	13.65							0.594	0.321		0.621	0.544	0.819
H	MTD000011	Apolipoprotein B-100	P04114	621+ESQLPTVMDFR	none	1321.63	21	3	Gel	13.65							0.31	0.487	0.915	0.973	0.575	1.038
H	MTD000011	Apolipoprotein B-100	P04114	621+ESQLPTVxmDFR	m:Oxidized methionine	1337.63	21	2	plasma	11.03
H	MTD000011	Apolipoprotein B-100	P04114	621+ESQLPTVxmDFR	m:Oxidized methionine	1337.63	21	2	Gel	11.03		0.706						0.031	0.12		0.384	0.428
H	MTD000011	Apolipoprotein B-100	P04114	621+ESQLPTVxmDFR	m:Oxidized methionine	1337.63	21	3	Gel	11.03												0.587
H	MTD000011	Apolipoprotein B-100	P04114	621+ESQLPTVxmDFRK	m:Oxidized methionine	1465.72	22	2	plasma	9.32
H	MTD000011	Apolipoprotein B-100	P04114	621+ESQLPTVxmDFRK	m:Oxidized methionine	1465.72	22	3	Gel	9.32												2.033
H	MTD000011	Apolipoprotein B-100	P04114	642+SVSLPSLDPASAK	none	1270.68	28	2	Gel	11.67							0.48	0.339	0.542	0.56	0.519	0.654
H	MTD000011	Apolipoprotein B-100	P04114	642+SVSLPSLDPASAK	none	1270.68	28	2	plasma	11.67
H	MTD000011	Apolipoprotein B-100	P04114	642+SVSLPSLDPASAK	none	1270.68	28	3	plasma	11.67
H	MTD000011	Apolipoprotein B-100	P04114	642+SVSLPSLDPASAK	none	1270.68	28	3	Gel	11.67								0.505			0.421	0.954
H	MTD000011	Apolipoprotein B-100	P04114	655+IEGNLIFDPNNYLPK	none	1745.9	23	2	Gel	17.42							0.461	0.395	0.51	0.416	0.436	0.458
H	MTD000011	Apolipoprotein B-100	P04114	655+IEGNLIFDPNNYLPK	none	1745.9	23	2	plasma	17.42
H	MTD000011	Apolipoprotein B-100	P04114	655+IEGNLIFDPNNYLPK	none	1745.9	23	3	Gel	17.42		0.447					0.649	0.172	0.237	0.903	0.736	0.961
H	MTD000011	Apolipoprotein B-100	P04114	655+IEGNLIFDPNNYLPK	none	1745.9	23	3	plasma	17.42
H	MTD000011	Apolipoprotein B-100	P04114	675+TTLTAFGFASADLIEIGLEGK	none	2153.13	36	2	Gel	23.28					0.69			0.103	0.511	0.367	0.15	0.509
H	MTD000011	Apolipoprotein B-100	P04114	675+TTLTAFGFASADLIEIGLEGK	none	2153.13	36	2	plasma	23.28
H	MTD000011	Apolipoprotein B-100	P04114	675+TTLTAFGFASADLIEIGLEGK	none	2153.13	36	3	plasma	23.28
H	MTD000011	Apolipoprotein B-100	P04114	675+TTLTAFGFASADLIEIGLEGK	none	2153.13	36	3	Gel	23.28				1.035				0.199	0.4	0.122	0.273	0.317
H	MTD000011	Apolipoprotein B-100	P04114	696+GFEPTLEALFGK	none	1307.68	21	2	plasma	18.39
H	MTD000011	Apolipoprotein B-100	P04114	696+GFEPTLEALFGK	none	1307.68	21	2	Gel	18.39							0.753	0.548			0.784	1.143
H	MTD000011	Apolipoprotein B-100	P04114	696+GFEPTLEALFGK	none	1307.68	21	3	Gel	18.39		0.53					0.221	0.151		0.413		0.628
H	MTD000011	Apolipoprotein B-100	P04114	708+QGFFPDSVNK	none	1137.55	17	2	Gel	9.86							0.678	0.478
H	MTD000011	Apolipoprotein B-100	P04114	708+QGFFPDSVNK	none	1137.55	17	2	plasma	9.86
H	MTD000011	Apolipoprotein B-100	P04114	708+QGFFPDSVNK	none	1137.55	17	3	Gel	9.86
H	MTD000011	Apolipoprotein B-100	P04114	718+ALYWVNGQVPDGVSK	none	1631.83	24	2	Gel	12.57
H	MTD000011	Apolipoprotein B-100	P04114	718+ALYWVNGQVPDGVSK	none	1631.83	24	2	plasma	12.57
H	MTD000011	Apolipoprotein B-100	P04114	718+ALYWVNGQVPDGVSK	none	1631.83	24	3	Gel	12.57
H	MTD000011	Apolipoprotein B-100	P04114	718+ALYWVNGQVPDGVSK	none	1631.83	24	3	plasma	12.57
H	MTD000011	Apolipoprotein B-100	P04114	733+VLVDHFGYTKDDKHEQDMVNGIMLSVEK	none	3246.57	43	3	plasma	13.68
H	MTD000011	Apolipoprotein B-100	P04114	733+VLVDHFGYTKDDKHEQDMVNGIMLSVEK	none	3246.57	43	4	plasma	13.68
H	MTD000011	Apolipoprotein B-100	P04114	76+INCKVELEVPQLCSFILK	C:Carbamidomethylation	2189.16	29	2	plasma	17.42
H	MTD000011	Apolipoprotein B-100	P04114	76+INCKVELEVPQLCSFILK	C:Carbamidomethylation	2189.16	29	3	Gel	17.42
H	MTD000011	Apolipoprotein B-100	P04114	76+INCKVELEVPQLCSFILK	C:Carbamidomethylation	2189.16	29	3	plasma	17.42
H	MTD000011	Apolipoprotein B-100	P04114	767+SKEVPEAR	none	914.48	22	2	Gel	1.73							1.57
H	MTD000011	Apolipoprotein B-100	P04114	767+SKEVPEAR	none	914.48	22	2	plasma	1.73
H	MTD000011	Apolipoprotein B-100	P04114	767+SKEVPEAR	none	914.48	22	3	Gel	1.73							0.351		1.756
H	MTD000011	Apolipoprotein B-100	P04114	767+SKEVPEAR	none	914.48	22	3	plasma	1.73
H	MTD000011	Apolipoprotein B-100	P04114	779+ILGEELGFASLHDLQLLGK	none	2052.13	35	2	Gel	18.91
H	MTD000011	Apolipoprotein B-100	P04114	779+ILGEELGFASLHDLQLLGK	none	2052.13	35	2	plasma	18.91
H	MTD000011	Apolipoprotein B-100	P04114	779+ILGEELGFASLHDLQLLGK	none	2052.13	35	3	Gel	18.91	1.233			0.719	0.842		0.183			0.124	0.054	0.555
H	MTD000011	Apolipoprotein B-100	P04114	779+ILGEELGFASLHDLQLLGK	none	2052.13	35	3	plasma	18.91
H	MTD000011	Apolipoprotein B-100	P04114	779+ILGEELGFASLHDLQLLGK	none	2052.13	35	4	Gel	18.91
H	MTD000011	Apolipoprotein B-100	P04114	80+VELEVPQLCSFILK	C:Carbamidomethylation	1673.91	23	2	Gel	19.42							0.534	0.255	0.471	0.915	0.653	1.077
H	MTD000011	Apolipoprotein B-100	P04114	80+VELEVPQLCSFILK	C:Carbamidomethylation	1673.91	23	2	plasma	19.42
H	MTD000011	Apolipoprotein B-100	P04114	80+VELEVPQLCSFILK	C:Carbamidomethylation	1673.91	23	3	plasma	19.42
H	MTD000011	Apolipoprotein B-100	P04114	80+VELEVPQLCSFILK	C:Carbamidomethylation	1673.91	23	3	Gel	19.42		0.776					0.706	0.112	0.34	1.009	0.716	1.003
H	MTD000011	Apolipoprotein B-100	P04114	805+TLQGIPQMIGEVIR	none	1553.86	27	2	Gel	18.38							0.296	0.326	0.538	0.697	0.541	0.852
H	MTD000011	Apolipoprotein B-100	P04114	805+TLQGIPQMIGEVIR	none	1553.86	27	2	plasma	18.38
H	MTD000011	Apolipoprotein B-100	P04114	805+TLQGIPQMIGEVIR	none	1553.86	27	3	Gel	18.38							0.11	0.353	0.576	0.568	0.616	0.646
H	MTD000011	Apolipoprotein B-100	P04114	805+TLQGIPQMIGEVIR	none	1553.86	27	3	plasma	18.38
H	MTD000011	Apolipoprotein B-100	P04114	805+TLQGIPQMIGEVIRK	none	1681.95	28	2	plasma	16.03
H	MTD000011	Apolipoprotein B-100	P04114	805+TLQGIPQMIGEVIRK	none	1681.95	28	3	Gel	16.03
H	MTD000011	Apolipoprotein B-100	P04114	805+TLQGIPQMIGEVIRK	none	1681.95	28	3	plasma	16.03
H	MTD000011	Apolipoprotein B-100	P04114	805+TLQGIPQxmIGEVIR	m:Oxidized methionine	1569.85	27	2	Gel	14.73		0.149					0.223	0.163	0.258	0.505	0.419	0.611
H	MTD000011	Apolipoprotein B-100	P04114	805+TLQGIPQxmIGEVIR	m:Oxidized methionine	1569.85	27	2	plasma	14.73
H	MTD000011	Apolipoprotein B-100	P04114	805+TLQGIPQxmIGEVIR	m:Oxidized methionine	1569.85	27	3	plasma	14.73
H	MTD000011	Apolipoprotein B-100	P04114	805+TLQGIPQxmIGEVIR	m:Oxidized methionine	1569.85	27	3	Gel	14.73							0.318	0.978	3.795	0.492	0.691	1.323
H	MTD000011	Apolipoprotein B-100	P04114	805+TLQGIxpQMIGEVIR	p:Hydroxylation	1569.85	27	2	Gel	14.7		0.149					0.223	0.163	0.258	0.505	0.419	0.611
H	MTD000011	Apolipoprotein B-100	P04114	805+TLQGIxpQMIGEVIR	p:Hydroxylation	1569.85	27	2	plasma	14.7
H	MTD000011	Apolipoprotein B-100	P04114	805+TLQGIxpQMIGEVIR	p:Hydroxylation	1569.85	27	3	plasma	14.7
H	MTD000011	Apolipoprotein B-100	P04114	805+TLQGIxpQMIGEVIR	p:Hydroxylation	1569.85	27	3	Gel	14.7							0.318	0.978	3.795	0.492	0.691	1.323
H	MTD000011	Apolipoprotein B-100	P04114	805+TLQGIxpQMIGEVIRK	p:Hydroxylation	1697.95	28	2	plasma	13.52
H	MTD000011	Apolipoprotein B-100	P04114	805+TLQGIxpQMIGEVIRK	p:Hydroxylation	1697.95	28	3	Gel	13.52
H	MTD000011	Apolipoprotein B-100	P04114	935+LLSGGNTLHLVSTTK	none	1539.86	18	2	plasma	10.46
H	MTD000011	Apolipoprotein B-100	P04114	935+LLSGGNTLHLVSTTK	none	1539.86	18	2	Gel	10.46							0.342	0.23	0.805	0.21	0.242	0.168
H	MTD000011	Apolipoprotein B-100	P04114	935+LLSGGNTLHLVSTTK	none	1539.86	18	3	plasma	10.46
H	MTD000011	Apolipoprotein B-100	P04114	935+LLSGGNTLHLVSTTK	none	1539.86	18	3	Gel	10.46		0.782					0.559	0.049	0.354	1.08	0.568
H	MTD000011	Apolipoprotein B-100	P04114	950+TEVIPPLIENR	none	1279.71	22	2	plasma	12.76
H	MTD000011	Apolipoprotein B-100	P04114	950+TEVIPPLIENR	none	1279.71	22	2	Gel	12.76							0.549	0.356		0.555	0.472	0.625
H	MTD000011	Apolipoprotein B-100	P04114	950+TEVIPPLIENR	none	1279.71	22	3	plasma	12.76
H	MTD000011	Apolipoprotein B-100	P04114	950+TEVIPPLIENR	none	1279.71	22	3	Gel	12.76								0.585	0.737	0.501	0.731	0.922
H	MTD000011	Apolipoprotein C-I	P02654	37+LKEFGNTLEDK	none	1292.66	17	2	plasma	6.28
H	MTD000011	Apolipoprotein C-I	P02654	37+LKEFGNTLEDK	none	1292.66	17	3	plasma	6.28
H	MTD000011	Apolipoprotein C-I	P02654	39+EFGNTLEDK	none	1051.48	15	2	plasma	5.62
H	MTD000011	Apolipoprotein C-I	P02654	55+IKQSELSAK	none	1002.57	20	2	Gel	2.13
H	MTD000011	Apolipoprotein C-I	P02654	55+IKQSELSAK	none	1002.57	20	2	plasma	2.13
H	MTD000011	Apolipoprotein C-I	P02654	55+IKQSELSAK	none	1002.57	20	3	plasma	2.13
H	MTD000011	Apolipoprotein C-I	P02654	64+MREWFSETFQK	none	1487.69	20	2	plasma	11.07
H	MTD000011	Apolipoprotein C-I	P02654	64+MREWFSETFQK	none	1487.69	20	3	Gel	11.07
H	MTD000011	Apolipoprotein C-I	P02654	64+MREWFSETFQK	none	1487.69	20	3	plasma	11.07
H	MTD000011	Apolipoprotein C-I	P02654	66+EWFSETFQK	none	1200.54	16	2	plasma	11.53
H	MTD000011	Apolipoprotein C-I	P02654	66+EWFSETFQK	none	1200.54	16	3	plasma	11.53
H	MTD000011	Apolipoprotein C-II	P02655	53+TAAQNLYEK	none	1036.52	20	2	plasma	3.22
H	MTD000011	Apolipoprotein C-II	P02655	62+TYLPAVDEK	none	1034.53	15	2	plasma	7.48
H	MTD000011	Apolipoprotein C-II	P02655	62+TYLPAVDEKLR	none	1303.71	19	2	plasma	8.98
H	MTD000011	Apolipoprotein C-II	P02655	62+TYLPAVDEKLR	none	1303.71	19	3	plasma	8.98
H	MTD000011	Apolipoprotein C-II	P02655	62+TYLPAVDEKLRDLYSK	none	1910.01	25	2	plasma	12.52
H	MTD000011	Apolipoprotein C-II	P02655	62+TYLPAVDEKLRDLYSK	none	1910.01	25	3	plasma	12.52
H	MTD000011	Apolipoprotein C-II	P02655	62+TYLPAVDEKLRDLYSK	none	1910.01	25	4	plasma	12.52
H	MTD000011	Apolipoprotein C-II	P02655	78+STAAMSTYTGIFTDQVLSVLK	none	2232.13	30	2	Gel	22.65
H	MTD000011	Apolipoprotein C-II	P02655	78+STAAMSTYTGIFTDQVLSVLK	none	2232.13	30	2	plasma	22.65
H	MTD000011	Apolipoprotein C-II	P02655	78+STAAMSTYTGIFTDQVLSVLK	none	2232.13	30	3	Gel	22.65								0.235
H	MTD000011	Apolipoprotein C-II	P02655	78+STAAMSTYTGIFTDQVLSVLK	none	2232.13	30	3	plasma	22.65
H	MTD000011	Apolipoprotein C-II	P02655	78+STAAMSTYTGIFTDQVLSVLKGEE	none	2547.24	40	2	Gel	23.85
H	MTD000011	Apolipoprotein C-II	P02655	78+STAAMSTYTGIFTDQVLSVLKGEE	none	2547.24	40	2	plasma	23.85
H	MTD000011	Apolipoprotein C-II	P02655	78+STAAMSTYTGIFTDQVLSVLKGEE	none	2547.24	40	3	plasma	23.85
H	MTD000011	Apolipoprotein C-II	P02655	78+STAAMSTYTGIFTDQVLSVLKGEE	none	2547.24	40	3	Gel	23.85								0.355
H	MTD000011	Apolipoprotein C-II	P02655	78+STAAxmSTYTGIFTDQVLSVLK	m:Oxidized methionine	2248.13	30	2	plasma	19.63
H	MTD000011	Apolipoprotein C-II	P02655	78+STAAxmSTYTGIFTDQVLSVLK	m:Oxidized methionine	2248.13	30	3	plasma	19.63
H	MTD000011	Apolipoprotein C-II	P02655	78+STAAxmSTYTGIFTDQVLSVLKGEE	m:Oxidized methionine	2563.24	40	2	plasma	20.47
H	MTD000011	Apolipoprotein C-II	P02655	78+STAAxmSTYTGIFTDQVLSVLKGEE	m:Oxidized methionine	2563.24	40	3	Gel	20.47
H	MTD000011	Apolipoprotein C-II	P02655	78+STAAxmSTYTGIFTDQVLSVLKGEE	m:Oxidized methionine	2563.24	40	3	plasma	20.47
H	MTD000011	Apolipoprotein C-III	P02656	42+TAKDALSSVQESQVAQQAR	none	2016.02	51	2	plasma	6.98
H	MTD000011	Apolipoprotein C-III	P02656	42+TAKDALSSVQESQVAQQAR	none	2016.02	51	3	plasma	6.98
H	MTD000011	Apolipoprotein C-III	P02656	42+TAKDALSSVQESQVAQQAR	none	2016.02	51	4	plasma	6.98
H	MTD000011	Apolipoprotein C-III	P02656	45+DALSSVQESQVAQQAR	none	1715.84	47	2	plasma	7.87
H	MTD000011	Apolipoprotein C-III	P02656	45+DALSSVQESQVAQQAR	none	1715.84	47	3	Gel	7.87
H	MTD000011	Apolipoprotein C-III	P02656	45+DALSSVQESQVAQQAR	none	1715.84	47	3	plasma	7.87
H	MTD000011	Apolipoprotein C-III	P02656	61+GWVTDGFSSLKDYWSTVKDK	none	2318.12	22	2	plasma	16.33
H	MTD000011	Apolipoprotein C-III	P02656	61+GWVTDGFSSLKDYWSTVKDK	none	2318.12	22	3	plasma	16.33
H	MTD000011	Apolipoprotein C-III	P02656	79+DKFSEFWDLDPEVRPTSAVAA	none	2379.14	43	2	plasma	16.46
H	MTD000011	Apolipoprotein C-III	P02656	79+DKFSEFWDLDPEVRPTSAVAA	none	2379.14	43	3	plasma	16.46
H	MTD000011	Apolipoprotein C-IV	P55056	119+LVCGDKDQG	C:Carbamidomethylation	990.44	15	2	plasma	1.9
H	MTD000011	Apolipoprotein C-IV	P55056	54+MKELLETVVNR	none	1330.73	17	2	plasma	9.77
H	MTD000011	Apolipoprotein C-IV	P55056	54+MKELLETVVNR	none	1330.73	17	3	plasma	9.77
H	MTD000011	Apolipoprotein C-IV	P55056	56+ELLETVVNR	none	1071.59	16	2	plasma	9.4
H	MTD000011	Apolipoprotein C-IV	P55056	67+DGWQWFWSPSTFR	none	1698.76	20	2	Gel	20.03							0.532
H	MTD000011	Apolipoprotein C-IV	P55056	67+DGWQWFWSPSTFR	none	1698.76	20	2	plasma	20.03
H	MTD000011	Apolipoprotein C-IV	P55056	67+DGWQWFWSPSTFR	none	1698.76	20	3	Gel	20.03							3.278
H	MTD000011	Apolipoprotein C-IV	P55056	67+DGWQWFWSPSTFR	none	1698.76	20	3	plasma	20.03
H	MTD000011	Apolipoprotein C-IV	P55056	80+GFMQTYYDDHLR	none	1544.67	19	2	plasma	10.3
H	MTD000011	Apolipoprotein C-IV	P55056	80+GFMQTYYDDHLR	none	1544.67	19	3	Gel	10.3
H	MTD000011	Apolipoprotein C-IV	P55056	80+GFMQTYYDDHLR	none	1544.67	19	3	plasma	10.3
H	MTD000011	Apolipoprotein C-IV	P55056	80+GFxmQTYYDDHLR	m:Oxidized methionine	1560.67	19	2	plasma	7.5
H	MTD000011	Apolipoprotein C-IV	P55056	80+GFxmQTYYDDHLR	m:Oxidized methionine	1560.67	19	3	plasma	7.5
H	MTD000011	Apolipoprotein D	P05090	152+NPNLPPETVDSLK	none	1422.74	22	2	Gel	9.84				0.464			0.385			0.145
H	MTD000011	Apolipoprotein D	P05090	152+NPNLPPETVDSLK	none	1422.74	22	2	plasma	9.84
H	MTD000011	Apolipoprotein D	P05090	152+NPNLPPETVDSLK	none	1422.74	22	3	plasma	9.84
H	MTD000011	Apolipoprotein D	P05090	177+MTVTDQVNCPK	C:Carbamidomethylation	1291.59	15	2	Gel	5.43
H	MTD000011	Apolipoprotein D	P05090	177+MTVTDQVNCPK	C:Carbamidomethylation	1291.59	15	2	plasma	5.43
H	MTD000011	Apolipoprotein E	P02649	114+ELQAAQAR	none	885.47	28	2	plasma	2.12
H	MTD000011	Apolipoprotein E	P02649	122+LGADMEDVCGR	C:Carbamidomethylation	1221.51	23	2	plasma	6.61
H	MTD000011	Apolipoprotein E	P02649	122+LGADMEDVCGR	C:Carbamidomethylation	1221.51	23	3	plasma	6.61
H	MTD000011	Apolipoprotein E	P02649	138+GEVQAMLGQSTEELR	none	1646.79	37	2	Gel	11.5
H	MTD000011	Apolipoprotein E	P02649	138+GEVQAMLGQSTEELR	none	1646.79	37	2	plasma	11.5
H	MTD000011	Apolipoprotein E	P02649	138+GEVQAMLGQSTEELR	none	1646.79	37	3	Gel	11.5
H	MTD000011	Apolipoprotein E	P02649	138+GEVQAMLGQSTEELR	none	1646.79	37	3	plasma	11.5
H	MTD000011	Apolipoprotein E	P02649	169+DADDLQKR	none	959.47	18	2	plasma	1.85
H	MTD000011	Apolipoprotein E	P02649	169+DADDLQKR	none	959.47	18	3	plasma	1.85
H	MTD000011	Apolipoprotein E	P02649	177+LAVYQAGAR	none	947.52	23	2	plasma	5.36
H	MTD000011	Apolipoprotein E	P02649	177+LAVYQAGAR	none	947.52	23	3	plasma	5.36
H	MTD000011	Apolipoprotein E	P02649	199+LGPLVEQGR	none	967.54	20	2	Gel	6.54							0.4			0.732		1.396
H	MTD000011	Apolipoprotein E	P02649	199+LGPLVEQGR	none	967.54	20	2	plasma	6.54
H	MTD000011	Apolipoprotein E	P02649	199+LGPLVEQGR	none	967.54	20	3	plasma	6.54
H	MTD000011	Apolipoprotein E	P02649	210+AATVGSLAGQPLQER	none	1496.79	39	2	Gel	8.47
H	MTD000011	Apolipoprotein E	P02649	210+AATVGSLAGQPLQER	none	1496.79	39	2	plasma	8.47
H	MTD000011	Apolipoprotein E	P02649	210+AATVGSLAGQPLQER	none	1496.79	39	3	plasma	8.47
H	MTD000011	Apolipoprotein E	P02649	234+ARMEEMGSR	none	1065.47	26	2	plasma	2.18
H	MTD000011	Apolipoprotein E	P02649	234+ARMEEMGSR	none	1065.47	26	3	plasma	2.18
H	MTD000011	Apolipoprotein E	P02649	247+LDEVKEQVAEVR	none	1413.75	28	2	plasma	6.04
H	MTD000011	Apolipoprotein E	P02649	247+LDEVKEQVAEVR	none	1413.75	28	3	plasma	6.04
H	MTD000011	Apolipoprotein E	P02649	259+AKLEEQAQQIR	none	1312.71	33	2	plasma	3.5
H	MTD000011	Apolipoprotein E	P02649	259+AKLEEQAQQIR	none	1312.71	33	3	plasma	3.5
H	MTD000011	Apolipoprotein E	P02649	261+LEEQAQQIR	none	1113.58	29	2	plasma	2.95
H	MTD000011	Apolipoprotein E	P02649	279+LKSWFEPLVEDMQR	none	1776.89	26	2	Gel	15.93
H	MTD000011	Apolipoprotein E	P02649	279+LKSWFEPLVEDMQR	none	1776.89	26	2	plasma	15.93
H	MTD000011	Apolipoprotein E	P02649	279+LKSWFEPLVEDMQR	none	1776.89	26	3	Gel	15.93
H	MTD000011	Apolipoprotein E	P02649	279+LKSWFEPLVEDMQR	none	1776.89	26	3	plasma	15.93
H	MTD000011	Apolipoprotein E	P02649	281+SWFEPLVEDMQR	none	1535.71	25	2	plasma	16.53
H	MTD000011	Apolipoprotein E	P02649	281+SWFEPLVEDMQR	none	1535.71	25	3	plasma	16.53
H	MTD000011	Apolipoprotein E	P02649	301+VQAAVGTSAAPVPSDNH	none	1619.79	41	2	plasma	6.02
H	MTD000011	Apolipoprotein E	P02649	301+VQAAVGTSAAPVPSDNH	none	1619.79	41	3	plasma	6.02
H	MTD000011	Apolipoprotein E	P02649	57+WVQTLSEQVQEELLSSQVTQELR	none	2729.39	51	2	plasma	18.4
H	MTD000011	Apolipoprotein E	P02649	57+WVQTLSEQVQEELLSSQVTQELR	none	2729.39	51	3	Gel	18.4
H	MTD000011	Apolipoprotein E	P02649	57+WVQTLSEQVQEELLSSQVTQELR	none	2729.39	51	3	plasma	18.4
H	MTD000011	Apolipoprotein E	P02649	57+WVQTLSEQVQEELLSSQVTQELR	none	2729.39	51	4	plasma	18.4
H	MTD000011	Apolipoprotein E	P02649	57+WVQTLSEQVQEELLSSQVTQELR	none	2729.39	51	4	Gel	18.4
H	MTD000011	Apolipoprotein E	P02649	80+ALMDETMKELK	none	1307.65	19	2	plasma	9.6
H	MTD000011	Apolipoprotein E	P02649	80+ALMDETMKELK	none	1307.65	19	3	plasma	9.6
H	MTD000011	Apolipoprotein E	P02649	91+AYKSELEEQLTPVAEETR	none	2092.03	43	2	plasma	9.99
H	MTD000011	Apolipoprotein E	P02649	91+AYKSELEEQLTPVAEETR	none	2092.03	43	3	plasma	9.99
H	MTD000011	Apolipoprotein E	P02649	94+SELEEQLTPVAEETR	none	1729.84	38	2	Gel	9.92
H	MTD000011	Apolipoprotein E	P02649	94+SELEEQLTPVAEETR	none	1729.84	38	2	plasma	9.92
H	MTD000011	Apolipoprotein E	P02649	94+SELEEQLTPVAEETR	none	1729.84	38	3	Gel	9.92
H	MTD000011	Apolipoprotein E	P02649	94+SELEEQLTPVAEETR	none	1729.84	38	3	plasma	9.92
H	MTD000011	Beta-2-glycoprotein 1	P02749	124+CTEEGKWSPELPVCAPIICPPPSIPTFATLR	C:Carbamidomethylation	3522.73	60	3	plasma	19.35
H	MTD000011	Beta-2-glycoprotein 1	P02749	22+TCPKPDDLPFSTVVPLK	C:Carbamidomethylation	1913	22	2	plasma	14.23
H	MTD000011	Beta-2-glycoprotein 1	P02749	22+TCPKPDDLPFSTVVPLK	C:Carbamidomethylation	1913	22	3	plasma	14.23
H	MTD000011	Beta-2-glycoprotein 1	P02749	271+ATVVYQGER	none	1021.52	19	2	plasma	3.1
H	MTD000011	Beta-2-glycoprotein 1	P02749	64+FICPLTGLWPINTLK	C:Carbamidomethylation	1771.97	16	2	plasma	20.72
H	MTD000011	Beta-2-microglobulin	P61769	102+VNHVTLSQPK	none	1121.62	16	2	plasma	3
H	MTD000011	Beta-2-microglobulin	P61769	40+SNFLNCYVSGFHPSDIEVDLLK	C:Carbamidomethylation	2553.22	34	2	plasma	18.28
H	MTD000011	Beta-2-microglobulin	P61769	40+SNFLNCYVSGFHPSDIEVDLLK	C:Carbamidomethylation	2553.22	34	3	plasma	18.28
H	MTD000011	Cofilin-1	P23528	153+LGGSAVISLEGKPL	none	1339.77	26	2	plasma	13.1
H	MTD000011	Cofilin-1	P23528	46+NIILEEGKEILVGDVGQTVDDPYATFVK	none	3061.59	45	3	plasma	18.2
H	MTD000011	Complement C4-A	P0C0L4	1353+GLEEELQFSLGSK	none	1435.72	28	2	Gel	14
H	MTD000011	Complement C4-A	P0C0L4	1353+GLEEELQFSLGSK	none	1435.72	28	2	plasma	14
H	MTD000011	Complement C4-A	P0C0L4	1353+GLEEELQFSLGSK	none	1435.72	28	3	plasma	14
H	MTD000011	Complement C4-A	P0C0L4	957+TLEIPGNSDPNMIPDGDFNSYVR	none	2550.17	41	2	plasma	14.98
H	MTD000011	Complement C4-A	P0C0L4	957+TLEIPGNSDPNMIPDGDFNSYVR	none	2550.17	41	3	plasma	14.98
H	MTD000011	Fibrinogen alpha chain	P02671	250+ALTDMPQMR	none	1061.5	19	2	Gel	8.2
H	MTD000011	Fibrinogen alpha chain	P02671	250+ALTDMPQMR	none	1061.5	19	2	plasma	8.2
H	MTD000011	Fibrinogen alpha chain	P02671	468+TVIGPDGHKEVTK	none	1379.74	19	2	plasma	2.38
H	MTD000011	Fibrinogen alpha chain	P02671	468+TVIGPDGHKEVTK	none	1379.74	19	3	plasma	2.38
H	MTD000011	Fibrinogen alpha chain	P02671	468+TVIGPDGHKEVTK	none	1379.74	19	4	plasma	2.38
H	MTD000011	Fibrinogen alpha chain	P02671	481+EVVTSEDGSDCPEAMDLGTLSGIGTLDGFR	C:Carbamidomethylation	3127.4	55	2	plasma	17.78
H	MTD000011	Fibrinogen alpha chain	P02671	481+EVVTSEDGSDCPEAMDLGTLSGIGTLDGFR	C:Carbamidomethylation	3127.4	55	3	plasma	17.78
H	MTD000011	Fibrinogen alpha chain	P02671	511+HRHPDEAAFFDTASTGK	none	1885.87	38	2	plasma	6.44
H	MTD000011	Fibrinogen alpha chain	P02671	511+HRHPDEAAFFDTASTGK	none	1885.87	38	3	plasma	6.44
H	MTD000011	Fibrinogen alpha chain	P02671	511+HRHPDEAAFFDTASTGK	none	1885.87	38	4	plasma	6.44
H	MTD000011	Fibrinogen alpha chain	P02671	528+TFPGFFSPMLGEFVSETESR	none	2264.05	36	2	plasma	21.72
H	MTD000011	Fibrinogen alpha chain	P02671	528+TFPGFFSPMLGEFVSETESR	none	2264.05	36	3	Gel	21.72
H	MTD000011	Fibrinogen alpha chain	P02671	528+TFPGFFSPMLGEFVSETESR	none	2264.05	36	3	plasma	21.72
H	MTD000011	Fibrinogen alpha chain	P02671	528+TFPGFFSPxmLGEFVSETESR	m:Oxidized methionine	2280.04	36	2	plasma	19.18
H	MTD000011	Fibrinogen alpha chain	P02671	559+ESSSHHPGIAEFPSR	none	1636.76	40	2	plasma	5.72
H	MTD000011	Fibrinogen alpha chain	P02671	559+ESSSHHPGIAEFPSR	none	1636.76	40	3	plasma	5.72
H	MTD000011	Fibrinogen alpha chain	P02671	559+ESSSHHPGIAEFPSR	none	1636.76	40	4	plasma	5.72
H	MTD000011	Fibrinogen alpha chain	P02671	603+MADEAGSEADHEGTHSTK	none	1871.76	45	2	plasma	1.78
H	MTD000011	Fibrinogen alpha chain	P02671	603+MADEAGSEADHEGTHSTK	none	1871.76	45	3	plasma	1.78
H	MTD000011	Fibrinogen alpha chain	P02671	603+MADEAGSEADHEGTHSTK	none	1871.76	45	4	plasma	1.78
H	MTD000011	Hemopexin	P02790	131+LLQDEFPGIPSPLDAAVECHR	C:Carbamidomethylation	2363.16	48	2	plasma	16.28
H	MTD000011	Keratin, type I cytoskeletal 10	P13645	148+VTMQNLNDR	none	1089.52	16	2	Gel	5.07
H	MTD000011	Keratin, type I cytoskeletal 10	P13645	148+VTMQNLNDR	none	1089.52	16	2	plasma	5.07
H	MTD000011	Keratin, type I cytoskeletal 10	P13645	148+VTMQNLNDR	none	1089.52	16	3	plasma	5.07
H	MTD000011	Keratin, type I cytoskeletal 10	P13645	148+VTxmQNLNDR	m:Oxidized methionine	1105.52	16	2	plasma	2.1
H	MTD000011	Keratin, type I cytoskeletal 10	P13645	166+ALEESNYELEGK	none	1380.64	29	2	Gel	7.63							0.408
H	MTD000011	Keratin, type I cytoskeletal 10	P13645	166+ALEESNYELEGK	none	1380.64	29	2	plasma	7.63
H	MTD000011	Keratin, type I cytoskeletal 10	P13645	202+TIDDLKNQILNLTTDNANILLQIDNAR	none	3051.62	44	2	plasma	21.06
H	MTD000011	Keratin, type I cytoskeletal 10	P13645	202+TIDDLKNQILNLTTDNANILLQIDNAR	none	3051.62	44	3	plasma	21.06
H	MTD000011	Keratin, type I cytoskeletal 10	P13645	202+TIDDLKNQILNLTTDNANILLQIDNAR	none	3051.62	44	4	plasma	21.06
H	MTD000011	Keratin, type I cytoskeletal 10	P13645	258+VLDELTLTKADLExmQIESLTEELAYLKK	m:Oxidized methionine	3251.71	48	3	plasma	22.65
H	MTD000011	Keratin, type I cytoskeletal 10	P13645	258+VLDELTLTKADLExmQIESLTEELAYLKK	m:Oxidized methionine	3251.71	48	4	plasma	22.65
H	MTD000011	Keratin, type I cytoskeletal 10	P13645	267+ADLExmQIESLTEELAYLK	m:Oxidized methionine	2111.03	38	2	plasma	22.82
H	MTD000011	Keratin, type I cytoskeletal 10	P13645	296+NVSTGDVNVEMNAAPGVDLTQLLNNMR	none	2871.39	49	2	plasma	19.72
H	MTD000011	Keratin, type I cytoskeletal 10	P13645	296+NVSTGDVNVEMNAAPGVDLTQLLNNMR	none	2871.39	49	3	Gel	19.72										0.547
H	MTD000011	Keratin, type I cytoskeletal 10	P13645	296+NVSTGDVNVEMNAAPGVDLTQLLNNMR	none	2871.39	49	3	plasma	19.72
H	MTD000011	Keratin, type I cytoskeletal 10	P13645	296+NVSTGDVNVExmNAAPGVDLTQLLNNMR	m:Oxidized methionine	2887.38	49	2	plasma	18.4
H	MTD000011	Keratin, type I cytoskeletal 10	P13645	296+NVSTGDVNVExmNAAPGVDLTQLLNNMR	m:Oxidized methionine	2887.38	49	3	Gel	18.4
H	MTD000011	Keratin, type I cytoskeletal 10	P13645	296+NVSTGDVNVExmNAAPGVDLTQLLNNMR	m:Oxidized methionine	2887.38	49	3	plasma	18.4
H	MTD000011	Keratin, type I cytoskeletal 10	P13645	296+NVSTGDVNVExmNAAPGVDLTQLLNNMR	m:Oxidized methionine	2887.38	49	4	plasma	18.4
H	MTD000011	Keratin, type I cytoskeletal 10	P13645	296+NVSTGDVNVExmNAAPGVDLTQLLNNxmR	m:Oxidized methionine	2903.38	49	2	plasma	16.06
H	MTD000011	Keratin, type I cytoskeletal 10	P13645	296+NVSTGDVNVExmNAAPGVDLTQLLNNxmR	m:Oxidized methionine	2903.38	49	3	plasma	16.06
H	MTD000011	Keratin, type I cytoskeletal 10	P13645	296+NVSTGDVNVExmNAAPGVDLTQLLNNxmR	m:Oxidized methionine	2903.38	49	3	Gel	16.06
H	MTD000011	Keratin, type I cytoskeletal 10	P13645	371+NVQALEIELQSQLALK	none	1796	37	2	plasma	17.22
H	MTD000011	Keratin, type I cytoskeletal 10	P13645	371+NVQALEIELQSQLALK	none	1796	37	3	plasma	17.22
H	MTD000011	Keratin, type I cytoskeletal 10	P13645	371+NVQALEIELQSQLALK	none	1796	37	3	Gel	17.22
H	MTD000011	Keratin, type I cytoskeletal 10	P13645	387+QSLEASLAETEGR	none	1389.67	36	2	Gel	8.9
H	MTD000011	Keratin, type I cytoskeletal 10	P13645	387+QSLEASLAETEGR	none	1389.67	36	2	plasma	8.9
H	MTD000011	Keratin, type I cytoskeletal 10	P13645	400+YCVQLSQIQAQISALEEQLQQIR	C:Carbamidomethylation	2745.41	60	2	plasma	22.65
H	MTD000011	Keratin, type I cytoskeletal 10	P13645	400+YCVQLSQIQAQISALEEQLQQIR	C:Carbamidomethylation	2745.41	60	3	plasma	22.65
H	MTD000011	Keratin, type I cytoskeletal 9	P35527	155+STMQELNSR	none	1064.49	20	2	plasma	3.35
H	MTD000011	Keratin, type I cytoskeletal 9	P35527	200+NYSPYYNTIDDLKDQIVDLTVGNNK	none	2901.4	33	2	plasma	19.3
H	MTD000011	Keratin, type I cytoskeletal 9	P35527	200+NYSPYYNTIDDLKDQIVDLTVGNNK	none	2901.4	33	3	plasma	19.3
H	MTD000011	Keratin, type I cytoskeletal 9	P35527	328+QEYEQLIAK	none	1120.58	22	2	Gel	8.5
H	MTD000011	Keratin, type I cytoskeletal 9	P35527	328+QEYEQLIAK	none	1120.58	22	2	plasma	8.5
H	MTD000011	Keratin, type II cytoskeletal 1	P04264	186+SLNNQFASFIDK	none	1382.68	22	2	Gel	13.77
H	MTD000011	Keratin, type II cytoskeletal 1	P04264	186+SLNNQFASFIDKVR	none	1637.85	26	2	plasma	14.47
H	MTD000011	Keratin, type II cytoskeletal 1	P04264	186+SLNNQFASFIDKVR	none	1637.85	26	3	Gel	14.47
H	MTD000011	Keratin, type II cytoskeletal 1	P04264	200+FLEQQNQVLQTK	none	1474.78	24	2	Gel	8.47							0.258	0.275
H	MTD000011	Keratin, type II cytoskeletal 1	P04264	200+FLEQQNQVLQTK	none	1474.78	24	2	plasma	8.47
H	MTD000011	Keratin, type II cytoskeletal 1	P04264	200+FLEQQNQVLQTK	none	1474.78	24	3	Gel	8.47							0.483	1.081
H	MTD000011	Keratin, type II cytoskeletal 1	P04264	212+WELLQQVDTSTR	none	1474.74	22	2	Gel	13.5
H	MTD000011	Keratin, type II cytoskeletal 1	P04264	212+WELLQQVDTSTR	none	1474.74	22	2	plasma	13.5
H	MTD000011	Keratin, type II cytoskeletal 1	P04264	212+WELLQQVDTSTR	none	1474.74	22	3	Gel	13.5
H	MTD000011	Keratin, type II cytoskeletal 1	P04264	278+TNAENEFVTIK	none	1264.63	18	2	plasma	9.68
H	MTD000011	Keratin, type II cytoskeletal 1	P04264	278+TNAENEFVTIK	none	1264.63	18	2	Gel	9.68							0.993	0.142
H	MTD000011	Keratin, type II cytoskeletal 1	P04264	344+SLDLDSIIAEVK	none	1301.71	21	2	plasma	17.87
H	MTD000011	Keratin, type II cytoskeletal 1	P04264	344+SLDLDSIIAEVK	none	1301.71	21	2	Gel	17.87							0.26	0.215			0.603	0.874
H	MTD000011	Keratin, type II cytoskeletal 1	P04264	344+SLDLDSIIAEVK	none	1301.71	21	3	Gel	17.87							0.925	1.022
H	MTD000011	Keratin, type II cytoskeletal 1	P04264	365+SKAEAESLYQSK	none	1339.66	30	2	plasma	2.94
H	MTD000011	Keratin, type II cytoskeletal 1	P04264	365+SKAEAESLYQSK	none	1339.66	30	3	plasma	2.94
H	MTD000011	Keratin, type II cytoskeletal 1	P04264	377+YEELQITAGR	none	1178.59	24	2	Gel	8.85
H	MTD000011	Keratin, type II cytoskeletal 1	P04264	377+YEELQITAGR	none	1178.59	24	2	plasma	8.85
H	MTD000011	Keratin, type II cytoskeletal 1	P04264	396+IEISELNR	none	972.52	18	2	Gel	8.16							0.476	1.416		3.698		2.094
H	MTD000011	Keratin, type II cytoskeletal 1	P04264	396+IEISELNR	none	972.52	18	2	plasma	8.16
H	MTD000011	Keratin, type II cytoskeletal 1	P04264	418+QISNLQQSISDAEQRGENALKDAK	none	2642.33	61	2	plasma	13.37
H	MTD000011	Keratin, type II cytoskeletal 1	P04264	418+QISNLQQSISDAEQRGENALKDAK	none	2642.33	61	3	plasma	13.37
H	MTD000011	Keratin, type II cytoskeletal 1	P04264	444+LNDLEDALQQAK	none	1356.69	28	2	Gel	11.15
H	MTD000011	Keratin, type II cytoskeletal 1	P04264	444+LNDLEDALQQAK	none	1356.69	28	2	plasma	11.15
H	MTD000011	Keratin, type II cytoskeletal 2 epidermal	P35908	198+FLEQQNQVLQTK	none	1474.78	24	2	Gel	8.47							0.258	0.275
H	MTD000011	Keratin, type II cytoskeletal 2 epidermal	P35908	198+FLEQQNQVLQTK	none	1474.78	24	2	plasma	8.47
H	MTD000011	Keratin, type II cytoskeletal 2 epidermal	P35908	198+FLEQQNQVLQTK	none	1474.78	24	3	Gel	8.47							0.483	1.081
H	MTD000011	Keratin, type II cytoskeletal 2 epidermal	P35908	303+VDLLNQEIEFLK	none	1459.79	20	2	plasma	17.19
H	MTD000011	Keratin, type II cytoskeletal 2 epidermal	P35908	303+VDLLNQEIEFLK	none	1459.79	20	2	Gel	17.19							0.268			0.628
H	MTD000011	Keratin, type II cytoskeletal 2 epidermal	P35908	303+VDLLNQEIEFLK	none	1459.79	20	3	Gel	17.19
H	MTD000011	Keratin, type II cytoskeletal 2 epidermal	P35908	315+VLYDAEISQIHQSVTDTNVILSxmDNSR	m:Oxidized methionine	3063.48	50	3	plasma	14.75
H	MTD000011	Keratin, type II cytoskeletal 2 epidermal	P35908	342+NLDLDSIIAEVK	none	1328.72	21	2	Gel	17.73							1.419	0.617	5.439
H	MTD000011	Keratin, type II cytoskeletal 2 epidermal	P35908	342+NLDLDSIIAEVK	none	1328.72	21	2	plasma	17.73
H	MTD000011	Keratin, type II cytoskeletal 2 epidermal	P35908	342+NLDLDSIIAEVK	none	1328.72	21	3	Gel	17.73
H	MTD000011	Keratin, type II cytoskeletal 2 epidermal	P35908	394+IEISELNR	none	972.52	18	2	Gel	8.16							0.476	1.416		3.698		2.094
H	MTD000011	Keratin, type II cytoskeletal 2 epidermal	P35908	394+IEISELNR	none	972.52	18	2	plasma	8.16
H	MTD000011	Keratin, type II cytoskeletal 2 epidermal	P35908	471+LALDVEIATYR	none	1262.69	21	2	plasma	13.52
H	MTD000011	Keratin, type II cytoskeletal 79	Q5XKE5	308+NLDLDSIIAEVK	none	1328.72	21	2	Gel	17.73							1.419	0.617	5.439
H	MTD000011	Keratin, type II cytoskeletal 79	Q5XKE5	308+NLDLDSIIAEVK	none	1328.72	21	2	plasma	17.73
H	MTD000011	Keratin, type II cytoskeletal 79	Q5XKE5	308+NLDLDSIIAEVK	none	1328.72	21	3	Gel	17.73
H	MTD000011	Keratin, type II cytoskeletal 79	Q5XKE5	437+LALDVEIATYR	none	1262.69	21	2	plasma	13.52
H	MTD000011	Kininogen-1	P01042	270+DIPTNSPELEETLTHTITK	none	2138.07	31	2	plasma	13.57
H	MTD000011	Kininogen-1	P01042	270+DIPTNSPELEETLTHTITK	none	2138.07	31	3	plasma	13.57
H	MTD000011	Kininogen-1	P01042	345+LGQSLDCNAEVYVVPWEK	C:Carbamidomethylation	2106.01	32	2	plasma	14.75
H	MTD000011	Kininogen-1	P01042	345+LGQSLDCNAEVYVVPWEK	C:Carbamidomethylation	2106.01	32	3	plasma	14.75
H	MTD000011	Kininogen-1	P01042	364+IYPTVNCQPLGMISLMK	C:Carbamidomethylation	1963.99	24	2	plasma	17.2
H	MTD000011	Leucine-rich alpha-2-glycoprotein	P02750	192+TLDLGENQLETLPPDLLR	none	2036.08	32	2	plasma	16.9
H	MTD000011	Leucine-rich alpha-2-glycoprotein	P02750	251+VAAGAFQGLR	none	988.55	25	2	plasma	7.82
H	MTD000011	Leucine-rich alpha-2-glycoprotein	P02750	94+LQELHLSSNGLESLSPEFLRPVPQLR	none	2958.59	57	3	plasma	16.82
H	MTD000011	Leucine-rich alpha-2-glycoprotein	P02750	94+LQELHLSSNGLESLSPEFLRPVPQLR	none	2958.59	57	4	plasma	16.82
H	MTD000011	Plasma protease C1 inhibitor	P05155	217+GVTSVSQIFHSPDLAIR	none	1825.97	33	2	plasma	14.42
H	MTD000011	Plasma protease C1 inhibitor	P05155	367+LEDMEQALSPSVFK	none	1592.78	29	2	plasma	13.85
H	MTD000011	Platelet basic protein	P02775	103+KICLDPDAPR	C:Carbamidomethylation	1183.6	20	2	plasma	6.38
H	MTD000011	Platelet basic protein	P02775	103+KICLDPDAPR	C:Carbamidomethylation	1183.6	20	3	plasma	6.38
H	MTD000011	Platelet basic protein	P02775	104+ICLDPDAPR	C:Carbamidomethylation	1055.51	20	2	plasma	7.41
H	MTD000011	Platelet basic protein	P02775	104+ICLDPDAPR	C:Carbamidomethylation	1055.51	20	2	Gel	7.41							0.425	0.203	1.009	0.536	0.515	0.487
H	MTD000011	Platelet basic protein	P02775	104+ICLDPDAPR	C:Carbamidomethylation	1055.51	20	3	plasma	7.41
H	MTD000011	Platelet basic protein	P02775	76+NIQSLEVIGK	none	1099.62	18	2	plasma	9.75
H	MTD000011	Platelet basic protein	P02775	86+GTHCNQVEVIATLK	C:Carbamidomethylation	1568.8	24	2	plasma	8.77
H	MTD000011	Platelet basic protein	P02775	86+GTHCNQVEVIATLK	C:Carbamidomethylation	1568.8	24	3	plasma	8.77
H	MTD000011	Profilin-1	P07737	39+TFVNITPAEVGVLVGK	none	1642.93	22	2	plasma	16.8
H	MTD000011	Profilin-1	P07737	76+DSLLQDGEFSMDLR	none	1624.74	28	2	plasma	15.15
H	MTD000011	Protein AMBP	P02760	159+ETLLQDFR	none	1020.52	15	2	Gel	11.49							0.732	0.532
H	MTD000011	Protein AMBP	P02760	159+ETLLQDFR	none	1020.52	15	2	plasma	11.49
H	MTD000011	Protein AMBP	P02760	167+VVAQGVGIPEDSIFTMADRGECVPGEQEPEPILIPR	C:Carbamidomethylation	3904.93	80	3	plasma	17.99
H	MTD000011	Protein AMBP	P02760	167+VVAQGVGIPEDSIFTMADRGECVPGEQEPEPILIPR	C:Carbamidomethylation	3904.93	80	4	plasma	17.99
H	MTD000011	Protein AMBP	P02760	227+KEDSCQLGYSAGPCMGMTSR	C:Carbamidomethylation	2233.92	41	2	plasma	8.25
H	MTD000011	Protein AMBP	P02760	227+KEDSCQLGYSAGPCMGMTSR	C:Carbamidomethylation	2233.92	41	3	plasma	8.25
H	MTD000011	Protein AMBP	P02760	228+EDSCQLGYSAGPCMGMTSR	C:Carbamidomethylation	2105.83	41	2	plasma	9.25
H	MTD000011	Protein AMBP	P02760	228+EDSCQLGYSAGPCMGMTSR	C:Carbamidomethylation	2105.83	41	3	plasma	9.25
H	MTD000011	Protein AMBP	P02760	283+TVAACNLPIVR	C:Carbamidomethylation	1212.66	20	2	plasma	9.66
H	MTD000011	Protein AMBP	P02760	283+TVAACNLPIVR	C:Carbamidomethylation	1212.66	20	3	plasma	9.66
H	MTD000011	Protein AMBP	P02760	298+AFIQLWAFDAVK	none	1407.75	21	2	plasma	18.8
H	MTD000011	Protein AMBP	P02760	335+EYCGVPGDGDEELLR	C:Carbamidomethylation	1707.74	32	2	plasma	10.43
H	MTD000011	Protein AMBP	P02760	44+WYNLAIGSTCPWLK	C:Carbamidomethylation	1707.84	18	2	plasma	16.72
H	MTD000011	Protein AMBP	P02760	44+WYNLAIGSTCPWLK	C:Carbamidomethylation	1707.84	18	3	plasma	16.72
H	MTD000011	Retinol-binding protein 4	P02753	108+YWGVASFLQK	none	1197.62	15	2	plasma	15.15
H	MTD000011	Serum albumin	P02768	106+ETYGEMADCCAK	C:Carbamidomethylation	1433.53	25	2	plasma	4.94
H	MTD000011	Serum albumin	P02768	106+ETYGEMADCCAK	C:Carbamidomethylation	1433.53	25	3	plasma	4.94
H	MTD000011	Serum albumin	P02768	118+QEPERNECFLQHKDDNPNLPR	C:Carbamidomethylation	2635.22	50	3	plasma	6.38
H	MTD000011	Serum albumin	P02768	118+QEPERNECFLQHKDDNPNLPR	C:Carbamidomethylation	2635.22	50	4	Gel	6.38
H	MTD000011	Serum albumin	P02768	118+QEPERNECFLQHKDDNPNLPR	C:Carbamidomethylation	2635.22	50	4	plasma	6.38
H	MTD000011	Serum albumin	P02768	123+NECFLQHKDDNPNLPR	C:Carbamidomethylation	1995.92	33	2	plasma	6.77
H	MTD000011	Serum albumin	P02768	123+NECFLQHKDDNPNLPR	C:Carbamidomethylation	1995.92	33	3	plasma	6.77
H	MTD000011	Serum albumin	P02768	139+LVRPEVDVMCTAFHDNEETFLK	C:Carbamidomethylation	2649.26	38	2	plasma	14.4
H	MTD000011	Serum albumin	P02768	139+LVRPEVDVMCTAFHDNEETFLK	C:Carbamidomethylation	2649.26	38	3	plasma	14.4
H	MTD000011	Serum albumin	P02768	139+LVRPEVDVMCTAFHDNEETFLK	C:Carbamidomethylation	2649.26	38	4	Gel	14.4
H	MTD000011	Serum albumin	P02768	139+LVRPEVDVMCTAFHDNEETFLK	C:Carbamidomethylation	2649.26	38	4	plasma	14.4
H	MTD000011	Serum albumin	P02768	139+LVRPEVDVMCTAFHDNEETFLKK	C:Carbamidomethylation	2777.35	38	3	plasma	13.24
H	MTD000011	Serum albumin	P02768	139+LVRPEVDVMCTAFHDNEETFLKK	C:Carbamidomethylation	2777.35	38	4	plasma	13.24
H	MTD000011	Serum albumin	P02768	139+LVRPEVDVxmCTAFHDNEETFLKK	C:Carbamidomethylation m:Oxidized methionine	2793.35	38	3	plasma	10.9
H	MTD000011	Serum albumin	P02768	139+LVRPEVDVxmCTAFHDNEETFLKK	C:Carbamidomethylation m:Oxidized methionine	2793.35	38	4	plasma	10.9
H	MTD000011	Serum albumin	P02768	169+RHPYFYAPELLFFAK	none	1897.99	27	2	plasma	17.67
H	MTD000011	Serum albumin	P02768	169+RHPYFYAPELLFFAK	none	1897.99	27	3	Gel	17.67							0.953
H	MTD000011	Serum albumin	P02768	169+RHPYFYAPELLFFAK	none	1897.99	27	3	plasma	17.67
H	MTD000011	Serum albumin	P02768	169+RHPYFYAPELLFFAK	none	1897.99	27	4	Gel	17.67							0.553
H	MTD000011	Serum albumin	P02768	169+RHPYFYAPELLFFAK	none	1897.99	27	4	plasma	17.67
H	MTD000011	Serum albumin	P02768	170+HPYFYAPELLFFAK	none	1741.89	24	2	Gel	19.24
H	MTD000011	Serum albumin	P02768	170+HPYFYAPELLFFAK	none	1741.89	24	2	plasma	19.24
H	MTD000011	Serum albumin	P02768	170+HPYFYAPELLFFAK	none	1741.89	24	3	Gel	19.24							0.693
H	MTD000011	Serum albumin	P02768	170+HPYFYAPELLFFAK	none	1741.89	24	3	plasma	19.24
H	MTD000011	Serum albumin	P02768	185+YKAAFTECCQAADK	C:Carbamidomethylation	1661.72	31	2	plasma	4.92
H	MTD000011	Serum albumin	P02768	185+YKAAFTECCQAADK	C:Carbamidomethylation	1661.72	31	3	plasma	4.92
H	MTD000011	Serum albumin	P02768	187+AAFTECCQAADK	C:Carbamidomethylation	1370.56	30	2	plasma	3.38
H	MTD000011	Serum albumin	P02768	187+AAFTECCQAADK	C:Carbamidomethylation	1370.56	30	3	plasma	3.38
H	MTD000011	Serum albumin	P02768	187+AAFTECCQAADKAACLLPK	C:Carbamidomethylation	2123.98	44	2	plasma	11.32
H	MTD000011	Serum albumin	P02768	187+AAFTECCQAADKAACLLPK	C:Carbamidomethylation	2123.98	44	3	plasma	11.32
H	MTD000011	Serum albumin	P02768	206+LDELRDEGK	none	1073.54	19	2	plasma	2.6
H	MTD000011	Serum albumin	P02768	206+LDELRDEGK	none	1073.54	19	3	plasma	2.6
H	MTD000011	Serum albumin	P02768	234+AFKAWAVAR	none	1018.57	21	2	plasma	7.5
H	MTD000011	Serum albumin	P02768	234+AFKAWAVAR	none	1018.57	21	3	plasma	7.5
H	MTD000011	Serum albumin	P02768	250+AEFAEVSK	none	879.43	20	2	plasma	4.2
H	MTD000011	Serum albumin	P02768	265+VHTECCHGDLLECADDR	C:Carbamidomethylation	2085.83	36	2	plasma	5.96
H	MTD000011	Serum albumin	P02768	265+VHTECCHGDLLECADDR	C:Carbamidomethylation	2085.83	36	3	plasma	5.96
H	MTD000011	Serum albumin	P02768	265+VHTECCHGDLLECADDR	C:Carbamidomethylation	2085.83	36	4	plasma	5.96
H	MTD000011	Serum albumin	P02768	265+VHTECCHGDLLECADDRADLAK	C:Carbamidomethylation	2584.11	47	3	plasma	7.52
H	MTD000011	Serum albumin	P02768	265+VHTECCHGDLLECADDRADLAK	C:Carbamidomethylation	2584.11	47	4	Gel	7.52
H	MTD000011	Serum albumin	P02768	265+VHTECCHGDLLECADDRADLAK	C:Carbamidomethylation	2584.11	47	4	plasma	7.52
H	MTD000011	Serum albumin	P02768	287+YICENQDSISSK	C:Carbamidomethylation	1442.63	24	2	plasma	4.1
H	MTD000011	Serum albumin	P02768	287+YICENQDSISSK	C:Carbamidomethylation	1442.63	24	3	plasma	4.1
H	MTD000011	Serum albumin	P02768	299+LKECCEKPLLEK	C:Carbamidomethylation	1545.79	21	2	plasma	4.3
H	MTD000011	Serum albumin	P02768	299+LKECCEKPLLEK	C:Carbamidomethylation	1545.79	21	3	plasma	4.3
H	MTD000011	Serum albumin	P02768	299+LKECCEKPLLEK	C:Carbamidomethylation	1545.79	21	4	plasma	4.3
H	MTD000011	Serum albumin	P02768	301+ECCEKPLLEK	C:Carbamidomethylation	1304.61	20	2	plasma	3.6
H	MTD000011	Serum albumin	P02768	301+ECCEKPLLEK	C:Carbamidomethylation	1304.61	20	3	plasma	3.6
H	MTD000011	Serum albumin	P02768	311+SHCIAEVENDEMPADLPSLAADFVESK	C:Carbamidomethylation	2973.34	62	2	plasma	17.88
H	MTD000011	Serum albumin	P02768	311+SHCIAEVENDEMPADLPSLAADFVESK	C:Carbamidomethylation	2973.34	62	3	Gel	17.88
H	MTD000011	Serum albumin	P02768	311+SHCIAEVENDEMPADLPSLAADFVESK	C:Carbamidomethylation	2973.34	62	3	plasma	17.88
H	MTD000011	Serum albumin	P02768	311+SHCIAEVENDEMPADLPSLAADFVESK	C:Carbamidomethylation	2973.34	62	4	Gel	17.88
H	MTD000011	Serum albumin	P02768	311+SHCIAEVENDEMPADLPSLAADFVESK	C:Carbamidomethylation	2973.34	62	4	plasma	17.88
H	MTD000011	Serum albumin	P02768	311+SHCIAEVENDEMPADLPSLAADFVESKDVCK	C:Carbamidomethylation	3475.56	67	3	plasma	17.02
H	MTD000011	Serum albumin	P02768	311+SHCIAEVENDEMPADLPSLAADFVESKDVCK	C:Carbamidomethylation	3475.56	67	4	plasma	17.02
H	MTD000011	Serum albumin	P02768	311+SHCIAEVENDExmPADLPSLAADFVESK	C:Carbamidomethylation m:Oxidized methionine	2989.33	62	2	plasma	16.32
H	MTD000011	Serum albumin	P02768	311+SHCIAEVENDExmPADLPSLAADFVESK	C:Carbamidomethylation m:Oxidized methionine	2989.33	62	3	plasma	16.32
H	MTD000011	Serum albumin	P02768	311+SHCIAEVENDExmPADLPSLAADFVESK	C:Carbamidomethylation m:Oxidized methionine	2989.33	62	4	plasma	16.32
H	MTD000011	Serum albumin	P02768	348+DVFLGxmFLYEYAR	m:Oxidized methionine	1638.78	20	2	plasma	19.23
H	MTD000011	Serum albumin	P02768	35+FKDLGEENFK	none	1225.6	16	2	plasma	6.8
H	MTD000011	Serum albumin	P02768	35+FKDLGEENFK	none	1225.6	16	3	Gel	6.8
H	MTD000011	Serum albumin	P02768	35+FKDLGEENFK	none	1225.6	16	3	plasma	6.8
H	MTD000011	Serum albumin	P02768	361+RHPDYSVVLLLR	none	1466.84	20	2	plasma	12.22
H	MTD000011	Serum albumin	P02768	361+RHPDYSVVLLLR	none	1466.84	20	3	plasma	12.22
H	MTD000011	Serum albumin	P02768	361+RHPDYSVVLLLR	none	1466.84	20	4	plasma	12.22
H	MTD000011	Serum albumin	P02768	37+DLGEENFK	none	950.43	15	2	plasma	6.01
H	MTD000011	Serum albumin	P02768	384+CCAAADPHECYAK	C:Carbamidomethylation	1551.59	33	2	plasma	2.28
H	MTD000011	Serum albumin	P02768	384+CCAAADPHECYAK	C:Carbamidomethylation	1551.59	33	3	plasma	2.28
H	MTD000011	Serum albumin	P02768	397+VFDEFKPLVEEPQNLIK	none	2044.09	30	2	plasma	15.64
H	MTD000011	Serum albumin	P02768	397+VFDEFKPLVEEPQNLIK	none	2044.09	30	3	Gel	15.64
H	MTD000011	Serum albumin	P02768	397+VFDEFKPLVEEPQNLIK	none	2044.09	30	3	plasma	15.64
H	MTD000011	Serum albumin	P02768	414+QNCELFEQLGEYK	C:Carbamidomethylation	1656.75	28	2	plasma	12.9
H	MTD000011	Serum albumin	P02768	414+QNCELFEQLGEYK	C:Carbamidomethylation	1656.75	28	3	plasma	12.9
H	MTD000011	Serum albumin	P02768	414+QNCELFEQLGEYKFQNALLVR	C:Carbamidomethylation	2598.29	43	2	plasma	17.63
H	MTD000011	Serum albumin	P02768	414+QNCELFEQLGEYKFQNALLVR	C:Carbamidomethylation	2598.29	43	3	plasma	17.63
H	MTD000011	Serum albumin	P02768	414+QNCELFEQLGEYKFQNALLVR	C:Carbamidomethylation	2598.29	43	4	plasma	17.63
H	MTD000011	Serum albumin	P02768	427+FQNALLVR	none	959.56	15	2	plasma	9.33
H	MTD000011	Serum albumin	P02768	427+FQNALLVR	none	959.56	15	3	plasma	9.33
H	MTD000011	Serum albumin	P02768	438+KVPQVSTPTLVEVSR	none	1638.93	26	2	plasma	9.79
H	MTD000011	Serum albumin	P02768	438+KVPQVSTPTLVEVSR	none	1638.93	26	3	plasma	9.79
H	MTD000011	Serum albumin	P02768	439+VPQVSTPTLVEVSR	none	1510.84	25	2	plasma	11.01
H	MTD000011	Serum albumin	P02768	439+VPQVSTPTLVEVSR	none	1510.84	25	3	plasma	11.01
H	MTD000011	Serum albumin	P02768	45+ALVLIAFAQYLQQCPFEDHVK	C:Carbamidomethylation	2489.28	42	2	plasma	21.61
H	MTD000011	Serum albumin	P02768	45+ALVLIAFAQYLQQCPFEDHVK	C:Carbamidomethylation	2489.28	42	3	Gel	21.61							0.57
H	MTD000011	Serum albumin	P02768	45+ALVLIAFAQYLQQCPFEDHVK	C:Carbamidomethylation	2489.28	42	3	plasma	21.61
H	MTD000011	Serum albumin	P02768	45+ALVLIAFAQYLQQCPFEDHVK	C:Carbamidomethylation	2489.28	42	4	Gel	21.61							1.531
H	MTD000011	Serum albumin	P02768	45+ALVLIAFAQYLQQCPFEDHVK	C:Carbamidomethylation	2489.28	42	4	plasma	21.61
H	MTD000011	Serum albumin	P02768	469+RMPCAEDYLSVVLNQLCVLHEK	C:Carbamidomethylation	2673.31	41	2	plasma	20.62
H	MTD000011	Serum albumin	P02768	469+RMPCAEDYLSVVLNQLCVLHEK	C:Carbamidomethylation	2673.31	41	3	Gel	20.62
H	MTD000011	Serum albumin	P02768	469+RMPCAEDYLSVVLNQLCVLHEK	C:Carbamidomethylation	2673.31	41	3	plasma	20.62
H	MTD000011	Serum albumin	P02768	469+RMPCAEDYLSVVLNQLCVLHEK	C:Carbamidomethylation	2673.31	41	4	Gel	20.62							0.347
H	MTD000011	Serum albumin	P02768	469+RMPCAEDYLSVVLNQLCVLHEK	C:Carbamidomethylation	2673.31	41	4	plasma	20.62
H	MTD000011	Serum albumin	P02768	469+RMPCAEDYLSVVLNQLCVLHEKTPVSDR	C:Carbamidomethylation	3328.64	52	3	plasma	20.07
H	MTD000011	Serum albumin	P02768	469+RxmPCAEDYLSVVLNQLCVLHEK	C:Carbamidomethylation m:Oxidized methionine	2689.3	41	2	plasma	19.8
H	MTD000011	Serum albumin	P02768	469+RxmPCAEDYLSVVLNQLCVLHEK	C:Carbamidomethylation m:Oxidized methionine	2689.3	41	3	plasma	19.8
H	MTD000011	Serum albumin	P02768	469+RxmPCAEDYLSVVLNQLCVLHEK	C:Carbamidomethylation m:Oxidized methionine	2689.3	41	4	plasma	19.8
H	MTD000011	Serum albumin	P02768	470+MPCAEDYLSVVLNQLCVLHEK	C:Carbamidomethylation	2517.21	37	2	plasma	21.77
H	MTD000011	Serum albumin	P02768	470+MPCAEDYLSVVLNQLCVLHEK	C:Carbamidomethylation	2517.21	37	3	Gel	21.77							0.924
H	MTD000011	Serum albumin	P02768	470+MPCAEDYLSVVLNQLCVLHEK	C:Carbamidomethylation	2517.21	37	3	plasma	21.77
H	MTD000011	Serum albumin	P02768	470+MPCAEDYLSVVLNQLCVLHEK	C:Carbamidomethylation	2517.21	37	4	Gel	21.77
H	MTD000011	Serum albumin	P02768	470+MPCAEDYLSVVLNQLCVLHEK	C:Carbamidomethylation	2517.21	37	4	plasma	21.77
H	MTD000011	Serum albumin	P02768	500+CCTESLVNR	C:Carbamidomethylation	1137.49	16	2	plasma	3.74
H	MTD000011	Serum albumin	P02768	509+RPCFSALEVDETYVPK	C:Carbamidomethylation	1909.92	30	2	plasma	11.8
H	MTD000011	Serum albumin	P02768	509+RPCFSALEVDETYVPK	C:Carbamidomethylation	1909.92	30	3	plasma	11.8
H	MTD000011	Serum albumin	P02768	525+EFNAETFTFHADICTLSEKER	C:Carbamidomethylation	2544.16	42	3	Gel	13.75
H	MTD000011	Serum albumin	P02768	525+EFNAETFTFHADICTLSEKER	C:Carbamidomethylation	2544.16	42	3	plasma	13.75
H	MTD000011	Serum albumin	P02768	525+EFNAETFTFHADICTLSEKER	C:Carbamidomethylation	2544.16	42	4	Gel	13.75							0.502
H	MTD000011	Serum albumin	P02768	525+EFNAETFTFHADICTLSEKER	C:Carbamidomethylation	2544.16	42	4	plasma	13.75
H	MTD000011	Serum albumin	P02768	549+KQTALVELVK	none	1127.69	16	2	plasma	8.41
H	MTD000011	Serum albumin	P02768	549+KQTALVELVK	none	1127.69	16	3	plasma	8.41
H	MTD000011	Serum albumin	P02768	550+QTALVELVK	none	999.6	15	2	plasma	10.5
H	MTD000011	Serum albumin	P02768	585+ADDKETCFAEEGKK	C:Carbamidomethylation	1626.72	29	2	plasma	2.33
H	MTD000011	Serum albumin	P02768	585+ADDKETCFAEEGKK	C:Carbamidomethylation	1626.72	29	3	plasma	2.33
H	MTD000011	Serum albumin	P02768	585+ADDKETCFAEEGKK	C:Carbamidomethylation	1626.72	29	4	plasma	2.33
H	MTD000011	Serum albumin	P02768	598+KLVAASQAALGL	none	1140.69	28	2	plasma	11.02
H	MTD000011	Serum albumin	P02768	599+LVAASQAALGL	none	1012.59	27	2	plasma	12.56
H	MTD000011	Serum albumin	P02768	66+LVNEVTEFAK	none	1148.61	17	2	plasma	9.36
H	MTD000011	Serum albumin	P02768	76+TCVADESAENCDK	C:Carbamidomethylation	1497.57	29	2	plasma	2.1
H	MTD000011	Serum albumin	P02768	76+TCVADESAENCDK	C:Carbamidomethylation	1497.57	29	3	plasma	2.1
H	MTD000011	Serum albumin	P02768	76+TCVADESAENCDKSLHTLFGDK	C:Carbamidomethylation	2496.09	40	2	plasma	9.98
H	MTD000011	Serum albumin	P02768	76+TCVADESAENCDKSLHTLFGDK	C:Carbamidomethylation	2496.09	40	3	plasma	9.98
H	MTD000011	Serum albumin	P02768	76+TCVADESAENCDKSLHTLFGDK	C:Carbamidomethylation	2496.09	40	4	plasma	9.98
H	MTD000011	Serum albumin	P02768	76+TCVADESAENCDKSLHTLFGDKLCTVATLR	C:Carbamidomethylation	3410.59	52	3	plasma	13.58
H	MTD000011	Serum albumin	P02768	76+TCVADESAENCDKSLHTLFGDKLCTVATLR	C:Carbamidomethylation	3410.59	52	4	plasma	13.58
H	MTD000011	Serum albumin	P02768	89+SLHTLFGDKLCTVATLR	C:Carbamidomethylation	1931.03	23	2	plasma	13.19
H	MTD000011	Serum albumin	P02768	89+SLHTLFGDKLCTVATLR	C:Carbamidomethylation	1931.03	23	3	plasma	13.19
H	MTD000011	Serum albumin	P02768	89+SLHTLFGDKLCTVATLR	C:Carbamidomethylation	1931.03	23	4	Gel	13.19
H	MTD000011	Serum albumin	P02768	89+SLHTLFGDKLCTVATLR	C:Carbamidomethylation	1931.03	23	4	plasma	13.19
H	MTD000011	Serum albumin	P02768	89+SLHTLFGDKLCTVATLRETYGEMADCCAK	C:Carbamidomethylation	3346.55	48	2	plasma	14.87
H	MTD000011	Serum albumin	P02768	89+SLHTLFGDKLCTVATLRETYGEMADCCAK	C:Carbamidomethylation	3346.55	48	3	plasma	14.87
H	MTD000011	Serum albumin	P02768	89+SLHTLFGDKLCTVATLRETYGEMADCCAK	C:Carbamidomethylation	3346.55	48	4	plasma	14.87
H	MTD000011	Serum albumin	P02768	98+LCTVATLRETYGEMADCCAK	C:Carbamidomethylation	2348.03	37	2	plasma	11.58
H	MTD000011	Serum albumin	P02768	98+LCTVATLRETYGEMADCCAK	C:Carbamidomethylation	2348.03	37	3	plasma	11.58
H	MTD000011	Serum amyloid A-4 protein	P35542	104+SNEKAEEWGR	none	1204.55	26	2	plasma	2.55
H	MTD000011	Serum amyloid A-4 protein	P35542	104+SNEKAEEWGR	none	1204.55	26	3	plasma	2.55
H	MTD000011	Serum amyloid A-4 protein	P35542	27+EALQGVGDMGR	none	1131.53	26	2	plasma	6.65
H	MTD000011	Serum amyloid A-4 protein	P35542	38+AYWDIMISNHQNSNR	none	1847.84	31	2	Gel	11.83							0.374	0.226		0.412	0.359	0.285
H	MTD000011	Serum amyloid A-4 protein	P35542	38+AYWDIMISNHQNSNR	none	1847.84	31	2	plasma	11.83
H	MTD000011	Serum amyloid A-4 protein	P35542	38+AYWDIMISNHQNSNR	none	1847.84	31	3	Gel	11.83							0.607	0.449	0.547	0.715	0.247	0.747
H	MTD000011	Serum amyloid A-4 protein	P35542	38+AYWDIMISNHQNSNR	none	1847.84	31	3	plasma	11.83
H	MTD000011	Thymosin beta-4	P62328	21+TETQEKNPLPSK	none	1370.7	24	2	plasma	2.58
H	MTD000011	Thymosin beta-4	P62328	21+TETQEKNPLPSK	none	1370.7	24	3	plasma	2.58
H	MTD000011	Thymosin beta-4	P62328	21+TETQEKNPLPSKETIEQEK	none	2228.12	41	3	plasma	5.73
H	MTD000011	Thymosin beta-4	P62328	21+TETQEKNPLPSKETIEQEK	none	2228.12	41	4	plasma	5.73
H	MTD000011	Thymosin beta-4	P62328	27+NPLPSKETIEQEK	none	1511.78	28	2	plasma	5.63
H	MTD000011	Thymosin beta-4	P62328	27+NPLPSKETIEQEK	none	1511.78	28	3	plasma	5.63
H	MTD000011	Thymosin beta-4	P62328	27+NPLPSKETIEQEKQAGES	none	1983.97	45	2	plasma	5.87
H	MTD000011	Thymosin beta-4	P62328	27+NPLPSKETIEQEKQAGES	none	1983.97	45	3	plasma	5.87
H	MTD000011	Transthyretin	P02766	101+ALGISPFHEHAEVVFTANDSGPR	none	2450.2	51	3	plasma	11.87
H	MTD000011	Transthyretin	P02766	101+ALGISPFHEHAEVVFTANDSGPR	none	2450.2	51	4	plasma	11.87
H	MTD000011	Transthyretin	P02766	101+ALGISPFHEHAEVVFTANDSGPRR	none	2606.3	54	3	plasma	10.99
H	MTD000011	Transthyretin	P02766	101+ALGISPFHEHAEVVFTANDSGPRR	none	2606.3	54	4	plasma	10.99
H	MTD000011	Transthyretin	P02766	125+YTIAALLSPYSYSTTAVVTNPKE	none	2488.27	37	2	plasma	17.9
H	MTD000011	Transthyretin	P02766	125+YTIAALLSPYSYSTTAVVTNPKE	none	2488.27	37	3	Gel	17.9
H	MTD000011	Transthyretin	P02766	125+YTIAALLSPYSYSTTAVVTNPKE	none	2488.27	37	3	plasma	17.9
H	MTD000011	Transthyretin	P02766	125+YTIAALLSPYSYSTTAVVTNPKE	none	2488.27	37	4	Gel	17.9
H	MTD000011	Transthyretin	P02766	42+GSPAINVAVHVFR	none	1365.75	26	2	plasma	11.7
H	MTD000011	Transthyretin	P02766	42+GSPAINVAVHVFR	none	1365.75	26	3	plasma	11.7
H	MTD000011	Transthyretin	P02766	56+AADDTWEPFASGK	none	1393.61	28	2	Gel	10.72
H	MTD000011	Transthyretin	P02766	56+AADDTWEPFASGK	none	1393.61	28	2	plasma	10.72
H	MTD000011	Vitamin D-binding protein	P02774	128+HQPQEFPTYVEPTNDEICEAFR	C:Carbamidomethylation	2706.2	50	2	plasma	13.62
H	MTD000011	Vitamin D-binding protein	P02774	128+HQPQEFPTYVEPTNDEICEAFR	C:Carbamidomethylation	2706.2	50	3	plasma	13.62
H	MTD000011	Vitamin D-binding protein	P02774	181+SYLSMVGSCCTSASPTVCFLK	C:Carbamidomethylation	2354.04	32	2	plasma	15.06
H	MTD000011	Vitamin D-binding protein	P02774	239+LAQKVPTADLEDVLPLAEDITNILSK	none	2805.54	47	3	plasma	23.07
H	MTD000011	Vitamin D-binding protein	P02774	239+LAQKVPTADLEDVLPLAEDITNILSK	none	2805.54	47	4	plasma	23.07
H	MTD000011	Vitamin D-binding protein	P02774	243+VPTADLEDVLPLAEDITNILSK	none	2365.26	38	2	plasma	23.67
H	MTD000011	Vitamin D-binding protein	P02774	243+VPTADLEDVLPLAEDITNILSK	none	2365.26	38	3	plasma	23.67
H	MTD000011	Vitamin D-binding protein	P02774	353+RTHLPEVFLSK	none	1325.75	18	2	plasma	8.92
H	MTD000011	Vitamin D-binding protein	P02774	353+RTHLPEVFLSK	none	1325.75	18	3	plasma	8.92
H	MTD000011	Vitamin D-binding protein	P02774	353+RTHLPEVFLSK	none	1325.75	18	4	plasma	8.92
H	MTD000011	Vitamin D-binding protein	P02774	371+SLGECCDVEDSTTCFNAK	C:Carbamidomethylation	2091.82	32	2	plasma	8.32
H	MTD000011	Vitamin D-binding protein	P02774	371+SLGECCDVEDSTTCFNAK	C:Carbamidomethylation	2091.82	32	3	plasma	8.32
H	MTD000011	Vitamin D-binding protein	P02774	395+ELSSFIDKGQELCADYSENTFTEYK	C:Carbamidomethylation	2973.32	46	2	plasma	14.27
H	MTD000011	Vitamin D-binding protein	P02774	395+ELSSFIDKGQELCADYSENTFTEYK	C:Carbamidomethylation	2973.32	46	3	plasma	14.27
H	MTD000011	Vitamin D-binding protein	P02774	395+ELSSFIDKGQELCADYSENTFTEYK	C:Carbamidomethylation	2973.32	46	4	plasma	14.27
H	MTD000011	Vitamin D-binding protein	P02774	446+SDFASNCCSINSPPLYCDSEIDAELK	C:Carbamidomethylation	2991.26	53	2	plasma	13.95
H	MTD000011	Vitamin D-binding protein	P02774	66+EVVSLTEACCAEGADPDCYDTR	C:Carbamidomethylation	2517.01	48	2	plasma	10.19
H	MTD000011	Vitamin D-binding protein	P02774	66+EVVSLTEACCAEGADPDCYDTR	C:Carbamidomethylation	2517.01	48	3	plasma	10.19
H	MTD000011	Vitamin D-binding protein	P02774	95+SCESNSPFPVHPGTAECCTK	C:Carbamidomethylation	2263.93	41	2	plasma	7.25
H	MTD000011	Vitamin D-binding protein	P02774	95+SCESNSPFPVHPGTAECCTK	C:Carbamidomethylation	2263.93	41	3	plasma	7.25
H	MTD000011	Zinc-alpha-2-glycoprotein	P25311	137+YYYDGKDYIEFNKEIPAWVPFDPAAQITK	none	3480.69	49	3	plasma	18.2
H	MTD000011	Zinc-alpha-2-glycoprotein	P25311	150+EIPAWVPFDPAAQITK	none	1781.94	33	2	plasma	17.38
H	MTD000011	Zinc-alpha-2-glycoprotein	P25311	40+HVEDVPAFQALGSLNDLQFFR	none	2402.2	43	2	plasma	20.15
H	MTD000011	Zinc-alpha-2-glycoprotein	P25311	40+HVEDVPAFQALGSLNDLQFFR	none	2402.2	43	3	plasma	20.15

## Sheet: PROTEIN OUTPUT
Species	Code	Protein	Accession#	Target RT	Mean Peptide Count	Protein f - Sub2005baselineLDL-0108H	Protein f - Sub2005week12LDL-0109H	Protein f - Sub2008baselineLDL-0110H	Protein f - Sub2008week12LDL-0111H	Protein f - Sub2009baselineLDL-0112H	Protein f - Sub2009week12LDL-0113H	Protein SD - Sub2005baselineLDL-0108H	Protein SD - Sub2005week12LDL-0109H	Protein SD - Sub2008baselineLDL-0110H	Protein SD - Sub2008week12LDL-0111H	Protein SD - Sub2009baselineLDL-0112H	Protein SD - Sub2009week12LDL-0113H	Count - Sub2005baselineLDL-0108H	Count - Sub2005week12LDL-0109H	Count - Sub2008baselineLDL-0110H	Count - Sub2008week12LDL-0111H	Count - Sub2009baselineLDL-0112H	Count - Sub2009week12LDL-0113H	BW - Sub2005baselineLDL-0108H	BW - Sub2005week12LDL-0109H	BW - Sub2008baselineLDL-0110H	BW - Sub2008week12LDL-0111H	BW - Sub2009baselineLDL-0112H	BW - Sub2009week12LDL-0113H	Uniprot Link
H	MTD000011	Apolipoprotein B-100	P04114	13.64	43.1	0.875	0.649	0.286	0.604	0.691	0.764	0.218	0.192	0.186	0.233	0.286	0.244	56	65	22	35	58	23	0.00317314	0.00360547	0.00195117	0.00267339	0.00275965	0.002106	http://www.uniprot.org/uniprot/P04114
H	MTD000011	Serum albumin	P02768	6.38	5.7													0	0	0	0	0	0	0.00317314	0.00360547	0.00195117	0.00267339	0.00275965	0.002106	http://www.uniprot.org/uniprot/P02768
H	MTD000011	Fibrinogen alpha chain	P02671	21.72	4.1													0	0	0	0	0	0	0.00317314	0.00360547	0.00195117	0.00267339	0.00275965	0.002106	http://www.uniprot.org/uniprot/P02671
H	MTD000011	Alpha-2-HS-glycoprotein	P02765	17.29	3.5													0	0	0	0	0	0	0.00317314	0.00360547	0.00195117	0.00267339	0.00275965	0.002106	http://www.uniprot.org/uniprot/P02765
H	MTD000011	Alpha-1-antitrypsin	P01009	16.33	3													0	0	0	0	0	0	0.00317314	0.00360547	0.00195117	0.00267339	0.00275965	0.002106	http://www.uniprot.org/uniprot/P01009
H	MTD000011	Thymosin beta-4	P62328	2.58	3													0	0	0	0	0	0	0.00317314	0.00360547	0.00195117	0.00267339	0.00275965	0.002106	http://www.uniprot.org/uniprot/P62328
H	MTD000011	Apolipoprotein C-III	P02656	7.87	1.9													0	0	0	0	0	0	0.00317314	0.00360547	0.00195117	0.00267339	0.00275965	0.002106	http://www.uniprot.org/uniprot/P02656
H	MTD000011	Apolipoprotein A-I	P02647	14.57	1.8													0	0	0	0	0	0	0.00317314	0.00360547	0.00195117	0.00267339	0.00275965	0.002106	http://www.uniprot.org/uniprot/P02647
H	MTD000011	Apolipoprotein A-IV	P06727	2.07	1.8													0	0	0	0	0	0	0.00317314	0.00360547	0.00195117	0.00267339	0.00275965	0.002106	http://www.uniprot.org/uniprot/P06727
H	MTD000011	Apolipoprotein E	P02649	11.5	1.5													0	0	0	0	0	0	0.00317314	0.00360547	0.00195117	0.00267339	0.00275965	0.002106	http://www.uniprot.org/uniprot/P02649
H	MTD000011	Vitamin D-binding protein	P02774	13.62	1.5													0	0	0	0	0	0	0.00317314	0.00360547	0.00195117	0.00267339	0.00275965	0.002106	http://www.uniprot.org/uniprot/P02774
H	MTD000011	Alpha-1-acid glycoprotein 1	P02763	15.73	1													0	0	0	0	0	0	0.00317314	0.00360547	0.00195117	0.00267339	0.00275965	0.002106	http://www.uniprot.org/uniprot/P02763
H	MTD000011	Alpha-1-acid glycoprotein 2	P19652	17.25	1													0	0	0	0	0	0	0.00317314	0.00360547	0.00195117	0.00267339	0.00275965	0.002106	http://www.uniprot.org/uniprot/P19652
H	MTD000011	Apolipoprotein A-II	P02652	20.88	1					0.715								0	0	0	0	1	0	0.00317314	0.00360547	0.00195117	0.00267339	0.00275965	0.002106	http://www.uniprot.org/uniprot/P02652
H	MTD000011	Apolipoprotein C-II	P02655	20.47	1													0	0	0	0	0	0	0.00317314	0.00360547	0.00195117	0.00267339	0.00275965	0.002106	http://www.uniprot.org/uniprot/P02655
H	MTD000011	Apolipoprotein D	P05090	5.43	1				0.464									0	0	0	1	0	0	0.00317314	0.00360547	0.00195117	0.00267339	0.00275965	0.002106	http://www.uniprot.org/uniprot/P05090
H	MTD000011	Serum amyloid A-4 protein	P35542	2.55	1													0	0	0	0	0	0	0.00317314	0.00360547	0.00195117	0.00267339	0.00275965	0.002106	http://www.uniprot.org/uniprot/P35542
H	MTD000011	Zinc-alpha-2-glycoprotein	P25311	17.38	1													0	0	0	0	0	0	0.00317314	0.00360547	0.00195117	0.00267339	0.00275965	0.002106	http://www.uniprot.org/uniprot/P25311
H	MTD000011	Alpha-1-antichymotrypsin	P01011	10.8														0	0	0	0	0	0	0.00317314	0.00360547	0.00195117	0.00267339	0.00275965	0.002106	http://www.uniprot.org/uniprot/P01011
H	MTD000011	Alpha-1B-glycoprotein	P04217	22.56														0	0	0	0	0	0	0.00317314	0.00360547	0.00195117	0.00267339	0.00275965	0.002106	http://www.uniprot.org/uniprot/P04217
H	MTD000011	Angiotensinogen	P01019	19.7														0	0	0	0	0	0	0.00317314	0.00360547	0.00195117	0.00267339	0.00275965	0.002106	http://www.uniprot.org/uniprot/P01019
H	MTD000011	Apolipoprotein C-I	P02654	2.13														0	0	0	0	0	0	0.00317314	0.00360547	0.00195117	0.00267339	0.00275965	0.002106	http://www.uniprot.org/uniprot/P02654
H	MTD000011	Apolipoprotein C-IV	P55056	20.03														0	0	0	0	0	0	0.00317314	0.00360547	0.00195117	0.00267339	0.00275965	0.002106	http://www.uniprot.org/uniprot/P55056
H	MTD000011	Beta-2-glycoprotein 1	P02749	19.35														0	0	0	0	0	0	0.00317314	0.00360547	0.00195117	0.00267339	0.00275965	0.002106	http://www.uniprot.org/uniprot/P02749
H	MTD000011	Beta-2-microglobulin	P61769	3														0	0	0	0	0	0	0.00317314	0.00360547	0.00195117	0.00267339	0.00275965	0.002106	http://www.uniprot.org/uniprot/P61769
H	MTD000011	Cofilin-1	P23528	18.2														0	0	0	0	0	0	0.00317314	0.00360547	0.00195117	0.00267339	0.00275965	0.002106	http://www.uniprot.org/uniprot/P23528
H	MTD000011	Complement C4-A	P0C0L4	14														0	0	0	0	0	0	0.00317314	0.00360547	0.00195117	0.00267339	0.00275965	0.002106	http://www.uniprot.org/uniprot/P0C0L4
H	MTD000011	Hemopexin	P02790	16.28														0	0	0	0	0	0	0.00317314	0.00360547	0.00195117	0.00267339	0.00275965	0.002106	http://www.uniprot.org/uniprot/P02790
H	MTD000011	Keratin, type I cytoskeletal 10	P13645	5.07														0	0	0	0	0	0	0.00317314	0.00360547	0.00195117	0.00267339	0.00275965	0.002106	http://www.uniprot.org/uniprot/P13645
H	MTD000011	Keratin, type I cytoskeletal 9	P35527	8.5														0	0	0	0	0	0	0.00317314	0.00360547	0.00195117	0.00267339	0.00275965	0.002106	http://www.uniprot.org/uniprot/P35527
H	MTD000011	Keratin, type II cytoskeletal 1	P04264	13.77														0	0	0	0	0	0	0.00317314	0.00360547	0.00195117	0.00267339	0.00275965	0.002106	http://www.uniprot.org/uniprot/P04264
H	MTD000011	Keratin, type II cytoskeletal 2 epidermal	P35908	17.19														0	0	0	0	0	0	0.00317314	0.00360547	0.00195117	0.00267339	0.00275965	0.002106	http://www.uniprot.org/uniprot/P35908
H	MTD000011	Keratin, type II cytoskeletal 79	Q5XKE5	13.52														0	0	0	0	0	0	0.00317314	0.00360547	0.00195117	0.00267339	0.00275965	0.002106	http://www.uniprot.org/uniprot/Q5XKE5
H	MTD000011	Kininogen-1	P01042	14.75														0	0	0	0	0	0	0.00317314	0.00360547	0.00195117	0.00267339	0.00275965	0.002106	http://www.uniprot.org/uniprot/P01042
H	MTD000011	Leucine-rich alpha-2-glycoprotein	P02750	16.82														0	0	0	0	0	0	0.00317314	0.00360547	0.00195117	0.00267339	0.00275965	0.002106	http://www.uniprot.org/uniprot/P02750
H	MTD000011	Plasma protease C1 inhibitor	P05155	13.85														0	0	0	0	0	0	0.00317314	0.00360547	0.00195117	0.00267339	0.00275965	0.002106	http://www.uniprot.org/uniprot/P05155
H	MTD000011	Platelet basic protein	P02775	7.41														0	0	0	0	0	0	0.00317314	0.00360547	0.00195117	0.00267339	0.00275965	0.002106	http://www.uniprot.org/uniprot/P02775
H	MTD000011	Profilin-1	P07737	15.15														0	0	0	0	0	0	0.00317314	0.00360547	0.00195117	0.00267339	0.00275965	0.002106	http://www.uniprot.org/uniprot/P07737
H	MTD000011	Protein AMBP	P02760	16.72														0	0	0	0	0	0	0.00317314	0.00360547	0.00195117	0.00267339	0.00275965	0.002106	http://www.uniprot.org/uniprot/P02760
H	MTD000011	Retinol-binding protein 4	P02753	15.15														0	0	0	0	0	0	0.00317314	0.00360547	0.00195117	0.00267339	0.00275965	0.002106	http://www.uniprot.org/uniprot/P02753
H	MTD000011	Transthyretin	P02766	17.9														0	0	0	0	0	0	0.00317314	0.00360547	0.00195117	0.00267339	0.00275965	0.002106	http://www.uniprot.org/uniprot/P02766

## Sheet: PARAMETERS
Parameter	Value
Rt Difference Filter	1.5
Total Abundance Filter	30000
M Difference Criteria	0.5, 0.35, 0.25, 0.2
SILAC Masses	4
RMS Error Filter	0.015
DB Score Filter	1
Base Peak Abundance Filter	30000
%Theo EM0 Upper Limit	1.4
%Theo EM0 Lower Limit	-0.4
Peptides Std Dev Filter	2
Isotopomer Std Dev Filter	0.2
Use All Isotopomers for f	0
Combine peptides	1
Minimum MIDA	human25
Upper limit Sample:SILAC ratio	20
Lower limit Sample:SILAC ratio	0.02
SILAC Std Dev Filter	2
Saturation Limit	10000000
Offset Correction Slope	0.960667
Offset Correction Intercept	0.009353

## Sheet: PROJECT DETAILS
Parameter	Value
Project Leader	Hellerstein
Processed By	Mohamad D.
Project Code	Gilead ApoB100 kinetics
Notebook Code	MTD000011
Tissue/Fluid	Plasma
Prep	In gel digest
