# Supplementary material for: Acetyl-CoA carboxylase inhibitor increases LDL-apoB production rate in NASH with cirrhosis: prevention by fenofibrate
Source: J Lipid Res. 2023 Feb 2;64(3):100339. doi: 10.1016/j.jlr.2023.100339 (PMC10017426; doi:10.1016/j.jlr.2023.100339)
Supplement: Data filter 6 [file mmc6.xlsx]

## Sheet: PEPTIDE OUTPUT
Species	Code	Protein	Accession#	Sequence	Modifications	Mass	n	Charge	Fraction	Target RT	Filtered Avg f - Base7000-1000H	Filtered Avg f - Base7001-1001H	Filtered Avg f - Base7002-1002H	Filtered Avg f - Base7003-1003H	Filtered Avg f - W12_7000-1004H	Filtered Avg f - W12_7001-1005H	Filtered Avg f - W12_7002-1006H	Filtered Avg f - W12_7003-1007H	Isotopomer SD - Base7000-1000H	Isotopomer SD - Base7001-1001H	Isotopomer SD - Base7002-1002H	Isotopomer SD - Base7003-1003H	Isotopomer SD - W12_7000-1004H	Isotopomer SD - W12_7001-1005H	Isotopomer SD - W12_7002-1006H	Isotopomer SD - W12_7003-1007H
H	MTD000063	Apolipoprotein A-I	P02647	251+VSFLSALEEYTK	none	1385.71	20	2	ingel	19.1										0.365	0.417		1.667
H	MTD000063	Apolipoprotein A-I	P02647	70+LLDNWDSVTSTFSK	none	1611.78	17	2	ingel	15.73
H	MTD000063	Apolipoprotein A-II	P02652	27+EPCVESLVSQYFQTVTDYGK	C:Carbamidomethylation	2349.08	34	3	ingel	21.98
H	MTD000063	Apolipoprotein B-100	P04114	1001+LELELRPTGEIEQYSVSATYELQR	none	2823.43	54	3	ingel	16.32									0.384	0.375	0.599	0.313	0.267	0.363
H	MTD000063	Apolipoprotein B-100	P04114	1001+LELELRPTGEIEQYSVSATYELQR	none	2823.43	54	4	ingel	16.32						0.752				0.362	0.486	0.445	1.169	0.157
H	MTD000063	Apolipoprotein B-100	P04114	101+EVYGFNPEGK	none	1138.53	18	2	ingel	9.26		0.317	0.113		0.045			0.914	0.213	0.198	0.19	0.475	0.074	0.288	0.303	0.178
H	MTD000063	Apolipoprotein B-100	P04114	1056+QSMTLSSEVQIPDFDVDLGTILR	none	2563.28	40	2	ingel	21.74
H	MTD000063	Apolipoprotein B-100	P04114	1056+QSMTLSSEVQIPDFDVDLGTILR	none	2563.28	40	3	ingel	21.74														0.465
H	MTD000063	Apolipoprotein B-100	P04114	1056+QSxmTLSSEVQIPDFDVDLGTILR	m:Oxidized methionine	2579.28	40	2	ingel	21.12
H	MTD000063	Apolipoprotein B-100	P04114	1056+QSxmTLSSEVQIPDFDVDLGTILR	m:Oxidized methionine	2579.28	40	3	ingel	21.12														0.333
H	MTD000063	Apolipoprotein B-100	P04114	1100+KITEVALMGHLSCDTK	C:Carbamidomethylation	1801.91	24	3	ingel	10.68
H	MTD000063	Apolipoprotein B-100	P04114	1100+KITEVALMGHLSCDTK	C:Carbamidomethylation	1801.91	24	4	ingel	10.68
H	MTD000063	Apolipoprotein B-100	P04114	1101+ITEVALMGHLSCDTK	C:Carbamidomethylation	1673.81	24	2	ingel	12.05
H	MTD000063	Apolipoprotein B-100	P04114	1101+ITEVALMGHLSCDTK	C:Carbamidomethylation	1673.81	24	3	ingel	12.05	0.029	0.321					0.382		0.158	0.145	0.417	0.544	0.377	0.297	0.127	0.526
H	MTD000063	Apolipoprotein B-100	P04114	1101+ITEVALMGHLSCDTKEER	C:Carbamidomethylation	2088	35	4	ingel	10.97
H	MTD000063	Apolipoprotein B-100	P04114	1101+ITEVALxmGHLSCDTK	C:Carbamidomethylation m:Oxidized methionine	1689.81	24	3	ingel	9.04														0.297
H	MTD000063	Apolipoprotein B-100	P04114	1120+IKGVISIPR	none	981.63	15	3	ingel	9.58
H	MTD000063	Apolipoprotein B-100	P04114	1135+SEILAHWSPAK	none	1237.65	25	2	ingel	10.05									0.496				0.581	0.653
H	MTD000063	Apolipoprotein B-100	P04114	1135+SEILAHWSPAK	none	1237.65	25	3	ingel	10.05	0.105	0.407		-0.183		0.259	0.437	0.032	0.136	0.147	0.225	0.173	0.333	0.176	0.06	0.063
H	MTD000063	Apolipoprotein B-100	P04114	1146+LLLQMDSSATAYGSTVSK	none	1870.93	31	2	ingel	13.38									0.328	0.314		0.255		0.226
H	MTD000063	Apolipoprotein B-100	P04114	1146+LLLQMDSSATAYGSTVSK	none	1870.93	31	3	ingel	13.38		0.477							0.338	0.166	0.268	0.247		0.266	0.869
H	MTD000063	Apolipoprotein B-100	P04114	1146+LLLQxmDSSATAYGSTVSK	m:Oxidized methionine	1886.93	31	2	ingel	10.83						1.016								0.148	0.459
H	MTD000063	Apolipoprotein B-100	P04114	1146+LLLQxmDSSATAYGSTVSK	m:Oxidized methionine	1886.93	31	3	ingel	10.83				0.044		0.584	0.475		0.421	0.435	0.388	0.114		0.145	0.197
H	MTD000063	Apolipoprotein B-100	P04114	1165+VAWHYDEEKIEFEWNTGTNVDTK	none	2810.28	37	4	ingel	14.65	0.454								0.054		0.441		0.221	0.455
H	MTD000063	Apolipoprotein B-100	P04114	118+NSEEFAAAMSR	none	1211.52	32	2	ingel	8.82		0.576					0.46		0.215	0.119	0.292	0.791	0.284	0.247	0.095	0.228
H	MTD000063	Apolipoprotein B-100	P04114	118+NSEEFAAAMSR	none	1211.52	32	3	ingel	8.82													0.46
H	MTD000063	Apolipoprotein B-100	P04114	118+NSEEFAAAxmSR	m:Oxidized methionine	1227.52	32	2	ingel	5.95						0.883								0.146
H	MTD000063	Apolipoprotein B-100	P04114	1188+KMTSNFPVDLSDYPK	none	1740.84	20	3	ingel	13.02	0.416				0.568				0.117		0.326		0.156	1.316
H	MTD000063	Apolipoprotein B-100	P04114	1188+KxmTSNFPVDLSDYPK	m:Oxidized methionine	1756.83	20	3	ingel	12.13
H	MTD000063	Apolipoprotein B-100	P04114	1189+MTSNFPVDLSDYPK	none	1612.74	20	2	ingel	14.26										0.235			0.323	0.584	0.395	0.665
H	MTD000063	Apolipoprotein B-100	P04114	1189+MTSNFPVDLSDYPK	none	1612.74	20	3	ingel	14.26		0.478	0.063		0.307				0.258	0.13	0.064		0.14	0.338	0.593	0.455
H	MTD000063	Apolipoprotein B-100	P04114	1203+SLHMYANR	none	990.47	17	3	ingel	5.72		0.478							0.324	0.129	1.056		0.231	0.261	0.318
H	MTD000063	Apolipoprotein B-100	P04114	1230+LIVAMSSWLQK	none	1274.71	18	2	ingel	16.51									0.263	0.368	0.542		0.404	0.232	0.113	0.382
H	MTD000063	Apolipoprotein B-100	P04114	1230+LIVAMSSWLQK	none	1274.71	18	3	ingel	16.51											0.279	0.577	0.276
H	MTD000063	Apolipoprotein B-100	P04114	1241+ASGSLPYTQTLQDHLNSLK	none	2072.05	35	2	ingel	13.98									0.366	0.301	0.7	0.457
H	MTD000063	Apolipoprotein B-100	P04114	1241+ASGSLPYTQTLQDHLNSLK	none	2072.05	35	3	ingel	13.98	0.81	0.813						1.01	0.164	0.172	0.293	0.483	0.202	0.285	0.209	0.034
H	MTD000063	Apolipoprotein B-100	P04114	1241+ASGSLPYTQTLQDHLNSLK	none	2072.05	35	4	ingel	13.98		1.026								0.141	0.075
H	MTD000063	Apolipoprotein B-100	P04114	1260+EFNLQNMGLPDFHIPENLFLK	none	2515.26	36	2	ingel	22.03									0.938		1.412
H	MTD000063	Apolipoprotein B-100	P04114	1260+EFNLQNMGLPDFHIPENLFLK	none	2515.26	36	3	ingel	22.03									0.196	0.265	0.364	0.781	0.478	0.42
H	MTD000063	Apolipoprotein B-100	P04114	1260+EFNLQNMGLPDFHIPENLFLK	none	2515.26	36	4	ingel	22.03
H	MTD000063	Apolipoprotein B-100	P04114	1260+EFNLQNxmGLPDFHIPENLFLK	m:Oxidized methionine	2531.25	36	3	ingel	20.21									0.629	0.503	0.946	0.865		0.462
H	MTD000063	Apolipoprotein B-100	P04114	1260+EFNLQNxmGLPDFHIPENLFLK	m:Oxidized methionine	2531.25	36	4	ingel	20.21
H	MTD000063	Apolipoprotein B-100	P04114	1296+IEIPLPFGGK	none	1069.62	17	2	ingel	16.77		-0.017							0.226	0.196	0.249		0.225	0.35	0.419
H	MTD000063	Apolipoprotein B-100	P04114	1296+IEIPLPFGGK	none	1069.62	17	3	ingel	16.77
H	MTD000063	Apolipoprotein B-100	P04114	1325+SVGFHLPSR	none	998.53	18	2	ingel	9.69
H	MTD000063	Apolipoprotein B-100	P04114	1325+SVGFHLPSR	none	998.53	18	3	ingel	9.69		0.159	0.034	0.003					0.208	0.046	0.069	0.152	0.311	0.333	0.266	1.075
H	MTD000063	Apolipoprotein B-100	P04114	1334+EFQVPTFTIPK	none	1305.7	16	2	ingel	16.37										0.408	0.392	0.754	0.734	0.441	0.367
H	MTD000063	Apolipoprotein B-100	P04114	1334+EFQVPTFTIPK	none	1305.7	16	3	ingel	16.37					0.391				0.449	0.364	0.512	1.047	0.161	0.779	0.446	0.835
H	MTD000063	Apolipoprotein B-100	P04114	1393+ADSVVDLLSYNVQGSGETTYDHK	none	2497.16	39	3	ingel	15.29								0.715	0.411	0.3	0.371	0.37	0.215	0.337	0.241	0.105
H	MTD000063	Apolipoprotein B-100	P04114	1393+ADSVVDLLSYNVQGSGETTYDHK	none	2497.16	39	4	ingel	15.29			0.624	0.413					0.37	0.345	0.185	0.175	0.411	0.601	0.204	0.415
H	MTD000063	Apolipoprotein B-100	P04114	140+QVFLYPEKDEPTYILNIK	none	2209.17	27	2	ingel	16.29									0.613		0.742	0.655
H	MTD000063	Apolipoprotein B-100	P04114	140+QVFLYPEKDEPTYILNIK	none	2209.17	27	3	ingel	16.29									0.331	0.343	0.291	0.456	0.382	0.489	0.256	0.542
H	MTD000063	Apolipoprotein B-100	P04114	140+QVFLYPEKDEPTYILNIK	none	2209.17	27	4	ingel	16.29
H	MTD000063	Apolipoprotein B-100	P04114	1451+GLLIFDASSSWGPQMSASVHLDSK	none	2532.23	46	3	ingel	18.69											0.528
H	MTD000063	Apolipoprotein B-100	P04114	1499+GTYGLSCQR	C:Carbamidomethylation	1040.47	17	2	ingel	5.98
H	MTD000063	Apolipoprotein B-100	P04114	1537+YEDGTLSLTSTSDLQSGIIK	none	2127.06	32	2	ingel	14.75									0.446	0.274	0.64	0.627		0.304	0.202
H	MTD000063	Apolipoprotein B-100	P04114	1537+YEDGTLSLTSTSDLQSGIIK	none	2127.06	32	3	ingel	14.75						0.984	1.026				0.333	0.377		0.173	0.117	0.349
H	MTD000063	Apolipoprotein B-100	P04114	158+RGIISALLVPPETEEAK	none	1822.02	38	2	ingel	15.25
H	MTD000063	Apolipoprotein B-100	P04114	158+RGIISALLVPPETEEAK	none	1822.02	38	3	ingel	15.25	0.428	0.544	0.438		0.513				0.118	0.078	0.132	0.235	0.096
H	MTD000063	Apolipoprotein B-100	P04114	159+GIISALLVPPETEEAK	none	1665.92	34	2	ingel	17.16									0.298	0.305	0.391	0.58	0.372	0.45		0.323
H	MTD000063	Apolipoprotein B-100	P04114	159+GIISALLVPPETEEAK	none	1665.92	34	3	ingel	17.16						0.616		0.459	0.2	0.207	0.333	0.285	0.201	0.163		0.124
H	MTD000063	Apolipoprotein B-100	P04114	1600+SEYQADYESLR	none	1359.59	28	2	ingel	8.88	-0.024	0.364	0.402		0.042	0.441	0.705		0.109	0.056	0.181	0.213	0.057	0.13	0.162	0.431
H	MTD000063	Apolipoprotein B-100	P04114	1600+SEYQADYESLR	none	1359.59	28	3	ingel	8.88	-0.021				0.44				0.149				0.07	0.317
H	MTD000063	Apolipoprotein B-100	P04114	1611+FFSLLSGSLNSHGLELNADILGTDK	none	2647.35	41	2	ingel	20.1
H	MTD000063	Apolipoprotein B-100	P04114	1611+FFSLLSGSLNSHGLELNADILGTDK	none	2647.35	41	3	ingel	20.1									0.399	0.38
H	MTD000063	Apolipoprotein B-100	P04114	1611+FFSLLSGSLNSHGLELNADILGTDK	none	2647.35	41	4	ingel	20.1
H	MTD000063	Apolipoprotein B-100	P04114	1647+IGQDGISTSATTNLK	none	1504.77	25	2	ingel	8.43	0.025	0.429							0.103	0.156	0.235	0.256	0.216	0.397	0.242	0.257
H	MTD000063	Apolipoprotein B-100	P04114	1647+IGQDGISTSATTNLK	none	1504.77	25	3	ingel	8.43						0.974			0.201	0.297	0.616		0.369	0.146	0.63
H	MTD000063	Apolipoprotein B-100	P04114	1662+CSLLVLENELNAELGLSGASMK	C:Carbamidomethylation	2347.18	43	2	ingel	21.66									0.614	0.399	0.727	0.682
H	MTD000063	Apolipoprotein B-100	P04114	1662+CSLLVLENELNAELGLSGASMK	C:Carbamidomethylation	2347.18	43	3	ingel	21.66	0.432	0.603		0.608	0.983	0.82			0.113	0.094	0.337	0.131	0.106	0.193
H	MTD000063	Apolipoprotein B-100	P04114	1703+AALTELSLGSAYQAMILGVDSK	none	2237.16	44	2	ingel	20.77									0.473	0.367	0.675	0.634	0.459	0.309
H	MTD000063	Apolipoprotein B-100	P04114	1703+AALTELSLGSAYQAMILGVDSK	none	2237.16	44	3	ingel	20.77									0.293	0.237	0.347	0.423	0.252	0.275	0.251	0.207
H	MTD000063	Apolipoprotein B-100	P04114	1703+AALTELSLGSAYQAxmILGVDSK	m:Oxidized methionine	2253.16	44	2	ingel	17.39
H	MTD000063	Apolipoprotein B-100	P04114	1703+AALTELSLGSAYQAxmILGVDSK	m:Oxidized methionine	2253.16	44	3	ingel	17.39						0.829						0.458		0.159
H	MTD000063	Apolipoprotein B-100	P04114	1738+LSNDMMGSYAEMK	none	1475.61	24	2	ingel	11.06	0.164					0.685			0.172	0.201	0.455	0.347	0.279	0.19	0.256
H	MTD000063	Apolipoprotein B-100	P04114	1738+LSNDMMGSYAEMK	none	1475.61	24	3	ingel	11.06													0.41
H	MTD000063	Apolipoprotein B-100	P04114	1738+LSNDMMGSYAExmK	m:Oxidized methionine	1491.6	24	2	ingel	8.91						0.685			0.259				0.483	0.111
H	MTD000063	Apolipoprotein B-100	P04114	1738+LSNDMxmGSYAEMK	m:Oxidized methionine	1491.6	24	2	ingel	8.74						0.685			0.259				0.483	0.111
H	MTD000063	Apolipoprotein B-100	P04114	1738+LSNDxmMGSYAEMK	m:Oxidized methionine	1491.6	24	2	ingel	8.88						0.685			0.259				0.483	0.111
H	MTD000063	Apolipoprotein B-100	P04114	1751+FDHTNSLNIAGLSLDFSSK	none	2065.01	31	2	ingel	17		0.636							0.289	0.197	0.673	0.543	0.452
H	MTD000063	Apolipoprotein B-100	P04114	1751+FDHTNSLNIAGLSLDFSSK	none	2065.01	31	3	ingel	17		0.786			0.721	0.763			0.306	0.169	0.281	0.226	0.072	0.074
H	MTD000063	Apolipoprotein B-100	P04114	1770+LDNIYSSDKFYK	none	1491.72	15	3	ingel	10.02									0.304				1.118	0.864
H	MTD000063	Apolipoprotein B-100	P04114	1782+QTVNLQLQPYSLVTTLNSDLK	none	2374.27	31	2	ingel	19.78
H	MTD000063	Apolipoprotein B-100	P04114	1782+QTVNLQLQPYSLVTTLNSDLK	none	2374.27	31	3	ingel	19.78
H	MTD000063	Apolipoprotein B-100	P04114	1803+YNALDLTNNGK	none	1221.6	16	2	ingel	9.4
H	MTD000063	Apolipoprotein B-100	P04114	1838+HIYAISSAALSASYK	none	1580.82	33	2	ingel	11.28
H	MTD000063	Apolipoprotein B-100	P04114	1838+HIYAISSAALSASYK	none	1580.82	33	3	ingel	11.28		0.353				0.587	0.479	0.605	0.288	0.109	0.233	0.206	0.274	0.153	0.169	0.151
H	MTD000063	Apolipoprotein B-100	P04114	1859+VQGVEFSHR	none	1057.53	20	2	ingel	6.01
H	MTD000063	Apolipoprotein B-100	P04114	1859+VQGVEFSHR	none	1057.53	20	3	ingel	6.01					0.305	0.217	0.489		0.65	0.563	0.28		0.175	0.073	0.153	1.545
H	MTD000063	Apolipoprotein B-100	P04114	1868+LNTDIAGLASAIDMSTNYNSDSLHFSNVFR	none	3272.54	54	3	ingel	20.16
H	MTD000063	Apolipoprotein B-100	P04114	1868+LNTDIAGLASAIDMSTNYNSDSLHFSNVFR	none	3272.54	54	4	ingel	20.16									0.44	0.551
H	MTD000063	Apolipoprotein B-100	P04114	1868+LNTDIAGLASAIDxmSTNYNSDSLHFSNVFR	m:Oxidized methionine	3288.54	54	3	ingel	19.43
H	MTD000063	Apolipoprotein B-100	P04114	1868+LNTDIAGLASAIDxmSTNYNSDSLHFSNVFR	m:Oxidized methionine	3288.54	54	4	ingel	19.43									0.513	0.521
H	MTD000063	Apolipoprotein B-100	P04114	1917+LALWGEHTGQLYSK	none	1601.82	25	3	ingel	12.5
H	MTD000063	Apolipoprotein B-100	P04114	1935+AEPLAFTFSHDYK	none	1524.72	24	2	ingel	13.07	0.544					0.425	0.539		0.051		0.201		0.311	0.088	0.161
H	MTD000063	Apolipoprotein B-100	P04114	1935+AEPLAFTFSHDYK	none	1524.72	24	3	ingel	13.07	0.266					0.44			0.18	0.246	0.206	0.329	0.203	0.161	0.313	0.365
H	MTD000063	Apolipoprotein B-100	P04114	1959+SISAALEHK	none	954.51	22	3	ingel	6.13									1.219	0.673	1.216		0.213	0.35	0.82	2.469
H	MTD000063	Apolipoprotein B-100	P04114	196+KGNVATEISTER	none	1303.67	24	2	ingel	5.93
H	MTD000063	Apolipoprotein B-100	P04114	196+KGNVATEISTER	none	1303.67	24	3	ingel	5.93									0.304	0.869	0.305		0.217	0.503
H	MTD000063	Apolipoprotein B-100	P04114	1968+VSALLTPAEQTGTWK	none	1600.85	26	2	ingel	12.58									0.366			0.35			0.332	0.344
H	MTD000063	Apolipoprotein B-100	P04114	1968+VSALLTPAEQTGTWK	none	1600.85	26	3	ingel	12.58
H	MTD000063	Apolipoprotein B-100	P04114	197+GNVATEISTER	none	1175.58	24	2	ingel	7.24					0.4				0.942	0.33	1.311		0.151	0.359
H	MTD000063	Apolipoprotein B-100	P04114	1985+TQFNNNEYSQDLDAYNTK	none	2163.93	33	2	ingel	10.48							0.85		0.257	0.15	0.391				0.163
H	MTD000063	Apolipoprotein B-100	P04114	1985+TQFNNNEYSQDLDAYNTK	none	2163.93	33	3	ingel	10.48					1.198				0.209	0.118		0.184	0.112		0.44
H	MTD000063	Apolipoprotein B-100	P04114	2003+DKIGVELTGR	none	1086.6	16	2	ingel	8.12
H	MTD000063	Apolipoprotein B-100	P04114	2003+DKIGVELTGR	none	1086.6	16	3	ingel	8.12											0.794		0.663	0.396
H	MTD000063	Apolipoprotein B-100	P04114	2013+TLADLTLLDSPIK	none	1398.8	17	2	ingel	17.53									0.43	0.441	0.235		0.533	0.573	0.398	0.546
H	MTD000063	Apolipoprotein B-100	P04114	2013+TLADLTLLDSPIK	none	1398.8	17	3	ingel	17.53	0.062	0.509	-0.019	0.036		0.25			0.124	0.101	0.033	0.093	0.322	0.116	0.209
H	MTD000063	Apolipoprotein B-100	P04114	2013+TLADLTLLDSPIKVPLLLSEPINIIDALEMR	none	3415.92	51	3	ingel	24.72
H	MTD000063	Apolipoprotein B-100	P04114	2013+TLADLTLLDSPIKVPLLLSEPINIIDALEMR	none	3415.92	51	4	ingel	24.72
H	MTD000063	Apolipoprotein B-100	P04114	2026+VPLLLSEPINIIDALEMR	none	2035.14	34	2	ingel	23.72							0.907		0.236	0.316	0.436	0.785	0.349	0.397	0.2
H	MTD000063	Apolipoprotein B-100	P04114	2026+VPLLLSEPINIIDALEMR	none	2035.14	34	3	ingel	23.72	0.499	0.563	0.756	0.35					0.119	0.078	0.04	0.17	0.509	0.249	0.337	0.557
H	MTD000063	Apolipoprotein B-100	P04114	2026+VPLLLSEPINIIDALExmR	m:Oxidized methionine	2051.13	34	2	ingel	23.46									0.447	0.436	0.795	0.79		0.389
H	MTD000063	Apolipoprotein B-100	P04114	2026+VPLLLSEPINIIDALExmR	m:Oxidized methionine	2051.13	34	3	ingel	23.46							0.859	0.667	0.244	0.229	0.278	0.526		0.382	0.097	0.103
H	MTD000063	Apolipoprotein B-100	P04114	2044+DAVEKPQEFTIVAFVK	none	1819.97	29	2	ingel	16.24					0.131						0.296	0.322	0.114
H	MTD000063	Apolipoprotein B-100	P04114	2044+DAVEKPQEFTIVAFVK	none	1819.97	29	3	ingel	16.24	0.317			-0.02	0.615	0.681	0.516		0.184	0.285	0.243	0.077	0.161	0.159	0.122	0.375
H	MTD000063	Apolipoprotein B-100	P04114	2044+DAVEKPQEFTIVAFVK	none	1819.97	29	4	ingel	16.24
H	MTD000063	Apolipoprotein B-100	P04114	2060+YDKNQDVHSINLPFFETLQEYFER	none	3031.44	44	4	ingel	22.3
H	MTD000063	Apolipoprotein B-100	P04114	2063+NQDVHSINLPFFETLQEYFER	none	2625.25	41	3	ingel	22.77						0.923			0.557	0.45	0.802	0.387		0.103
H	MTD000063	Apolipoprotein B-100	P04114	2086+QTIIVVLENVQR	none	1410.82	22	2	ingel	15.64	-0.13	0.053			0.204	0.564			0.153	0.167	0.242		0.033	0.089
H	MTD000063	Apolipoprotein B-100	P04114	2086+QTIIVVLENVQR	none	1410.82	22	3	ingel	15.64											4.769	2.241	2.084
H	MTD000063	Apolipoprotein B-100	P04114	2101+HINIDQFVR	none	1140.6	17	2	ingel	11.43		-0.017								0.147				0.228	0.64
H	MTD000063	Apolipoprotein B-100	P04114	2101+HINIDQFVR	none	1140.6	17	3	ingel	11.43									0.497	0.44	0.581	0.578	0.513	1.098	0.487	0.621
H	MTD000063	Apolipoprotein B-100	P04114	2118+LPQQANDYLNSFNWER	none	1993.93	34	2	ingel	15.82									0.429	0.235	0.561	0.572	0.345	0.234	0.261
H	MTD000063	Apolipoprotein B-100	P04114	2118+LPQQANDYLNSFNWER	none	1993.93	34	3	ingel	15.82	0.321					0.81	0.474		0.181	0.214	0.343	0.321	0.246	0.189	0.136	0.248
H	MTD000063	Apolipoprotein B-100	P04114	2151+ITENDIQIALDDAK	none	1557.79	28	2	ingel	14.17									0.33	0.272	0.322	0.465	0.335	0.373	0.26	0.435
H	MTD000063	Apolipoprotein B-100	P04114	2151+ITENDIQIALDDAK	none	1557.79	28	3	ingel	14.17	0.611	0.726	0.743		0.63	1.036	0.937		0.183	0.009	0.047	0.278	0.126	0.139	0.119
H	MTD000063	Apolipoprotein B-100	P04114	2171+LSQLQTYMIQFDQYIK	none	2018.02	27	2	ingel	20.2												0.259	0.498
H	MTD000063	Apolipoprotein B-100	P04114	2171+LSQLQTYMIQFDQYIK	none	2018.02	27	3	ingel	20.2				0.09		0.969						0.134	0.37	0.184
H	MTD000063	Apolipoprotein B-100	P04114	2171+LSQLQTYMIQFDQYIKDSYDLHDLK	none	3104.52	40	4	ingel	21.22
H	MTD000063	Apolipoprotein B-100	P04114	2196+IAIANIIDEIIEK	none	1453.84	26	2	ingel	22.65	0.255	0.509	0.354	-0.081		0.66			0.114	0.071	0.106	0.149		0.167	0.251	0.413
H	MTD000063	Apolipoprotein B-100	P04114	2196+IAIANIIDEIIEK	none	1453.84	26	3	ingel	22.65	0.357	0.672				0.534			0.184	0.094	0.252	0.276		0.152	0.237	0.519
H	MTD000063	Apolipoprotein B-100	P04114	220+TGISPLALIK	none	1011.63	15	2	ingel	15.91									0.389	0.305			0.283	0.552	0.328
H	MTD000063	Apolipoprotein B-100	P04114	2211+SLDEHYHIR	none	1168.56	20	3	ingel	6.2													0.854
H	MTD000063	Apolipoprotein B-100	P04114	2211+SLDEHYHIR	none	1168.56	20	4	ingel	6.2									0.826		0.423		0.384
H	MTD000063	Apolipoprotein B-100	P04114	2225+TIHDLHLFIENIDFNK	none	1968.01	23	2	ingel	16.6													0.775
H	MTD000063	Apolipoprotein B-100	P04114	2225+TIHDLHLFIENIDFNK	none	1968.01	23	3	ingel	16.6					1.145								0.164
H	MTD000063	Apolipoprotein B-100	P04114	2225+TIHDLHLFIENIDFNK	none	1968.01	23	4	ingel	16.6													0.72
H	MTD000063	Apolipoprotein B-100	P04114	2241+SGSSTASWIQNVDTK	none	1579.75	27	2	ingel	11.03	0.193	0.6		0.355	0.275				0.176	0.179	0.273	0.146	0.132	0.365	0.317	0.267
H	MTD000063	Apolipoprotein B-100	P04114	2241+SGSSTASWIQNVDTK	none	1579.75	27	3	ingel	11.03			0.978						0.02	0.256	0.106	0.371		0.097
H	MTD000063	Apolipoprotein B-100	P04114	2272+HIQNIDIQHLAGK	none	1485.81	28	3	ingel	9.53		0.05			0.002					0.194			0.113
H	MTD000063	Apolipoprotein B-100	P04114	2272+HIQNIDIQHLAGK	none	1485.81	28	4	ingel	9.53													0.259
H	MTD000063	Apolipoprotein B-100	P04114	2285+LKQHIEAIDVR	none	1320.75	24	3	ingel	7.15
H	MTD000063	Apolipoprotein B-100	P04114	2285+LKQHIEAIDVR	none	1320.75	24	4	ingel	7.15
H	MTD000063	Apolipoprotein B-100	P04114	2287+QHIEAIDVR	none	1079.57	23	3	ingel	7.23	-0.08						0.412		0.071	0.848	0.499	3.378	0.444	0.266	0.151
H	MTD000063	Apolipoprotein B-100	P04114	2296+VLLDQLGTTISFER	none	1590.86	22	2	ingel	16.91									1.284	0.978	1.822	1.758		0.508	0.299
H	MTD000063	Apolipoprotein B-100	P04114	2296+VLLDQLGTTISFER	none	1590.86	22	3	ingel	16.91	0.076	0.431	0.308	0.407	0.59	0.526			0.189	0.121	0.188	0.11	0.077	0.173	0.301
H	MTD000063	Apolipoprotein B-100	P04114	230+GMTRPLSTLISSSQSCQYTLDAK	C:Carbamidomethylation	2543.24	42	3	ingel	13.72		0.656			0.545		0.689		0.41	0.175	0.467	0.598	0.197	0.261	0.18	0.287
H	MTD000063	Apolipoprotein B-100	P04114	230+GMTRPLSTLISSSQSCQYTLDAK	C:Carbamidomethylation	2543.24	42	4	ingel	13.72									0.537	0.201	0.495	0.865	0.339
H	MTD000063	Apolipoprotein B-100	P04114	230+GxmTRPLSTLISSSQSCQYTLDAK	C:Carbamidomethylation m:Oxidized methionine	2559.23	42	3	ingel	12.63		0.838							0.349	0.17
H	MTD000063	Apolipoprotein B-100	P04114	2319+HFVINLIGDFEVAEK	none	1729.9	26	2	ingel	19.51									0.994		0.409		0.207
H	MTD000063	Apolipoprotein B-100	P04114	2319+HFVINLIGDFEVAEK	none	1729.9	26	3	ingel	19.51			0.138		0.287	0.533			0.251		0.159		0.177	0.063
H	MTD000063	Apolipoprotein B-100	P04114	2348+YEVDQQIQVLMDK	none	1607.79	24	2	ingel	14.89												1.533	0.481
H	MTD000063	Apolipoprotein B-100	P04114	2348+YEVDQQIQVLMDK	none	1607.79	24	3	ingel	14.89
H	MTD000063	Apolipoprotein B-100	P04114	2348+YEVDQQIQVLxmDK	m:Oxidized methionine	1623.78	24	2	ingel	11.96						0.737								0.194	0.376
H	MTD000063	Apolipoprotein B-100	P04114	2348+YEVDQQIQVLxmDK	m:Oxidized methionine	1623.78	24	3	ingel	11.96														0.652	0.122
H	MTD000063	Apolipoprotein B-100	P04114	2361+LVELAHQYK	none	1099.6	18	2	ingel	7.17														0.838
H	MTD000063	Apolipoprotein B-100	P04114	2361+LVELAHQYK	none	1099.6	18	3	ingel	7.17					0.205	0.635	0.703		0.214	0.212	0.199	1.047	0.179	0.115	0.161	0.472
H	MTD000063	Apolipoprotein B-100	P04114	2377+LSNVLQQVK	none	1027.6	15	2	ingel	9.5									0.357	0.222	0.334	0.288	0.406	0.064		0.066
H	MTD000063	Apolipoprotein B-100	P04114	2429+SFDYHQFVDETNDK	none	1743.74	23	2	ingel	11.68
H	MTD000063	Apolipoprotein B-100	P04114	2429+SFDYHQFVDETNDK	none	1743.74	23	3	ingel	11.68
H	MTD000063	Apolipoprotein B-100	P04114	2429+SFDYHQFVDETNDKIR	none	2012.92	28	3	ingel	12.4					0.205								0.108
H	MTD000063	Apolipoprotein B-100	P04114	2429+SFDYHQFVDETNDKIR	none	2012.92	28	4	ingel	12.4				0.071					0.278	0.241	0.261	0.105	0.205
H	MTD000063	Apolipoprotein B-100	P04114	2450+LNGEIQALELPQK	none	1451.8	30	2	ingel	12.67							0.452	0.545				0.368			0.138	0.056
H	MTD000063	Apolipoprotein B-100	P04114	2450+LNGEIQALELPQK	none	1451.8	30	3	ingel	12.67	0.246	0.408	0.06			0.597	0.508		0.062	0.098	0.166	0.218	0.221	0.034	0.168	0.221
H	MTD000063	Apolipoprotein B-100	P04114	2450+LNGEIQALELPQKAEALK	none	1964.09	43	3	ingel	13.6												0.321
H	MTD000063	Apolipoprotein B-100	P04114	2475+ATVAVYLESLQDTK	none	1536.8	24	2	ingel	15.32		0.319							0.27	0.157	0.412	0.352	0.239	0.265	0.225
H	MTD000063	Apolipoprotein B-100	P04114	2475+ATVAVYLESLQDTK	none	1536.8	24	3	ingel	15.32			0.258		0.301			0.992	0.218	0.265	0.094	0.243	0.169	0.222	0.556	0.17
H	MTD000063	Apolipoprotein B-100	P04114	2489+ITLIINWLQEALSSASLAHMK	none	2338.27	40	3	ingel	23.64			0.355			0.852			0.499		0.167			0.199
H	MTD000063	Apolipoprotein B-100	P04114	2489+ITLIINWLQEALSSASLAHxmK	m:Oxidized methionine	2354.27	40	3	ingel	23.31	0.344								0.182
H	MTD000063	Apolipoprotein B-100	P04114	2512+FRETLEDTR	none	1165.57	18	2	ingel	6.33
H	MTD000063	Apolipoprotein B-100	P04114	2512+FRETLEDTR	none	1165.57	18	3	ingel	6.33									5.651	2.307	5.065	5.089		1.906	0.221	2.707
H	MTD000063	Apolipoprotein B-100	P04114	2523+MYQMDIQQELQR	none	1581.73	29	2	ingel	12.67						0.436	0.569		0.253	0.231	0.428	0.553	0.286	0.184	0.176
H	MTD000063	Apolipoprotein B-100	P04114	2523+MYQMDIQQELQR	none	1581.73	29	3	ingel	12.67		0.544	0.315		0.359				0.211	0.049	0.147	0.339	0.009	0.373	0.312	0.673
H	MTD000063	Apolipoprotein B-100	P04114	2523+MYQxmDIQQELQR	m:Oxidized methionine	1597.72	29	2	ingel	10.76						0.665			0.444					0.099
H	MTD000063	Apolipoprotein B-100	P04114	2523+MYQxmDIQQELQR	m:Oxidized methionine	1597.72	29	3	ingel	10.76	0.708					0.575			0.19		0.435		0.34	0.104
H	MTD000063	Apolipoprotein B-100	P04114	2523+xmYQMDIQQELQR	m:Oxidized methionine	1597.72	29	2	ingel	11.16						0.665			0.444					0.099
H	MTD000063	Apolipoprotein B-100	P04114	2523+xmYQMDIQQELQR	m:Oxidized methionine	1597.72	29	3	ingel	11.16	0.708					0.575	0.52		0.19		0.435		0.34	0.104	0.198
H	MTD000063	Apolipoprotein B-100	P04114	2523+xmYQxmDIQQELQR	m:Oxidized methionine	1613.72	29	2	ingel	9.34
H	MTD000063	Apolipoprotein B-100	P04114	2523+xmYQxmDIQQELQR	m:Oxidized methionine	1613.72	29	3	ingel	9.34
H	MTD000063	Apolipoprotein B-100	P04114	2535+YLSLVGQVYSTLVTYISDWWTLAAK	none	2876.5	31	3	ingel	26.17													1.498
H	MTD000063	Apolipoprotein B-100	P04114	2535+YLSLVGQVYSTLVTYISDWWTLAAK	none	2876.5	31	4	ingel	26.17
H	MTD000063	Apolipoprotein B-100	P04114	2560+NLTDFAEQYSIQDWAK	none	1927.89	31	2	ingel	17.1									0.48	0.428	0.595	0.54	0.488	0.442	0.321	0.246
H	MTD000063	Apolipoprotein B-100	P04114	2560+NLTDFAEQYSIQDWAK	none	1927.89	31	3	ingel	17.1							0.848	0.761	0.216	0.263	0.536	0.395	0.382	0.37	0.184	0.092
H	MTD000063	Apolipoprotein B-100	P04114	2579+ALVEQGFTVPEIK	none	1429.78	24	2	ingel	14.45		0.365							0.208	0.184	0.22	0.276	0.275	0.44	0.351	0.358
H	MTD000063	Apolipoprotein B-100	P04114	2579+ALVEQGFTVPEIK	none	1429.78	24	3	ingel	14.45						0.592	0.555	0.392			0.215	0.393		0.149	0.113	0.117
H	MTD000063	Apolipoprotein B-100	P04114	2592+TILGTMPAFEVSLQALQK	none	1946.05	33	2	ingel	20.11									0.506	0.45	0.695	0.732	0.599	0.539
H	MTD000063	Apolipoprotein B-100	P04114	2592+TILGTMPAFEVSLQALQK	none	1946.05	33	3	ingel	20.11		0.461				0.932			0.392	0.194	0.487	0.355	0.352	0.198	0.269	0.273
H	MTD000063	Apolipoprotein B-100	P04114	2592+TILGTxmPAFEVSLQALQK	m:Oxidized methionine	1962.05	33	2	ingel	17.66									0.232	0.21	0.371	0.536		0.294
H	MTD000063	Apolipoprotein B-100	P04114	2592+TILGTxmPAFEVSLQALQK	m:Oxidized methionine	1962.05	33	3	ingel	17.66		0.598							0.238	0.068	0.354	0.26		0.285
H	MTD000063	Apolipoprotein B-100	P04114	2610+ATFQTPDFIVPLTDLR	none	1832.97	24	2	ingel	19.95					0.824				0.267	0.201	0.326	0.244	0.11	0.601	0.431	0.443
H	MTD000063	Apolipoprotein B-100	P04114	2610+ATFQTPDFIVPLTDLR	none	1832.97	24	3	ingel	19.95							0.533		0.278	0.285	0.416	0.466	0.203	0.234	0.12	0.213
H	MTD000063	Apolipoprotein B-100	P04114	263+EQHLFLPFSYK	none	1407.72	19	2	ingel	15.23											1.155
H	MTD000063	Apolipoprotein B-100	P04114	263+EQHLFLPFSYK	none	1407.72	19	3	ingel	15.23									0.257	0.466	0.602	1.077	0.413	0.876	2.654	1.167
H	MTD000063	Apolipoprotein B-100	P04114	2645+FSTPEFTILNTFHIPSFTIDFVEMK	none	2960.47	33	3	ingel	23.42														1.376
H	MTD000063	Apolipoprotein B-100	P04114	2675+TIDQMLNSELQWPVPDIYLR	none	2430.23	35	2	ingel	21.71									1.013	0.93	1.423	1.62	1.133		0.733	0.857
H	MTD000063	Apolipoprotein B-100	P04114	2675+TIDQMLNSELQWPVPDIYLR	none	2430.23	35	3	ingel	21.71									0.445	0.328	0.738	0.336	0.573	0.603	0.54	0.641
H	MTD000063	Apolipoprotein B-100	P04114	2675+TIDQxmLNSELQWPVPDIYLR	m:Oxidized methionine	2446.22	35	2	ingel	20.11									0.457	0.372	0.794	0.87
H	MTD000063	Apolipoprotein B-100	P04114	2675+TIDQxmLNSELQWPVPDIYLR	m:Oxidized methionine	2446.22	35	3	ingel	20.11									0.204	0.242	0.241	0.35	0.262	0.303
H	MTD000063	Apolipoprotein B-100	P04114	2695+DLKVEDIPLAR	none	1267.71	21	3	ingel	12.37										1.866			1.922	1.266	1.829
H	MTD000063	Apolipoprotein B-100	P04114	2698+VEDIPLAR	none	911.51	18	2	ingel	9.14	0.298	0.756							0.141	0.12	0.267	0.462	0.512	0.518	0.651	0.437
H	MTD000063	Apolipoprotein B-100	P04114	276+YGMVAQVTQTLK	none	1337.7	18	2	ingel	12.24										0.377			0.287	0.552	0.381	0.652
H	MTD000063	Apolipoprotein B-100	P04114	276+YGMVAQVTQTLK	none	1337.7	18	3	ingel	12.24									0.397	0.274	0.496	0.538	0.539	0.959	0.695	0.39
H	MTD000063	Apolipoprotein B-100	P04114	276+YGxmVAQVTQTLK	m:Oxidized methionine	1353.7	18	2	ingel	9.25	0.054								0.1	0.436	0.339		0.419	0.383	0.299	0.325
H	MTD000063	Apolipoprotein B-100	P04114	276+YGxmVAQVTQTLK	m:Oxidized methionine	1353.7	18	3	ingel	9.25
H	MTD000063	Apolipoprotein B-100	P04114	2801+LEVLNFDFQANAQLSNPK	none	2047.04	36	2	ingel	17.89
H	MTD000063	Apolipoprotein B-100	P04114	2801+LEVLNFDFQANAQLSNPK	none	2047.04	36	3	ingel	17.89
H	MTD000063	Apolipoprotein B-100	P04114	2837+TEHGSEMLFFGNAIEGK	none	1865.86	34	2	ingel	14.96											0.317
H	MTD000063	Apolipoprotein B-100	P04114	2837+TEHGSEMLFFGNAIEGK	none	1865.86	34	3	ingel	14.96	0.347					0.687			0.183	0.223	0.405	0.494	0.288	0.176	0.225	0.465
H	MTD000063	Apolipoprotein B-100	P04114	2837+TEHGSExmLFFGNAIEGK	m:Oxidized methionine	1881.86	34	3	ingel	12.9	0.348				0.634		0.796		0.186	0.281	0.521		0.149	0.287	0.111	0.679
H	MTD000063	Apolipoprotein B-100	P04114	2854+SNTVASLHTEK	none	1185.6	20	3	ingel	4.88
H	MTD000063	Apolipoprotein B-100	P04114	2865+NTLELSNGVIVK	none	1285.72	16	2	ingel	11.7									0.938			0.772		0.613	0.97	0.231
H	MTD000063	Apolipoprotein B-100	P04114	2865+NTLELSNGVIVK	none	1285.72	16	3	ingel	11.7
H	MTD000063	Apolipoprotein B-100	P04114	2877+INNQLTLDSNTK	none	1359.7	17	2	ingel	7.89		0.221			0.225					0.148	0.451		0.184	0.268
H	MTD000063	Apolipoprotein B-100	P04114	2877+INNQLTLDSNTK	none	1359.7	17	3	ingel	7.89
H	MTD000063	Apolipoprotein B-100	P04114	2898+LDFSSQADLR	none	1150.56	22	2	ingel	10.3	-0.104	0.361	-0.002	-0.234	0.062	0.228		0.526	0.066	0.063	0.006	0.048	0.102	0.147	0.868	0.181
H	MTD000063	Apolipoprotein B-100	P04114	2898+LDFSSQADLR	none	1150.56	22	3	ingel	10.3
H	MTD000063	Apolipoprotein B-100	P04114	2916+AGHIAWTSSGK	none	1113.56	22	3	ingel	6.15						0.452			0.6	0.841	1.349		0.258	0.178
H	MTD000063	Apolipoprotein B-100	P04114	2936+FSDEGTHESQISFTIEGPLTSFGLSNK	none	2927.38	50	3	ingel	18.26	0.513								0.194	0.459	0.593	0.709	0.627	0.559
H	MTD000063	Apolipoprotein B-100	P04114	2936+FSDEGTHESQISFTIEGPLTSFGLSNK	none	2927.38	50	4	ingel	18.26
H	MTD000063	Apolipoprotein B-100	P04114	2970+VNQNLVYESGSLNFSK	none	1797.89	27	2	ingel	12.56				0.081			0.325		0.223	0.218	0.255	0.182	0.262	0.207	0.185
H	MTD000063	Apolipoprotein B-100	P04114	2970+VNQNLVYESGSLNFSK	none	1797.89	27	3	ingel	12.56
H	MTD000063	Apolipoprotein B-100	P04114	2986+LEIQSQVDSQHVGHSVLTAK	none	2175.13	42	3	ingel	9.47					0.907								0.165
H	MTD000063	Apolipoprotein B-100	P04114	2986+LEIQSQVDSQHVGHSVLTAK	none	2175.13	42	4	ingel	9.47		0.817			0.885	0.615	0.617	0.689	0.288	0.127	0.308	0.253	0.166	0.096	0.162	0.148
H	MTD000063	Apolipoprotein B-100	P04114	3006+GMALFGEGK	none	908.44	17	2	ingel	11.26										0.214				0.389	0.367	0.597
H	MTD000063	Apolipoprotein B-100	P04114	3006+GxmALFGEGK	m:Oxidized methionine	924.44	17	2	ingel	8.07									2.643					0.362	1.876
H	MTD000063	Apolipoprotein B-100	P04114	3035+NSLFFSAQPFEITASTNNEGNLK	none	2528.22	44	2	ingel	17.89												0.557	0.551
H	MTD000063	Apolipoprotein B-100	P04114	3035+NSLFFSAQPFEITASTNNEGNLK	none	2528.22	44	3	ingel	17.89									0.315		0.321	0.394	0.341	0.306	0.3
H	MTD000063	Apolipoprotein B-100	P04114	305+KMGLAFESTK	none	1110.57	16	3	ingel	8.53
H	MTD000063	Apolipoprotein B-100	P04114	306+MGLAFESTK	none	982.48	15	2	ingel	10.36										0.327			0.307		0.519
H	MTD000063	Apolipoprotein B-100	P04114	306+xmGLAFESTK	m:Oxidized methionine	998.47	15	2	ingel	8.34														0.416
H	MTD000063	Apolipoprotein B-100	P04114	3068+IDFLNNYALFLSPSAQQASWQVSAR	none	2825.41	54	2	ingel	21.08									0.771
H	MTD000063	Apolipoprotein B-100	P04114	3068+IDFLNNYALFLSPSAQQASWQVSAR	none	2825.41	54	3	ingel	21.08					1.171				0.57	0.363	0.415	0.501	0.179	0.785
H	MTD000063	Apolipoprotein B-100	P04114	3068+IDFLNNYALFLSPSAQQASWQVSAR	none	2825.41	54	4	ingel	21.08														0.712
H	MTD000063	Apolipoprotein B-100	P04114	3137+LPYTIITTPPLKDFSLWEK	none	2261.23	23	2	ingel	19.98													0.361
H	MTD000063	Apolipoprotein B-100	P04114	3137+LPYTIITTPPLKDFSLWEK	none	2261.23	23	3	ingel	19.98						0.942			0.667	0.293	0.442	0.529	0.547	0.193
H	MTD000063	Apolipoprotein B-100	P04114	3137+LPYTIITTPPLKDFSLWEK	none	2261.23	23	4	ingel	19.98
H	MTD000063	Apolipoprotein B-100	P04114	3184+HSITNPLAVLCEFISQSIK	C:Carbamidomethylation	2156.13	35	2	ingel	23.64									0.23		0.453
H	MTD000063	Apolipoprotein B-100	P04114	3184+HSITNPLAVLCEFISQSIK	C:Carbamidomethylation	2156.13	35	3	ingel	23.64									0.23	0.292	0.455
H	MTD000063	Apolipoprotein B-100	P04114	3245+TFQIPGYTVPVVNVEVSPFTIEMSAFGYVFPK	none	3562.81	47	3	ingel	23.87													7.263
H	MTD000063	Apolipoprotein B-100	P04114	3245+TFQIPGYTVPVVNVEVSPFTIEMSAFGYVFPK	none	3562.81	47	4	ingel	23.87													2.88
H	MTD000063	Apolipoprotein B-100	P04114	3277+AVSMPSFSILGSDVR	none	1564.79	29	2	ingel	17.15									0.434	0.336	0.405	0.593	0.526	0.436	0.289	0.31
H	MTD000063	Apolipoprotein B-100	P04114	3277+AVSMPSFSILGSDVR	none	1564.79	29	3	ingel	17.15	0.034				0.396		0.59		0.189	0.217	0.205	0.394	0.196	0.293	0.177	0.468
H	MTD000063	Apolipoprotein B-100	P04114	3277+AVSMxpSFSILGSDVR	p:Hydroxylation	1580.79	29	2	ingel	14.53	0.037								0.041	0.264	0.209	0.409	0.324	0.358		0.319
H	MTD000063	Apolipoprotein B-100	P04114	3277+AVSMxpSFSILGSDVR	p:Hydroxylation	1580.79	29	3	ingel	14.53	0.694	0.614			1.182	0.929			0.084	0.168	0.328	0.426	0.147	0.184
H	MTD000063	Apolipoprotein B-100	P04114	3277+AVSxmPSFSILGSDVR	m:Oxidized methionine	1580.79	29	2	ingel	14.56	0.037						0.585		0.041	0.264	0.209	0.409	0.324	0.358	0.159	0.319
H	MTD000063	Apolipoprotein B-100	P04114	3277+AVSxmPSFSILGSDVR	m:Oxidized methionine	1580.79	29	3	ingel	14.56	0.694	0.614			1.182	0.929			0.084	0.168	0.328	0.426	0.147	0.184	0.247
H	MTD000063	Apolipoprotein B-100	P04114	3292+VPSYTLILPSLELPVLHVPR	none	2242.31	32	2	ingel	21.84									0.661	0.418	0.829	0.394	0.678
H	MTD000063	Apolipoprotein B-100	P04114	3292+VPSYTLILPSLELPVLHVPR	none	2242.31	32	3	ingel	21.84			0.937		1.194	0.768		0.681	0.216	0.254	0.181	0.359	0.159	0.172		0.117
H	MTD000063	Apolipoprotein B-100	P04114	3292+VPSYTLILPSLELPVLHVPR	none	2242.31	32	4	ingel	21.84	0.422	0.319							0.194	0.137	0.211	0.36	0.239
H	MTD000063	Apolipoprotein B-100	P04114	334+KLTISEQNIQR	none	1328.74	23	2	ingel	7.35
H	MTD000063	Apolipoprotein B-100	P04114	334+KLTISEQNIQR	none	1328.74	23	3	ingel	7.35						0.408	0.398		0.201	0.222	0.303		0.313	0.199	0.108	0.376
H	MTD000063	Apolipoprotein B-100	P04114	335+LTISEQNIQR	none	1200.65	23	2	ingel	8.38	-0.022	0.36	-0.03				0.277		0.095	0.077	0.11	1.139	0.37	0.236	0.064	0.757
H	MTD000063	Apolipoprotein B-100	P04114	335+LTISEQNIQR	none	1200.65	23	3	ingel	8.38													0.546	0.557
H	MTD000063	Apolipoprotein B-100	P04114	3395+LATALSLSNK	none	1016.59	18	2	ingel	9.5	-0.014	0.201							0.193	0.062	0.271	0.385	0.253	0.054		0.608
H	MTD000063	Apolipoprotein B-100	P04114	3420+NMEVSVATTTK	none	1179.58	16	2	ingel	7.41									0.97	0.745				0.16
H	MTD000063	Apolipoprotein B-100	P04114	3450+SKPTVSSSMEFK	none	1326.65	20	2	ingel	7.43					0.606								0.186
H	MTD000063	Apolipoprotein B-100	P04114	3450+SKPTVSSSMEFK	none	1326.65	20	3	ingel	7.43
H	MTD000063	Apolipoprotein B-100	P04114	3450+SKPTVSSSxmEFK	m:Oxidized methionine	1342.64	20	3	ingel	5.3
H	MTD000063	Apolipoprotein B-100	P04114	3481+LSLESLTSYFSIESSTK	none	1890.95	28	2	ingel	20.26							0.381		0.572	0.474	0.777	0.824	0.634	0.578	0.126
H	MTD000063	Apolipoprotein B-100	P04114	3481+LSLESLTSYFSIESSTK	none	1890.95	28	3	ingel	20.26	0.221	0.606					0.486		0.139	0.111	0.443	0.364	0.245	0.207	0.141
H	MTD000063	Apolipoprotein B-100	P04114	3508+EYSGTIASEANTYLNSK	none	1846.86	33	2	ingel	12.33
H	MTD000063	Apolipoprotein B-100	P04114	3508+EYSGTIASEANTYLNSK	none	1846.86	33	3	ingel	12.33
H	MTD000063	Apolipoprotein B-100	P04114	3548+ENFAGEATLQR	none	1234.59	28	2	ingel	8.44	-0.133	0.444	0.14	-0.193	0.298	0.321	0.381		0.148	0.023	0.088	0.037	0.035	0.157	0.107	0.227
H	MTD000063	Apolipoprotein B-100	P04114	3548+ENFAGEATLQR	none	1234.59	28	3	ingel	8.44					0.195				0.989				0.169	0.406
H	MTD000063	Apolipoprotein B-100	P04114	3559+IYSLWEHSTK	none	1262.63	15	2	ingel	10.62									3.798	2.871	0.507		4.03	3.067	1.019
H	MTD000063	Apolipoprotein B-100	P04114	3559+IYSLWEHSTK	none	1262.63	15	3	ingel	10.62									3.605	2.806	1.17	0.295		3.373	1.51	4.308
H	MTD000063	Apolipoprotein B-100	P04114	3569+NHLQLEGLFFTNGEHTSK	none	2071.01	31	2	ingel	14.2
H	MTD000063	Apolipoprotein B-100	P04114	3569+NHLQLEGLFFTNGEHTSK	none	2071.01	31	3	ingel	14.2									0.347						0.237
H	MTD000063	Apolipoprotein B-100	P04114	3569+NHLQLEGLFFTNGEHTSK	none	2071.01	31	4	ingel	14.2	0.402								0.105				0.222
H	MTD000063	Apolipoprotein B-100	P04114	3639+IHSGSFQSQVELSNDQEK	none	2031.95	42	2	ingel	8.19
H	MTD000063	Apolipoprotein B-100	P04114	3639+IHSGSFQSQVELSNDQEK	none	2031.95	42	3	ingel	8.19	0.423	0.6	0.437		0.604	0.689	0.806	0.864	0.112	0.05	0.059	0.282	0.111	0.085	0.076	0.15
H	MTD000063	Apolipoprotein B-100	P04114	3657+AHLDIAGSLEGHLR	none	1487.78	33	3	ingel	11.91
H	MTD000063	Apolipoprotein B-100	P04114	3657+AHLDIAGSLEGHLR	none	1487.78	33	4	ingel	11.91				0.145					0.283	0.316	0.747	0.128	0.235
H	MTD000063	Apolipoprotein B-100	P04114	3713+NPNGYSFSIPVK	none	1321.67	19	2	ingel	12.81									0.719						0.622
H	MTD000063	Apolipoprotein B-100	P04114	3725+VLADKFIIPGLK	none	1312.81	16	3	ingel	15.18
H	MTD000063	Apolipoprotein B-100	P04114	3737+LNDLNSVLVMPTFHVPFTDLQVPSCK	C:Carbamidomethylation	2970.5	36	3	ingel	20.93
H	MTD000063	Apolipoprotein B-100	P04114	3737+LNDLNSVLVMPTFHVPFTDLQVPSCK	C:Carbamidomethylation	2970.5	36	4	ingel	20.93
H	MTD000063	Apolipoprotein B-100	P04114	3737+LNDLNSVLVxmPTFHVPFTDLQVPSCK	C:Carbamidomethylation m:Oxidized methionine	2986.49	36	3	ingel	19.29
H	MTD000063	Apolipoprotein B-100	P04114	3737+LNDLNSVLVxmPTFHVPFTDLQVPSCK	C:Carbamidomethylation m:Oxidized methionine	2986.49	36	4	ingel	19.29
H	MTD000063	Apolipoprotein B-100	P04114	3763+LDFREIQIYK	none	1323.72	17	3	ingel	13.75
H	MTD000063	Apolipoprotein B-100	P04114	3773+KLRTSSFALNLPTLPEVK	none	2013.16	28	3	ingel	15.58
H	MTD000063	Apolipoprotein B-100	P04114	3773+KLRTSSFALNLPTLPEVK	none	2013.16	28	4	ingel	15.58			0.438								0.192
H	MTD000063	Apolipoprotein B-100	P04114	3776+TSSFALNLPTLPEVK	none	1615.88	24	2	ingel	17.71								0.362	0.353	0.386	0.254	0.733	0.225	0.888	0.236	0.051
H	MTD000063	Apolipoprotein B-100	P04114	3776+TSSFALNLPTLPEVK	none	1615.88	24	3	ingel	17.71			0.224	-0.153					0.733	0.625	0.15	0.027	0.389	1.264	0.292
H	MTD000063	Apolipoprotein B-100	P04114	3800+YSQPEDSLIPFFEITVPESQLTVSQFTLPK	none	3439.74	54	3	ingel	23.11									1.923	2.1		3.496			2.702	0.444
H	MTD000063	Apolipoprotein B-100	P04114	3800+YSQPEDSLIPFFEITVPESQLTVSQFTLPK	none	3439.74	54	4	ingel	23.11	0.657								0.131	1.678		2.668		1.142	1.53
H	MTD000063	Apolipoprotein B-100	P04114	3830+SVSDGIAALDLNAVANK	none	1656.87	35	2	ingel	14.68									0.327	0.249	0.265	0.344	0.221	0.305	0.275	0.225
H	MTD000063	Apolipoprotein B-100	P04114	3830+SVSDGIAALDLNAVANK	none	1656.87	35	3	ingel	14.68	0.494	0.686			0.657	0.571	0.647	0.702	0.119	0.099	0.218	0.267	0.118	0.057	0.144	0.11
H	MTD000063	Apolipoprotein B-100	P04114	3847+IADFELPTIIVPEQTIEIPSIK	none	2465.37	40	2	ingel	21.69									0.513	0.426		0.885	0.383	0.935	0.703	0.83
H	MTD000063	Apolipoprotein B-100	P04114	3847+IADFELPTIIVPEQTIEIPSIK	none	2465.37	40	3	ingel	21.69									0.391	0.346	0.542	0.558	0.395	0.218	0.272	0.538
H	MTD000063	Apolipoprotein B-100	P04114	3869+FSVPAGIVIPSFQALTAR	none	1873.05	36	2	ingel	20.83	0.506	0.665	0.715		0.964				0.108	0.075	0.16	0.289	0.156	0.426	0.262	0.201
H	MTD000063	Apolipoprotein B-100	P04114	3869+FSVPAGIVIPSFQALTAR	none	1873.05	36	3	ingel	20.83		0.679	0.824	0.374	0.994		0.784		0.216	0.167	0.179	0.085	0.149	0.206	0.146	0.3
H	MTD000063	Apolipoprotein B-100	P04114	3906+ADYVETVLDSTCSSTVQFLEYELNVLGTHK	C:Carbamidomethylation	3417.63	47	3	ingel	23.6												4.424		1.858
H	MTD000063	Apolipoprotein B-100	P04114	3906+ADYVETVLDSTCSSTVQFLEYELNVLGTHK	C:Carbamidomethylation	3417.63	47	4	ingel	23.6									1.315	1.377	0.911	2.78		0.429
H	MTD000063	Apolipoprotein B-100	P04114	3953+DFSAEYEEDGKYEGLQEWEGK	none	2508.06	47	3	ingel	13.37	0.47	0.776			0.727	0.93	0.975		0.172	0.142	0.362	0.357	0.197	0.164	0.121	0.22
H	MTD000063	Apolipoprotein B-100	P04114	3953+DFSAEYEEDGKYEGLQEWEGK	none	2508.06	47	4	ingel	13.37
H	MTD000063	Apolipoprotein B-100	P04114	3980+SPAFTDLHLR	none	1155.6	19	2	ingel	11.23									3.275				2.705	4.456
H	MTD000063	Apolipoprotein B-100	P04114	3980+SPAFTDLHLR	none	1155.6	19	3	ingel	11.23									4.332	3.585	5.464					5.064
H	MTD000063	Apolipoprotein B-100	P04114	3980+SPAFTDLHLRYQK	none	1574.82	24	4	ingel	10.4
H	MTD000063	Apolipoprotein B-100	P04114	3996+GISTSAASPAVGTVGMDMDEDDDFSK	none	2602.1	50	2	ingel	13.4									0.569		0.54	0.287
H	MTD000063	Apolipoprotein B-100	P04114	3996+GISTSAASPAVGTVGMDMDEDDDFSK	none	2602.1	50	3	ingel	13.4	0.633	0.869					1.006	0.85	0.16	0.163	0.683	0.361	0.286	0.329	0.185	0.113
H	MTD000063	Apolipoprotein B-100	P04114	3996+GISTSAASPAVGTVGMDxmDEDDDFSK	m:Oxidized methionine	2618.1	50	3	ingel	11.57														0.796
H	MTD000063	Apolipoprotein B-100	P04114	3996+GISTSAASPAVGTVGxmDMDEDDDFSK	m:Oxidized methionine	2618.1	50	3	ingel	12.13														0.796	1.312
H	MTD000063	Apolipoprotein B-100	P04114	3996+GISTSAASPAVGTVGxmDxmDEDDDFSK	m:Oxidized methionine	2634.09	50	3	ingel	10.22
H	MTD000063	Apolipoprotein B-100	P04114	401+VHANPLLIDVVTYLVALIPEPSAQQLR	none	2968.67	52	3	ingel	25.23
H	MTD000063	Apolipoprotein B-100	P04114	401+VHANPLLIDVVTYLVALIPEPSAQQLR	none	2968.67	52	4	ingel	25.23													0.572
H	MTD000063	Apolipoprotein B-100	P04114	4022+WNFYYSPQSSPDK	none	1617.71	23	2	ingel	13.02					0.553	0.829	0.923		0.304		0.361		0.115	0.2	0.14
H	MTD000063	Apolipoprotein B-100	P04114	4022+WNFYYSPQSSPDK	none	1617.71	23	3	ingel	13.02
H	MTD000063	Apolipoprotein B-100	P04114	4056+VNWEEEAASGLLTSLK	none	1745.88	32	2	ingel	19.07			0.712		0.725				0.24	0.237	0.13	0.234	0.096	0.436	0.361	0.408
H	MTD000063	Apolipoprotein B-100	P04114	4056+VNWEEEAASGLLTSLK	none	1745.88	32	3	ingel	19.07					0.702		0.728		0.233	0.206	0.294	0.398	0.158	0.227	0.113	0.288
H	MTD000063	Apolipoprotein B-100	P04114	4056+VNWEEEAASGLLTSLKDNVPK	none	2299.17	40	3	ingel	19.3													0.447
H	MTD000063	Apolipoprotein B-100	P04114	4088+YHWEHTGLTLR	none	1411.7	17	2	ingel	9.97
H	MTD000063	Apolipoprotein B-100	P04114	4088+YHWEHTGLTLR	none	1411.7	17	3	ingel	9.97													0.361
H	MTD000063	Apolipoprotein B-100	P04114	4088+YHWEHTGLTLR	none	1411.7	17	4	ingel	9.97					1.07				0.327		0.36		0.072
H	MTD000063	Apolipoprotein B-100	P04114	4106+RNLQNNAEWVYQGAIR	none	1930.98	37	3	ingel	11.61									0.395				0.304		0.254
H	MTD000063	Apolipoprotein B-100	P04114	4107+NLQNNAEWVYQGAIR	none	1774.87	34	2	ingel	13.49	0.596	0.767	0.784	0.618					0.143	0.108	0.185	0.054	0.221	0.361	0.289	0.235
H	MTD000063	Apolipoprotein B-100	P04114	4107+NLQNNAEWVYQGAIR	none	1774.87	34	3	ingel	13.49		0.91				0.889	0.589	1.053	0.201	0.191	0.277	0.29	0.253	0.129	0.072	0.181
H	MTD000063	Apolipoprotein B-100	P04114	4122+QIDDIDVR	none	972.49	16	2	ingel	8.19					-0.066					0.531			0.197	0.683	0.829	3.328
H	MTD000063	Apolipoprotein B-100	P04114	4133+AASGTTGTYQEWK	none	1398.64	24	2	ingel	7.63	-0.051	0.391			-0.013	0.36	0.592		0.179	0.061	0.28		0.146	0.169	0.186	0.756
H	MTD000063	Apolipoprotein B-100	P04114	4133+AASGTTGTYQEWK	none	1398.64	24	3	ingel	7.63
H	MTD000063	Apolipoprotein B-100	P04114	4146+DKAQNLYQELLTQEGQASFQGLK	none	2608.31	51	3	ingel	17.26						1.046			0.345	0.372	0.598	0.55	0.365	0.12
H	MTD000063	Apolipoprotein B-100	P04114	4146+DKAQNLYQELLTQEGQASFQGLK	none	2608.31	51	4	ingel	17.26											0.918	0.429	0.962
H	MTD000063	Apolipoprotein B-100	P04114	4148+AQNLYQELLTQEGQASFQGLK	none	2365.19	48	2	ingel	18.02									0.795	0.685			0.648	0.349
H	MTD000063	Apolipoprotein B-100	P04114	4148+AQNLYQELLTQEGQASFQGLK	none	2365.19	48	3	ingel	18.02		0.826	0.915	0.632	0.845		0.855		0.228	0.166	0.093	0.188	0.157	0.303	0.196	0.396
H	MTD000063	Apolipoprotein B-100	P04114	4148+AQNLYQELLTQEGQASFQGLKDNVFDGLVR	none	3380.7	61	3	ingel	21									0.866				1.344
H	MTD000063	Apolipoprotein B-100	P04114	4148+AQNLYQELLTQEGQASFQGLKDNVFDGLVR	none	3380.7	61	4	ingel	21													0.839
H	MTD000063	Apolipoprotein B-100	P04114	4188+HLIDSLIDFLNFPR	none	1698.91	22	2	ingel	22.62									0.311		0.259
H	MTD000063	Apolipoprotein B-100	P04114	4188+HLIDSLIDFLNFPR	none	1698.91	22	3	ingel	22.62	0								0.169		0.311
H	MTD000063	Apolipoprotein B-100	P04114	4202+FQFPGKPGIYTR	none	1409.75	19	2	ingel	11.52
H	MTD000063	Apolipoprotein B-100	P04114	4202+FQFPGKPGIYTR	none	1409.75	19	3	ingel	11.52						0.411	0.513		0.336	0.328	0.363	0.645	0.349	0.168	0.116	0.39
H	MTD000063	Apolipoprotein B-100	P04114	4214+EELCTMFIR	C:Carbamidomethylation	1197.55	16	2	ingel	14.05										1.124		2.391		1.164	1.131
H	MTD000063	Apolipoprotein B-100	P04114	4214+EELCTMFIR	C:Carbamidomethylation	1197.55	16	3	ingel	14.05
H	MTD000063	Apolipoprotein B-100	P04114	4214+EELCTxmFIR	C:Carbamidomethylation m:Oxidized methionine	1213.55	16	2	ingel	11.4					0.436				0.334		0.743		0.121	0.516	0.738
H	MTD000063	Apolipoprotein B-100	P04114	4223+EVGTVLSQVYSK	none	1308.69	19	2	ingel	11.56		0.016								0.11			0.303	0.415	0.327	0.424
H	MTD000063	Apolipoprotein B-100	P04114	4223+EVGTVLSQVYSK	none	1308.69	19	3	ingel	11.56		0.687			0.478	0.744			0.478	0.183	0.223	0.418	0.034	0.091	0.59
H	MTD000063	Apolipoprotein B-100	P04114	4262+LIDVISMYRELLKDLSK	none	2035.14	24	2	ingel	23.33									0.32	0.434		1.115	0.491	0.548
H	MTD000063	Apolipoprotein B-100	P04114	4262+LIDVISMYRELLKDLSK	none	2035.14	24	3	ingel	23.33	0.692	0.779	1.05						0.162	0.1	0.048	0.238	0.713	0.335		0.786
H	MTD000063	Apolipoprotein B-100	P04114	4298+NLQDLLQFIFQLIEDNIK	none	2203.19	30	2	ingel	26.25
H	MTD000063	Apolipoprotein B-100	P04114	4298+NLQDLLQFIFQLIEDNIK	none	2203.19	30	3	ingel	26.25													0.454
H	MTD000063	Apolipoprotein B-100	P04114	4359+FNEFIQNELQEASQELQQIHQYIMALR	none	3319.63	67	3	ingel	23.91													1.109
H	MTD000063	Apolipoprotein B-100	P04114	4359+FNEFIQNELQEASQELQQIHQYIMALR	none	3319.63	67	4	ingel	23.91													1.616
H	MTD000063	Apolipoprotein B-100	P04114	4386+EEYFDPSIVGWTVK	none	1668.8	21	2	ingel	17.38								0.742	0.435	0.304	0.487		0.321	0.392	0.286	0.182
H	MTD000063	Apolipoprotein B-100	P04114	4386+EEYFDPSIVGWTVK	none	1668.8	21	3	ingel	17.38		0.287							0.308	0.182	0.252	0.328	0.278	0.519	0.453	0.429
H	MTD000063	Apolipoprotein B-100	P04114	440+ATLYALSHAVNNYHK	none	1700.86	27	3	ingel	10.09													0.354
H	MTD000063	Apolipoprotein B-100	P04114	440+ATLYALSHAVNNYHK	none	1700.86	27	4	ingel	10.09		0.83	0.855	0.929	0.731				0.354	0.179	0.036	0.184	0.152
H	MTD000063	Apolipoprotein B-100	P04114	4420+DFHSEYIVSASNFTSQLSSQVEQFLHR	none	3155.49	57	3	ingel	22.34
H	MTD000063	Apolipoprotein B-100	P04114	4420+DFHSEYIVSASNFTSQLSSQVEQFLHR	none	3155.49	57	4	ingel	22.34									0.904
H	MTD000063	Apolipoprotein B-100	P04114	4447+NIQEYLSILTDPDGK	none	1704.86	25	2	ingel	19					0.674				0.593	0.462	0.482	0.647	0.138	0.518	0.255	0.382
H	MTD000063	Apolipoprotein B-100	P04114	4447+NIQEYLSILTDPDGK	none	1704.86	25	3	ingel	19				0.381	0.629	0.717	0.783	1.225	0.396	0.233	0.642	0.089	0.164	0.13	0.077	0.169
H	MTD000063	Apolipoprotein B-100	P04114	4466+IAELSATAQEIIK	none	1385.78	31	2	ingel	13.41	0.03	0.353	0.117	-0.284	0.009		0.431	0.688	0.154	0.156	0.16	0.177	0.057	0.309	0.193	0.137
H	MTD000063	Apolipoprotein B-100	P04114	4466+IAELSATAQEIIK	none	1385.78	31	3	ingel	13.41	0.308	0.617		0.373	0.437	0.747	0.768		0.158	0.187	0.273	0.17	0.139	0.193	0.147	0.394
H	MTD000063	Apolipoprotein B-100	P04114	4486+KIISDYHQQFR	none	1433.74	22	3	ingel	6.85													0.606
H	MTD000063	Apolipoprotein B-100	P04114	4486+KIISDYHQQFR	none	1433.74	22	4	ingel	6.85													0.421
H	MTD000063	Apolipoprotein B-100	P04114	4487+IISDYHQQFR	none	1305.65	21	2	ingel	7.46														0.352
H	MTD000063	Apolipoprotein B-100	P04114	4487+IISDYHQQFR	none	1305.65	21	3	ingel	7.46	0.246	0.524				0.592	0.563		0.122	0.166	0.315	0.317	0.35	0.179	0.021	0.325
H	MTD000063	Apolipoprotein B-100	P04114	4499+LQDFSDQLSDYYEK	none	1749.77	26	2	ingel	13.23									0.274	0.223	0.28	0.331	0.231	0.495	0.39	0.441
H	MTD000063	Apolipoprotein B-100	P04114	4499+LQDFSDQLSDYYEK	none	1749.77	26	3	ingel	13.23		0.844	0.604				0.761		0.263	0.057	0.112	0.265	0.343	0.23	0.17	0.322
H	MTD000063	Apolipoprotein B-100	P04114	4520+LIDLSIQNYHTFLIYITELLK	none	2549.41	26	3	ingel	24.12														0.728
H	MTD000063	Apolipoprotein B-100	P04114	4520+LIDLSIQNYHTFLIYITELLK	none	2549.41	26	4	ingel	24.12
H	MTD000063	Apolipoprotein B-100	P04114	4520+LIDLSIQNYHTFLIYITELLKK	none	2677.51	27	4	ingel	23.3														0.424
H	MTD000063	Apolipoprotein B-100	P04114	4541+KLQSTTVMNPYMK	none	1539.78	16	3	ingel	9.22
H	MTD000063	Apolipoprotein B-100	P04114	4542+LQSTTVMNPYMK	none	1411.68	16	2	ingel	10.43														0.358
H	MTD000063	Apolipoprotein B-100	P04114	4542+LQSTTVMNxpYMK	p:Hydroxylation	1427.68	16	2	ingel	8.6
H	MTD000063	Apolipoprotein B-100	P04114	4554+LAPGELTIIL	none	1038.63	17	2	ingel	20.39										0.163			0.385	0.432	0.245	0.223
H	MTD000063	Apolipoprotein B-100	P04114	491+VIGNMGQTMEQLTPELK	none	1887.94	30	2	ingel	15.34									0.567	0.428	0.586	0.617	0.381	0.354	0.295
H	MTD000063	Apolipoprotein B-100	P04114	491+VIGNMGQTMEQLTPELK	none	1887.94	30	3	ingel	15.34		0.506	0.263	-0.116	0.374				0.248	0.131	0.126	0.165	0.196	0.236	0.335	0.258
H	MTD000063	Apolipoprotein B-100	P04114	491+VIGNMGQTxmEQLTPELK	m:Oxidized methionine	1903.94	30	2	ingel	11.95														0.266
H	MTD000063	Apolipoprotein B-100	P04114	491+VIGNMGQTxmEQLTPELK	m:Oxidized methionine	1903.94	30	3	ingel	11.95									1.753	1.293	1.686	1.536				1.351
H	MTD000063	Apolipoprotein B-100	P04114	491+VIGNxmGQTMEQLTPELK	m:Oxidized methionine	1903.94	30	2	ingel	12.47														0.266
H	MTD000063	Apolipoprotein B-100	P04114	491+VIGNxmGQTMEQLTPELK	m:Oxidized methionine	1903.94	30	3	ingel	12.47							0.868		1.753	1.293	1.686	1.536			0.14	1.351
H	MTD000063	Apolipoprotein B-100	P04114	491+VIGNxmGQTxmEQLTPELK	m:Oxidized methionine	1919.93	30	3	ingel	10.14														0.208
H	MTD000063	Apolipoprotein B-100	P04114	51+KYTYNYEAESSSGVPGTADSR	none	2281.01	43	3	ingel	8.08						0.947			0.206		0.315		0.224	0.165
H	MTD000063	Apolipoprotein B-100	P04114	513+CVQSTKPSLMIQK	C:Carbamidomethylation	1518.79	22	3	ingel	7.86			0.199						0.611		0.199		0.295	0.518
H	MTD000063	Apolipoprotein B-100	P04114	52+YTYNYEAESSSGVPGTADSR	none	2152.92	42	2	ingel	9.07											0.252		0.389	0.325	0.273
H	MTD000063	Apolipoprotein B-100	P04114	52+YTYNYEAESSSGVPGTADSR	none	2152.92	42	3	ingel	9.07	0.365				0.717			0.959	0.142	0.246	0.284	0.253	0.14	0.254	0.242	0.186
H	MTD000063	Apolipoprotein B-100	P04114	538+DKDQEVLLQTFLDDASPGDK	none	2233.07	37	2	ingel	17.95
H	MTD000063	Apolipoprotein B-100	P04114	538+DKDQEVLLQTFLDDASPGDK	none	2233.07	37	3	ingel	17.95										1.17
H	MTD000063	Apolipoprotein B-100	P04114	538+DKDQEVLLQTFLDDASPGDKR	none	2389.18	40	3	ingel	16.91													0.275
H	MTD000063	Apolipoprotein B-100	P04114	538+DKDQEVLLQTFLDDASPGDKR	none	2389.18	40	4	ingel	16.91		0.764			0.928	0.647		1.059	0.236	0.162	0.204	0.251	0.138	0.16	0.219	0.16
H	MTD000063	Apolipoprotein B-100	P04114	559+LAAYLMLMR	none	1080.58	16	2	ingel	16.82										0.178					0.394	1.533
H	MTD000063	Apolipoprotein B-100	P04114	559+LAAYLMLxmR	m:Oxidized methionine	1096.58	16	2	ingel	13.69										0.299
H	MTD000063	Apolipoprotein B-100	P04114	559+LAAYLxmLMR	m:Oxidized methionine	1096.58	16	2	ingel	14.7										0.299					0.278
H	MTD000063	Apolipoprotein B-100	P04114	559+LAAYLxmLxmR	m:Oxidized methionine	1112.57	16	2	ingel	11.83														0.554	0.538
H	MTD000063	Apolipoprotein B-100	P04114	577+IVQILPWEQNEQVK	none	1722.93	29	2	ingel	15.47								0.193	0.326	0.306	0.559	0.523	0.372	0.409	0.334	0.127
H	MTD000063	Apolipoprotein B-100	P04114	577+IVQILPWEQNEQVK	none	1722.93	29	3	ingel	15.47	0.218	0.493			0.662	0.622	0.586		0.174	0.124	0.279	0.279	0.173	0.182	0.139	0.209
H	MTD000063	Apolipoprotein B-100	P04114	591+NFVASHIANILNSEELDIQDLK	none	2482.27	44	3	ingel	19.27		0.711		0.366	0.786	0.866			0.236	0.168	0.526	0.154	0.171	0.078
H	MTD000063	Apolipoprotein B-100	P04114	591+NFVASHIANILNSEELDIQDLK	none	2482.27	44	4	ingel	19.27									0.26		0.336		0.342
H	MTD000063	Apolipoprotein B-100	P04114	591+NFVASHIANILNSEELDIQDLKK	none	2610.37	44	3	ingel	17.92					1.08				0.287		0.538		0.193
H	MTD000063	Apolipoprotein B-100	P04114	591+NFVASHIANILNSEELDIQDLKK	none	2610.37	44	4	ingel	17.92		0.758			0.982				0.289	0.112	0.371	0.224	0.172
H	MTD000063	Apolipoprotein B-100	P04114	617+EALKESQLPTVMDFR	none	1762.89	30	3	ingel	14.01											0.432	0.413	0.514		0.642
H	MTD000063	Apolipoprotein B-100	P04114	621+ESQLPTVMDFR	none	1321.63	21	2	ingel	14.25									0.321	0.229	0.435		0.43	0.433	0.287	0.462
H	MTD000063	Apolipoprotein B-100	P04114	621+ESQLPTVMDFR	none	1321.63	21	3	ingel	14.25									0.272	0.41	0.585	0.769	0.336	1.041	0.356	0.608
H	MTD000063	Apolipoprotein B-100	P04114	621+ESQLPTVxmDFR	m:Oxidized methionine	1337.63	21	2	ingel	11.67	0.393								0.2	0.445	0.506		0.232	0.645
H	MTD000063	Apolipoprotein B-100	P04114	621+ESQLxpTVMDFR	p:Hydroxylation	1337.63	21	2	ingel	11.62	0.393								0.2	0.445	0.506		0.232	0.645	0.469
H	MTD000063	Apolipoprotein B-100	P04114	642+SVSLPSLDPASAK	none	1270.68	28	2	ingel	12.3		0.365			0.07				0.201	0.184	0.258	0.268	0.091	0.231	0.215	0.182
H	MTD000063	Apolipoprotein B-100	P04114	642+SVSLPSLDPASAK	none	1270.68	28	3	ingel	12.3
H	MTD000063	Apolipoprotein B-100	P04114	655+IEGNLIFDPNNYLPK	none	1745.9	23	2	ingel	17.91									0.603	0.475	0.663	0.741	0.503	0.612	0.403	0.522
H	MTD000063	Apolipoprotein B-100	P04114	655+IEGNLIFDPNNYLPK	none	1745.9	23	3	ingel	17.91	0.23	0.533	0.346		0.598		0.411		0.191	0.116	0.144	0.312	0.179	0.219	0.066	0.337
H	MTD000063	Apolipoprotein B-100	P04114	675+TTLTAFGFASADLIEIGLEGK	none	2153.13	36	2	ingel	23.31							0.721		0.46	0.413	0.525	0.749		0.369	0.184
H	MTD000063	Apolipoprotein B-100	P04114	675+TTLTAFGFASADLIEIGLEGK	none	2153.13	36	3	ingel	23.31						0.97	0.603		0.364	0.207	0.351	0.25		0.131	0.046	0.232
H	MTD000063	Apolipoprotein B-100	P04114	696+GFEPTLEALFGK	none	1307.68	21	2	ingel	19.03		0.48			0.495		0.371		0.257	0.183	0.262	0.413	0.18	0.277	0.2	0.172
H	MTD000063	Apolipoprotein B-100	P04114	696+GFEPTLEALFGK	none	1307.68	21	3	ingel	19.03	0.164				0.431		0.682		0.169	0.254	0.215	0.211	0.197	0.225	0.14	0.702
H	MTD000063	Apolipoprotein B-100	P04114	708+QGFFPDSVNK	none	1137.55	17	2	ingel	10.94										0.437			0.346	0.213		0.975
H	MTD000063	Apolipoprotein B-100	P04114	718+ALYWVNGQVPDGVSK	none	1631.83	24	3	ingel	13.42
H	MTD000063	Apolipoprotein B-100	P04114	743+DDKHEQDMVNGIMLSVEK	none	2086.97	33	3	ingel	13.9
H	MTD000063	Apolipoprotein B-100	P04114	743+DDKHEQDMVNGIMLSVEK	none	2086.97	33	4	ingel	13.9										0.409
H	MTD000063	Apolipoprotein B-100	P04114	779+ILGEELGFASLHDLQLLGK	none	2052.13	35	2	ingel	19.64					0.832				0.353	0.411	0.516	0.673	0.125
H	MTD000063	Apolipoprotein B-100	P04114	779+ILGEELGFASLHDLQLLGK	none	2052.13	35	3	ingel	19.64	0.702	0.822	0.842		0.867			0.713	0.12	0.156	0.135	0.247	0.104	0.247		0.08
H	MTD000063	Apolipoprotein B-100	P04114	80+VELEVPQLCSFILK	C:Carbamidomethylation	1673.91	23	2	ingel	19.91									0.595	0.421		0.741	0.56	0.299
H	MTD000063	Apolipoprotein B-100	P04114	80+VELEVPQLCSFILK	C:Carbamidomethylation	1673.91	23	3	ingel	19.91			0.349						0.354	0.252	0.172	0.503	0.411	0.333
H	MTD000063	Apolipoprotein B-100	P04114	805+TLQGIPQMIGEVIR	none	1553.86	27	2	ingel	19.11					0.457				0.343	0.317	0.394	0.501	0.131	0.438	0.455	0.426
H	MTD000063	Apolipoprotein B-100	P04114	805+TLQGIPQMIGEVIR	none	1553.86	27	3	ingel	19.11						0.683		1.007	0.213	0.213	0.433	0.297	0.294	0.19	0.351	0.178
H	MTD000063	Apolipoprotein B-100	P04114	805+TLQGIPQxmIGEVIR	m:Oxidized methionine	1569.85	27	2	ingel	15.3		0.136			0.087				0.285	0.134	0.552		0.045	0.339		0.399
H	MTD000063	Apolipoprotein B-100	P04114	805+TLQGIPQxmIGEVIR	m:Oxidized methionine	1569.85	27	3	ingel	15.3								0.956	0.803	0.486	0.88	0.863	0.678	1.054		0.099
H	MTD000063	Apolipoprotein B-100	P04114	805+TLQGIxpQMIGEVIR	p:Hydroxylation	1569.85	27	2	ingel	15.32		0.136			0.087				0.285	0.134	0.552		0.045	0.339	0.443	0.399
H	MTD000063	Apolipoprotein B-100	P04114	805+TLQGIxpQMIGEVIR	p:Hydroxylation	1569.85	27	3	ingel	15.32								0.956	0.803	0.486	0.88	0.863	0.678	1.054	0.622	0.099
H	MTD000063	Apolipoprotein B-100	P04114	823+NDFFLHYIFMENAFELPTGAGLQLQISSSGVIAPGAK	none	3982	71	3	ingel	22.92
H	MTD000063	Apolipoprotein B-100	P04114	823+NDFFLHYIFMENAFELPTGAGLQLQISSSGVIAPGAK	none	3982	71	4	ingel	22.92														1.276
H	MTD000063	Apolipoprotein B-100	P04114	864+LEVANMQAELVAKPSVSVEFVTNMGIIIPDFAR	none	3587.87	64	3	ingel	22.42
H	MTD000063	Apolipoprotein B-100	P04114	864+LEVANMQAELVAKPSVSVEFVTNMGIIIPDFAR	none	3587.87	64	4	ingel	22.42														3.72
H	MTD000063	Apolipoprotein B-100	P04114	864+LEVANMQAELVAKxpSVSVEFVTNMGIIIPDFAR	p:Hydroxylation	3603.87	64	4	ingel	21.68
H	MTD000063	Apolipoprotein B-100	P04114	897+SGVQMNTNFFHESGLEAHVALK	none	2415.16	44	4	ingel	14.15									0.269	0.216	0.34		0.234	0.347
H	MTD000063	Apolipoprotein B-100	P04114	897+SGVQxmNTNFFHESGLEAHVALK	m:Oxidized methionine	2431.16	44	4	ingel	12.58		0.692								0.142
H	MTD000063	Apolipoprotein B-100	P04114	935+LLSGGNTLHLVSTTK	none	1539.86	18	2	ingel	10.77					0.317	0.173	0.597						0.096	0.115	0.13
H	MTD000063	Apolipoprotein B-100	P04114	935+LLSGGNTLHLVSTTK	none	1539.86	18	3	ingel	10.77						0.472	0.402		0.307	0.243	0.4	0.542	0.51	0.182	0.102	0.527
H	MTD000063	Apolipoprotein B-100	P04114	950+TEVIPPLIENR	none	1279.71	22	2	ingel	13.22		0.109							0.234	0.172	0.343		0.253	0.356	0.259	0.248
H	MTD000063	Apolipoprotein B-100	P04114	950+TEVIPPLIENR	none	1279.71	22	3	ingel	13.22						0.637			0.27	0.229	0.414	0.415	0.249	0.144	0.813	0.205
H	MTD000063	Apolipoprotein C-III	P02656	45+DALSSVQESQVAQQAR	none	1715.84	47	3	ingel	8.88
H	MTD000063	Apolipoprotein E	P02649	281+SWFEPLVEDMQR	none	1535.71	25	2	ingel	17.9
H	MTD000063	Apolipoprotein E	P02649	57+WVQTLSEQVQEELLSSQVTQELR	none	2729.39	51	2	ingel	19.35
H	MTD000063	Apolipoprotein E	P02649	57+WVQTLSEQVQEELLSSQVTQELR	none	2729.39	51	3	ingel	19.35
H	MTD000063	Keratin, type II cytoskeletal 1	P04264	344+SLDLDSIIAEVK	none	1301.71	21	2	ingel	18.7											0.321

## Sheet: PROTEIN OUTPUT
Species	Code	Protein	Accession#	Target RT	Mean Peptide Count	Protein f - Base7000-1000H	Protein f - Base7001-1001H	Protein f - Base7002-1002H	Protein f - Base7003-1003H	Protein f - W12_7000-1004H	Protein f - W12_7001-1005H	Protein f - W12_7002-1006H	Protein f - W12_7003-1007H	Protein SD - Base7000-1000H	Protein SD - Base7001-1001H	Protein SD - Base7002-1002H	Protein SD - Base7003-1003H	Protein SD - W12_7000-1004H	Protein SD - W12_7001-1005H	Protein SD - W12_7002-1006H	Protein SD - W12_7003-1007H	Count - Base7000-1000H	Count - Base7001-1001H	Count - Base7002-1002H	Count - Base7003-1003H	Count - W12_7000-1004H	Count - W12_7001-1005H	Count - W12_7002-1006H	Count - W12_7003-1007H	BW - Base7000-1000H	BW - Base7001-1001H	BW - Base7002-1002H	BW - Base7003-1003H	BW - W12_7000-1004H	BW - W12_7001-1005H	BW - W12_7002-1006H	BW - W12_7003-1007H	Uniprot Link
H	MTD000063	Apolipoprotein B-100	P04114	10.68	55.9	0.317	0.533	0.355	0.09	0.561	0.681	0.587	0.715	0.252	0.24	0.322	0.311	0.343	0.216	0.189	0.274	65	79	38	27	76	73	60	29	0.00215232	0.00279304	0.00168292	0.00148683	0.00212749	0.00227914	0.00281181	0.00170208	http://www.uniprot.org/uniprot/P04114
H	MTD000063	Apolipoprotein A-I	P02647	15.73																		0	0	0	0	0	0	0	0	0.00215232	0.00279304	0.00168292	0.00148683	0.00212749	0.00227914	0.00281181	0.00170208	http://www.uniprot.org/uniprot/P02647
H	MTD000063	Apolipoprotein A-II	P02652	21.98																		0	0	0	0	0	0	0	0	0.00215232	0.00279304	0.00168292	0.00148683	0.00212749	0.00227914	0.00281181	0.00170208	http://www.uniprot.org/uniprot/P02652
H	MTD000063	Apolipoprotein C-III	P02656	8.88																		0	0	0	0	0	0	0	0	0.00215232	0.00279304	0.00168292	0.00148683	0.00212749	0.00227914	0.00281181	0.00170208	http://www.uniprot.org/uniprot/P02656
H	MTD000063	Apolipoprotein E	P02649	17.9																		0	0	0	0	0	0	0	0	0.00215232	0.00279304	0.00168292	0.00148683	0.00212749	0.00227914	0.00281181	0.00170208	http://www.uniprot.org/uniprot/P02649
H	MTD000063	Keratin, type II cytoskeletal 1	P04264	18.7																		0	0	0	0	0	0	0	0	0.00215232	0.00279304	0.00168292	0.00148683	0.00212749	0.00227914	0.00281181	0.00170208	http://www.uniprot.org/uniprot/P04264

## Sheet: PARAMETERS
Parameter	Value
Rt Difference Filter	1.5
Total Abundance Filter	30000
M Difference Criteria	0.5, 0.35, 0.25, 0.2
SILAC Masses	4
RMS Error Filter	0.015
DB Score Filter	1
Base Peak Abundance Filter	30000
%Theo EM0 Upper Limit	1.4
%Theo EM0 Lower Limit	-0.4
Peptides Std Dev Filter	2
Isotopomer Std Dev Filter	0.2
Use All Isotopomers for f	0
Combine peptides	1
Minimum MIDA	human25
Upper limit Sample:SILAC ratio	20
Lower limit Sample:SILAC ratio	0.02
SILAC Std Dev Filter	2
Saturation Limit	10000000
Offset Correction Slope	1
Offset Correction Intercept	0

## Sheet: PROJECT DETAILS
Parameter	Value
Project Leader	Hellerstein
Processed By	Mohamad/Narpal
Project Code	ApoB Kinetics
Notebook Code	MTD000063
Tissue/Fluid	Plasma
Prep	Ingel
