# Supplementary material for: Acetyl-CoA carboxylase inhibitor increases LDL-apoB production rate in NASH with cirrhosis: prevention by fenofibrate
Source: J Lipid Res. 2023 Feb 2;64(3):100339. doi: 10.1016/j.jlr.2023.100339 (PMC10017426; doi:10.1016/j.jlr.2023.100339)
Supplement: Data filter 7 [file mmc7.xlsx]

## Sheet: PEPTIDE OUTPUT
Species	Code	Protein	Accession#	Sequence	Modifications	Mass	n	Charge	Fraction	Target RT	Filtered Avg f - Base7004-1000H	Filtered Avg f - Base7006-1002H	Filtered Avg f - Base7007-1003H	Filtered Avg f - W127004-1004H	Filtered Avg f - W127006-1006H	Filtered Avg f - W127007-1007H	Filtered Avg f - Base7009-1008H	Filtered Avg f - W127009-1009H	Isotopomer SD - Base7004-1000H	Isotopomer SD - Base7006-1002H	Isotopomer SD - Base7007-1003H	Isotopomer SD - W127004-1004H	Isotopomer SD - W127006-1006H	Isotopomer SD - W127007-1007H	Isotopomer SD - Base7009-1008H	Isotopomer SD - W127009-1009H
H	MTD000067	60 kDa heat shock protein, mitochondrial	P10809	38+ALMLQGVDLLADAVAVTMGPK	none	2112.13	37	3	ingel	24.82
H	MTD000067	60 kDa heat shock protein, mitochondrial	P10809	527+TALLDAAGVASLLTTAEVVVTEIPK	none	2481.39	44	3	ingel	26.32
H	MTD000067	ATP synthase subunit alpha, mitochondrial	P25705	442+EVAAFAQFGSDLDAATQQLLSR	none	2337.16	53	2	ingel	22.98
H	MTD000067	ATP synthase subunit alpha, mitochondrial	P25705	442+EVAAFAQFGSDLDAATQQLLSR	none	2337.16	53	3	ingel	22.98														1.02
H	MTD000067	ATP synthase subunit beta, mitochondrial	P06576	433+SLQDIIAILGMDELSEEDKLTVSR	none	2674.37	47	3	ingel	23.54
H	MTD000067	Actin, alpha skeletal muscle	P68133	121+MTQIMFETFNVPAMYVAIQAVLSLYASGR	none	3250.62	53	3	ingel	26.47									0.37
H	MTD000067	Actin, alpha skeletal muscle	P68133	121+MTQIMFETFNVPAMYVAIQAVLSLYASGR	none	3250.62	53	4	ingel	26.47
H	MTD000067	Actin, alpha skeletal muscle	P68133	218+LCYVALDFENEMATAASSSSLEK	C:Carbamidomethylation	2535.15	49	3	ingel	19.18
H	MTD000067	Actin, alpha skeletal muscle	P68133	331+IIAPPERKYSVWIGGSILASLSTFQQMWITK	none	3519.9	53	4	ingel	24.19
H	MTD000067	Actin, alpha skeletal muscle	P68133	338+KYSVWIGGSILASLSTFQQMWITK	none	2743.44	35	3	ingel	24.65		0.089							0.206	0.068	0.542	0.285		0.738	0.256	0.413
H	MTD000067	Actin, alpha skeletal muscle	P68133	339+YSVWIGGSILASLSTFQQMWITK	none	2615.35	34	3	ingel	25.96		0.211							0.381	0.19	0.281	0.289	0.349	0.325	0.206	0.265
H	MTD000067	Actin, alpha skeletal muscle	P68133	339+YSVWIGGSILASLSTFQQMWITKQEYDEAGPSIVHR	none	4097.04	67	4	ingel	24.34
H	MTD000067	Actin, alpha skeletal muscle	P68133	339+YSVWIGGSILASLSTFQQxmWITK	m:Oxidized methionine	2631.34	34	3	ingel	24.95
H	MTD000067	Apolipoprotein A-I	P02647	185+THLAPYSDELR	none	1300.64	23	3	ingel	4.13
H	MTD000067	Apolipoprotein A-I	P02647	231+AKPALEDLR	none	1011.57	22	3	ingel	3.22
H	MTD000067	Apolipoprotein A-I	P02647	240+QGLLPVLESFK	none	1229.7	18	2	ingel	18.72
H	MTD000067	Apolipoprotein A-I	P02647	251+VSFLSALEEYTK	none	1385.71	20	2	ingel	19.68	0.862							0.623	0.066					0.857	0.89	0.146
H	MTD000067	Apolipoprotein A-I	P02647	52+DYVSQFEGSALGK	none	1399.66	26	2	ingel	11.55
H	MTD000067	Apolipoprotein A-I	P02647	70+LLDNWDSVTSTFSK	none	1611.78	17	2	ingel	15.38
H	MTD000067	Apolipoprotein B-100	P04114	1001+LELELRPTGEIEQYSVSATYELQR	none	2823.43	54	3	ingel	16.46	0.723		0.95		0.847	1.215	0.288	0.516	0.143		0.096		0.078	0.199	0.147	0.131
H	MTD000067	Apolipoprotein B-100	P04114	1001+LELELRPTGEIEQYSVSATYELQR	none	2823.43	54	4	ingel	16.46					0.668				0.276				0.104
H	MTD000067	Apolipoprotein B-100	P04114	101+EVYGFNPEGK	none	1138.53	18	2	ingel	5.71	0.265	0.068	0.359	0.733	0.387	0.514	0.205		0.071	0.117	0.144	0.134	0.053	0.186	0.101	0.255
H	MTD000067	Apolipoprotein B-100	P04114	1056+QSMTLSSEVQIPDFDVDLGTILR	none	2563.28	40	2	ingel	22.95							0.386						0.275	0.377	0.167
H	MTD000067	Apolipoprotein B-100	P04114	1056+QSMTLSSEVQIPDFDVDLGTILR	none	2563.28	40	3	ingel	22.95	0.651						0.356		0.162	0.205	0.212	0.275		0.281	0.182	0.237
H	MTD000067	Apolipoprotein B-100	P04114	1056+QSxmTLSSEVQIPDFDVDLGTILR	m:Oxidized methionine	2579.28	40	2	ingel	22.3					0.918								0.042
H	MTD000067	Apolipoprotein B-100	P04114	1056+QSxmTLSSEVQIPDFDVDLGTILR	m:Oxidized methionine	2579.28	40	3	ingel	22.3					0.762						0.3		0.162	0.258	0.298	0.324
H	MTD000067	Apolipoprotein B-100	P04114	1101+ITEVALMGHLSCDTK	C:Carbamidomethylation	1673.81	24	2	ingel	9.64													1.059
H	MTD000067	Apolipoprotein B-100	P04114	1101+ITEVALMGHLSCDTK	C:Carbamidomethylation	1673.81	24	3	ingel	9.64	0.364				0.891				0.064				0.1
H	MTD000067	Apolipoprotein B-100	P04114	1135+SEILAHWSPAK	none	1237.65	25	2	ingel	6.77					0.652		0.207		0.334	0.401		0.534	0.141		0.135	0.625
H	MTD000067	Apolipoprotein B-100	P04114	1135+SEILAHWSPAK	none	1237.65	25	3	ingel	6.77		0.671	0.747				0.544	0.605	0.214	0.169	0.196	0.223	0.313	0.222	0.197	0.058
H	MTD000067	Apolipoprotein B-100	P04114	1135+SEILAHWSxpAK	p:Hydroxylation	1253.64	25	3	ingel	3.36					0.419								0.185
H	MTD000067	Apolipoprotein B-100	P04114	1146+LLLQMDSSATAYGSTVSK	none	1870.93	31	2	ingel	12.12	0.518	0.422	0.727	0.637	0.578		0.221	0.268	0.11	0.123	0.018	0.042	0.163	0.218	0.195	0.157
H	MTD000067	Apolipoprotein B-100	P04114	1146+LLLQMDSSATAYGSTVSK	none	1870.93	31	3	ingel	12.12	0.455	0.463	0.794	0.775	0.691	0.923	0.19	0.653	0.099	0.129	0.125	0.078	0.102	0.046	0.049	0.137
H	MTD000067	Apolipoprotein B-100	P04114	1146+LLLQMDSSATAYGSTVSKR	none	2027.04	35	3	ingel	10.3					0.788		0.224	0.471					0.185		0.164	0.088
H	MTD000067	Apolipoprotein B-100	P04114	1146+LLLQxmDSSATAYGSTVSK	m:Oxidized methionine	1886.93	31	2	ingel	8.08		0.443			0.732	0.993				0.051			0.069	0.129
H	MTD000067	Apolipoprotein B-100	P04114	1146+LLLQxmDSSATAYGSTVSK	m:Oxidized methionine	1886.93	31	3	ingel	8.08	0.499	0.373	0.742	0.884	0.681	0.969			0.025	0.148	0.039	0.029	0.114	0.155	0.228	0.251
H	MTD000067	Apolipoprotein B-100	P04114	116+TKNSEEFAAAMSR	none	1440.67	33	3	ingel	3.26																0.256
H	MTD000067	Apolipoprotein B-100	P04114	1165+VAWHYDEEK	none	1175.52	18	3	ingel	3.08													0.377
H	MTD000067	Apolipoprotein B-100	P04114	1174+IEFEWNTGTNVDTK	none	1652.77	19	2	ingel	11.79													0.903
H	MTD000067	Apolipoprotein B-100	P04114	1174+IEFEWNTGTNVDTK	none	1652.77	19	3	ingel	11.79
H	MTD000067	Apolipoprotein B-100	P04114	118+NSEEFAAAMSR	none	1211.52	32	2	ingel	5.06	0.379	0.37	0.444	0.515	0.584	0.71	0.062	0.237	0.09	0.101	0.054	0.101	0.084	0.127	0.146	0.094
H	MTD000067	Apolipoprotein B-100	P04114	118+NSEEFAAAMSR	none	1211.52	32	3	ingel	5.06					0.65				0.243				0.117			0.261
H	MTD000067	Apolipoprotein B-100	P04114	118+NSEEFAAAxmSR	m:Oxidized methionine	1227.52	32	2	ingel	2.54	0.272				0.674	0.827	0.145	0.215	0.18	0.454	0.309		0.095	0.075	0.143	0.052
H	MTD000067	Apolipoprotein B-100	P04114	118+NSEEFAAAxmSR	m:Oxidized methionine	1227.52	32	3	ingel	2.54
H	MTD000067	Apolipoprotein B-100	P04114	1188+KMTSNFPVDLSDYPK	none	1740.84	20	2	ingel	11.68													1.006
H	MTD000067	Apolipoprotein B-100	P04114	1188+KMTSNFPVDLSDYPK	none	1740.84	20	3	ingel	11.68		0.278					0.276		0.514	0.179	0.753	0.85	0.245		0.084	0.342
H	MTD000067	Apolipoprotein B-100	P04114	1188+KxmTSNFPVDLSDYPK	m:Oxidized methionine	1756.83	20	3	ingel	10.26													0.357
H	MTD000067	Apolipoprotein B-100	P04114	1189+MTSNFPVDLSDYPK	none	1612.74	20	2	ingel	13.45	0.147	0.124	0.397	0.637	0.623		-0.109	0.325	0.104	0.185	0.17	0.146	0.108	0.22	0.193	0.195
H	MTD000067	Apolipoprotein B-100	P04114	1189+MTSNFPVDLSDYPK	none	1612.74	20	3	ingel	13.45										0.806			0.236
H	MTD000067	Apolipoprotein B-100	P04114	1203+SLHMYANR	none	990.47	17	2	ingel	2.44	0.268								0.156	0.374	1.24	0.075	0.095	1.311		0.397
H	MTD000067	Apolipoprotein B-100	P04114	1203+SLHMYANR	none	990.47	17	3	ingel	2.44	0.704	0.796		1.112		1.198	0.577		0.153	0.154	0.769	0.182	0.528	0.102	0.191	0.639
H	MTD000067	Apolipoprotein B-100	P04114	1203+SLHxmYANR	m:Oxidized methionine	1006.47	17	2	ingel	2.42
H	MTD000067	Apolipoprotein B-100	P04114	1203+SLHxmYANR	m:Oxidized methionine	1006.47	17	3	ingel	2.42		0.721								0.126			0.517
H	MTD000067	Apolipoprotein B-100	P04114	1230+LIVAMSSWLQK	none	1274.71	18	2	ingel	16.41		0.39	0.776	0.535	0.621	0.76	0.342	0.359	0.215	0.184	0.078	0.138	0.188	0.177	0.024	0.151
H	MTD000067	Apolipoprotein B-100	P04114	1230+LIVAMSSWLQK	none	1274.71	18	3	ingel	16.41										0.301			0.546		0.223
H	MTD000067	Apolipoprotein B-100	P04114	1230+LIVAxmSSWLQK	m:Oxidized methionine	1290.7	18	2	ingel	11.5										1.524					0.224	0.167
H	MTD000067	Apolipoprotein B-100	P04114	1241+ASGSLPYTQTLQDHLNSLK	none	2072.05	35	2	ingel	13.2					0.637								0.09
H	MTD000067	Apolipoprotein B-100	P04114	1241+ASGSLPYTQTLQDHLNSLK	none	2072.05	35	3	ingel	13.2	0.623	0.505	0.997	1.069	0.712	1.115	0.284		0.145	0.132	0.018	0.061	0.014	0.096	0.022
H	MTD000067	Apolipoprotein B-100	P04114	1241+ASGSLPYTQTLQDHLNSLK	none	2072.05	35	4	ingel	13.2
H	MTD000067	Apolipoprotein B-100	P04114	1260+EFNLQNMGLPDFHIPENLFLK	none	2515.26	36	3	ingel	22.92	0.42							0.467	0.09	0.538	0.372	0.288			0.219	0.127
H	MTD000067	Apolipoprotein B-100	P04114	1260+EFNLQNMGLPDFHIPENLFLK	none	2515.26	36	4	ingel	22.92
H	MTD000067	Apolipoprotein B-100	P04114	1260+EFNLQNxmGLPDFHIPENLFLK	m:Oxidized methionine	2531.25	36	3	ingel	21.29		0.354		0.759	0.914			0.638	0.243	0.127	0.207	0.109	0.09	0.325	0.247	0.089
H	MTD000067	Apolipoprotein B-100	P04114	1260+EFNLQNxmGLPDFHIPENLFLK	m:Oxidized methionine	2531.25	36	4	ingel	21.29
H	MTD000067	Apolipoprotein B-100	P04114	1296+IEIPLPFGGK	none	1069.62	17	2	ingel	16.85	0.236	0.063	0.383	0.427	0.448			0.159	0.06	0.15	0.039	0.119	0.173	0.096	0.231	0.109
H	MTD000067	Apolipoprotein B-100	P04114	1325+SVGFHLPSR	none	998.53	18	2	ingel	6.2									0.357	0.674		1.208	0.083
H	MTD000067	Apolipoprotein B-100	P04114	1325+SVGFHLPSR	none	998.53	18	3	ingel	6.2	0.934	0.948	0.814	1.1			0.384		0.089	0.126	0.159	0.071	0.207	0.325	0.155	0.266
H	MTD000067	Apolipoprotein B-100	P04114	1334+EFQVPTFTIPK	none	1305.7	16	2	ingel	16.38	0.1	0.096	0.471		0.563		-0.118	0.577	0.058	0.116	0.034	0.208	0.113	0.201	0.082	0.164
H	MTD000067	Apolipoprotein B-100	P04114	1334+EFQVPTFTIPK	none	1305.7	16	3	ingel	16.38									0.996	0.684	1.604		0.337	2.427	0.343	0.304
H	MTD000067	Apolipoprotein B-100	P04114	1393+ADSVVDLLSYNVQGSGETTYDHK	none	2497.16	39	3	ingel	14.98		0.655	0.957	0.92	0.864	1.163	0.439	0.497	0.278	0.117	0.052	0.074	0.124	0.055	0.15	0.139
H	MTD000067	Apolipoprotein B-100	P04114	1393+ADSVVDLLSYNVQGSGETTYDHK	none	2497.16	39	4	ingel	14.98					0.632				0.405	0.273	0.49	0.556	0.18	0.644	0.459	0.579
H	MTD000067	Apolipoprotein B-100	P04114	140+QVFLYPEKDEPTYILNIK	none	2209.17	27	2	ingel	16.33		0.36								0.168			0.285
H	MTD000067	Apolipoprotein B-100	P04114	140+QVFLYPEKDEPTYILNIK	none	2209.17	27	3	ingel	16.33	0.458	0.791	0.703	0.575	0.836		0.383	0.39	0.008	0.167	0.115	0.073	0.111	0.235	0.094	0.125
H	MTD000067	Apolipoprotein B-100	P04114	140+QVFLYPEKDEPTYILNIK	none	2209.17	27	4	ingel	16.33
H	MTD000067	Apolipoprotein B-100	P04114	1451+GLLIFDASSSWGPQMSASVHLDSK	none	2532.23	46	3	ingel	19					0.628								0.041
H	MTD000067	Apolipoprotein B-100	P04114	1451+GLLIFDASSSWGPQMSASVHLDSK	none	2532.23	46	4	ingel	19													0.711
H	MTD000067	Apolipoprotein B-100	P04114	1451+GLLIFDASSSWGxpQMSASVHLDSK	p:Hydroxylation	2548.23	46	3	ingel	17.38													0.489
H	MTD000067	Apolipoprotein B-100	P04114	1451+GLLIFDASSSWGxpQMSASVHLDSK	p:Hydroxylation	2548.23	46	4	ingel	17.38
H	MTD000067	Apolipoprotein B-100	P04114	1537+YEDGTLSLTSTSDLQSGIIK	none	2127.06	32	2	ingel	14.3			0.892	0.799			0.183	0.471	0.226	0.211	0.176	0.106	0.212	0.362	0.183	0.148
H	MTD000067	Apolipoprotein B-100	P04114	1537+YEDGTLSLTSTSDLQSGIIK	none	2127.06	32	3	ingel	14.3	0.61	0.578	1.002	1	0.822	1.191	0.334	0.572	0.157	0.137	0.06	0.06	0.106	0.073	0.085	0.072
H	MTD000067	Apolipoprotein B-100	P04114	158+RGIISALLVPPETEEAK	none	1822.02	38	2	ingel	14.76					0.661								0.084
H	MTD000067	Apolipoprotein B-100	P04114	158+RGIISALLVPPETEEAK	none	1822.02	38	3	ingel	14.76		0.455			0.727				0.207	0.124	0.265	0.3	0.051	0.372
H	MTD000067	Apolipoprotein B-100	P04114	159+GIISALLVPPETEEAK	none	1665.92	34	2	ingel	17.34	0.494	0.405	0.609	0.683	0.706		0.157	0.321	0.134	0.172	0.12	0.122	0.046	0.233	0.151	0.083
H	MTD000067	Apolipoprotein B-100	P04114	159+GIISALLVPPETEEAK	none	1665.92	34	3	ingel	17.34	0.617	0.43	0.886	0.844	0.685	1.229	0.489	0.646	0.085	0.163	0.099	0.107	0.074	0.159	0.054	0.15
H	MTD000067	Apolipoprotein B-100	P04114	1600+SEYQADYESLR	none	1359.59	28	2	ingel	5.02	0.42	0.325	0.594	0.66	0.559	0.719	0.241	0.502	0.097	0.044	0.128	0.075	0.053	0.114	0.139	0.129
H	MTD000067	Apolipoprotein B-100	P04114	1600+SEYQADYESLR	none	1359.59	28	3	ingel	5.02							0.164	0.637	0.351				0.272		0.071	0.17
H	MTD000067	Apolipoprotein B-100	P04114	1611+FFSLLSGSLNSHGLELNADILGTDK	none	2647.35	41	3	ingel	21.05					1.018								0.126	0.292
H	MTD000067	Apolipoprotein B-100	P04114	1611+FFSLLSGSLNSHGLELNADILGTDK	none	2647.35	41	4	ingel	21.05													0.693
H	MTD000067	Apolipoprotein B-100	P04114	1647+IGQDGISTSATTNLK	none	1504.77	25	2	ingel	4.46	0.588	0.442	0.907	0.682	0.647	0.686		0.31	0.2	0.169	0.182	0.138	0.095	0.138	0.228	0.134
H	MTD000067	Apolipoprotein B-100	P04114	1647+IGQDGISTSATTNLK	none	1504.77	25	3	ingel	4.46	0.534	0.3			0.752	1.155	0.57	0.481	0.153	0.157			0.112	0.118	0.129	0.127
H	MTD000067	Apolipoprotein B-100	P04114	1662+CSLLVLENELNAELGLSGASMK	C:Carbamidomethylation	2347.18	43	2	ingel	22.59													0.329
H	MTD000067	Apolipoprotein B-100	P04114	1662+CSLLVLENELNAELGLSGASMK	C:Carbamidomethylation	2347.18	43	3	ingel	22.59					0.644	0.784	0.13	0.327					0.136	0.17	0.017	0.08
H	MTD000067	Apolipoprotein B-100	P04114	1662+CSLLVLENELNAELGLSGASxmK	C:Carbamidomethylation m:Oxidized methionine	2363.17	43	2	ingel	21.91
H	MTD000067	Apolipoprotein B-100	P04114	1662+CSLLVLENELNAELGLSGASxmK	C:Carbamidomethylation m:Oxidized methionine	2363.17	43	3	ingel	21.91					1.018		0.459						0.109		0.077
H	MTD000067	Apolipoprotein B-100	P04114	1703+AALTELSLGSAYQAMILGVDSK	none	2237.16	44	2	ingel	21.85	0.531	0.707	1.017	0.637	0.716			0.45	0.082	0.186	0.138	0.133	0.156	0.283	0.202	0.138
H	MTD000067	Apolipoprotein B-100	P04114	1703+AALTELSLGSAYQAMILGVDSK	none	2237.16	44	3	ingel	21.85	0.54	0.679	0.847	0.763	0.82		0.324	0.689	0.134	0.127	0.169	0.05	0.067	0.293	0.035	0.101
H	MTD000067	Apolipoprotein B-100	P04114	1703+AALTELSLGSAYQAxmILGVDSK	m:Oxidized methionine	2253.16	44	2	ingel	17.75													0.219
H	MTD000067	Apolipoprotein B-100	P04114	1703+AALTELSLGSAYQAxmILGVDSK	m:Oxidized methionine	2253.16	44	3	ingel	17.75	0.688	0.736		0.655	0.771	1.028	0.321	0.454	0.104	0.143	0.233	0.032	0.088	0.139	0.047	0.14
H	MTD000067	Apolipoprotein B-100	P04114	1738+LSNDMMGSYAEMK	none	1475.61	24	2	ingel	8.35		0.168			0.596	0.685	-0.151		0.213	0.139	0.35	0.343	0.19	0.129	0.049	0.271
H	MTD000067	Apolipoprotein B-100	P04114	1738+LSNDMMGSYAEMK	none	1475.61	24	3	ingel	8.35
H	MTD000067	Apolipoprotein B-100	P04114	1738+LSNDMMGSYAExmK	m:Oxidized methionine	1491.6	24	2	ingel	5.19	0.297	0.466			0.519		0.107	0.305	0.076	0.192	0.297	0.279	0.156	0.327	0.11	0.111
H	MTD000067	Apolipoprotein B-100	P04114	1738+LSNDMMGSYAExmK	m:Oxidized methionine	1491.6	24	3	ingel	5.19
H	MTD000067	Apolipoprotein B-100	P04114	1738+LSNDMxmGSYAEMK	m:Oxidized methionine	1491.6	24	2	ingel	4.23													0.229			0.482
H	MTD000067	Apolipoprotein B-100	P04114	1738+LSNDMxmGSYAExmKFDHTNSLNIAGLSLDFSSK	m:Oxidized methionine	3554.6	55	4	ingel	17.02
H	MTD000067	Apolipoprotein B-100	P04114	1738+LSNDxmMGSYAEMK	m:Oxidized methionine	1491.6	24	2	ingel	5.17	0.297	0.466			0.519		0.107	0.305	0.076	0.192	0.297	0.279	0.156	0.327	0.11	0.111
H	MTD000067	Apolipoprotein B-100	P04114	1738+LSNDxmMGSYAEMK	m:Oxidized methionine	1491.6	24	3	ingel	5.17
H	MTD000067	Apolipoprotein B-100	P04114	1738+LSNDxmMGSYAExmK	m:Oxidized methionine	1507.6	24	2	ingel	2.74													0.297
H	MTD000067	Apolipoprotein B-100	P04114	1738+LSNDxmxmGSYAEMK	m:Oxidized methionine	1507.6	24	2	ingel	2.77													0.297
H	MTD000067	Apolipoprotein B-100	P04114	1751+FDHTNSLNIAGLSLDFSSK	none	2065.01	31	2	ingel	17.26					0.661								0.111
H	MTD000067	Apolipoprotein B-100	P04114	1751+FDHTNSLNIAGLSLDFSSK	none	2065.01	31	3	ingel	17.26	0.536	0.424	0.786	0.682	0.738	1.029	0.275		0.113	0.051	0.014	0.142	0.124	0.075	0.094	0.252
H	MTD000067	Apolipoprotein B-100	P04114	1770+LDNIYSSDKFYK	none	1491.72	15	2	ingel	6.67																0.241
H	MTD000067	Apolipoprotein B-100	P04114	1770+LDNIYSSDKFYK	none	1491.72	15	3	ingel	6.67	0.611							0.836	0.156	0.63		0.414	0.352	1.466		0.183
H	MTD000067	Apolipoprotein B-100	P04114	1782+QTVNLQLQPYSLVTTLNSDLK	none	2374.27	31	2	ingel	20.73					0.742		0.203						0.119		0.043	0.269
H	MTD000067	Apolipoprotein B-100	P04114	1782+QTVNLQLQPYSLVTTLNSDLK	none	2374.27	31	3	ingel	20.73	0.574		1.035		0.768	0.98	0.265	0.604	0.148	0.265	0.198	0.356	0.057	0.063	0.102	0.052
H	MTD000067	Apolipoprotein B-100	P04114	1803+YNALDLTNNGK	none	1221.6	16	2	ingel	5.9
H	MTD000067	Apolipoprotein B-100	P04114	1803+YNALDLTNNGK	none	1221.6	16	3	ingel	5.9
H	MTD000067	Apolipoprotein B-100	P04114	1838+HIYAISSAALSASYK	none	1580.82	33	2	ingel	9.01					0.329								0.094
H	MTD000067	Apolipoprotein B-100	P04114	1838+HIYAISSAALSASYK	none	1580.82	33	3	ingel	9.01	0.463	0.459	0.931	0.884	0.66	0.744	-0.162		0.11	0.081	0.139	0.159	0.003	0.078	0.127	0.165
H	MTD000067	Apolipoprotein B-100	P04114	1859+VQGVEFSHR	none	1057.53	20	2	ingel	2.49		0.379			0.374				0.456	0.154	0.249	0.653	0.026	0.363		0.423
H	MTD000067	Apolipoprotein B-100	P04114	1859+VQGVEFSHR	none	1057.53	20	3	ingel	2.49									0.218	0.38	0.557				0.241	0.356
H	MTD000067	Apolipoprotein B-100	P04114	1868+LNTDIAGLASAIDMSTNYNSDSLHFSNVFR	none	3272.54	54	3	ingel	21.12					1.055				0.271	0.188	0.945	0.401	0.143		0.45	0.694
H	MTD000067	Apolipoprotein B-100	P04114	1868+LNTDIAGLASAIDMSTNYNSDSLHFSNVFR	none	3272.54	54	4	ingel	21.12					0.946				0.311	0.284	0.755		0.142	0.613	0.273	0.209
H	MTD000067	Apolipoprotein B-100	P04114	1868+LNTDIAGLASAIDxmSTNYNSDSLHFSNVFR	m:Oxidized methionine	3288.54	54	3	ingel	20.28								0.829					0.216		0.496	0.11
H	MTD000067	Apolipoprotein B-100	P04114	1868+LNTDIAGLASAIDxmSTNYNSDSLHFSNVFR	m:Oxidized methionine	3288.54	54	4	ingel	20.28					0.875			0.778					0.026	0.243	0.227	0.105
H	MTD000067	Apolipoprotein B-100	P04114	1898+SVMAPFTMTIDAHTNGNGK	none	1990.92	31	3	ingel	12.47													0.255
H	MTD000067	Apolipoprotein B-100	P04114	1917+LALWGEHTGQLYSK	none	1601.82	25	2	ingel	10.6
H	MTD000067	Apolipoprotein B-100	P04114	1917+LALWGEHTGQLYSK	none	1601.82	25	3	ingel	10.6					0.42							0.189	0.076		0.244
H	MTD000067	Apolipoprotein B-100	P04114	1935+AEPLAFTFSHDYK	none	1524.72	24	2	ingel	11.58		0.487			0.596				0.228	0.102		0.319	0.16			0.267
H	MTD000067	Apolipoprotein B-100	P04114	1935+AEPLAFTFSHDYK	none	1524.72	24	3	ingel	11.58		0.558	0.8	0.866	0.62	0.989	0.489	0.576	0.203	0.138	0.129	0.028	0.096	0.093	0.025	0.085
H	MTD000067	Apolipoprotein B-100	P04114	1959+SISAALEHK	none	954.51	22	2	ingel	2.55										2.12	1.315	1.751	0.555	2.144		1.282
H	MTD000067	Apolipoprotein B-100	P04114	1959+SISAALEHK	none	954.51	22	3	ingel	2.55	0.811			0.821				0.397	0.056	0.229	0.366	0.083	0.083	0.284	0.296	0.119
H	MTD000067	Apolipoprotein B-100	P04114	196+KGNVATEISTER	none	1303.67	24	2	ingel	2.43	0.505			0.701	0.448				0.064	0.266	0.474	0.12	0.11	0.917		0.21
H	MTD000067	Apolipoprotein B-100	P04114	196+KGNVATEISTER	none	1303.67	24	3	ingel	2.43			0.981	1.05		1.242	0.338	0.9	0.298	0.322	0.058	0.071	0.288	0.14	0.141	0.096
H	MTD000067	Apolipoprotein B-100	P04114	1968+VSALLTPAEQTGTWK	none	1600.85	26	2	ingel	10.88		0.75	1.001	1.013	0.812		0.331	0.525	0.254	0.175	0.167	0.159	0.082	0.277	0.166	0.131
H	MTD000067	Apolipoprotein B-100	P04114	1968+VSALLTPAEQTGTWK	none	1600.85	26	3	ingel	10.88
H	MTD000067	Apolipoprotein B-100	P04114	1968+VSALLTxpAEQTGTWK	p:Hydroxylation	1616.84	26	2	ingel	7.53													0.334
H	MTD000067	Apolipoprotein B-100	P04114	1968+VSALLTxpAEQTGTWK	p:Hydroxylation	1616.84	26	3	ingel	7.53
H	MTD000067	Apolipoprotein B-100	P04114	197+GNVATEISTER	none	1175.58	24	2	ingel	3.12	0.377			0.806	0.522			0.314	0.198		0.411	0.162	0.114		0.214	0.068
H	MTD000067	Apolipoprotein B-100	P04114	1983+LKTQFNNNEYSQDLDAYNTK	none	2405.11	34	3	ingel	7.58							0.577	0.522	0.217						0.175	0.087
H	MTD000067	Apolipoprotein B-100	P04114	1985+TQFNNNEYSQDLDAYNTK	none	2163.93	33	2	ingel	7.59	0.765	0.717	1.212	0.926	0.933		0.481	0.781	0.185	0.162	0.177	0.094	0.186		0.029	0.186
H	MTD000067	Apolipoprotein B-100	P04114	1985+TQFNNNEYSQDLDAYNTK	none	2163.93	33	3	ingel	7.59	0.872	0.747	1.188	1.02	0.95	1.363		0.865	0.066	0.087	0.082	0.041	0.034	0.09	0.077	0.035
H	MTD000067	Apolipoprotein B-100	P04114	2003+DKIGVELTGR	none	1086.6	16	2	ingel	4.16					0.463				0.597				0.132
H	MTD000067	Apolipoprotein B-100	P04114	2003+DKIGVELTGR	none	1086.6	16	3	ingel	4.16									0.625	1.214	1.507	1.05	0.505	1.592	0.572	0.899
H	MTD000067	Apolipoprotein B-100	P04114	2013+TLADLTLLDSPIK	none	1398.8	17	2	ingel	17.86	0.404	0.27			0.785			0.336	0.124	0.099	0.336	0.28	0.059	0.251	0.22	0.166
H	MTD000067	Apolipoprotein B-100	P04114	2013+TLADLTLLDSPIK	none	1398.8	17	3	ingel	17.86					0.572				0.778	0.258	1.101		0.094	0.882	0.242
H	MTD000067	Apolipoprotein B-100	P04114	2026+VPLLLSEPINIIDALEMR	none	2035.14	34	2	ingel	24.83	0.336	0.594	0.806	0.887	0.801		0.18	0.209	0.199	0.172	0.076	0.15	0.085	0.407	0.148	0.089
H	MTD000067	Apolipoprotein B-100	P04114	2026+VPLLLSEPINIIDALEMR	none	2035.14	34	3	ingel	24.83		0.45	0.898	0.699			0.251	0.231	0.302	0.084	0.107	0.14		0.231	0.026	0.198
H	MTD000067	Apolipoprotein B-100	P04114	2026+VPLLLSEPINIIDALExmR	m:Oxidized methionine	2051.13	34	2	ingel	24.44	0.492				0.76				0.197				0.196	0.247
H	MTD000067	Apolipoprotein B-100	P04114	2026+VPLLLSEPINIIDALExmR	m:Oxidized methionine	2051.13	34	3	ingel	24.44	0.515	0.43	0.681		0.727	1.03	0.273	0.436	0.116	0.127	0.147	0.217	0.014	0.105	0.076	0.048
H	MTD000067	Apolipoprotein B-100	P04114	2044+DAVEKPQEFTIVAFVK	none	1819.97	29	2	ingel	16.21		0.514			0.692					0.084			0.104
H	MTD000067	Apolipoprotein B-100	P04114	2044+DAVEKPQEFTIVAFVK	none	1819.97	29	3	ingel	16.21	0.774		0.943	0.73	0.698		0.381	0.466	0.12	0.262	0.116	0.112	0.061	0.232	0.133	0.048
H	MTD000067	Apolipoprotein B-100	P04114	2060+YDKNQDVHSINLPFFETLQEYFER	none	3031.44	44	3	ingel	23.1													0.443
H	MTD000067	Apolipoprotein B-100	P04114	2060+YDKNQDVHSINLPFFETLQEYFER	none	3031.44	44	4	ingel	23.1													0.929
H	MTD000067	Apolipoprotein B-100	P04114	2063+NQDVHSINLPFFETLQEYFER	none	2625.25	41	3	ingel	23.61	0.359				0.877				0.161			0.269	0.069		0.329
H	MTD000067	Apolipoprotein B-100	P04114	2063+NQDVHSINLPFFETLQEYFER	none	2625.25	41	4	ingel	23.61
H	MTD000067	Apolipoprotein B-100	P04114	2086+QTIIVVLENVQR	none	1410.82	22	2	ingel	15.24	0.258	0.295	0.476	0.577	0.569			0.189	0.095	0.156	0.15	0.109	0.115	0.262	0.23	0.148
H	MTD000067	Apolipoprotein B-100	P04114	2086+QTIIVVLENVQR	none	1410.82	22	3	ingel	15.24		0.458		0.671					0.448	0.155	0.698	0.153	0.276		0.361	0.475
H	MTD000067	Apolipoprotein B-100	P04114	2101+HINIDQFVR	none	1140.6	17	2	ingel	8.87		0.227			0.498				0.135	0.181		0.424	0.194		0.57	0.316
H	MTD000067	Apolipoprotein B-100	P04114	2101+HINIDQFVR	none	1140.6	17	3	ingel	8.87									0.36	0.579		1.39	0.426	2.921	0.23	0.489
H	MTD000067	Apolipoprotein B-100	P04114	2118+LPQQANDYLNSFNWER	none	1993.93	34	2	ingel	15.63	0.401	0.402	0.73	0.977	0.8		0.224		0.136	0.168	0.167	0.116	0.049	0.221	0.18	0.207
H	MTD000067	Apolipoprotein B-100	P04114	2118+LPQQANDYLNSFNWER	none	1993.93	34	3	ingel	15.63	0.546	0.534	0.795	0.799	0.747	1.106	0.334	0.783	0.064	0.192	0.041	0.124	0.07	0.158	0.165	0.033
H	MTD000067	Apolipoprotein B-100	P04114	2151+ITENDIQIALDDAK	none	1557.79	28	2	ingel	13.22	0.741	0.565	0.982	0.979	0.806	1.201	0.391	0.592	0.156	0.08	0.086	0.189	0.021	0.175	0.176	0.143
H	MTD000067	Apolipoprotein B-100	P04114	2151+ITENDIQIALDDAK	none	1557.79	28	3	ingel	13.22				1.07	0.741				0.047	0.07		0.128	0.071		0.055	0.124
H	MTD000067	Apolipoprotein B-100	P04114	2171+LSQLQTYMIQFDQYIK	none	2018.02	27	2	ingel	21.08							0.097	0.328					0.264		0.06	0.063
H	MTD000067	Apolipoprotein B-100	P04114	2171+LSQLQTYMIQFDQYIK	none	2018.02	27	3	ingel	21.08							0.218	0.455	0.236	0.21	0.279		0.224	0.543	0.131	0.129
H	MTD000067	Apolipoprotein B-100	P04114	2171+LSQLQTYxmIQFDQYIK	m:Oxidized methionine	2034.01	27	2	ingel	17.4
H	MTD000067	Apolipoprotein B-100	P04114	2171+LSQLQTYxmIQFDQYIK	m:Oxidized methionine	2034.01	27	3	ingel	17.4		0.247				0.915				0.191			1.2	0.05	0.323	0.282
H	MTD000067	Apolipoprotein B-100	P04114	2196+IAIANIIDEIIEK	none	1453.84	26	2	ingel	23.66	0.457	0.396	0.657	0.689		0.79	0.247	0.376	0.056	0.086	0.13	0.066		0.121	0.051	0.021
H	MTD000067	Apolipoprotein B-100	P04114	2196+IAIANIIDEIIEK	none	1453.84	26	3	ingel	23.66				1.026	0.694		0.147		0.193	0.239	0.301	0.102	0.065	0.668	0.194	0.218
H	MTD000067	Apolipoprotein B-100	P04114	220+TGISPLALIK	none	1011.63	15	2	ingel	15.65		0.07		0.547	0.447		-0.162	0.111	0.152	0.043	0.208	0.086	0.08	0.233	0.05	0.126
H	MTD000067	Apolipoprotein B-100	P04114	2211+SLDEHYHIR	none	1168.56	20	2	ingel	2.43													0.282
H	MTD000067	Apolipoprotein B-100	P04114	2211+SLDEHYHIR	none	1168.56	20	3	ingel	2.43									0.233	0.472		0.265	0.224
H	MTD000067	Apolipoprotein B-100	P04114	2211+SLDEHYHIR	none	1168.56	20	4	ingel	2.43			1.094			0.586			0.147	0.354	0.12	0.3		0.098
H	MTD000067	Apolipoprotein B-100	P04114	2225+TIHDLHLFIENIDFNK	none	1968.01	23	2	ingel	16.58						1.13								0.033
H	MTD000067	Apolipoprotein B-100	P04114	2225+TIHDLHLFIENIDFNK	none	1968.01	23	3	ingel	16.58					0.674								0.087
H	MTD000067	Apolipoprotein B-100	P04114	2225+TIHDLHLFIENIDFNK	none	1968.01	23	4	ingel	16.58					0.696								0.123
H	MTD000067	Apolipoprotein B-100	P04114	2241+SGSSTASWIQNVDTK	none	1579.75	27	2	ingel	8.24	0.455	0.326	0.481	0.754	0.661	0.774	0.209	0.299	0.18	0.106	0.096	0.162	0.039	0.177	0.159	0.123
H	MTD000067	Apolipoprotein B-100	P04114	2241+SGSSTASWIQNVDTK	none	1579.75	27	3	ingel	8.24		0.446	0.786		0.827			0.594	0.229	0.138	0.08	0.321	0.086	0.21	0.22	0.075
H	MTD000067	Apolipoprotein B-100	P04114	2272+HIQNIDIQHLAGK	none	1485.81	28	3	ingel	6	0.27				0.578				0.037	0.325			0.127
H	MTD000067	Apolipoprotein B-100	P04114	2272+HIQNIDIQHLAGK	none	1485.81	28	4	ingel	6					0.813								0.175
H	MTD000067	Apolipoprotein B-100	P04114	2285+LKQHIEAIDVR	none	1320.75	24	3	ingel	2.73	0.319								0.15				0.559
H	MTD000067	Apolipoprotein B-100	P04114	2285+LKQHIEAIDVR	none	1320.75	24	4	ingel	2.73
H	MTD000067	Apolipoprotein B-100	P04114	2287+QHIEAIDVR	none	1079.57	23	2	ingel	3.06	0.849								0.022	0.264			0.309
H	MTD000067	Apolipoprotein B-100	P04114	2287+QHIEAIDVR	none	1079.57	23	3	ingel	3.06	0.487	0.499		0.751	0.98	0.814			0.118	0.108	0.492	0.167	0.088	0.144		0.347
H	MTD000067	Apolipoprotein B-100	P04114	2296+VLLDQLGTTISFER	none	1590.86	22	2	ingel	17.08		0.592							0.494	0.171	0.33	0.203	0.659	0.363	0.252	0.284
H	MTD000067	Apolipoprotein B-100	P04114	2296+VLLDQLGTTISFER	none	1590.86	22	3	ingel	17.08	0.709	0.969	1.016	0.828	0.597			0.845	0.043	0.167	0.108	0.151	0.198		0.248	0.167
H	MTD000067	Apolipoprotein B-100	P04114	230+GMTRPLSTLISSSQSCQYTLDAK	C:Carbamidomethylation	2543.24	42	3	ingel	12.81					0.701				0.268				0.151
H	MTD000067	Apolipoprotein B-100	P04114	230+GMTRPLSTLISSSQSCQYTLDAK	C:Carbamidomethylation	2543.24	42	4	ingel	12.81													0.469
H	MTD000067	Apolipoprotein B-100	P04114	230+GxmTRPLSTLISSSQSCQYTLDAK	C:Carbamidomethylation m:Oxidized methionine	2559.23	42	3	ingel	11.08					0.789								0.164
H	MTD000067	Apolipoprotein B-100	P04114	2319+HFVINLIGDFEVAEK	none	1729.9	26	2	ingel	18.96													0.42
H	MTD000067	Apolipoprotein B-100	P04114	2319+HFVINLIGDFEVAEK	none	1729.9	26	3	ingel	18.96	0.477				0.665				0.127				0.048	0.207
H	MTD000067	Apolipoprotein B-100	P04114	2348+YEVDQQIQVLMDK	none	1607.79	24	2	ingel	14.18				1.052			0.386		0.248	0.283	0.382	0.118	0.269	0.319	0.142	0.208
H	MTD000067	Apolipoprotein B-100	P04114	2348+YEVDQQIQVLMDK	none	1607.79	24	3	ingel	14.18								0.879	0.741	0.986		0.602	0.158		0.288	0.076
H	MTD000067	Apolipoprotein B-100	P04114	2348+YEVDQQIQVLxmDK	m:Oxidized methionine	1623.78	24	2	ingel	9.92	0.393			0.72					0.164			0.167	0.31
H	MTD000067	Apolipoprotein B-100	P04114	2348+YEVDQQIQVLxmDK	m:Oxidized methionine	1623.78	24	3	ingel	9.92													0.532
H	MTD000067	Apolipoprotein B-100	P04114	2361+LVELAHQYK	none	1099.6	18	2	ingel	2.94					0.494				0.357			0.626	0.185
H	MTD000067	Apolipoprotein B-100	P04114	2361+LVELAHQYK	none	1099.6	18	3	ingel	2.94								0.87	0.107	0.055	0.162	0.348	0.51		0.326	0.097
H	MTD000067	Apolipoprotein B-100	P04114	2377+LSNVLQQVK	none	1027.6	15	2	ingel	6.01	0.528	0.243		0.637	0.377		0.43		0.103	0.167	0.321	0.114	0.043	0.184	0.139	0.223
H	MTD000067	Apolipoprotein B-100	P04114	2429+SFDYHQFVDETNDK	none	1743.74	23	2	ingel	9.41
H	MTD000067	Apolipoprotein B-100	P04114	2429+SFDYHQFVDETNDK	none	1743.74	23	3	ingel	9.41
H	MTD000067	Apolipoprotein B-100	P04114	2429+SFDYHQFVDETNDKIR	none	2012.92	28	3	ingel	10.79													0.112
H	MTD000067	Apolipoprotein B-100	P04114	2429+SFDYHQFVDETNDKIR	none	2012.92	28	4	ingel	10.79		0.508			0.787				0.215	0.131			0.024
H	MTD000067	Apolipoprotein B-100	P04114	2450+LNGEIQALELPQK	none	1451.8	30	2	ingel	11.02							0.376							0.217	0.059
H	MTD000067	Apolipoprotein B-100	P04114	2450+LNGEIQALELPQK	none	1451.8	30	3	ingel	11.02	0.439	0.469	0.818	0.651	0.714				0.099	0.135	0.17	0.061	0.044	0.234	0.221	0.207
H	MTD000067	Apolipoprotein B-100	P04114	2450+LNGEIQALELPQKAEALK	none	1964.09	43	3	ingel	12.67	0.589	0.454		0.998	0.649		0.221	0.486	0.012	0.064		0.177	0.039		0.104	0.063
H	MTD000067	Apolipoprotein B-100	P04114	2475+ATVAVYLESLQDTK	none	1536.8	24	2	ingel	14.82	0.35	0.368	0.507		0.682		0.029	0.426	0.135	0.133	0.107	0.226	0.152	0.233	0.144	0.129
H	MTD000067	Apolipoprotein B-100	P04114	2475+ATVAVYLESLQDTK	none	1536.8	24	3	ingel	14.82	0.754		0.967	1.085	0.602			0.518	0.161	0.376	0.199	0.117	0.155	0.202	0.245	0.056
H	MTD000067	Apolipoprotein B-100	P04114	2489+ITLIINWLQEALSSASLAHMK	none	2338.27	40	3	ingel	24.6	0.424				0.833				0.135				0.083
H	MTD000067	Apolipoprotein B-100	P04114	2489+ITLIINWLQEALSSASLAHMK	none	2338.27	40	4	ingel	24.6													0.39
H	MTD000067	Apolipoprotein B-100	P04114	2489+ITLIINWLQEALSSASLAHxmK	m:Oxidized methionine	2354.27	40	3	ingel	24.18	0.399			0.72	0.718				0.011			0.096	0.198
H	MTD000067	Apolipoprotein B-100	P04114	2489+ITLIINWLQEALSSASLAHxmK	m:Oxidized methionine	2354.27	40	4	ingel	24.18
H	MTD000067	Apolipoprotein B-100	P04114	2512+FRETLEDTR	none	1165.57	18	2	ingel	2.53									0.218	0.551	0.496	0.553	0.481	1.578
H	MTD000067	Apolipoprotein B-100	P04114	2512+FRETLEDTR	none	1165.57	18	3	ingel	2.53		0.617	1.161						0.339	0.181	0.097	0.298	0.593		0.28	0.302
H	MTD000067	Apolipoprotein B-100	P04114	2523+MYQMDIQQELQR	none	1581.73	29	2	ingel	10.97	0.552			0.65	0.598			0.212	0.074	0.357	0.262	0.108	0.183	0.336	0.349	0.134
H	MTD000067	Apolipoprotein B-100	P04114	2523+MYQMDIQQELQR	none	1581.73	29	3	ingel	10.97			0.702		0.597				0.26	0.334	0.157	0.219	0.083	0.424	0.206	0.209
H	MTD000067	Apolipoprotein B-100	P04114	2523+MYQxmDIQQELQR	m:Oxidized methionine	1597.72	29	2	ingel	7.49					0.567								0.118
H	MTD000067	Apolipoprotein B-100	P04114	2523+MYQxmDIQQELQR	m:Oxidized methionine	1597.72	29	3	ingel	7.49					0.623								0.085
H	MTD000067	Apolipoprotein B-100	P04114	2523+xmYQMDIQQELQR	m:Oxidized methionine	1597.72	29	2	ingel	9.37					0.662								0.029
H	MTD000067	Apolipoprotein B-100	P04114	2523+xmYQMDIQQELQR	m:Oxidized methionine	1597.72	29	3	ingel	9.37	0.539								0.056				0.235
H	MTD000067	Apolipoprotein B-100	P04114	2523+xmYQxmDIQQELQR	m:Oxidized methionine	1613.72	29	2	ingel	5.75					0.748								0.063
H	MTD000067	Apolipoprotein B-100	P04114	2523+xmYQxmDIQQELQR	m:Oxidized methionine	1613.72	29	3	ingel	5.75													0.314
H	MTD000067	Apolipoprotein B-100	P04114	2560+NLTDFAEQYSIQDWAK	none	1927.89	31	2	ingel	17.29	0.554	0.415	0.86	0.856	0.706		0.178	0.422	0.196	0.081	0.145	0.173	0.016	0.328	0.149	0.192
H	MTD000067	Apolipoprotein B-100	P04114	2560+NLTDFAEQYSIQDWAK	none	1927.89	31	3	ingel	17.29	0.479	0.394	0.777	0.825	0.831		0.321	0.536	0.101	0.05	0.14	0.02	0.102	0.23	0.096	0.081
H	MTD000067	Apolipoprotein B-100	P04114	2579+ALVEQGFTVPEIK	none	1429.78	24	2	ingel	13.86		0.406	0.863	0.676	0.612		0.286	0.398		0.112	0.169	0.09	0.044	0.248	0.149	0.151
H	MTD000067	Apolipoprotein B-100	P04114	2579+ALVEQGFTVPEIK	none	1429.78	24	3	ingel	13.86	0.528	0.588	0.648	1.035	0.88	1.099	0.1	0.601	0.099	0.096	0.117	0.093	0.174	0.105	0.071	0.115
H	MTD000067	Apolipoprotein B-100	P04114	2592+TILGTMPAFEVSLQALQK	none	1946.05	33	2	ingel	21.15	0.582	0.399		0.644	0.71				0.195	0.161	0.259	0.083	0.059	0.325	0.223	0.304
H	MTD000067	Apolipoprotein B-100	P04114	2592+TILGTMPAFEVSLQALQK	none	1946.05	33	3	ingel	21.15	0.553	0.837		0.654	0.694		0.183	0.607	0.15	0.111	0.212	0.105	0.035	0.58	0.085	0.009
H	MTD000067	Apolipoprotein B-100	P04114	2592+TILGTxmPAFEVSLQALQK	m:Oxidized methionine	1962.05	33	2	ingel	18.11		0.334			0.696	0.941	0.117	0.564		0.152	0.272		0.158	0.172	0.118	0.124
H	MTD000067	Apolipoprotein B-100	P04114	2592+TILGTxmPAFEVSLQALQK	m:Oxidized methionine	1962.05	33	3	ingel	18.11	0.571	0.373	0.731	0.681	0.648	0.819	0.232	0.564	0.103	0.112	0.123	0.183	0.036	0.029	0.039	0.078
H	MTD000067	Apolipoprotein B-100	P04114	2610+ATFQTPDFIVPLTDLR	none	1832.97	24	2	ingel	20.95		0.375			0.69		0.215	0.575	0.25	0.193	0.324	0.227	0.033	0.431	0.086	0.065
H	MTD000067	Apolipoprotein B-100	P04114	2610+ATFQTPDFIVPLTDLR	none	1832.97	24	3	ingel	20.95				0.953	0.736		0.189		0.234	0.473	0.319	0.141	0.046		0.16	0.272
H	MTD000067	Apolipoprotein B-100	P04114	263+EQHLFLPFSYK	none	1407.72	19	2	ingel	14.69									1.022	0.66			0.233
H	MTD000067	Apolipoprotein B-100	P04114	263+EQHLFLPFSYK	none	1407.72	19	3	ingel	14.69									0.109	0.068		0.834	0.334		0.531	1.506
H	MTD000067	Apolipoprotein B-100	P04114	2675+TIDQMLNSELQWPVPDIYLR	none	2430.23	35	2	ingel	22.71					1.074								0.131	0.386	0.399	0.497
H	MTD000067	Apolipoprotein B-100	P04114	2675+TIDQMLNSELQWPVPDIYLR	none	2430.23	35	3	ingel	22.71	0.548				0.882	1.064	0.454	0.785	0.064	0.229	0.206	0.31	0.024	0.161	0.099	0.051
H	MTD000067	Apolipoprotein B-100	P04114	2675+TIDQMLNSELQWxpVPDIYLR	p:Hydroxylation	2446.22	35	2	ingel	22.27					0.861								0.103
H	MTD000067	Apolipoprotein B-100	P04114	2675+TIDQMLNSELQWxpVPDIYLR	p:Hydroxylation	2446.22	35	3	ingel	22.27	0.689	0.657	1.176		0.867	1.143	0.446	0.743	0.071	0.157	0.148		0.115	0.178	0.165	0.157
H	MTD000067	Apolipoprotein B-100	P04114	2675+TIDQxmLNSELQWPVPDIYLR	m:Oxidized methionine	2446.22	35	2	ingel	21.17					0.861								0.103
H	MTD000067	Apolipoprotein B-100	P04114	2675+TIDQxmLNSELQWPVPDIYLR	m:Oxidized methionine	2446.22	35	3	ingel	21.17	0.689	0.657	1.176		0.867	1.143	0.446	0.743	0.071	0.157	0.148		0.115	0.178	0.165	0.157
H	MTD000067	Apolipoprotein B-100	P04114	2675+TIDQxmLNSELQWxpVPDIYLR	m:Oxidized methionine<br>p:Hydroxylation	2462.22	35	3	ingel	18.54					0.639								0.166
H	MTD000067	Apolipoprotein B-100	P04114	2695+DLKVEDIPLAR	none	1267.71	21	3	ingel	10.59				1.084					0.202	0.317	0.265	0.181	0.458	0.349	0.337
H	MTD000067	Apolipoprotein B-100	P04114	2698+VEDIPLAR	none	911.51	18	2	ingel	5.62									0.673	0.599	0.649	0.96	0.245	1.042	0.266	0.271
H	MTD000067	Apolipoprotein B-100	P04114	276+YGMVAQVTQTLK	none	1337.7	18	2	ingel	10.29	0.301	0.236		0.681	0.55		0.083	0.364	0.089	0.123	0.206	0.163	0.15	0.284	0.155	0.169
H	MTD000067	Apolipoprotein B-100	P04114	276+YGMVAQVTQTLK	none	1337.7	18	3	ingel	10.29									1.527	0.512			1.062		2.884
H	MTD000067	Apolipoprotein B-100	P04114	276+YGxmVAQVTQTLK	m:Oxidized methionine	1353.7	18	2	ingel	5.7	0.399						0.098	0.101	0.157	0.301	0.509	0.394	0.253	0.221	0.088	0.176
H	MTD000067	Apolipoprotein B-100	P04114	276+YGxmVAQVTQTLK	m:Oxidized methionine	1353.7	18	3	ingel	5.7
H	MTD000067	Apolipoprotein B-100	P04114	2797+GESKLEVLNFDFQANAQLSNPK	none	2448.23	45	3	ingel	15.52							0.423		0.55				0.709		0.196	0.309
H	MTD000067	Apolipoprotein B-100	P04114	2801+LEVLNFDFQANAQLSNPK	none	2047.04	36	2	ingel	17.7													0.045
H	MTD000067	Apolipoprotein B-100	P04114	2801+LEVLNFDFQANAQLSNPK	none	2047.04	36	3	ingel	17.7									0.064				0.033
H	MTD000067	Apolipoprotein B-100	P04114	2837+TEHGSEMLFFGNAIEGK	none	1865.86	34	2	ingel	14.34	0.698	0.473			0.684				0.152	0.07			0.112
H	MTD000067	Apolipoprotein B-100	P04114	2837+TEHGSEMLFFGNAIEGK	none	1865.86	34	3	ingel	14.34	0.562	0.654	0.774	0.836	0.627	0.824	0.236	0.608	0.085	0.06	0.04	0.038	0.086	0.192	0.101	0.111
H	MTD000067	Apolipoprotein B-100	P04114	2837+TEHGSExmLFFGNAIEGK	m:Oxidized methionine	1881.86	34	2	ingel	11.32
H	MTD000067	Apolipoprotein B-100	P04114	2837+TEHGSExmLFFGNAIEGK	m:Oxidized methionine	1881.86	34	3	ingel	11.32		0.349			0.636				0.339	0.184	0.571	0.22	0.145	0.209	0.256	0.347
H	MTD000067	Apolipoprotein B-100	P04114	2865+NTLELSNGVIVK	none	1285.72	16	2	ingel	9.46	0.41			0.482					0.097	0.487	0.339	0.156	1.54	0.262	0.671	0.663
H	MTD000067	Apolipoprotein B-100	P04114	2865+NTLELSNGVIVK	none	1285.72	16	3	ingel	9.46									0.812				0.203
H	MTD000067	Apolipoprotein B-100	P04114	2877+INNQLTLDSNTK	none	1359.7	17	2	ingel	3.89	0.193	0.184	0.66	0.718	0.564	0.648	-0.015	0.201	0.102	0.099	0.041	0.157	0.08	0.126	0.14	0.159
H	MTD000067	Apolipoprotein B-100	P04114	2877+INNQLTLDSNTK	none	1359.7	17	3	ingel	3.89													1.317
H	MTD000067	Apolipoprotein B-100	P04114	2898+LDFSSQADLR	none	1150.56	22	2	ingel	7.26	0.289	0.35	0.624	0.717	0.449	0.797	0.038	0.534	0.051	0.099	0.076	0.145	0.075	0.123	0.066	0.167
H	MTD000067	Apolipoprotein B-100	P04114	2898+LDFSSQADLR	none	1150.56	22	3	ingel	7.26
H	MTD000067	Apolipoprotein B-100	P04114	2898+LDFSSQADLRNEIK	none	1634.83	29	2	ingel	9.08
H	MTD000067	Apolipoprotein B-100	P04114	2898+LDFSSQADLRNEIK	none	1634.83	29	3	ingel	9.08	0.486						0.222	0.602	0.113						0.112	0.1
H	MTD000067	Apolipoprotein B-100	P04114	2916+AGHIAWTSSGK	none	1113.56	22	2	ingel	2.54									0.215			0.225	0.359
H	MTD000067	Apolipoprotein B-100	P04114	2916+AGHIAWTSSGK	none	1113.56	22	3	ingel	2.54									0.283	0.549	0.588	0.32	0.107	0.599	0.398	0.543
H	MTD000067	Apolipoprotein B-100	P04114	2936+FSDEGTHESQISFTIEGPLTSFGLSNK	none	2927.38	50	3	ingel	18.88	0.705				0.787		0.283	0.506	0.177		0.327	0.371	0.043	0.235	0.052	0.134
H	MTD000067	Apolipoprotein B-100	P04114	2936+FSDEGTHESQISFTIEGPLTSFGLSNK	none	2927.38	50	4	ingel	18.88													0.278
H	MTD000067	Apolipoprotein B-100	P04114	2970+VNQNLVYESGSLNFSK	none	1797.89	27	2	ingel	10.93		0.314	0.993	0.625	0.599	0.725	0.113		0.229	0.117	0.187	0.018	0.141	0.161	0.13	0.232
H	MTD000067	Apolipoprotein B-100	P04114	2970+VNQNLVYESGSLNFSK	none	1797.89	27	3	ingel	10.93															1.288	0.959
H	MTD000067	Apolipoprotein B-100	P04114	2986+LEIQSQVDSQHVGHSVLTAK	none	2175.13	42	3	ingel	6.16	0.524			0.905	0.624				0.106	0.372		0.147	0.022
H	MTD000067	Apolipoprotein B-100	P04114	2986+LEIQSQVDSQHVGHSVLTAK	none	2175.13	42	4	ingel	6.16		0.573		0.709	0.657	0.967	0.373		0.318	0.123	0.231	0.138	0.09	0.11	0.136
H	MTD000067	Apolipoprotein B-100	P04114	3006+GMALFGEGK	none	908.44	17	2	ingel	8.5			0.507		0.352		-0.002		0.62	0.254	0.167	0.231	0.178	0.251	0.145	0.237
H	MTD000067	Apolipoprotein B-100	P04114	3006+GxmALFGEGK	m:Oxidized methionine	924.44	17	2	ingel	4.36					0.45			0.145	0.658	0.48	0.882	0.579	0.02	1.097	0.309	0.009
H	MTD000067	Apolipoprotein B-100	P04114	3035+NSLFFSAQPFEITASTNNEGNLK	none	2528.22	44	2	ingel	18.4							0.425	0.688					0.408	0.487	0.153	0.115
H	MTD000067	Apolipoprotein B-100	P04114	3035+NSLFFSAQPFEITASTNNEGNLK	none	2528.22	44	3	ingel	18.4	0.494	0.449	0.79	0.859	0.863	0.952	0.273	0.61	0.034	0.028	0.103	0.196	0.107	0.094	0.06	0.14
H	MTD000067	Apolipoprotein B-100	P04114	305+KMGLAFESTK	none	1110.57	16	2	ingel	4.58													0.347
H	MTD000067	Apolipoprotein B-100	P04114	305+KMGLAFESTK	none	1110.57	16	3	ingel	4.58									0.679				0.482
H	MTD000067	Apolipoprotein B-100	P04114	305+KxmGLAFESTK	m:Oxidized methionine	1126.57	16	3	ingel	2.67
H	MTD000067	Apolipoprotein B-100	P04114	306+MGLAFESTK	none	982.48	15	2	ingel	7.22		0.105	0.344		0.307			0.426	0.258	0.101	0.166	0.294	0.157	0.319	0.333	0.188
H	MTD000067	Apolipoprotein B-100	P04114	306+xmGLAFESTK	m:Oxidized methionine	998.47	15	2	ingel	4.48					0.519				0.361	0.578	1.329	1.913	0.045	0.389	0.971	0.502
H	MTD000067	Apolipoprotein B-100	P04114	3068+IDFLNNYALFLSPSAQQASWQVSAR	none	2825.41	54	3	ingel	22.11				0.827	0.878	1.052	0.307	0.703	0.235	0.1	0.248	0.024	0.06	0.124	0.117	0.132
H	MTD000067	Apolipoprotein B-100	P04114	3068+IDFLNNYALFLSPSAQQASWQVSAR	none	2825.41	54	4	ingel	22.11															0.979
H	MTD000067	Apolipoprotein B-100	P04114	3068+IDFLNNYALFLSxpSAQQASWQVSAR	p:Hydroxylation	2841.41	54	3	ingel	21.13													0.214	0.495
H	MTD000067	Apolipoprotein B-100	P04114	3068+IDFLNNYALFLSxpSAQQASWQVSAR	p:Hydroxylation	2841.41	54	4	ingel	21.13													0.432
H	MTD000067	Apolipoprotein B-100	P04114	3137+LPYTIITTPPLKDFSLWEK	none	2261.23	23	2	ingel	20.92					0.625								0.057
H	MTD000067	Apolipoprotein B-100	P04114	3137+LPYTIITTPPLKDFSLWEK	none	2261.23	23	3	ingel	20.92	0.546				0.81	0.763	0.308	0.488	0.162	0.34	0.413		0.072	0.173	0.164	0.147
H	MTD000067	Apolipoprotein B-100	P04114	3137+LPYTIITTPPLKDFSLWEK	none	2261.23	23	4	ingel	20.92
H	MTD000067	Apolipoprotein B-100	P04114	3137+LPYTIITTxpPLKDFSLWEK	p:Hydroxylation	2277.23	23	3	ingel	18.53													0.966
H	MTD000067	Apolipoprotein B-100	P04114	3137+LPYTIITTxpPLKDFSLWEK	p:Hydroxylation	2277.23	23	4	ingel	18.53
H	MTD000067	Apolipoprotein B-100	P04114	3245+TFQIPGYTVPVVNVEVSPFTIExmSAFGYVFPK	m:Oxidized methionine	3578.8	47	3	ingel	24.2													11.805
H	MTD000067	Apolipoprotein B-100	P04114	3245+TFQIPGYTVPVVNVEVSPFTIExmSAFGYVFPK	m:Oxidized methionine	3578.8	47	4	ingel	24.2													3.429	0.947
H	MTD000067	Apolipoprotein B-100	P04114	3277+AVSMPSFSILGSDVR	none	1564.79	29	2	ingel	17.45		0.375		0.616	0.583			0.43	0.233	0.104	0.277	0.141	0.063	0.374	0.273	0.084
H	MTD000067	Apolipoprotein B-100	P04114	3277+AVSMPSFSILGSDVR	none	1564.79	29	3	ingel	17.45	0.28	0.472	0.522		0.642	0.634	0.265	0.505	0.181	0.134	0.093	0.304	0.127	0.098	0.044	0.148
H	MTD000067	Apolipoprotein B-100	P04114	3277+AVSxmPSFSILGSDVR	m:Oxidized methionine	1580.79	29	2	ingel	13.76	0.439	0.244	0.59	0.762	0.528		-0.053	0.365	0.075	0.083	0.121	0.076	0.156	0.233	0.053	0.18
H	MTD000067	Apolipoprotein B-100	P04114	3277+AVSxmPSFSILGSDVR	m:Oxidized methionine	1580.79	29	3	ingel	13.76		0.656			0.82			0.448		0.187			0.035	0.343	0.568	0.034
H	MTD000067	Apolipoprotein B-100	P04114	3292+VPSYTLILPSLELPVLHVPR	none	2242.31	32	2	ingel	22.83													0.29
H	MTD000067	Apolipoprotein B-100	P04114	3292+VPSYTLILPSLELPVLHVPR	none	2242.31	32	3	ingel	22.83	0.455	0.438	0.446	0.66		0.982		0.623	0.079	0.104	0.161	0.067		0.055	0.207	0.061
H	MTD000067	Apolipoprotein B-100	P04114	3292+VPSYTLILPSLELPVLHVPR	none	2242.31	32	4	ingel	22.83		0.467			0.527				0.177	0.078			0.079	0.239
H	MTD000067	Apolipoprotein B-100	P04114	334+KLTISEQNIQR	none	1328.74	23	2	ingel	2.88					0.542				0.018				0.113
H	MTD000067	Apolipoprotein B-100	P04114	334+KLTISEQNIQR	none	1328.74	23	3	ingel	2.88	0.739	0.61		0.941			0.283	0.558	0.148	0.044	0.254	0.042	0.164	0.268	0.053	0.132
H	MTD000067	Apolipoprotein B-100	P04114	335+LTISEQNIQR	none	1200.65	23	2	ingel	4.43	0.276	0.102	0.445	0.579	0.541	0.543	0.228	0.385	0.051	0.068	0.079	0.075	0.117	0.085	0.098	0.099
H	MTD000067	Apolipoprotein B-100	P04114	335+LTISEQNIQR	none	1200.65	23	3	ingel	4.43													1.44			0.384
H	MTD000067	Apolipoprotein B-100	P04114	3395+LATALSLSNK	none	1016.59	18	2	ingel	6.06	0.638	0.583	0.638	0.589	0.348	0.885	0.252		0.135	0.174	0.074	0.12	0.054	0.151	0.172	0.206
H	MTD000067	Apolipoprotein B-100	P04114	3420+NMEVSVATTTK	none	1179.58	16	2	ingel	3.34	0.378				0.426		-0.129		0.152		0.266		0.141		0.158	0.124
H	MTD000067	Apolipoprotein B-100	P04114	3450+SKPTVSSSMEFK	none	1326.65	20	2	ingel	3.1	0.321				0.516				0.189	1.172		0.425	0.047
H	MTD000067	Apolipoprotein B-100	P04114	3450+SKPTVSSSMEFK	none	1326.65	20	3	ingel	3.1	0.836		0.997	1.108				0.683	0.071	0.286	0.15	0.082	0.137	0.358		0.044
H	MTD000067	Apolipoprotein B-100	P04114	3481+LSLESLTSYFSIESSTK	none	1890.95	28	2	ingel	21.17	0.443	0.376			0.864				0.167	0.163	0.293	0.216	0.058	0.327	0.206	0.239
H	MTD000067	Apolipoprotein B-100	P04114	3481+LSLESLTSYFSIESSTK	none	1890.95	28	3	ingel	21.17	0.674	0.514	1.031	0.702	0.706	1.269	0.352	0.276	0.032	0.079	0.03	0.149	0.08	0.013	0.093	0.073
H	MTD000067	Apolipoprotein B-100	P04114	3508+EYSGTIASEANTYLNSK	none	1846.86	33	2	ingel	10.51
H	MTD000067	Apolipoprotein B-100	P04114	3508+EYSGTIASEANTYLNSK	none	1846.86	33	3	ingel	10.51
H	MTD000067	Apolipoprotein B-100	P04114	3548+ENFAGEATLQR	none	1234.59	28	2	ingel	4.57	0.367	0.28	0.568	0.716	0.495	0.661	0.219	0.52	0.077	0.058	0.072	0.13	0.045	0.091	0.077	0.199
H	MTD000067	Apolipoprotein B-100	P04114	3548+ENFAGEATLQR	none	1234.59	28	3	ingel	4.57					0.6				0.277	0.857			0.19		0.887	0.718
H	MTD000067	Apolipoprotein B-100	P04114	3559+IYSLWEHSTK	none	1262.63	15	2	ingel	7.4	0.258				0.586				0.054	0.281		0.983	0.141		0.648	1.3
H	MTD000067	Apolipoprotein B-100	P04114	3559+IYSLWEHSTK	none	1262.63	15	3	ingel	7.4										0.091	1.498		0.762		0.38	0.772
H	MTD000067	Apolipoprotein B-100	P04114	3587+ATLELSPWQMSALVQVHASQPSSFHDFPDLGQEVALNANTK	none	4463.19	87	3	ingel	20.41
H	MTD000067	Apolipoprotein B-100	P04114	3587+ATLELSPWQMSALVQVHASQPSSFHDFPDLGQEVALNANTK	none	4463.19	87	4	ingel	20.41					1.074								0.07
H	MTD000067	Apolipoprotein B-100	P04114	3587+ATLELSPWQMSALVQVHASQPSSFHDFxpDLGQEVALNANTK	p:Hydroxylation	4479.18	87	4	ingel	18.53					0.836								0.1
H	MTD000067	Apolipoprotein B-100	P04114	3639+IHSGSFQSQVELSNDQEK	none	2031.95	42	2	ingel	4.04
H	MTD000067	Apolipoprotein B-100	P04114	3639+IHSGSFQSQVELSNDQEK	none	2031.95	42	3	ingel	4.04	0.663	0.556	0.974	0.752	1.039	1.229	0.301	0.39	0.179	0.042	0.102	0.143	0.101	0.055	0.038	0.137
H	MTD000067	Apolipoprotein B-100	P04114	3657+AHLDIAGSLEGHLR	none	1487.78	33	3	ingel	9.69													0.291
H	MTD000067	Apolipoprotein B-100	P04114	3657+AHLDIAGSLEGHLR	none	1487.78	33	4	ingel	9.69					0.779								0.028
H	MTD000067	Apolipoprotein B-100	P04114	3713+NPNGYSFSIPVK	none	1321.67	19	2	ingel	11.22	0.035			0.735	0.537		0.047		0.151	0.269	0.501	0.146	0.16	0.184	0.164
H	MTD000067	Apolipoprotein B-100	P04114	3725+VLADKFIIPGLK	none	1312.81	16	2	ingel	14.74
H	MTD000067	Apolipoprotein B-100	P04114	3725+VLADKFIIPGLK	none	1312.81	16	3	ingel	14.74							0.304			0.38			0.296		0.087	0.219
H	MTD000067	Apolipoprotein B-100	P04114	3737+LNDLNSVLVMPTFHVPFTDLQVPSCK	C:Carbamidomethylation	2970.5	36	3	ingel	22.09															0.828
H	MTD000067	Apolipoprotein B-100	P04114	3737+LNDLNSVLVMPTFHVPFTDLQVPSCK	C:Carbamidomethylation	2970.5	36	4	ingel	22.09
H	MTD000067	Apolipoprotein B-100	P04114	3737+LNDLNSVLVxmPTFHVPFTDLQVPSCK	C:Carbamidomethylation m:Oxidized methionine	2986.49	36	3	ingel	20.08													0.284
H	MTD000067	Apolipoprotein B-100	P04114	3737+LNDLNSVLVxmPTFHVPFTDLQVPSCK	C:Carbamidomethylation m:Oxidized methionine	2986.49	36	4	ingel	20.08													0.934
H	MTD000067	Apolipoprotein B-100	P04114	3773+KLRTSSFALNLPTLPEVK	none	2013.16	28	4	ingel	15.35	0.352								0.141
H	MTD000067	Apolipoprotein B-100	P04114	3776+TSSFALNLPTLPEVK	none	1615.88	24	2	ingel	18.21		0.331	0.713		0.644	0.971	0.243	0.548	0.211	0.115	0.056	0.222	0.179	0.191	0.024	0.071
H	MTD000067	Apolipoprotein B-100	P04114	3776+TSSFALNLPTLPEVK	none	1615.88	24	3	ingel	18.21									0.323	0.214	0.218		0.265	0.253	0.235	0.426
H	MTD000067	Apolipoprotein B-100	P04114	3800+YSQPEDSLIPFFEITVPESQLTVSQFTLPK	none	3439.74	54	3	ingel	24.03	0.8			0.94	0.945		0.535		0.096	1.542	0.887	0.139	0.131		0.119	0.667
H	MTD000067	Apolipoprotein B-100	P04114	3800+YSQPEDSLIPFFEITVPESQLTVSQFTLPK	none	3439.74	54	4	ingel	24.03					0.849				1.11	0.94	0.622	0.361	0.094	0.464	0.33	0.657
H	MTD000067	Apolipoprotein B-100	P04114	3830+SVSDGIAALDLNAVANK	none	1656.87	35	2	ingel	13.97	0.528	0.501	0.797	0.753	0.753			0.374	0.134	0.079	0.165	0.112	0.037	0.216		0.118
H	MTD000067	Apolipoprotein B-100	P04114	3830+SVSDGIAALDLNAVANK	none	1656.87	35	3	ingel	13.97	0.482	0.603	0.822	0.862	0.689	1.125		0.704	0.129	0.119	0.056	0.056	0.058	0.041		0.12
H	MTD000067	Apolipoprotein B-100	P04114	3847+IADFELPTIIVPEQTIEIPSIK	none	2465.37	40	2	ingel	22.82													0.513	0.461	0.242	0.564
H	MTD000067	Apolipoprotein B-100	P04114	3847+IADFELPTIIVPEQTIEIPSIK	none	2465.37	40	3	ingel	22.82	0.709	0.614	0.971	0.764		1.291	0.373	0.633	0.141	0.105	0.138	0.06		0.163	0.161	0.112
H	MTD000067	Apolipoprotein B-100	P04114	3869+FSVPAGIVIPSFQALTAR	none	1873.05	36	2	ingel	22.07	0.367				0.646		0.275	0.454	0.161	0.207	0.236		0.018	0.289	0.172	0.158
H	MTD000067	Apolipoprotein B-100	P04114	3869+FSVPAGIVIPSFQALTAR	none	1873.05	36	3	ingel	22.07	0.539	0.875	0.692	0.57	0.683		0.272		0.075	0.132	0.096	0.099	0.039	0.265	0.088	0.231
H	MTD000067	Apolipoprotein B-100	P04114	3906+ADYVETVLDSTCSSTVQFLEYELNVLGTHK	C:Carbamidomethylation	3417.63	47	3	ingel	24.65													0.452
H	MTD000067	Apolipoprotein B-100	P04114	3906+ADYVETVLDSTCSSTVQFLEYELNVLGTHK	C:Carbamidomethylation	3417.63	47	4	ingel	24.65													0.225
H	MTD000067	Apolipoprotein B-100	P04114	3936+IEDGTLASK	none	932.48	17	2	ingel	2.43		0.206		0.481	0.722				0.255	0.031	0.461	0.108	0.05	0.471	0.575	0.207
H	MTD000067	Apolipoprotein B-100	P04114	3953+DFSAEYEEDGKYEGLQEWEGK	none	2508.06	47	2	ingel	12.24								0.417								0.107
H	MTD000067	Apolipoprotein B-100	P04114	3953+DFSAEYEEDGKYEGLQEWEGK	none	2508.06	47	3	ingel	12.24	0.72	0.639	0.995	0.899	0.905	1.243	0.289	0.59	0.114	0.09	0.112	0.091	0.055	0.094	0.056	0.053
H	MTD000067	Apolipoprotein B-100	P04114	3953+DFSAEYEEDGKYEGLQEWEGK	none	2508.06	47	4	ingel	12.24
H	MTD000067	Apolipoprotein B-100	P04114	3980+SPAFTDLHLR	none	1155.6	19	2	ingel	8.78									1.099	1.76			0.732
H	MTD000067	Apolipoprotein B-100	P04114	3980+SPAFTDLHLR	none	1155.6	19	3	ingel	8.78										3.753	4.46		2.447	5.429
H	MTD000067	Apolipoprotein B-100	P04114	3995+KGISTSAASPAVGTVGMDMDEDDDFSK	none	2730.2	51	3	ingel	10.67													0.446
H	MTD000067	Apolipoprotein B-100	P04114	3996+GISTSAASPAVGTVGMDMDEDDDFSK	none	2602.1	50	2	ingel	12.32		0.659								0.191			0.462
H	MTD000067	Apolipoprotein B-100	P04114	3996+GISTSAASPAVGTVGMDMDEDDDFSK	none	2602.1	50	3	ingel	12.32	0.672	0.495		0.852	0.856	1.042	0.306		0.18	0.056	0.207	0.09	0.112	0.132	0.188	0.23
H	MTD000067	Apolipoprotein B-100	P04114	3996+GISTSAASPAVGTVGMDMDEDDDFSKWNFYYSPQSSPDKK	none	4329.9	73	4	ingel	16.64					0.76				0.254				0.115		0.23	0.699
H	MTD000067	Apolipoprotein B-100	P04114	3996+GISTSAASPAVGTVGMDxmDEDDDFSK	m:Oxidized methionine	2618.1	50	3	ingel	9.51		0.378								0.118				0.689
H	MTD000067	Apolipoprotein B-100	P04114	3996+GISTSAASPAVGTVGxmDMDEDDDFSK	m:Oxidized methionine	2618.1	50	3	ingel	10.52		0.378			0.82					0.118			0.09
H	MTD000067	Apolipoprotein B-100	P04114	3996+GISTSAASPAVGTVGxmDxmDEDDDFSK	m:Oxidized methionine	2634.09	50	3	ingel	7.37			0.875		0.835					0.321	0.194		0.158	0.33
H	MTD000067	Apolipoprotein B-100	P04114	4022+WNFYYSPQSSPDK	none	1617.71	23	2	ingel	11.32					0.548				0.351	0.209	0.297	0.362	0.12	0.772		0.449
H	MTD000067	Apolipoprotein B-100	P04114	4022+WNFYYSPQSSPDK	none	1617.71	23	3	ingel	11.32													0.319
H	MTD000067	Apolipoprotein B-100	P04114	4022+WNFYYSPQSSPDKK	none	1745.8	23	2	ingel	9.23
H	MTD000067	Apolipoprotein B-100	P04114	4022+WNFYYSPQSSPDKK	none	1745.8	23	3	ingel	9.23	0.32	0.011							0.043	0.135		0.278	0.236		0.474	0.368
H	MTD000067	Apolipoprotein B-100	P04114	4047+ESDEETQIKVNWEEEAASGLLTSLK	none	2805.36	54	3	ingel	19.08							0.507								0.097	0.281
H	MTD000067	Apolipoprotein B-100	P04114	4056+VNWEEEAASGLLTSLK	none	1745.88	32	2	ingel	19.64	0.503	0.545		0.762	0.716		0.222	0.4	0.123	0.188	0.24	0.082	0.041	0.234	0.158	0.142
H	MTD000067	Apolipoprotein B-100	P04114	4056+VNWEEEAASGLLTSLK	none	1745.88	32	3	ingel	19.64	0.691	0.74	1	1.023	0.731	1.249	0.282	0.47	0.028	0.085	0.1	0.101	0.079	0.149	0.067	0.095
H	MTD000067	Apolipoprotein B-100	P04114	4056+VNWEEEAASGLLTSLKDNVPK	none	2299.17	40	3	ingel	19.92	0.511				0.733		0.318	0.705	0.054				0.157		0.115	0.122
H	MTD000067	Apolipoprotein B-100	P04114	4056+VNWEEEAASGLLTSLKDNVPK	none	2299.17	40	4	ingel	19.92
H	MTD000067	Apolipoprotein B-100	P04114	4088+YHWEHTGLTLR	none	1411.7	17	2	ingel	6.27													2.695
H	MTD000067	Apolipoprotein B-100	P04114	4088+YHWEHTGLTLR	none	1411.7	17	3	ingel	6.27					0.737								0.036
H	MTD000067	Apolipoprotein B-100	P04114	4088+YHWEHTGLTLR	none	1411.7	17	4	ingel	6.27
H	MTD000067	Apolipoprotein B-100	P04114	4106+RNLQNNAEWVYQGAIR	none	1930.98	37	2	ingel	9.19
H	MTD000067	Apolipoprotein B-100	P04114	4106+RNLQNNAEWVYQGAIR	none	1930.98	37	3	ingel	9.19									0.348				0.998
H	MTD000067	Apolipoprotein B-100	P04114	4107+NLQNNAEWVYQGAIR	none	1774.87	34	2	ingel	12.27	0.688		0.711	0.954	0.789			0.538	0.141	0.21	0.104	0.16	0.056	0.232	0.202	0.112
H	MTD000067	Apolipoprotein B-100	P04114	4107+NLQNNAEWVYQGAIR	none	1774.87	34	3	ingel	12.27	0.607	0.686	0.931	0.906	0.816			0.692	0.069	0.097	0.078	0.049	0.051	0.293	0.201	0.101
H	MTD000067	Apolipoprotein B-100	P04114	4122+QIDDIDVR	none	972.49	16	2	ingel	4.32	0.41	0.437		0.755	0.826			0.217	0.045	0.051	0.529	0.177	0.095	0.225	0.23	0.123
H	MTD000067	Apolipoprotein B-100	P04114	4133+AASGTTGTYQEWK	none	1398.64	24	2	ingel	3.46	0.322	0.256	0.504	0.572	0.637	0.664	0.044	0.284	0.067	0.103	0.006	0.025	0.182	0.135	0.09	0.107
H	MTD000067	Apolipoprotein B-100	P04114	4133+AASGTTGTYQEWK	none	1398.64	24	3	ingel	3.46
H	MTD000067	Apolipoprotein B-100	P04114	4146+DKAQNLYQELLTQEGQASFQGLK	none	2608.31	51	3	ingel	17.52	0.668	0.649			0.798				0.133	0.077	0.275	0.391	0.089	0.236	0.291	0.28
H	MTD000067	Apolipoprotein B-100	P04114	4146+DKAQNLYQELLTQEGQASFQGLK	none	2608.31	51	4	ingel	17.52
H	MTD000067	Apolipoprotein B-100	P04114	4148+AQNLYQELLTQEGQASFQGLK	none	2365.19	48	2	ingel	18.59	0.793	0.65							0.133	0.137	0.23		0.257	0.238
H	MTD000067	Apolipoprotein B-100	P04114	4148+AQNLYQELLTQEGQASFQGLK	none	2365.19	48	3	ingel	18.59	0.521	0.664	0.94	0.93	0.863		0.308	0.478	0.146	0.179	0.111	0.045	0.061	0.209	0.013	0.098
H	MTD000067	Apolipoprotein B-100	P04114	4148+AQNLYQELLTQEGQASFQGLKDNVFDGLVR	none	3380.7	61	3	ingel	22.13													0.672		1.011	0.455
H	MTD000067	Apolipoprotein B-100	P04114	4148+AQNLYQELLTQEGQASFQGLKDNVFDGLVR	none	3380.7	61	4	ingel	22.13													0.275		0.609	0.24
H	MTD000067	Apolipoprotein B-100	P04114	4188+HLIDSLIDFLNFPR	none	1698.91	22	2	ingel	23.47					0.557								0.191
H	MTD000067	Apolipoprotein B-100	P04114	4188+HLIDSLIDFLNFPR	none	1698.91	22	3	ingel	23.47					0.715				0.578				0.176
H	MTD000067	Apolipoprotein B-100	P04114	4202+FQFPGKPGIYTR	none	1409.75	19	2	ingel	9.23
H	MTD000067	Apolipoprotein B-100	P04114	4202+FQFPGKPGIYTR	none	1409.75	19	3	ingel	9.23	0.657	0.565					0.226	0.763	0.097	0.15	0.223	0.284	0.365	0.246	0.142	0.134
H	MTD000067	Apolipoprotein B-100	P04114	4214+EELCTMFIR	C:Carbamidomethylation	1197.55	16	2	ingel	12.77									1.112				0.225		0.59
H	MTD000067	Apolipoprotein B-100	P04114	4214+EELCTxmFIR	C:Carbamidomethylation m:Oxidized methionine	1213.55	16	2	ingel	8.72													0.861
H	MTD000067	Apolipoprotein B-100	P04114	4223+EVGTVLSQVYSK	none	1308.69	19	2	ingel	9.16		0.372		0.642	0.508	0.621	-0.021	0.242	0.282	0.16	0.311	0.123	0.053	0.176	0.101	0.066
H	MTD000067	Apolipoprotein B-100	P04114	4223+EVGTVLSQVYSK	none	1308.69	19	3	ingel	9.16				0.63					0.686	0.891		0.146	0.238	1.468	0.351	0.214
H	MTD000067	Apolipoprotein B-100	P04114	4350+ENLCLNLHK	C:Carbamidomethylation	1139.58	15	2	ingel	4.86													0.536
H	MTD000067	Apolipoprotein B-100	P04114	4350+ENLCLNLHK	C:Carbamidomethylation	1139.58	15	3	ingel	4.86									0.87				0.443
H	MTD000067	Apolipoprotein B-100	P04114	4386+EEYFDPSIVGWTVK	none	1668.8	21	2	ingel	17.61	0.165	0.197		0.645		0.798	0.058	0.465	0.094	0.133	0.212	0.17	0.295	0.103	0.167	0.112
H	MTD000067	Apolipoprotein B-100	P04114	4386+EEYFDPSIVGWTVK	none	1668.8	21	3	ingel	17.61					0.538				0.307	0.331	0.558	0.508	0.172	1.954
H	MTD000067	Apolipoprotein B-100	P04114	440+ATLYALSHAVNNYHK	none	1700.86	27	3	ingel	6.76					0.767				0.299				0.107
H	MTD000067	Apolipoprotein B-100	P04114	440+ATLYALSHAVNNYHK	none	1700.86	27	4	ingel	6.76	0.699								0.112	0.214			0.478
H	MTD000067	Apolipoprotein B-100	P04114	4420+DFHSEYIVSASNFTSQLSSQVEQFLHR	none	3155.49	57	3	ingel	23.12					0.661								0.171
H	MTD000067	Apolipoprotein B-100	P04114	4420+DFHSEYIVSASNFTSQLSSQVEQFLHR	none	3155.49	57	4	ingel	23.12					0.872								0.081
H	MTD000067	Apolipoprotein B-100	P04114	4447+NIQEYLSILTDPDGK	none	1704.86	25	2	ingel	19.44		0.363		0.717	0.742			0.311	0.205	0.196	0.269	0.12	0.098	0.246	0.21	0.103
H	MTD000067	Apolipoprotein B-100	P04114	4447+NIQEYLSILTDPDGK	none	1704.86	25	3	ingel	19.44	0.756	0.729	1.202	0.893	0.71		0.418	0.761	0.158	0.173	0.178	0.158	0.115	0.261	0.11	0.118
H	MTD000067	Apolipoprotein B-100	P04114	4466+IAELSATAQEIIK	none	1385.78	31	2	ingel	12.23	0.401	0.37	0.693	0.743	0.644	0.839	0.225	0.393	0.04	0.067	0.12	0.072	0.059	0.117	0.107	0.107
H	MTD000067	Apolipoprotein B-100	P04114	4466+IAELSATAQEIIK	none	1385.78	31	3	ingel	12.23	0.534	0.67	0.893	0.906	0.831	1.203	0.099	0.373	0.05	0.109	0.094	0.101	0.026	0.162	0.091	0.008
H	MTD000067	Apolipoprotein B-100	P04114	4487+IISDYHQQFR	none	1305.65	21	2	ingel	3.05	0.434	0.25		0.496					0.075	0.165		0.195	0.275
H	MTD000067	Apolipoprotein B-100	P04114	4487+IISDYHQQFR	none	1305.65	21	3	ingel	3.05									0.379	0.346	0.248	0.633	0.563		0.287	0.257
H	MTD000067	Apolipoprotein B-100	P04114	4499+LQDFSDQLSDYYEK	none	1749.77	26	2	ingel	11.88	0.427	0.5	0.872	0.851	0.851	0.866	0.17		0.103	0.193	0.189	0.193	0.068	0.192	0.043	0.21
H	MTD000067	Apolipoprotein B-100	P04114	4499+LQDFSDQLSDYYEK	none	1749.77	26	3	ingel	11.88					0.729		0.263		0.246	0.395	0.508	0.407	0.092	0.582	0.184	0.245
H	MTD000067	Apolipoprotein B-100	P04114	4542+LQSTTVMNPYMK	none	1411.68	16	2	ingel	7.35								0.216	0.174			0.353	0.387		0.432	0.137
H	MTD000067	Apolipoprotein B-100	P04114	4542+LQSTTVMNxpYMK	p:Hydroxylation	1427.68	16	2	ingel	4.77
H	MTD000067	Apolipoprotein B-100	P04114	4542+LQSTTVMNxpYMK	p:Hydroxylation	1427.68	16	3	ingel	4.77
H	MTD000067	Apolipoprotein B-100	P04114	4542+LQSTTVMNxpYMK	p:Hydroxylation	1427.68	16	4	ingel	4.77
H	MTD000067	Apolipoprotein B-100	P04114	4554+LAPGELTIIL	none	1038.63	17	2	ingel	21.33		0.17		0.744	0.359	0.454	-0.102	0.217	0.202	0.102	0.076	0.182	0.057	0.106	0.036	0.194
H	MTD000067	Apolipoprotein B-100	P04114	491+VIGNMGQTMEQLTPELK	none	1887.94	30	2	ingel	15.09	0.355		0.475	0.76	0.694				0.147	0.256	0.176	0.082	0.117	0.349	0.205	0.265
H	MTD000067	Apolipoprotein B-100	P04114	491+VIGNMGQTMEQLTPELK	none	1887.94	30	3	ingel	15.09	0.506	0.516	0.773	0.831	0.668		0.294	0.864	0.176	0.168	0.058	0.031	0.032	0.243	0.135	0.19
H	MTD000067	Apolipoprotein B-100	P04114	491+VIGNMGQTxmEQLTPELK	m:Oxidized methionine	1903.94	30	2	ingel	9.99								0.465					0.232			0.14
H	MTD000067	Apolipoprotein B-100	P04114	491+VIGNMGQTxmEQLTPELK	m:Oxidized methionine	1903.94	30	3	ingel	9.99								0.531	0.672	0.615	0.505	0.359	0.528	0.724	0.993	0.05
H	MTD000067	Apolipoprotein B-100	P04114	491+VIGNxmGQTMEQLTPELK	m:Oxidized methionine	1903.94	30	2	ingel	10.73								0.465					0.232		0.205	0.14
H	MTD000067	Apolipoprotein B-100	P04114	491+VIGNxmGQTMEQLTPELK	m:Oxidized methionine	1903.94	30	3	ingel	10.73								0.531	0.672	0.615	0.505	0.359	0.528	0.724	0.451	0.05
H	MTD000067	Apolipoprotein B-100	P04114	491+VIGNxmGQTxmEQLTPELK	m:Oxidized methionine	1919.93	30	2	ingel	6.99
H	MTD000067	Apolipoprotein B-100	P04114	491+VIGNxmGQTxmEQLTPELK	m:Oxidized methionine	1919.93	30	3	ingel	6.99			0.564	0.866	0.732	0.738		0.486	0.248	0.296	0.024	0.054	0.154	0.177	0.29	0.088
H	MTD000067	Apolipoprotein B-100	P04114	51+KYTYNYEAESSSGVPGTADSR	none	2281.01	43	2	ingel	3.6					0.66								0.133
H	MTD000067	Apolipoprotein B-100	P04114	51+KYTYNYEAESSSGVPGTADSR	none	2281.01	43	3	ingel	3.6	0.566	0.514	0.85	0.714	0.686	0.847		0.54	0.011	0.015	0.017	0.057	0.12	0.167		0.098
H	MTD000067	Apolipoprotein B-100	P04114	513+CVQSTKPSLMIQK	C:Carbamidomethylation	1518.79	22	3	ingel	3.52					0.52								0.087
H	MTD000067	Apolipoprotein B-100	P04114	52+YTYNYEAESSSGVPGTADSR	none	2152.92	42	2	ingel	5.36	0.724			0.933			0.38		0.178	0.215		0.152	0.208	0.479	0.196	0.219
H	MTD000067	Apolipoprotein B-100	P04114	52+YTYNYEAESSSGVPGTADSR	none	2152.92	42	3	ingel	5.36	0.61	0.572	0.803	0.789	0.754	1.183	0.304	0.59	0.062	0.06	0.049	0.136	0.07	0.085	0.049	0.075
H	MTD000067	Apolipoprotein B-100	P04114	538+DKDQEVLLQTFLDDASPGDK	none	2233.07	37	2	ingel	18.34
H	MTD000067	Apolipoprotein B-100	P04114	538+DKDQEVLLQTFLDDASPGDK	none	2233.07	37	3	ingel	18.34								0.327	0.574	0.611	0.584		0.301	1.467	0.352	0.108
H	MTD000067	Apolipoprotein B-100	P04114	538+DKDQEVLLQTFLDDASPGDKR	none	2389.18	40	3	ingel	17.05
H	MTD000067	Apolipoprotein B-100	P04114	538+DKDQEVLLQTFLDDASPGDKR	none	2389.18	40	4	ingel	17.05			0.763		0.821		0.136		0.214	0.278	0.139	0.209	0.04	0.318	0.118	0.242
H	MTD000067	Apolipoprotein B-100	P04114	540+DQEVLLQTFLDDASPGDKR	none	2146.05	38	3	ingel	18.13
H	MTD000067	Apolipoprotein B-100	P04114	559+LAAYLMLMR	none	1080.58	16	2	ingel	16.6		0.257							0.163	0.197	0.264	0.295	0.184	0.357	0.245	0.404
H	MTD000067	Apolipoprotein B-100	P04114	559+LAAYLMLxmR	m:Oxidized methionine	1096.58	16	2	ingel	12.28							-0.057		0.473	0.336			0.538	0.605	0.151	0.257
H	MTD000067	Apolipoprotein B-100	P04114	559+LAAYLxmLMR	m:Oxidized methionine	1096.58	16	2	ingel	13.77									0.535	0.122	0.468		0.148	0.35	0.116	0.253
H	MTD000067	Apolipoprotein B-100	P04114	559+LAAYLxmLxmR	m:Oxidized methionine	1112.57	16	2	ingel	9.48									0.254	0.575	0.883		0.171	0.952	0.213	0.325
H	MTD000067	Apolipoprotein B-100	P04114	568+SPSQADINK	none	958.47	21	2	ingel	2.45									0.298	0.425	0.634	1.329	0.351	0.886
H	MTD000067	Apolipoprotein B-100	P04114	577+IVQILPWEQNEQVK	none	1722.93	29	2	ingel	15.07	0.342			0.682	0.616		0.082	0.456	0.163	0.212	0.208	0.121	0.054	0.33	0.187	0.141
H	MTD000067	Apolipoprotein B-100	P04114	577+IVQILPWEQNEQVK	none	1722.93	29	3	ingel	15.07	0.563		0.904	0.789	0.625	1.099		0.554	0.166	0.202	0.191	0.043	0.124	0.186	0.205	0.087
H	MTD000067	Apolipoprotein B-100	P04114	577+IVQILxpWEQNEQVK	p:Hydroxylation	1738.93	29	3	ingel	10.48					0.961								0.149
H	MTD000067	Apolipoprotein B-100	P04114	591+NFVASHIANILNSEELDIQDLK	none	2482.27	44	3	ingel	19.97	0.535				0.805		0.128		0.119				0.082	0.377	0.194
H	MTD000067	Apolipoprotein B-100	P04114	591+NFVASHIANILNSEELDIQDLK	none	2482.27	44	4	ingel	19.97					0.649								0.09
H	MTD000067	Apolipoprotein B-100	P04114	591+NFVASHIANILNSEELDIQDLKK	none	2610.37	44	3	ingel	18.42					0.708								0.089
H	MTD000067	Apolipoprotein B-100	P04114	591+NFVASHIANILNSEELDIQDLKK	none	2610.37	44	4	ingel	18.42					0.821				0.229				0.11
H	MTD000067	Apolipoprotein B-100	P04114	617+EALKESQLPTVMDFR	none	1762.89	30	2	ingel	13.07
H	MTD000067	Apolipoprotein B-100	P04114	617+EALKESQLPTVMDFR	none	1762.89	30	3	ingel	13.07	0.462								0.131	0.74		0.294	0.426		0.252	0.353
H	MTD000067	Apolipoprotein B-100	P04114	621+ESQLPTVMDFR	none	1321.63	21	2	ingel	13.24	0.219	0.164	0.368		0.545		-0.165	0.408	0.05	0.108	0.02	0.217	0.129	0.231	0.188	0.148
H	MTD000067	Apolipoprotein B-100	P04114	621+ESQLPTVMDFR	none	1321.63	21	3	ingel	13.24					0.53					0.3			0.115
H	MTD000067	Apolipoprotein B-100	P04114	621+ESQLPTVxmDFR	m:Oxidized methionine	1337.63	21	2	ingel	9.28									1.026	0.675	0.901	0.956	0.43		0.826	0.925
H	MTD000067	Apolipoprotein B-100	P04114	621+ESQLxpTVMDFR	p:Hydroxylation	1337.63	21	2	ingel	9.32									1.026	0.675	0.901	0.956	0.43		0.826	0.925
H	MTD000067	Apolipoprotein B-100	P04114	642+SVSLPSLDPASAK	none	1270.68	28	2	ingel	10.46	0.306	0.306	0.604	0.793	0.583	0.94	0.201	0.38	0.067	0.057	0.094	0.139	0.061	0.129	0.05	0.069
H	MTD000067	Apolipoprotein B-100	P04114	655+IEGNLIFDPNNYLPK	none	1745.9	23	2	ingel	18.37	0.33	0.379		0.743	0.668				0.175	0.178	0.205	0.161	0.06	0.292	0.233	0.225
H	MTD000067	Apolipoprotein B-100	P04114	655+IEGNLIFDPNNYLPK	none	1745.9	23	3	ingel	18.37	0.388	0.498	0.701	0.643	0.761	0.972	0.242	0.371	0.066	0.048	0.067	0.124	0.018	0.011	0.04	0.126
H	MTD000067	Apolipoprotein B-100	P04114	675+TTLTAFGFASADLIEIGLEGK	none	2153.13	36	2	ingel	24.04				0.726	0.902	1.066			0.274	0.151	0.234	0.1	0.104	0.177	0.244	0.258
H	MTD000067	Apolipoprotein B-100	P04114	675+TTLTAFGFASADLIEIGLEGK	none	2153.13	36	3	ingel	24.04	0.585			0.632	0.854	1.249	0.354	0.651	0.167	0.131		0.051	0.033	0.091	0.029	0.113
H	MTD000067	Apolipoprotein B-100	P04114	696+GFEPTLEALFGK	none	1307.68	21	2	ingel	19.71	0.311	0.218	0.6				0.051	0.366	0.088	0.013	0.088	0.201		0.212	0.047	0.103
H	MTD000067	Apolipoprotein B-100	P04114	696+GFEPTLEALFGK	none	1307.68	21	3	ingel	19.71					0.667		0.178			0.314			0.158	0.674	0.173	0.23
H	MTD000067	Apolipoprotein B-100	P04114	708+QGFFPDSVNK	none	1137.55	17	2	ingel	8.05	0.324	0.48			0.481	0.574	-0.03	0.291	0.104	0.196	0.287	0.387	0.043	0.172	0.139	0.054
H	MTD000067	Apolipoprotein B-100	P04114	718+ALYWVNGQVPDGVSK	none	1631.83	24	2	ingel	12.17													0.154		0.05
H	MTD000067	Apolipoprotein B-100	P04114	718+ALYWVNGQVPDGVSK	none	1631.83	24	3	ingel	12.17													0.085		0.123	0.094
H	MTD000067	Apolipoprotein B-100	P04114	743+DDKHEQDMVNGIMLSVEK	none	2086.97	33	3	ingel	12.91									0.29	0.072			0.261
H	MTD000067	Apolipoprotein B-100	P04114	743+DDKHEQDMVNGIMLSVEK	none	2086.97	33	4	ingel	12.91									0.324	0.2
H	MTD000067	Apolipoprotein B-100	P04114	779+ILGEELGFASLHDLQLLGK	none	2052.13	35	2	ingel	20.7					0.759								0.06
H	MTD000067	Apolipoprotein B-100	P04114	779+ILGEELGFASLHDLQLLGK	none	2052.13	35	3	ingel	20.7	0.635	0.564	0.87					0.409	0.184	0.19	0.097	0.212		0.666	0.237	0.076
H	MTD000067	Apolipoprotein B-100	P04114	80+VELEVPQLCSFILK	C:Carbamidomethylation	1673.91	23	2	ingel	20.83									0.661				0.228			0.236
H	MTD000067	Apolipoprotein B-100	P04114	80+VELEVPQLCSFILK	C:Carbamidomethylation	1673.91	23	3	ingel	20.83					0.683		0.195		0.22				0.164		0.149	0.217
H	MTD000067	Apolipoprotein B-100	P04114	805+TLQGIPQMIGEVIR	none	1553.86	27	2	ingel	19.79	0.248			0.717	0.595		0.107	0.348	0.098	0.222	0.203	0.108	0.068	0.276	0.104	0.168
H	MTD000067	Apolipoprotein B-100	P04114	805+TLQGIPQMIGEVIR	none	1553.86	27	3	ingel	19.79	0.471	0.57	0.89	0.794	0.551	0.91	0.424	0.688	0.112	0.1	0.187	0.085	0.031	0.078	0.168	0.075
H	MTD000067	Apolipoprotein B-100	P04114	805+TLQGIPQMIGEVIRK	none	1681.95	28	3	ingel	17.38							0.211								0.058
H	MTD000067	Apolipoprotein B-100	P04114	805+TLQGIPQxmIGEVIR	m:Oxidized methionine	1569.85	27	2	ingel	15	0.239	0.086		0.649	0.468		0.077	0.315	0.081	0.066	0.211	0.034	0.164	0.236	0.119	0.101
H	MTD000067	Apolipoprotein B-100	P04114	805+TLQGIPQxmIGEVIR	m:Oxidized methionine	1569.85	27	3	ingel	15					0.457		-0.014		0.476	0.442	0.436	0.593	0.152	0.415	0.055	0.373
H	MTD000067	Apolipoprotein B-100	P04114	805+TLQGIxpQMIGEVIR	p:Hydroxylation	1569.85	27	2	ingel	14.94	0.239	0.086		0.649	0.468		0.077	0.315	0.081	0.066	0.211	0.034	0.164	0.236	0.119	0.101
H	MTD000067	Apolipoprotein B-100	P04114	805+TLQGIxpQMIGEVIR	p:Hydroxylation	1569.85	27	3	ingel	14.94					0.457		-0.014		0.476	0.442	0.436	0.593	0.152	0.415	0.055	0.373
H	MTD000067	Apolipoprotein B-100	P04114	864+LEVANMQAELVAKxpSVSVEFVTNMGIIIPDFAR	p:Hydroxylation	3603.87	64	3	ingel	22.68													1.262
H	MTD000067	Apolipoprotein B-100	P04114	864+LEVANMQAELVAKxpSVSVEFVTNMGIIIPDFAR	p:Hydroxylation	3603.87	64	4	ingel	22.68													10.594
H	MTD000067	Apolipoprotein B-100	P04114	897+SGVQMNTNFFHESGLEAHVALK	none	2415.16	44	4	ingel	13.42	0.41				0.719				0.051				0.161
H	MTD000067	Apolipoprotein B-100	P04114	897+SGVQxmNTNFFHESGLEAHVALK	m:Oxidized methionine	2431.16	44	3	ingel	11.18
H	MTD000067	Apolipoprotein B-100	P04114	897+SGVQxmNTNFFHESGLEAHVALK	m:Oxidized methionine	2431.16	44	4	ingel	11.18	0.488				0.692				0.088	0.484			0.163	0.812
H	MTD000067	Apolipoprotein B-100	P04114	935+LLSGGNTLHLVSTTK	none	1539.86	18	2	ingel	8.04	0.329								0.198				0.206
H	MTD000067	Apolipoprotein B-100	P04114	935+LLSGGNTLHLVSTTK	none	1539.86	18	3	ingel	8.04					0.439				0.573	0.323	0.258	0.234	0.16	0.472	0.159	0.249
H	MTD000067	Apolipoprotein B-100	P04114	950+TEVIPPLIENR	none	1279.71	22	2	ingel	11.92	0.117	0.121	0.433	0.635	0.48	0.51	0.061	0.454	0.084	0.068	0.034	0.117	0.087	0.073	0.04	0.098
H	MTD000067	Apolipoprotein B-100	P04114	950+TEVIPPLIENR	none	1279.71	22	3	ingel	11.92					0.515		0.328	0.555	0.271	0.222	0.288	0.417	0.159	0.424	0.152	0.127
H	MTD000067	Apolipoprotein E	P02649	281+SWFEPLVEDMQR	none	1535.71	25	2	ingel	18.22
H	MTD000067	Apolipoprotein E	P02649	281+SWFEPLVEDMQR	none	1535.71	25	3	ingel	18.22
H	MTD000067	Apolipoprotein E	P02649	57+WVQTLSEQVQEELLSSQVTQELR	none	2729.39	51	3	ingel	20.09
H	MTD000067	Calsequestrin-1	P31415	84+QFEMEELILELAAQVLEDK	none	2247.13	43	3	ingel	26.41
H	MTD000067	Creatine kinase S-type, mitochondrial	P17540	105+TVGMVAGDEESYEVFADLFDPVIK	none	2630.25	42	3	ingel	23.72
H	MTD000067	Creatine kinase S-type, mitochondrial	P17540	379+SEVELVQIVIDGVNYLVDCEK	C:Carbamidomethylation	2420.21	35	3	ingel	25.91
H	MTD000067	Desmin	P17661	79+TPSSYGAGELLDFSLADAVNQEFLTTR	none	2901.4	52	3	ingel	23.01
H	MTD000067	Elongation factor 1-alpha 2	Q05639	101+NMITGTSQADCAVLIVAAGVGEFEAGISK	C:Carbamidomethylation	2908.43	58	3	ingel	23.84
H	MTD000067	Fructose-bisphosphate aldolase A	P04075	260+TVPPAVTGITFLSGGQSEEEASINLNAINK	none	3056.57	59	3	ingel	18.83										0.247	0.341
H	MTD000067	Fructose-bisphosphate aldolase A	P04075	260+TVPPAVTGITFLSGGQSEEEASINLNAINK	none	3056.57	59	4	ingel	18.83
H	MTD000067	Gamma-enolase	P09104	373+SGETEDTFIADLVVGLCTGQIK	C:Carbamidomethylation	2352.15	36	3	ingel	23.33
H	MTD000067	Glyceraldehyde-3-phosphate dehydrogenase	P04406	163+VIHDNFGIVEGLMTTVHAITATQK	none	2594.35	38	4	ingel	22.3
H	MTD000067	Glyceraldehyde-3-phosphate dehydrogenase	P04406	28+VDIVAINDPFIDLNYMVYMFQYDSTHGK	none	3307.56	40	3	ingel	24.92
H	MTD000067	Glyceraldehyde-3-phosphate dehydrogenase	P04406	28+VDIVAINDPFIDLNYMVYMFQYDSTHGK	none	3307.56	40	4	ingel	24.92
H	MTD000067	Glyceraldehyde-3-phosphate dehydrogenase	P04406	87+WGDAGAEYVVESTGVFTTMEK	none	2276.03	35	3	ingel	18.15
H	MTD000067	Hemoglobin subunit alpha	P69905	129+FLASVSTVLTSK	none	1251.71	15	2	ingel	12.83									0.944			0.235
H	MTD000067	Hemoglobin subunit alpha	P69905	18+VGAHAGEYGAEALER	none	1528.73	42	3	ingel	3.45	0.174			0.119					0.039			0.129
H	MTD000067	Histone H3.3	P84243	85+FQSAAIGALQEASEAYLVGLFEDTNLCAIHAK	C:Carbamidomethylation	3436.7	72	3	ingel	24.19
H	MTD000067	Histone H3.3	P84243	85+FQSAAIGALQEASEAYLVGLFEDTNLCAIHAK	C:Carbamidomethylation	3436.7	72	4	ingel	24.19
H	MTD000067	Keratin, type I cytoskeletal 10	P13645	267+ADLExmQIESLTEELAYLK	m:Oxidized methionine	2111.03	38	3	ingel	24.02
H	MTD000067	Keratin, type I cytoskeletal 10	P13645	296+NVSTGDVNVExmNAAPGVDLTQLLNNMR	m:Oxidized methionine	2887.38	49	3	ingel	20.37
H	MTD000067	Keratin, type II cytoskeletal 1	P04264	344+SLDLDSIIAEVK	none	1301.71	21	2	ingel	19.18										0.103	0.346			1.562	0.421	0.306
H	MTD000067	Keratin, type II cytoskeletal 2 epidermal	P35908	303+VDLLNQEIEFLK	none	1459.79	20	2	ingel	18.52
H	MTD000067	Keratin, type II cytoskeletal 2 epidermal	P35908	342+NLDLDSIIAEVK	none	1328.72	21	2	ingel	19.12
H	MTD000067	NADH-ubiquinone oxidoreductase 75 kDa subunit, mitochondrial	P28331	383+SNYLLNTTIAGVEEADVVLLVGTNPR	none	2757.45	43	3	ingel	23.77
H	MTD000067	POTE ankyrin domain family member E	Q6S8J3	916+LCYVALDFEQEMATAASSSSLEK	C:Carbamidomethylation	2549.17	51	3	ingel	19.96
H	MTD000067	Troponin T, fast skeletal muscle	P45378	213+ELWETLHQLEIDKFEFGEK	none	2390.18	35	3	ingel	18.67
H	MTD000067	Troponin T, fast skeletal muscle	P45378	213+ELWETLHQLEIDKFEFGEK	none	2390.18	35	4	ingel	18.67
H	MTD000067	Troponin T, slow skeletal muscle	P13805	74+DLLELQTLIDVHFEQR	none	1968.03	30	3	ingel	22.67															0.737

## Sheet: PROTEIN OUTPUT
Species	Code	Protein	Accession#	Target RT	Mean Peptide Count	Protein f - Base7004-1000H	Protein f - Base7006-1002H	Protein f - Base7007-1003H	Protein f - W127004-1004H	Protein f - W127006-1006H	Protein f - W127007-1007H	Protein f - Base7009-1008H	Protein f - W127009-1009H	Protein SD - Base7004-1000H	Protein SD - Base7006-1002H	Protein SD - Base7007-1003H	Protein SD - W127004-1004H	Protein SD - W127006-1006H	Protein SD - W127007-1007H	Protein SD - Base7009-1008H	Protein SD - W127009-1009H	Count - Base7004-1000H	Count - Base7006-1002H	Count - Base7007-1003H	Count - W127004-1004H	Count - W127006-1006H	Count - W127007-1007H	Count - Base7009-1008H	Count - W127009-1009H	BW - Base7004-1000H	BW - Base7006-1002H	BW - Base7007-1003H	BW - W127004-1004H	BW - W127006-1006H	BW - W127007-1007H	BW - Base7009-1008H	BW - W127009-1009H	Uniprot Link
H	MTD000067	Apolipoprotein B-100	P04114	9.64	141.9	0.494	0.449	0.794	0.753	0.689	0.967	0.236	0.471	0.173	0.193	0.212	0.154	0.151	0.223	0.164	0.179	155	145	102	129	235	79	145	145	0.00336792	0.00321718	0.00249852	0.00320703	0.00372221	0.00219852	0.00329284	0.00297711	http://www.uniprot.org/uniprot/P04114
H	MTD000067	Actin, alpha skeletal muscle	P68133	26.47	1.5		0.15								0.087							0	2	0	0	0	0	0	0	0.00336792	0.00321718	0.00249852	0.00320703	0.00372221	0.00219852	0.00329284	0.00297711	http://www.uniprot.org/uniprot/P68133
H	MTD000067	Apolipoprotein A-I	P02647	4.13	1	0.862							0.623									1	0	0	0	0	0	0	1	0.00336792	0.00321718	0.00249852	0.00320703	0.00372221	0.00219852	0.00329284	0.00297711	http://www.uniprot.org/uniprot/P02647
H	MTD000067	Hemoglobin subunit alpha	P69905	12.83	1	0.174			0.119													1	0	0	1	0	0	0	0	0.00336792	0.00321718	0.00249852	0.00320703	0.00372221	0.00219852	0.00329284	0.00297711	http://www.uniprot.org/uniprot/P69905
H	MTD000067	60 kDa heat shock protein, mitochondrial	P10809	24.82																		0	0	0	0	0	0	0	0	0.00336792	0.00321718	0.00249852	0.00320703	0.00372221	0.00219852	0.00329284	0.00297711	http://www.uniprot.org/uniprot/P10809
H	MTD000067	ATP synthase subunit alpha, mitochondrial	P25705	22.98																		0	0	0	0	0	0	0	0	0.00336792	0.00321718	0.00249852	0.00320703	0.00372221	0.00219852	0.00329284	0.00297711	http://www.uniprot.org/uniprot/P25705
H	MTD000067	ATP synthase subunit beta, mitochondrial	P06576	23.54																		0	0	0	0	0	0	0	0	0.00336792	0.00321718	0.00249852	0.00320703	0.00372221	0.00219852	0.00329284	0.00297711	http://www.uniprot.org/uniprot/P06576
H	MTD000067	Apolipoprotein E	P02649	18.22																		0	0	0	0	0	0	0	0	0.00336792	0.00321718	0.00249852	0.00320703	0.00372221	0.00219852	0.00329284	0.00297711	http://www.uniprot.org/uniprot/P02649
H	MTD000067	Calsequestrin-1	P31415	26.41																		0	0	0	0	0	0	0	0	0.00336792	0.00321718	0.00249852	0.00320703	0.00372221	0.00219852	0.00329284	0.00297711	http://www.uniprot.org/uniprot/P31415
H	MTD000067	Creatine kinase S-type, mitochondrial	P17540	25.91																		0	0	0	0	0	0	0	0	0.00336792	0.00321718	0.00249852	0.00320703	0.00372221	0.00219852	0.00329284	0.00297711	http://www.uniprot.org/uniprot/P17540
H	MTD000067	Desmin	P17661	23.01																		0	0	0	0	0	0	0	0	0.00336792	0.00321718	0.00249852	0.00320703	0.00372221	0.00219852	0.00329284	0.00297711	http://www.uniprot.org/uniprot/P17661
H	MTD000067	Elongation factor 1-alpha 2	Q05639	23.84																		0	0	0	0	0	0	0	0	0.00336792	0.00321718	0.00249852	0.00320703	0.00372221	0.00219852	0.00329284	0.00297711	http://www.uniprot.org/uniprot/Q05639
H	MTD000067	Fructose-bisphosphate aldolase A	P04075	18.83																		0	0	0	0	0	0	0	0	0.00336792	0.00321718	0.00249852	0.00320703	0.00372221	0.00219852	0.00329284	0.00297711	http://www.uniprot.org/uniprot/P04075
H	MTD000067	Gamma-enolase	P09104	23.33																		0	0	0	0	0	0	0	0	0.00336792	0.00321718	0.00249852	0.00320703	0.00372221	0.00219852	0.00329284	0.00297711	http://www.uniprot.org/uniprot/P09104
H	MTD000067	Glyceraldehyde-3-phosphate dehydrogenase	P04406	24.92																		0	0	0	0	0	0	0	0	0.00336792	0.00321718	0.00249852	0.00320703	0.00372221	0.00219852	0.00329284	0.00297711	http://www.uniprot.org/uniprot/P04406
H	MTD000067	Histone H3.3	P84243	24.19																		0	0	0	0	0	0	0	0	0.00336792	0.00321718	0.00249852	0.00320703	0.00372221	0.00219852	0.00329284	0.00297711	http://www.uniprot.org/uniprot/P84243
H	MTD000067	Keratin, type I cytoskeletal 10	P13645	24.02																		0	0	0	0	0	0	0	0	0.00336792	0.00321718	0.00249852	0.00320703	0.00372221	0.00219852	0.00329284	0.00297711	http://www.uniprot.org/uniprot/P13645
H	MTD000067	Keratin, type II cytoskeletal 1	P04264	19.18																		0	0	0	0	0	0	0	0	0.00336792	0.00321718	0.00249852	0.00320703	0.00372221	0.00219852	0.00329284	0.00297711	http://www.uniprot.org/uniprot/P04264
H	MTD000067	Keratin, type II cytoskeletal 2 epidermal	P35908	18.52																		0	0	0	0	0	0	0	0	0.00336792	0.00321718	0.00249852	0.00320703	0.00372221	0.00219852	0.00329284	0.00297711	http://www.uniprot.org/uniprot/P35908
H	MTD000067	NADH-ubiquinone oxidoreductase 75 kDa subunit, mitochondrial	P28331	23.77																		0	0	0	0	0	0	0	0	0.00336792	0.00321718	0.00249852	0.00320703	0.00372221	0.00219852	0.00329284	0.00297711	http://www.uniprot.org/uniprot/P28331
H	MTD000067	POTE ankyrin domain family member E	Q6S8J3	19.96																		0	0	0	0	0	0	0	0	0.00336792	0.00321718	0.00249852	0.00320703	0.00372221	0.00219852	0.00329284	0.00297711	http://www.uniprot.org/uniprot/Q6S8J3
H	MTD000067	Troponin T, fast skeletal muscle	P45378	18.67																		0	0	0	0	0	0	0	0	0.00336792	0.00321718	0.00249852	0.00320703	0.00372221	0.00219852	0.00329284	0.00297711	http://www.uniprot.org/uniprot/P45378
H	MTD000067	Troponin T, slow skeletal muscle	P13805	22.67																		0	0	0	0	0	0	0	0	0.00336792	0.00321718	0.00249852	0.00320703	0.00372221	0.00219852	0.00329284	0.00297711	http://www.uniprot.org/uniprot/P13805

## Sheet: PARAMETERS
Parameter	Value
Rt Difference Filter	1.5
Total Abundance Filter	30000
M Difference Criteria	0.5, 0.35, 0.25, 0.2
SILAC Masses	4
RMS Error Filter	0.015
DB Score Filter	1
Base Peak Abundance Filter	30000
%Theo EM0 Upper Limit	1.4
%Theo EM0 Lower Limit	-0.4
Peptides Std Dev Filter	2
Isotopomer Std Dev Filter	0.2
Use All Isotopomers for f	0
Combine peptides	1
Minimum MIDA	human25
Upper limit Sample:SILAC ratio	20
Lower limit Sample:SILAC ratio	0.02
SILAC Std Dev Filter	2
Saturation Limit	10000000
Offset Correction Slope	1
Offset Correction Intercept	0

## Sheet: PROJECT DETAILS
Parameter	Value
Project Leader	Hellerstein
Processed By	Mohamad
Project Code	ApoB kinetics
Notebook Code	MTD000067
Tissue/Fluid	Plasma
Prep	Ingel
