# Supplementary material for: Acetyl-CoA carboxylase inhibitor increases LDL-apoB production rate in NASH with cirrhosis: prevention by fenofibrate
Source: J Lipid Res. 2023 Feb 2;64(3):100339. doi: 10.1016/j.jlr.2023.100339 (PMC10017426; doi:10.1016/j.jlr.2023.100339)
Supplement: Data filter 8 [file mmc8.xlsx]

## Sheet: PEPTIDE OUTPUT
Species	Code	Protein	Accession#	Sequence	Modifications	Mass	n	Charge	Fraction	Target RT	Filtered Avg f - Base_1010-1001H	Filtered Avg f - Base_1011-1002H	Filtered Avg f - Base_1012-1003H	Filtered Avg f - Base_1013-1004H	Filtered Avg f - Base_1014-1005H	Filtered Avg f - Base_1016-1006H	Filtered Avg f - Base_1018-1007H	Filtered Avg f - Base_1019-1008H	Filtered Avg f - Base_1020-1009H	Filtered Avg f - W12_1010-1010H	Filtered Avg f - W12_1011-1011H	Filtered Avg f - W12_1012-1012H	Filtered Avg f - W12_1013-1013H	Filtered Avg f - W12_1014-1014H	Filtered Avg f - W12_1016-1015H	Filtered Avg f - W12_1018-1016H	Filtered Avg f - W12_1019-1017H	Filtered Avg f - W12_1020-1018H	Isotopomer SD - Base_1010-1001H	Isotopomer SD - Base_1011-1002H	Isotopomer SD - Base_1012-1003H	Isotopomer SD - Base_1013-1004H	Isotopomer SD - Base_1014-1005H	Isotopomer SD - Base_1016-1006H	Isotopomer SD - Base_1018-1007H	Isotopomer SD - Base_1019-1008H	Isotopomer SD - Base_1020-1009H	Isotopomer SD - W12_1010-1010H	Isotopomer SD - W12_1011-1011H	Isotopomer SD - W12_1012-1012H	Isotopomer SD - W12_1013-1013H	Isotopomer SD - W12_1014-1014H	Isotopomer SD - W12_1016-1015H	Isotopomer SD - W12_1018-1016H	Isotopomer SD - W12_1019-1017H	Isotopomer SD - W12_1020-1018H
H	MTD000213	Apolipoprotein B-100	P04114	1326+VGFHLPSR	none	911.5	15	2	Plasma	16.02																			0.625			0.97	0.362		0.858		0.323	0.34	0.545		1.816
H	MTD000213	Apolipoprotein B-100	P04114	1334+EFQVPTFTIPK	none	1305.7	16	2	Plasma	23.87	0.29				1				0.66										0.15	0.159	0.328	0.248	0.177	0.887	0.308	0.678	0.176	0.264	0.515	0.628	0.348	0.787	0.682	0.66	0.292	0.513
H	MTD000213	Apolipoprotein B-100	P04114	1334+EFQVPTFTIPK	none	1305.7	16	3	Plasma	23.87
H	MTD000213	Apolipoprotein B-100	P04114	159+GIISALLVPPETEEAK	none	1665.92	34	2	Plasma	25.2	0.821				1.206					0.868							0.986		0.065	0.209	0.203		0.159	0.501				0.119	0.297	0.621	0.303	0.427	0.537		0.099
H	MTD000213	Apolipoprotein B-100	P04114	159+GIISALLVPPETEEAK	none	1665.92	34	3	Plasma	25.2	0.823				1.193												0.782		0.168	0.317	0.218	0.544	0.172	1.121	1.301	1.654		0.321	0.402	0.603	0.481	0.225	0.404	0.827	0.138	1.771
H	MTD000213	Apolipoprotein B-100	P04114	1703+AALTELSLGSAYQAM	none	1524.75	35	2	Plasma	20.63	0.831	0.676			1.146			0.367		0.603	0.241		0.625				0.595		0.132	0.097		0.299	0.138			0.118		0.111	0.087	0.357	0.16	0.358	0.253		0.167
H	MTD000213	Apolipoprotein B-100	P04114	1917+LALWGEHTGQLYSK	none	1601.82	25	2	Plasma	19.56
H	MTD000213	Apolipoprotein B-100	P04114	1917+LALWGEHTGQLYSK	none	1601.82	25	3	Plasma	19.56							1.147		0.98	0.666			0.703					0.898	0.165	0.401	0.417	0.384	0.176		0.127	0.204	0.107	0.075		0.425	0.162	0.341	0.253	0.631	0.227	0.148
H	MTD000213	Apolipoprotein B-100	P04114	1935+AEPLAFTFSHDYK	none	1524.72	24	2	Plasma	16.93					1.173																		0.094						0.216				0.35		0.212
H	MTD000213	Apolipoprotein B-100	P04114	1935+AEPLAFTFSHDYK	none	1524.72	24	3	Plasma	16.93		0.577		1.03	1.217	0.262	0.863	0.38	1.376	0.943	0.689		0.695					0.231	0.235	0.199	0.212	0.095	0.076	0.033	0.085	0.06	0.093	0.137	0.172	0.278	0.157	0.318		0.024	0.208	0.156
H	MTD000213	Apolipoprotein B-100	P04114	2196+IAIANIIDEIIEK	none	1453.84	26	2	Plasma	25.98	0.621				1.009					1.043	0.36		0.099						0.119		0.562		0.073	0.295				0.158	0.124		0.185	0.33		0.266	0.272
H	MTD000213	Apolipoprotein B-100	P04114	2196+IAIANIIDEIIEK	none	1453.84	26	3	Plasma	25.98																	1.019																0.301		0.089
H	MTD000213	Apolipoprotein B-100	P04114	2272+HIQNIDIQHLAGK	none	1485.81	28	3	Plasma	13.26	0.822			0.88	1.282		0.975	1.029	1.144	0.83	0.43						0.657		0.189	0.514	0.293	0.047	0.062	0.206	0.136	0.084	0.095	0.04	0.115	0.36	0.359		0.455	0.441	0.112	0.24
H	MTD000213	Apolipoprotein B-100	P04114	2272+HIQNIDIQHLAGK	none	1485.81	28	4	Plasma	13.26		0.651	0.531		0.949	0.384	0.737	0.671	0.779								0.432	0.696	0.226	0.075	0.136	0.353	0.114	0.175	0.059	0.032	0.196	0.206	0.298	0.439	0.373	1.216	0.46	0.375	0.182	0.032
H	MTD000213	Apolipoprotein B-100	P04114	2348+YEVDQQIQVLMDK	none	1607.79	24	2	Plasma	18.53
H	MTD000213	Apolipoprotein B-100	P04114	2348+YEVDQQIQVLMDK	none	1607.79	24	3	Plasma	18.53
H	MTD000213	Apolipoprotein B-100	P04114	2592+TILGTxmPAFEVSLQALQK	m:Oxidized methionine	1962.05	33	2	Plasma	25.28
H	MTD000213	Apolipoprotein B-100	P04114	2592+TILGTxmPAFEVSLQALQK	m:Oxidized methionine	1962.05	33	3	Plasma	25.28										0.706							1.024				0.324			0.25				0.113		0.339			0.373		0.056
H	MTD000213	Apolipoprotein B-100	P04114	263+EQHLFLPFSYK	none	1407.72	19	2	Plasma	22.9
H	MTD000213	Apolipoprotein B-100	P04114	263+EQHLFLPFSYK	none	1407.72	19	3	Plasma	22.9																			1.268	1.505			1.191				2.92				2.708				1.981
H	MTD000213	Apolipoprotein B-100	P04114	2657+HIPSFTIDFVEMK	none	1562.78	19	2	Plasma	21.08
H	MTD000213	Apolipoprotein B-100	P04114	2657+HIPSFTIDFVEMK	none	1562.78	19	3	Plasma	21.08																																		1.297
H	MTD000213	Apolipoprotein B-100	P04114	2713+LPEIAIPEFIIPTLN	none	1678.95	27	2	Plasma	29.48	0.45	0.564	0.349	0.337	1.073			0.355			0.187								0.101	0.178	0.106	0.079	0.122	0.377	0.207	0.105		0.217	0.161	0.437	0.22	0.295	0.352	0.219	0.226
H	MTD000213	Apolipoprotein B-100	P04114	2713+LPEIAIPEFIIPTLN	none	1678.95	27	3	Plasma	29.48												0.327																0.272	0.266	0.189	0.481				0.418
H	MTD000213	Apolipoprotein B-100	P04114	2898+LDFSSQADLR	none	1150.56	22	2	Plasma	13.62	0.936	0.896	0.631	0.501			0.625		1.383	0.595	0.292								0.2	0.158	0.146	0.089	0.249	0.316	0.176	0.436	0.162	0.132	0.166	0.515	0.9	0.484		0.244	0.262	0.285
H	MTD000213	Apolipoprotein B-100	P04114	305+KMGLAFESTK	none	1110.57	16	3	Plasma	15.48
H	MTD000213	Apolipoprotein B-100	P04114	3277+AVSxmPSFSILGSDVR	m:Oxidized methionine	1580.79	29	2	Plasma	21.32		0.425	0.561																	0.123	0.178	0.361
H	MTD000213	Apolipoprotein B-100	P04114	3657+AHLDIAGSLEGHLR	none	1487.78	33	3	Plasma	17.8	0.706		0.713		1.12	0.209	0.83	0.432	1.262	0.851			0.564					0.497	0.134	0.206	0.151	0.239	0.136	0.152	0.114	0.116	0.197	0.17	0.298	0.161	0.082	0.308	0.234	0.319	0.305	0.149
H	MTD000213	Apolipoprotein B-100	P04114	3657+AHLDIAGSLEGHLR	none	1487.78	33	4	Plasma	17.8	0.885	0.663	0.723	0.681	1.014		0.719		0.912	0.541		0.643		0.826	0.506	1.02	0.69		0.111	0.052	0.066	0.085	0.186	0.322	0.186	0.203	0.058	0.142	0.21	0.042	0.111	0.139	0.111	0.182	0.189	0.34
H	MTD000213	Apolipoprotein B-100	P04114	3663+GSLEGHLR	none	867.46	18	2	Plasma	16.13					0.88					0.666									0.695	0.789	0.244	1.697	0.039	0.139	0.831	0.8		0.195	0.228		0.546			0.231	0.357	0.039
H	MTD000213	Apolipoprotein B-100	P04114	3830+SVSDGIAALDLNAVANK	none	1656.87	35	2	Plasma	18.2	0.978	0.762	0.505		1.174		0.914		1.09	0.779	0.327						0.681		0.076	0.075	0.148	0.259	0.11	0.289	0.139	0.24	0.148	0.032	0.147	0.402	0.261	0.385	0.24	0.438	0.165	0.215
H	MTD000213	Apolipoprotein B-100	P04114	3830+SVSDGIAALDLNAVANK	none	1656.87	35	3	Plasma	18.2	0.8	0.749							1.37								0.946		0.105	0.166	0.21	0.27		0.624	0.415	0.299	0.194	0.385	0.357	0.761	0.406	0.41	0.518	0.89	0.176	0.632
H	MTD000213	Apolipoprotein B-100	P04114	4056+VNWEEEAASGLLTSLK	none	1745.88	32	2	Plasma	24.78		0.737	0.87			0.568				0.82		0.201	0.653	0.271		0.731	0.836		0.204	0.173	0.058			0.119	0.273			0.065	0.203	0.191	0.091	0.097	0.208	0.126	0.113
H	MTD000213	Apolipoprotein B-100	P04114	4056+VNWEEEAASGLLTSLK	none	1745.88	32	3	Plasma	24.78	0.955	0.898			1.352	0.408		0.683	1.223	0.711	0.561		0.712	0.335		0.746	0.756		0.086	0.089	0.248	0.29	0.044	0.082	0.255	0.125	0.099	0.006	0.138	0.214	0.04	0.127	0.225	0.145	0.069	0.241
H	MTD000213	Apolipoprotein B-100	P04114	4088+YHWEHTGLTLR	none	1411.7	17	2	Plasma	14.65
H	MTD000213	Apolipoprotein B-100	P04114	4088+YHWEHTGLTLR	none	1411.7	17	3	Plasma	14.65				0.227					0.663	0.595							0.332		0.269	0.496	0.412	0.053	0.252	0.681	0.349	0.473	0.038	0.143		0.541	0.374	0.234	0.463	0.133	0.059
H	MTD000213	Apolipoprotein B-100	P04114	4088+YHWEHTGLTLR	none	1411.7	17	4	Plasma	14.65			0.351						1.14	0.854				0.511					0.31	0.312	0.076	0.356	0.259	0.61	0.484	0.635	0.143	0.168	0.496	0.696	0.309	0.108	0.348	0.564	0.217	0.7
H	MTD000213	Apolipoprotein B-100	P04114	4386+EEYFDPSIVGWTVK	none	1668.8	21	2	Plasma	22.65											0.221						0.841												0.17				0.762		0.196
H	MTD000213	Apolipoprotein B-100	P04114	4386+EEYFDPSIVGWTVK	none	1668.8	21	3	Plasma	22.65
H	MTD000213	Apolipoprotein B-100	P04114	440+ATLYALSHAVNNYHK	none	1700.86	27	3	Plasma	17.15	1.006	1.077							1.248	0.688	0.636						0.977	0.889	0.054	0.135	0.242	0.242	0.247	0.365	0.248	0.305	0.034	0.172	0.183	0.295			0.226		0.194	0.199
H	MTD000213	Apolipoprotein B-100	P04114	440+ATLYALSHAVNNYHK	none	1700.86	27	4	Plasma	17.15	1.107	1.227						0.937		0.991		1.052		1.335		1.233		0.729	0.077	0.118	0.093		0.22	0.393	0.216	0.086		0.13	0.149	0.144		0.15	0.202	0.068	0.055	0.008
H	MTD000213	Apolipoprotein B-100	P04114	4520+LIDLSIQNYHTF	none	1462.75	17	2	Plasma	20.1
H	MTD000213	Apolipoprotein B-100	P04114	538+DKDQEVLLQTFLDDASPGDKR	none	2389.18	40	3	Plasma	20.75
H	MTD000213	Apolipoprotein B-100	P04114	538+DKDQEVLLQTFLDDASPGDKR	none	2389.18	40	4	Plasma	20.75																																	0.549		0.241
H	MTD000213	Apolipoprotein B-100	P04114	779+ILGEELGFASLHDLQLLGK	none	2052.13	35	2	Plasma	27.57																																			0.219
H	MTD000213	Apolipoprotein B-100	P04114	779+ILGEELGFASLHDLQLLGK	none	2052.13	35	3	Plasma	27.57	0.87	0.662	0.718	0.576	1.22	0.08	0.716	0.249	1.16	0.7	0.408	0.346	0.377	0.636	0.347	0.649	0.797	0.446	0.06	0.038	0.111	0.054	0.032	0.163	0.022	0.084	0.033	0.024	0.149	0.062	0.063	0.094	0.051	0.039	0.113	0.169
										T.test between filtered f values	0.121094	0.00234137	0.159074	0.15876	0.130371	#DIV/0!	0.639433	0.786795	0.028935
									Baseline	Average	0.806312	0.754571	0.5952	0.604571	1.1255	0.3185	0.836222	0.567	1.09267
										sd	0.207889	0.210939	0.168576	0.285304	0.127835	0.17124	0.160196	0.27701	0.244398
										count	16	14	10	7	16	6	9	9	15
									Week 12	Average	0.760526	0.395636	0.5138	0.5535	0.652333	0.4265	0.8758	0.771938	0.626571
										sd	0.142089	0.169463	0.341777	0.213923	0.390526	0.11243	0.243741	0.203504	0.246213
										count	19	11	5	8	6	2	5	16	7
									Baseline labeling days		4	3	3	3	4	2	4	3	4
									Week 12		4	3	2	3	2	2	2	4	2
										FRR
											0.410377	0.46825	0.301454	0.309262		0.19173	0.452311	0.279006
											0.357328	0.16786	0.360568	0.268772	0.528256	0.277999		0.369534	0.492514
										Average	0.344627
											0.352854
											0.681285

## Sheet: PROTEIN OUTPUT
Species	Code	Protein	Accession#	Target RT	Mean Peptide Count	Protein f - Base_1010-1001H	Protein f - Base_1011-1002H	Protein f - Base_1012-1003H	Protein f - Base_1013-1004H	Protein f - Base_1014-1005H	Protein f - Base_1016-1006H	Protein f - Base_1018-1007H	Protein f - Base_1019-1008H	Protein f - Base_1020-1009H	Protein f - W12_1010-1010H	Protein f - W12_1011-1011H	Protein f - W12_1012-1012H	Protein f - W12_1013-1013H	Protein f - W12_1014-1014H	Protein f - W12_1016-1015H	Protein f - W12_1018-1016H	Protein f - W12_1019-1017H	Protein f - W12_1020-1018H	Protein SD - Base_1010-1001H	Protein SD - Base_1011-1002H	Protein SD - Base_1012-1003H	Protein SD - Base_1013-1004H	Protein SD - Base_1014-1005H	Protein SD - Base_1016-1006H	Protein SD - Base_1018-1007H	Protein SD - Base_1019-1008H	Protein SD - Base_1020-1009H	Protein SD - W12_1010-1010H	Protein SD - W12_1011-1011H	Protein SD - W12_1012-1012H	Protein SD - W12_1013-1013H	Protein SD - W12_1014-1014H	Protein SD - W12_1016-1015H	Protein SD - W12_1018-1016H	Protein SD - W12_1019-1017H	Protein SD - W12_1020-1018H	Count - Base_1010-1001H	Count - Base_1011-1002H	Count - Base_1012-1003H	Count - Base_1013-1004H	Count - Base_1014-1005H	Count - Base_1016-1006H	Count - Base_1018-1007H	Count - Base_1019-1008H
H	MTD000213	Apolipoprotein B-100	P04114	25.28	10.3	0.827	0.707	0.596	0.576	1.159	0.262	0.83	0.432	1.144	0.711	0.36	0.336	0.639	0.574	0.426	0.731	0.789	0.597	0.208	0.211	0.169	0.285	0.128	0.253	0.16	0.277	0.245	0.142	0.169	0.378	0.214	0.391	0.113	0.585	0.204	0.329	16	14	10	7	16	7	9	9
[truncated: 29 more columns]

## Sheet: PARAMETERS
Parameter	Value
Rt Difference Filter	1.7
Total Abundance Filter	30000
M Difference Criteria	0.5, 0.35, 0.25, 0.2
SILAC Masses	4
RMS Error Filter	0.015
DB Score Filter	1
Base Peak Abundance Filter	30000
%Theo EM0 Upper Limit	1.4
%Theo EM0 Lower Limit	-0.4
Peptides Std Dev Filter	2
Isotopomer Std Dev Filter	0.2
Use All Isotopomers for f	0
Combine peptides	1
Minimum MIDA	human25
Upper limit Sample:SILAC ratio	20
Lower limit Sample:SILAC ratio	0.02
SILAC Std Dev Filter	2
Saturation Limit	10000000
Offset Correction Slope	1
Offset Correction Intercept	0

## Sheet: PROJECT DETAILS
Parameter	Value
Project Leader	Shubha
Processed By	Marcy Matthews
Project Code	SolidBio MicroDyst
Notebook Code	MDM000428
Tissue/Fluid	Heart and Quad
Prep	Gel
