# Supplementary material for: Acetyl-CoA carboxylase inhibitor increases LDL-apoB production rate in NASH with cirrhosis: prevention by fenofibrate
Source: J Lipid Res. 2023 Feb 2;64(3):100339. doi: 10.1016/j.jlr.2023.100339 (PMC10017426; doi:10.1016/j.jlr.2023.100339)
Supplement: Data filter 9 [file mmc9.xlsx]

## Sheet: PEPTIDE OUTPUT
Species	Code	Protein	Accession#	Sequence	Modifications	Mass	n	Charge	Fraction	Target RT	Filtered Avg f - Base_1021-1001H	Filtered Avg f - Base_1025-1004H	Filtered Avg f - Base_1026-1005H	Filtered Avg f - Base_1100-1006H	Filtered Avg f - Base_1101-1007H	Filtered Avg f - Base_1102-1008H	Filtered Avg f - Base_1103-1009H	Filtered Avg f - W12_1021-1010H	Filtered Avg f - W12_1025-1013H	Filtered Avg f - W12_1026-1014H	Filtered Avg f - W12_1100-1015H	Filtered Avg f - W12_1101-1016H	Filtered Avg f - W12_1102-1017H	Filtered Avg f - W12_1103-1018H	Isotopomer SD - Base_1021-1001H	Isotopomer SD - Base_1025-1004H	Isotopomer SD - Base_1026-1005H	Isotopomer SD - Base_1100-1006H	Isotopomer SD - Base_1101-1007H	Isotopomer SD - Base_1102-1008H	Isotopomer SD - Base_1103-1009H	Isotopomer SD - W12_1021-1010H	Isotopomer SD - W12_1025-1013H	Isotopomer SD - W12_1026-1014H	Isotopomer SD - W12_1100-1015H	Isotopomer SD - W12_1101-1016H	Isotopomer SD - W12_1102-1017H	Isotopomer SD - W12_1103-1018H
H	MTD000214	Apolipoprotein B-100	P04114	1001+LELELRPTGEIEQY	none	1688.86	31	2	Plasma	17.76								0.418				0.247										0.074				0.062
H	MTD000214	Apolipoprotein B-100	P04114	1001+LELELRPTGEIEQY	none	1688.86	31	3	Plasma	17.76
H	MTD000214	Apolipoprotein B-100	P04114	101+EVYGFNPEGK	none	1138.53	18	2	Plasma	11.5		-0.18		0.143	0.765	0.038	0.116	0.323					-0.102	0.205	0.316	0.158	0.384	0.078	0.152	0.092	0.185	0.161	0.242		0.102	0.105	0.127	0.197
H	MTD000214	Apolipoprotein B-100	P04114	1015+SVSATYELQR	none	1152.58	22	2	Plasma	7.98												0.508				0.514		0.659	0.305			0.359				0.151		0.649
H	MTD000214	Apolipoprotein B-100	P04114	1035+FVTQAEGAK	none	949.49	20	2	Plasma	3.11		0.316			1.154				0.267						0.278	0.191	0.37	0.25	0.162			0.211	0.186	0.83	0.452	0.268		0.369
H	MTD000214	Apolipoprotein B-100	P04114	1100+KITEVALMGHLSCDTK	C:Carbamidomethylation,	1801.91	24	3	Plasma	14.2																0.598			0.31
H	MTD000214	Apolipoprotein B-100	P04114	1100+KITEVALMGHLSCDTK	C:Carbamidomethylation,	1801.91	24	4	Plasma	14.2
H	MTD000214	Apolipoprotein B-100	P04114	1101+ITEVALMGH	none	969.5	16	2	Plasma	12.78
H	MTD000214	Apolipoprotein B-100	P04114	1101+ITEVALMGHLSCDTK	C:Carbamidomethylation,	1673.81	24	3	Plasma	14.82		0.055	-0.084					0.333							0.417	0.165	0.16		0.207	0.452	0.25	0.187			0.208
H	MTD000214	Apolipoprotein B-100	P04114	1101+ITEVALxmGHLSCDTK	C:Carbamidomethylation,m:Oxidized methionine	1689.81	24	3	Plasma	11.63
H	MTD000214	Apolipoprotein B-100	P04114	1135+SEILAHWSPAK	none	1237.65	25	2	Plasma	12.88							0.705				0.747	0.184		0.669	0.497	0.209	0.291	0.327	0.537		0.136	0.389	0.25		0.058	0.049	0.32	0.103
H	MTD000214	Apolipoprotein B-100	P04114	1135+SEILAHWSPAK	none	1237.65	25	3	Plasma	12.88		0.248	0.302		1.219	0.529		0.689	0.356		0.765		0.976	0.761	0.304	0.103	0.173	0.312	0.099	0.113		0.067	0.168	0.256	0.129	0.209	0.106	0.1
H	MTD000214	Apolipoprotein B-100	P04114	1137+ILAHWSPAK	none	1021.57	18	2	Plasma	13.73
H	MTD000214	Apolipoprotein B-100	P04114	1146+LLLQMDSSATAYGSTVSK	none	1870.93	31	2	Plasma	16.34								0.506														0.196				0.228
H	MTD000214	Apolipoprotein B-100	P04114	1146+LLLQMDSSATAYGSTVSK	none	1870.93	31	3	Plasma	16.34		0.778						0.491				0.436				0.167			0.584			0.121				0.115
H	MTD000214	Apolipoprotein B-100	P04114	1146+LLLQxmDSSATAYGSTVSK	m:Oxidized methionine	1886.93	31	2	Plasma	13.48																										0.294
H	MTD000214	Apolipoprotein B-100	P04114	1146+LLLQxmDSSATAYGSTVSK	m:Oxidized methionine	1886.93	31	3	Plasma	13.48		0.401						0.586			0.738		0.734	0.441		0.152						0.111			0.174	0.22	0.156	0.154
H	MTD000214	Apolipoprotein B-100	P04114	1165+VAWHYDEEK	none	1175.52	18	2	Plasma	8.96															0.271						0.082
H	MTD000214	Apolipoprotein B-100	P04114	118+NSEEFAAAMSR	none	1211.52	32	2	Plasma	10.69		0.258	0.145	0.532	1.214		0.521	0.295	0.155	0.324	0.587	0.237		0.46	0.272	0.178	0.175	0.109	0.144	0.201	0.097	0.077	0.078	0.103	0.127	0.115	0.276	0.175
H	MTD000214	Apolipoprotein B-100	P04114	118+NSEEFAAAMSR	none	1211.52	32	3	Plasma	10.69
H	MTD000214	Apolipoprotein B-100	P04114	1188+KMTSNFPVDLSDYPK	none	1740.84	20	3	Plasma	16.11
H	MTD000214	Apolipoprotein B-100	P04114	1189+MTSNFPVDLSDYPK	none	1612.74	20	2	Plasma	17.28	0.435	0.09		0.299	0.659			0.271	-0.072	-0.374	0.421			0.306	0.181	0.159	0.211	0.149	0.164	0.409	0.253	0.119	0.089	0.111	0.189	0.23	0.212	0.09
H	MTD000214	Apolipoprotein B-100	P04114	1189+MTSNFPVDLSDYPK	none	1612.74	20	3	Plasma	17.28
H	MTD000214	Apolipoprotein B-100	P04114	1189+xmTSNFPVDLSDYPK	m:Oxidized methionine	1628.74	20	2	Plasma	16.42
H	MTD000214	Apolipoprotein B-100	P04114	1203+SLHMYANR	none	990.47	17	2	Plasma	4.93									-0.112								0.819				0.228		0.135				1.259
H	MTD000214	Apolipoprotein B-100	P04114	1203+SLHMYANR	none	990.47	17	3	Plasma	4.93	0.466	-0.004	0.159	0.129				0.489	0.254		0.339	0.265		0.442	0.195	0.076	0.179	0.075	0.054	0.315	0.208	0.198	0.113	0.364	0.09	0.034	0.397	0.13
H	MTD000214	Apolipoprotein B-100	P04114	1203+SLHxmYANR	m:Oxidized methionine	1006.47	17	3	Plasma	2.85		0.346													0.375	0.147		0.271	0.377	1.817		0.808		0.357	0.396	0.251		0.678
H	MTD000214	Apolipoprotein B-100	P04114	1230+LIVAMSSWLQK	none	1274.71	18	2	Plasma	19.79											0.942								0.679			0.217			0.088	0.397		0.263
H	MTD000214	Apolipoprotein B-100	P04114	1241+ASGSLPYTQTLQDHLN	none	1743.84	31	2	Plasma	15.3
H	MTD000214	Apolipoprotein B-100	P04114	1241+ASGSLPYTQTLQDHLNSLK	none	2072.05	35	2	Plasma	17.14
H	MTD000214	Apolipoprotein B-100	P04114	1241+ASGSLPYTQTLQDHLNSLK	none	2072.05	35	3	Plasma	17.14		0.442		0.407		0.514		0.475	0.279	-0.105				0.803		0.199	0.304	0.172		0.162		0.154	0.118	0.196		0.228	0.375	0.186
H	MTD000214	Apolipoprotein B-100	P04114	1296+IEIPLPFGGK	none	1069.62	17	2	Plasma	19.83	0.403	-0.186									0.369	0.204	0.432	0.294	0.179	0.117	0.119	0.372	0.299	0.566	0.291	0.353	0.22	0.465	0.098	0.087	0.14	0.147
H	MTD000214	Apolipoprotein B-100	P04114	1325+SVGFHLPSR	none	998.53	18	2	Plasma	12.38	0.294	0.143													0.189	0.144	0.551	0.895	0.211	1.515	0.664	0.724	0.315		0.415	1.099	1.977	0.286
H	MTD000214	Apolipoprotein B-100	P04114	1325+SVGFHLPSR	none	998.53	18	3	Plasma	12.38		0.262	0.305	0.624	0.916			0.873			0.662			0.686	0.239	0.155	0.152	0.151	0.116	0.201	0.213	0.175	0.377	0.369	0.192	0.245	0.276	0.182
H	MTD000214	Apolipoprotein B-100	P04114	1326+VGFHLPSR	none	911.5	15	2	Plasma	16.02
H	MTD000214	Apolipoprotein B-100	P04114	1334+EFQVPTFTIPK	none	1305.7	16	2	Plasma	19.9	0.138														0.147	0.424	0.361	0.336		0.29	0.32	0.076	0.251		0.355	0.313	0.536	0.559
H	MTD000214	Apolipoprotein B-100	P04114	1334+EFQVPTFTIPK	none	1305.7	16	3	Plasma	19.9
H	MTD000214	Apolipoprotein B-100	P04114	1393+ADSVVDLLSY	none	1080.53	16	2	Plasma	20.18
H	MTD000214	Apolipoprotein B-100	P04114	1393+ADSVVDLLSYNVQGSGETTYDHK	none	2497.16	39	3	Plasma	18.39					1.073			0.902			0.637					0.206			0.192		0.267	0.128			0.153	0.305		0.228
H	MTD000214	Apolipoprotein B-100	P04114	1393+ADSVVDLLSYNVQGSGETTYDHK	none	2497.16	39	4	Plasma	18.39												0.359														0.178
H	MTD000214	Apolipoprotein B-100	P04114	140+QVFLYPEKDEPTYILN	none	1967.99	25	2	Plasma	18.8
H	MTD000214	Apolipoprotein B-100	P04114	140+QVFLYPEKDEPTYILN	none	1967.99	25	3	Plasma	18.8								0.28														0.016				0.46
H	MTD000214	Apolipoprotein B-100	P04114	140+QVFLYPEKDEPTYILNIK	none	2209.17	27	3	Plasma	19.55											0.537			0.464		0.283			0.227			0.256			0.063	0.302		0.036
H	MTD000214	Apolipoprotein B-100	P04114	1537+YEDGTLSLTSTSDLQSGIIK	none	2127.06	32	2	Plasma	17.75					1.187			0.773				0.239							0.129			0.147				0.164
H	MTD000214	Apolipoprotein B-100	P04114	1537+YEDGTLSLTSTSDLQSGIIK	none	2127.06	32	3	Plasma	17.75												0.528		0.823		0.225			0.271	0.294		0.217			0.22	0.197		0.191
H	MTD000214	Apolipoprotein B-100	P04114	159+GIISALLVPPETEEAK	none	1665.92	34	2	Plasma	20.79												0.357	0.438	0.497		0.47			0.346		0.641	0.346			0.249	0.024	0.033	0.161
H	MTD000214	Apolipoprotein B-100	P04114	159+GIISALLVPPETEEAK	none	1665.92	34	3	Plasma	20.79							0.813	0.672				0.371	0.575	0.614		0.388			0.265		0.189	0.086			0.204	0.057	0.146	0.076
H	MTD000214	Apolipoprotein B-100	P04114	1600+SEYQADYESLR	none	1359.59	28	2	Plasma	11.13		0.152	0.19					0.521	0.195		0.678	0.274	0.238	0.438	0.352	0.069	0.184	0.255	0.256	0.358	0.237	0.021	0.155	0.363	0.195	0.161	0.064	0.062
H	MTD000214	Apolipoprotein B-100	P04114	1600+SEYQADYESLR	none	1359.59	28	3	Plasma	11.13
H	MTD000214	Apolipoprotein B-100	P04114	1611+FFSLLSGSLNSH	none	1307.65	20	2	Plasma	20.05
H	MTD000214	Apolipoprotein B-100	P04114	1623+GLELNADILGTDK	none	1357.71	21	2	Plasma	17.57
H	MTD000214	Apolipoprotein B-100	P04114	1647+IGQDGISTSATTNLK	none	1504.77	25	2	Plasma	10.3			0.411	0.559	0.89	0.841	0.909	0.389	0.156			0.341			0.228	0.241	0.183	0.159	0.184	0.175	0.119	0.107	0.104	0.333	0.202	0.111	0.253	0.225
H	MTD000214	Apolipoprotein B-100	P04114	1647+IGQDGISTSATTNLK	none	1504.77	25	3	Plasma	10.3												0.467		0.79	0.268	0.29						0.295			0.205	0.189	0.478	0.139
H	MTD000214	Apolipoprotein B-100	P04114	1662+CSLLVLENELNAELGLSGASMK	C:Carbamidomethylation,	2347.18	43	3	Plasma	24.72
H	MTD000214	Apolipoprotein B-100	P04114	1703+AALTELSLGSAYQAM	none	1524.75	35	2	Plasma	20.22		0.174			0.804		0.929	0.501	0.42	-0.159	0.473	0.129	0.418	0.458	0.386	0.183		0.27	0.051	0.229	0.165	0.185	0.188	0.04	0.113	0.075	0.09	0.06
H	MTD000214	Apolipoprotein B-100	P04114	1703+AALTELSLGSAYQAM	none	1524.75	35	3	Plasma	20.22
H	MTD000214	Apolipoprotein B-100	P04114	1703+AALTELSLGSAYQAMILGVDSK	none	2237.16	44	3	Plasma	23.85								0.583											0.357			0.093					0.17	0.201
H	MTD000214	Apolipoprotein B-100	P04114	1703+AALTELSLGSAYQAxmILGVDSK	m:Oxidized methionine	2253.16	44	3	Plasma	20.5												0.468														0.189
H	MTD000214	Apolipoprotein B-100	P04114	1738+LSNDMMGSYAEMK	none	1475.61	24	2	Plasma	13.84		0.015	0.104					0.75			0.841		0.544	0.359	0.338	0.143	0.145	0.362			0.221	0.18	0.358	0.244	0.135	0.36	0.167	0.125
H	MTD000214	Apolipoprotein B-100	P04114	1738+LSNDxmMGSYAEMK	m:Oxidized methionine	1491.6	24	2	Plasma	11.33								0.877								0.3			0.234			0.108				0.279	0.216
H	MTD000214	Apolipoprotein B-100	P04114	1751+FDHTNSLNIAGL	none	1300.64	20	2	Plasma	17.42
H	MTD000214	Apolipoprotein B-100	P04114	1751+FDHTNSLNIAGLSLDFSSK	none	2065.01	31	3	Plasma	20.28								0.507														0.166				0.105
H	MTD000214	Apolipoprotein B-100	P04114	1759+IAGLSLDFSSK	none	1136.61	19	2	Plasma	17.36
H	MTD000214	Apolipoprotein B-100	P04114	1803+YNALDLTNNGK	none	1221.6	16	2	Plasma	11.48
H	MTD000214	Apolipoprotein B-100	P04114	1829+GAYQNNEIK	none	1035.5	20	2	Plasma	3.23																0.269	0.773
H	MTD000214	Apolipoprotein B-100	P04114	1838+HIYAISSAALSASYK	none	1580.82	33	2	Plasma	14.58												0.391														0.144
H	MTD000214	Apolipoprotein B-100	P04114	1838+HIYAISSAALSASYK	none	1580.82	33	3	Plasma	14.58							0.625	0.574	0.258	0.117	0.708	0.431	0.67	0.622	0.413	0.377		0.307	0.44	0.497	0.092	0.095	0.198	0.164	0.058	0.06	0.184	0.021
H	MTD000214	Apolipoprotein B-100	P04114	1859+VQGVEFSHR	none	1057.53	20	2	Plasma	5.23																					0.787		0.309				0.756
H	MTD000214	Apolipoprotein B-100	P04114	1859+VQGVEFSHR	none	1057.53	20	3	Plasma	5.23				0.376		0.108	0.551					0.532		0.766	0.389	0.216	0.31	0.163	0.251	0.16	0.047	0.291	0.303		0.238	0.148		0.165
H	MTD000214	Apolipoprotein B-100	P04114	1917+LALWGEHTGQLY	none	1386.69	21	2	Plasma	18.85
H	MTD000214	Apolipoprotein B-100	P04114	1917+LALWGEHTGQLYSK	none	1601.82	25	2	Plasma	17.59
H	MTD000214	Apolipoprotein B-100	P04114	1917+LALWGEHTGQLYSK	none	1601.82	25	3	Plasma	17.59		0.379	0.39	0.344											0.319	0.077	0.169	0.172	0.279		0.261	0.275			0.167			0.141
H	MTD000214	Apolipoprotein B-100	P04114	1935+AEPLAFTFSHDYK	none	1524.72	24	2	Plasma	16.22																					0.361	0.399				0.233	0.384	0.271
H	MTD000214	Apolipoprotein B-100	P04114	1935+AEPLAFTFSHDYK	none	1524.72	24	3	Plasma	16.22		0.215	0.301	0.59	1.31	0.734	1.036	0.705			0.855			0.452	0.218	0.058	0.187	0.056	0.051	0.013	0.179	0.14	0.205	0.307	0.171	0.237	0.305	0.066
H	MTD000214	Apolipoprotein B-100	P04114	1948+GSTSHHLVSR	none	1079.55	20	2	Plasma	2.66
H	MTD000214	Apolipoprotein B-100	P04114	1948+GSTSHHLVSR	none	1079.55	20	3	Plasma	2.66				0.878	1.122			0.605		0.375	1.054				0.253	0.267		0.175	0.126	0.227		0.132		0.112	0.154	0.945		0.891
H	MTD000214	Apolipoprotein B-100	P04114	1949+STSHHLVSR	none	1022.53	18	2	Plasma	2.68
H	MTD000214	Apolipoprotein B-100	P04114	1949+STSHHLVSR	none	1022.53	18	3	Plasma	2.68		0.111						0.478		-0.285					0.401	0.098		0.337	0.717	0.26		0.041		0.176	0.528
H	MTD000214	Apolipoprotein B-100	P04114	1958+KSISAALEHK	none	1082.61	23	3	Plasma	2.78					0.908		0.571				0.846				0.287	0.208	0.291	0.235	0.131	0.61	0.185	0.377	0.222		0.08
H	MTD000214	Apolipoprotein B-100	P04114	1959+SISAALEHK	none	954.51	22	2	Plasma	5.78															0.665	2.583
H	MTD000214	Apolipoprotein B-100	P04114	1959+SISAALEHK	none	954.51	22	3	Plasma	5.78		0.39		0.615	1.019	0.485	0.687	0.633	0.287		0.75	0.816		0.826	0.405	0.055	0.295	0.01	0.035	0.031	0.064	0.118	0.135	0.242	0.077	0.113	0.275	0.065
H	MTD000214	Apolipoprotein B-100	P04114	196+KGNVATEISTER	none	1303.67	24	2	Plasma	5.34
H	MTD000214	Apolipoprotein B-100	P04114	196+KGNVATEISTER	none	1303.67	24	3	Plasma	5.34							0.765	0.499	0.463		0.463	0.17			0.27	0.352	0.34	0.334	0.239		0.089	0.13	0.2		0.122	0.16	0.434	0.269
H	MTD000214	Apolipoprotein B-100	P04114	1968+VSALLTPAEQTGTWK	none	1600.85	26	2	Plasma	15.45							0.964				0.855	0.818	0.901	0.937	0.296	0.235	0.491	0.135			0.026	0.224	0.311	0.288	0.059	0.005	0.074	0.149
H	MTD000214	Apolipoprotein B-100	P04114	1968+VSALLTPAEQTGTWK	none	1600.85	26	3	Plasma	15.45
H	MTD000214	Apolipoprotein B-100	P04114	197+GNVATEISTER	none	1175.58	24	2	Plasma	6.49												0.276		0.208	0.342	0.244									0.279	0.167	0.327	0.131
H	MTD000214	Apolipoprotein B-100	P04114	1985+TQFNNNEYSQDLDAYNTK	none	2163.93	33	2	Plasma	13.26							1.071														0.116	0.236				0.219	0.186	0.124
H	MTD000214	Apolipoprotein B-100	P04114	1985+TQFNNNEYSQDLDAYNTK	none	2163.93	33	3	Plasma	13.26					1.356			0.76		0.727					0.453	0.109	0.48	0.044	0.016	0.051	0.101	0.13	0.377	0.099	0.14	0.03		0.068
H	MTD000214	Apolipoprotein B-100	P04114	2003+DKIGVELTGR	none	1086.6	16	3	Plasma	9.95												0.66		0.5								1.52			0.335	0.119		0.161
H	MTD000214	Apolipoprotein B-100	P04114	2013+TLADLTLLDSPIK	none	1398.8	17	2	Plasma	20.65	0.372						0.49		-0.057						0.164	0.357	0.251	0.232	0.242	0.438	0.155	0.238	0.194	0.282	0.406	0.493	0.657	0.389
H	MTD000214	Apolipoprotein B-100	P04114	2013+TLADLTLLDSPIK	none	1398.8	17	3	Plasma	20.65							0.437	0.352													0.026	0.196			0.343	0.353	0.887	0.357
H	MTD000214	Apolipoprotein B-100	P04114	2029+LLSEPINIIDALEMR	none	1725.93	30	2	Plasma	24.74																						0.25
H	MTD000214	Apolipoprotein B-100	P04114	2029+LLSEPINIIDALEMR	none	1725.93	30	3	Plasma	24.74																						0.341
H	MTD000214	Apolipoprotein B-100	P04114	2044+DAVEKPQEF	none	1061.5	22	2	Plasma	8.38												0.653				0.98		0.933	0.971							0.106		0.219
H	MTD000214	Apolipoprotein B-100	P04114	2044+DAVEKPQEFTIVAF	none	1592.81	28	2	Plasma	20.67		0.003		0.816	1.109	0.812		0.558		0.474	0.811	0.258	0.37	0.495	0.312	0.163		0.198	0.147	0.139	0.282	0.103		0.137	0.063	0.095	0.165	0.096
H	MTD000214	Apolipoprotein B-100	P04114	2044+DAVEKPQEFTIVAF	none	1592.81	28	3	Plasma	20.67								0.462				0.115	0.265	0.559								0.083				0.11	0.11	0.046
H	MTD000214	Apolipoprotein B-100	P04114	2044+DAVEKPQEFTIVAFVK	none	1819.97	29	3	Plasma	19.33																						0.292			0.23	0.381		0.718
H	MTD000214	Apolipoprotein B-100	P04114	2086+QTIIVVLENVQR	none	1410.82	22	2	Plasma	18.72				0.465		0.434	0.487					0.235			0.261	0.26		0.133	0.212	0.06	0.128	0.234		0.248	0.242	0.197		0.275
H	MTD000214	Apolipoprotein B-100	P04114	2086+QTIIVVLENVQR	none	1410.82	22	3	Plasma	18.72																0.654			0.279			0.478		0.947	0.286	0.599		1.613
H	MTD000214	Apolipoprotein B-100	P04114	2101+HINIDQFVR	none	1140.6	17	2	Plasma	14.79	0.168			0.485				0.261							0.175	0.397	0.235	0.161	0.205	0.284	0.258	0.164			0.229	0.287	0.323	0.322
H	MTD000214	Apolipoprotein B-100	P04114	2101+HINIDQFVR	none	1140.6	17	3	Plasma	14.79								0.364			0.528	0.342			0.442	0.26	0.34	0.292	0.289	0.306	0.223	0.176	0.236	0.253	0.064	0.164	0.312	0.387
H	MTD000214	Apolipoprotein B-100	P04114	2118+LPQQANDYLNSFNWER	none	1993.93	34	2	Plasma	19.02								0.476				0.712										0.109			0.229	0.176
H	MTD000214	Apolipoprotein B-100	P04114	2118+LPQQANDYLNSFNWER	none	1993.93	34	3	Plasma	19.02		0.307					0.439	0.406					0.367	0.654		0.148			0.246	0.433	0.182	0.12			0.25	0.319	0.181	0.135
H	MTD000214	Apolipoprotein B-100	P04114	2151+ITENDIQIALDDAK	none	1557.79	28	2	Plasma	17.25		0.222		0.677	1.275	0.736	0.755	0.702		0.362	0.696	0.361		0.592	0.377	0.095	0.249	0.111	0.081	0.016	0.149	0.079	0.264	0.11	0.14	0.112	0.268	0.148
H	MTD000214	Apolipoprotein B-100	P04114	2151+ITENDIQIALDDAK	none	1557.79	28	3	Plasma	17.25		0.729						0.727			0.903	0.812		0.876	0.471	0.11	0.545	0.286	0.336	0.349	0.203	0.164	0.261	0.458	0.191	0.161	0.244	0.095
H	MTD000214	Apolipoprotein B-100	P04114	2196+IAIANIIDEIIEK	none	1453.84	26	2	Plasma	25.8					1.108			0.4											0.08			0.11				0.298
H	MTD000214	Apolipoprotein B-100	P04114	2196+IAIANIIDEIIEK	none	1453.84	26	3	Plasma	25.8												0.456										0.324				0.094
H	MTD000214	Apolipoprotein B-100	P04114	220+TGISPLALIK	none	1011.63	15	2	Plasma	18.95	0.263											0.05	0.042		0.136	0.157	0.238	0.273	0.287	0.299	0.352	0.269	0.292	0.372	0.228	0.052	0.167	0.148
H	MTD000214	Apolipoprotein B-100	P04114	2211+SLDEHYHIR	none	1168.56	20	2	Plasma	7.23
H	MTD000214	Apolipoprotein B-100	P04114	2211+SLDEHYHIR	none	1168.56	20	3	Plasma	7.23		0.241		0.847	0.976	0.541	0.631		0.055	0.474	0.706				0.23	0.103	0.324	0.064	0.109	0.041	0.067	0.225	0.103	0.152	0.027	0.282		0.217
H	MTD000214	Apolipoprotein B-100	P04114	2211+SLDEHYHIR	none	1168.56	20	4	Plasma	7.23								0.954							0.464	0.232	0.533	0.307		0.414	0.169	0.132	0.25	0.285	0.268	0.281	0.575	0.283
H	MTD000214	Apolipoprotein B-100	P04114	2225+TIHDLHLFIENIDFNK	none	1968.01	23	2	Plasma	21.23
H	MTD000214	Apolipoprotein B-100	P04114	2225+TIHDLHLFIENIDFNK	none	1968.01	23	3	Plasma	21.23
H	MTD000214	Apolipoprotein B-100	P04114	2225+TIHDLHLFIENIDFNK	none	1968.01	23	4	Plasma	21.23								0.748														0.184
H	MTD000214	Apolipoprotein B-100	P04114	2241+SGSSTASWIQNVDTK	none	1579.75	27	2	Plasma	13.7			0.209		1.246			0.327	0.148					0.509	0.278	0.307	0.101	0.222	0.031	0.204	0.244	0.12	0.116	0.306	0.255	0.239	0.434	0.187
H	MTD000214	Apolipoprotein B-100	P04114	2241+SGSSTASWIQNVDTK	none	1579.75	27	3	Plasma	13.7								0.629						0.845								0.073				0.53	0.544	0.044
H	MTD000214	Apolipoprotein B-100	P04114	2271+RHIQNIDIQHLAGK	none	1641.91	31	4	Plasma	12.88											1.058								0.251			0.284	0.384		0.174
H	MTD000214	Apolipoprotein B-100	P04114	2272+HIQNIDIQHLAGK	none	1485.81	28	3	Plasma	12.76		0.459		0.529			0.716				0.698			0.616	0.408	0.11	0.279	0.043	0.21	0.281	0.063	0.209	0.253	0.25	0.114	0.43	0.486	0.149
H	MTD000214	Apolipoprotein B-100	P04114	2272+HIQNIDIQHLAGK	none	1485.81	28	4	Plasma	12.76		0.09		0.237	0.789	0.422		0.405		-0.034	0.504				0.373	0.181	0.245	0.199	0.164	0.093	0.293	0.077	0.261	0.169	0.167
H	MTD000214	Apolipoprotein B-100	P04114	2287+QHIEAIDVR	none	1079.57	23	2	Plasma	9.16		0.069													0.246	0.136		0.415	0.247			1.193				0.79		0.617
H	MTD000214	Apolipoprotein B-100	P04114	2287+QHIEAIDVR	none	1079.57	23	3	Plasma	9.16		0.389			0.822	0.637		0.533	0.323	-0.083		0.44	0.726	1.029	0.392	0.131	0.347	0.371	0.067	0.134	0.328	0.03	0.164	0.183	0.202	0.195	0.117	0.105
H	MTD000214	Apolipoprotein B-100	P04114	2296+VLLDQLGTTISFER	none	1590.86	22	2	Plasma	20.09		0.519			0.91			0.168								0.193			0.187	0.272		0.112		0.213	0.225	0.589
H	MTD000214	Apolipoprotein B-100	P04114	2296+VLLDQLGTTISFER	none	1590.86	22	3	Plasma	20.09											0.563	0.36				0.221			0.361			0.29			0.161	0.052		0.276
H	MTD000214	Apolipoprotein B-100	P04114	230+GMTRPLSTLISSSQSCQYTLDAK	C:Carbamidomethylation,	2543.24	42	3	Plasma	17.08					0.732			0.345								0.348			0.157			0.171
H	MTD000214	Apolipoprotein B-100	P04114	2324+LIGDFEVAEK	none	1119.58	19	2	Plasma	14.57		0.297					0.778							0.297		0.111					0.093	0.583			0.638	0.608		0.085
H	MTD000214	Apolipoprotein B-100	P04114	234+PLSTLISSSQSCQYTLDAK	C:Carbamidomethylation,	2098.02	35	3	Plasma	16.35																0.281						0.993
H	MTD000214	Apolipoprotein B-100	P04114	2348+YEVDQQIQVLMDK	none	1607.79	24	2	Plasma	18
H	MTD000214	Apolipoprotein B-100	P04114	2348+YEVDQQIQVLMDK	none	1607.79	24	3	Plasma	18
H	MTD000214	Apolipoprotein B-100	P04114	2348+YEVDQQIQVLxmDK	m:Oxidized methionine	1623.78	24	2	Plasma	14.84												0.185		0.307												0.096	0.228	0.093
H	MTD000214	Apolipoprotein B-100	P04114	2348+YEVDQQIQVLxmDK	m:Oxidized methionine	1623.78	24	3	Plasma	14.84
H	MTD000214	Apolipoprotein B-100	P04114	2361+LVELAHQYK	none	1099.6	18	2	Plasma	8.63																0.664
H	MTD000214	Apolipoprotein B-100	P04114	2361+LVELAHQYK	none	1099.6	18	3	Plasma	8.63		0.036	0.272					0.665			0.485	0.521	0.393	0.669	0.332	0.137	0.146	0.222		0.361	0.295	0.152	0.342	0.447	0.126	0.055	0.145	0.185
H	MTD000214	Apolipoprotein B-100	P04114	2377+LSNVLQQVK	none	1027.6	15	2	Plasma	11.66		0.382		0.155	0.632		0.36		-0.132		0.392	0.242		0.651	0.237	0.149	0.264	0.167	0.163	0.302	0.132	0.239	0.121		0.091	0.101	0.244	0.143
H	MTD000214	Apolipoprotein B-100	P04114	2429+SFDYHQFVDETNDK	none	1743.74	23	2	Plasma	14.62
H	MTD000214	Apolipoprotein B-100	P04114	2429+SFDYHQFVDETNDK	none	1743.74	23	3	Plasma	14.62
H	MTD000214	Apolipoprotein B-100	P04114	2429+SFDYHQFVDETNDKIR	none	2012.92	28	4	Plasma	15.49
H	MTD000214	Apolipoprotein B-100	P04114	2450+LNGEIQALELPQK	none	1451.8	30	2	Plasma	15.53			0.313				0.547					0.073	0.17	0.229	0.369	0.231	0.149	0.21	0.261		0.045		0.274	0.504	0.286	0.06	0.189	0.088
H	MTD000214	Apolipoprotein B-100	P04114	2450+LNGEIQALELPQK	none	1451.8	30	3	Plasma	15.53												0.786				0.246					2.549	2.861	0.99		1.369	0.082	0.628	0.262
H	MTD000214	Apolipoprotein B-100	P04114	2475+ATVAVYLESLQDTK	none	1536.8	24	2	Plasma	18.45				0.525	1.265		0.626			0.208	0.427	0.164		0.367	0.358	0.297		0.163	0.074	0.393	0.138	0.222	0.229	0.058	0.185	0.074	0.291	0.142
H	MTD000214	Apolipoprotein B-100	P04114	2475+ATVAVYLESLQDTK	none	1536.8	24	3	Plasma	18.45							0.46								0.438	0.317		0.522	0.415	0.572	0.146	0.201	0.276	0.726	0.224	0.221	0.221	0.227
H	MTD000214	Apolipoprotein B-100	P04114	2512+FRETLEDTR	none	1165.57	18	3	Plasma	6.33		0.307			0.953			0.658			0.906		0.594		0.392	0.042		0.415	0.163			0.172		0.755	0.042	0.205	0.119	0.44
H	MTD000214	Apolipoprotein B-100	P04114	2523+MYQMDIQQELQR	none	1581.73	29	2	Plasma	15.61				0.54	1.13		0.512		0.179		0.501				0.235	0.205		0.074	0.196		0.062	0.293	0.121	0.371	0.143	0.247	0.208	0.341
H	MTD000214	Apolipoprotein B-100	P04114	2523+MYQMDIQQELQR	none	1581.73	29	3	Plasma	15.61		0.118					0.704		0.074		0.747					0.091		0.563	0.281		0.138	0.368	0.157	0.431	0.107	0.39
H	MTD000214	Apolipoprotein B-100	P04114	2523+MYQxmDIQQELQR	m:Oxidized methionine	1597.72	29	2	Plasma	14.01
H	MTD000214	Apolipoprotein B-100	P04114	2523+MYQxmDIQQELQR	m:Oxidized methionine	1597.72	29	3	Plasma	14.01																										0.43
H	MTD000214	Apolipoprotein B-100	P04114	2523+xmYQxmDIQQELQR	m:Oxidized methionine	1613.72	29	2	Plasma	11.91														0.393														0.157
H	MTD000214	Apolipoprotein B-100	P04114	2523+xmYQxmDIQQELQR	m:Oxidized methionine	1613.72	29	3	Plasma	11.91																												0.393
H	MTD000214	Apolipoprotein B-100	P04114	254+KHVAEAICK	C:Carbamidomethylation,	1054.56	19	3	Plasma	3.42															1.864							3.829
H	MTD000214	Apolipoprotein B-100	P04114	2550+ISDWWTLAAK	none	1189.61	15	2	Plasma	19.07
H	MTD000214	Apolipoprotein B-100	P04114	2560+NLTDFAEQYSIQDWAK	none	1927.89	31	2	Plasma	20.28												0.225										0.218				0.113
H	MTD000214	Apolipoprotein B-100	P04114	2560+NLTDFAEQYSIQDWAK	none	1927.89	31	3	Plasma	20.28								0.791						0.633					0.264			0.108			0.285	0.259		0.038
H	MTD000214	Apolipoprotein B-100	P04114	2579+ALVEQGFTVPEIK	none	1429.78	24	2	Plasma	17.5		-0.209		0.686	1.149	0.521	0.767	0.621	0.224		0.405	0.202		0.282	0.255	0.103	0.206	0.132	0.168	0.091	0.131	0.199	0.148	0.247	0.028	0.071	0.23	0.116
H	MTD000214	Apolipoprotein B-100	P04114	2579+ALVEQGFTVPEIK	none	1429.78	24	3	Plasma	17.5		0.538			1.382			0.962			0.927	0.633	0.41	0.306	0.265	0.051		0.247	0.093		0.29	0.117	0.203	0.234	0.193	0.111	0.135	0.121
H	MTD000214	Apolipoprotein B-100	P04114	2592+TILGTMPAFEVSLQALQK	none	1946.05	33	2	Plasma	23.33																						0.223
H	MTD000214	Apolipoprotein B-100	P04114	2592+TILGTMPAFEVSLQALQK	none	1946.05	33	3	Plasma	23.33					1.103			0.769				0.3				0.237			0.194	0.359		0.11			0.227	0.136
H	MTD000214	Apolipoprotein B-100	P04114	2592+TILGTxmPAFEVSLQALQK	m:Oxidized methionine	1962.05	33	2	Plasma	21.34																										0.255
H	MTD000214	Apolipoprotein B-100	P04114	2592+TILGTxmPAFEVSLQALQK	m:Oxidized methionine	1962.05	33	3	Plasma	21.34												0.552										0.413				0.113
H	MTD000214	Apolipoprotein B-100	P04114	2610+ATFQTPDFIVPLTDLR	none	1832.97	24	2	Plasma	23.08		0.391			0.666		0.33	0.29			0.726			0.719		0.172			0.137	0.235	0.149	0.095			0.156	0.288		0.189
H	MTD000214	Apolipoprotein B-100	P04114	2610+ATFQTPDFIVPLTDLR	none	1832.97	24	3	Plasma	23.08		0.076			0.952	0.487	0.357	0.696			0.525	0.138	0.261			0.074			0.094	0.062	0.06	0.169		0.607	0.055	0.013	0.133	0.265
H	MTD000214	Apolipoprotein B-100	P04114	263+EQHLFLPFSYK	none	1407.72	19	3	Plasma	19.45																					0.617				0.966	1.047	0.807	0.495
H	MTD000214	Apolipoprotein B-100	P04114	2657+HIPSFTIDFVEMK	none	1562.78	19	2	Plasma	21.08
H	MTD000214	Apolipoprotein B-100	P04114	2657+HIPSFTIDFVEMK	none	1562.78	19	3	Plasma	21.08
H	MTD000214	Apolipoprotein B-100	P04114	2675+TIDQMLNSELQWPVPDIYLR	none	2430.23	35	3	Plasma	24.78								0.399														0.091
H	MTD000214	Apolipoprotein B-100	P04114	2675+TIDQMLNSELQWPVPDIYLR	none	2430.23	35	4	Plasma	24.78
H	MTD000214	Apolipoprotein B-100	P04114	2675+TIDQxmLNSELQWPVPDIYLR	m:Oxidized methionine	2446.22	35	3	Plasma	23.23												0.188														0.12
H	MTD000214	Apolipoprotein B-100	P04114	2695+DLKVEDIPLAR	none	1267.71	21	3	Plasma	15.24															0.531	0.499	0.675	0.346	0.202	0.371	0.5	0.44	0.476	0.641	0.36	0.786	0.565	0.449
H	MTD000214	Apolipoprotein B-100	P04114	2698+VEDIPLAR	none	911.51	18	2	Plasma	11.31		0.098		0.441	1.194	0.46	0.482								0.353	0.157	0.383	0.126	0.069	0.162	0.137	0.241	0.231	0.699	0.222	0.239	0.437	0.304
H	MTD000214	Apolipoprotein B-100	P04114	2713+LPEIAIPEFIIPTLN	none	1678.95	27	2	Plasma	27.88		-0.051			0.835	0.463		0.42			0.546	0.182				0.091			0.175	0.078		0.103			0.138	0.189
H	MTD000214	Apolipoprotein B-100	P04114	2713+LPEIAIPEFIIPTLN	none	1678.95	27	3	Plasma	27.88																						0.21				0.316
H	MTD000214	Apolipoprotein B-100	P04114	2742+QLPHISHTIEVPTFGK	none	1802.97	28	3	Plasma	16.28
H	MTD000214	Apolipoprotein B-100	P04114	2742+QLPHISHTIEVPTFGK	none	1802.97	28	4	Plasma	16.28								0.664			0.689											0.174			0.15
H	MTD000214	Apolipoprotein B-100	P04114	2746+ISHTIEVPTFGK	none	1327.71	18	2	Plasma	14.2
H	MTD000214	Apolipoprotein B-100	P04114	2746+ISHTIEVPTFGK	none	1327.71	18	3	Plasma	14.2	0.303				0.825			0.807			0.672			0.241	0.188	0.239	0.259		0.093	0.313	0.226	0.16	0.318	0.334	0.157	0.283	0.855	0.112
H	MTD000214	Apolipoprotein B-100	P04114	276+YGMVAQVTQTLK	none	1337.7	18	2	Plasma	15.19	0.412								-0.018					0.241	0.171		0.347	0.307	0.226	0.335	0.265	0.22	0.197	0.234	0.319		0.354	0.188
H	MTD000214	Apolipoprotein B-100	P04114	276+YGMVAQVTQTLK	none	1337.7	18	3	Plasma	15.19																										0.842
H	MTD000214	Apolipoprotein B-100	P04114	276+YGxmVAQVTQTLK	m:Oxidized methionine	1353.7	18	2	Plasma	11.51															0.281			0.488			0.514	0.313	0.26		0.554	0.385	0.293	0.525
H	MTD000214	Apolipoprotein B-100	P04114	28+EEEMLENVSLVCPK	C:Carbamidomethylation,	1675.78	28	2	Plasma	16.63					0.997			0.599								0.242			0.137			0.092
H	MTD000214	Apolipoprotein B-100	P04114	28+EEEMLENVSLVCPK	C:Carbamidomethylation,	1675.78	28	3	Plasma	16.63								0.996														0.123
H	MTD000214	Apolipoprotein B-100	P04114	2837+TEHGSEMLFFGN	none	1367.58	22	2	Plasma	17.89
H	MTD000214	Apolipoprotein B-100	P04114	2837+TEHGSEMLFFGNAIEGK	none	1865.86	34	2	Plasma	18.26
H	MTD000214	Apolipoprotein B-100	P04114	2837+TEHGSEMLFFGNAIEGK	none	1865.86	34	3	Plasma	18.26		0.185						0.452			0.653	0.311	0.339	0.477		0.09		0.43	0.304		0.214	0.18			0.075	0.111	0.078	0.136
H	MTD000214	Apolipoprotein B-100	P04114	2837+TEHGSExmLFFGNAIEGK	m:Oxidized methionine	1881.86	34	2	Plasma	15.97
H	MTD000214	Apolipoprotein B-100	P04114	2837+TEHGSExmLFFGNAIEGK	m:Oxidized methionine	1881.86	34	3	Plasma	15.97												0.361		0.559												0.055	0.411	0.166
H	MTD000214	Apolipoprotein B-100	P04114	2854+SNTVASLHTEK	none	1185.6	20	2	Plasma	3.15									0.295														0.132
H	MTD000214	Apolipoprotein B-100	P04114	2854+SNTVASLHTEK	none	1185.6	20	3	Plasma	3.15														0.597	0.561			0.355	0.893	1.816		0.224		1.161	0.496	0.302		0.05
H	MTD000214	Apolipoprotein B-100	P04114	2865+NTLELSNGVIVK	none	1285.72	16	2	Plasma	14.41	0.451			0.47	1.157		0.708	0.472	0.086		0.549	0.243	-0.146	0.044	0.196	0.328	0.232	0.187	0.16	0.556	0.081	0.192	0.175	0.331	0.176	0.144	0.194	0.182
H	MTD000214	Apolipoprotein B-100	P04114	2877+INNQLTLDSNTK	none	1359.7	17	2	Plasma	8.44				0.247							0.459	0.043			0.337	0.237		0.089	0.43	0.243	0.92	0.336	0.457	0.72	0.086	0.074	0.608	0.213
H	MTD000214	Apolipoprotein B-100	P04114	2877+INNQLTLDSNTK	none	1359.7	17	3	Plasma	8.44
H	MTD000214	Apolipoprotein B-100	P04114	2898+LDFSSQADLR	none	1150.56	22	2	Plasma	12.92		-0.082		0.336	1.269		0.503			0.351	0.513	0.259		0.344	0.322	0.181	0.611	0.109	0.174	0.271	0.179	0.215	0.377	0.184	0.056	0.071	0.79	0.149
H	MTD000214	Apolipoprotein B-100	P04114	2916+AGHIAWTSSGK	none	1113.56	22	2	Plasma	6.29
H	MTD000214	Apolipoprotein B-100	P04114	2916+AGHIAWTSSGK	none	1113.56	22	3	Plasma	6.29						-0.03	0.593								0.699	1.434	0.708	1.283	1.768	0.163	0.126	0.734	0.267		0.638	0.896	0.321	0.364
H	MTD000214	Apolipoprotein B-100	P04114	2936+FSDEGTHESQISF	none	1482.63	28	2	Plasma	13.97							0.505	0.37			0.338		0.207	0.631							0.134	0.103			0.074	0.269	0.011	0.053
H	MTD000214	Apolipoprotein B-100	P04114	2949+TIEGPLTSFGLSNK	none	1462.77	21	2	Plasma	17.93		0.148						0.701								0.196		0.271	0.34		0.267	0.17	0.335	0.289	0.33	0.491	0.528	0.235
H	MTD000214	Apolipoprotein B-100	P04114	2970+VNQNLVYESGSLNFSK	none	1797.89	27	2	Plasma	15.47								0.883						1.052		0.245			0.363			0.063				0.309		0.149
H	MTD000214	Apolipoprotein B-100	P04114	2970+VNQNLVYESGSLNFSK	none	1797.89	27	3	Plasma	15.47
H	MTD000214	Apolipoprotein B-100	P04114	2986+LEIQSQVDSQHVGH	none	1575.76	33	3	Plasma	9.11											0.715	0.469			0.679	0.581		0.865	0.909			0.374			0.102	0.065		0.215
H	MTD000214	Apolipoprotein B-100	P04114	2986+LEIQSQVDSQHVGHSVLTAK	none	2175.13	42	3	Plasma	12.39		0.376		0.569	1.385	0.623		0.551		0.295	0.717	0.448				0.123		0.156	0.131	0.097	0.262	0.09		0.175	0.139	0.075	0.249	0.204
H	MTD000214	Apolipoprotein B-100	P04114	2986+LEIQSQVDSQHVGHSVLTAK	none	2175.13	42	4	Plasma	12.39		0.326		0.535	0.966	0.749	0.727	0.691			0.663	0.52	0.652	0.708	0.369	0.071	0.245	0.077	0.039	0.085	0.024	0.135	0.21	0.223	0.085	0.093	0.151	0.088
H	MTD000214	Apolipoprotein B-100	P04114	3006+GMALFGEGK	none	908.44	17	2	Plasma	13.8			0.015	-0.056	0.611			0.156	-0.057	-0.341				0.31	0.215	0.219	0.07	0.159	0.193	0.451	0.385	0.121	0.199	0.198	0.202	0.282	0.275	0.097
H	MTD000214	Apolipoprotein B-100	P04114	3006+GxmALFGEGK	m:Oxidized methionine	924.44	17	2	Plasma	8.62																										0.587		0.582
H	MTD000214	Apolipoprotein B-100	P04114	3035+NSLFFSAQPF	none	1156.56	19	2	Plasma	22.04
H	MTD000214	Apolipoprotein B-100	P04114	3035+NSLFFSAQPFEITASTNNEGNLK	none	2528.22	44	3	Plasma	21.07												0.783														0.183
H	MTD000214	Apolipoprotein B-100	P04114	3040+SAQPFEITASTNNEGNLK	none	1919.92	38	2	Plasma	13.76
H	MTD000214	Apolipoprotein B-100	P04114	3040+SAQPFEITASTNNEGNLK	none	1919.92	38	3	Plasma	13.76							0.505	0.503			0.612	0.252	0.462	0.517							0.095	0.095			0.158	0.134	0.078	0.066
H	MTD000214	Apolipoprotein B-100	P04114	305+KMGLAFESTK	none	1110.57	16	3	Plasma	11.56
H	MTD000214	Apolipoprotein B-100	P04114	306+MGLAFESTK	none	982.48	15	2	Plasma	12.98															0.971	1.707	3.397	2.677	2.354			1.659		3.688	1.049	0.146		0.409
H	MTD000214	Apolipoprotein B-100	P04114	306+xmGLAFESTK	m:Oxidized methionine	998.47	15	2	Plasma	9.51								0.605			0.531				0.747	0.741		1.149				0.165			0.126	0.626		0.82
H	MTD000214	Apolipoprotein B-100	P04114	3077+FLSPSAQQASWQVSAR	none	1761.88	42	2	Plasma	14.56
H	MTD000214	Apolipoprotein B-100	P04114	3077+FLSPSAQQASWQVSAR	none	1761.88	42	3	Plasma	14.56												0.311														0.159
H	MTD000214	Apolipoprotein B-100	P04114	3078+LSPSAQQASWQVSAR	none	1614.81	42	2	Plasma	11.97
H	MTD000214	Apolipoprotein B-100	P04114	3184+HSITNPLAVLCEF	C:Carbamidomethylation,	1499.74	23	2	Plasma	23.97
H	MTD000214	Apolipoprotein B-100	P04114	3245+TFQIPGYTVPVVNVEVSPF	none	2092.09	27	2	Plasma	24.8
H	MTD000214	Apolipoprotein B-100	P04114	3245+TFQIPGYTVPVVNVEVSPF	none	2092.09	27	3	Plasma	24.8																						0.529
H	MTD000214	Apolipoprotein B-100	P04114	3245+TFQIPGYTVPVVNVEVSPF	none	2092.09	27	4	Plasma	24.8
H	MTD000214	Apolipoprotein B-100	P04114	3264+TIEMSAFGYVFPK	none	1488.73	20	2	Plasma	20.91		0.055			0.841	0.37	0.16			-0.134	0.515			0.343		0.098		0.31	0.115	0.095	0.088	0.21		0.063	0.122	0.476		0.091
H	MTD000214	Apolipoprotein B-100	P04114	3264+TIEMSAFGYVFPK	none	1488.73	20	3	Plasma	20.91																						0.543
H	MTD000214	Apolipoprotein B-100	P04114	3277+AVSMPSFSILGSDVR	none	1564.79	29	2	Plasma	20.3			0.089				0.682		0.161		0.384	-0.024		0.25	0.378	0.218	0.08	0.261	0.292	0.203	0.183	0.24	0.141	0.318	0.183	0.17	0.305	0.15
H	MTD000214	Apolipoprotein B-100	P04114	3277+AVSMPSFSILGSDVR	none	1564.79	29	3	Plasma	20.3		0.173					0.684									0.049			0.24		0.095			0.394	0.061			0.206
H	MTD000214	Apolipoprotein B-100	P04114	3277+AVSxmPSFSILGSDVR	m:Oxidized methionine	1580.79	29	2	Plasma	18.19		0.225								-0.366				0.417		0.078		0.249			0.515	0.288	0.224	0.161	0.229	0.238	0.322	0.118
H	MTD000214	Apolipoprotein B-100	P04114	3277+AVSxmPSFSILGSDVR	m:Oxidized methionine	1580.79	29	3	Plasma	18.19																										0.366
H	MTD000214	Apolipoprotein B-100	P04114	3292+VPSYTLILPSLELPVLHVPR	none	2242.31	32	3	Plasma	24.93					0.907														0.174			0.358				0.235
H	MTD000214	Apolipoprotein B-100	P04114	3292+VPSYTLILPSLELPVLHVPR	none	2242.31	32	4	Plasma	24.93
H	MTD000214	Apolipoprotein B-100	P04114	335+LTISEQNIQR	none	1200.65	23	2	Plasma	10.34	0.413	0.188	0.109	0.456	0.775	0.631	0.46	0.283	0.064	-0.12	0.494	0.298	0.306	0.412	0.184	0.01	0.093	0.063	0.047	0.031	0.079	0.039	0.027	0.081	0.112	0.164	0.137	0.139
H	MTD000214	Apolipoprotein B-100	P04114	335+LTISEQNIQR	none	1200.65	23	3	Plasma	10.34
H	MTD000214	Apolipoprotein B-100	P04114	3366+LLSSSSSVIDALQYK	none	1609.86	27	2	Plasma	17.91				0.158			0.234		0.355	-0.183			0.371	0.297		0.337		0.103			0.019		0.161	0.104			0.18	0.116
H	MTD000214	Apolipoprotein B-100	P04114	3366+LLSSSSSVIDALQYK	none	1609.86	27	3	Plasma	17.91																0.371					0.403	0.286				0.318	0.608
H	MTD000214	Apolipoprotein B-100	P04114	3395+LATALSLSNK	none	1016.59	18	2	Plasma	11.5			0.26	0.145	0.484		0.374	0.381	0.427		0.366				0.326	0.208	0.162	0.124	0.115	0.238	0.115	0.018	0.193		0.179	0.326	0.389	0.317
H	MTD000214	Apolipoprotein B-100	P04114	3420+NMEVSVATTTK	none	1179.58	16	2	Plasma	7.61	0.195				0.535										0.105	0.334		0.211	0.097	0.797		0.158	0.293		0.491	0.42	0.624	0.37
H	MTD000214	Apolipoprotein B-100	P04114	3450+SKPTVSSSMEFK	none	1326.65	20	2	Plasma	8.52															1.082			0.433	0.375			0.889						1.09
H	MTD000214	Apolipoprotein B-100	P04114	3450+SKPTVSSSMEFK	none	1326.65	20	3	Plasma	8.52
H	MTD000214	Apolipoprotein B-100	P04114	3450+SKPTVSSSxmEFK	m:Oxidized methionine	1342.64	20	3	Plasma	3.82																										0.335	0.625
H	MTD000214	Apolipoprotein B-100	P04114	3481+LSLESLTSYF	none	1158.58	15	2	Plasma	24.83
H	MTD000214	Apolipoprotein B-100	P04114	3481+LSLESLTSYFSIESSTK	none	1890.95	28	2	Plasma	23.42												0.297														0.189
H	MTD000214	Apolipoprotein B-100	P04114	3481+LSLESLTSYFSIESSTK	none	1890.95	28	3	Plasma	23.42								0.477														0.161				0.445
H	MTD000214	Apolipoprotein B-100	P04114	3508+EYSGTIASEANTYLNSK	none	1846.86	33	2	Plasma	15.29
H	MTD000214	Apolipoprotein B-100	P04114	3508+EYSGTIASEANTYLNSK	none	1846.86	33	3	Plasma	15.29																0.035							0.654
H	MTD000214	Apolipoprotein B-100	P04114	3548+ENFAGEATLQR	none	1234.59	28	2	Plasma	10.38		0.355		0.593	0.852	0.875	0.75	0.325	0.03	-0.151	0.771			0.648	0.271	0.063	0.237	0.13	0.15	0.064	0.11	0.071	0.117	0.092	0.133	0.214	0.203	0.136
H	MTD000214	Apolipoprotein B-100	P04114	3548+ENFAGEATLQR	none	1234.59	28	3	Plasma	10.38
H	MTD000214	Apolipoprotein B-100	P04114	3559+IYSLWEHSTK	none	1262.63	15	2	Plasma	13.47																2.135			1.922		0.971	1.055			1.997	0.676	0.925	0.546
H	MTD000214	Apolipoprotein B-100	P04114	3559+IYSLWEHSTK	none	1262.63	15	3	Plasma	13.47														0.828	1.484	1.662	1.357	1.359	1.326	1.149	0.91	0.987	0.533	3.051	1.6			0.053
H	MTD000214	Apolipoprotein B-100	P04114	3569+NHLQLEGLFFTNGEHTSK	none	2071.01	31	3	Plasma	17.88															0.315							0.374
H	MTD000214	Apolipoprotein B-100	P04114	3569+NHLQLEGLFFTNGEHTSK	none	2071.01	31	4	Plasma	17.88
H	MTD000214	Apolipoprotein B-100	P04114	3587+ATLELSPWQM	none	1174.57	20	2	Plasma	21.13		-0.237												0.174		0.111		0.477	0.296		0.239	0.278	0.282	0.483	0.224	0.236	0.304	0.056
H	MTD000214	Apolipoprotein B-100	P04114	3587+ATLELSPWQMSALVQVH	none	1908.98	35	3	Plasma	22.45
H	MTD000214	Apolipoprotein B-100	P04114	3597+SALVQVHASQPSSFHDFPDLGQEVALNANTK	none	3306.63	68	4	Plasma	18								0.801														0.181				0.147
H	MTD000214	Apolipoprotein B-100	P04114	3604+ASQPSSFHDFPDLGQEVALNANTK	none	2572.22	53	3	Plasma	17.49								0.575			0.947			0.987					0.322			0.049			0.194	0.156		0.105
H	MTD000214	Apolipoprotein B-100	P04114	3639+IHSGSFQSQVELSNDQEK	none	2031.95	42	2	Plasma	10.36
H	MTD000214	Apolipoprotein B-100	P04114	3639+IHSGSFQSQVELSNDQEK	none	2031.95	42	3	Plasma	10.36		0.326		0.428	1.315			0.765		0.467	0.677	0.461	0.709	0.681	0.375	0.143	0.236	0.145	0.02	0.33	0.23	0.054	0.274	0.041	0.057	0.034	0.113	0.074
H	MTD000214	Apolipoprotein B-100	P04114	3657+AHLDIAGSLEGHLR	none	1487.78	33	3	Plasma	15.8		0.311			1.111		0.962	0.653	0.366			0.799				0.048		0.267	0.15	0.261	0.189	0.145	0.194	0.502	0.217	0.17
H	MTD000214	Apolipoprotein B-100	P04114	3657+AHLDIAGSLEGHLR	none	1487.78	33	4	Plasma	15.8					0.939	0.514	0.477	0.672		0.222		0.109				0.21		0.238	0.068	0.058	0.118	0.027	0.253	0.129	0.284	0.126
H	MTD000214	Apolipoprotein B-100	P04114	3663+GSLEGHLR	none	867.46	18	2	Plasma	15.67																0.435			0.213			0.223			0.604
H	MTD000214	Apolipoprotein B-100	P04114	3713+NPNGYSFSIPVK	none	1321.67	19	2	Plasma	15.67															0.753	0.058						0.478	0.245	0.63			0.123	0.177
H	MTD000214	Apolipoprotein B-100	P04114	3737+LNDLNSVLVMPTFHVPF	none	1942	22	3	Plasma	25.23
H	MTD000214	Apolipoprotein B-100	P04114	3776+TSSFALNLPTLPEVK	none	1615.88	24	2	Plasma	20.8		0.082		0.568		0.419	0.443	0.633	0.212	-0.109	0.486	0.245	-0.005	0.301	0.259	0.076		0.14	0.203	0.143	0.112	0.158	0.107	0.093	0.151	0.142	0.168	0.098
H	MTD000214	Apolipoprotein B-100	P04114	3776+TSSFALNLPTLPEVK	none	1615.88	24	3	Plasma	20.8							0.558			0.105		0.139		0.297		0.223		0.368	0.594	0.326	0.078	0.32		0.2	0.369	0.096	0.317	0.119
H	MTD000214	Apolipoprotein B-100	P04114	3780+ALNLPTLPEVK	none	1193.7	18	2	Plasma	18.17					0.634			0.27							0.289	0.396		0.738	0.052		0.234	0.042	0.301	0.968	0.541	0.206	0.84	0.475
H	MTD000214	Apolipoprotein B-100	P04114	3830+SVSDGIAALDLNAVANK	none	1656.87	35	2	Plasma	17.72		0.205		0.32	0.954	0.379	0.5	0.406		-0.081	0.583	0.247		0.629	0.377	0.074	0.336	0.084	0.113	0.067	0.054	0.048	0.228	0.1	0.156	0.148	0.264	0.184
H	MTD000214	Apolipoprotein B-100	P04114	3830+SVSDGIAALDLNAVANK	none	1656.87	35	3	Plasma	17.72		0.443		0.639	1.121		0.829	0.686		0.229	0.806		0.792	0.79	0.367	0.145	0.271	0.077	0.123	0.298	0.095	0.043	0.234	0.146	0.132		0.115	0.053
H	MTD000214	Apolipoprotein B-100	P04114	3847+IADFELPTIIVPEQTIEIPSIK	none	2465.37	40	3	Plasma	24.67					0.936			0.549											0.148			0.139				0.319
H	MTD000214	Apolipoprotein B-100	P04114	3869+FSVPAGIVIPSFQAL	none	1544.86	29	2	Plasma	25.42		0.259		0.722	0.969	0.819	0.231	0.57		0.264	0.863	0.378				0.079		0.085	0.104	0.131	0.135	0.133		0.126	0.158	0.099
H	MTD000214	Apolipoprotein B-100	P04114	3869+FSVPAGIVIPSFQALTAR	none	1873.05	36	2	Plasma	23.92		0.46			0.952			0.5			0.857					0.147			0.158	0.322		0.13			0.184	0.269
H	MTD000214	Apolipoprotein B-100	P04114	3869+FSVPAGIVIPSFQALTAR	none	1873.05	36	3	Plasma	23.92		0.075			0.969	0.317	0.734	0.553			0.54	0.288				0.192		0.224	0.11	0.131	0.147	0.192		0.4	0.095	0.174
H	MTD000214	Apolipoprotein B-100	P04114	3936+IEDGTLASK	none	932.48	17	2	Plasma	3.4															0.434	0.415	0.311	0.456	0.538			0.509	0.334		1.191	0.881		1.773
H	MTD000214	Apolipoprotein B-100	P04114	3953+DFSAEYEEDGKYEGLQEWEGK	none	2508.06	47	3	Plasma	16.48																										0.379
H	MTD000214	Apolipoprotein B-100	P04114	3980+SPAFTDLHLR	none	1155.6	19	2	Plasma	14.15															0.669	0.753	0.873	1.037	0.572	0.263	0.92	1.007	0.872	1.814	1.24	2.053	1.53	2.823
H	MTD000214	Apolipoprotein B-100	P04114	3980+SPAFTDLHLR	none	1155.6	19	3	Plasma	14.15																	1.689				1.796		1.257
H	MTD000214	Apolipoprotein B-100	P04114	3981+PAFTDLHLR	none	1068.57	17	3	Plasma	14.12
H	MTD000214	Apolipoprotein B-100	P04114	3996+GISTSAASPAVGTVGMDMDEDDDFSK	none	2602.1	50	2	Plasma	16.36
H	MTD000214	Apolipoprotein B-100	P04114	3996+GISTSAASPAVGTVGMDMDEDDDFSK	none	2602.1	50	3	Plasma	16.36																			0.346			0.207			0.421	0.329
H	MTD000214	Apolipoprotein B-100	P04114	3996+GISTSAASPAVGTVGxmDMDEDDDFSK	m:Oxidized methionine	2618.1	50	3	Plasma	15.05																										0.393
H	MTD000214	Apolipoprotein B-100	P04114	3996+GISTSAASPAVGTVGxmDxmDEDDDFSK	m:Oxidized methionine	2634.09	50	3	Plasma	12.98																										0.245
H	MTD000214	Apolipoprotein B-100	P04114	401+VHANPLLIDVVTY	none	1452.8	18	2	Plasma	21.22																0.49			0.559			0.161				0.654
H	MTD000214	Apolipoprotein B-100	P04114	401+VHANPLLIDVVTY	none	1452.8	18	3	Plasma	21.22
H	MTD000214	Apolipoprotein B-100	P04114	4022+WNFYYSPQSSPDK	none	1617.71	23	2	Plasma	16.08							0.516					0.359		0.446							0.171	0.616				0.102	0.315	0.141
H	MTD000214	Apolipoprotein B-100	P04114	4022+WNFYYSPQSSPDKK	none	1745.8	23	2	Plasma	14.54
H	MTD000214	Apolipoprotein B-100	P04114	4022+WNFYYSPQSSPDKK	none	1745.8	23	3	Plasma	14.54		0.079		0.228					0.244							0.089	0.413	0.183	0.11				0.101	0.506
H	MTD000214	Apolipoprotein B-100	P04114	4056+VNWEEEAASGLLTSLK	none	1745.88	32	2	Plasma	22.85		0.352			1.206		0.86	0.691			0.764	0.404		0.71		0.071			0.038		0.075	0.115			0.081	0.076		0.186
H	MTD000214	Apolipoprotein B-100	P04114	4056+VNWEEEAASGLLTSLK	none	1745.88	32	3	Plasma	22.85		0.573			1.234		0.685	0.645			0.712	0.467		0.662		0.089			0.066	0.459	0.132	0.029		0.272	0.177	0.008		0.075
H	MTD000214	Apolipoprotein B-100	P04114	4088+YHWEHTGLTLR	none	1411.7	17	3	Plasma	14.05					0.481		0.49				0.519				0.249	0.345	0.427	0.284	0.166	0.328	0.184	0.307	0.241		0.138
H	MTD000214	Apolipoprotein B-100	P04114	4088+YHWEHTGLTLR	none	1411.7	17	4	Plasma	14.05				0.261	0.93		0.721								0.374	0.341	0.492	0.057	0.108	0.43	0.098	0.352	0.326		0.308		0.796
H	MTD000214	Apolipoprotein B-100	P04114	4107+NLQNNAEWVYQGAIR	none	1774.87	34	2	Plasma	16.58		0.388			1.307		0.913	0.712		0.426	0.727			0.509		0.051			0.164		0.182	0.16	0.299	0.176	0.166	0.209	0.274	0.066
H	MTD000214	Apolipoprotein B-100	P04114	4107+NLQNNAEWVYQGAIR	none	1774.87	34	3	Plasma	16.58				0.824			0.889	0.368			0.958			0.9	0.359	0.281	0.412	0.158	0.211	0.294	0.15	0.123	0.215	0.297	0.107	0.222	0.306	0.186
H	MTD000214	Apolipoprotein B-100	P04114	4122+QIDDIDVR	none	972.49	16	2	Plasma	9.44		0.121		0.764			1.09				0.932		0.581	0.49	0.211	0.181	0.277	0.117	0.396	0.123	0.043	0.531	0.431	0.522	0.143	0.226	0.134	0.13
H	MTD000214	Apolipoprotein B-100	P04114	4133+AASGTTGTYQEWK	none	1398.64	24	2	Plasma	8.46		0.083		0.305	1.056						0.491	0.105	0.169	0.344	0.406	0.151		0.127	0.08			0.286		0.371	0.093	0.154	0.061	0.11
H	MTD000214	Apolipoprotein B-100	P04114	414+LVALIPEPSAQQLR	none	1533.89	34	2	Plasma	17.49							0.673					0.431									0.151					0.143
H	MTD000214	Apolipoprotein B-100	P04114	414+LVALIPEPSAQQLR	none	1533.89	34	3	Plasma	17.49
H	MTD000214	Apolipoprotein B-100	P04114	4146+DKAQNLYQELLTQEGQASFQGLK	none	2608.31	51	3	Plasma	20.52
H	MTD000214	Apolipoprotein B-100	P04114	4148+AQNLYQELLTQEGQASFQGLK	none	2365.19	48	2	Plasma	21.2
H	MTD000214	Apolipoprotein B-100	P04114	4148+AQNLYQELLTQEGQASFQGLK	none	2365.19	48	3	Plasma	21.2		0.436						0.529		0.193		0.55				0.13		0.286	0.232	0.375	0.317	0.102		0.167	0.205	0.177
H	MTD000214	Apolipoprotein B-100	P04114	4202+FQFPGKPGIY	none	1152.6	16	2	Plasma	17.02																					0.861					0.289
H	MTD000214	Apolipoprotein B-100	P04114	4202+FQFPGKPGIYTR	none	1409.75	19	2	Plasma	14.48
H	MTD000214	Apolipoprotein B-100	P04114	4202+FQFPGKPGIYTR	none	1409.75	19	3	Plasma	14.48								0.413								0.583	0.497	1.577	0.844		0.359	0.192	0.411	0.367	0.338	0.399	1.003	0.427
H	MTD000214	Apolipoprotein B-100	P04114	4223+EVGTVLSQVY	none	1093.57	15	2	Plasma	16.92
H	MTD000214	Apolipoprotein B-100	P04114	4223+EVGTVLSQVYSK	none	1308.69	19	2	Plasma	14.36				0.024	0.639			0.174				-0.022			0.364	0.265	0.246	0.164	0.167	0.248	0.23	0.078	0.239	0.54	0.155	0.103	0.424	0.307
H	MTD000214	Apolipoprotein B-100	P04114	4223+EVGTVLSQVYSK	none	1308.69	19	3	Plasma	14.36
H	MTD000214	Apolipoprotein B-100	P04114	4306+IFQLIEDNIK	none	1231.68	16	2	Plasma	18.25
H	MTD000214	Apolipoprotein B-100	P04114	4350+ENLCLNLHK	C:Carbamidomethylation,	1139.58	15	2	Plasma	11.08																0.831
H	MTD000214	Apolipoprotein B-100	P04114	4350+ENLCLNLHK	C:Carbamidomethylation,	1139.58	15	3	Plasma	11.08	0.359	-0.135													0.148	0.181			0.436		0.7	0.47
H	MTD000214	Apolipoprotein B-100	P04114	4386+EEYFDPSIVGWTVK	none	1668.8	21	2	Plasma	21.55					0.846			0.072			0.725	0.223							0.104		0.456	0.175			0.2	0.077	0.218	0.311
H	MTD000214	Apolipoprotein B-100	P04114	4386+EEYFDPSIVGWTVK	none	1668.8	21	3	Plasma	21.55
H	MTD000214	Apolipoprotein B-100	P04114	440+ATLYALSH	none	874.45	15	2	Plasma	11.36															0.677	1.896		0.451	0.472		0.478	0.82	0.949	3.272	0.986	0.296	1.689	0.888
H	MTD000214	Apolipoprotein B-100	P04114	440+ATLYALSHAVNNYHK	none	1700.86	27	3	Plasma	13.63		0.261		0.661	1.004		0.69				0.724	0.821			0.433	0.191	0.396	0.143	0.068	0.208	0.159	0.314	0.41	0.253	0.169	0.107
H	MTD000214	Apolipoprotein B-100	P04114	440+ATLYALSHAVNNYHK	none	1700.86	27	4	Plasma	13.63		0.405			1.388						1.047	0.856			0.375	0.158	0.331	0.057	0.121	0.103	0.133	0.128	0.467	0.105	0.131	0.198	0.316	0.224
H	MTD000214	Apolipoprotein B-100	P04114	444+ALSHAVNNYHK	none	1252.63	22	3	Plasma	2.8																0.381
H	MTD000214	Apolipoprotein B-100	P04114	444+ALSHAVNNYHK	none	1252.63	22	4	Plasma	2.8
H	MTD000214	Apolipoprotein B-100	P04114	4447+NIQEYLSILTDPDGK	none	1704.86	25	2	Plasma	22.2					1.332							0.091							0.161			0.39				0.045
H	MTD000214	Apolipoprotein B-100	P04114	4447+NIQEYLSILTDPDGK	none	1704.86	25	3	Plasma	22.2																			0.705			0.223			2.098	0.469		1.119
H	MTD000214	Apolipoprotein B-100	P04114	4466+IAELSATAQEIIK	none	1385.78	31	2	Plasma	16.36		0.157		0.457	1.068	0.544	0.528	0.497	0.207	-0.154	0.564	0.275	0.404	0.532	0.281	0.082	0.216	0.064	0.092	0.102	0.114	0.058	0.085	0.085	0.093	0.104	0.144	0.122
H	MTD000214	Apolipoprotein B-100	P04114	4466+IAELSATAQEIIK	none	1385.78	31	3	Plasma	16.36		0.138					0.825	0.89		0.296	0.734	0.339		0.574	0.283	0.014		0.261	0.215		0.066	0.04	0.223	0.051	0.134	0.187	0.211	0.092
H	MTD000214	Apolipoprotein B-100	P04114	4486+KIISDYHQQFR	none	1433.74	22	3	Plasma	9.89		0.328		0.323				0.284							0.347	0.125		0.144	0.328	0.283		0.084		0.747	0.316
H	MTD000214	Apolipoprotein B-100	P04114	4486+KIISDYHQQFR	none	1433.74	22	4	Plasma	9.89																0.651			0.279	0.956		0.416		0.624	0.662
H	MTD000214	Apolipoprotein B-100	P04114	4487+IISDYHQQFR	none	1305.65	21	2	Plasma	9.26
H	MTD000214	Apolipoprotein B-100	P04114	4487+IISDYHQQFR	none	1305.65	21	3	Plasma	9.26				1.017	1.267	0.983		0.774		0.558					0.342	0.268	1.938	0.036	0.081	0.126	1.674	0.09	1.609	0.029	0.038	0.193	2.87	0.282
H	MTD000214	Apolipoprotein B-100	P04114	4489+SDYHQQFR	none	1079.48	19	2	Plasma	9.68																						0.209				0.459
H	MTD000214	Apolipoprotein B-100	P04114	4499+LQDFSDQLSDYYEK	none	1749.77	26	2	Plasma	16.28				0.617	1.32		0.597	0.648			0.771	0.289		0.573				0.197	0.18		0.12	0.13			0.128	0.118	0.202	0.159
H	MTD000214	Apolipoprotein B-100	P04114	4499+LQDFSDQLSDYYEK	none	1749.77	26	3	Plasma	16.28												0.696									0.716	1.425				0.057	0.836	0.495
H	MTD000214	Apolipoprotein B-100	P04114	4520+LIDLSIQNYHTF	none	1462.75	17	2	Plasma	20.1																		0.299			0.406		0.248	0.34
H	MTD000214	Apolipoprotein B-100	P04114	4541+KLQSTTVMNPY	none	1280.64	15	2	Plasma	11.92				0.008											0.16	0.885		0.144	0.573		1.063	0.436			0.494	0.303		0.399
H	MTD000214	Apolipoprotein B-100	P04114	4554+LAPGELTIIL	none	1038.63	17	2	Plasma	23.42		-0.142		0.285			0.326		0.177		0.526	0.174			0.258	0.071	1.433	0.174	0.242	0.209	0.049	0.313	0.143	0.57	0.189	0.096	0.24	0.247
H	MTD000214	Apolipoprotein B-100	P04114	491+VIGNMGQTMEQLTPELK	none	1887.94	30	2	Plasma	18.46		0.028		0.678	1.12		0.763	0.43		0.3	0.563	0.407		0.301		0.101		0.167	0.134		0.109	0.061		0.136	0.084	0.166	0.254	0.128
H	MTD000214	Apolipoprotein B-100	P04114	491+VIGNMGQTMEQLTPELK	none	1887.94	30	3	Plasma	18.46				0.221				0.313			0.459	0.146	0.408	0.609	0.347	0.325		0.181	0.348	0.304	0.218	0.196	0.215	0.218	0.131	0.198	0.098	0.144
H	MTD000214	Apolipoprotein B-100	P04114	491+VIGNMGQTxmEQLTPELK	m:Oxidized methionine	1903.94	30	2	Plasma	15.34
H	MTD000214	Apolipoprotein B-100	P04114	491+VIGNMGQTxmEQLTPELK	m:Oxidized methionine	1903.94	30	3	Plasma	15.34																							0.901					1.93
H	MTD000214	Apolipoprotein B-100	P04114	495+MGQTMEQLTPELK	none	1504.73	25	2	Plasma	14.69		-0.159					0.344	0.411								0.143					0.128	0.15				0.375		0.237
H	MTD000214	Apolipoprotein B-100	P04114	51+KYTYNYEAESSSGVPGTADSR	none	2281.01	43	3	Plasma	10.56					0.989			0.65			0.907	0.494		0.76					0.068			0.126			0.166	0.044	0.257	0.086
H	MTD000214	Apolipoprotein B-100	P04114	513+CVQSTKPSLMIQK	C:Carbamidomethylation,	1518.79	22	3	Plasma	10.03					0.636										0.265	0.285			0.13	0.059		0.107
H	MTD000214	Apolipoprotein B-100	P04114	52+YTYNYEAESSSGVPGTADSR	none	2152.92	42	2	Plasma	11.6																										0.211		0.201
H	MTD000214	Apolipoprotein B-100	P04114	52+YTYNYEAESSSGVPGTADSR	none	2152.92	42	3	Plasma	11.6					1.104		0.743	0.794			0.762	0.511	0.761	0.801	0.454				0.168		0.058	0.091			0.015	0.123	0.131	0.046
H	MTD000214	Apolipoprotein B-100	P04114	538+DKDQEVLLQTFLDDASPGDK	none	2233.07	37	3	Plasma	21.05
H	MTD000214	Apolipoprotein B-100	P04114	538+DKDQEVLLQTFLDDASPGDKR	none	2389.18	40	3	Plasma	20.29
H	MTD000214	Apolipoprotein B-100	P04114	538+DKDQEVLLQTFLDDASPGDKR	none	2389.18	40	4	Plasma	20.29												0.483		0.561												0.03		0.11
H	MTD000214	Apolipoprotein B-100	P04114	559+LAAYLMLMR	none	1080.58	16	2	Plasma	20.04															0.347				0.154		0.424	0.256	0.302		0.45			0.592
H	MTD000214	Apolipoprotein B-100	P04114	559+LAAYLxmLMR	m:Oxidized methionine	1096.58	16	2	Plasma	17.49
H	MTD000214	Apolipoprotein B-100	P04114	568+SPSQADINK	none	958.47	21	2	Plasma	2.59		-0.025		0.264	1.14							0.408			0.299	0.018		0.152	0.065			0.277		0.984	0.743	0.05		0.56
H	MTD000214	Apolipoprotein B-100	P04114	577+IVQILPWEQNEQVK	none	1722.93	29	2	Plasma	18.55				0.197	0.82		0.363	0.275	0.142		0.461	0.071			0.381	0.226		0.102	0.029	0.287	0.106	0.116	0.153	0.335	0.155	0.17	0.365	0.234
H	MTD000214	Apolipoprotein B-100	P04114	577+IVQILPWEQNEQVK	none	1722.93	29	3	Plasma	18.55				0.812	1.304	0.701	0.919			0.632	0.615	0.334	0.432	0.43	0.261	0.248	0.436	0.093	0.14	0.146	0.124	0.221	0.21	0.192	0.126	0.052	0.197	0.143
H	MTD000214	Apolipoprotein B-100	P04114	591+NFVASHIAN	none	971.48	19	2	Plasma	8.77															0.563	0.674		0.306	0.773			0.311	0.723	0.465	0.397	0.598		0.481
H	MTD000214	Apolipoprotein B-100	P04114	597+IANILNSEELDIQDLK	none	1826.96	31	2	Plasma	19.88
H	MTD000214	Apolipoprotein B-100	P04114	597+IANILNSEELDIQDLK	none	1826.96	31	3	Plasma	19.88
H	MTD000214	Apolipoprotein B-100	P04114	597+IANILNSEELDIQDLKK	none	1955.06	32	3	Plasma	18.06		0.554					1	0.951			0.832			0.636		0.104			0.252		0.138	0.154			0.108		0.452	0.123
H	MTD000214	Apolipoprotein B-100	P04114	600+ILNSEELDIQDLK	none	1528.8	24	2	Plasma	16.98							0.695	0.994								0.447			0.277		0.171	0.071				0.248		0.291
H	MTD000214	Apolipoprotein B-100	P04114	600+ILNSEELDIQDLK	none	1528.8	24	3	Plasma	16.98
H	MTD000214	Apolipoprotein B-100	P04114	600+ILNSEELDIQDLKK	none	1656.89	25	2	Plasma	14.79							0.499														0.069
H	MTD000214	Apolipoprotein B-100	P04114	600+ILNSEELDIQDLKK	none	1656.89	25	3	Plasma	14.79							0.954	0.696	0.258	0.554		0.547		0.939	0.385	0.239		0.304	0.249	0.314	0.138	0.035	0.184	0.052	0.213	0.151	0.497	0.167
H	MTD000214	Apolipoprotein B-100	P04114	621+ESQLPTVMDFR	none	1321.63	21	2	Plasma	17.27	0.377														0.184	0.236	0.209	0.239	0.294	0.659	0.293	0.209	0.136		0.245	0.351	0.606	0.328
H	MTD000214	Apolipoprotein B-100	P04114	621+ESQLxpTVMDFR	p:Hydroxylation	1337.63	21	2	Plasma	14.72												0.357														0.044	0.256	0.271
H	MTD000214	Apolipoprotein B-100	P04114	642+SVSLPSLDPASAK	none	1270.68	28	2	Plasma	15.06			0.314	0.298	0.775		0.505	0.229	0.214		0.539	0.272			0.268	0.218	0.2	0.036	0.03	0.295	0.06	0.188	0.104	0.237	0.163	0.092	0.243	0.211
H	MTD000214	Apolipoprotein B-100	P04114	681+GFASADLIEIGLEGK	none	1518.79	31	2	Plasma	20.59								0.732				0.126										0.099				0.116
H	MTD000214	Apolipoprotein B-100	P04114	681+GFASADLIEIGLEGK	none	1518.79	31	3	Plasma	20.59															0.619	0.813
H	MTD000214	Apolipoprotein B-100	P04114	683+ASADLIEIGLEGK	none	1314.7	28	2	Plasma	17.55							0.562	0.634			0.768	0.209		0.762		0.472		0.489	0.211		0.073	0.196			0.155	0.156	0.449	0.085
H	MTD000214	Apolipoprotein B-100	P04114	696+GFEPTLEALFGK	none	1307.68	21	2	Plasma	22.2					0.765		0.227								0.373	0.248	0.676	0.218	0.065	0.332	0.167	0.225	0.378	0.342	0.324	0.321	0.496	0.303
H	MTD000214	Apolipoprotein B-100	P04114	696+GFEPTLEALFGK	none	1307.68	21	3	Plasma	22.2
H	MTD000214	Apolipoprotein B-100	P04114	708+QGFFPDSVNK	none	1137.55	17	2	Plasma	13.6					1.242		0.581	0.414			0.465			0.247	0.346	0.293	0.473	0.245	0.182	0.332	0.188	0.144	0.202	0.245	0.12	0.236	0.331	0.188
H	MTD000214	Apolipoprotein B-100	P04114	718+ALYWVNGQVPDGVSK	none	1631.83	24	2	Plasma	16.36
H	MTD000214	Apolipoprotein B-100	P04114	718+ALYWVNGQVPDGVSK	none	1631.83	24	3	Plasma	16.36
H	MTD000214	Apolipoprotein B-100	P04114	743+DDKHEQDMVNGIMLSVEK	none	2086.97	33	3	Plasma	17.08
H	MTD000214	Apolipoprotein B-100	P04114	743+DDKHEQDMVNGIMLSVEK	none	2086.97	33	4	Plasma	17.08
H	MTD000214	Apolipoprotein B-100	P04114	779+ILGEELGFASLHDLQLLGK	none	2052.13	35	3	Plasma	24.31					1.14			0.643			0.512	0.303							0.088			0.025			0.062	0.056
H	MTD000214	Apolipoprotein B-100	P04114	80+VELEVPQLCSF	C:Carbamidomethylation,	1319.64	21	2	Plasma	21.4								0.074								0.229			0.306		0.404	0.172
H	MTD000214	Apolipoprotein B-100	P04114	80+VELEVPQLCSFILK	C:Carbamidomethylation,	1673.91	23	2	Plasma	23.11
H	MTD000214	Apolipoprotein B-100	P04114	80+VELEVPQLCSFILK	C:Carbamidomethylation,	1673.91	23	3	Plasma	23.11
H	MTD000214	Apolipoprotein B-100	P04114	805+TLQGIPQMIGEVIR	none	1553.86	27	2	Plasma	22.39					0.82	0.328					0.455	0.161				0.219			0.182	0.168	0.219	0.206			0.06	0.106
H	MTD000214	Apolipoprotein B-100	P04114	805+TLQGIPQMIGEVIR	none	1553.86	27	3	Plasma	22.39					0.883			0.517			0.735					0.204			0.14			0.173			0.146	0.29
H	MTD000214	Apolipoprotein B-100	P04114	805+TLQGIPQxmIGEVIR	m:Oxidized methionine	1569.85	27	2	Plasma	18.42								0.554			0.513					0.437				0.208	0.389	0.114			0.12	0.264	0.398	0.242
H	MTD000214	Apolipoprotein B-100	P04114	805+TLQGIPQxmIGEVIR	m:Oxidized methionine	1569.85	27	3	Plasma	18.42																										0.282		0.646
H	MTD000214	Apolipoprotein B-100	P04114	864+LEVANMQAELVAK	none	1414.75	30	2	Plasma	15.58		-0.089		0.318	0.876	0.597	0.459	0.689			0.455	0.151	0.014	0.239	0.288	0.097	0.204	0.153	0.073	0.075	0.045	0.184	0.285	0.355	0.047	0.029	0.141	0.098
H	MTD000214	Apolipoprotein B-100	P04114	864+LEVANMQAELVAK	none	1414.75	30	3	Plasma	15.58														0.644		0.331					0.269	0.221		0.433	0.292	0.318	0.538	0.039
H	MTD000214	Apolipoprotein B-100	P04114	887+MGIIIPDFAR	none	1131.61	18	2	Plasma	20.25				0.555					-0.136							0.257		0.151	0.394		0.313	0.279	0.19		0.218	0.219
H	MTD000214	Apolipoprotein B-100	P04114	897+SGVQMNTNFFHESGLEAH	none	2003.88	38	3	Plasma	16.34								0.855				0.3										0.163				0.152
H	MTD000214	Apolipoprotein B-100	P04114	897+SGVQMNTNFFHESGLEAHVALK	none	2415.16	44	4	Plasma	17.48																						0.509
H	MTD000214	Apolipoprotein B-100	P04114	897+SGVQxmNTNFFHESGLEAHVALK	m:Oxidized methionine	2431.16	44	4	Plasma	15.76																0.209			0.35	0.623		0.404			0.263	0.292
H	MTD000214	Apolipoprotein B-100	P04114	903+TNFFHESGLEAHVALK	none	1798.9	31	2	Plasma	15.62
H	MTD000214	Apolipoprotein B-100	P04114	903+TNFFHESGLEAHVALK	none	1798.9	31	3	Plasma	15.62																						3.459
H	MTD000214	Apolipoprotein B-100	P04114	903+TNFFHESGLEAHVALK	none	1798.9	31	4	Plasma	15.62		0.407			0.96			0.409			0.311	0.292				0.176			0.055	0.338		0.118			0.143	0.137
H	MTD000214	Apolipoprotein B-100	P04114	935+LLSGGNTLHLVSTTK	none	1539.86	18	2	Plasma	13.68																0.275										0.275
H	MTD000214	Apolipoprotein B-100	P04114	935+LLSGGNTLHLVSTTK	none	1539.86	18	3	Plasma	13.68		0.113					0.538				0.598	0.716			0.324	0.196	0.365	0.272	0.391	0.477	0.128	0.289	0.356	0.396	0.106	0.19	0.453	0.28
H	MTD000214	Apolipoprotein B-100	P04114	937+SGGNTLHLVSTTK	none	1313.69	17	2	Plasma	13.77								0.356								0.815					0.329	0.174	0.659		0.709	1.052	0.518	0.875
H	MTD000214	Apolipoprotein B-100	P04114	950+TEVIPPLIENR	none	1279.71	22	2	Plasma	16	0.155	0.313				0.258		0.289	-0.148		0.49				0.144	0.122	0.228	0.215	0.289	0.141	0.277	0.159	0.103	0.264	0.135	0.222	0.343	0.244
H	MTD000214	Apolipoprotein B-100	P04114	950+TEVIPPLIENR	none	1279.71	22	3	Plasma	16							0.239				0.241										0.09	0.873	0.353		0.076	0.451	0.394	0.202
										Average	0.32525	0.210542	0.211333	0.452433	0.99977	0.524676	0.613904	0.548395	0.164975	0.142541	0.642384	0.356259	0.417842	0.540785

## Sheet: PROTEIN OUTPUT
Species	Code	Protein	Accession#	Target RT	Mean Peptide Count	Protein f - Base_1021-1001H	Protein f - Base_1025-1004H	Protein f - Base_1026-1005H	Protein f - Base_1100-1006H	Protein f - Base_1101-1007H	Protein f - Base_1102-1008H	Protein f - Base_1103-1009H	Protein f - W12_1021-1010H	Protein f - W12_1025-1013H	Protein f - W12_1026-1014H	Protein f - W12_1100-1015H	Protein f - W12_1101-1016H	Protein f - W12_1102-1017H	Protein f - W12_1103-1018H	Protein SD - Base_1021-1001H	Protein SD - Base_1025-1004H	Protein SD - Base_1026-1005H	Protein SD - Base_1100-1006H	Protein SD - Base_1101-1007H	Protein SD - Base_1102-1008H	Protein SD - Base_1103-1009H	Protein SD - W12_1021-1010H	Protein SD - W12_1025-1013H	Protein SD - W12_1026-1014H	Protein SD - W12_1100-1015H	Protein SD - W12_1101-1016H	Protein SD - W12_1102-1017H	Protein SD - W12_1103-1018H	Count - Base_1021-1001H	Count - Base_1025-1004H	Count - Base_1026-1005H	Count - Base_1100-1006H	Count - Base_1101-1007H	Count - Base_1102-1008H	Count - Base_1103-1009H	Count - W12_1021-1010H	Count - W12_1025-1013H	Count - W12_1026-1014H	Count - W12_1100-1015H	Count - W12_1101-1016H	Count - W12_1102-1017H	Count - W12_1103-1018H	BW - Base_1021-1001H	BW - Base_1025-1004H
H	MTD000214	Apolipoprotein B-100	P04114	20.18	65.7	0.365	0.215	0.234	0.461	0.976	0.518	0.593	0.55	0.187	0.208	0.653	0.311	0.409	0.532	0.111	0.21	0.131	0.236	0.227	0.232	0.219	0.204	0.165	0.304	0.182	0.204	0.268	0.22	16	83	18	60	87	34	83	124	40	37	99	108	38	93	0.00484359	0.00347092
[truncated: 15 more columns]

## Sheet: PARAMETERS
Parameter	Value
Rt Difference Filter	1.7
Total Abundance Filter	30000
M Difference Criteria	0.5, 0.35, 0.25, 0.2
SILAC Masses	4
RMS Error Filter	0.015
DB Score Filter	1
Base Peak Abundance Filter	30000
%Theo EM0 Upper Limit	1.4
%Theo EM0 Lower Limit	-0.4
Peptides Std Dev Filter	2
Isotopomer Std Dev Filter	0.2
Use All Isotopomers for f	0
Combine peptides	1
Minimum MIDA	human25
Upper limit Sample:SILAC ratio	20
Lower limit Sample:SILAC ratio	0.02
SILAC Std Dev Filter	2
Saturation Limit	10000000
Offset Correction Slope	1
Offset Correction Intercept	0

## Sheet: PROJECT DETAILS
Parameter	Value
Project Leader	Shubha
Processed By	Marcy Matthews
Project Code	SolidBio MicroDyst
Notebook Code	MDM000428
Tissue/Fluid	Heart and Quad
Prep	Gel
