# Supplementary material for: Acetyl-CoA carboxylase inhibitor increases LDL-apoB production rate in NASH with cirrhosis: prevention by fenofibrate
Source: J Lipid Res. 2023 Feb 2;64(3):100339. doi: 10.1016/j.jlr.2023.100339 (PMC10017426; doi:10.1016/j.jlr.2023.100339)
Supplement: Data filter 10 [file mmc10.xlsx]

## Sheet: PEPTIDE OUTPUT
Species	Code	Protein	Accession#	Sequence	Modifications	Mass	n	Charge	Fraction	Target RT	Filtered Avg f - Base_1104-1001H	Filtered Avg f - Base_1105-1002H	Filtered Avg f - Base_1106-1003H	Filtered Avg f - Base_1108-1004H	Filtered Avg f - Base_1109-1005H	Filtered Avg f - Base_1110-1006H	Filtered Avg f - W12_1104-1007H	Filtered Avg f - W12_1105-1008H	Filtered Avg f - W12_1106-1009H	Filtered Avg f - W12_1108-1010H	Filtered Avg f - W12_1109-1011H	Filtered Avg f - W12_1110-1012H	Isotopomer SD - Base_1104-1001H	Isotopomer SD - Base_1105-1002H	Isotopomer SD - Base_1106-1003H	Isotopomer SD - Base_1108-1004H	Isotopomer SD - Base_1109-1005H	Isotopomer SD - Base_1110-1006H	Isotopomer SD - W12_1104-1007H	Isotopomer SD - W12_1105-1008H	Isotopomer SD - W12_1106-1009H	Isotopomer SD - W12_1108-1010H	Isotopomer SD - W12_1109-1011H	Isotopomer SD - W12_1110-1012H
H	MTD000216	ATP synthase subunit beta, mitochondrial	P06576	433+SLQDIIAILGMDELSEEDKLTVSR	none	2674.37	47	3	Plasma	25.5
H	MTD000216	Apolipoprotein A-I	P02647	251+VSFLSALEEYTK	none	1385.71	20	2	Plasma	21.72														1.621			1.329
H	MTD000216	Apolipoprotein B-100	P04114	1001+LELELRPTGEIEQY	none	1688.86	31	2	Plasma	16.55	0.334	0.367	0.72	0.692	-0.024	0.184	0.786	0.294		0.46	0.165	0.726	0.018	0.152	0.041	0.086	0.038	0.09	0.116	0.088	0.536	0.102	0.058	0.099
H	MTD000216	Apolipoprotein B-100	P04114	1001+LELELRPTGEIEQY	none	1688.86	31	3	Plasma	16.55	0.387	0.571					0.972	0.69			0.358		0.126	0.062	0.21	0.252	0.202	0.233	0.092	0.118	1.17	0.204	0.114	0.257
H	MTD000216	Apolipoprotein B-100	P04114	1035+FVTQAEGAK	none	949.49	20	2	Plasma	3.15			0.657				0.698	0.493			0.587		1.364	0.351	0.197	0.485		0.233	0.155	0.103		0.429	0.193
H	MTD000216	Apolipoprotein B-100	P04114	1056+QSxmTLSSEVQIPDFDVDLGTILR	m:Oxidized methionine	2579.28	40	2	Plasma	23.9																		0.225
H	MTD000216	Apolipoprotein B-100	P04114	1056+QSxmTLSSEVQIPDFDVDLGTILR	m:Oxidized methionine	2579.28	40	3	Plasma	23.9						0.501	0.482											0.194	0.156
H	MTD000216	Apolipoprotein B-100	P04114	1101+ITEVALMGHLSCDTK	C:Carbamidomethylation,	1673.81	24	2	Plasma	13.27																					1.082	0.223
H	MTD000216	Apolipoprotein B-100	P04114	1101+ITEVALMGHLSCDTK	C:Carbamidomethylation,	1673.81	24	3	Plasma	13.27	0.417	0.186						0.98					0.083	0.197	0.571	0.429	0.345	0.251	0.233	0.09		0.246	0.328	0.233
H	MTD000216	Apolipoprotein B-100	P04114	1101+ITEVALxmGHLSCDTK	C:Carbamidomethylation,m:Oxidized methionine	1689.81	24	3	Plasma	11.08							0.546			0.744			0.408		1.474	1.069	0.236	0.395	0.088	0.249		0.112		0.327
H	MTD000216	Apolipoprotein B-100	P04114	1135+SEILAHWSPAK	none	1237.65	25	2	Plasma	11.05													0.862	0.221	0.51	0.379	1.454	0.216	0.217	0.437	2.896	0.219	0.47	0.97
H	MTD000216	Apolipoprotein B-100	P04114	1135+SEILAHWSPAK	none	1237.65	25	3	Plasma	11.05		0.865										1.283	0.053	0.176	0.902	0.602	0.086		0.029		2.172	0.522	0.22	0.171
H	MTD000216	Apolipoprotein B-100	P04114	1146+LLLQMDSSATAYGSTVSK	none	1870.93	31	2	Plasma	15.54	0.217	0.37	0.426	0.667	0.247		0.605	0.375		0.491	0.248		0.1	0.074	0.032	0.18	0.124	0.226	0.052	0.016	0.765	0.163	0.195	0.344
H	MTD000216	Apolipoprotein B-100	P04114	1146+LLLQMDSSATAYGSTVSK	none	1870.93	31	3	Plasma	15.54		0.509			0.443	0.556	0.692	0.599		0.765	0.469	0.953	0.222	0.184	0.305	0.266	0.088	0.086	0.019	0.021	0.563	0.184	0.03	0.132
H	MTD000216	Apolipoprotein B-100	P04114	1188+KMTSNFPVDLSDYPK	none	1740.84	20	2	Plasma	15.45																						3.362
H	MTD000216	Apolipoprotein B-100	P04114	1188+KMTSNFPVDLSDYPK	none	1740.84	20	3	Plasma	15.45													0.752	1.021	1.768	0.972	0.791	1.31	0.635	1.754	4.654	0.728	1.023	3.31
H	MTD000216	Apolipoprotein B-100	P04114	1189+MTSNFPVDLSDYPK	none	1612.74	20	2	Plasma	16.46	0.128	0.195		0.214	-0.113	-0.043	0.619	0.399		0.53	0.323		0.103	0.055	0.34	0.054	0.14	0.064	0.067	0.183		0.171	0.168	0.312
H	MTD000216	Apolipoprotein B-100	P04114	1189+MTSNFPVDLSDYPK	none	1612.74	20	3	Plasma	16.46
H	MTD000216	Apolipoprotein B-100	P04114	1189+xmTSNFPVDLSDYPK	m:Oxidized methionine	1628.74	20	2	Plasma	15.5								0.574				1.015		2.694	2.427	0.8	1.506	2.437	1.31	0.157		0.308	0.39	0.079
H	MTD000216	Apolipoprotein B-100	P04114	1189+xmTSNFPVDLSDYPK	m:Oxidized methionine	1628.74	20	3	Plasma	15.5
H	MTD000216	Apolipoprotein B-100	P04114	1203+SLHMYANR	none	990.47	17	2	Plasma	3.75
H	MTD000216	Apolipoprotein B-100	P04114	1203+SLHMYANR	none	990.47	17	3	Plasma	3.75						0.468	0.589	0.454		0.927				0.506	0.465	0.219		0.189	0.183	0.16		0.143	0.205	0.528
H	MTD000216	Apolipoprotein B-100	P04114	1203+SLHxmYANR	m:Oxidized methionine	1006.47	17	2	Plasma	2.53																	3.518	1.146	1.862	0.192		0.428		1.58
H	MTD000216	Apolipoprotein B-100	P04114	1203+SLHxmYANR	m:Oxidized methionine	1006.47	17	3	Plasma	2.53
H	MTD000216	Apolipoprotein B-100	P04114	1230+LIVAMSSWLQK	none	1274.71	18	2	Plasma	18.27	0.672	0.806	1.019	1.051							0.359	0.923	0.13	0.17	0.054	0.118	0.335	0.463	0.281	0.204	1.361	0.08	0.094	0.03
H	MTD000216	Apolipoprotein B-100	P04114	1230+LIVAMSSWLQK	none	1274.71	18	3	Plasma	18.27													0.814	0.772		0.661				0.63		0.496
H	MTD000216	Apolipoprotein B-100	P04114	1241+ASGSLPYTQTLQDHLNSLK	none	2072.05	35	2	Plasma	16.51	0.314	0.589	0.689	0.687	0.279	0.529	0.779	0.549		0.705	0.337	1.094	0.093	0.079	0.035	0.044	0.029	0.103	0.07	0.173	0.613	0.119	0.099	0.138
H	MTD000216	Apolipoprotein B-100	P04114	1241+ASGSLPYTQTLQDHLNSLK	none	2072.05	35	3	Plasma	16.51	0.284	0.524			0.401		0.812	0.777			0.352		0.082	0.117	0.288	0.225	0.146	0.469	0.038	0.166	1.291	0.24	0.186	0.905
H	MTD000216	Apolipoprotein B-100	P04114	1246+PYTQTLQDHLNSLK	none	1656.85	23	2	Plasma	16.53	0.336	0.651		0.953	-0.269		0.742						0.07	0.196	0.247	0.124	0.115	0.185	0.079	0.683			0.558
H	MTD000216	Apolipoprotein B-100	P04114	1246+PYTQTLQDHLNSLK	none	1656.85	23	3	Plasma	16.53							0.729						1.292	1.712	2.059	1.995		0.449	0.132
H	MTD000216	Apolipoprotein B-100	P04114	1296+IEIPLPFGGK	none	1069.62	17	2	Plasma	19.12															0.476		0.289	0.694	0.298	0.308	2.302		0.224	0.337
H	MTD000216	Apolipoprotein B-100	P04114	1296+IEIPLPFGGK	none	1069.62	17	3	Plasma	19.12
H	MTD000216	Apolipoprotein B-100	P04114	1325+SVGFHLPSR	none	998.53	18	2	Plasma	11.1														1.594	0.37	0.287			0.263	0.609		0.474	0.31	0.679
H	MTD000216	Apolipoprotein B-100	P04114	1325+SVGFHLPSR	none	998.53	18	3	Plasma	11.1		0.826			0.732		0.837						0.093	0.039		0.63	0.099		0.063	0.184		0.911	0.138
H	MTD000216	Apolipoprotein B-100	P04114	1334+EFQVPTFTIPK	none	1305.7	16	2	Plasma	18.61		0.301											0.211	0.154	0.245	0.296	0.519	0.276	0.338	1.146	8.636	0.464	1.669	5.331
H	MTD000216	Apolipoprotein B-100	P04114	1334+EFQVPTFTIPK	none	1305.7	16	3	Plasma	18.61													3.92			6.038
H	MTD000216	Apolipoprotein B-100	P04114	1393+ADSVVDLLSY	none	1080.53	16	2	Plasma	20.78																							0.659	2.464
H	MTD000216	Apolipoprotein B-100	P04114	1395+SVVDLLSYNVQGSGETTYDHK	none	2311.1	33	3	Plasma	16.45													2.095				3.992	3.295		3.598		1.49
H	MTD000216	Apolipoprotein B-100	P04114	140+QVFLYPEKDEPTYILNIK	none	2209.17	27	2	Plasma	18.37	-0.013	0.292	0.314	0.266			0.599			0.713			0.039	0.142	0.141	0.092	0.31	0.369	0.107	0.255	0.996	0.183
H	MTD000216	Apolipoprotein B-100	P04114	140+QVFLYPEKDEPTYILNIK	none	2209.17	27	3	Plasma	18.37	0.16		0.684				0.711						0.08	0.468	0.078	0.306	0.521	0.6	0.135	0.43		0.354	0.568	0.538
H	MTD000216	Apolipoprotein B-100	P04114	140+QVFLYPEKDEPTYILNIK	none	2209.17	27	4	Plasma	18.37
H	MTD000216	Apolipoprotein B-100	P04114	1537+YEDGTLSLTSTSDLQSGIIK	none	2127.06	32	2	Plasma	17.15	0.285	0.474		0.52	0.428	0.409	0.693	0.682			0.614		0.032	0.111	0.24	0.141	0.098	0.166	0.047	0.149	0.763	0.243	0.161	0.203
H	MTD000216	Apolipoprotein B-100	P04114	1537+YEDGTLSLTSTSDLQSGIIK	none	2127.06	32	3	Plasma	17.15											0.631	1.225	0.392	0.299	0.393	0.515	0.207	0.318	0.303	0.388		0.207	0.05	0.042
H	MTD000216	Apolipoprotein B-100	P04114	158+RGIISALLVPPETEEAK	none	1822.02	38	2	Plasma	17.72
H	MTD000216	Apolipoprotein B-100	P04114	158+RGIISALLVPPETEEAK	none	1822.02	38	3	Plasma	17.72													0.474	0.634	0.64	0.722	0.956	0.968	0.331	0.369	1.768	0.484	0.537	0.577
H	MTD000216	Apolipoprotein B-100	P04114	159+GIISALLVPPETEEAK	none	1665.92	34	2	Plasma	18.93	0.157	0.286	0.544	0.526	0.267	0.432	0.751	0.529		0.684	0.384	0.872	0.135	0.146	0.073	0.095	0.095	0.093	0.089	0.09		0.073	0.106	0.081
H	MTD000216	Apolipoprotein B-100	P04114	159+GIISALLVPPETEEAK	none	1665.92	34	3	Plasma	18.93		0.349			0.181	0.372	0.674	0.51			0.115	0.909	0.241	0.117	0.529	0.329	0.169	0.176	0.079	0.154	0.982	0.249	0.119	0.139
H	MTD000216	Apolipoprotein B-100	P04114	1600+SEYQADYESLR	none	1359.59	28	2	Plasma	10.63	0.271	0.466	1.086	0.631	0.281	0.566	0.743	0.506			0.402	1.012	0.017	0.101	0.058	0.173	0.11	0.121	0.035	0.028	0.445	0.305	0.122	0.1
H	MTD000216	Apolipoprotein B-100	P04114	1600+SEYQADYESLR	none	1359.59	28	3	Plasma	10.63				0.868											0.701	0.102	0.226	1.213	0.399	0.747		0.313	0.453	1.016
H	MTD000216	Apolipoprotein B-100	P04114	1621+SHGLELNADILGTDK	none	1581.8	27	2	Plasma	14.73																	1.329		0.509	0.699		1.085	2.134
H	MTD000216	Apolipoprotein B-100	P04114	1621+SHGLELNADILGTDK	none	1581.8	27	3	Plasma	14.73																		4.682	2.64	3.723	0.459		0.596
H	MTD000216	Apolipoprotein B-100	P04114	1703+AALTELSLGSAY	none	1194.61	26	2	Plasma	18.16			1.014	0.744			0.593	0.405		0.705	0.163	0.967	0.262	0.288	0.136	0.195	0.313	0.355	0.155	0.178	0.82	0.087	0.027	0.059
H	MTD000216	Apolipoprotein B-100	P04114	1703+AALTELSLGSAYQAM	none	1524.75	35	2	Plasma	19.75		0.541	0.632	0.451	0.021	0.058	0.584	0.41			0.509	1.081	0.205	0.032	0.095	0.122	0.085	0.119	0.055	0.089	0.808	0.229	0.021	0.093
H	MTD000216	Apolipoprotein B-100	P04114	1703+AALTELSLGSAYQAM	none	1524.75	35	3	Plasma	19.75										0.934			2.026	1.986	1.143	0.722	0.985	2.729	0.474	0.984	2.451	0.198	0.516	1.057
H	MTD000216	Apolipoprotein B-100	P04114	1703+AALTELSLGSAYQAMILGVDSK	none	2237.16	44	2	Plasma	22.9	0.285					0.221							0.131					0.155
H	MTD000216	Apolipoprotein B-100	P04114	1703+AALTELSLGSAYQAMILGVDSK	none	2237.16	44	3	Plasma	22.9	0.317	0.536					0.383	0.558		0.943			0.143	0.079	0.541	0.64	0.318	0.221	0.177	0.144		0.113
H	MTD000216	Apolipoprotein B-100	P04114	1703+AALTELSLGSAYQAxmILGVDSK	m:Oxidized methionine	2253.16	44	2	Plasma	19.66	0.253			0.648		0.496	0.642	0.432		0.633			0.063	0.263	0.28	0.109	0.223	0.107	0.104	0.089		0.141		0.209
H	MTD000216	Apolipoprotein B-100	P04114	1703+AALTELSLGSAYQAxmILGVDSK	m:Oxidized methionine	2253.16	44	3	Plasma	19.66	0.509	0.649	0.937	0.844	0.112	0.312	0.564	0.486			0.547	1.096	0.123	0.052	0.048	0.093	0.197	0.142	0.079	0.104	0.738	0.221	0.117	0.157
H	MTD000216	Apolipoprotein B-100	P04114	1751+FDHTNSLNIAGL	none	1300.64	20	2	Plasma	16.84													0.572	0.802		0.511		0.57	0.373	0.363	3.295	0.844	0.563	0.548
H	MTD000216	Apolipoprotein B-100	P04114	1751+FDHTNSLNIAGLSLDFSSK	none	2065.01	31	2	Plasma	19.25	-0.013					0.231	0.829						0.121	0.263			0.397	0.13	0.133	0.385
H	MTD000216	Apolipoprotein B-100	P04114	1751+FDHTNSLNIAGLSLDFSSK	none	2065.01	31	3	Plasma	19.25													0.772	0.557	1.607	1.563	0.463	0.252	0.245	0.332	7.722	0.768
H	MTD000216	Apolipoprotein B-100	P04114	1756+SLNIAGLSLDFSSK	none	1450.77	24	2	Plasma	20.52													1.623				1.257	0.783	0.481	0.83
H	MTD000216	Apolipoprotein B-100	P04114	1756+SLNIAGLSLDFSSK	none	1450.77	24	3	Plasma	20.52
H	MTD000216	Apolipoprotein B-100	P04114	1759+IAGLSLDFSSK	none	1136.61	19	2	Plasma	16.12													0.572	0.613			0.791	0.462	0.209	0.44		0.777	0.617	0.661
H	MTD000216	Apolipoprotein B-100	P04114	1859+VQGVEFSHR	none	1057.53	20	2	Plasma	4.78																0.395
H	MTD000216	Apolipoprotein B-100	P04114	1859+VQGVEFSHR	none	1057.53	20	3	Plasma	4.78		0.433					0.793	0.927						0.182	0.223	0.259		0.311	0.05	0.157			0.248	0.22
H	MTD000216	Apolipoprotein B-100	P04114	1917+LALWGEHTGQLY	none	1386.69	21	2	Plasma	18.12	0.21	0.621	0.534	0.633	-0.108	0.029	0.702			0.709			0.153	0.198	0.177	0.184	0.136	0.132	0.046	0.218	0.269	0.052	0.274	0.661
H	MTD000216	Apolipoprotein B-100	P04114	1935+AEPLAFTF	none	894.45	16	2	Plasma	20.1													0.745	1.174	0.526	0.267	1.159	0.992	0.933	1.12	5.357	0.723	0.605	0.906
H	MTD000216	Apolipoprotein B-100	P04114	1935+AEPLAFTFSHDYK	none	1524.72	24	2	Plasma	15.1										1.016			0.273	0.224	0.2	0.322	0.448	0.337	0.266	0.49		0.16	0.456
H	MTD000216	Apolipoprotein B-100	P04114	1935+AEPLAFTFSHDYK	none	1524.72	24	3	Plasma	15.1				0.393										0.249	0.795	0.127	0.82	0.973	0.23	0.494		0.213	0.535
H	MTD000216	Apolipoprotein B-100	P04114	1937+PLAFTFSHDYK	none	1324.64	16	2	Plasma	15.5														1.311
H	MTD000216	Apolipoprotein B-100	P04114	1937+PLAFTFSHDYK	none	1324.64	16	3	Plasma	15.5													0.421		1.291	0.413
H	MTD000216	Apolipoprotein B-100	P04114	1959+SISAALEHK	none	954.51	22	2	Plasma	5.08															3.041							2.255	1.362
H	MTD000216	Apolipoprotein B-100	P04114	1959+SISAALEHK	none	954.51	22	3	Plasma	5.08		0.551		1.22		0.783	0.769			0.996	0.49	0.844		0.017	0.097	0.177		0.181	0.131	0.331		0.014	0.122	0.121
H	MTD000216	Apolipoprotein B-100	P04114	1968+VSALLTPAEQTGTWK	none	1600.85	26	2	Plasma	15.07	0.17	0.552	0.524	0.545						0.962			0.15	0.019	0.163	0.151	0.258	0.245				0.093	0.045
H	MTD000216	Apolipoprotein B-100	P04114	1968+VSALLTPAEQTGTWK	none	1600.85	26	3	Plasma	15.07	0.663	0.718											0.197	0.06	0.52	0.368
H	MTD000216	Apolipoprotein B-100	P04114	1985+TQFNNNEYSQDLDAYNTK	none	2163.93	33	2	Plasma	12.02			1.219										0.124	0.277	0.104		0.179	0.228	0.158	0.058			0.138
H	MTD000216	Apolipoprotein B-100	P04114	1985+TQFNNNEYSQDLDAYNTK	none	2163.93	33	3	Plasma	12.02													0.208	0.213			0.206		0.102	0.149			0.099
H	MTD000216	Apolipoprotein B-100	P04114	2003+DKIGVELTGR	none	1086.6	16	2	Plasma	9.43
H	MTD000216	Apolipoprotein B-100	P04114	2003+DKIGVELTGR	none	1086.6	16	3	Plasma	9.43															0.885	1.186
H	MTD000216	Apolipoprotein B-100	P04114	2013+TLADLTLLDSPIK	none	1398.8	17	2	Plasma	20.16	0.638	0.57									0.59		0.14	0.186				0.584	0.209	0.313		0.754	0.085	0.341
H	MTD000216	Apolipoprotein B-100	P04114	2013+TLADLTLLDSPIK	none	1398.8	17	3	Plasma	20.16				1.042									0.292	0.314	0.296	0.08	0.494	0.542	0.36	0.463			0.288
H	MTD000216	Apolipoprotein B-100	P04114	2026+VPLLLSEPINIIDALExmR	m:Oxidized methionine	2051.13	34	2	Plasma	26.24		0.23					0.59				0.242			0.191	0.209	0.365	0.447	0.619	0.095	0.519	1.472	0.431	0.174
H	MTD000216	Apolipoprotein B-100	P04114	2026+VPLLLSEPINIIDALExmR	m:Oxidized methionine	2051.13	34	3	Plasma	26.24		0.481	0.672									1.039	0.358	0.142	0.189	0.41		0.824	0.21		2.696	0.694		0.161
H	MTD000216	Apolipoprotein B-100	P04114	2044+DAVEKPQEFTIVAF	none	1592.81	28	2	Plasma	19.94	0.166			0.54	0.233	0.456	0.826	0.564		0.588	0.154	0.757	0.177	0.257	0.243	0.187	0.144	0.19	0.107	0.147		0.058	0.125	0.066
H	MTD000216	Apolipoprotein B-100	P04114	2044+DAVEKPQEFTIVAF	none	1592.81	28	3	Plasma	19.94	0.329		0.966	1.005	0.288	0.525	0.779	0.561	0.217	0.804	0.372	0.893	0.138	0.227	0.133	0.12	0.034	0.038	0.026	0.14	0.137	0.021	0.132	0.059
H	MTD000216	Apolipoprotein B-100	P04114	2086+QTIIVVLENVQR	none	1410.82	22	2	Plasma	17.76		0.118	0.225	0.211			0.606				0.188	0.705	0.218	0.128	0.09	0.067		0.437	0.133	0.227		0.224	0.048	0.08
H	MTD000216	Apolipoprotein B-100	P04114	2086+QTIIVVLENVQR	none	1410.82	22	3	Plasma	17.76							0.931						0.321	0.386	0.551	0.367	0.281	0.412	0.107	0.224		0.319	1.619
H	MTD000216	Apolipoprotein B-100	P04114	2101+HINIDQFVR	none	1140.6	17	2	Plasma	13.42	0.127	0.559	0.94	0.907	0.03	0.213	0.42	0.273			0.146	0.821	0.062	0.148	0.145	0.169	0.126	0.154	0.052	0.077	0.431	0.285	0.174	0.034
H	MTD000216	Apolipoprotein B-100	P04114	2101+HINIDQFVR	none	1140.6	17	3	Plasma	13.42													1.339	0.711					0.688			1.051	0.731
H	MTD000216	Apolipoprotein B-100	P04114	2118+LPQQANDYLNSFNWER	none	1993.93	34	2	Plasma	18.03		0.553	0.953	0.996	0.462	0.737	0.73	0.515		0.787	0.249	0.993	0.237	0.027	0.052	0.066	0.147	0.186	0.05	0.085	0.321	0.193	0.044	0.103
H	MTD000216	Apolipoprotein B-100	P04114	2118+LPQQANDYLNSFNWER	none	1993.93	34	3	Plasma	18.03	-0.09	0.621	0.413			0.524							0.195	0.171	0.114	0.239	0.245	0.129	0.52	0.582	2.867	0.329	0.239	0.38
H	MTD000216	Apolipoprotein B-100	P04114	2151+ITENDIQIALDDAK	none	1557.79	28	2	Plasma	16.65	0.443	0.72	1.111	1.155	0.567	0.722	0.955	0.711		1.054	0.476	1.145	0.086	0.033	0.032	0.031	0.149	0.179	0.083	0.089	0.628	0.062	0.083	0.167
H	MTD000216	Apolipoprotein B-100	P04114	2151+ITENDIQIALDDAK	none	1557.79	28	3	Plasma	16.65			0.613	0.724	0.136		0.89			1.082			0.264	0.449	0.096	0.163	0.132	0.527	0.198	0.332	1.042	0.191	0.3	1.224
H	MTD000216	Apolipoprotein B-100	P04114	2196+IAIANIIDEIIEK	none	1453.84	26	2	Plasma	25.36	0.313	0.333		0.469				0.438					0.115	0.076		0.025			0.212	0.187		0.231		0.442
H	MTD000216	Apolipoprotein B-100	P04114	2196+IAIANIIDEIIEK	none	1453.84	26	3	Plasma	25.36													0.637	0.137			0.215	0.93	0.343	0.802
H	MTD000216	Apolipoprotein B-100	P04114	220+TGISPLALIK	none	1011.63	15	2	Plasma	18.17	-0.004			0.56									0.176	0.544	0.532	0.081	0.699	0.732	0.249	0.349		0.217	0.276	0.521
H	MTD000216	Apolipoprotein B-100	P04114	2211+SLDEHYHIR	none	1168.56	20	2	Plasma	5.05																	0.584
H	MTD000216	Apolipoprotein B-100	P04114	2211+SLDEHYHIR	none	1168.56	20	3	Plasma	5.05															0.613	0.617		2.172				0.331	0.597
H	MTD000216	Apolipoprotein B-100	P04114	2211+SLDEHYHIR	none	1168.56	20	4	Plasma	5.05			0.938					0.583			0.544	0.75		0.499	0.08	0.023		0.305	0.245	0.121		0.244	0.171	0.15
H	MTD000216	Apolipoprotein B-100	P04114	2225+TIHDLHLFIENIDFNK	none	1968.01	23	2	Plasma	18.4
H	MTD000216	Apolipoprotein B-100	P04114	2225+TIHDLHLFIENIDFNK	none	1968.01	23	3	Plasma	18.4					0.235		0.96						0.353	1.183	0.487	0.883	0.14	0.288	0.157	0.351		0.213
H	MTD000216	Apolipoprotein B-100	P04114	2225+TIHDLHLFIENIDFNK	none	1968.01	23	4	Plasma	18.4			0.827		0.383		0.836						0.531	0.32	0.145	0.324	0.079	0.686	0.136	0.378		0.236	0.979
H	MTD000216	Apolipoprotein B-100	P04114	2241+SGSSTASWIQNVDTK	none	1579.75	27	2	Plasma	13.27	0.301	0.551	0.655	0.393	0.161		0.761	0.532		0.81	0.321	0.979	0.05	0.074	0.135	0.087	0.155	0.216	0.078	0.065	0.579	0.052	0.105	0.174
H	MTD000216	Apolipoprotein B-100	P04114	2241+SGSSTASWIQNVDTK	none	1579.75	27	3	Plasma	13.27							1.045						0.684	0.528		0.441		0.531	0.152	0.361	1.736		0.206
H	MTD000216	Apolipoprotein B-100	P04114	2296+VLLDQLGTTISFER	none	1590.86	22	2	Plasma	19.44													0.447	0.316	0.385	0.714	0.532	1.139	0.445	0.555		1.361	0.602	0.219
H	MTD000216	Apolipoprotein B-100	P04114	2296+VLLDQLGTTISFER	none	1590.86	22	3	Plasma	19.44	0.139						0.553						0.079	0.748	0.634	0.806	0.383	0.693	0.171	0.26		0.752	0.273	0.784
H	MTD000216	Apolipoprotein B-100	P04114	234+PLSTLISSSQSCQYTLDAK	C:Carbamidomethylation,	2098.02	35	2	Plasma	15.86					0.08			0.576					0.291			0.483	0.07			0.032	1.031	0.325
H	MTD000216	Apolipoprotein B-100	P04114	234+PLSTLISSSQSCQYTLDAK	C:Carbamidomethylation,	2098.02	35	3	Plasma	15.86					0.391		0.684	0.477					0.268	0.29	0.336	0.64	0.191	0.552	0.123	0.169	1.208	0.257	0.911	0.243
H	MTD000216	Apolipoprotein B-100	P04114	2348+YEVDQQIQVLMDK	none	1607.79	24	2	Plasma	17.13
H	MTD000216	Apolipoprotein B-100	P04114	2429+SFDYHQFVDETNDK	none	1743.74	23	2	Plasma	13.75
H	MTD000216	Apolipoprotein B-100	P04114	2429+SFDYHQFVDETNDK	none	1743.74	23	3	Plasma	13.75
H	MTD000216	Apolipoprotein B-100	P04114	2450+LNGEIQALELPQK	none	1451.8	30	2	Plasma	15.14		0.479	1.052	0.619	0.339	0.488	0.685	0.358		0.575	0.306			0.156	0.093	0.089	0.037	0.117	0.058	0.075	0.359	0.146	0.048
H	MTD000216	Apolipoprotein B-100	P04114	2450+LNGEIQALELPQK	none	1451.8	30	3	Plasma	15.14	0.445				0.309	0.425				0.982	0.544	1.065	0.177	0.416	0.235		0.118	0.055	0.243	0.278	0.338	0.152	0.031	0.118
H	MTD000216	Apolipoprotein B-100	P04114	2475+ATVAVYLESLQDTK	none	1536.8	24	2	Plasma	17.69	0.208	0.374	0.604	0.665		0.464	0.635	0.185			-0.049	0.814	0.134	0.132	0.126	0.143	0.227	0.153	0.07	0.119		0.245	0.154	0.195
H	MTD000216	Apolipoprotein B-100	P04114	2475+ATVAVYLESLQDTK	none	1536.8	24	3	Plasma	17.69													0.503	0.572	0.679	0.695	0.263	0.298	0.265	0.422		0.489	0.5	0.734
H	MTD000216	Apolipoprotein B-100	P04114	2523+MYQMDIQQELQR	none	1581.73	29	2	Plasma	15.1	0.221	0.287		0.511	0.267	0.313	0.731	0.581		0.534	0.127	1.214	0.103	0.164	0.252	0.138	0.154	0.194	0.088	0.107	0.767	0.102	0.089	0.149
H	MTD000216	Apolipoprotein B-100	P04114	2523+MYQMDIQQELQR	none	1581.73	29	3	Plasma	15.1													0.454	0.536	1.128	1.226	0.418	0.784	0.224	0.857	2.049	0.377	0.503	1.276
H	MTD000216	Apolipoprotein B-100	P04114	2560+NLTDFAEQYSIQDWAK	none	1927.89	31	2	Plasma	19.31	0.199	0.534	0.687	0.587			1.019	0.744			0.39		0.095	0.097	0.152	0.138	0.237	0.234	0.174	0.103	0.327	0.218	0.13	0.221
H	MTD000216	Apolipoprotein B-100	P04114	2560+NLTDFAEQYSIQDWAK	none	1927.89	31	3	Plasma	19.31		0.696								1.147			0.407	0.189	0.286	0.516	0.215	0.651	0.241	0.36		0.144	0.21	1.292
H	MTD000216	Apolipoprotein B-100	P04114	2579+ALVEQGFTVPEIK	none	1429.78	24	2	Plasma	16.88	0.367	0.5	0.863	0.938	0.099	0.215	0.571	0.325			0.194	0.702	0.187	0.114	0.074	0.061	0.089	0.06	0.049	0.095		0.294	0.159	0.132
H	MTD000216	Apolipoprotein B-100	P04114	2579+ALVEQGFTVPEIK	none	1429.78	24	3	Plasma	16.88													0.135	0.264	0.687	0.536	0.444	0.522	0.176	0.268	2.555	0.329	0.205
H	MTD000216	Apolipoprotein B-100	P04114	2592+TILGTMPAFEVSLQALQK	none	1946.05	33	2	Plasma	22.51	0.085	0.466					0.686			0.661			0.09	0.003	0.328	0.463		0.228	0.099	0.354		0.089
H	MTD000216	Apolipoprotein B-100	P04114	2592+TILGTMPAFEVSLQALQK	none	1946.05	33	3	Plasma	22.51		0.588				0.27	0.67	0.508		0.708			0.242	0.171	0.295	0.457	0.405	0.069	0.075	0.037	1.963	0.026
H	MTD000216	Apolipoprotein B-100	P04114	2610+ATFQTPDFIVPLTDLR	none	1832.97	24	2	Plasma	22.67	0.312	0.525	0.634				0.606	0.361		0.707	0.604	1.056	0.058	0.075	0.194	0.208	0.208	0.276	0.118	0.138		0.098	0.113	0.103
H	MTD000216	Apolipoprotein B-100	P04114	2610+ATFQTPDFIVPLTDLR	none	1832.97	24	3	Plasma	22.67		0.452			0.139		0.589						0.646	0.109	0.239	1.006	0.107	0.594	0.173	0.31		0.611	0.378
H	MTD000216	Apolipoprotein B-100	P04114	2613+QTPDFIVPLTDLR	none	1513.81	20	2	Plasma	20.66										0.862		1.116	0.504	0.737	0.691	0.512	0.321	0.72	0.209	0.487		0.184	0.273	0.102
H	MTD000216	Apolipoprotein B-100	P04114	2613+QTPDFIVPLTDLR	none	1513.81	20	3	Plasma	20.66													0.645	1.594		0.674	1.443	1.092	0.179	0.705		0.311	0.812
H	MTD000216	Apolipoprotein B-100	P04114	263+EQHLFLPFSYK	none	1407.72	19	2	Plasma	17.7
H	MTD000216	Apolipoprotein B-100	P04114	263+EQHLFLPFSYK	none	1407.72	19	3	Plasma	17.7													1.185	1.31	1.133	1.061	1.542					0.77		2.063
H	MTD000216	Apolipoprotein B-100	P04114	2675+TIDQxmLNSELQWPVPDIYLR	m:Oxidized methionine	2446.22	35	2	Plasma	22.8	0.412						0.745	0.598					0.192	0.321		0.258	0.637	0.234	0.112	0.193		0.225
H	MTD000216	Apolipoprotein B-100	P04114	2675+TIDQxmLNSELQWPVPDIYLR	m:Oxidized methionine	2446.22	35	3	Plasma	22.8							0.746						0.404	0.377	0.509	0.206	0.322	0.515	0.068	0.538	1.277	0.36		0.345
H	MTD000216	Apolipoprotein B-100	P04114	2713+LPEIAIPEFIIPTLN	none	1678.95	27	2	Plasma	26.26	0.176	0.758	0.811	0.616		0.356	0.585	0.577		0.57	0.184	0.896	0.025	0.175	0.185	0.073	0.224	0.075	0.055	0.11	0.23	0.121	0.033	0.061
H	MTD000216	Apolipoprotein B-100	P04114	2713+LPEIAIPEFIIPTLN	none	1678.95	27	3	Plasma	26.26	0.27		0.361				0.701	0.437		0.81	0.515		0.191		0.172	0.439	0.392	0.207	0.148	0.199	1.444	0.183	0.147	0.428
H	MTD000216	Apolipoprotein B-100	P04114	276+YGMVAQVTQTLK	none	1337.7	18	2	Plasma	14.63	0.566	0.779	0.48									0.961	0.159	0.038	0.162	0.503			0.286	0.365		0.402	0.716	0.088
H	MTD000216	Apolipoprotein B-100	P04114	276+YGMVAQVTQTLK	none	1337.7	18	3	Plasma	14.63													1.046	1.194		0.297	0.491		0.101	0.829			1.079
H	MTD000216	Apolipoprotein B-100	P04114	28+EEEMLENVSLVCPK	C:Carbamidomethylation,	1675.78	28	2	Plasma	16.22					0.221		0.788	0.515		0.625		0.839	0.424	0.395	0.234	0.384	0.174	0.203	0.115	0.143		0.175	0.513	0.193
H	MTD000216	Apolipoprotein B-100	P04114	28+EEEMLENVSLVCPK	C:Carbamidomethylation,	1675.78	28	3	Plasma	16.22												1.226	0.374	0.907		1.458	0.298		0.244	0.247		0.205		0.18
H	MTD000216	Apolipoprotein B-100	P04114	2854+SNTVASLHTEK	none	1185.6	20	2	Plasma	2.87
H	MTD000216	Apolipoprotein B-100	P04114	2854+SNTVASLHTEK	none	1185.6	20	3	Plasma	2.87		0.569		1.047							0.635			0.145	0.344	0.132		0.295	0.347	0.279		0.251	0.072	0.456
H	MTD000216	Apolipoprotein B-100	P04114	2986+LEIQSQVDSQHVGH	none	1575.76	33	3	Plasma	9.02			0.876	0.833			0.667	0.588			0.352	1.038		0.283	0.185	0.078		0.429	0.132	0.148		0.298	0.15	0.189
H	MTD000216	Apolipoprotein B-100	P04114	3040+SAQPFEITASTNNEGNLK	none	1919.92	38	2	Plasma	12.19	0.015		0.633	0.643	0.172	0.332	0.727			0.629	0.503		0.156	0.263	0.052	0.013	0.023	0.115	0.098	0.205	0.265	0.022	0.021
H	MTD000216	Apolipoprotein B-100	P04114	3040+SAQPFEITASTNNEGNLK	none	1919.92	38	3	Plasma	12.19	0.152	0.484	0.662	0.548	0.269	0.222	0.834	0.506		0.852	0.446	0.794	0.18	0.053	0.102	0.163	0.05	0.018	0.077	0.097	0.759	0.108	0.053	0.177
H	MTD000216	Apolipoprotein B-100	P04114	306+MGLAFESTK	none	982.48	15	2	Plasma	12.33		0.327			0.236		0.829	0.185			0.037		0.201	0.162	0.314		0.094	0.315	0.106	0.16			0.065	0.254
H	MTD000216	Apolipoprotein B-100	P04114	3078+LSPSAQQASWQVSAR	none	1614.81	42	2	Plasma	11.39						-0.029				0.639								0.118				0.025
H	MTD000216	Apolipoprotein B-100	P04114	3078+LSPSAQQASWQVSAR	none	1614.81	42	3	Plasma	11.39
H	MTD000216	Apolipoprotein B-100	P04114	3245+TFQIPGYTVPVVNVEVSPF	none	2092.09	27	2	Plasma	24.68													0.272	0.494				0.342	0.353
H	MTD000216	Apolipoprotein B-100	P04114	3245+TFQIPGYTVPVVNVEVSPF	none	2092.09	27	3	Plasma	24.68													1.471					0.361	0.533
H	MTD000216	Apolipoprotein B-100	P04114	3245+TFQIPGYTVPVVNVEVSPF	none	2092.09	27	4	Plasma	24.68
H	MTD000216	Apolipoprotein B-100	P04114	3264+TIEMSAFGYVFPK	none	1488.73	20	2	Plasma	20.32	-0.106	0.217			-0.041	0.078					0.183		0.174	0.032		0.338	0.016	0.166	0.376	0.739		0.108	0.08	0.255
H	MTD000216	Apolipoprotein B-100	P04114	3264+TIEMSAFGYVFPK	none	1488.73	20	3	Plasma	20.32													0.45	0.803		0.472	0.382	0.574				0.069	0.21	2.119
H	MTD000216	Apolipoprotein B-100	P04114	3277+AVSMPSFSILGSDVR	none	1564.79	29	2	Plasma	19.23	0.19	0.338	0.65		0.069		0.538			0.508		0.816	0.151	0.033	0.181	0.219	0.164	0.233	0.111	0.229		0.07	0.237	0.035
H	MTD000216	Apolipoprotein B-100	P04114	3277+AVSMPSFSILGSDVR	none	1564.79	29	3	Plasma	19.23	0.371	0.444		0.689	0.573		0.932	0.642			0.334	0.966	0.144	0.005	0.265	0.159	0.138	0.282	0.058	0.138	0.886	0.256	0.121	0.066
H	MTD000216	Apolipoprotein B-100	P04114	3277+AVSxmPSFSILGSDVR	m:Oxidized methionine	1580.79	29	2	Plasma	17.08				0.547	-0.078		0.563			0.605	0.195	0.736	0.232	0.244	0.206	0.193	0.169	0.244	0.073	0.207		0.124	0.126	0.134
H	MTD000216	Apolipoprotein B-100	P04114	3277+AVSxmPSFSILGSDVR	m:Oxidized methionine	1580.79	29	3	Plasma	17.08	0.651		1.044	1.07			0.919	0.909			0.594	1.326	0.097	0.124	0.177	0.132	0.309	0.355	0.108	0.107			0.029	0.091
H	MTD000216	Apolipoprotein B-100	P04114	335+LTISEQNIQR	none	1200.65	23	2	Plasma	10.1	0.103	0.401		0.805		0.229	0.618	0.337		0.422	0.234		0.114	0.045	0.297	0.098	0.222	0.141	0.088	0.097		0.089	0.07	0.25
H	MTD000216	Apolipoprotein B-100	P04114	335+LTISEQNIQR	none	1200.65	23	3	Plasma	10.1			0.298							0.779					0.123	0.866		2.006		0.252		0.169	0.308	0.395
H	MTD000216	Apolipoprotein B-100	P04114	3366+LLSSSSSVIDALQYK	none	1609.86	27	2	Plasma	17.31											0.24				0.36	0.223							0.036	0.235
H	MTD000216	Apolipoprotein B-100	P04114	3366+LLSSSSSVIDALQYK	none	1609.86	27	3	Plasma	17.31														0.437		0.743	0.387		0.29	0.216		0.415	0.203	0.202
H	MTD000216	Apolipoprotein B-100	P04114	3481+LSLESLTSYFSIESSTK	none	1890.95	28	2	Plasma	22.89	0.333	0.507			0.335	0.506	0.476	0.591					0.074	0.063			0.016	0.158	0.04	0.119		0.348
H	MTD000216	Apolipoprotein B-100	P04114	3481+LSLESLTSYFSIESSTK	none	1890.95	28	3	Plasma	22.89													0.633	0.781			2.148	0.627	0.416	1.208		2.137
H	MTD000216	Apolipoprotein B-100	P04114	3508+EYSGTIASEANTYLNSK	none	1846.86	33	2	Plasma	14.75
H	MTD000216	Apolipoprotein B-100	P04114	3508+EYSGTIASEANTYLNSK	none	1846.86	33	3	Plasma	14.75
H	MTD000216	Apolipoprotein B-100	P04114	3548+ENFAGEATLQR	none	1234.59	28	2	Plasma	10.07	0.253	0.43	0.888	0.546	0.211	0.377	0.649	0.459		0.53	0.243	0.83	0.033	0.026	0.023	0.113	0.052	0.08	0.009	0.03		0.12	0.045	0.024
H	MTD000216	Apolipoprotein B-100	P04114	3548+ENFAGEATLQR	none	1234.59	28	3	Plasma	10.07															0.696	0.28		0.433		0.741		0.095	0.204
H	MTD000216	Apolipoprotein B-100	P04114	3559+IYSLWEHSTK	none	1262.63	15	2	Plasma	11.53										0.774			0.898	0.489	1.517	0.346	0.859	0.515	0.897	0.521	3.26	0.152	0.341
H	MTD000216	Apolipoprotein B-100	P04114	3559+IYSLWEHSTK	none	1262.63	15	3	Plasma	11.53															1.244				0.189
H	MTD000216	Apolipoprotein B-100	P04114	3587+ATLELSPWQM	none	1174.57	20	2	Plasma	20.43	0.187	0.516	0.602	0.452		0.153	0.762						0.103	0.11	0.056	0.005	0.222	0.151	0.046	0.214		0.219	0.231	0.294
H	MTD000216	Apolipoprotein B-100	P04114	3604+ASQPSSFHDFPDLGQEVALNANTK	none	2572.22	53	2	Plasma	16.61							1.001							0.07		0.082	0.253	0.152	0.047	0.09
H	MTD000216	Apolipoprotein B-100	P04114	3604+ASQPSSFHDFPDLGQEVALNANTK	none	2572.22	53	3	Plasma	16.61													0.345	0.243			0.2		0.325	0.299			0.057
H	MTD000216	Apolipoprotein B-100	P04114	3776+TSSFALNLPTLPEVK	none	1615.88	24	2	Plasma	20.22	0.172	0.35	0.438	0.539	0.242	0.344	0.635	0.414		0.679	0.095		0.168	0.105	0.145	0.15	0.169	0.126	0.082	0.078	0.48	0.093	0.085	0.203
H	MTD000216	Apolipoprotein B-100	P04114	3776+TSSFALNLPTLPEVK	none	1615.88	24	3	Plasma	20.22						0.305	1.122						0.342	0.522	0.423	0.439	0.499	0.173	0.145	0.142		0.817	0.209
H	MTD000216	Apolipoprotein B-100	P04114	3780+ALNLPTLPEVK	none	1193.7	18	2	Plasma	17.74	0.077	0.416	0.611	0.474								1.356	0.042	0.094	0.187	0.159		0.425	0.286	0.274		0.223	0.232	0.143
H	MTD000216	Apolipoprotein B-100	P04114	3780+ALNLPTLPEVK	none	1193.7	18	3	Plasma	17.74
H	MTD000216	Apolipoprotein B-100	P04114	3830+SVSDGIAALDLNAVANK	none	1656.87	35	2	Plasma	17.12	0.407	0.613		0.802	0.128	0.251	0.684	0.423		0.746	0.293	0.924	0.118	0.119	0.247	0.096	0.081	0.107	0.05	0.04	0.382	0.11	0.09	0.156
H	MTD000216	Apolipoprotein B-100	P04114	3830+SVSDGIAALDLNAVANK	none	1656.87	35	3	Plasma	17.12					0.012		0.675	0.511		0.762	0.269		0.269	0.429	0.257	0.208	0.137	0.273	0.088	0.122	0.39	0.106	0.118	0.538
H	MTD000216	Apolipoprotein B-100	P04114	3847+IADFELPTIIVPEQTIEIPSIK	none	2465.37	40	2	Plasma	24.37						0.69							0.21	0.246			0.341	0.198	0.408	0.327		1.341
H	MTD000216	Apolipoprotein B-100	P04114	3847+IADFELPTIIVPEQTIEIPSIK	none	2465.37	40	3	Plasma	24.37			0.761	0.559	0.159		0.675	0.542		0.919			0.382	0.318	0.066	0.062	0.184	0.64	0.146	0.17	1.286	0.167	0.421	0.219
H	MTD000216	Apolipoprotein B-100	P04114	3869+FSVPAGIVIPSF	none	1232.68	20	2	Plasma	23.92					0.023		0.554						0.586	0.314	1.084		0.114		0.168	0.554	2.362	0.341	0.483	0.28
H	MTD000216	Apolipoprotein B-100	P04114	3869+FSVPAGIVIPSFQAL	none	1544.86	29	2	Plasma	25.28	0.067	0.436	0.683	0.592	0.368		0.769	0.603		0.591	0.147	0.793	0.065	0.053	0.133	0.114	0.097	0.209	0.072	0.081	0.252	0.187	0.114	0.137
H	MTD000216	Apolipoprotein B-100	P04114	3869+FSVPAGIVIPSFQAL	none	1544.86	29	3	Plasma	25.28																		0.491	0.295			0.321
H	MTD000216	Apolipoprotein B-100	P04114	3936+IEDGTLASK	none	932.48	17	2	Plasma	3.38															2.516	0.749		0.98	0.562	0.543		1.228	0.597
H	MTD000216	Apolipoprotein B-100	P04114	3980+SPAFTDLHLR	none	1155.6	19	2	Plasma	13.28													3.263	3.095	2.72	2.19	3.242	6.696	2.05	2.949	16.031	2.689	2.77
H	MTD000216	Apolipoprotein B-100	P04114	3980+SPAFTDLHLR	none	1155.6	19	3	Plasma	13.28																			1.467			1.841	0.77
H	MTD000216	Apolipoprotein B-100	P04114	3981+PAFTDLHLR	none	1068.57	17	2	Plasma	12.96
H	MTD000216	Apolipoprotein B-100	P04114	3981+PAFTDLHLR	none	1068.57	17	3	Plasma	12.96													0.558		2.24	1.319		4.154	0.933	2.506		0.157	1.73
H	MTD000216	Apolipoprotein B-100	P04114	3996+GISTSAASPAVGTVGMDMDEDDDFSK	none	2602.1	50	2	Plasma	15.98	0.416	0.673	0.95	0.816	0.078	0.499		0.649					0.1	0.124	0.142	0.107	0.126	0.14		0.168	0.426	0.231
H	MTD000216	Apolipoprotein B-100	P04114	3996+GISTSAASPAVGTVGMDMDEDDDFSK	none	2602.1	50	3	Plasma	15.98		0.492	0.723	0.776	0.281			0.518		0.756	0.503		0.378	0.149	0.099	0.116	0.093	0.217		0.019	1.093	0.19	0.059	0.348
H	MTD000216	Apolipoprotein B-100	P04114	3996+GISTSAASPAVGTVGxmDxmDEDDDFSK	m:Oxidized methionine	2634.09	50	3	Plasma	11.9	0.462	0.696	0.766		0.253	0.435	1.034	0.499		0.758	0.294		0.2	0.051	0.14	0.241	0.076	0.141	0.068	0.088	1.146	0.072	0.14	0.34
H	MTD000216	Apolipoprotein B-100	P04114	3996+GISTSAASPAVGTVGxmDxmDEDDDFSK	m:Oxidized methionine	2634.09	50	4	Plasma	11.9
H	MTD000216	Apolipoprotein B-100	P04114	4022+WNFYYSPQSSPDKK	none	1745.8	23	3	Plasma	14.02
H	MTD000216	Apolipoprotein B-100	P04114	4056+VNWEEEAASGLLTSLK	none	1745.88	32	2	Plasma	20.88	0.384	0.698	0.84	0.744	0.307	0.438	0.92	0.524		0.845	0.376	1.199	0.046	0.157	0.182	0.114	0.101	0.139	0.085	0.101	0.551	0.107	0.013	0.05
H	MTD000216	Apolipoprotein B-100	P04114	4056+VNWEEEAASGLLTSLK	none	1745.88	32	3	Plasma	20.88	0.461				0.255	0.387	0.822			0.968	0.835		0.133	0.536	0.584	0.303	0.141	0.126	0.017	0.651		0.177	0.178
H	MTD000216	Apolipoprotein B-100	P04114	4088+YHWEHTGLTLR	none	1411.7	17	3	Plasma	12			0.758	0.454						0.853			0.271	0.804	0.038	0.046		1.05	0.137	0.306	0.366	0.147	0.323	0.324
H	MTD000216	Apolipoprotein B-100	P04114	4088+YHWEHTGLTLR	none	1411.7	17	4	Plasma	12														0.915	0.554	0.382			0.498	0.448			0.193
H	MTD000216	Apolipoprotein B-100	P04114	4106+RNLQNNAEWVYQGAIR	none	1930.98	37	3	Plasma	13.87															0.534	0.289
H	MTD000216	Apolipoprotein B-100	P04114	4107+NLQNNAEWVYQGAIR	none	1774.87	34	2	Plasma	15.78	0.685	0.844	0.905	0.856	0.799	0.904	0.938	1.015			0.807		0.023	0.034	0.084	0.083	0.134	0.157	0.098	0.145		0.204	0.06
H	MTD000216	Apolipoprotein B-100	P04114	4107+NLQNNAEWVYQGAIR	none	1774.87	34	3	Plasma	15.78				1.053						0.829			0.555	0.441	0.245	0.187	0.326	0.286	0.429	0.605	0.667	0.073	0.373
H	MTD000216	Apolipoprotein B-100	P04114	414+LVALIPEPSAQQLR	none	1533.89	34	2	Plasma	17.08	0.354		0.843	0.758	0.409	0.697	0.759	0.355		0.486	0.173	0.743	0.115	0.287	0.094	0.113	0.065	0.158	0.061	0.071	0.217	0.126	0.042	0.012
H	MTD000216	Apolipoprotein B-100	P04114	414+LVALIPEPSAQQLR	none	1533.89	34	3	Plasma	17.08							0.8						0.35	0.873	0.531	0.407	0.522	0.425	0.148	0.272	1.963	0.434	0.354	0.347
H	MTD000216	Apolipoprotein B-100	P04114	4148+AQNLYQELLTQEGQASFQGLK	none	2365.19	48	2	Plasma	20.51	0.506	0.725	0.836	0.918	0.277		0.927	0.577			0.131		0.111	0.081	0.053	0.108	0.185	0.228	0.094	0.119	0.966	0.202	0.14	0.241
H	MTD000216	Apolipoprotein B-100	P04114	4148+AQNLYQELLTQEGQASFQGLK	none	2365.19	48	3	Plasma	20.51	0.235			0.578		0.547					0.481	1.234	0.182	0.269	0.457	0.183	0.346	0.063	0.342	0.507	1.095	0.211	0.075	0.036
H	MTD000216	Apolipoprotein B-100	P04114	4202+FQFPGKPGIY	none	1152.6	16	2	Plasma	16.41	0.311	0.557	0.718	0.869			0.527						0.066	0.098	0.053	0.029	0.357	0.358	0.117	0.401		0.244	0.217	0.345
H	MTD000216	Apolipoprotein B-100	P04114	4223+EVGTVLSQVY	none	1093.57	15	2	Plasma	16.53													1.279	1.924		1.231	2.088	1.979	0.6	1.32	5.595	0.868	1.336
H	MTD000216	Apolipoprotein B-100	P04114	4223+EVGTVLSQVYSK	none	1308.69	19	2	Plasma	13.92	0.371	0.735			-0.237		1.076			0.64	0.767	1.073	0.141	0.084	0.306	0.394	0.078		0.174	0.345	1.252	0.101	0.105	0.161
H	MTD000216	Apolipoprotein B-100	P04114	4223+EVGTVLSQVYSK	none	1308.69	19	3	Plasma	13.92													0.56	0.731	1.225	0.566	0.652	1.52	0.417	0.85		0.288	1.006
H	MTD000216	Apolipoprotein B-100	P04114	4306+IFQLIEDNIK	none	1231.68	16	2	Plasma	17.48										1.089	0.565		0.24	0.912	0.454	0.387	0.487	0.741	0.334	0.453	0.445	0.126	0.176
H	MTD000216	Apolipoprotein B-100	P04114	4306+IFQLIEDNIK	none	1231.68	16	3	Plasma	17.48
H	MTD000216	Apolipoprotein B-100	P04114	4386+EEYFDPSIVGW	none	1340.59	19	2	Plasma	21.66							0.573			0.547	0.241		0.452	0.486	0.618	0.358	0.382	0.359	0.134	0.461	1.737	0.043	0.19
H	MTD000216	Apolipoprotein B-100	P04114	4386+EEYFDPSIVGWTVK	none	1668.8	21	2	Plasma	19.61	0.303	0.724		0.388	0.059		0.724	0.459		0.773	0.431	1.042	0.095	0.108	0.353	0.165	0.122	0.336	0.088	0.073	0.912	0.143	0.023	0.073
H	MTD000216	Apolipoprotein B-100	P04114	4386+EEYFDPSIVGWTVK	none	1668.8	21	3	Plasma	19.61					0.29		0.643	0.367		0.681		0.864	0.27	0.486	0.475	0.253	0.175	0.377	0.167	0.177	0.415	0.134	0.276	0.16
H	MTD000216	Apolipoprotein B-100	P04114	440+ATLYALSHAVNNYHK	none	1700.86	27	3	Plasma	11.84	0.607			1.07							0.76		0.19		0.486	0.184	0.224	0.414	0.279			0.471	0.157
H	MTD000216	Apolipoprotein B-100	P04114	440+ATLYALSHAVNNYHK	none	1700.86	27	4	Plasma	11.84													0.238	0.205	0.459	0.42		0.565	0.249			0.745	0.392
H	MTD000216	Apolipoprotein B-100	P04114	4433+TSQLSSQVEQFLHR	none	1658.84	32	2	Plasma	16.65
H	MTD000216	Apolipoprotein B-100	P04114	4433+TSQLSSQVEQFLHR	none	1658.84	32	3	Plasma	16.65					0.262												0.16		0.311					0.323
H	MTD000216	Apolipoprotein B-100	P04114	4447+NIQEYLSILTDPDGK	none	1704.86	25	2	Plasma	21.64	0.278	0.497		0.697			0.73			0.564	0.18		0.095	0.066	0.214	0.196	0.325	0.282	0.113	0.293		0.022	0.048	0.206
H	MTD000216	Apolipoprotein B-100	P04114	4447+NIQEYLSILTDPDGK	none	1704.86	25	3	Plasma	21.64													0.421	0.594	0.506	0.562	1.431	0.684	0.639	1.26		1.754	2.389
H	MTD000216	Apolipoprotein B-100	P04114	4449+QEYLSILTDPDGK	none	1477.73	22	2	Plasma	19.85
H	MTD000216	Apolipoprotein B-100	P04114	4466+IAELSATAQEIIK	none	1385.78	31	2	Plasma	15.72	0.299	0.475	0.788	0.929	0.296		0.661	0.508		0.911	0.387	0.821	0.128	0.067	0.034	0.041	0.189	0.264	0.089	0.123	0.684	0.066	0.136	0.102
H	MTD000216	Apolipoprotein B-100	P04114	4466+IAELSATAQEIIK	none	1385.78	31	3	Plasma	15.72													0.396	0.533	0.522	0.429	0.236	0.5	0.32	0.301		0.429	0.351	0.718
H	MTD000216	Apolipoprotein B-100	P04114	4488+ISDYHQQFR	none	1192.56	20	2	Plasma	8.35													0.445		0.254	0.231	0.463	0.343		0.204	2.78	0.205	0.742
H	MTD000216	Apolipoprotein B-100	P04114	4520+LIDLSIQNYHTF	none	1462.75	17	2	Plasma	18.22											0.389		0.342	0.631	0.917	0.717	0.334		0.241	0.404	3.712	0.325	0.152	0.595
H	MTD000216	Apolipoprotein B-100	P04114	4520+LIDLSIQNYHTF	none	1462.75	17	3	Plasma	18.22
H	MTD000216	Apolipoprotein B-100	P04114	4554+LAPGELTIIL	none	1038.63	17	2	Plasma	23.12							0.514						0.205	0.288		0.254	0.209	0.217	0.161			0.383	0.252	0.355
H	MTD000216	Apolipoprotein B-100	P04114	491+VIGNMGQTMEQLTPELK	none	1887.94	30	2	Plasma	17.93		0.452	0.341	0.375	0.205		0.641	0.502		0.776	0.204	1.001	0.257	0.054	0.108	0.115	0.164	0.325	0.085	0.139	0.689	0.133	0.068	0.101
H	MTD000216	Apolipoprotein B-100	P04114	491+VIGNMGQTMEQLTPELK	none	1887.94	30	3	Plasma	17.93	-0.061									0.456	0.24	0.897	0.134	0.344	0.559	0.289	0.631	0.886	0.476	0.524		0.159	0.156	0.165
H	MTD000216	Apolipoprotein B-100	P04114	491+VIGNxmGQTMEQLTPELK	m:Oxidized methionine	1903.94	30	2	Plasma	15.02		0.434	0.693		0.112		0.573			0.796	0.504			0.105	0.167	0.201	0.037	0.278	0.105	0.22	0.613	0.194	0.082	0.313
H	MTD000216	Apolipoprotein B-100	P04114	491+VIGNxmGQTMEQLTPELK	m:Oxidized methionine	1903.94	30	3	Plasma	15.02													0.343	1.548		0.648	1.5	0.772	0.396	0.661				0.221
H	MTD000216	Apolipoprotein B-100	P04114	491+VIGNxmGQTxmEQLTPELK	m:Oxidized methionine	1919.93	30	2	Plasma	12.42				0.524	-0.067	0.059		0.33		0.743					0.204	0.139	0.127	0.166		0.122		0.108
H	MTD000216	Apolipoprotein B-100	P04114	491+VIGNxmGQTxmEQLTPELK	m:Oxidized methionine	1919.93	30	3	Plasma	12.42	0.117	0.449	0.798	0.801	0.311	0.465	0.741	0.449		0.823	0.196		0.053	0.059	0.151	0.079	0.101	0.03	0.161	0.147		0.178	0.102	0.254
H	MTD000216	Apolipoprotein B-100	P04114	538+DKDQEVLLQTFLDDASPGDK	none	2233.07	37	2	Plasma	20.29	0.144			1.035									0.113		0.201	0.099						0.259
H	MTD000216	Apolipoprotein B-100	P04114	538+DKDQEVLLQTFLDDASPGDK	none	2233.07	37	3	Plasma	20.29														0.925			1.11	0.604	0.392	0.503		0.537	0.227	0.45
H	MTD000216	Apolipoprotein B-100	P04114	538+DKDQEVLLQTFLDDASPGDK	none	2233.07	37	4	Plasma	20.29
H	MTD000216	Apolipoprotein B-100	P04114	538+DKDQEVLLQTFLDDASPGDKR	none	2389.18	40	3	Plasma	19.24
H	MTD000216	Apolipoprotein B-100	P04114	538+DKDQEVLLQTFLDDASPGDKR	none	2389.18	40	4	Plasma	19.24			0.756	0.37									0.344	0.416	0.193	0.057	0.424	0.202	0.362	0.337		0.337	0.207	0.255
H	MTD000216	Apolipoprotein B-100	P04114	540+DQEVLLQTFLDDASPGDKR	none	2146.05	38	3	Plasma	20.43													3.915		4.79	4.115	4.737	4.498	2.266	4.006		3.025
H	MTD000216	Apolipoprotein B-100	P04114	559+LAAYLMLMR	none	1080.58	16	2	Plasma	19.18			1.211				1.018						0.155	0.299	0.18	0.246	0.134	0.511	0.041	0.371		0.539	0.949	1.216
H	MTD000216	Apolipoprotein B-100	P04114	559+LAAYLMLxmR	m:Oxidized methionine	1096.58	16	2	Plasma	16.4														0.065	0.246	1.905			0.374			2.394	1.651	0.479
H	MTD000216	Apolipoprotein B-100	P04114	559+LAAYLMLxmR	m:Oxidized methionine	1096.58	16	3	Plasma	16.4
H	MTD000216	Apolipoprotein B-100	P04114	559+LAAYLxmLxmR	m:Oxidized methionine	1112.57	16	2	Plasma	13.17				0.602	0.372	0.439	0.62	1.001			0.091		0.219	0.311	0.397	0.177	0.109	0.198	0.2	0.178		1.29	0.033	0.033
H	MTD000216	Apolipoprotein B-100	P04114	559+LAAYLxmLxmR	m:Oxidized methionine	1112.57	16	3	Plasma	13.17																				2.87
H	MTD000216	Apolipoprotein B-100	P04114	577+IVQILPWEQNEQVK	none	1722.93	29	2	Plasma	17.78	0.439	0.526			-0.035	0.072	0.595	0.291		0.624	0.205		0.193	0.154	0.251	0.271	0.048	0.12	0.045	0.109		0.121	0.194	0.308
H	MTD000216	Apolipoprotein B-100	P04114	577+IVQILPWEQNEQVK	none	1722.93	29	3	Plasma	17.78				0.226	0.11						0.291		0.312	0.288	0.197	0.111	0.186	0.39	0.442	0.327	1.411	0.398	0.159	0.914
H	MTD000216	Apolipoprotein B-100	P04114	597+IANILNSEELDIQDLK	none	1826.96	31	2	Plasma	19.4	0.261	0.583	0.83	0.782	0.184	0.319	0.744	0.36		0.706	0.354	0.941	0.02	0.087	0.117	0.06	0.102	0.085	0.022	0.091	0.698	0.089	0.032	0.068
H	MTD000216	Apolipoprotein B-100	P04114	597+IANILNSEELDIQDLK	none	1826.96	31	3	Plasma	19.4													0.526	0.529				0.716	0.36	0.616				0.307
H	MTD000216	Apolipoprotein B-100	P04114	597+IANILNSEELDIQDLKK	none	1955.06	32	2	Plasma	17.52	0.258		0.456				0.508						0.073		0.136	0.248	0.35	0.209	0.138
H	MTD000216	Apolipoprotein B-100	P04114	597+IANILNSEELDIQDLKK	none	1955.06	32	3	Plasma	17.52				0.632									0.366		0.58	0.171	0.601		0.351	0.549		0.273	0.331	0.444
H	MTD000216	Apolipoprotein B-100	P04114	597+IANILNSEELDIQDLKK	none	1955.06	32	4	Plasma	17.52
H	MTD000216	Apolipoprotein B-100	P04114	600+ILNSEELDIQDLK	none	1528.8	24	2	Plasma	16.25	0.037	0.429		0.463	-0.058		0.75	0.51		0.746	0.408		0.16	0.116	0.22	0.123	0.155	0.269	0.121	0.104		0.161	0.087
H	MTD000216	Apolipoprotein B-100	P04114	600+ILNSEELDIQDLK	none	1528.8	24	3	Plasma	16.25			0.772				1.069	0.987		0.968	0.588		0.208	0.245	0.196	0.367	0.186	0.185	0.127	0.166		0.149	0.121
H	MTD000216	Apolipoprotein B-100	P04114	642+SVSLPSLDPASAK	none	1270.68	28	2	Plasma	13.88	0.003	0.237		0.583	0.362		0.65	0.544					0.167	0.124	0.324	0.054	0.121	0.317	0.165	0.124	1.095	0.257	0.287	0.027
H	MTD000216	Apolipoprotein B-100	P04114	642+SVSLPSLDPASAK	none	1270.68	28	3	Plasma	13.88
H	MTD000216	Apolipoprotein B-100	P04114	655+IEGNLIFDPNNYLPK	none	1745.9	23	2	Plasma	21.58	0.257	0.527		0.645	0.233	0.401	0.674	0.503		0.689	0.519		0.029	0.081	0.32	0.08	0.1	0.103	0.05	0.082	1.758	0.146	0.052	0.366
H	MTD000216	Apolipoprotein B-100	P04114	655+IEGNLIFDPNNYLPK	none	1745.9	23	3	Plasma	21.58	0.541	0.773									0.533		0.141	0.154	0.877	0.293	0.293	0.308	0.204	0.204	1.168	0.264	0.134
H	MTD000216	Apolipoprotein B-100	P04114	681+GFASADLIEIGLEGK	none	1518.79	31	2	Plasma	19.83	0.359	0.679	0.889	0.943	0.085	0.089	0.596	0.368			0.315	0.666	0.185	0.013	0.143	0.178	0.179	0.101	0.057	0.121		0.219	0.163	0.156
H	MTD000216	Apolipoprotein B-100	P04114	681+GFASADLIEIGLEGK	none	1518.79	31	3	Plasma	19.83							0.702						0.42	0.505	0.987	0.963	0.429	0.217	0.156	0.248		0.412	1.305	0.538
H	MTD000216	Apolipoprotein B-100	P04114	683+ASADLIEIGLEGK	none	1314.7	28	2	Plasma	17.02	0.419	0.55	0.455	0.265	0.406	0.276	0.861	0.793		0.587	0.398	1.191	0.187	0.118	0.198	0.181	0.064	0.062	0.044	0.139		0.006	0.081	0.096
H	MTD000216	Apolipoprotein B-100	P04114	683+ASADLIEIGLEGK	none	1314.7	28	3	Plasma	17.02														9.608					1.545	3.217		2.2	1.585	2.276
H	MTD000216	Apolipoprotein B-100	P04114	696+GFEPTLEALFGK	none	1307.68	21	2	Plasma	21.19					0.425	0.702	0.67	0.497			0.152		0.436	0.29	0.539		0.119	0.128	0.114	0.164	0.648		0.098	0.262
H	MTD000216	Apolipoprotein B-100	P04114	696+GFEPTLEALFGK	none	1307.68	21	3	Plasma	21.19			1.183							0.982	0.53		0.173	0.166	0.125	0.092	0.394	0.337	0.248	0.291	0.732	0.129	0.153
H	MTD000216	Apolipoprotein B-100	P04114	708+QGFFPDSVNK	none	1137.55	17	2	Plasma	12.56	0.462	0.609					0.629			0.754	0.427		0.059	0.108	0.205	0.24	0.41	0.271	0.022	0.213	0.379	0.172	0.105	0.484
H	MTD000216	Apolipoprotein B-100	P04114	718+ALYWVNGQVPDGVSK	none	1631.83	24	2	Plasma	15.92													0.225
H	MTD000216	Apolipoprotein B-100	P04114	718+ALYWVNGQVPDGVSK	none	1631.83	24	3	Plasma	15.92													0.251
H	MTD000216	Apolipoprotein B-100	P04114	743+DDKHEQDMVNGIMLSVEK	none	2086.97	33	3	Plasma	16.25										0.93	0.163		0.224	0.4					0.241			0.191	0.192
H	MTD000216	Apolipoprotein B-100	P04114	743+DDKHEQDMVNGIMLSVEK	none	2086.97	33	4	Plasma	16.25					0.102												0.191		0.335	0.279	0.81
H	MTD000216	Apolipoprotein B-100	P04114	779+ILGEELGFASLHDLQLLGK	none	2052.13	35	2	Plasma	22	0.193	0.372		0.67	0.204		0.795			0.934	0.379	1.022	0.106	0.144	0.347	0.124	0.107	0.206	0.085	0.21	0.785	0.11	0.091	0.105
H	MTD000216	Apolipoprotein B-100	P04114	779+ILGEELGFASLHDLQLLGK	none	2052.13	35	3	Plasma	22	0.18	0.61									0.439	1.208	0.056	0.177	0.252	0.368	0.666	0.426	0.393	0.549		0.357	0.068	0.19
H	MTD000216	Apolipoprotein B-100	P04114	80+VELEVPQLCSF	C:Carbamidomethylation,	1319.64	21	2	Plasma	20.66					0.202		0.951	0.536		0.467		1.059	0.354	0.536	0.533	0.362	0.176	1.082	0.109	0.137		0.081	0.248	0.074
H	MTD000216	Apolipoprotein B-100	P04114	80+VELEVPQLCSFILK	C:Carbamidomethylation,	1673.91	23	2	Plasma	22.65	0.265						0.89			0.776			0.116			0.783	0.259	1.367	0.199	0.493	1.271	0.044
H	MTD000216	Apolipoprotein B-100	P04114	80+VELEVPQLCSFILK	C:Carbamidomethylation,	1673.91	23	3	Plasma	22.65													0.308				0.373			0.449	1.381	0.355
H	MTD000216	Apolipoprotein B-100	P04114	805+TLQGIPQMIGEVIR	none	1553.86	27	2	Plasma	21.75	0.122	0.282	0.786	0.251	0.323	0.04	0.609	0.45		0.62			0.078	0.094	0.027	0.188	0.155	0.197	0.101	0.051		0.085	1.098
H	MTD000216	Apolipoprotein B-100	P04114	805+TLQGIPQMIGEVIR	none	1553.86	27	3	Plasma	21.75			0.899										0.438	0.225	0.179	0.265	0.416	0.243	0.273	0.225		0.321	0.441
H	MTD000216	Apolipoprotein B-100	P04114	805+TLQGIPQxmIGEVIR	m:Oxidized methionine	1569.85	27	2	Plasma	17.73	-0.058		0.29	0.335			0.644	0.236				0.568	0.181	0.215	0.183	0.123	0.224	0.314	0.116	0.142		0.288	0.215	0.194
H	MTD000216	Apolipoprotein B-100	P04114	805+TLQGIPQxmIGEVIR	m:Oxidized methionine	1569.85	27	3	Plasma	17.73						0.893	0.886			0.969			0.207	0.324	0.724	0.605	0.293	0.192	0.108	0.386		0.17	0.377	0.821
H	MTD000216	Apolipoprotein B-100	P04114	887+MGIIIPDFAR	none	1131.61	18	2	Plasma	18.82	0.602	0.725		1.227	0.174		0.598			0.774			0.073	0.163	0.259	0.026	0.131	0.255	0.117	0.412	1.342	0.178	0.436	0.688
H	MTD000216	Apolipoprotein B-100	P04114	897+SGVQMNTNFFHESGLEAH	none	2003.88	38	2	Plasma	15.07																						0.259
H	MTD000216	Apolipoprotein B-100	P04114	897+SGVQMNTNFFHESGLEAH	none	2003.88	38	3	Plasma	15.07	0.394	0.583	0.645	0.711	0.268		0.635	0.526			0.366		0.142	0.113	0.135	0.047	0.087	0.234	0.05	0.089	0.39	0.362	0.092
H	MTD000216	Apolipoprotein B-100	P04114	897+SGVQxmNTNFFHESGLEAHVALK	m:Oxidized methionine	2431.16	44	3	Plasma	14.87								0.64				0.866				0.823	0.212	0.39	0.278	0.105		0.498	0.54	0.157
H	MTD000216	Apolipoprotein B-100	P04114	897+SGVQxmNTNFFHESGLEAHVALK	m:Oxidized methionine	2431.16	44	4	Plasma	14.87										0.92	0.421		0.219	0.31	0.304	0.294	0.393	0.577	0.283	0.51	0.904	0.172	0.166	0.24
H	MTD000216	Apolipoprotein B-100	P04114	903+TNFFHESGLEAHVALK	none	1798.9	31	2	Plasma	14.38
H	MTD000216	Apolipoprotein B-100	P04114	903+TNFFHESGLEAHVALK	none	1798.9	31	3	Plasma	14.38																0.828			0.436	0.545		0.297
H	MTD000216	Apolipoprotein B-100	P04114	903+TNFFHESGLEAHVALK	none	1798.9	31	4	Plasma	14.38	0.461			1				0.534			0.416		0.124	0.246	0.22	0.15	0.22	0.267	0.307	0.187		0.461	0.171	0.253
H	MTD000216	Apolipoprotein B-100	P04114	935+LLSGGNTLHLVSTTK	none	1539.86	18	2	Plasma	12.5					0.389					0.71	0.296		0.466	0.916	0.323	0.414	0.157	0.419	0.33	0.486	2.184	0.084	0.101
H	MTD000216	Apolipoprotein B-100	P04114	935+LLSGGNTLHLVSTTK	none	1539.86	18	3	Plasma	12.5														0.811	0.15	0.444	1.343	0.567	0.803	0.985		0.245	1.073
H	MTD000216	Apolipoprotein E	P02649	19+KVEQAVETEPEPELR	none	1752.89	39	3	Plasma	9.4
H	MTD000216	Electron transfer flavoprotein subunit alpha, mitochondrial	P13804	269+IVAPELYIAVGISGAIQHLAGMKDSK	none	2680.46	52	3	Plasma	25.82
H	MTD000216	Electron transfer flavoprotein subunit alpha, mitochondrial	P13804	269+IVAPELYIAVGISGAIQHLAGMKDSK	none	2680.46	52	4	Plasma	25.82
H	MTD000216	FRAS1-related extracellular matrix protein 2	Q5SZK8	2698+SELRLTFVYD	none	1241.63	15	2	Plasma	11.38							0.558	0.077		0.231	0.47	0.869	0.317	0.28	0.274	0.388	0.065	0.348	0.194	0.14		0.15	0.086	0.159
H	MTD000216	FRAS1-related extracellular matrix protein 2	Q5SZK8	2698+SELRLTFVYD	none	1241.63	15	3	Plasma	11.38	0.588	1.054											0.193	0.11	0.38		0.238	0.386	0.387	0.328	0.555	0.244	0.303	0.438
H	MTD000216	SH2B adapter protein 1	Q9NRF2	133+LPSSVSSSSTTSSKPK	none	1578.81	29	2	Plasma	19.93													0.437	0.355		0.547		0.811	0.412	0.389			0.254
H	MTD000216	SH2B adapter protein 1	Q9NRF2	133+LPSSVSSSSTTSSKPK	none	1578.81	29	3	Plasma	19.93																			0.936	1.481		0.83	1.812
H	MTD000216	SH2B adapter protein 1	Q9NRF2	681+EKAGGGGVPEELVPVVE	none	1664.86	37	2	Plasma	24.05																		0.933					0.467
H	MTD000216	Spatacsin	Q96JI7	946+NGVFLASELED	none	1192.56	22	2	Plasma	15.52			1.34	0.862		0.219		0.646		0.787			0.331		0.095	0.077	0.285	0.107		0.136		0.047	0.803

## Sheet: PROTEIN OUTPUT
Species	Code	Protein	Accession#	Target RT	Mean Peptide Count	Protein f - Base_1104-1001H	Protein f - Base_1105-1002H	Protein f - Base_1106-1003H	Protein f - Base_1108-1004H	Protein f - Base_1109-1005H	Protein f - Base_1110-1006H	Protein f - W12_1104-1007H	Protein f - W12_1105-1008H	Protein f - W12_1106-1009H	Protein f - W12_1108-1010H	Protein f - W12_1109-1011H	Protein f - W12_1110-1012H	Protein SD - Base_1104-1001H	Protein SD - Base_1105-1002H	Protein SD - Base_1106-1003H	Protein SD - Base_1108-1004H	Protein SD - Base_1109-1005H	Protein SD - Base_1110-1006H	Protein SD - W12_1104-1007H	Protein SD - W12_1105-1008H	Protein SD - W12_1106-1009H	Protein SD - W12_1108-1010H	Protein SD - W12_1109-1011H	Protein SD - W12_1110-1012H	Count - Base_1104-1001H	Count - Base_1105-1002H	Count - Base_1106-1003H	Count - Base_1108-1004H	Count - Base_1109-1005H	Count - Base_1110-1006H	Count - W12_1104-1007H	Count - W12_1105-1008H	Count - W12_1106-1009H	Count - W12_1108-1010H	Count - W12_1109-1011H	Count - W12_1110-1012H	BW - Base_1104-1001H	BW - Base_1105-1002H	BW - Base_1106-1003H	BW - Base_1108-1004H	BW - Base_1109-1005H	BW - Base_1110-1006H	BW - W12_1104-1007H	BW - W12_1105-1008H
H	MTD000216	Apolipoprotein B-100	P04114	24.68	73.7	0.281	0.525	0.723	0.648	0.235	0.394	0.702	0.51	0.217	0.75	0.358	0.963	0.182	0.162	0.229	0.245	0.189	0.221	0.15	0.172		0.167	0.18	0.178	92	90	71	85	81	60	118	84	1	84	93	60	0.00309146	0.00330622	0.00228173	0.00266778	0.00278587	0.0022041	0.00453975	0.00312206
H	MTD000216	FRAS1-related extracellular matrix protein 2	Q5SZK8	11.38	1	0.588	1.054					0.558	0.077		0.231	0.47	0.869													1	1	0	0	0	0	1	1	0	1	1	1	0.00309146	0.00330622	0.00228173	0.00266778	0.00278587	0.0022041	0.00453975	0.00312206
H	MTD000216	Spatacsin	Q96JI7	15.52	1			1.34	0.862		0.219		0.646		0.787															0	0	1	1	0	1	0	1	0	1	0	0	0.00309146	0.00330622	0.00228173	0.00266778	0.00278587	0.0022041	0.00453975	0.00312206
[truncated: 8 more columns]

## Sheet: PARAMETERS
Parameter	Value
Rt Difference Filter	1.7
Total Abundance Filter	30000
M Difference Criteria	0.5, 0.35, 0.25, 0.2
SILAC Masses	4
RMS Error Filter	0.015
DB Score Filter	1
Base Peak Abundance Filter	30000
%Theo EM0 Upper Limit	1.4
%Theo EM0 Lower Limit	-0.4
Peptides Std Dev Filter	2
Isotopomer Std Dev Filter	0.2
Use All Isotopomers for f	0
Combine peptides	1
Minimum MIDA	human25
Upper limit Sample:SILAC ratio	20
Lower limit Sample:SILAC ratio	0.02
SILAC Std Dev Filter	2
Saturation Limit	10000000
Offset Correction Slope	1
Offset Correction Intercept	0

## Sheet: PROJECT DETAILS
Parameter	Value
Project Leader	Shubha
Processed By	Marcy Matthews
Project Code	SolidBio MicroDyst
Notebook Code	MDM000428
Tissue/Fluid	Heart and Quad
Prep	Gel
