# Supplementary material for: Acetyl-CoA carboxylase inhibitor increases LDL-apoB production rate in NASH with cirrhosis: prevention by fenofibrate
Source: J Lipid Res. 2023 Feb 2;64(3):100339. doi: 10.1016/j.jlr.2023.100339 (PMC10017426; doi:10.1016/j.jlr.2023.100339)
Supplement: Data filter 11 [file mmc11.xlsx]

## Sheet: PEPTIDE OUTPUT
Species	Code	Protein	Accession#	Sequence	Modifications	Mass	n	Charge	Fraction	Target RT	Filtered Avg f - Base_1112-1001H	Filtered Avg f - Base_1113-1002H	Filtered Avg f - Base_1114-1003H	Filtered Avg f - Base_1115-1004H	Filtered Avg f - Base_1116-1005H	Filtered Avg f - W12_1112-1006H	Filtered Avg f - W12_1113-1007H	Filtered Avg f - W12_1114-1008H	Filtered Avg f - W12_1115-1009H	Filtered Avg f - W12_1116-1010H	Isotopomer SD - Base_1112-1001H	Isotopomer SD - Base_1113-1002H	Isotopomer SD - Base_1114-1003H	Isotopomer SD - Base_1115-1004H	Isotopomer SD - Base_1116-1005H	Isotopomer SD - W12_1112-1006H	Isotopomer SD - W12_1113-1007H	Isotopomer SD - W12_1114-1008H	Isotopomer SD - W12_1115-1009H	Isotopomer SD - W12_1116-1010H
H	MTD000220	1-acyl-sn-glycerol-3-phosphate acyltransferase alpha	Q99943	78+YLYGIRVEVR	none	1266.71	16	2	Plasma	20.82							0.241	0.298				0.354	0.21	0.286	0.425	0.665	0.057	0.136	0.215	0.313
H	MTD000220	A-kinase anchor protein 10, mitochondrial	O43572	505+LNDLIHSVR	none	1065.59	15	2	Plasma	9.82											3.362	0.338					1.966	1.853
H	MTD000220	A-kinase anchor protein 10, mitochondrial	O43572	505+LNDLIHSVR	none	1065.59	15	3	Plasma	9.82											2.397	0.538	1.953	1.7	0.511	1.852	1.29		1.146
H	MTD000220	Adhesion G protein-coupled receptor A3	Q8IWK6	514+IVQCLQRIA	C:Carbamidomethylation,	1099.62	20	2	Plasma	8.75											3.953	0.872			0.636
H	MTD000220	Adhesion G protein-coupled receptor A3	Q8IWK6	514+IVQCLQRIA	C:Carbamidomethylation,	1099.62	20	3	Plasma	8.75												0.311	1.075	1.078	0.633	1.929	1.436	1.524	0.943	1.14
H	MTD000220	Apolipoprotein A-I	P02647	251+VSFLSALEEYTK	none	1385.71	20	2	Plasma	21.72															2.725
H	MTD000220	Apolipoprotein B-100	P04114	1001+LELELRPTGEIEQY	none	1688.86	31	2	Plasma	16.51											1.426	0.239			1.309	0.971	2.151	0.677	1.349	2.418
H	MTD000220	Apolipoprotein B-100	P04114	101+EVYGFNPEGK	none	1138.53	18	2	Plasma	11.05		0.421			0.223						0.378	0.122	0.639	0.442	0.135	0.54	0.536	0.261	1.084	0.346
H	MTD000220	Apolipoprotein B-100	P04114	1015+SVSATYELQR	none	1152.58	22	2	Plasma	9.43		0.873									0.82	0.157	1.917		0.566	1.534	0.961	0.451		0.89
H	MTD000220	Apolipoprotein B-100	P04114	1035+FVTQAEGAK	none	949.49	20	2	Plasma	4.6										0.912		0.547								0.055
H	MTD000220	Apolipoprotein B-100	P04114	1044+QTEATMTFK	none	1055.5	14	2	Plasma	9.29											3.32	1.013			0.502	2.302	1.597	1.311	2.113	1.221
H	MTD000220	Apolipoprotein B-100	P04114	1056+QSxmTLSSEVQIPDFDVDLGTILR	m:Oxidized methionine	2579.28	40	3	Plasma	23.9
H	MTD000220	Apolipoprotein B-100	P04114	1092+LTLDIQNK	none	943.53	11	2	Plasma	11.46											3.303	0.996			0.847
H	MTD000220	Apolipoprotein B-100	P04114	1092+LTLDIQNKK	none	1071.63	11	2	Plasma	9.7															1.246
H	MTD000220	Apolipoprotein B-100	P04114	1092+LTLDIQNKK	none	1071.63	11	3	Plasma	9.7												3.282			2.138	5.582	5.162	2.094	3.239	3.389
H	MTD000220	Apolipoprotein B-100	P04114	1100+KITEVALMGHLSCDTK	C:Carbamidomethylation,	1801.91	24	3	Plasma	12.5										0.488	0.787	0.386	0.719	2.18	0.269		3.747	0.225		0.046
H	MTD000220	Apolipoprotein B-100	P04114	1100+KITEVALMGHLSCDTK	C:Carbamidomethylation,	1801.91	24	4	Plasma	12.5												2.615			1.67					2.311
H	MTD000220	Apolipoprotein B-100	P04114	1101+ITEVALMGH	none	969.5	16	2	Plasma	12.27
H	MTD000220	Apolipoprotein B-100	P04114	1101+ITEVALMGHLSCDTK	C:Carbamidomethylation,	1673.81	24	2	Plasma	13.46		0.828									1.2	0.159			1.063					2.182
H	MTD000220	Apolipoprotein B-100	P04114	1101+ITEVALMGHLSCDTK	C:Carbamidomethylation,	1673.81	24	3	Plasma	13.46					0.43						0.283	0.214	0.728		0.143			0.488	0.684	0.521
H	MTD000220	Apolipoprotein B-100	P04114	1101+ITEVALMGHLSCDTK	C:Carbamidomethylation,	1673.81	24	4	Plasma	13.46
H	MTD000220	Apolipoprotein B-100	P04114	1101+ITEVALxmGHLSCDTK	C:Carbamidomethylation,m:Oxidized methionine	1689.81	24	3	Plasma	11.08															4.126
H	MTD000220	Apolipoprotein B-100	P04114	1135+SEILAHWSPAK	none	1237.65	25	2	Plasma	11.59											2.775	0.457	1.43		0.906			1.582	1.693	0.936
H	MTD000220	Apolipoprotein B-100	P04114	1135+SEILAHWSPAK	none	1237.65	25	3	Plasma	11.59		0.727			0.543			0.802	0.798	0.609	0.286	0.099	0.286		0.078	0.485	0.235	0.072	0.197	0.107
H	MTD000220	Apolipoprotein B-100	P04114	1146+LLLQMDSSATAYGSTVSK	none	1870.93	31	2	Plasma	15.25												0.586		0.931
H	MTD000220	Apolipoprotein B-100	P04114	1146+LLLQMDSSATAYGSTVSK	none	1870.93	31	3	Plasma	15.25												0.271	1.85		0.455		1.012	0.492	1.433	0.866
H	MTD000220	Apolipoprotein B-100	P04114	1146+LLLQxmDSSATAYGSTVSK	m:Oxidized methionine	1886.93	31	2	Plasma	12.57																0.383
H	MTD000220	Apolipoprotein B-100	P04114	1146+LLLQxmDSSATAYGSTVSK	m:Oxidized methionine	1886.93	31	3	Plasma	12.57											0.598	0.387			0.402		0.518		0.373	0.483
H	MTD000220	Apolipoprotein B-100	P04114	118+NSEEFAAAMSR	none	1211.52	32	2	Plasma	10.6											0.204	0.214	1.059		0.303	0.693	0.423	0.281	0.373	0.239
H	MTD000220	Apolipoprotein B-100	P04114	118+NSEEFAAAMSR	none	1211.52	32	3	Plasma	10.6															0.69
H	MTD000220	Apolipoprotein B-100	P04114	118+NSEEFAAAxmSR	m:Oxidized methionine	1227.52	32	2	Plasma	7.38											1.114	0.066	2.321		0.619		0.354	1.82	0.581	0.505
H	MTD000220	Apolipoprotein B-100	P04114	1188+KMTSNFPVDLSDYPK	none	1740.84	20	2	Plasma	14.96
H	MTD000220	Apolipoprotein B-100	P04114	1188+KMTSNFPVDLSDYPK	none	1740.84	20	3	Plasma	14.96											13.791	2.461	10.551		3.048	10.133	8.333	5.582
H	MTD000220	Apolipoprotein B-100	P04114	1189+MTSNFPVDLSDYPK	none	1612.74	20	2	Plasma	16.16										0.45	0.74	0.24	0.308	0.464	0.413	0.768	0.855	0.318	0.599	0.166
H	MTD000220	Apolipoprotein B-100	P04114	1189+MTSNFPVDLSDYPK	none	1612.74	20	3	Plasma	16.16
H	MTD000220	Apolipoprotein B-100	P04114	1189+xmTSNFPVDLSDYPK	m:Oxidized methionine	1628.74	20	2	Plasma	15.5
H	MTD000220	Apolipoprotein B-100	P04114	1203+SLHMYANR	none	990.47	17	2	Plasma	5.79											0.215	0.271	3.504	3.539	0.501		1.453	0.381	1.01	0.481
H	MTD000220	Apolipoprotein B-100	P04114	1203+SLHMYANR	none	990.47	17	3	Plasma	5.79	1.014	0.523			0.668						0.152	0.156	0.531	0.545	0.102	1.093	0.524	0.425	0.359	0.415
H	MTD000220	Apolipoprotein B-100	P04114	1203+SLHxmYANR	m:Oxidized methionine	1006.47	17	2	Plasma	2.9
H	MTD000220	Apolipoprotein B-100	P04114	1203+SLHxmYANR	m:Oxidized methionine	1006.47	17	3	Plasma	2.9											2.384	1.182
H	MTD000220	Apolipoprotein B-100	P04114	1216+VPQTDMTFR	none	1093.52	14	2	Plasma	10.56	0.08										0.154	0.237	0.97	0.905	0.316	1.27	0.619	0.256	0.525	0.746
H	MTD000220	Apolipoprotein B-100	P04114	1230+LIVAMSSWLQK	none	1274.71	18	2	Plasma	18.34		0.893										0.025	0.538		0.415	0.955	0.522	0.85		0.387
H	MTD000220	Apolipoprotein B-100	P04114	1230+LIVAxmSSWLQK	m:Oxidized methionine	1290.7	18	3	Plasma	14.93
H	MTD000220	Apolipoprotein B-100	P04114	1241+ASGSLPYTQTLQDHLNSLK	none	2072.05	35	2	Plasma	16.39											1.016
H	MTD000220	Apolipoprotein B-100	P04114	1241+ASGSLPYTQTLQDHLNSLK	none	2072.05	35	3	Plasma	16.39												0.295		1.044	0.434		0.332	0.787		1.177
H	MTD000220	Apolipoprotein B-100	P04114	1246+PYTQTLQDHLNSLK	none	1656.85	23	2	Plasma	16.53					0.531					0.943		0.239			0.081	0.477	0.944	0.43	0.475	0.094
H	MTD000220	Apolipoprotein B-100	P04114	1246+PYTQTLQDHLNSLK	none	1656.85	23	3	Plasma	16.53												0.778	1.711	2.788	0.591	2.588	1.502	1.585	1.471	0.759
H	MTD000220	Apolipoprotein B-100	P04114	1260+EFNLQNxmGLPDFHIPENLFLK	m:Oxidized methionine	2531.25	36	3	Plasma	21.82													0.739		0.974			0.507
H	MTD000220	Apolipoprotein B-100	P04114	1266+MGLPDFHIPENLFLK	none	1769.92	23	2	Plasma	21.62
H	MTD000220	Apolipoprotein B-100	P04114	1266+MGLPDFHIPENLFLK	none	1769.92	23	3	Plasma	21.62
H	MTD000220	Apolipoprotein B-100	P04114	1266+MGLPDFHIPENLFLK	none	1769.92	23	4	Plasma	21.62
H	MTD000220	Apolipoprotein B-100	P04114	1296+IEIPLPFGGK	none	1069.62	17	2	Plasma	18.91												0.209	0.61		0.263	0.943	0.626		0.589
H	MTD000220	Apolipoprotein B-100	P04114	1318+TPALHFK	none	812.45	11	2	Plasma	8.95											1.921	1.555	2.908		0.91			1.297	1.502
H	MTD000220	Apolipoprotein B-100	P04114	1325+SVGFHLPSR	none	998.53	18	2	Plasma	11.4		0.599									0.973	0.16	0.397	0.952	0.291	1.141	0.709	0.582	0.768	0.436
H	MTD000220	Apolipoprotein B-100	P04114	1325+SVGFHLPSR	none	998.53	18	3	Plasma	11.4		0.648	0.677	1.226	0.725	0.963	0.738			0.873	0.433	0.076	0.175	0.076	0.095	0.199	0.117	0.261	0.28	0.169
H	MTD000220	Apolipoprotein B-100	P04114	1326+VGFHLPSR	none	911.5	15	2	Plasma	10.86											2.002	0.813	2.608	2.047	1.012	3.158	1.947	1.585	2.055	1.393
H	MTD000220	Apolipoprotein B-100	P04114	1327+GFHLPSR	none	812.43	14	2	Plasma	11.48											1.858	0.687	1.769	1.674	0.671	1.663	1.488	1.294	1.434	0.778
H	MTD000220	Apolipoprotein B-100	P04114	133+LAIPEGK	none	726.43	15	2	Plasma	8.88
H	MTD000220	Apolipoprotein B-100	P04114	1334+EFQVPTFTIPK	none	1305.7	16	2	Plasma	18.37											10.039	3.428			3.197			5.711
H	MTD000220	Apolipoprotein B-100	P04114	1334+EFQVPTFTIPK	none	1305.7	16	3	Plasma	18.37
H	MTD000220	Apolipoprotein B-100	P04114	1393+ADSVVDLLSYNVQGSGETTYDHK	none	2497.16	39	2	Plasma	17.03												1.18	3.068
H	MTD000220	Apolipoprotein B-100	P04114	1393+ADSVVDLLSYNVQGSGETTYDHK	none	2497.16	39	3	Plasma	17.03											2.021	0.317		0.305	0.671		1.332	1.349	1.196	1.328
H	MTD000220	Apolipoprotein B-100	P04114	1393+ADSVVDLLSYNVQGSGETTYDHK	none	2497.16	39	4	Plasma	17.03															2.109	3.695		3.422	3.919	2.29
H	MTD000220	Apolipoprotein B-100	P04114	1395+SVVDLLSYNVQGSGETTYDHK	none	2311.1	33	3	Plasma	16.45													4.888
H	MTD000220	Apolipoprotein B-100	P04114	140+QVFLYPEKDEPTYILN	none	1967.99	25	2	Plasma	17.52						0.865										0.14
H	MTD000220	Apolipoprotein B-100	P04114	140+QVFLYPEKDEPTYILN	none	1967.99	25	3	Plasma	17.52												0.8			0.41			0.479		0.623
H	MTD000220	Apolipoprotein B-100	P04114	140+QVFLYPEKDEPTYILN	none	1967.99	25	4	Plasma	17.52																		0.04
H	MTD000220	Apolipoprotein B-100	P04114	140+QVFLYPEKDEPTYILNIK	none	2209.17	27	2	Plasma	18.18												0.963
H	MTD000220	Apolipoprotein B-100	P04114	140+QVFLYPEKDEPTYILNIK	none	2209.17	27	3	Plasma	18.18		0.459			0.616						1.277	0.075	0.209	0.367	0.15	0.695	0.718	0.663	0.293	0.587
H	MTD000220	Apolipoprotein B-100	P04114	140+QVFLYPEKDEPTYILNIK	none	2209.17	27	4	Plasma	18.18
H	MTD000220	Apolipoprotein B-100	P04114	1430+FLDSNIK	none	835.44	9	2	Plasma	10.02											8.762	2.086			2.021			3.371
H	MTD000220	Apolipoprotein B-100	P04114	1443+LGNNPVSK	none	827.45	13	2	Plasma	3.39																				26.162
H	MTD000220	Apolipoprotein B-100	P04114	1476+KQHLFVK	none	898.54	9	2	Plasma	6.63
H	MTD000220	Apolipoprotein B-100	P04114	1476+KQHLFVK	none	898.54	9	3	Plasma	6.63												0.412			1.581		1.48	0.64	1.179	1.034
H	MTD000220	Apolipoprotein B-100	P04114	148+DEPTYILNIK	none	1204.63	14	2	Plasma	15.53
H	MTD000220	Apolipoprotein B-100	P04114	1492+VSSFYAK	none	800.41	11	2	Plasma	7.92											3.053	1.335			0.851	2.525	3.128	1.613	2.223
H	MTD000220	Apolipoprotein B-100	P04114	1499+GTYGLSCQR	C:Carbamidomethylation,	1040.47	17	2	Plasma	7.45												0.678	5.028		0.402			1.366		0.924
H	MTD000220	Apolipoprotein B-100	P04114	1499+GTYGLSCQR	C:Carbamidomethylation,	1040.47	17	3	Plasma	7.45
H	MTD000220	Apolipoprotein B-100	P04114	1537+YEDGTLSLTSTSDLQSGIIK	none	2127.06	32	2	Plasma	16.81		0.744										0.177
H	MTD000220	Apolipoprotein B-100	P04114	1537+YEDGTLSLTSTSDLQSGIIK	none	2127.06	32	3	Plasma	16.81												0.566			0.222	0.665	0.286			0.843
H	MTD000220	Apolipoprotein B-100	P04114	1563+YENYELTLK	none	1171.58	13	2	Plasma	12.81											2.557	1.118			0.377
H	MTD000220	Apolipoprotein B-100	P04114	158+RGIISALLVPPETEEAK	none	1822.02	38	3	Plasma	17.72															0.682		0.315			0.749
H	MTD000220	Apolipoprotein B-100	P04114	1587+MDMTFSK	none	858.36	8	2	Plasma	10.47		0.3										0.163	3.449	1.645	0.265		0.494	1.132	1.548	1.18
H	MTD000220	Apolipoprotein B-100	P04114	159+GIISALLVPPETEEAK	none	1665.92	34	2	Plasma	19.02															2.354			4.144	2.569
H	MTD000220	Apolipoprotein B-100	P04114	159+GIISALLVPPETEEAK	none	1665.92	34	3	Plasma	19.02											4.982	0.867	2.384	1.952	1.584	3.391	2.342	2.99	2.158	2.102
H	MTD000220	Apolipoprotein B-100	P04114	1600+SEYQADYESLR	none	1359.59	28	2	Plasma	10.61		0.628			0.483		0.531			0.521	0.738	0.157	0.474	0.207	0.105	0.345	0.196	0.357	0.282	0.131
H	MTD000220	Apolipoprotein B-100	P04114	1600+SEYQADYESLR	none	1359.59	28	3	Plasma	10.61											12.285	3.608			3.071		8.22			2.822
H	MTD000220	Apolipoprotein B-100	P04114	1611+FFSLLSGSLN	none	1083.56	14	2	Plasma	21.34
H	MTD000220	Apolipoprotein B-100	P04114	1611+FFSLLSGSLNSH	none	1307.65	20	2	Plasma	18.82															4.24
H	MTD000220	Apolipoprotein B-100	P04114	1611+FFSLLSGSLNSH	none	1307.65	20	3	Plasma	18.82
H	MTD000220	Apolipoprotein B-100	P04114	1611+FFSLLSGSLNSH	none	1307.65	20	4	Plasma	18.82
H	MTD000220	Apolipoprotein B-100	P04114	1621+SHGLELNADILGTDK	none	1581.8	27	2	Plasma	14.73
H	MTD000220	Apolipoprotein B-100	P04114	1621+SHGLELNADILGTDK	none	1581.8	27	3	Plasma	14.73
H	MTD000220	Apolipoprotein B-100	P04114	1647+IGQDGISTSATTNLK	none	1504.77	25	2	Plasma	10.06				1.372		0.523	0.34		1.14	0.672	0.235	0.252	0.424	0.181	0.201	0.172	0.15	0.286	0.055	0.088
H	MTD000220	Apolipoprotein B-100	P04114	1647+IGQDGISTSATTNLK	none	1504.77	25	3	Plasma	10.06		0.883									0.93	0.151	1.189		0.295	0.559		0.551	0.513	0.512
H	MTD000220	Apolipoprotein B-100	P04114	1662+CSLLVLENELNAELGLSGASMK	C:Carbamidomethylation,	2347.18	43	2	Plasma	23.18
H	MTD000220	Apolipoprotein B-100	P04114	1662+CSLLVLENELNAELGLSGASMK	C:Carbamidomethylation,	2347.18	43	3	Plasma	23.18														3.175						1.091
H	MTD000220	Apolipoprotein B-100	P04114	1703+AALTELSLGSAY	none	1194.61	26	2	Plasma	18.16
H	MTD000220	Apolipoprotein B-100	P04114	1703+AALTELSLGSAY	none	1194.61	26	3	Plasma	18.16
H	MTD000220	Apolipoprotein B-100	P04114	1703+AALTELSLGSAYQAM	none	1524.75	35	2	Plasma	19.59		0.669	0.54									0.01	0.165		0.504	0.272	0.787	0.457	0.399	0.349
H	MTD000220	Apolipoprotein B-100	P04114	1703+AALTELSLGSAYQAM	none	1524.75	35	3	Plasma	19.59					0.345										0.176			0.38
H	MTD000220	Apolipoprotein B-100	P04114	1703+AALTELSLGSAYQAMILGVDSK	none	2237.16	44	2	Plasma	22.38
H	MTD000220	Apolipoprotein B-100	P04114	1703+AALTELSLGSAYQAMILGVDSK	none	2237.16	44	3	Plasma	22.38			0.916								2.615	0.913	0.171	0.968	0.292	1.098	1.212	0.755	0.404	0.296
H	MTD000220	Apolipoprotein B-100	P04114	1703+AALTELSLGSAYQAxmILGVDSK	m:Oxidized methionine	2253.16	44	3	Plasma	19.66											2.626							1.814		1.133
H	MTD000220	Apolipoprotein B-100	P04114	1738+LSNDMMGSYAEMK	none	1475.61	24	2	Plasma	12.88					0.855						1.064	0.277			0.11	1.376	1.026	1.069	0.503	0.568
H	MTD000220	Apolipoprotein B-100	P04114	1738+LSNDxmMGSYAEMK	m:Oxidized methionine	1491.6	24	2	Plasma	10.64											1.299	0.151	3.037		0.464		2.436
H	MTD000220	Apolipoprotein B-100	P04114	1751+FDHTNSLNIAGL	none	1300.64	20	2	Plasma	16.84												1.17	3.707		0.59			7.194	5.714	1.754
H	MTD000220	Apolipoprotein B-100	P04114	1751+FDHTNSLNIAGLSLDFSSK	none	2065.01	31	2	Plasma	19.15
H	MTD000220	Apolipoprotein B-100	P04114	1751+FDHTNSLNIAGLSLDFSSK	none	2065.01	31	3	Plasma	19.15											5.954	3.127	1.153	5.566	1.691			2.016		1.342
H	MTD000220	Apolipoprotein B-100	P04114	1759+IAGLSLDFSSK	none	1136.61	19	2	Plasma	16.12												1.15			4.208
H	MTD000220	Apolipoprotein B-100	P04114	1770+LDNIYSSDK	none	1053.5	13	2	Plasma	8.24												0.294			0.631					0.953
H	MTD000220	Apolipoprotein B-100	P04114	1792+SLVTTLNSDLK	none	1189.66	12	2	Plasma	14.93												0.927	4.074		0.977	2.847	1.805	1.34	1.715	1.184
H	MTD000220	Apolipoprotein B-100	P04114	1803+YNALDLTNNGK	none	1221.6	16	2	Plasma	11.19
H	MTD000220	Apolipoprotein B-100	P04114	1814+LRLEPLK	none	867.55	12	2	Plasma	10.49
H	MTD000220	Apolipoprotein B-100	P04114	1814+LRLEPLK	none	867.55	12	3	Plasma	10.49											6.745	1.826		2.872	0.964	4.921	4.664	2.67	2.821	2.342
H	MTD000220	Apolipoprotein B-100	P04114	1821+LHVAGNLK	none	850.5	13	2	Plasma	7.13											0.488	0.368		3.241	0.445	1.821	0.543	0.268	1.742	0.238
H	MTD000220	Apolipoprotein B-100	P04114	1829+GAYQNNEIK	none	1035.5	20	2	Plasma	5.98
H	MTD000220	Apolipoprotein B-100	P04114	1838+HIYAISSAALSASYK	none	1580.82	33	2	Plasma	13.1		0.486								0.277	1.051	0.151	0.779	1.705			0.586	0.497	1.254	0.184
H	MTD000220	Apolipoprotein B-100	P04114	1838+HIYAISSAALSASYK	none	1580.82	33	3	Plasma	13.1		0.743									0.86	0.185	0.396		0.246	0.93	0.476	0.445	0.546	0.409
H	MTD000220	Apolipoprotein B-100	P04114	1841+AISSAALSASYK	none	1167.61	29	2	Plasma	10.43
H	MTD000220	Apolipoprotein B-100	P04114	1859+VQGVEFSHR	none	1057.53	20	2	Plasma	6.31		0.951			0.452							0.092	0.828	0.617	0.18	2.132	0.864	1.581	0.511	0.805
H	MTD000220	Apolipoprotein B-100	P04114	1859+VQGVEFSHR	none	1057.53	20	3	Plasma	6.31		0.632		1.052	0.806				0.78	1.031		0.033		0.062	0.112	0.302	0.207		0.056	0.182
H	MTD000220	Apolipoprotein B-100	P04114	1917+LALWGEHTGQLY	none	1386.69	21	2	Plasma	17.77											3.608	0.681		2.495	1.052
H	MTD000220	Apolipoprotein B-100	P04114	1917+LALWGEHTGQLYSK	none	1601.82	25	2	Plasma	14.35
H	MTD000220	Apolipoprotein B-100	P04114	1917+LALWGEHTGQLYSK	none	1601.82	25	3	Plasma	14.35		0.447	0.145		0.231							0.033	0.134	0.21	0.082		0.346	0.416	0.1	0.205
H	MTD000220	Apolipoprotein B-100	P04114	1935+AEPLAFTF	none	894.45	16	2	Plasma	20.1															1.402	2.798				4.258
H	MTD000220	Apolipoprotein B-100	P04114	1935+AEPLAFTFSHDYK	none	1524.72	24	2	Plasma	15.01											2.046	0.357	0.8		0.427	1.263	1.873	0.692	2.221	0.398
H	MTD000220	Apolipoprotein B-100	P04114	1935+AEPLAFTFSHDYK	none	1524.72	24	3	Plasma	15.01		0.811									0.912	0.12	0.924	0.808	0.258	0.959	0.843	0.856	0.51	0.336
H	MTD000220	Apolipoprotein B-100	P04114	1937+PLAFTFSHDYK	none	1324.64	16	3	Plasma	15.5
H	MTD000220	Apolipoprotein B-100	P04114	1948+GSTSHHLVSR	none	1079.55	20	2	Plasma	3.06											2.672	0.597	0.866	1.185	7.601
H	MTD000220	Apolipoprotein B-100	P04114	1948+GSTSHHLVSR	none	1079.55	20	3	Plasma	3.06																	0.675			0.668
H	MTD000220	Apolipoprotein B-100	P04114	1949+STSHHLVSR	none	1022.53	18	2	Plasma	3.04															1.415		2.545
H	MTD000220	Apolipoprotein B-100	P04114	1949+STSHHLVSR	none	1022.53	18	3	Plasma	3.04		0.73										0.063	0.86	0.535				0.994
H	MTD000220	Apolipoprotein B-100	P04114	1958+KSISAALEHK	none	1082.61	23	2	Plasma	6.47																				2.378
H	MTD000220	Apolipoprotein B-100	P04114	1958+KSISAALEHK	none	1082.61	23	3	Plasma	6.47		0.782	1.047		0.568			0.705	1.248	0.664	0.907	0.089	0.179		0.045	0.41	0.376	0.18	0.196	0.155
H	MTD000220	Apolipoprotein B-100	P04114	1959+SISAALEHK	none	954.51	22	2	Plasma	7.12												1.519	4.124		1.337	2.992	2.246			2.664
H	MTD000220	Apolipoprotein B-100	P04114	1959+SISAALEHK	none	954.51	22	3	Plasma	7.12		0.745			0.617						2.057	0.09	1.904	2.094	0.178	1.371	0.974	1.076	0.337	0.811
H	MTD000220	Apolipoprotein B-100	P04114	196+KGNVATEISTER	none	1303.67	24	2	Plasma	7.38									0.412		1.538	0.887			0.762		0.715	0.666	0.097	0.959
H	MTD000220	Apolipoprotein B-100	P04114	196+KGNVATEISTER	none	1303.67	24	3	Plasma	7.38		0.506			0.483		1.056	0.923		0.784	0.325	0.109	0.429	0.356	0.143	0.5	0.107	0.15	0.333	0.093
H	MTD000220	Apolipoprotein B-100	P04114	1968+VSALLTPAEQTGTWK	none	1600.85	26	2	Plasma	14.81
H	MTD000220	Apolipoprotein B-100	P04114	197+GNVATEISTER	none	1175.58	24	2	Plasma	8.83												2.881	1.658	1.061	3.19	13.946	0.548		0.858
H	MTD000220	Apolipoprotein B-100	P04114	197+GNVATEISTER	none	1175.58	24	3	Plasma	8.83
H	MTD000220	Apolipoprotein B-100	P04114	1985+TQFNNNEYSQDLDAYNTK	none	2163.93	33	2	Plasma	12.13					0.966								2.286		0.181		0.399		0.679
H	MTD000220	Apolipoprotein B-100	P04114	1985+TQFNNNEYSQDLDAYNTK	none	2163.93	33	3	Plasma	12.13		0.739										0.196	0.699		0.213		0.544			0.242
H	MTD000220	Apolipoprotein B-100	P04114	2003+DKIGVELTGR	none	1086.6	16	2	Plasma	9.64												1.26			1.198				3.219
H	MTD000220	Apolipoprotein B-100	P04114	2003+DKIGVELTGR	none	1086.6	16	3	Plasma	9.64
H	MTD000220	Apolipoprotein B-100	P04114	2013+TLADLTLLDSPIK	none	1398.8	17	2	Plasma	19.48		0.513			0.461						0.44	0.132	0.22	0.242	0.07	0.587	0.237	0.634	0.316	0.355
H	MTD000220	Apolipoprotein B-100	P04114	2013+TLADLTLLDSPIK	none	1398.8	17	3	Plasma	19.48												0.448			3.537			5.68	6.056	3.255
H	MTD000220	Apolipoprotein B-100	P04114	2026+VPLLLSEPINIIDALEMR	none	2035.14	34	2	Plasma	25.04			0.534								0.73		0.191	2.16						0.321
H	MTD000220	Apolipoprotein B-100	P04114	2026+VPLLLSEPINIIDALEMR	none	2035.14	34	3	Plasma	25.04								0.999		0.541	1.811	1.216	1.469	2.193	0.403	0.689		0.148	2.619	0.06
H	MTD000220	Apolipoprotein B-100	P04114	2026+VPLLLSEPINIIDALExmR	m:Oxidized methionine	2051.13	34	2	Plasma	25.66					0.741								0.727		0.19	0.683
H	MTD000220	Apolipoprotein B-100	P04114	2026+VPLLLSEPINIIDALExmR	m:Oxidized methionine	2051.13	34	3	Plasma	25.66		0.64									0.968	0.194	0.444	0.396	0.316	0.7	0.59	0.347	0.301	0.446
H	MTD000220	Apolipoprotein B-100	P04114	2029+LLSEPINIIDALEMR	none	1725.93	30	2	Plasma	23.26		0.636										0.153	0.359			0.361			1.236
H	MTD000220	Apolipoprotein B-100	P04114	2029+LLSEPINIIDALEMR	none	1725.93	30	3	Plasma	23.26													2.499	4.949	1.506	2.525				1.154
H	MTD000220	Apolipoprotein B-100	P04114	2044+DAVEKPQEF	none	1061.5	22	2	Plasma	9.53												1.003			1.329		2.063			1.706
H	MTD000220	Apolipoprotein B-100	P04114	2044+DAVEKPQEFTIVAF	none	1592.81	28	2	Plasma	19.66		0.65			0.638					0.628		0.059	0.41	0.684	0.119	0.359	0.242	0.426	2.272	0.111
H	MTD000220	Apolipoprotein B-100	P04114	2044+DAVEKPQEFTIVAF	none	1592.81	28	3	Plasma	19.66												0.371	1.135		0.333	0.843	0.66	1.196	0.42	0.316
H	MTD000220	Apolipoprotein B-100	P04114	2044+DAVEKPQEFTIVAFVK	none	1819.97	29	2	Plasma	18.06												0.986	2.035		0.792
H	MTD000220	Apolipoprotein B-100	P04114	2044+DAVEKPQEFTIVAFVK	none	1819.97	29	3	Plasma	18.06		0.697			0.746			1.256		1.082	1.069	0.194	0.414		0.012	0.219	0.345	0.19		0.07
H	MTD000220	Apolipoprotein B-100	P04114	2086+QTIIVVLENVQR	none	1410.82	22	2	Plasma	17.53		0.387			0.373						1.628	0.119	0.389	0.697	0.189	0.327	0.512	0.325	0.545	0.728
H	MTD000220	Apolipoprotein B-100	P04114	2086+QTIIVVLENVQR	none	1410.82	22	3	Plasma	17.53											11.521	4.45			5.586
H	MTD000220	Apolipoprotein B-100	P04114	2101+HINIDQFVR	none	1140.6	17	2	Plasma	13.39		0.555			0.616		-0.138			0.304		0.12	0.223	0.249	0.17	0.538	0.118	0.228	0.336	0.082
H	MTD000220	Apolipoprotein B-100	P04114	2101+HINIDQFVR	none	1140.6	17	3	Plasma	13.39											6.62	0.996	3.375	2.207	1.353	2.925	2.534	2.861	2.574	1.592
H	MTD000220	Apolipoprotein B-100	P04114	2118+LPQQANDYLNSFNWER	none	1993.93	34	2	Plasma	17.85											2.225	0.302				4.218			0.575	1.892
H	MTD000220	Apolipoprotein B-100	P04114	2118+LPQQANDYLNSFNWER	none	1993.93	34	3	Plasma	17.85				1.104	0.522			0.903	1.162	0.807	0.991	0.21	0.328	0.095	0.126	0.321	0.243	0.012	0.148	0.148
H	MTD000220	Apolipoprotein B-100	P04114	2151+ITENDIQIALDDAK	none	1557.79	28	2	Plasma	16.24		0.685			0.976					1.044	0.331	0.118	0.596		0.039	0.51	0.728	0.295	0.257	0.132
H	MTD000220	Apolipoprotein B-100	P04114	2151+ITENDIQIALDDAK	none	1557.79	28	3	Plasma	16.24											1.564	0.508	2.328	2.135	0.827	1.581	1.721	1.237	1.377	0.88
H	MTD000220	Apolipoprotein B-100	P04114	2171+LSQLQTY	none	851.44	12	2	Plasma	10.97
H	MTD000220	Apolipoprotein B-100	P04114	2178+MIQFDQYIK	none	1184.59	14	2	Plasma	16.12		0.261		0.782	0.493				0.439			0.14	0.236	0.156	0.198	0.693	0.427	0.44	0.148	0.425
H	MTD000220	Apolipoprotein B-100	P04114	2187+DSYDLHDLK	none	1104.51	13	2	Plasma	9.71											4.294	0.584				1.69	1.415	0.992		2.463
H	MTD000220	Apolipoprotein B-100	P04114	2187+DSYDLHDLK	none	1104.51	13	3	Plasma	9.71												0.83	3.654	3.083	0.673	2.468	1.565	1.503	1.419	1.246
H	MTD000220	Apolipoprotein B-100	P04114	2189+YDLHDLK	none	902.45	9	2	Plasma	9.75
H	MTD000220	Apolipoprotein B-100	P04114	2196+IAIANIIDEIIEK	none	1453.84	26	2	Plasma	25.02					0.635			0.405			0.735	0.228	0.22		0.115		1.001	0.127	1.063	0.224
H	MTD000220	Apolipoprotein B-100	P04114	2196+IAIANIIDEIIEK	none	1453.84	26	3	Plasma	25.02												1.172	1.211		0.72					1.118
H	MTD000220	Apolipoprotein B-100	P04114	220+TGISPLALIK	none	1011.63	15	2	Plasma	18											1.434	0.497	1.209	1.6	0.425	0.888		0.659	1.105	0.427
H	MTD000220	Apolipoprotein B-100	P04114	2201+IIDEIIEK	none	971.55	14	2	Plasma	11.9											6.4	1.424	5.239							2.749
H	MTD000220	Apolipoprotein B-100	P04114	2211+SLDEHYHIR	none	1168.56	20	2	Plasma	6.02																	0.305	0.362
H	MTD000220	Apolipoprotein B-100	P04114	2211+SLDEHYHIR	none	1168.56	20	3	Plasma	6.02		0.514	0.486	1.16	0.717					0.895		0.02	0.099	0.162	0.183	0.573	0.335	0.458	0.306	0.117
H	MTD000220	Apolipoprotein B-100	P04114	2211+SLDEHYHIR	none	1168.56	20	4	Plasma	6.02		0.812										0.051	0.253		0.36		0.448			0.121
H	MTD000220	Apolipoprotein B-100	P04114	2213+DEHYHIR	none	968.45	16	2	Plasma	7.72										1.041	0.768	0.241	1.467		0.225	2.067	1.346	0.353	0.625	0.164
H	MTD000220	Apolipoprotein B-100	P04114	2213+DEHYHIR	none	968.45	16	3	Plasma	7.72												0.406	4.023	1.696	0.364		2.742	1.102	1.25	1.583
H	MTD000220	Apolipoprotein B-100	P04114	2225+TIHDLHLFIENIDFNK	none	1968.01	23	3	Plasma	18.47					0.706						1.701	1.007	0.253		0.046	0.244		0.455		0.44
H	MTD000220	Apolipoprotein B-100	P04114	2225+TIHDLHLFIENIDFNK	none	1968.01	23	4	Plasma	18.47								0.359			0.921		0.528		0.647	1.327		0.054		0.514
H	MTD000220	Apolipoprotein B-100	P04114	2241+SGSSTASWIQNVDTK	none	1579.75	27	2	Plasma	12.92												0.208		1.237		0.468	1.202	0.55	0.438
H	MTD000220	Apolipoprotein B-100	P04114	2241+SGSSTASWIQNVDTK	none	1579.75	27	3	Plasma	12.92
H	MTD000220	Apolipoprotein B-100	P04114	2272+HIQNIDIQHLAGK	none	1485.81	28	3	Plasma	11.28		0.498									0.223	0.182	0.372	0.248	0.298	0.579	0.268	0.492	0.242	0.347
H	MTD000220	Apolipoprotein B-100	P04114	2272+HIQNIDIQHLAGK	none	1485.81	28	4	Plasma	11.28											0.756	0.25	0.575	0.703	0.373	0.395	0.397	0.392	0.406	0.345
H	MTD000220	Apolipoprotein B-100	P04114	2285+LKQHIEAIDVR	none	1320.75	24	3	Plasma	8.73												2.9			1.186	4.979		3.32	2.553	1.863
H	MTD000220	Apolipoprotein B-100	P04114	2285+LKQHIEAIDVR	none	1320.75	24	4	Plasma	8.73															0.384				1.153	1.351
H	MTD000220	Apolipoprotein B-100	P04114	2287+QHIEAIDVR	none	1079.57	23	2	Plasma	8.84															1.238
H	MTD000220	Apolipoprotein B-100	P04114	2287+QHIEAIDVR	none	1079.57	23	3	Plasma	8.84	0.747	0.627	0.507		0.743		0.995	1.168	0.929		0.162	0.026	0.171		0.097		0.129	0.088	0.154	0.155
H	MTD000220	Apolipoprotein B-100	P04114	2296+VLLDQLGTTISFER	none	1590.86	22	2	Plasma	19.23												1	2.097
H	MTD000220	Apolipoprotein B-100	P04114	2296+VLLDQLGTTISFER	none	1590.86	22	3	Plasma	19.23											3.818	1.457	2.025	4.047	1.838	3.262	4.329	1.948	4.111	2.434
H	MTD000220	Apolipoprotein B-100	P04114	230+GMTRPLSTLISSSQSCQYTLDAK	C:Carbamidomethylation,	2543.24	42	3	Plasma	15.45					0.636					0.837		0.242		1.329	0.188	2.783	1.432	0.59	2.086	0.142
H	MTD000220	Apolipoprotein B-100	P04114	234+PLSTLISSSQSCQYTLDAK	C:Carbamidomethylation,	2098.02	35	2	Plasma	15.48
H	MTD000220	Apolipoprotein B-100	P04114	234+PLSTLISSSQSCQYTLDAK	C:Carbamidomethylation,	2098.02	35	3	Plasma	15.48											2.332	0.684	4.523	2.949	1.578	6.527	6.966	2.381		2.369
H	MTD000220	Apolipoprotein B-100	P04114	2348+YEVDQQIQVLMDK	none	1607.79	24	2	Plasma	16.92												1.209					3.068	3.007
H	MTD000220	Apolipoprotein B-100	P04114	2348+YEVDQQIQVLMDK	none	1607.79	24	3	Plasma	16.92
H	MTD000220	Apolipoprotein B-100	P04114	2361+LVELAHQYK	none	1099.6	18	2	Plasma	8.76												1.184			0.98
H	MTD000220	Apolipoprotein B-100	P04114	2361+LVELAHQYK	none	1099.6	18	3	Plasma	8.76		0.62	0.717		1.051				0.952		0.691	0.121	0.092		0.09				0.105	0.205
H	MTD000220	Apolipoprotein B-100	P04114	2377+LSNVLQQVK	none	1027.6	15	2	Plasma	11.28		0.831		1.335							1.52	0.091	1.074	0.189	0.334	0.749	0.527	0.66	0.874	0.414
H	MTD000220	Apolipoprotein B-100	P04114	2386+IKDYFEK	none	941.49	9	2	Plasma	8.99
H	MTD000220	Apolipoprotein B-100	P04114	2386+IKDYFEK	none	941.49	9	3	Plasma	8.99											1.041					0.385	0.853	0.458
H	MTD000220	Apolipoprotein B-100	P04114	2393+LVGFIDDAVK	none	1075.59	13	2	Plasma	15.22															1.414
H	MTD000220	Apolipoprotein B-100	P04114	2393+LVGFIDDAVKK	none	1203.69	14	2	Plasma	12.88																	5.747
H	MTD000220	Apolipoprotein B-100	P04114	2393+LVGFIDDAVKK	none	1203.69	14	3	Plasma	12.88																			12.524
H	MTD000220	Apolipoprotein B-100	P04114	2403+KLNELSFK	none	977.55	11	2	Plasma	10.51												0.882
H	MTD000220	Apolipoprotein B-100	P04114	2403+KLNELSFK	none	977.55	11	3	Plasma	10.51
H	MTD000220	Apolipoprotein B-100	P04114	2404+LNELSFK	none	849.46	11	2	Plasma	10.78																			1.757
H	MTD000220	Apolipoprotein B-100	P04114	2411+TFIEDVNK	none	964.49	10	2	Plasma	10.01											1.244	0.283	2.425		0.679		1.083
H	MTD000220	Apolipoprotein B-100	P04114	2429+SFDYHQFVDETNDK	none	1743.74	23	2	Plasma	13.68
H	MTD000220	Apolipoprotein B-100	P04114	2429+SFDYHQFVDETNDK	none	1743.74	23	3	Plasma	13.68
H	MTD000220	Apolipoprotein B-100	P04114	2450+LNGEIQALELPQK	none	1451.8	30	2	Plasma	14.6											0.505	0.221	0.699		0.568	1.389	0.31	1.925	0.872	0.666
H	MTD000220	Apolipoprotein B-100	P04114	2450+LNGEIQALELPQK	none	1451.8	30	3	Plasma	14.6											0.37	0.328			0.281
H	MTD000220	Apolipoprotein B-100	P04114	2468+LFLEETK	none	878.47	10	2	Plasma	11.77												1.046
H	MTD000220	Apolipoprotein B-100	P04114	2475+ATVAVYLESLQDTK	none	1536.8	24	2	Plasma	17.4	0.781	0.572								0.861	0.088	0.106	0.272		0.348	1.416	0.297	0.611	0.298	0.182
H	MTD000220	Apolipoprotein B-100	P04114	2475+ATVAVYLESLQDTK	none	1536.8	24	3	Plasma	17.4											3.415	0.591	2.665	2.468	0.696	2.56	1.736	1.639	1.656	0.748
H	MTD000220	Apolipoprotein B-100	P04114	2512+FRETLEDTR	none	1165.57	18	2	Plasma	7.88
H	MTD000220	Apolipoprotein B-100	P04114	2523+MYQMDIQQELQR	none	1581.73	29	2	Plasma	14.72							1.165				0.574	0.538	1.233		1.099	0.744	0.158	0.259		0.612
H	MTD000220	Apolipoprotein B-100	P04114	2523+MYQMDIQQELQR	none	1581.73	29	3	Plasma	14.72											4.394	1.305	5.221	3.921	1.267	4.207	3.255	2.217	3.132
H	MTD000220	Apolipoprotein B-100	P04114	2523+xmYQMDIQQELQR	m:Oxidized methionine	1597.72	29	2	Plasma	13.15												0.521	2.942		0.395		2.599
H	MTD000220	Apolipoprotein B-100	P04114	2523+xmYQMDIQQELQR	m:Oxidized methionine	1597.72	29	3	Plasma	13.15												2.059								2.516
H	MTD000220	Apolipoprotein B-100	P04114	254+KHVAEAICK	C:Carbamidomethylation,	1054.56	19	3	Plasma	3.5											0.529	0.212	0.48							2.91
H	MTD000220	Apolipoprotein B-100	P04114	2560+NLTDFAEQYSIQDWAK	none	1927.89	31	2	Plasma	19.04													0.451		0.585			1.645
H	MTD000220	Apolipoprotein B-100	P04114	2560+NLTDFAEQYSIQDWAK	none	1927.89	31	3	Plasma	19.04											0.81	0.522	0.763		0.591	0.359	1.412		0.418	0.483
H	MTD000220	Apolipoprotein B-100	P04114	2579+ALVEQGFTVPEIK	none	1429.78	24	2	Plasma	16.53		0.653								0.606	0.434	0.076	0.245		0.215	0.475	0.354	0.28	0.297	0.161
H	MTD000220	Apolipoprotein B-100	P04114	2579+ALVEQGFTVPEIK	none	1429.78	24	3	Plasma	16.53											1.283	0.817			0.487	0.948	1.793	0.824		0.715
H	MTD000220	Apolipoprotein B-100	P04114	2592+TILGTMPAFEVSLQALQK	none	1946.05	33	2	Plasma	21.91											0.649								1.45
H	MTD000220	Apolipoprotein B-100	P04114	2592+TILGTMPAFEVSLQALQK	none	1946.05	33	3	Plasma	21.91			0.613							0.631	1.735	0.537	0.162	0.365	0.417	0.541		0.843	0.408	0.162
H	MTD000220	Apolipoprotein B-100	P04114	2592+TILGTxmPAFEVSLQALQK	m:Oxidized methionine	1962.05	33	2	Plasma	19.38
H	MTD000220	Apolipoprotein B-100	P04114	2592+TILGTxmPAFEVSLQALQK	m:Oxidized methionine	1962.05	33	3	Plasma	19.38																			1.052
H	MTD000220	Apolipoprotein B-100	P04114	2610+ATFQTPDFIVPLTDLR	none	1832.97	24	2	Plasma	22					0.748		0.076			0.665	1.992	0.363	0.527		0.19	0.753	0.1	0.281		0.132
H	MTD000220	Apolipoprotein B-100	P04114	2610+ATFQTPDFIVPLTDLR	none	1832.97	24	3	Plasma	22		0.798			0.605			0.983	1.073	0.856	0.62	0.033	0.284	0.499	0.044	0.236	0.21	0.193	0.155	0.084
H	MTD000220	Apolipoprotein B-100	P04114	2613+QTPDFIVPLTDLR	none	1513.81	20	2	Plasma	20.36
H	MTD000220	Apolipoprotein B-100	P04114	2626+IPSVQINFK	none	1044.6	14	2	Plasma	14.88												0.278	1.429	1.661	1.06	1.59	1.852	1.707	1.145	1.458
H	MTD000220	Apolipoprotein B-100	P04114	263+EQHLFLPFSYK	none	1407.72	19	2	Plasma	17.3																	2.565		3.218
H	MTD000220	Apolipoprotein B-100	P04114	263+EQHLFLPFSYK	none	1407.72	19	3	Plasma	17.3											7.962	1.854	5.245	3.867	1.434	5.323	3.821	2.539	2.733	1.68
H	MTD000220	Apolipoprotein B-100	P04114	2645+FSTPEFTILNTF	none	1415.7	14	2	Plasma	24.02											2.789	0.917	2.839		0.903					1.689
H	MTD000220	Apolipoprotein B-100	P04114	2657+HIPSFTIDFVEMK	none	1562.78	19	2	Plasma	18.72
H	MTD000220	Apolipoprotein B-100	P04114	2657+HIPSFTIDFVEMK	none	1562.78	19	3	Plasma	18.72
H	MTD000220	Apolipoprotein B-100	P04114	2675+TIDQMLNSELQWPVPDIYLR	none	2430.23	35	2	Plasma	23.28
H	MTD000220	Apolipoprotein B-100	P04114	2675+TIDQMLNSELQWPVPDIYLR	none	2430.23	35	3	Plasma	23.28													0.824		1.14			1.188	0.456	0.72
H	MTD000220	Apolipoprotein B-100	P04114	2675+TIDQxmLNSELQWPVPDIYLR	m:Oxidized methionine	2446.22	35	3	Plasma	22.8											8.554		3.312		1.504					0.928
H	MTD000220	Apolipoprotein B-100	P04114	2695+DLKVEDIPLAR	none	1267.71	21	3	Plasma	14.16												0.458			1.136
H	MTD000220	Apolipoprotein B-100	P04114	2706+ITLPDFR	none	860.48	10	2	Plasma	15.22		0.744			0.418					0.203	0.951	0.114	0.669	0.437	0.043		0.445	0.202	0.213	0.087
H	MTD000220	Apolipoprotein B-100	P04114	2713+LPEIAIPEFIIPTLN	none	1678.95	27	2	Plasma	25.9		0.585	0.524	0.944	0.506		0.404			0.561	0.214	0.106	0.08	0.159	0.182	0.256	0.013	0.321	0.143	0.143
H	MTD000220	Apolipoprotein B-100	P04114	2713+LPEIAIPEFIIPTLN	none	1678.95	27	3	Plasma	25.9												0.518			0.375	1.629		1.354		0.694
H	MTD000220	Apolipoprotein B-100	P04114	2746+ISHTIEVPTFGK	none	1327.71	18	2	Plasma	13.13											5.65	1.347
H	MTD000220	Apolipoprotein B-100	P04114	2746+ISHTIEVPTFGK	none	1327.71	18	3	Plasma	13.13										0.838	0.934	0.237	0.733	0.413	0.378	0.373	0.693	0.411	0.477	0.182
H	MTD000220	Apolipoprotein B-100	P04114	276+YGMVAQVTQTLK	none	1337.7	18	2	Plasma	14.18											0.717	0.207	0.537		0.273	0.941	0.566	0.413	0.807	0.385
H	MTD000220	Apolipoprotein B-100	P04114	276+YGMVAQVTQTLK	none	1337.7	18	3	Plasma	14.18
H	MTD000220	Apolipoprotein B-100	P04114	276+YGxmVAQVTQTLK	m:Oxidized methionine	1353.7	18	2	Plasma	10.94												0.495			1.109
H	MTD000220	Apolipoprotein B-100	P04114	276+YGxmVAQVTQTLK	m:Oxidized methionine	1353.7	18	3	Plasma	10.94
H	MTD000220	Apolipoprotein B-100	P04114	28+EEEMLENVSLVCPK	C:Carbamidomethylation,	1675.78	28	2	Plasma	15.72												0.82	1.893							0.979
H	MTD000220	Apolipoprotein B-100	P04114	28+EEEMLENVSLVCPK	C:Carbamidomethylation,	1675.78	28	3	Plasma	15.72
H	MTD000220	Apolipoprotein B-100	P04114	2819+INPLALK	none	767.49	11	2	Plasma	12.49											1.195	0.675	2.055	2.776	0.997	2.664	1.494	0.369	1.413	0.826
H	MTD000220	Apolipoprotein B-100	P04114	2837+TEHGSEMLFFGNAIEGK	none	1865.86	34	2	Plasma	16.86																2.814	0.536			1.891
H	MTD000220	Apolipoprotein B-100	P04114	2837+TEHGSEMLFFGNAIEGK	none	1865.86	34	3	Plasma	16.86		0.801						0.47		0.516	0.445	0.126	0.419	0.423		0.272	0.376	0.108	0.401	0.159
H	MTD000220	Apolipoprotein B-100	P04114	2837+TEHGSExmLFFGNAIEGK	m:Oxidized methionine	1881.86	34	2	Plasma	14.77
H	MTD000220	Apolipoprotein B-100	P04114	2837+TEHGSExmLFFGNAIEGK	m:Oxidized methionine	1881.86	34	3	Plasma	14.77											2.399	0.643	3.6	3.421	1.023	1.708	2.012	1.578		0.852
H	MTD000220	Apolipoprotein B-100	P04114	2854+SNTVASLHTEK	none	1185.6	20	2	Plasma	5.62																				4.185
H	MTD000220	Apolipoprotein B-100	P04114	2854+SNTVASLHTEK	none	1185.6	20	3	Plasma	5.62		0.701		1.31							0.717	0.087	0.487	0.191	0.644		1	0.649		0.708
H	MTD000220	Apolipoprotein B-100	P04114	2865+NTLELSNGVIVK	none	1285.72	16	2	Plasma	13.52											3.813	1.587			2.447	7.155	5.417	4.605		4.7
H	MTD000220	Apolipoprotein B-100	P04114	2877+INNQLTLDSNTK	none	1359.7	17	2	Plasma	9.58					0.387						1.247	0.417	0.601		0.163		0.823	0.495	0.504	0.422
H	MTD000220	Apolipoprotein B-100	P04114	2877+INNQLTLDSNTK	none	1359.7	17	3	Plasma	9.58											29.784	6.412			4.093	25.086	14.673	13.413	8.897	11.59
H	MTD000220	Apolipoprotein B-100	P04114	2898+LDFSSQADLR	none	1150.56	22	2	Plasma	12.1		0.552			0.343						0.608	0.115	0.412	0.459	0.157	0.507	0.386	0.266	0.41	0.283
H	MTD000220	Apolipoprotein B-100	P04114	2916+AGHIAWTSSGK	none	1113.56	22	2	Plasma	7.62		0.626									2.234	0.09	0.864	0.831	0.513	3.209	1.238	1.641	0.298	0.271
H	MTD000220	Apolipoprotein B-100	P04114	2916+AGHIAWTSSGK	none	1113.56	22	3	Plasma	7.62		0.619			0.712				1.04	0.736	0.725	0.145	0.685	0.583	0.059	0.742	0.507	0.351	0.154	0.179
H	MTD000220	Apolipoprotein B-100	P04114	2919+IAWTSSGK	none	848.44	13	2	Plasma	7.64
H	MTD000220	Apolipoprotein B-100	P04114	2936+FSDEGTHESQISF	none	1482.63	28	2	Plasma	13.03											0.893	0.385	0.919	1.6	0.485	1.536	1.089	0.801	1.611	0.984
H	MTD000220	Apolipoprotein B-100	P04114	2949+TIEGPLTSFGLSNK	none	1462.77	21	2	Plasma	16.68											1.798	0.622	2.089				0.57		0.878	1.074
H	MTD000220	Apolipoprotein B-100	P04114	2970+VNQNLVYESGSLNFSK	none	1797.89	27	2	Plasma	14.33												1.149	1.553							0.249
H	MTD000220	Apolipoprotein B-100	P04114	2970+VNQNLVYESGSLNFSK	none	1797.89	27	3	Plasma	14.33
H	MTD000220	Apolipoprotein B-100	P04114	298+FFGEGTK	none	784.38	9	2	Plasma	9.15											6.657	1.797	5.607	6.126	0.945		3.054	3.539	2.39	2.955
H	MTD000220	Apolipoprotein B-100	P04114	298+FFGEGTKK	none	912.47	10	2	Plasma	6.17
H	MTD000220	Apolipoprotein B-100	P04114	298+FFGEGTKK	none	912.47	10	3	Plasma	6.17												7.136			2.462				1.519	8.511
H	MTD000220	Apolipoprotein B-100	P04114	2986+LEIQSQVDSQHVGH	none	1575.76	33	3	Plasma	9.04											0.844	0.568	2.155	1.46	0.368	0.884	1.794	0.501	0.726	0.814
H	MTD000220	Apolipoprotein B-100	P04114	2986+LEIQSQVDSQHVGHSVLTAK	none	2175.13	42	3	Plasma	11.08		0.566	0.768	1.171	0.706	0.606	0.464	0.444	0.839	0.652	0.257	0.167	0.174	0.159	0.094	0.096	0.037	0.057	0.046	0.133
H	MTD000220	Apolipoprotein B-100	P04114	2986+LEIQSQVDSQHVGHSVLTAK	none	2175.13	42	4	Plasma	11.08	0.91	0.626		1.269	0.772	0.663	0.631	0.829	0.895	0.867	0.196	0.039	0.215	0.099	0.057	0.185	0.097	0.062	0.076	0.031
H	MTD000220	Apolipoprotein B-100	P04114	3006+GMALFGEGK	none	908.44	17	2	Plasma	13.26		0.81										0.14	0.926	0.729	0.205	0.572	0.486	0.29	0.323	0.215
H	MTD000220	Apolipoprotein B-100	P04114	3035+NSLFFSAQPFEITASTNNEGNLK	none	2528.22	44	2	Plasma	19.6
H	MTD000220	Apolipoprotein B-100	P04114	3035+NSLFFSAQPFEITASTNNEGNLK	none	2528.22	44	3	Plasma	19.6													1.028		1.247			1.478		1.243
H	MTD000220	Apolipoprotein B-100	P04114	3040+SAQPFEITASTNNEGNLK	none	1919.92	38	2	Plasma	12.47																2.382			1.262
H	MTD000220	Apolipoprotein B-100	P04114	3040+SAQPFEITASTNNEGNLK	none	1919.92	38	3	Plasma	12.47												0.403			0.677		0.398		0.761
H	MTD000220	Apolipoprotein B-100	P04114	305+KMGLAFESTK	none	1110.57	16	2	Plasma	10.3											17.444	0.984						3.361
H	MTD000220	Apolipoprotein B-100	P04114	305+KMGLAFESTK	none	1110.57	16	3	Plasma	10.3												8.919
H	MTD000220	Apolipoprotein B-100	P04114	306+MGLAFESTK	none	982.48	15	2	Plasma	12.31	0.187	0.208									0.163	0.168		0.402	0.223	0.417	0.467	0.384	0.495	0.283
H	MTD000220	Apolipoprotein B-100	P04114	3068+IDFLNNYAL	none	1081.54	13	2	Plasma	20.66															2.828
H	MTD000220	Apolipoprotein B-100	P04114	3068+IDFLNNYAL	none	1081.54	13	3	Plasma	20.66												1.41	3.847		2.049	5.312			3.299	1.727
H	MTD000220	Apolipoprotein B-100	P04114	3077+FLSPSAQQASWQVSAR	none	1761.88	42	2	Plasma	13.45												0.432		1.721	0.446	2.221	0.865
H	MTD000220	Apolipoprotein B-100	P04114	3077+FLSPSAQQASWQVSAR	none	1761.88	42	3	Plasma	13.45												1.437			1.726				2.92
H	MTD000220	Apolipoprotein B-100	P04114	3078+LSPSAQQASWQVSAR	none	1614.81	42	2	Plasma	11.39															0.499					1.021
H	MTD000220	Apolipoprotein B-100	P04114	3137+LPYTIITTPPLK	none	1355.81	13	2	Plasma	17.36											1.458	0.147	0.21	0.252	0.214		0.361	0.413	0.166	0.372
H	MTD000220	Apolipoprotein B-100	P04114	3137+LPYTIITTPPLK	none	1355.81	13	3	Plasma	17.36									1.216			0.383			0.307	0.948	0.206	0.276	0.193	0.247
H	MTD000220	Apolipoprotein B-100	P04114	3140+TIITTPPLK	none	982.61	9	2	Plasma	11.77												1.009							3.586
H	MTD000220	Apolipoprotein B-100	P04114	3149+DFSLWEK	none	923.44	10	2	Plasma	15.91											8.154	2.226
H	MTD000220	Apolipoprotein B-100	P04114	3167+QSFDLSVK	none	922.48	13	2	Plasma	11.78		0.73									0.484	0.192	1.239	0.97	0.378		0.811	0.525	0.608	0.617
H	MTD000220	Apolipoprotein B-100	P04114	3184+HSITNPLAVLCEF	C:Carbamidomethylation,	1499.74	23	2	Plasma	22.43												2.199			1.111			4.11		0.912
H	MTD000220	Apolipoprotein B-100	P04114	3213+NNALDFVTK	none	1020.52	12	2	Plasma	13.06											1.424	0.311	1.032		0.722	0.764	0.636	0.712		0.376
H	MTD000220	Apolipoprotein B-100	P04114	3245+TFQIPGYTVPVVNVEVSPF	none	2092.09	27	2	Plasma	24.04															1.928
H	MTD000220	Apolipoprotein B-100	P04114	3245+TFQIPGYTVPVVNVEVSPF	none	2092.09	27	3	Plasma	24.04
H	MTD000220	Apolipoprotein B-100	P04114	3264+TIEMSAFGYVFPK	none	1488.73	20	2	Plasma	19.74		0.546			0.139						0.979	0.107	0.513	0.462	0.174			0.202	0.849	0.274
H	MTD000220	Apolipoprotein B-100	P04114	3264+TIEMSAFGYVFPK	none	1488.73	20	3	Plasma	19.74											17.539				4.122					3.168
H	MTD000220	Apolipoprotein B-100	P04114	3277+AVSMPSFSILGSDVR	none	1564.79	29	2	Plasma	19.08		0.435		0.935			0.13					0.076		0.171	0.249		0.078	0.367	0.204	0.095
H	MTD000220	Apolipoprotein B-100	P04114	3277+AVSMPSFSILGSDVR	none	1564.79	29	3	Plasma	19.08												0.577
H	MTD000220	Apolipoprotein B-100	P04114	3277+AVSxmPSFSILGSDVR	m:Oxidized methionine	1580.79	29	2	Plasma	16.73											0.536	0.279			1.054		3.15		0.358	1.281
H	MTD000220	Apolipoprotein B-100	P04114	3277+AVSxmPSFSILGSDVR	m:Oxidized methionine	1580.79	29	3	Plasma	16.73																	1.511
H	MTD000220	Apolipoprotein B-100	P04114	3292+VPSYTLILPSLELPVLHVPR	none	2242.31	32	2	Plasma	23.32
H	MTD000220	Apolipoprotein B-100	P04114	3292+VPSYTLILPSLELPVLHVPR	none	2242.31	32	3	Plasma	23.32		0.449			0.284					0.352	0.377	0.02	0.366	0.397	0.18	0.282	0.289	0.264	0.535	0.163
H	MTD000220	Apolipoprotein B-100	P04114	3292+VPSYTLILPSLELPVLHVPR	none	2242.31	32	4	Plasma	23.32											2.684	1.356	1.296	3.07	1	1.802		0.975		2.769
H	MTD000220	Apolipoprotein B-100	P04114	3294+SYTLILPSLELPVLHVPR	none	2046.19	29	3	Plasma	22.9
H	MTD000220	Apolipoprotein B-100	P04114	3296+TLILPSLELPVLHVPR	none	1796.09	26	3	Plasma	22.08											2.175	0.403	1.381		0.98	0.553	1.367	0.716	0.72	1.125
H	MTD000220	Apolipoprotein B-100	P04114	3315+LSLPDFK	none	818.45	9	2	Plasma	15.14		0.756			0.358							0.157	0.904	1.293	0.19		1.117	0.403	0.488	0.459
H	MTD000220	Apolipoprotein B-100	P04114	334+KLTISEQNIQR	none	1328.74	23	2	Plasma	8.93												0.455			0.238	0.59
H	MTD000220	Apolipoprotein B-100	P04114	334+KLTISEQNIQR	none	1328.74	23	3	Plasma	8.93												0.122		0.3	0.164
H	MTD000220	Apolipoprotein B-100	P04114	335+LTISEQNIQR	none	1200.65	23	2	Plasma	10.05	-0.048	0.55	0.264	0.902	0.235		0.297	0.55	0.354	0.568	0.096	0.095	0.146	0.179	0.115	0.522	0.136	0.103	0.094	0.103
H	MTD000220	Apolipoprotein B-100	P04114	335+LTISEQNIQR	none	1200.65	23	3	Plasma	10.05												5.915			7.024
H	MTD000220	Apolipoprotein B-100	P04114	3366+LLSSSSSVIDALQYK	none	1609.86	27	2	Plasma	17.01												0.298	2.677	1.948	0.825
H	MTD000220	Apolipoprotein B-100	P04114	3366+LLSSSSSVIDALQYK	none	1609.86	27	3	Plasma	17.01												0.761		4.384	1.019				1.481	0.697
H	MTD000220	Apolipoprotein B-100	P04114	3395+LATALSLSNK	none	1016.59	18	2	Plasma	11.26	0.218	0.585	0.751		0.645			0.775	0.811	0.666	0.08	0.03	0.174	0.38	0.149	0.332	0.231	0.139	0.085	0.105
H	MTD000220	Apolipoprotein B-100	P04114	3420+NMEVSVATTTK	none	1179.58	16	2	Plasma	9.02										0.318	1.285	0.467	1.266	1.04	0.354	0.618	0.386	0.661	0.604	0.036
H	MTD000220	Apolipoprotein B-100	P04114	3431+AQIPILR	none	809.51	17	2	Plasma	12.9		0.451									0.717	0.142	0.651	0.845	0.286	0.515	0.412	0.4	0.739	0.567
H	MTD000220	Apolipoprotein B-100	P04114	3450+SKPTVSSSMEFK	none	1326.65	20	2	Plasma	9.03
H	MTD000220	Apolipoprotein B-100	P04114	3450+SKPTVSSSxmEFK	m:Oxidized methionine	1342.64	20	3	Plasma	6.6		0.569										0.137	1.434			5.069			0.562
H	MTD000220	Apolipoprotein B-100	P04114	3481+LSLESLTSY	none	1011.51	14	2	Plasma	18.79
H	MTD000220	Apolipoprotein B-100	P04114	3481+LSLESLTSY	none	1011.51	14	3	Plasma	18.79
H	MTD000220	Apolipoprotein B-100	P04114	3481+LSLESLTSYFSIESSTK	none	1890.95	28	2	Plasma	22.17												0.538		1.173	0.702
H	MTD000220	Apolipoprotein B-100	P04114	3481+LSLESLTSYFSIESSTK	none	1890.95	28	3	Plasma	22.17											12.795		2.286	5.009	3.189	5.506				1.681
H	MTD000220	Apolipoprotein B-100	P04114	3508+EYSGTIASEANTYLNSK	none	1846.86	33	2	Plasma	14.15													3.362
H	MTD000220	Apolipoprotein B-100	P04114	3508+EYSGTIASEANTYLNSK	none	1846.86	33	3	Plasma	14.15												0.221
H	MTD000220	Apolipoprotein B-100	P04114	3538+IDDIWNLEVK	none	1243.64	13	2	Plasma	17.8											1.709	0.317			0.64		0.887	0.791		0.374
H	MTD000220	Apolipoprotein B-100	P04114	3548+ENFAGEATLQR	none	1234.59	28	2	Plasma	10.15		0.451	0.023	0.943	0.417		0.506		0.554	0.777	0.286	0.07	0.033	0.049	0.071	0.122	0.121	0.37	0.039	0.172
H	MTD000220	Apolipoprotein B-100	P04114	3548+ENFAGEATLQR	none	1234.59	28	3	Plasma	10.15												1.392	5.212		2.32	4.25			1.666
H	MTD000220	Apolipoprotein B-100	P04114	3559+IYSLWEHSTK	none	1262.63	15	2	Plasma	12.16												2.526	5.281		2.969	9.177		5.123		4.529
H	MTD000220	Apolipoprotein B-100	P04114	3559+IYSLWEHSTK	none	1262.63	15	3	Plasma	12.16												2.185			2.445
H	MTD000220	Apolipoprotein B-100	P04114	3569+NHLQLEGLFFTNGEHTSK	none	2071.01	31	3	Plasma	16.13												0.438	0.691	1.502	0.413	1.313	1.608	0.654		1.183
H	MTD000220	Apolipoprotein B-100	P04114	3569+NHLQLEGLFFTNGEHTSK	none	2071.01	31	4	Plasma	16.13					0.724						1.795	0.682	1.321		0.164	0.623	1.362	0.563	1.381	0.417
H	MTD000220	Apolipoprotein B-100	P04114	3587+ATLELSPWQM	none	1174.57	20	2	Plasma	20.11											1.452	0.33	2.56	2.502	0.843	1.682	2.37	0.807	1.307	0.936
H	MTD000220	Apolipoprotein B-100	P04114	3604+ASQPSSFHDFPDLGQEVALNANTK	none	2572.22	53	3	Plasma	16.23											1.135	0.459	1.181		0.43	0.806	0.522	1.43	0.382	0.334
H	MTD000220	Apolipoprotein B-100	P04114	3604+ASQPSSFHDFPDLGQEVALNANTK	none	2572.22	53	4	Plasma	16.23																				1.686
H	MTD000220	Apolipoprotein B-100	P04114	3639+IHSGSFQSQVELSNDQEK	none	2031.95	42	2	Plasma	9.84
H	MTD000220	Apolipoprotein B-100	P04114	3639+IHSGSFQSQVELSNDQEK	none	2031.95	42	3	Plasma	9.84		0.465			0.587				0.795	0.807	0.271	0.11	0.413	0.365	0.026	0.221	0.211	0.275	0.046	0.09
H	MTD000220	Apolipoprotein B-100	P04114	3657+AHLDIAGSLEGHLR	none	1487.78	33	2	Plasma	13.74												0.683	0.449					1.419
H	MTD000220	Apolipoprotein B-100	P04114	3657+AHLDIAGSLEGHLR	none	1487.78	33	3	Plasma	13.74		0.687			0.646	0.605	0.611		0.931	0.681	0.366	0.133	0.229	0.226	0.063	0.078	0.101	0.235	0.092	0.091
H	MTD000220	Apolipoprotein B-100	P04114	3657+AHLDIAGSLEGHLR	none	1487.78	33	4	Plasma	13.74		0.581	0.468	1.028	0.534		0.588	0.786		0.684	0.548	0.024	0.169	0.144	0.047	0.238	0.092	0.02	0.248	0.042
H	MTD000220	Apolipoprotein B-100	P04114	3663+GSLEGHLR	none	867.46	18	2	Plasma	13.67												3.171			3.545
H	MTD000220	Apolipoprotein B-100	P04114	3674+NIILPVYDK	none	1073.61	10	2	Plasma	14.92
H	MTD000220	Apolipoprotein B-100	P04114	3683+SLWDFLK	none	907.48	7	2	Plasma	21.14													2.587		0.533	1.929	1.948	1.388	2.227	0.574
H	MTD000220	Apolipoprotein B-100	P04114	3690+LDVTTSIGR	none	960.52	13	2	Plasma	10.62											1.271	0.28	1.152	0.763	0.382	1.111	0.539	0.52	0.502	0.779
H	MTD000220	Apolipoprotein B-100	P04114	3704+VSTAFVYTK	none	1014.54	9	2	Plasma	10.81					0.611				1.046			0.295	0.614		0.063	0.311	0.705	0.369	0.049	0.213
H	MTD000220	Apolipoprotein B-100	P04114	3713+NPNGYSFSIPVK	none	1321.67	19	2	Plasma	14.63												2.416
H	MTD000220	Apolipoprotein B-100	P04114	3730+FIIPGLK	none	786.5	8	2	Plasma	16.9		0.348										0.069	0.187	0.223	0.061		0.066		0.162
H	MTD000220	Apolipoprotein B-100	P04114	3737+LNDLNSVLVMPTFHVPF	none	1942	22	2	Plasma	23.74														1.276	0.471
H	MTD000220	Apolipoprotein B-100	P04114	3737+LNDLNSVLVMPTFHVPF	none	1942	22	3	Plasma	23.74												3.23	6.767		4.619					4.969
H	MTD000220	Apolipoprotein B-100	P04114	3737+LNDLNSVLVMPTFHVPFTDLQVPSCK	C:Carbamidomethylation,	2970.5	36	3	Plasma	22.49											9.451	1.279						3.037
H	MTD000220	Apolipoprotein B-100	P04114	3737+LNDLNSVLVMPTFHVPFTDLQVPSCK	C:Carbamidomethylation,	2970.5	36	4	Plasma	22.49
H	MTD000220	Apolipoprotein B-100	P04114	3737+LNDLNSVLVxmPTFHVPFTDLQVPSCK	C:Carbamidomethylation,m:Oxidized methionine	2986.49	36	3	Plasma	20.78																		4.963
H	MTD000220	Apolipoprotein B-100	P04114	3776+TSSFALNLPTLPEVK	none	1615.88	24	2	Plasma	19.97		0.77			0.638						0.506	0.067	0.57		0.076		0.39	0.422	0.296	1.06
H	MTD000220	Apolipoprotein B-100	P04114	3776+TSSFALNLPTLPEVK	none	1615.88	24	3	Plasma	19.97
H	MTD000220	Apolipoprotein B-100	P04114	3780+ALNLPTLPEVK	none	1193.7	18	2	Plasma	17.47												0.745			0.377	5.577		1.867
H	MTD000220	Apolipoprotein B-100	P04114	3791+FPEVDVLTK	none	1046.56	11	2	Plasma	15											2.421	0.252	0.802		0.525	2.206	1.218	1.394	0.61	1.31
H	MTD000220	Apolipoprotein B-100	P04114	3830+SVSDGIAALDLNAVANK	none	1656.87	35	2	Plasma	16.86		0.64			0.564					0.947	0.417	0.126	0.213		0.037	0.385	0.574	0.219	0.275	0.075
H	MTD000220	Apolipoprotein B-100	P04114	3830+SVSDGIAALDLNAVANK	none	1656.87	35	3	Plasma	16.86											1.072	0.479	1.065	1.778	0.348	1.625	0.932	0.978	0.919	0.445
H	MTD000220	Apolipoprotein B-100	P04114	3847+IADFELPTIIVPEQTIEIPSIK	none	2465.37	40	2	Plasma	23.58													0.333		1.742
H	MTD000220	Apolipoprotein B-100	P04114	3847+IADFELPTIIVPEQTIEIPSIK	none	2465.37	40	3	Plasma	23.58											0.416	0.369	0.38	0.67		0.309	1.39	0.506	0.751	0.256
H	MTD000220	Apolipoprotein B-100	P04114	3869+FSVPAGIVIPSF	none	1232.68	20	2	Plasma	23.92													4.341		3.155			5.513
H	MTD000220	Apolipoprotein B-100	P04114	3869+FSVPAGIVIPSFQAL	none	1544.86	29	2	Plasma	24.77				0.728							0.474	0.239	0.313	0.17	0.302	0.792	1.397	1.233	0.593	0.234
H	MTD000220	Apolipoprotein B-100	P04114	3869+FSVPAGIVIPSFQALTAR	none	1873.05	36	2	Plasma	22.44											0.207	0.803	0.225	0.527	0.284	1.999	0.918	0.5		0.229
H	MTD000220	Apolipoprotein B-100	P04114	3869+FSVPAGIVIPSFQALTAR	none	1873.05	36	3	Plasma	22.44								0.646			0.338	0.214	0.357	0.547	0.223	0.37	0.503	0.152	0.385	0.213
H	MTD000220	Apolipoprotein B-100	P04114	3936+IEDGTLASK	none	932.48	17	2	Plasma	3.38											3.333							3.975		1.332
H	MTD000220	Apolipoprotein B-100	P04114	3980+SPAFTDLHLR	none	1155.6	19	2	Plasma	13.16											3.659	0.774	1.917	3.948	0.94	3.365		1.631	2.185
H	MTD000220	Apolipoprotein B-100	P04114	3980+SPAFTDLHLR	none	1155.6	19	3	Plasma	13.16											1.441	0.313	0.587	1.43	0.43	1.402		1.387	0.884	0.573
H	MTD000220	Apolipoprotein B-100	P04114	3981+PAFTDLHLR	none	1068.57	17	2	Plasma	12.99
H	MTD000220	Apolipoprotein B-100	P04114	3981+PAFTDLHLR	none	1068.57	17	3	Plasma	12.99											24.401	6.715		17.812	6.826		14.897	15.465	14.929	10.989
H	MTD000220	Apolipoprotein B-100	P04114	3982+AFTDLHLR	none	971.52	14	2	Plasma	13.3												1.498					5.114			2.93
H	MTD000220	Apolipoprotein B-100	P04114	3996+GISTSAASPAVGTVGMDMDEDDDFSK	none	2602.1	50	2	Plasma	15.52											0.963	0.334	0.769					2.156
H	MTD000220	Apolipoprotein B-100	P04114	3996+GISTSAASPAVGTVGMDMDEDDDFSK	none	2602.1	50	3	Plasma	15.52												1.024		0.465	0.587	2.407	1.492	1.443	1.036	0.79
H	MTD000220	Apolipoprotein B-100	P04114	4022+WNFYYSPQSSPDK	none	1617.71	23	2	Plasma	14.91												0.827			1.12		2.158
H	MTD000220	Apolipoprotein B-100	P04114	4022+WNFYYSPQSSPDKK	none	1745.8	23	2	Plasma	13.71																		1.143
H	MTD000220	Apolipoprotein B-100	P04114	4022+WNFYYSPQSSPDKK	none	1745.8	23	3	Plasma	13.71
H	MTD000220	Apolipoprotein B-100	P04114	4056+VNWEEEAASGLLTSLK	none	1745.88	32	2	Plasma	20.71		0.748						1.02		0.764	0.395	0.17	0.237			0.547	0.437	0.032		0.089
H	MTD000220	Apolipoprotein B-100	P04114	4056+VNWEEEAASGLLTSLK	none	1745.88	32	3	Plasma	20.71		0.782	0.839		0.626			0.814		0.891	0.292	0.101	0.197		0.019	0.363	4.577	0.087	0.218	0.084
H	MTD000220	Apolipoprotein B-100	P04114	4077+ATGVLYDYVNK	none	1241.63	13	2	Plasma	13.25											1.218	0.597	0.358		0.303	1.158	0.735	0.757	0.797	0.524
H	MTD000220	Apolipoprotein B-100	P04114	4077+ATGVLYDYVNK	none	1241.63	13	3	Plasma	13.25
H	MTD000220	Apolipoprotein B-100	P04114	4088+YHWEHTGLTLR	none	1411.7	17	2	Plasma	11.87
H	MTD000220	Apolipoprotein B-100	P04114	4088+YHWEHTGLTLR	none	1411.7	17	3	Plasma	11.87												0.323	0.773	0.505	0.544	0.71	0.275	0.202	0.427	0.24
H	MTD000220	Apolipoprotein B-100	P04114	4088+YHWEHTGLTLR	none	1411.7	17	4	Plasma	11.87		0.504		1.145	0.709				0.865			0.067	0.421	0.153	0.034	0.662	0.285	0.286	0.115	0.232
H	MTD000220	Apolipoprotein B-100	P04114	4106+RNLQNNAEWVYQGAIR	none	1930.98	37	3	Plasma	13.87																		2.4
H	MTD000220	Apolipoprotein B-100	P04114	4107+NLQNNAEWVYQGAIR	none	1774.87	34	2	Plasma	15.48										1.234		0.387	0.422		0.69	1.581				0.179
H	MTD000220	Apolipoprotein B-100	P04114	4107+NLQNNAEWVYQGAIR	none	1774.87	34	3	Plasma	15.48			1.014		0.89				0.854	0.746	0.857	0.214	0.137	0.258	0.07	0.404	0.448	0.364	0.127	0.195
H	MTD000220	Apolipoprotein B-100	P04114	4122+QIDDIDVR	none	972.49	16	2	Plasma	9.92					0.813				1.321		0.855	0.237	0.443		0.042	1.453	0.681	1.035	0.055	0.454
H	MTD000220	Apolipoprotein B-100	P04114	4133+AASGTTGTYQEWK	none	1398.64	24	2	Plasma	9.31		0.801	0.711		0.741				1.183	0.549	0.578	0.11	0.009		0.091	0.41	0.56	0.645	0.154	0.084
H	MTD000220	Apolipoprotein B-100	P04114	4133+AASGTTGTYQEWK	none	1398.64	24	3	Plasma	9.31												9.067				28.107	15.665
H	MTD000220	Apolipoprotein B-100	P04114	414+LVALIPEPSAQQLR	none	1533.89	34	2	Plasma	16.7											1.137	0.201		0.35	0.428	2.454		0.715
H	MTD000220	Apolipoprotein B-100	P04114	414+LVALIPEPSAQQLR	none	1533.89	34	3	Plasma	16.7												0.331						0.811	0.782	0.356
H	MTD000220	Apolipoprotein B-100	P04114	4146+DKAQNLYQELLTQEGQASFQGLK	none	2608.31	51	3	Plasma	18.89											0.843		1.25	1.414	0.716			0.601		0.606
H	MTD000220	Apolipoprotein B-100	P04114	4146+DKAQNLYQELLTQEGQASFQGLK	none	2608.31	51	4	Plasma	18.89
H	MTD000220	Apolipoprotein B-100	P04114	4148+AQNLYQELLTQEGQASFQGLK	none	2365.19	48	2	Plasma	20.09	0.443				0.492						0.126		0.247		0.174					2.621
H	MTD000220	Apolipoprotein B-100	P04114	4148+AQNLYQELLTQEGQASFQGLK	none	2365.19	48	3	Plasma	20.09					0.578						0.232	0.201	0.344	0.714	0.163	0.623	0.527	0.432	0.399	0.224
H	MTD000220	Apolipoprotein B-100	P04114	4169+DNVFDGLVR	none	1033.52	13	2	Plasma	15.92											5.891	1.602			1.862			3.812
H	MTD000220	Apolipoprotein B-100	P04114	4178+VTQEFHMK	none	1018.49	14	2	Plasma	7.5					0.216							0.213	3.336	5.06	0.022		0.974		1.073	1.362
H	MTD000220	Apolipoprotein B-100	P04114	4178+VTQEFHMK	none	1018.49	14	3	Plasma	7.5		0.84				1.229			0.849		0.621	0.141	0.595		0.371	0.085	0.559		0.167	0.204
H	MTD000220	Apolipoprotein B-100	P04114	4178+VTQEFHxmK	m:Oxidized methionine	1034.49	14	2	Plasma	3.15
H	MTD000220	Apolipoprotein B-100	P04114	4178+VTQEFHxmK	m:Oxidized methionine	1034.49	14	3	Plasma	3.15
H	MTD000220	Apolipoprotein B-100	P04114	4202+FQFPGKPGIY	none	1152.6	16	2	Plasma	16.41											1.984	0.612	4.276	4.613	0.959			1.851	2.087	1.349
H	MTD000220	Apolipoprotein B-100	P04114	4202+FQFPGKPGIYTR	none	1409.75	19	2	Plasma	13.28												1.163
H	MTD000220	Apolipoprotein B-100	P04114	4202+FQFPGKPGIYTR	none	1409.75	19	3	Plasma	13.28		0.764		0.894	0.523					0.627	0.48	0.167	0.585	0.144	0.061	0.36	0.23	0.29	0.275	0.172
H	MTD000220	Apolipoprotein B-100	P04114	4214+EELCTMFIR	C:Carbamidomethylation,	1197.55	16	2	Plasma	15.97															1.158
H	MTD000220	Apolipoprotein B-100	P04114	4223+EVGTVLSQVY	none	1093.57	15	2	Plasma	16.53
H	MTD000220	Apolipoprotein B-100	P04114	4223+EVGTVLSQVYSK	none	1308.69	19	2	Plasma	13.66		0.525				0.807	0.65			0.935	0.807	0.143	0.636	0.551	0.248	0.154	0.083	0.261	0.334	0.152
H	MTD000220	Apolipoprotein B-100	P04114	4223+EVGTVLSQVYSK	none	1308.69	19	3	Plasma	13.66
H	MTD000220	Apolipoprotein B-100	P04114	4262+LIDVISMYR	none	1108.59	13	2	Plasma	17.41											0.957	0.272	0.541	1.092	0.318			0.432	0.798
H	MTD000220	Apolipoprotein B-100	P04114	4262+LIDVISxmYR	m:Oxidized methionine	1124.59	13	2	Plasma	14.27												0.656
H	MTD000220	Apolipoprotein B-100	P04114	4279+EAQEVFK	none	849.42	17	2	Plasma	5.92															0.132			4.1	1.15
H	MTD000220	Apolipoprotein B-100	P04114	428+EIFNMAR	none	879.43	16	2	Plasma	11.78
H	MTD000220	Apolipoprotein B-100	P04114	428+EIFNxmAR	m:Oxidized methionine	895.42	16	2	Plasma	8.52												2.961	0.942		4.273
H	MTD000220	Apolipoprotein B-100	P04114	4306+IFQLIEDNIK	none	1231.68	16	2	Plasma	17.26																	5.106
H	MTD000220	Apolipoprotein B-100	P04114	4359+FNEFIQNELQEASQELQQIHQY	none	2735.28	57	3	Plasma	22.9																				2.055
H	MTD000220	Apolipoprotein B-100	P04114	4386+EEYFDPSIVGWTVK	none	1668.8	21	2	Plasma	19.4												0.041			0.406
H	MTD000220	Apolipoprotein B-100	P04114	4386+EEYFDPSIVGWTVK	none	1668.8	21	3	Plasma	19.4
H	MTD000220	Apolipoprotein B-100	P04114	440+ATLYALSHAVNNYHK	none	1700.86	27	3	Plasma	11.82		0.709	0.604	1.006	0.498	0.743		0.935	0.788		0.776	0.067	0.134	0.131	0.16	0.185	0.324	0.199	0.165	0.202
H	MTD000220	Apolipoprotein B-100	P04114	440+ATLYALSHAVNNYHK	none	1700.86	27	4	Plasma	11.82		0.443							0.719			0.164	0.258	0.238	0.236	0.556	0.421	0.474	0.174	0.311
H	MTD000220	Apolipoprotein B-100	P04114	4400+YYELEEK	none	972.44	14	2	Plasma	9.9											4.646	1.287			0.627			1.372
H	MTD000220	Apolipoprotein B-100	P04114	4413+NLLVALK	none	769.51	9	2	Plasma	14.62												0.632			0.563	1.657	1.86	0.693	2.931	1.259
H	MTD000220	Apolipoprotein B-100	P04114	4433+TSQLSSQVEQFLHR	none	1658.84	32	2	Plasma	16.65											7.062
H	MTD000220	Apolipoprotein B-100	P04114	4433+TSQLSSQVEQFLHR	none	1658.84	32	3	Plasma	16.65																		1.269
H	MTD000220	Apolipoprotein B-100	P04114	4433+TSQLSSQVEQFLHR	none	1658.84	32	4	Plasma	16.65
H	MTD000220	Apolipoprotein B-100	P04114	444+ALSHAVNNYHK	none	1252.63	22	2	Plasma	3.85															1.905
H	MTD000220	Apolipoprotein B-100	P04114	444+ALSHAVNNYHK	none	1252.63	22	3	Plasma	3.85												0.085
H	MTD000220	Apolipoprotein B-100	P04114	444+ALSHAVNNYHK	none	1252.63	22	4	Plasma	3.85												0.221
H	MTD000220	Apolipoprotein B-100	P04114	4447+NIQEYLSILTDPDGK	none	1704.86	25	2	Plasma	21.03											0.59	0.455	0.215		0.69		1.197	1.324		0.234
H	MTD000220	Apolipoprotein B-100	P04114	4447+NIQEYLSILTDPDGK	none	1704.86	25	3	Plasma	21.03											5.983	1.914	1.441	3.89	1.488	1.654	3.954	1.757	2.329	0.91
H	MTD000220	Apolipoprotein B-100	P04114	4452+LSILTDPDGK	none	1057.57	14	2	Plasma	12.68																	1.052
H	MTD000220	Apolipoprotein B-100	P04114	4452+LSILTDPDGK	none	1057.57	14	3	Plasma	12.68									1.272										0.119
H	MTD000220	Apolipoprotein B-100	P04114	4466+IAELSATAQEIIK	none	1385.78	31	2	Plasma	15.37		0.645		1.263	0.561		0.415		0.663	0.648	0.322	0.088	0.232	0.078	0.082	0.334	0.158	0.247	0.117	0.198
H	MTD000220	Apolipoprotein B-100	P04114	4466+IAELSATAQEIIK	none	1385.78	31	3	Plasma	15.37		0.859			1.006				1.222		0.265	0.173	0.965		0.19		0.476	0.434	0.155	0.019
H	MTD000220	Apolipoprotein B-100	P04114	4486+KIISDYHQQFR	none	1433.74	22	3	Plasma	8.45		0.33	0.398	1.041	0.323		0.561				0.417	0.065	0.199	0.144	0.186	0.235	0.119	0.238	0.263	0.271
H	MTD000220	Apolipoprotein B-100	P04114	4486+KIISDYHQQFR	none	1433.74	22	4	Plasma	8.45												0.498	1.629	0.849	0.262	0.98	0.724	0.775	0.482	0.653
H	MTD000220	Apolipoprotein B-100	P04114	4487+IISDYHQQFR	none	1305.65	21	2	Plasma	9.06		0.687		0.89							1.819	0.119	0.746	0.185	0.321	0.508			0.512	0.449
H	MTD000220	Apolipoprotein B-100	P04114	4487+IISDYHQQFR	none	1305.65	21	3	Plasma	9.06											4.141	0.799	2.542	1.672	1.649	3.21	1.882	1.917	2.215	1.713
H	MTD000220	Apolipoprotein B-100	P04114	4488+ISDYHQQFR	none	1192.56	20	2	Plasma	8.35												0.619	4.357	4.018	0.311	3.087	1.282	0.788		0.515
H	MTD000220	Apolipoprotein B-100	P04114	4499+LQDFSDQLSDYYEK	none	1749.77	26	2	Plasma	15.04		0.867										0.148							1.387	1.586
H	MTD000220	Apolipoprotein B-100	P04114	4499+LQDFSDQLSDYYEK	none	1749.77	26	3	Plasma	15.04												3.828		11.271
H	MTD000220	Apolipoprotein B-100	P04114	4520+LIDLSIQNYHTF	none	1462.75	17	2	Plasma	18.22												0.753			5.783		0.575			1.391
H	MTD000220	Apolipoprotein B-100	P04114	4532+LIYITELLK	none	1104.68	9	2	Plasma	20.91													2.631		2.267	11.557	10.311	4.618		1.71
H	MTD000220	Apolipoprotein B-100	P04114	4542+LQSTTVMNPYMK	none	1411.68	16	2	Plasma	11.78											6.301				5.351
H	MTD000220	Apolipoprotein B-100	P04114	4542+LQSTTVMNPYMK	none	1411.68	16	3	Plasma	11.78												1.04			1.673			2.687	1.915	2.162
H	MTD000220	Apolipoprotein B-100	P04114	4542+LQSTTVMNPYMK	none	1411.68	16	4	Plasma	11.78												0.816		2.121	1.249	3.124	2.269	2.605	1.966	2.041
H	MTD000220	Apolipoprotein B-100	P04114	455+TNPTGTQELLDIANY	none	1648.79	25	3	Plasma	19.95
H	MTD000220	Apolipoprotein B-100	P04114	4554+LAPGELTIIL	none	1038.63	17	2	Plasma	23.12					0.666		0.68			0.605	0.901	0.301	0.398	0.222	0.08	0.262	0.173	0.372	0.291	0.187
H	MTD000220	Apolipoprotein B-100	P04114	491+VIGNMGQTMEQLTPELK	none	1887.94	30	2	Plasma	17.22												0.22	0.404		0.358			0.45		0.361
H	MTD000220	Apolipoprotein B-100	P04114	491+VIGNMGQTMEQLTPELK	none	1887.94	30	3	Plasma	17.22											2.628	0.649	1.804	1.632	0.379	1.488	1.153	1.055	0.924	0.716
H	MTD000220	Apolipoprotein B-100	P04114	491+VIGNMGQTxmEQLTPELK	m:Oxidized methionine	1903.94	30	2	Plasma	14.22												1.404	0.718	2.31						0.439
H	MTD000220	Apolipoprotein B-100	P04114	491+VIGNxmGQTxmEQLTPELK	m:Oxidized methionine	1919.93	30	2	Plasma	12.42											2.658							3.887
H	MTD000220	Apolipoprotein B-100	P04114	491+VIGNxmGQTxmEQLTPELK	m:Oxidized methionine	1919.93	30	3	Plasma	12.42												0.534			0.886	2.092	0.917	1.437	0.838	2.321
H	MTD000220	Apolipoprotein B-100	P04114	495+MGQTMEQLTPELK	none	1504.73	25	2	Plasma	13.72		0.6									0.745	0.07	1.081	3.084	0.869	1.527	1.981	0.389	2.251	0.636
H	MTD000220	Apolipoprotein B-100	P04114	51+KYTYNYEAESSSGVPGTADSR	none	2281.01	43	3	Plasma	9.68					0.668						0.259	0.29	0.236	0.339	0.145	0.876	0.24	0.362	0.363	0.292
H	MTD000220	Apolipoprotein B-100	P04114	513+CVQSTKPSLMIQK	C:Carbamidomethylation,	1518.79	22	2	Plasma	9.47														1.081		4.56
H	MTD000220	Apolipoprotein B-100	P04114	513+CVQSTKPSLMIQK	C:Carbamidomethylation,	1518.79	22	3	Plasma	9.47												0.664	0.703		0.246			0.462	5.289	0.473
H	MTD000220	Apolipoprotein B-100	P04114	519+PSLMIQK	none	815.46	12	2	Plasma	9.88
H	MTD000220	Apolipoprotein B-100	P04114	52+YTYNYEAESSSGVPGTADSR	none	2152.92	42	2	Plasma	10.74											2.301							0.858
H	MTD000220	Apolipoprotein B-100	P04114	52+YTYNYEAESSSGVPGTADSR	none	2152.92	42	3	Plasma	10.74		0.722						0.992			0.659	0.116	2.222		0.594	1.823	0.475	0.048	0.318	1.263
H	MTD000220	Apolipoprotein B-100	P04114	526+AAIQALR	none	741.45	21	2	Plasma	8.53		0.858			0.709						4.664	0.169	0.963		0.181	1.306		0.497	0.6	0.384
H	MTD000220	Apolipoprotein B-100	P04114	538+DKDQEVLLQTFLDDASPGDK	none	2233.07	37	3	Plasma	20.29
H	MTD000220	Apolipoprotein B-100	P04114	538+DKDQEVLLQTFLDDASPGDK	none	2233.07	37	4	Plasma	20.29
H	MTD000220	Apolipoprotein B-100	P04114	538+DKDQEVLLQTFLDDASPGDKR	none	2389.18	40	3	Plasma	19.01
H	MTD000220	Apolipoprotein B-100	P04114	538+DKDQEVLLQTFLDDASPGDKR	none	2389.18	40	4	Plasma	19.01					0.213	0.98						0.316	0.619	0.544	0.146	0.173	0.235	0.289	0.263	0.387
H	MTD000220	Apolipoprotein B-100	P04114	559+LAAYLMLMR	none	1080.58	16	2	Plasma	18.85											0.51	0.214	0.45	0.658	0.298				0.384
H	MTD000220	Apolipoprotein B-100	P04114	559+LAAYLMLxmR	m:Oxidized methionine	1096.58	16	2	Plasma	16.4											3.626			2.027			3.847	1.702
H	MTD000220	Apolipoprotein B-100	P04114	559+LAAYLxmLxmR	m:Oxidized methionine	1112.57	16	2	Plasma	13.17
H	MTD000220	Apolipoprotein B-100	P04114	577+IVQILPWEQNEQVK	none	1722.93	29	2	Plasma	17.47		0.689									0.532	0.115	0.306	0.229	0.438	1.298	0.522	0.733	0.824	0.22
H	MTD000220	Apolipoprotein B-100	P04114	577+IVQILPWEQNEQVK	none	1722.93	29	3	Plasma	17.47											0.478	0.376	1.412	1.397	0.431	1.082	1.132	0.755	0.863	0.493
H	MTD000220	Apolipoprotein B-100	P04114	591+NFVASHIAN	none	971.48	19	2	Plasma	9.42												1.081
H	MTD000220	Apolipoprotein B-100	P04114	591+NFVASHIANILNSEELDIQDLK	none	2482.27	44	3	Plasma	21.02												1.697	2.573		1.509			0.211		0.387
H	MTD000220	Apolipoprotein B-100	P04114	591+NFVASHIANILNSEELDIQDLKK	none	2610.37	44	3	Plasma	19.68													2.635		0.784	3.514		0.49		1.954
H	MTD000220	Apolipoprotein B-100	P04114	591+NFVASHIANILNSEELDIQDLKK	none	2610.37	44	4	Plasma	19.68											3.103		0.6		0.614	1.538		0.311	1.455	0.429
H	MTD000220	Apolipoprotein B-100	P04114	597+IANILNSEELDIQDLK	none	1826.96	31	2	Plasma	18.94																		0.38
H	MTD000220	Apolipoprotein B-100	P04114	597+IANILNSEELDIQDLKK	none	1955.06	32	3	Plasma	17.52		1.023								1.076		0.114			0.617	0.662	1.259	0.492		0.12
H	MTD000220	Apolipoprotein B-100	P04114	600+ILNSEELDIQDLK	none	1528.8	24	2	Plasma	15.95											5.381	0.432	1.117		0.353	1.604	2.758	0.649	2.262	0.766
H	MTD000220	Apolipoprotein B-100	P04114	621+ESQLPTVMDFR	none	1321.63	21	2	Plasma	16.12															1.738	5.196		1.727		1.314
H	MTD000220	Apolipoprotein B-100	P04114	621+ESQLPTVMDFR	none	1321.63	21	3	Plasma	16.12
H	MTD000220	Apolipoprotein B-100	P04114	621+ESQLPTVxmDFR	m:Oxidized methionine	1337.63	21	2	Plasma	13.5
H	MTD000220	Apolipoprotein B-100	P04114	642+SVSLPSLDPASAK	none	1270.68	28	2	Plasma	13.98	-0.108	0.274			0.148		0.133	0.275		0.325	0.125	0.181		0.566	0.171	0.293	0.039	0.077	0.321	0.136
H	MTD000220	Apolipoprotein B-100	P04114	655+IEGNLIFDPNNYLPK	none	1745.9	23	2	Plasma	20.32								0.625		0.409		0.33	0.398			0.614	0.557	0.085		0.162
H	MTD000220	Apolipoprotein B-100	P04114	655+IEGNLIFDPNNYLPK	none	1745.9	23	3	Plasma	20.32								0.331		0.588		0.259	0.327			0.561	0.555	0.133	0.32	0.164
H	MTD000220	Apolipoprotein B-100	P04114	659+LIFDPNNYLPK	none	1332.71	14	2	Plasma	18.32
H	MTD000220	Apolipoprotein B-100	P04114	681+GFASADLIEIGLEGK	none	1518.79	31	2	Plasma	19.55													0.592							0.925
H	MTD000220	Apolipoprotein B-100	P04114	681+GFASADLIEIGLEGK	none	1518.79	31	3	Plasma	19.55											2.658	0.775			0.716			1.334
H	MTD000220	Apolipoprotein B-100	P04114	683+ASADLIEIGLEGK	none	1314.7	28	2	Plasma	16.61												0.258			0.33
H	MTD000220	Apolipoprotein B-100	P04114	696+GFEPTLEALFGK	none	1307.68	21	2	Plasma	20.9		0.868						0.244				0.172	0.5		0.228	0.5	0.597	0.107		0.281
H	MTD000220	Apolipoprotein B-100	P04114	696+GFEPTLEALFGK	none	1307.68	21	3	Plasma	20.9
H	MTD000220	Apolipoprotein B-100	P04114	696+GFEPTLEALFGK	none	1307.68	21	4	Plasma	20.9
H	MTD000220	Apolipoprotein B-100	P04114	708+QGFFPDSVNK	none	1137.55	17	2	Plasma	12.71											2.254	0.652			0.968	2.781	1.903	1.947		1.563
H	MTD000220	Apolipoprotein B-100	P04114	718+ALYWVNGQVPDGVSK	none	1631.83	24	2	Plasma	15.44
H	MTD000220	Apolipoprotein B-100	P04114	718+ALYWVNGQVPDGVSK	none	1631.83	24	3	Plasma	15.44
H	MTD000220	Apolipoprotein B-100	P04114	733+VLVDHFGY	none	948.47	9	2	Plasma	14.33																		16.948
H	MTD000220	Apolipoprotein B-100	P04114	733+VLVDHFGYTK	none	1177.61	10	2	Plasma	11.01											3.993	0.929			1.34	4.672	3.125	3.741	3.779	2.247
H	MTD000220	Apolipoprotein B-100	P04114	733+VLVDHFGYTK	none	1177.61	10	3	Plasma	11.01								1.085		0.955		0.157	0.34	0.408	0.299	0.721		0.055	0.536	0.112
H	MTD000220	Apolipoprotein B-100	P04114	743+DDKHEQDMVNGIMLSVEK	none	2086.97	33	3	Plasma	15.97					0.996						1.646	0.27			0.095	2.049	1.542	0.965		1.263
H	MTD000220	Apolipoprotein B-100	P04114	743+DDKHEQDMVNGIMLSVEK	none	2086.97	33	4	Plasma	15.97												0.617	2.386			2.397
H	MTD000220	Apolipoprotein B-100	P04114	779+ILGEELGFASLHDLQLLGK	none	2052.13	35	2	Plasma	21.69					0.83								0.285		0.157	0.235
H	MTD000220	Apolipoprotein B-100	P04114	779+ILGEELGFASLHDLQLLGK	none	2052.13	35	3	Plasma	21.69			1.113	1.31	0.873	0.663		0.73	0.878	0.797	0.262	0.259	0.113	0.085	0.088	0.125	0.212	0.098	0.032	0.094
H	MTD000220	Apolipoprotein B-100	P04114	798+LLLMGAR	none	772.46	12	2	Plasma	13.3							0.092					0.385	0.834	0.371	0.068	0.699	0.067	0.218	0.25	0.25
H	MTD000220	Apolipoprotein B-100	P04114	798+LLLxmGAR	m:Oxidized methionine	788.46	12	2	Plasma	10.22												1.505			2.205
H	MTD000220	Apolipoprotein B-100	P04114	80+VELEVPQLCSF	C:Carbamidomethylation,	1319.64	21	2	Plasma	20.38											3.733	0.941			1.109
H	MTD000220	Apolipoprotein B-100	P04114	80+VELEVPQLCSFILK	C:Carbamidomethylation,	1673.91	23	2	Plasma	22.1												0.967			0.285
H	MTD000220	Apolipoprotein B-100	P04114	80+VELEVPQLCSFILK	C:Carbamidomethylation,	1673.91	23	3	Plasma	22.1															0.69
H	MTD000220	Apolipoprotein B-100	P04114	805+TLQGIPQMIGEVIR	none	1553.86	27	2	Plasma	20.93		0.624			0.477			0.512	0.918	0.456	0.962	0.154	0.258	0.367	0.063		0.403	0.035	0.173	0.133
H	MTD000220	Apolipoprotein B-100	P04114	805+TLQGIPQMIGEVIR	none	1553.86	27	3	Plasma	20.93												0.308	0.863		0.492	1.295		0.931		0.346
H	MTD000220	Apolipoprotein B-100	P04114	805+TLQGIPQxmIGEVIR	m:Oxidized methionine	1569.85	27	2	Plasma	17.73												1.448		4.075	1.373	3.235			3.526	2.797
H	MTD000220	Apolipoprotein B-100	P04114	805+TLQGIPQxmIGEVIR	m:Oxidized methionine	1569.85	27	3	Plasma	17.73
H	MTD000220	Apolipoprotein B-100	P04114	823+NDFFLHY	none	954.42	8	2	Plasma	16.6
H	MTD000220	Apolipoprotein B-100	P04114	864+LEVANMQAELVAK	none	1414.75	30	2	Plasma	14.47											1.06	0.366	0.75		0.39	1.582	0.217	0.726	0.439	0.779
H	MTD000220	Apolipoprotein B-100	P04114	864+LEVANMQAELVAK	none	1414.75	30	3	Plasma	14.47												1.043					0.834			0.372
H	MTD000220	Apolipoprotein B-100	P04114	887+MGIIIPDFAR	none	1131.61	18	2	Plasma	18.82												1.97						3.273		1.582
H	MTD000220	Apolipoprotein B-100	P04114	897+SGVQMNTNFFHESGLEAH	none	2003.88	38	3	Plasma	15.05		0.473									0.354	0.129	1.725		0.319		1.294	0.505		0.862
H	MTD000220	Apolipoprotein B-100	P04114	897+SGVQMNTNFFHESGLEAHVALK	none	2415.16	44	4	Plasma	15.95												1.041	0.643		1.23					1.162
H	MTD000220	Apolipoprotein B-100	P04114	897+SGVQxmNTNFFHESGLEAHVALK	m:Oxidized methionine	2431.16	44	3	Plasma	14.76											6.563	1.045	2.066	2.379	1.926				2.008	1.163
H	MTD000220	Apolipoprotein B-100	P04114	897+SGVQxmNTNFFHESGLEAHVALK	m:Oxidized methionine	2431.16	44	4	Plasma	14.76											1.643	0.415	0.411		0.389	1.099	0.702	0.885		0.548
H	MTD000220	Apolipoprotein B-100	P04114	903+TNFFHESGLEAHVALK	none	1798.9	31	3	Plasma	13.9										0.916		0.259	0.475		0.205	1.094	0.503	0.229	0.356	0.144
H	MTD000220	Apolipoprotein B-100	P04114	903+TNFFHESGLEAHVALK	none	1798.9	31	4	Plasma	13.9		0.725			0.545			0.88		0.868	0.622	0.193	0.555	0.342	0.142	0.384	0.512	0.067	0.357	0.171
H	MTD000220	Apolipoprotein B-100	P04114	924+FIIPSPK	none	800.48	11	2	Plasma	13.41											1.585	0.366	5.979	0.808	0.484		1.361	1.297	0.839	1.142
H	MTD000220	Apolipoprotein B-100	P04114	935+LLSGGNTLHLVSTTK	none	1539.86	18	2	Plasma	12.51												1.266			0.459	2.261	0.664	0.205	0.694
H	MTD000220	Apolipoprotein B-100	P04114	935+LLSGGNTLHLVSTTK	none	1539.86	18	3	Plasma	12.51		0.484			0.7		0.766			0.937	0.721	0.162	0.555	0.454	0.046	0.558	0.188	0.279	0.22	0.071
H	MTD000220	Apolipoprotein B-100	P04114	950+TEVIPPLIENR	none	1279.71	22	2	Plasma	15.04		0.491			0.613					0.768	0.349	0.16	0.574	0.28	0.156	0.655	0.365	0.277	0.43	0.148
H	MTD000220	Apolipoprotein B-100	P04114	950+TEVIPPLIENR	none	1279.71	22	3	Plasma	15.04												1.784			1.337
H	MTD000220	Apolipoprotein B-100	P04114	961+QSWSVCK	C:Carbamidomethylation,	893.41	12	2	Plasma	8.2
H	MTD000220	Apolipoprotein E	P02649	19+KVEQAVETEPEPELR	none	1752.89	39	2	Plasma	9.4												0.829
H	MTD000220	Apolipoprotein E	P02649	19+KVEQAVETEPEPELR	none	1752.89	39	3	Plasma	9.4
H	MTD000220	BAH and coiled-coil domain-containing protein 1	Q9P281	2241+LDHEGVTSPK	none	1081.54	18	2	Plasma	7.72															2.209
H	MTD000220	BAH and coiled-coil domain-containing protein 1	Q9P281	2241+LDHEGVTSPK	none	1081.54	18	3	Plasma	7.72												1.051			1.524
H	MTD000220	Coiled-coil domain-containing protein 25	Q86WR0	45+LSSAHVYLR	none	1044.57	18	2	Plasma	8.15		0.134										0.071	0.924	0.364	0.166	0.65	0.342	0.525	0.272	0.258
H	MTD000220	E3 ubiquitin-protein ligase HECTD1	P20848	278+FILPDPK	none	828.47	10	2	Plasma	14.1											11.899	2.129			3.525	14.227	6.893	6.828	5.385	3.677
H	MTD000220	E3 ubiquitin-protein ligase TRIM68	Q6AZZ1	16+CPICMTFLR	C:Carbamidomethylation,	1196.55	13	2	Plasma	15.8
H	MTD000220	Electron transfer flavoprotein subunit alpha, mitochondrial	P13804	227+SGENFKLLYDLADQLHAAVGASR	none	2474.26	49	5	Plasma	22.78
H	MTD000220	Electron transfer flavoprotein subunit alpha, mitochondrial	P13804	269+IVAPELYIAVGISGAIQHLAGMKDSK	none	2680.46	52	3	Plasma	25.82
H	MTD000220	PAX-interacting protein 1	Q6ZW49	166+VLDCVSEKTK	C:Carbamidomethylation,	1177.6	13	2	Plasma	11.07												0.636			0.951		1.512			1.427
H	MTD000220	PAX-interacting protein 1	Q6ZW49	166+VLDCVSEKTK	C:Carbamidomethylation,	1177.6	13	3	Plasma	11.07											3.346	0.853			0.845	2.187
H	MTD000220	Piwi-like protein 2	Q8TC59	140+WSRTLGRGSSDASLLPLGRAAGGISREVDK	none	3111.65	64	3	Plasma	23.07												0.314		1.248	0.558	0.793			0.707	0.953
H	MTD000220	Piwi-like protein 2	Q8TC59	140+WSRTLGRGSSDASLLPLGRAAGGISREVDK	none	3111.65	64	4	Plasma	23.07				0.847									0.711	0.108	0.639	0.633	0.542		0.533	0.675
H	MTD000220	SH2B adapter protein 1	Q9NRF2	133+LPSSVSSSSTTSSKPK	none	1578.81	29	2	Plasma	19.93													3.785
H	MTD000220	SH2B adapter protein 1	Q9NRF2	133+LPSSVSSSSTTSSKPK	none	1578.81	29	3	Plasma	19.93													5.444		2.54
H	MTD000220	Spatacsin	Q96JI7	946+NGVFLASELED	none	1192.56	22	2	Plasma	15.13					0.627							0.62	4.117	3.856	0.191	3.003

## Sheet: PROTEIN OUTPUT
Species	Code	Protein	Accession#	Target RT	Mean Peptide Count	Protein f - Base_1112-1001H	Protein f - Base_1113-1002H	Protein f - Base_1114-1003H	Protein f - Base_1115-1004H	Protein f - Base_1116-1005H	Protein f - W12_1112-1006H	Protein f - W12_1113-1007H	Protein f - W12_1114-1008H	Protein f - W12_1115-1009H	Protein f - W12_1116-1010H	Protein SD - Base_1112-1001H	Protein SD - Base_1113-1002H	Protein SD - Base_1114-1003H	Protein SD - Base_1115-1004H	Protein SD - Base_1116-1005H	Protein SD - W12_1112-1006H	Protein SD - W12_1113-1007H	Protein SD - W12_1114-1008H	Protein SD - W12_1115-1009H	Protein SD - W12_1116-1010H	Count - Base_1112-1001H	Count - Base_1113-1002H	Count - Base_1114-1003H	Count - Base_1115-1004H	Count - Base_1116-1005H	Count - W12_1112-1006H	Count - W12_1113-1007H	Count - W12_1114-1008H	Count - W12_1115-1009H	Count - W12_1116-1010H	BW - Base_1112-1001H	BW - Base_1113-1002H	BW - Base_1114-1003H	BW - Base_1115-1004H	BW - Base_1116-1005H	BW - W12_1112-1006H	BW - W12_1113-1007H	BW - W12_1114-1008H	BW - W12_1115-1009H	BW - W12_1116-1010H	Uniprot Link
H	MTD000220	Apolipoprotein B-100	P04114	23.9	38.7	0.33	0.638	0.608	1.052	0.613	0.743	0.531	0.786	0.886	0.71	0.414	0.164	0.277	0.185	0.205	0.209	0.325	0.276	0.25	0.224	10	96	22	23	79	11	23	29	32	62	0.00108251	0.00580707	0.00219859	0.0024974	0.00407524	0.00165602	0.00241787	0.00210284	0.00279533	0.00258299	http://www.uniprot.org/uniprot/P04114
H	MTD000220	1-acyl-sn-glycerol-3-phosphate acyltransferase alpha	Q99943	20.82	1							0.241	0.298													0	0	0	0	0	0	1	1	0	0	0.00108251	0.00580707	0.00219859	0.0024974	0.00407524	0.00165602	0.00241787	0.00210284	0.00279533	0.00258299	http://www.uniprot.org/uniprot/Q99943
H	MTD000220	Coiled-coil domain-containing protein 25	Q86WR0	8.15	1		0.134																			0	1	0	0	0	0	0	0	0	0	0.00108251	0.00580707	0.00219859	0.0024974	0.00407524	0.00165602	0.00241787	0.00210284	0.00279533	0.00258299	http://www.uniprot.org/uniprot/Q86WR0
H	MTD000220	Piwi-like protein 2	Q8TC59	23.07	1				0.847																	0	0	0	1	0	0	0	0	0	0	0.00108251	0.00580707	0.00219859	0.0024974	0.00407524	0.00165602	0.00241787	0.00210284	0.00279533	0.00258299	http://www.uniprot.org/uniprot/Q8TC59
H	MTD000220	Spatacsin	Q96JI7	15.13	1					0.627																0	0	0	0	1	0	0	0	0	0	0.00108251	0.00580707	0.00219859	0.0024974	0.00407524	0.00165602	0.00241787	0.00210284	0.00279533	0.00258299	http://www.uniprot.org/uniprot/Q96JI7

## Sheet: PARAMETERS
Parameter	Value
Rt Difference Filter	1.7
Total Abundance Filter	5000
M Difference Criteria	0.5, 0.35, 0.25, 0.2
SILAC Masses	4
RMS Error Filter	0.015
DB Score Filter	1
Base Peak Abundance Filter	5000
%Theo EM0 Upper Limit	1.4
%Theo EM0 Lower Limit	-0.4
Peptides Std Dev Filter	2
Isotopomer Std Dev Filter	0.2
Use All Isotopomers for f	0
Combine peptides	1
Minimum MIDA	human25
Upper limit Sample:SILAC ratio	20
Lower limit Sample:SILAC ratio	0.02
SILAC Std Dev Filter	2
Saturation Limit	10000000
Offset Correction Slope	1
Offset Correction Intercept	0

## Sheet: PROJECT DETAILS
Parameter	Value
Project Leader	Shubha
Processed By	Marcy Matthews
Project Code	SolidBio MicroDyst
Notebook Code	MDM000428
Tissue/Fluid	Heart and Quad
Prep	Gel
