# Supplementary material for: Acetyl-CoA carboxylase inhibitor increases LDL-apoB production rate in NASH with cirrhosis: prevention by fenofibrate
Source: J Lipid Res. 2023 Feb 2;64(3):100339. doi: 10.1016/j.jlr.2023.100339 (PMC10017426; doi:10.1016/j.jlr.2023.100339)
Supplement: Summary table 1 [file mmc12.xlsx]

## Sheet: SUMMARY TABLE
Sample Score	Abund Score	Sample*Abund Score	Species	Code	Protein	Accession#	Sequence	Mass	n	Charge	Fraction	Modifications	Target RT	Formula	M0	M1	M2	M3	M4	M0_c	M1_c	M2_c	M3_c	M4_c	RMS Error - 2001BHL-1005H	RMS Error - 2002BHL-1007H	RMS Error - 2003BHL-1009H	RMS Error - 2004BHL-1011H	RMS Error - 2005BHL-1012H	RT - 2001BHL-1005H	RT - 2002BHL-1007H	RT - 2003BHL-1009H	RT - 2004BHL-1011H	RT - 2005BHL-1012H	Sum Abund - 2001BHL-1005H	Sum Abund - 2002BHL-1007H	Sum Abund - 2003BHL-1009H	Sum Abund - 2004BHL-1011H	Sum Abund - 2005BHL-1012H	sat - 2001BHL-1005H	sat - 2002BHL-1007H	sat - 2003BHL-1009H	sat - 2004BHL-1011H	sat - 2005BHL-1012H	Base Pk Abund - 2001BHL-1005H	Base Pk Abund - 2002BHL-1007H	Base Pk Abund - 2003BHL-1009H	Base Pk Abund - 2004BHL-1011H	Base Pk Abund - 2005BHL-1012H
3	1	3	H	MTD000042	Apolipoprotein A-I	P02647	251+VSFLSALEEYTK	1385.71	20	2	ingel	none	19.09	H99C64N13O21S0	0.442603	0.343525	0.15056	0.047882	0.0122081	0.449539	0.348909	0.15292	0.0486325	0.0123994
2	1	2	H	MTD000042	Apolipoprotein A-I	P02647	70+LLDNWDSVTSTFSK	1611.78	17	2	ingel	none	15.97	H109C72N17O25S0	0.395106	0.348486	0.172109	0.0614397	0.0175434	0.40435	0.356638	0.176135	0.0628771	0.0179538
4	1	4	H	MTD000042	Apolipoprotein B-100	P04114	1001+LELELRPTGEIEQYSVSATYELQR	2823.43	54	3	ingel	none	16.64	H198C124N32O43S0	0.199752	0.305733	0.249989	0.143889	0.0650673	0.207119	0.317009	0.259209	0.149196	0.0674672
1	1	1	H	MTD000042	Apolipoprotein B-100	P04114	1001+LELELRPTGEIEQYSVSATYELQR	2823.43	54	4	ingel	none	16.64	H198C124N32O43S0	0.199752	0.305733	0.249989	0.143889	0.0650673	0.207119	0.317009	0.259209	0.149196	0.0674672
14	4	56	H	MTD000042	Apolipoprotein B-100	P04114	101+EVYGFNPEGK	1138.53	18	2	ingel	none	9.44	H74C52N12O17S0	0.513577	0.326048	0.119687	0.0321856	0.00697902	0.517981	0.328844	0.120713	0.0324616	0.00703887	0.00950283	0.0103545	0.00735127	0.012628	0.0121432	9.514	9.564	9.498	9.381	9.379	551014	423059	280906	485617	400951						276396	211863	142055	241095	199343
4	1	4	H	MTD000042	Apolipoprotein B-100	P04114	1056+QSMTLSSEVQIPDFDVDLGTILR	2563.28	40	2	ingel	none	22.45	H182C111N28O39S1	0.224595	0.309194	0.239327	0.134067	0.0599806	0.23222	0.319691	0.247453	0.138619	0.062017
1	1	1	H	MTD000042	Apolipoprotein B-100	P04114	1056+QSxmTLSSEVQIPDFDVDLGTILR	2579.28	40	3	ingel	m:Oxidized methionine	21.41	H182C111N28O40S1	0.224054	0.308532	0.239323	0.134464	0.0603739	0.231761	0.319145	0.247555	0.139089	0.0624506
9	1	9	H	MTD000042	Apolipoprotein B-100	P04114	1101+ITEVALMGHLSCDTK	1673.81	24	3	ingel	C:Carbamidomethylation	12.1	H119C70N19O24S2	0.361605	0.319837	0.190269	0.0846292	0.0307856	0.378113	0.334439	0.198955	0.0884927	0.032191	0.0134262	0.0138888		0.027556		12.193	12.214		12.088		50270.3	72182.8		34436.5							18183.2	25795.9		12219.9
3	1	3	H	MTD000042	Apolipoprotein B-100	P04114	1135+SEILAHWSPAK	1237.65	25	2	ingel	none	10.27	H87C57N15O16S0	0.481071	0.338003	0.132767	0.0376705	0.00853952	0.48617	0.341586	0.134174	0.0380697	0.00863003
9	2	18	H	MTD000042	Apolipoprotein B-100	P04114	1135+SEILAHWSPAK	1237.65	25	3	ingel	none	10.27	H87C57N15O16S0	0.481071	0.338003	0.132767	0.0376705	0.00853952	0.48617	0.341586	0.134174	0.0380697	0.00863003	0.022444	0.0182319		0.026868		10.36	10.381		10.255		76237.3	118750		57711.3							35035.1	54240.3		25838.7
13	1	13	H	MTD000042	Apolipoprotein B-100	P04114	1146+LLLQMDSSATAYGSTVSK	1870.93	31	2	ingel	none	13.64	H134C80N20O29S1	0.335266	0.333437	0.199157	0.0880177	0.0314111	0.350741	0.348828	0.20835	0.0920804	0.0328609	0.0118438	0.0151735		0.0121602	0.0154929	13.687	13.708		13.61	13.608	120314	43052.2		63983.4	35838.9						40919.5	15036.4		21725.2	12185.2
14	1	14	H	MTD000042	Apolipoprotein B-100	P04114	1146+LLLQMDSSATAYGSTVSK	1870.93	31	3	ingel	none	13.64	H134C80N20O29S1	0.335266	0.333437	0.199157	0.0880177	0.0314111	0.350741	0.348828	0.20835	0.0920804	0.0328609	0.0134106	0.0162981	0.0176792	0.0210485	0.0206271	13.687	13.708	13.671	13.61	13.608	147180	54231	36082.1	75065.9	41448.8						51011.1	18925.3	12857.5	26524.7	13935.8
6	1	6	H	MTD000042	Apolipoprotein B-100	P04114	1146+LLLQMDSSATAYGSTVSKR	2027.04	35	3	ingel	none	12.53	H146C86N24O30S1	0.308047	0.33194	0.209993	0.0976978	0.0365819	0.325055	0.350267	0.221587	0.103092	0.0386016	0.0433111	0.0378154				12.616	12.609				31796.5	37449.8									10022.6	12243.1
11	1	11	H	MTD000042	Apolipoprotein B-100	P04114	1146+LLLQxmDSSATAYGSTVSK	1886.93	31	2	ingel	m:Oxidized methionine	11.16	H134C80N20O30S1	0.334458	0.332758	0.199485	0.0885595	0.0317742	0.350122	0.348343	0.208827	0.0927072	0.0332624	0.015299			0.014404		11.234			11.157		73798.3			33755.8							26238.4			11844.6
14	1	14	H	MTD000042	Apolipoprotein B-100	P04114	1146+LLLQxmDSSATAYGSTVSK	1886.93	31	3	ingel	m:Oxidized methionine	11.16	H134C80N20O30S1	0.334458	0.332758	0.199485	0.0885595	0.0317742	0.350122	0.348343	0.208827	0.0927072	0.0332624	0.0124535	0.0172729	0.01677	0.0200873	0.0231664	11.234	11.227	11.189	11.157	11.183	139893	58606.3	50374.4	66648.1	53264.9						49867.2	20671.5	17383.2	23898.2	18743.8
2	1	2	H	MTD000042	Apolipoprotein B-100	P04114	1146+LLLQxmDSSATAYGSTVSKR	2043.03	35	3	ingel	m:Oxidized methionine	10.25	H146C86N24O31S1	0.307305	0.331254	0.210238	0.0982172	0.0369583	0.324498	0.349788	0.222001	0.103712	0.0390261
14	3	42	H	MTD000042	Apolipoprotein B-100	P04114	118+NSEEFAAAMSR	1211.52	32	2	ingel	none	8.91	H77C49N15O19S1	0.495707	0.308331	0.136011	0.0446608	0.0119469	0.503404	0.313119	0.138123	0.0453543	0.0121324	0.0168658	0.0175443	0.00835114	0.02461	0.0201059	9.007	9.028	8.99	8.845	8.871	302993	248652	147981	283496	251901						143912	117627	72355.8	130729	118147
4	1	4	H	MTD000042	Apolipoprotein B-100	P04114	118+NSEEFAAAMSR	1211.52	32	3	ingel	none	8.91	H77C49N15O19S1	0.495707	0.308331	0.136011	0.0446608	0.0119469	0.503404	0.313119	0.138123	0.0453543	0.0121324
2	1	2	H	MTD000042	Apolipoprotein B-100	P04114	118+NSEEFAAAxmSR	1227.52	32	2	ingel	m:Oxidized methionine	5.97	H77C49N15O20S1	0.494512	0.307771	0.136809	0.0452325	0.0122121	0.502387	0.312673	0.138987	0.0459528	0.0124065
14	4	56	H	MTD000042	Apolipoprotein B-100	P04114	1189+MTSNFPVDLSDYPK	1612.74	20	2	ingel	none	14.56	H108C72N16O24S1	0.377417	0.334324	0.18195	0.0735989	0.0240534	0.39018	0.345629	0.188103	0.0760877	0.0248668	0.00533978	0.00821102	0.00503853	0.00995068	0.00965281	14.618	14.611	14.601	14.569	14.538	880323	442937	170430	530474	259947						335764	166926	65185.6	198479	97200.9
12	1	12	H	MTD000042	Apolipoprotein B-100	P04114	1189+MTSNFPVDLSDYPK	1612.74	20	3	ingel	none	14.56	H108C72N16O24S1	0.377417	0.334324	0.18195	0.0735989	0.0240534	0.39018	0.345629	0.188103	0.0760877	0.0248668	0.0151258	0.0143688		0.0207786		14.618	14.611		14.569		93213.8	47504.6		51115.7							34781.2	17596.4		18514.8
3	1	3	H	MTD000042	Apolipoprotein B-100	P04114	1203+SLHMYANR	990.471	17	3	ingel	none	5.55	H66C42N14O12S1	0.547283	0.293829	0.115573	0.0336253	0.00785468	0.552638	0.296704	0.116704	0.0339543	0.00793153
14	3	42	H	MTD000042	Apolipoprotein B-100	P04114	1230+LIVAMSSWLQK	1274.71	18	2	ingel	none	16.68	H98C59N14O15S1	0.448728	0.327722	0.152051	0.0526249	0.0146323	0.457361	0.334026	0.154976	0.0536372	0.0149138	0.0119604	0.012191	0.00640258	0.011817	0.00975288	16.733	16.754	16.716	16.655	16.681	215159	192406	184858	264273	160844						93975.3	84026.5	82534	115500	70864.4
3	1	3	H	MTD000042	Apolipoprotein B-100	P04114	1230+LIVAMSSWLQK	1274.71	18	3	ingel	none	16.68	H98C59N14O15S1	0.448728	0.327722	0.152051	0.0526249	0.0146323	0.457361	0.334026	0.154976	0.0536372	0.0149138
6	1	6	H	MTD000042	Apolipoprotein B-100	P04114	1230+LIVAxmSSWLQK	1290.7	18	2	ingel	m:Oxidized methionine	13.35	H98C59N14O16S1	0.447647	0.327098	0.152721	0.0532228	0.0149267	0.456462	0.333539	0.155728	0.0542709	0.0152206			0.0295931	0.0378102	0.037864			13.502	13.357	13.411			77361	126706	73811.4								32987.9	51537.4	30804.2
4	1	4	H	MTD000042	Apolipoprotein B-100	P04114	1241+ASGSLPYTQTLQDHLNSLK	2072.05	35	2	ingel	none	14.24	H145C90N25O31S0	0.30875	0.345033	0.210622	0.0917483	0.0316992	0.322908	0.360855	0.220281	0.0959557	0.0331529
11	2	22	H	MTD000042	Apolipoprotein B-100	P04114	1241+ASGSLPYTQTLQDHLNSLK	2072.05	35	3	ingel	none	14.24	H145C90N25O31S0	0.30875	0.345033	0.210622	0.0917483	0.0316992	0.322908	0.360855	0.220281	0.0959557	0.0331529	0.0152048	0.017147		0.0170709	0.0186375	14.308	14.357		14.231	14.2	286340	250846		133076	59052.1						100537	87905.2		47038.8	20923.4
4	2	8	H	MTD000042	Apolipoprotein B-100	P04114	1260+EFNLQNMGLPDFHIPENLFLK	2515.26	36	2	ingel	none	22.31	H174C117N28O32S1	0.21415	0.308152	0.243829	0.138103	0.0620103	0.221632	0.318917	0.252347	0.142928	0.0641766		0.00620699					22.365					45651.3										14153.9
10	4	40	H	MTD000042	Apolipoprotein B-100	P04114	1260+EFNLQNMGLPDFHIPENLFLK	2515.26	36	3	ingel	none	22.31	H174C117N28O32S1	0.21415	0.308152	0.243829	0.138103	0.0620103	0.221632	0.318917	0.252347	0.142928	0.0641766	0.00170852	0.00771844		0.0198159	0.00843003	22.372	22.365		22.351	22.349	175870	529266		57940.5	320021						55841	165657		16980	98631.9
10	3	30	H	MTD000042	Apolipoprotein B-100	P04114	1260+EFNLQNxmGLPDFHIPENLFLK	2531.25	36	3	ingel	m:Oxidized methionine	20.45	H174C117N28O33S1	0.213634	0.307488	0.243793	0.138489	0.0624093	0.221196	0.318372	0.252422	0.143391	0.0646184	0.00781227	0.0124555		0.0160515	0.0104855	20.567	20.532		20.518	20.544	138918	443242		68820.8	190680						43302.6	134756		20899.5	60280.7
14	4	56	H	MTD000042	Apolipoprotein B-100	P04114	1296+IEIPLPFGGK	1069.62	17	2	ingel	none	17.1	H83C52N11O13S0	0.519727	0.328007	0.115641	0.0294408	0.0059844	0.523487	0.330381	0.116478	0.0296538	0.0060277	0.0119992	0.0125503	0.0088695	0.0121035	0.00900705	17.099	17.12	17.111	17.107	17.133	874288	747531	527244	833001	728524						439748	375262	267997	418889	371290
13	4	52	H	MTD000042	Apolipoprotein B-100	P04114	1334+EFQVPTFTIPK	1305.7	16	2	ingel	none	16.68	H95C63N13O17S0	0.452102	0.344962	0.145553	0.0441214	0.0106492	0.458178	0.349598	0.147509	0.0447143	0.0107924	0.008349	0.00444161	0.0038659	0.0121945	0.00834287	16.704	16.725	16.716	16.655	16.681	1.01378e+06	609433	492933	789306	530427						449921	274667	222579	345838	235539
11	1	11	H	MTD000042	Apolipoprotein B-100	P04114	1334+EFQVPTFTIPK	1305.7	16	3	ingel	none	16.68	H95C63N13O17S0	0.452102	0.344962	0.145553	0.0441214	0.0106492	0.458178	0.349598	0.147509	0.0447143	0.0107924	0.00973849	0.0112667		0.0110209		16.704	16.725		16.655		51491.7	30447.6		33711.7							23084.9	14027.1		14971
14	2	28	H	MTD000042	Apolipoprotein B-100	P04114	1393+ADSVVDLLSYNVQGSGETTYDHK	2497.16	39	3	ingel	none	15.46	H164C107N28O41S0	0.246694	0.326259	0.234775	0.120284	0.0488091	0.252548	0.334001	0.240346	0.123138	0.0499673	0.0119526	0.0165331	0.017716	0.0189101	0.0143727	15.548	15.569	15.503	15.499	15.469	334860	226854	48529.1	169511	204688						107175	72801.8	15375.2	53498.4	65941.7
8	1	8	H	MTD000042	Apolipoprotein B-100	P04114	1393+ADSVVDLLSYNVQGSGETTYDHK	2497.16	39	4	ingel	none	15.46	H164C107N28O41S0	0.246694	0.326259	0.234775	0.120284	0.0488091	0.252548	0.334001	0.240346	0.123138	0.0499673	0.0183145	0.0168155			0.0170226	15.548	15.569			15.469	59321	39104			31529.9						17992.9	12644.8			9986.54
12	1	12	H	MTD000042	Apolipoprotein B-100	P04114	140+QVFLYPEKDEPTYILNIK	2209.17	27	3	ingel	none	16.53	H160C105N22O30S0	0.264853	0.337369	0.22939	0.109735	0.0412221	0.281356	0.35839	0.243682	0.116572	0.0437905	0.00678689	0.0112241		0.0107329	0.0116614	16.648	16.641		16.571	16.597	51241.7	147822		107830	98613.8						17804	52031.6		37725.3	33829.3
5	1	5	H	MTD000042	Apolipoprotein B-100	P04114	1499+GTYGLSCQR	1040.47	17	2	ingel	C:Carbamidomethylation	6	H68C42N14O15S1	0.543166	0.292393	0.118452	0.0353286	0.00855561	0.549019	0.295543	0.119728	0.0357092	0.00864781				0.0161586					5.913					30893.2										16345.5
14	2	28	H	MTD000042	Apolipoprotein B-100	P04114	1537+YEDGTLSLTSTSDLQSGIIK	2127.06	32	2	ingel	none	15.11	H150C91N22O36S0	0.304812	0.341445	0.211949	0.0946097	0.0336753	0.319907	0.358354	0.222445	0.0992948	0.035343	0.0126618	0.0158812	0.0175841	0.0198718	0.0147477	15.125	15.146	15.109	15.105	15.102	287222	139452	107774	231409	115723						102796	49394.9	38260.3	82792.2	41511
14	3	42	H	MTD000042	Apolipoprotein B-100	P04114	1537+YEDGTLSLTSTSDLQSGIIK	2127.06	32	3	ingel	none	15.11	H150C91N22O36S0	0.304812	0.341445	0.211949	0.0946097	0.0336753	0.319907	0.358354	0.222445	0.0992948	0.035343	0.0177485	0.0221249	0.017489	0.0206526	0.0176509	15.125	15.146	15.109	15.105	15.102	417255	216318	176860	340846	182052						148063	76477	63340.6	120850	63744.2
3	1	3	H	MTD000042	Apolipoprotein B-100	P04114	158+RGIISALLVPPETEEAK	1822.02	38	3	ingel	none	15.47	H139C81N21O26S0	0.350302	0.350615	0.192315	0.0754122	0.0234808	0.361642	0.361964	0.19854	0.0778534	0.0242409
14	3	42	H	MTD000042	Apolipoprotein B-100	P04114	159+GIISALLVPPETEEAK	1665.92	34	2	ingel	none	17.37	H127C75N17O25S0	0.381255	0.349944	0.178312	0.0653986	0.0191322	0.391067	0.35895	0.182901	0.0670817	0.0196246	0.014795	0.0180277	0.0131479	0.0214361	0.0163353	17.409	17.43	17.393	17.389	17.415	337679	271442	226549	356723	272519						123543	98228.2	84554.2	130201	99102.8
14	4	56	H	MTD000042	Apolipoprotein B-100	P04114	159+GIISALLVPPETEEAK	1665.92	34	3	ingel	none	17.37	H127C75N17O25S0	0.381255	0.349944	0.178312	0.0653986	0.0191322	0.391067	0.35895	0.182901	0.0670817	0.0196246	0.0158441	0.0210591	0.0148708	0.0197387	0.0198711	17.409	17.43	17.393	17.389	17.415	490630	377193	318570	513689	382558						179751	135013	116989	184613	137871
14	4	56	H	MTD000042	Apolipoprotein B-100	P04114	1600+SEYQADYESLR	1359.59	28	2	ingel	none	8.99	H85C58N15O23S0	0.468004	0.335049	0.140248	0.0431682	0.0107497	0.474424	0.339645	0.142171	0.0437603	0.0108971	0.0139553	0.0198804	0.0155445	0.0215574	0.0204949	9.091	9.141	9.075	8.93	8.927	548109	414346	244958	421849	348194						246817	182342	109639	184551	153224
11	1	11	H	MTD000042	Apolipoprotein B-100	P04114	1600+SEYQADYESLR	1359.59	28	3	ingel	none	8.99	H85C58N15O23S0	0.468004	0.335049	0.140248	0.0431682	0.0107497	0.474424	0.339645	0.142171	0.0437603	0.0108971	0.0210908	0.0287004		0.0185461		9.091	9.141		8.93		57048	33084.2		31898.5							25082.8	14129.5		14219.9
14	4	56	H	MTD000042	Apolipoprotein B-100	P04114	1647+IGQDGISTSATTNLK	1504.77	25	2	ingel	none	8.78	H108C62N18O25S0	0.439331	0.340618	0.152794	0.0502176	0.0133214	0.446947	0.346523	0.155443	0.0510881	0.0135523	0.0126588	0.0156219	0.0157211	0.0191512	0.0184549	8.838	8.859	8.821	8.761	8.787	544073	439657	243646	485095	466791						231283	184689	102381	200829	193769
14	1	14	H	MTD000042	Apolipoprotein B-100	P04114	1647+IGQDGISTSATTNLK	1504.77	25	3	ingel	none	8.78	H108C62N18O25S0	0.439331	0.340618	0.152794	0.0502176	0.0133214	0.446947	0.346523	0.155443	0.0510881	0.0135523	0.0108718	0.0179092	0.0112253	0.0248427	0.0175569	8.838	8.859	8.821	8.761	8.787	105815	78100.9	39663.8	72368.5	78222.1						45632.8	32602	17729.1	29377.2	33226.2
1	1	1	H	MTD000042	Apolipoprotein B-100	P04114	1662+CSLLVLENELNAELGLSGASMK	2347.18	43	2	ingel	C:Carbamidomethylation	21.68	H170C99N26O35S2	0.2478	0.307708	0.229632	0.126814	0.0566638	0.271725	0.337416	0.251802	0.139058	0.0621345
10	1	10	H	MTD000042	Apolipoprotein B-100	P04114	1662+CSLLVLENELNAELGLSGASMK	2347.18	43	3	ingel	C:Carbamidomethylation	21.68	H170C99N26O35S2	0.2478	0.307708	0.229632	0.126814	0.0566638	0.271725	0.337416	0.251802	0.139058	0.0621345		0.0165287	0.0202183		0.0228019		21.772	21.707		21.7		47341.1	32329.5		32617.8							15151.1	9926.66		9866.73
13	1	13	H	MTD000042	Apolipoprotein B-100	P04114	1703+AALTELSLGSAYQAMILGVDSK	2237.16	44	2	ingel	none	20.83	H164C98N24O33S1	0.267385	0.324532	0.22543	0.114159	0.0463286	0.287046	0.348395	0.242006	0.122553	0.0497352	0.00876414	0.0182968	0.0236672	0.0188751	0.0158845	20.849	20.842	20.833	20.8	20.826	33297	42029.8	43818.9	44106.9	51287.1						11637.1	14591.1	15056.7	15015.8	17465.1
14	2	28	H	MTD000042	Apolipoprotein B-100	P04114	1703+AALTELSLGSAYQAMILGVDSK	2237.16	44	3	ingel	none	20.83	H164C98N24O33S1	0.267385	0.324532	0.22543	0.114159	0.0463286	0.287046	0.348395	0.242006	0.122553	0.0497352	0.0177304	0.0193007	0.0186292	0.0201139	0.0160106	20.849	20.842	20.833	20.8	20.826	164114	185355	214232	192249	224482						57081	62655.2	72652.1	66450.9	75963.8
14	1	14	H	MTD000042	Apolipoprotein B-100	P04114	1703+AALTELSLGSAYQAxmILGVDSK	2253.16	44	3	ingel	m:Oxidized methionine	17.72	H164C98N24O34S1	0.26674	0.323849	0.225552	0.114629	0.0467191	0.28658	0.347936	0.242328	0.123155	0.050194	0.0188203	0.0246668	0.0292339	0.0232839	0.0228796	17.748	17.74	17.731	17.727	17.753	60363.8	39591.2	57231	48701.8	56773.4						21462.2	13902.1	19547.8	17128.7	19420.2
14	2	28	H	MTD000042	Apolipoprotein B-100	P04114	1738+LSNDMMGSYAEMK	1475.61	24	2	ingel	none	11.27	H97C60N15O22S3	0.3919	0.299204	0.183473	0.0815208	0.0305626	0.409896	0.312943	0.191898	0.0852642	0.031966	0.018872	0.0237591	0.0160649	0.01983	0.0169306	11.347	11.368	11.33	11.214	11.211	174120	132773	79559.4	167595	150634						65713.7	49035.5	30409.1	63032	57390.7
1	1	1	H	MTD000042	Apolipoprotein B-100	P04114	1738+LSNDMMGSYAEMK	1475.61	24	3	ingel	none	11.27	H97C60N15O22S3	0.3919	0.299204	0.183473	0.0815208	0.0305626	0.409896	0.312943	0.191898	0.0852642	0.031966
14	1	14	H	MTD000042	Apolipoprotein B-100	P04114	1738+LSNDMMGSYAExmK	1491.6	24	2	ingel	m:Oxidized methionine	9.11	H97C60N15O23S3	0.390955	0.298627	0.183941	0.0820026	0.0308934	0.409152	0.312527	0.192502	0.0858193	0.0323312	0.0117366	0.015311	0.00620622	0.019555	0.016458	9.204	9.253	9.188	9.071	9.068	86877.5	62534.9	37271.9	70343	61708.8						33801	23928	14889.3	26453.9	23522.1
14	1	14	H	MTD000042	Apolipoprotein B-100	P04114	1738+LSNDMxmGSYAEMK	1491.6	24	2	ingel	m:Oxidized methionine	8.72	H97C60N15O23S3	0.390955	0.298627	0.183941	0.0820026	0.0308934	0.409152	0.312527	0.192502	0.0858193	0.0323312	0.0117366	0.015311	0.00620622	0.019555	0.016458	9.204	9.253	9.188	9.071	9.068	86877.5	62534.9	37271.9	70343	61708.8						33801	23928	14889.3	26453.9	23522.1
14	1	14	H	MTD000042	Apolipoprotein B-100	P04114	1738+LSNDxmMGSYAEMK	1491.6	24	2	ingel	m:Oxidized methionine	9.1	H97C60N15O23S3	0.390955	0.298627	0.183941	0.0820026	0.0308934	0.409152	0.312527	0.192502	0.0858193	0.0323312	0.0117366	0.015311	0.00620622	0.019555	0.016458	9.204	9.253	9.188	9.071	9.068	86877.5	62534.9	37271.9	70343	61708.8						33801	23928	14889.3	26453.9	23522.1
1	1	1	H	MTD000042	Apolipoprotein B-100	P04114	1738+LSNDxmMGSYAExmK	1507.6	24	2	ingel	m:Oxidized methionine	7.05	H97C60N15O24S3	0.390013	0.298052	0.184405	0.0824822	0.0312245	0.408411	0.312112	0.193104	0.0863731	0.0326974
6	1	6	H	MTD000042	Apolipoprotein B-100	P04114	1751+FDHTNSLNIAGLSLDFSSK	2065.01	31	3	ingel	none	17.3	H140C91N24O31S0	0.306742	0.344807	0.211497	0.0925169	0.0320859	0.321007	0.360841	0.221332	0.0968193	0.033578		0.0115111					17.374					40576.4										13901.2
3	1	3	H	MTD000042	Apolipoprotein B-100	P04114	1770+LDNIYSSDKFYK	1491.72	15	2	ingel	none	10.22	H101C69N15O22S0	0.414816	0.348137	0.162969	0.055042	0.0148492	0.422865	0.354893	0.166132	0.0561101	0.0151373
12	2	24	H	MTD000042	Apolipoprotein B-100	P04114	1770+LDNIYSSDKFYK	1491.72	15	3	ingel	none	10.22	H101C69N15O22S0	0.414816	0.348137	0.162969	0.055042	0.0148492	0.422865	0.354893	0.166132	0.0561101	0.0151373	0.00671772	0.00650788		0.0106764	0.0102378	10.304	10.325		10.142	10.14	137341	173569		104129	139033						56705.5	71809.7		42377.8	56564.1
3	1	3	H	MTD000042	Apolipoprotein B-100	P04114	1782+QTVNLQLQPYSLVTTLNSDLK	2374.27	31	2	ingel	none	20.05	H175C105N27O35S0	0.256336	0.33229	0.23204	0.114672	0.0446916	0.274057	0.355262	0.248081	0.1226	0.0477812
14	1	14	H	MTD000042	Apolipoprotein B-100	P04114	1782+QTVNLQLQPYSLVTTLNSDLK	2374.27	31	3	ingel	none	20.05	H175C105N27O35S0	0.256336	0.33229	0.23204	0.114672	0.0446916	0.274057	0.355262	0.248081	0.1226	0.0477812	0.0146564	0.0143281	0.0156195	0.0115376	0.0223906	20.116	20.137	20.071	20.067	20.121	38264.7	58984.4	45746	54575.8	51398.5						12885.8	21159.6	15706.9	18769.2	17443.1
14	3	42	H	MTD000042	Apolipoprotein B-100	P04114	1803+YNALDLTNNGK	1221.6	16	2	ingel	none	9.57	H83C52N15O19S0	0.504819	0.327119	0.123954	0.0345404	0.00778352	0.509695	0.330279	0.125151	0.0348741	0.00785871	0.138322	0.151158	0.164713	0.134113	0.144244	9.712	9.733	9.723	9.606	9.604	465591	331660	185801	337928	274694						188250	130586	75504.8	130937	107655
1	1	1	H	MTD000042	Apolipoprotein B-100	P04114	1838+HIYAISSAALSASYK	1580.82	33	2	ingel	none	11.53	H112C72N18O22S0	0.396339	0.350769	0.171268	0.0600008	0.0167289	0.405098	0.358521	0.175054	0.0613269	0.0170986
8	1	8	H	MTD000042	Apolipoprotein B-100	P04114	1838+HIYAISSAALSASYK	1580.82	33	3	ingel	none	11.53	H112C72N18O22S0	0.396339	0.350769	0.171268	0.0600008	0.0167289	0.405098	0.358521	0.175054	0.0613269	0.0170986	0.0196955	0.0267838			0.0176379	11.601	11.622			11.493	36900.4	47581.4			30481.3						14122.3	18687.7			11433.2
4	1	4	H	MTD000042	Apolipoprotein B-100	P04114	1859+VQGVEFSHR	1057.53	20	3	ingel	none	6.06	H71C46N15O14S0	0.546697	0.316071	0.105436	0.0257471	0.00506431	0.550024	0.317994	0.106078	0.0259037	0.00509513
9	1	9	H	MTD000042	Apolipoprotein B-100	P04114	1868+LNTDIAGLASAIDMSTNYNSDSLHFSNVFR	3272.54	54	3	ingel	none	20.32	H217C141N39O49S1	0.15076	0.264847	0.253218	0.172336	0.0927697	0.161425	0.283583	0.271131	0.184527	0.0993326	0.0239102	0.0211022			0.0226884	20.426	20.419			20.319	33889.4	113061			64834.2						9418.23	31237.4			18226
7	1	7	H	MTD000042	Apolipoprotein B-100	P04114	1868+LNTDIAGLASAIDMSTNYNSDSLHFSNVFR	3272.54	54	4	ingel	none	20.32	H217C141N39O49S1	0.15076	0.264847	0.253218	0.172336	0.0927697	0.161425	0.283583	0.271131	0.184527	0.0993326		0.0216167			0.0191071		20.419			20.319		71784.7			39570.2							20046.6			10712.8
6	1	6	H	MTD000042	Apolipoprotein B-100	P04114	1868+LNTDIAGLASAIDxmSTNYNSDSLHFSNVFR	3288.54	54	3	ingel	m:Oxidized methionine	19.61	H217C141N39O50S1	0.150397	0.264265	0.253013	0.172554	0.0931265	0.161136	0.283134	0.271079	0.184875	0.099776	0.0218569	0.0185778				19.693	19.686				36336	84152.4									10210	23537.4
8	1	8	H	MTD000042	Apolipoprotein B-100	P04114	1868+LNTDIAGLASAIDxmSTNYNSDSLHFSNVFR	3288.54	54	4	ingel	m:Oxidized methionine	19.61	H217C141N39O50S1	0.150397	0.264265	0.253013	0.172554	0.0931265	0.161136	0.283134	0.271079	0.184875	0.099776	0.0140217	0.018417			0.0203309	19.693	19.686			19.642	33641.1	74129.4			36257.4						9333.24	20885.2			10022.9
8	2	16	H	MTD000042	Apolipoprotein B-100	P04114	1917+LALWGEHTGQLYSK	1601.82	25	2	ingel	none	12.68	H111C74N19O21S0	0.387324	0.352543	0.175284	0.0621943	0.0174982	0.396302	0.360714	0.179347	0.0636359	0.0179038	0.0595265	0.051874		0.0178235		12.757	12.778		12.652		118493	131160		30172							58938.8	63487.9		12681.1
11	3	33	H	MTD000042	Apolipoprotein B-100	P04114	1917+LALWGEHTGQLYSK	1601.82	25	3	ingel	none	12.68	H111C74N19O21S0	0.387324	0.352543	0.175284	0.0621943	0.0174982	0.396302	0.360714	0.179347	0.0636359	0.0179038	0.00331826	0.00840136		0.0122958	0.0105714	12.757	12.778		12.652	12.649	361110	461333		186701	178416						142114	177779		70050.9	67717.6
10	1	10	H	MTD000042	Apolipoprotein B-100	P04114	1935+AEPLAFTFSHDYK	1524.72	24	2	ingel	none	13.23	H100C72N16O21S0	0.400962	0.351024	0.169074	0.0583461	0.0160079	0.409393	0.358405	0.172629	0.0595729	0.0163445	0.0121252	0.0147274		0.0183876	0.0163851	13.321	13.342		13.216	13.213	62457.3	66366.8		33214.3	38041.6						24270.3	25842.8		12611.8	14602.1
13	3	39	H	MTD000042	Apolipoprotein B-100	P04114	1935+AEPLAFTFSHDYK	1524.72	24	3	ingel	none	13.23	H100C72N16O21S0	0.400962	0.351024	0.169074	0.0583461	0.0160079	0.409393	0.358405	0.172629	0.0595729	0.0163445	0.00816603	0.0109753		0.0149096	0.0142488	13.321	13.342		13.216	13.213	424414	455516		216643	237477						168447	178601		83374.6	91862.6
14	4	56	H	MTD000042	Apolipoprotein B-100	P04114	1968+VSALLTPAEQTGTWK	1600.85	26	2	ingel	none	12.91	H116C72N18O23S0	0.395137	0.350099	0.171905	0.0607046	0.0170874	0.404089	0.358031	0.1758	0.0620799	0.0174745	0.0119189	0.0149037	0.00864151	0.018691	0.01383	12.954	13.003	12.966	12.905	12.931	1.11572e+06	702145	283582	694116	454009						429515	266191	110611	258804	172998
14	3	42	H	MTD000042	Apolipoprotein B-100	P04114	1968+VSALLTPAEQTGTWK	1600.85	26	3	ingel	none	12.91	H116C72N18O23S0	0.395137	0.350099	0.171905	0.0607046	0.0170874	0.404089	0.358031	0.1758	0.0620799	0.0174745	0.0357235	0.0549239	0.0190912	0.0257948	0.0304456	12.954	13.003	12.966	12.905	12.931	398133	279433	101451	223603	150809						145276	102629	37779.1	81056.3	53786
14	2	28	H	MTD000042	Apolipoprotein B-100	P04114	197+GNVATEISTER	1175.58	24	2	ingel	none	7.38	H81C47N15O20S0	0.532135	0.315531	0.113737	0.0304646	0.0066528	0.536498	0.318118	0.11467	0.0307144	0.00670734	0.0175217	0.0180911	0.0170033	0.0234081	0.0194449	7.456	7.505	7.439	7.294	7.32	99162.9	94093.2	44609.8	109238	95570.2						50314	47614.2	22722.4	54271.9	48116.8
14	2	28	H	MTD000042	Apolipoprotein B-100	P04114	1985+TQFNNNEYSQDLDAYNTK	2163.93	33	2	ingel	none	10.71	H133C92N25O36S0	0.298993	0.340714	0.214418	0.0968636	0.0348511	0.314402	0.358274	0.225468	0.101856	0.0366473	0.0231615	0.0253147	0.0206458	0.0263028	0.0253989	10.783	10.832	10.766	10.622	10.647	218598	122956	46995.3	133135	102255						77249	43445.1	16269.3	47188.1	35190.7
14	4	56	H	MTD000042	Apolipoprotein B-100	P04114	1985+TQFNNNEYSQDLDAYNTK	2163.93	33	3	ingel	none	10.71	H133C92N25O36S0	0.298993	0.340714	0.214418	0.0968636	0.0348511	0.314402	0.358274	0.225468	0.101856	0.0366473	0.0203478	0.0250451	0.022876	0.0282212	0.0242008	10.783	10.832	10.766	10.622	10.647	860390	452570	200664	504367	397354						305767	159564	70975.3	180217	139406
6	1	6	H	MTD000042	Apolipoprotein B-100	P04114	2003+DKIGVELTGR	1086.6	16	3	ingel	none	8.37	H82C46N14O16S0	0.545122	0.314503	0.106986	0.0268338	0.00544976	0.548719	0.316578	0.107692	0.0270109	0.00548572		0.00879637					8.436					40897.6										21942.7
14	4	56	H	MTD000042	Apolipoprotein B-100	P04114	2013+TLADLTLLDSPIK	1398.8	17	2	ingel	none	17.89	H110C63N14O21S0	0.445082	0.342939	0.149486	0.0473201	0.0120152	0.45194	0.348222	0.151789	0.0480491	0.0122003	0.0116555	0.0129498	0.00965171	0.0130122	0.0108546	17.804	17.825	17.787	17.812	17.809	666412	404908	519991	635593	567661						287957	174124	226394	273890	245953
9	1	9	H	MTD000042	Apolipoprotein B-100	P04114	2013+TLADLTLLDSPIK	1398.8	17	3	ingel	none	17.89	H110C63N14O21S0	0.445082	0.342939	0.149486	0.0473201	0.0120152	0.45194	0.348222	0.151789	0.0480491	0.0122003	0.00351846					17.804					35482.1										16198.5
2	1	2	H	MTD000042	Apolipoprotein B-100	P04114	2013+TLADLTLLDSPIKVPLLLSEPINIIDALEMR	3415.92	51	3	ingel	none	24.82	H266C155N36O47S1	0.130373	0.248614	0.254205	0.183355	0.103961	0.141632	0.270084	0.276157	0.199189	0.112938
2	1	2	H	MTD000042	Apolipoprotein B-100	P04114	2013+TLADLTLLDSPIKVPLLLSEPINIIDALEMR	3415.92	51	4	ingel	none	24.82	H266C155N36O47S1	0.130373	0.248614	0.254205	0.183355	0.103961	0.141632	0.270084	0.276157	0.199189	0.112938
1	1	1	H	MTD000042	Apolipoprotein B-100	P04114	2013+TLADLTLLDSPIKVPLLLSEPINIIDALExmR	3431.92	51	3	ingel	m:Oxidized methionine	24.65	H266C155N36O48S1	0.130059	0.248064	0.25395	0.183515	0.104297	0.141387	0.269668	0.276068	0.199498	0.11338
2	1	2	H	MTD000042	Apolipoprotein B-100	P04114	2013+TLADLTLLDSPIKVPLLLSEPINIIDALExmR	3431.92	51	4	ingel	m:Oxidized methionine	24.65	H266C155N36O48S1	0.130059	0.248064	0.25395	0.183515	0.104297	0.141387	0.269668	0.276068	0.199498	0.11338
14	4	56	H	MTD000042	Apolipoprotein B-100	P04114	2026+VPLLLSEPINIIDALEMR	2035.14	34	2	ingel	none	23.98	H158C92N22O27S1	0.292123	0.332178	0.216507	0.102922	0.0391658	0.309541	0.351984	0.229417	0.109059	0.0415011	0.0105936	0.0133614	0.00982434	0.0136438	0.0146918	24.007	24.028	23.991	24.015	24.012	395307	733668	160485	686691	612714						140011	260027	56909.4	241605	216178
14	4	56	H	MTD000042	Apolipoprotein B-100	P04114	2026+VPLLLSEPINIIDALEMR	2035.14	34	3	ingel	none	23.98	H158C92N22O27S1	0.292123	0.332178	0.216507	0.102922	0.0391658	0.309541	0.351984	0.229417	0.109059	0.0415011	0.0144845	0.0228584	0.0100821	0.0240699	0.0220809	24.007	24.028	23.991	24.015	24.012	1.06116e+06	1.86007e+06	468873	1.64882e+06	1.28894e+06						361864	609816	161788	543120	429166
14	2	28	H	MTD000042	Apolipoprotein B-100	P04114	2026+VPLLLSEPINIIDALExmR	2051.13	34	2	ingel	m:Oxidized methionine	23.74	H158C92N22O28S1	0.291419	0.331485	0.216704	0.103432	0.0395512	0.30902	0.351507	0.229793	0.109679	0.0419401	0.0100092	0.0134615	0.0120933	0.014039	0.0131424	23.782	23.774	23.737	23.761	23.759	229170	310453	90734	227159	224858						79188.3	111977	32183.5	80081.9	79668.4
14	4	56	H	MTD000042	Apolipoprotein B-100	P04114	2026+VPLLLSEPINIIDALExmR	2051.13	34	3	ingel	m:Oxidized methionine	23.74	H158C92N22O28S1	0.291419	0.331485	0.216704	0.103432	0.0395512	0.30902	0.351507	0.229793	0.109679	0.0419401	0.0173709	0.0213828	0.00995927	0.0751665	0.0171033	23.782	23.774	23.737	23.761	23.759	1.34008e+06	1.55747e+06	550002	953135	1.06614e+06						453764	515941	191509	417249	356830
11	1	11	H	MTD000042	Apolipoprotein B-100	P04114	2044+DAVEKPQEFTIVAFVK	1819.97	29	3	ingel	none	16.47	H133C85N19O25S0	0.338871	0.351185	0.197504	0.0789636	0.0249714	0.350608	0.363349	0.204345	0.0816985	0.0258363	0.0135788	0.0132366		0.019656	0.0175502	16.535	16.584		16.514	16.512	81957.2	180471		92430.6	106678						29354.5	64022		32916	38203.9
13	1	13	H	MTD000042	Apolipoprotein B-100	P04114	2086+QTIIVVLENVQR	1410.82	22	2	ingel	none	15.78	H110C62N18O19S0	0.445599	0.344625	0.148847	0.0464119	0.0115617	0.452163	0.349702	0.151039	0.0470956	0.011732	0.0124601	0.0129247		0.0234159	0.0201755	15.83	15.851		15.81	15.779	60650.7	48406.6		64535.3	43524						26137.1	21518.2		26796.3	18274
4	1	4	H	MTD000042	Apolipoprotein B-100	P04114	2086+QTIIVVLENVQR	1410.82	22	3	ingel	none	15.78	H110C62N18O19S0	0.445599	0.344625	0.148847	0.0464119	0.0115617	0.452163	0.349702	0.151039	0.0470956	0.011732
14	3	42	H	MTD000042	Apolipoprotein B-100	P04114	2118+LPQQANDYLNSFNWER	1993.93	34	2	ingel	none	15.87	H127C89N25O28S0	0.315304	0.347646	0.207949	0.0884105	0.0297298	0.328678	0.362392	0.216769	0.0921605	0.0309909	0.0113011	0.0146113	0.0111575	0.0166084	0.0146627	16.028	16.049	16.011	15.894	15.892	360637	261159	110517	373940	226293						130396	93428.2	39874.2	134217	81528.7
14	4	56	H	MTD000042	Apolipoprotein B-100	P04114	2118+LPQQANDYLNSFNWER	1993.93	34	3	ingel	none	15.87	H127C89N25O28S0	0.315304	0.347646	0.207949	0.0884105	0.0297298	0.328678	0.362392	0.216769	0.0921605	0.0309909	0.0150892	0.0162421	0.0133164	0.0174048	0.0182604	16.028	16.049	16.011	15.894	15.892	696845	510450	231061	685519	434941						248011	182004	83916.4	243805	156560
13	4	52	H	MTD000042	Apolipoprotein B-100	P04114	2151+ITENDIQIALDDAK	1557.79	28	2	ingel	none	14.33	H111C66N17O26S0	0.420813	0.343622	0.160933	0.0550434	0.0151626	0.429221	0.350487	0.164149	0.0561431	0.0154656	0.0179266	0.0250923	0.0183774	0.0293283	0.0241058	14.364	14.413	14.347	14.231	14.257	2.53165e+06	1.29415e+06	417497	1.28322e+06	535725						1.00865e+06	500795	166114	487011	207819
14	4	56	H	MTD000042	Apolipoprotein B-100	P04114	2151+ITENDIQIALDDAK	1557.79	28	3	ingel	none	14.33	H111C66N17O26S0	0.420813	0.343622	0.160933	0.0550434	0.0151626	0.429221	0.350487	0.164149	0.0561431	0.0154656	0.0301578	0.0265144	0.0175406	0.0310719	0.0222344	14.364	14.413	14.347	14.231	14.257	1.18868e+06	681602	236264	646743	282842						450762	262656	94399.6	243803	110709
14	1	14	H	MTD000042	Apolipoprotein B-100	P04114	2171+LSQLQTYMIQFDQYIK	2018.02	27	2	ingel	none	20.26	H143C93N21O27S1	0.290677	0.331991	0.217082	0.10348	0.0394768	0.308172	0.351973	0.230147	0.109708	0.0418528	0.00795775	0.013366	0.00771062	0.0121198	0.0107961	20.313	20.334	20.297	20.236	20.234	66501.3	118664	43222.3	87129.2	70738.6						23474.7	42254	14675	30021.5	24318
14	2	28	H	MTD000042	Apolipoprotein B-100	P04114	2171+LSQLQTYMIQFDQYIK	2018.02	27	3	ingel	none	20.26	H143C93N21O27S1	0.290677	0.331991	0.217082	0.10348	0.0394768	0.308172	0.351973	0.230147	0.109708	0.0418528	0.0119141	0.0128551	0.00658602	0.0152736	0.0124834	20.313	20.334	20.297	20.236	20.234	158605	247354	104905	183584	151483						56458.3	85697.1	36166.2	64429.3	53828.1
12	1	12	H	MTD000042	Apolipoprotein B-100	P04114	2171+LSQLQTYxmIQFDQYIK	2034.01	27	3	ingel	m:Oxidized methionine	17.34	H143C93N21O28S1	0.289976	0.331299	0.217274	0.103988	0.0398628	0.307655	0.351497	0.230521	0.110328	0.0422931	0.00663589	0.0104044	0.00896692	0.0166567		17.409	17.402	17.336	17.304		45546.6	36949.8	30594.3	36882.9							16102.2	13210.9	10463.6	13287.7
14	4	56	H	MTD000042	Apolipoprotein B-100	P04114	2196+IAIANIIDEIIEK	1453.84	26	2	ingel	none	23	H115C66N15O21S0	0.42878	0.346458	0.156621	0.051159	0.0133599	0.436187	0.352443	0.159327	0.0520428	0.0135907	0.00926735	0.0116618	0.00953564	0.0148448	0.0101415	22.964	22.985	22.947	22.943	22.941	3.45385e+06	6.83513e+06	3.63967e+06	6.34002e+06	5.19677e+06						1.47248e+06	2.86355e+06	1.5637e+06	2.60845e+06	2.19276e+06
13	4	52	H	MTD000042	Apolipoprotein B-100	P04114	2196+IAIANIIDEIIEK	1453.84	26	3	ingel	none	23	H115C66N15O21S0	0.42878	0.346458	0.156621	0.051159	0.0133599	0.436187	0.352443	0.159327	0.0520428	0.0135907	0.0199762	0.0307368	0.0209666	0.0302797	0.0261901	22.964	22.985	22.947	22.943	22.941	580816	880059	600184	840704	787539						234033	340040	241212	326786	311532
13	4	52	H	MTD000042	Apolipoprotein B-100	P04114	220+TGISPLALIK	1011.63	15	2	ingel	none	16.15	H85C47N11O13S0	0.548831	0.316306	0.10413	0.0249985	0.00482106	0.551997	0.31813	0.104731	0.0251427	0.00484886	0.0179466	0.0235267	0.0128203	0.0210823	0.0172075	16.14	16.19	16.152	16.148	16.146	1.38977e+06	1.09139e+06	483691	1.03618e+06	758468						724784	558856	256872	534711	396524
14	3	42	H	MTD000042	Apolipoprotein B-100	P04114	2241+SGSSTASWIQNVDTK	1579.75	27	2	ingel	none	11.19	H105C66N19O26S0	0.418138	0.34411	0.162095	0.0557179	0.0154169	0.426645	0.351111	0.165393	0.0568514	0.0157305	0.0142064	0.0150608	0.0154654	0.0171902	0.0144072	11.291	11.312	11.274	11.157	11.155	584688	351964	140804	343821	355906						235215	141092	56347.2	136561	143165
13	1	13	H	MTD000042	Apolipoprotein B-100	P04114	2241+SGSSTASWIQNVDTK	1579.75	27	3	ingel	none	11.19	H105C66N19O26S0	0.418138	0.34411	0.162095	0.0557179	0.0154169	0.426645	0.351111	0.165393	0.0568514	0.0157305	0.015416	0.0195507		0.0272141	0.0275228	11.291	11.312		11.157	11.155	107198	69106.1		61583.9	63320.9						42895.4	27740		23522	24175.7
14	3	42	H	MTD000042	Apolipoprotein B-100	P04114	2296+VLLDQLGTTISFER	1590.86	22	2	ingel	none	17.15	H118C71N18O23S0	0.399367	0.34957	0.170003	0.0595351	0.0166334	0.408152	0.35726	0.173743	0.0608448	0.0169993	0.011999	0.0128662	0.0092423	0.0142051	0.0134764	17.212	17.233	17.195	17.163	17.133	287465	228110	273624	312976	289031						111400	88373.1	107460	120283	111384
14	2	28	H	MTD000042	Apolipoprotein B-100	P04114	2296+VLLDQLGTTISFER	1590.86	22	3	ingel	none	17.15	H118C71N18O23S0	0.399367	0.34957	0.170003	0.0595351	0.0166334	0.408152	0.35726	0.173743	0.0608448	0.0169993	0.0102214	0.010321	0.0100646	0.0151833	0.0186573	17.212	17.233	17.195	17.163	17.133	182536	135315	150949	164166	146013						71443.2	53006.3	59198.1	63140.7	55890.5
14	4	56	H	MTD000042	Apolipoprotein B-100	P04114	2348+YEVDQQIQVLMDK	1607.79	24	2	ingel	none	14.96	H113C70N17O24S1	0.384073	0.333462	0.179276	0.0717289	0.0232083	0.396549	0.344293	0.185099	0.0740588	0.0239622	0.0243299	0.0240966	0.0192755	0.0235373	0.019428	15.041	15.09	14.996	14.992	14.961	914727	587577	298558	824145	379382						324987	208786	108664	294017	138028
14	2	28	H	MTD000042	Apolipoprotein B-100	P04114	2348+YEVDQQIQVLMDK	1607.79	24	3	ingel	none	14.96	H113C70N17O24S1	0.384073	0.333462	0.179276	0.0717289	0.0232083	0.396549	0.344293	0.185099	0.0740588	0.0239622	0.0225276	0.0259127	0.0196862	0.0228791	0.0196307	15.041	15.09	14.996	14.992	14.961	306247	205926	109609	263227	133587						109899	72581	39982.8	94651.6	49058.9
14	1	14	H	MTD000042	Apolipoprotein B-100	P04114	2348+YEVDQQIQVLxmDK	1623.78	24	2	ingel	m:Oxidized methionine	12.22	H113C70N17O25S1	0.383148	0.3328	0.179751	0.0723027	0.0235446	0.395813	0.343801	0.185693	0.0746927	0.0243229	0.00954975	0.0164542	0.0142343	0.0125236	0.0222371	12.306	12.327	12.289	12.172	12.17	233911	98112.5	70445.6	95962.5	46804.4						88727.1	36127.4	26154.9	36020.5	16759.9
13	1	13	H	MTD000042	Apolipoprotein B-100	P04114	2348+YEVDQQIQVLxmDK	1623.78	24	3	ingel	m:Oxidized methionine	12.22	H113C70N17O25S1	0.383148	0.3328	0.179751	0.0723027	0.0235446	0.395813	0.343801	0.185693	0.0746927	0.0243229	0.014482	0.0193602	0.00710736	0.0147937		12.306	12.327	12.289	12.172		124034	49859	36885.4	51566.9							46024.2	18307.1	14312.1	19343.6
2	1	2	H	MTD000042	Apolipoprotein B-100	P04114	2361+LVELAHQYK	1099.6	18	2	ingel	none	7.35	H81C51N13O14S0	0.520531	0.326623	0.115719	0.0297503	0.00612674	0.5244	0.32905	0.116579	0.0299714	0.00617228
10	2	20	H	MTD000042	Apolipoprotein B-100	P04114	2361+LVELAHQYK	1099.6	18	3	ingel	none	7.35	H81C51N13O14S0	0.520531	0.326623	0.115719	0.0297503	0.00612674	0.5244	0.32905	0.116579	0.0299714	0.00617228	0.0137371	0.0121578		0.00855808	0.020116	7.428	7.449		7.323	7.32	64956.2	111293		59815.3	98790.6						33086.2	56148.6		30851.8	48615.9
14	4	56	H	MTD000042	Apolipoprotein B-100	P04114	2377+LSNVLQQVK	1027.6	15	2	ingel	none	9.75	H81C45N13O14S0	0.555911	0.312066	0.101937	0.0244489	0.00473242	0.559062	0.313835	0.102515	0.0245875	0.00475925	0.0134925	0.0148892	0.00696725	0.0140889	0.0118326	9.825	9.846	9.808	9.747	9.745	923193	746152	331516	712899	713056						494963	398197	181486	381402	384199
4	1	4	H	MTD000042	Apolipoprotein B-100	P04114	2429+SFDYHQFVDETNDK	1743.74	23	2	ingel	none	11.9	H105C77N19O28S0	0.368864	0.348547	0.184022	0.0701551	0.0213807	0.37965	0.35874	0.189404	0.0722066	0.0220059
12	1	12	H	MTD000042	Apolipoprotein B-100	P04114	2429+SFDYHQFVDETNDK	1743.74	23	3	ingel	none	11.9	H105C77N19O28S0	0.368864	0.348547	0.184022	0.0701551	0.0213807	0.37965	0.35874	0.189404	0.0722066	0.0220059	0.0477802	0.0489632		0.061688	0.0456212	11.967	11.988		11.834	11.832	156048	153153		79898.7	119044						52879.5	52121.3		25660.8	41085.2
8	1	8	H	MTD000042	Apolipoprotein B-100	P04114	2450+LNGEIQALELPQK	1451.8	30	2	ingel	none	13	H109C64N17O21S0	0.435496	0.34507	0.153668	0.0495506	0.0127916	0.442674	0.350757	0.156201	0.0503673	0.0130024		0.0184406	0.0812387	0.0202583	0.0218557		13.06	13.022	12.99	12.988		231186	53923.9	210899	109866							94957.2	20570.6	86313.4	44685.9
13	2	26	H	MTD000042	Apolipoprotein B-100	P04114	2450+LNGEIQALELPQK	1451.8	30	3	ingel	none	13	H109C64N17O21S0	0.435496	0.34507	0.153668	0.0495506	0.0127916	0.442674	0.350757	0.156201	0.0503673	0.0130024	0.0143904	0.0234065		0.0191481	0.0315032	13.039	13.06		12.99	12.988	263176	119782		104669	56605.6						109971	48363.5		43023.1	22008
14	2	28	H	MTD000042	Apolipoprotein B-100	P04114	2475+ATVAVYLESLQDTK	1536.8	24	2	ingel	none	15.44	H112C68N16O24S0	0.415132	0.346369	0.163112	0.0557235	0.0152625	0.423459	0.353316	0.166384	0.0568413	0.0155687	0.012008	0.0157714	0.0102797	0.0171173	0.0190057	15.492	15.541	15.475	15.415	15.413	370973	175848	102196	260749	162978						149672	69680.4	41469.4	102807	63987.2
14	2	28	H	MTD000042	Apolipoprotein B-100	P04114	2475+ATVAVYLESLQDTK	1536.8	24	3	ingel	none	15.44	H112C68N16O24S0	0.415132	0.346369	0.163112	0.0557235	0.0152625	0.423459	0.353316	0.166384	0.0568413	0.0155687	0.0126122	0.0138318	0.0117936	0.0173181	0.0138901	15.492	15.541	15.475	15.415	15.413	301156	156357	98148.3	213321	138338						121167	62638.1	39885.9	84093	55632.9
3	1	3	H	MTD000042	Apolipoprotein B-100	P04114	2489+ITLIINWLQEALSSASLAHMK	2338.27	40	3	ingel	none	23.9	H175C106N27O30S1	0.243608	0.319975	0.234473	0.123884	0.0520971	0.264234	0.347067	0.254326	0.134373	0.0565081
2	1	2	H	MTD000042	Apolipoprotein B-100	P04114	2489+ITLIINWLQEALSSASLAHxmK	2354.27	40	3	ingel	m:Oxidized methionine	23.6	H175C106N27O31S1	0.243021	0.319294	0.234524	0.124325	0.0524957	0.26382	0.34662	0.254595	0.134965	0.0569884
7	1	7	H	MTD000042	Apolipoprotein B-100	P04114	2512+FRETLEDTR	1165.57	18	3	ingel	none	6.37	H79C49N15O18S0	0.523279	0.321261	0.116268	0.0310224	0.0067046	0.527589	0.323907	0.117225	0.0312779	0.00675982		0.0210307			0.0200457		6.518			6.362		44524.6			46163.7							22025.2			22818.4
14	2	28	H	MTD000042	Apolipoprotein B-100	P04114	2523+MYQMDIQQELQR	1581.73	29	2	ingel	none	12.86	H107C66N19O22S2	0.38035	0.318656	0.183375	0.0788054	0.0277307	0.395709	0.331524	0.19078	0.0819877	0.0288505	0.0115846	0.0156231	0.00833205	0.0175211	0.0128141	12.954	12.975	12.909	12.849	12.847	260786	174713	84018.3	168931	125591						98017.8	64416.3	32046.3	61840.9	47093.8
14	2	28	H	MTD000042	Apolipoprotein B-100	P04114	2523+MYQMDIQQELQR	1581.73	29	3	ingel	none	12.86	H107C66N19O22S2	0.38035	0.318656	0.183375	0.0788054	0.0277307	0.395709	0.331524	0.19078	0.0819877	0.0288505	0.0104502	0.0156203	0.010586	0.0137014	0.0165479	12.954	12.975	12.909	12.849	12.847	187239	129682	67675.4	122421	94165.7						70773	48010.7	26301.5	45711.3	35064.9
14	1	14	H	MTD000042	Apolipoprotein B-100	P04114	2523+MYQxmDIQQELQR	1597.72	29	2	ingel	m:Oxidized methionine	10.58	H107C66N19O23S2	0.379433	0.318029	0.183827	0.0793334	0.0280671	0.394987	0.331066	0.191362	0.0825854	0.0292176	0.0117725	0.0134394	0.0165175	0.020303	0.0140631	10.445	10.466	11.951	11.862	11.888	65926.1	35595.9	30174.1	46370.7	38174.2						24738.9	13249.5	11137.3	16705	14289.6
13	1	13	H	MTD000042	Apolipoprotein B-100	P04114	2523+MYQxmDIQQELQR	1597.72	29	3	ingel	m:Oxidized methionine	10.58	H107C66N19O23S2	0.379433	0.318029	0.183827	0.0793334	0.0280671	0.394987	0.331066	0.191362	0.0825854	0.0292176	0.0135834	0.0114141		0.017947	0.0207843	10.445	10.466		11.862	11.888	88028.6	46072.9		39659.8	34812.2						32759	17422.8		14626.8	12626.2
14	1	14	H	MTD000042	Apolipoprotein B-100	P04114	2523+xmYQMDIQQELQR	1597.72	29	2	ingel	m:Oxidized methionine	11.51	H107C66N19O23S2	0.379433	0.318029	0.183827	0.0793334	0.0280671	0.394987	0.331066	0.191362	0.0825854	0.0292176	0.0117725	0.0134394	0.0165175	0.020303	0.0140631	10.445	10.466	11.951	11.862	11.888	65926.1	35595.9	30174.1	46370.7	38174.2						24738.9	13249.5	11137.3	16705	14289.6
13	1	13	H	MTD000042	Apolipoprotein B-100	P04114	2523+xmYQMDIQQELQR	1597.72	29	3	ingel	m:Oxidized methionine	11.51	H107C66N19O23S2	0.379433	0.318029	0.183827	0.0793334	0.0280671	0.394987	0.331066	0.191362	0.0825854	0.0292176	0.0135834	0.0114141		0.017947	0.0207843	10.445	10.466		11.862	11.888	88028.6	46072.9		39659.8	34812.2						32759	17422.8		14626.8	12626.2
3	1	3	H	MTD000042	Apolipoprotein B-100	P04114	2523+xmYQxmDIQQELQR	1613.72	29	2	ingel	m:Oxidized methionine	9.57	H107C66N19O24S2	0.378519	0.317403	0.184275	0.079859	0.0284038	0.394267	0.330609	0.191942	0.0831816	0.0295856	0.0042452					9.655					45000.4										17429.7
9	1	9	H	MTD000042	Apolipoprotein B-100	P04114	2523+xmYQxmDIQQELQR	1613.72	29	3	ingel	m:Oxidized methionine	9.57	H107C66N19O24S2	0.378519	0.317403	0.184275	0.079859	0.0284038	0.394267	0.330609	0.191942	0.0831816	0.0295856	0.0173259	0.021872		0.0198491		9.655	9.676		9.522		71426.9	30879.9		34359.5							26125.7	11418.5		12380.7
14	2	28	H	MTD000042	Apolipoprotein B-100	P04114	2560+NLTDFAEQYSIQDWAK	1927.89	31	2	ingel	none	17.27	H125C87N21O29S0	0.326354	0.347874	0.202989	0.0846249	0.028004	0.339301	0.361675	0.211042	0.0879822	0.0291149	0.0122786	0.0162589	0.0127447	0.0155615	0.0132292	17.353	17.374	17.336	17.248	17.245	309822	229720	171210	267856	221101						112438	83045.3	61542.8	95752	78537.3
14	2	28	H	MTD000042	Apolipoprotein B-100	P04114	2560+NLTDFAEQYSIQDWAK	1927.89	31	3	ingel	none	17.27	H125C87N21O29S0	0.326354	0.347874	0.202989	0.0846249	0.028004	0.339301	0.361675	0.211042	0.0879822	0.0291149	0.0154864	0.0172515	0.0118924	0.016254	0.0166575	17.353	17.374	17.336	17.248	17.245	314035	215765	173342	261017	218685						113461	77377.7	61620.4	94482.6	77712.4
13	4	52	H	MTD000042	Apolipoprotein B-100	P04114	2579+ALVEQGFTVPEIK	1429.78	24	2	ingel	none	14.84	H107C66N15O20S0	0.430352	0.347032	0.155753	0.0503833	0.0130077	0.437563	0.352847	0.158363	0.0512275	0.0132257	0.0099892	0.015055	0.0106645	0.0173838	0.013059	14.843	14.864	14.883	14.851	14.792	3.23634e+06	1.48899e+06	570637	1.74066e+06	754677						1.36188e+06	615860	239290	713790	313577
13	3	39	H	MTD000042	Apolipoprotein B-100	P04114	2579+ALVEQGFTVPEIK	1429.78	24	3	ingel	none	14.84	H107C66N15O20S0	0.430352	0.347032	0.155753	0.0503833	0.0130077	0.437563	0.352847	0.158363	0.0512275	0.0132257	0.0190658	0.0187272	0.0100717	0.0185304	0.0129782	14.843	14.864	14.883	14.851	14.792	543506	273779	98966.2	279320	122081						220232	111770	41602.8	113488	50754.8
14	2	28	H	MTD000042	Apolipoprotein B-100	P04114	2592+TILGTMPAFEVSLQALQK	1946.05	33	2	ingel	none	20.38	H147C88N21O26S1	0.3076	0.334449	0.210378	0.0968419	0.0357385	0.324039	0.352323	0.221621	0.102017	0.0376484	0.0106721	0.0126652	0.0078687	0.0162036	0.0132959	20.313	20.334	20.325	20.293	20.319	116857	198853	115907	127434	137516						41289.1	70768.2	40836.6	45046.9	48360.2
14	3	42	H	MTD000042	Apolipoprotein B-100	P04114	2592+TILGTMPAFEVSLQALQK	1946.05	33	3	ingel	none	20.38	H147C88N21O26S1	0.3076	0.334449	0.210378	0.0968419	0.0357385	0.324039	0.352323	0.221621	0.102017	0.0376484	0.0122077	0.0138038	0.010935	0.0143725	0.0112785	20.313	20.334	20.325	20.293	20.319	218096	290229	184125	204002	192595						76893.3	101648	65402.4	72459.6	67244.1
13	1	13	H	MTD000042	Apolipoprotein B-100	P04114	2592+TILGTxmPAFEVSLQALQK	1962.05	33	2	ingel	m:Oxidized methionine	17.99	H147C88N21O27S1	0.306858	0.333757	0.210622	0.0973687	0.0361173	0.323483	0.351839	0.222034	0.102644	0.0380741	0.00659893	0.0172457	0.0143843	0.0183583	0.020168	18.058	18.051	18.013	18.037	18.091	43665.6	36331.1	31378.6	44499.4	35328						15178.5	13245.5	11176.4	16025.3	12274.9
14	1	14	H	MTD000042	Apolipoprotein B-100	P04114	2592+TILGTxmPAFEVSLQALQK	1962.05	33	3	ingel	m:Oxidized methionine	17.99	H147C88N21O27S1	0.306858	0.333757	0.210622	0.0973687	0.0361173	0.323483	0.351839	0.222034	0.102644	0.0380741	0.0100297	0.0154035	0.00849339	0.0164089	0.0129915	18.058	18.051	18.013	18.037	18.091	103345	82147.8	74143.6	82204.6	69521.3						35811.7	28523.4	26425.7	28517.3	23933.5
14	4	56	H	MTD000042	Apolipoprotein B-100	P04114	2610+ATFQTPDFIVPLTDLR	1832.97	24	2	ingel	none	20.22	H132C85N20O25S0	0.337687	0.351142	0.198041	0.0793777	0.02516	0.349483	0.363408	0.204959	0.0821505	0.0260389	0.00901036	0.0104517	0.00815605	0.0117185	0.00883472	20.229	20.222	20.212	20.236	20.262	766018	876031	528417	785929	658330						277197	316980	192752	286546	239634
14	4	56	H	MTD000042	Apolipoprotein B-100	P04114	2610+ATFQTPDFIVPLTDLR	1832.97	24	3	ingel	none	20.22	H132C85N20O25S0	0.337687	0.351142	0.198041	0.0793777	0.02516	0.349483	0.363408	0.204959	0.0821505	0.0260389	0.0103606	0.012829	0.0101375	0.011851	0.00819012	20.229	20.222	20.212	20.236	20.262	745287	770389	547323	679488	595565						270423	275779	195337	243859	213160
5	1	5	H	MTD000042	Apolipoprotein B-100	P04114	263+EQHLFLPFSYK	1407.72	19	2	ingel	none	15.41	H97C69N15O17S0	0.420113	0.351541	0.159882	0.0517442	0.0132502	0.427256	0.357519	0.162601	0.052624	0.0134755		0.0157314					15.513					33732.4										13526.6
11	2	22	H	MTD000042	Apolipoprotein B-100	P04114	263+EQHLFLPFSYK	1407.72	19	3	ingel	none	15.41	H97C69N15O17S0	0.420113	0.351541	0.159882	0.0517442	0.0132502	0.427256	0.357519	0.162601	0.052624	0.0134755	0.0134267	0.0160938		0.0167234	0.0152807	15.464	15.513		15.415	15.413	108918	185155		81718.1	94792.8						44159.3	75698.8		33372.3	38253.3
14	2	28	H	MTD000042	Apolipoprotein B-100	P04114	2675+TIDQMLNSELQWPVPDIYLR	2430.23	35	2	ingel	none	21.9	H171C110N27O33S1	0.231622	0.314555	0.238091	0.129883	0.0564066	0.238649	0.324097	0.245313	0.133823	0.0581177	0.00833881	0.0124902	0.00987561	0.0131235	0.0119326	21.921	21.942	21.876	21.844	21.898	165584	246422	50378.9	123586	103359						53424	77827.6	15942	39509.7	32301.3
14	4	56	H	MTD000042	Apolipoprotein B-100	P04114	2675+TIDQMLNSELQWPVPDIYLR	2430.23	35	3	ingel	none	21.9	H171C110N27O33S1	0.231622	0.314555	0.238091	0.129883	0.0564066	0.238649	0.324097	0.245313	0.133823	0.0581177	0.0110951	0.0145206	0.00868552	0.014338	0.0126667	21.921	21.942	21.876	21.844	21.898	924509	1.35483e+06	541761	1088969	881360						288524	416655	172156	338232	273056
5	1	5	H	MTD000042	Apolipoprotein B-100	P04114	2675+TIDQxmLNSELQWPVPDIYLR	2446.22	35	2	ingel	m:Oxidized methionine	20.26	H171C110N27O34S1	0.231064	0.313882	0.238106	0.1303	0.0568044	0.238172	0.323538	0.24543	0.134308	0.0585518
14	2	28	H	MTD000042	Apolipoprotein B-100	P04114	2675+TIDQxmLNSELQWPVPDIYLR	2446.22	35	3	ingel	m:Oxidized methionine	20.26	H171C110N27O34S1	0.231064	0.313882	0.238106	0.1303	0.0568044	0.238172	0.323538	0.24543	0.134308	0.0585518	0.0166864	0.01335	0.0125328	0.0155532	0.0123037	20.313	20.278	20.269	20.265	20.262	163794	168607	164190	169199	102352						50330.2	52140.5	51241.8	51903.4	31992.4
11	4	44	H	MTD000042	Apolipoprotein B-100	P04114	2695+DLKVEDIPLAR	1267.71	21	3	ingel	none	12.71	H97C56N15O18S0	0.483276	0.335339	0.13244	0.038084	0.0087966	0.488583	0.339021	0.133894	0.0385022	0.00889319	0.0215771	0.0247386		0.0234635	0.0215858	12.757	12.778		12.736	12.734	695476	756172		385640	293226						314402	337247		172943	132583
14	2	28	H	MTD000042	Apolipoprotein B-100	P04114	2698+VEDIPLAR	911.508	18	2	ingel	none	9.4	H69C40N11O13S0	0.594075	0.295071	0.0875843	0.0192424	0.00342944	0.596477	0.296264	0.0879385	0.0193202	0.00344331	0.0130101	0.0141874	0.0119408	0.0127637	0.0130362	9.458	9.479	9.441	9.381	9.407	217787	162924	99376.9	159215	160896						125050	93179.1	57276	91498.4	92421.5
14	4	56	H	MTD000042	Apolipoprotein B-100	P04114	276+YGMVAQVTQTLK	1337.7	18	2	ingel	none	12.48	H99C59N15O18S1	0.443797	0.326309	0.154703	0.0547907	0.0156662	0.453039	0.333104	0.157925	0.0559317	0.0159924	0.00602256	0.012927	0.00497228	0.014903	0.0100454	12.531	12.581	12.515	12.482	12.452	2.06592e+06	1.21775e+06	620018	1.33409e+06	664759						916656	524578	275604	570611	289979
14	2	28	H	MTD000042	Apolipoprotein B-100	P04114	276+YGMVAQVTQTLK	1337.7	18	3	ingel	none	12.48	H99C59N15O18S1	0.443797	0.326309	0.154703	0.0547907	0.0156662	0.453039	0.333104	0.157925	0.0559317	0.0159924	0.0166502	0.0163338	0.0205816	0.0250053	0.0304006	12.531	12.581	12.515	12.482	12.452	194905	114202	57630.4	111296	56679.6						83372.6	48672.5	24496.2	46725.1	23167.1
14	2	28	H	MTD000042	Apolipoprotein B-100	P04114	276+YGxmVAQVTQTLK	1353.7	18	2	ingel	m:Oxidized methionine	9.58	H99C59N15O19S1	0.442727	0.325686	0.155356	0.0553815	0.0159643	0.452154	0.332621	0.158664	0.0565607	0.0163042	0.00574049	0.00675313	0.00760319	0.00911806	0.00727077	9.655	9.676	9.639	9.578	9.576	360866	180862	109801	198907	148301						159661	79791.9	48480.3	86807.1	65203.1
3	1	3	H	MTD000042	Apolipoprotein B-100	P04114	276+YGxmVAQVTQTLK	1353.7	18	3	ingel	m:Oxidized methionine	9.58	H99C59N15O19S1	0.442727	0.325686	0.155356	0.0553815	0.0159643	0.452154	0.332621	0.158664	0.0565607	0.0163042	0.0132168					9.655					38278										16551.4
3	1	3	H	MTD000042	Apolipoprotein B-100	P04114	2837+TEHGSEMLFFGNAIEGK	1865.86	34	2	ingel	none	15.11	H123C82N21O27S1	0.328945	0.334797	0.201708	0.0895782	0.0320282	0.344434	0.350562	0.211207	0.0937964	0.0335364
10	2	20	H	MTD000042	Apolipoprotein B-100	P04114	2837+TEHGSEMLFFGNAIEGK	1865.86	34	3	ingel	none	15.11	H123C82N21O27S1	0.328945	0.334797	0.201708	0.0895782	0.0320282	0.344434	0.350562	0.211207	0.0937964	0.0335364	0.0178368	0.02166		0.023513	0.0168065	15.182	15.203		15.105	15.102	108750	184624		92592.7	83016.8						37711.6	66366.9		33318.1	28716.7
5	1	5	H	MTD000042	Apolipoprotein B-100	P04114	2837+TEHGSExmLFFGNAIEGK	1881.86	34	3	ingel	m:Oxidized methionine	13.07	H123C82N21O28S1	0.328152	0.334112	0.202017	0.0901199	0.0323957	0.34383	0.350075	0.211669	0.0944256	0.0339435	0.0246006					13.152					34707										11735.3
14	4	56	H	MTD000042	Apolipoprotein B-100	P04114	2865+NTLELSNGVIVK	1285.72	16	2	ingel	none	12.08	H99C56N15O19S0	0.481961	0.334756	0.133293	0.0387548	0.00906893	0.487437	0.33856	0.134808	0.0391952	0.00917197	0.00960359	0.00895545	0.00692571	0.0131935	0.0119195	12.108	12.129	12.092	12.088	12.114	764444	416025	227240	453833	260673						359968	196363	108067	210853	121863
10	1	10	H	MTD000042	Apolipoprotein B-100	P04114	2865+NTLELSNGVIVK	1285.72	16	3	ingel	none	12.08	H99C56N15O19S0	0.481961	0.334756	0.133293	0.0387548	0.00906893	0.487437	0.33856	0.134808	0.0391952	0.00917197	0.00541703	0.0207024		0.0283232		12.108	12.129		12.088		71459.6	39456.1		37175.1							34747.5	18118.5		16351.8
14	2	28	H	MTD000042	Apolipoprotein B-100	P04114	2877+INNQLTLDSNTK	1359.7	17	2	ingel	none	8.16	H97C56N17O22S0	0.475147	0.333885	0.137015	0.0413285	0.0100817	0.481222	0.338154	0.138767	0.041857	0.0102106	0.00611204	0.00884952	0.00999249	0.0333067	0.0151066	8.217	8.238	8.201	8.112	8.138	194582	182689	82823	119867	168054						92485.5	85541.1	38443.1	50884.8	76642.7
4	1	4	H	MTD000042	Apolipoprotein B-100	P04114	2877+INNQLTLDSNTK	1359.7	17	3	ingel	none	8.16	H97C56N17O22S0	0.475147	0.333885	0.137015	0.0413285	0.0100817	0.481222	0.338154	0.138767	0.041857	0.0102106
14	4	56	H	MTD000042	Apolipoprotein B-100	P04114	2898+LDFSSQADLR	1150.56	22	2	ingel	none	10.54	H78C49N14O18S0	0.525278	0.320482	0.115488	0.0306996	0.00661289	0.529542	0.323084	0.116425	0.0309488	0.00666657	0.0142773	0.0168499	0.0136053	0.0156626	0.0126128	10.614	10.635	10.597	10.509	10.506	909224	549121	348263	618341	495039						459260	274805	176270	310785	251503
3	1	3	H	MTD000042	Apolipoprotein B-100	P04114	2898+LDFSSQADLRNEIK	1634.83	29	2	ingel	none	11.72	H114C70N20O25S0	0.399145	0.347949	0.170314	0.0603355	0.0171113	0.408231	0.355869	0.174191	0.061709	0.0175008
11	1	11	H	MTD000042	Apolipoprotein B-100	P04114	2898+LDFSSQADLRNEIK	1634.83	29	3	ingel	none	11.72	H114C70N20O25S0	0.399145	0.347949	0.170314	0.0603355	0.0171113	0.408231	0.355869	0.174191	0.061709	0.0175008	0.0126203	0.0152209		0.0225531	0.0180086	11.798	11.819		11.693	11.691	78137.1	108377		56273.7	65085.4						30221.4	41390.1		20827.5	24750.6
2	1	2	H	MTD000042	Apolipoprotein B-100	P04114	2936+FSDEGTHESQISFTIEGPLTSFGLSNK	2927.38	50	3	ingel	none	18.55	H194C129N32O46S0	0.187853	0.297964	0.252466	0.150574	0.070553	0.195801	0.31057	0.263147	0.156944	0.0735379
14	2	28	H	MTD000042	Apolipoprotein B-100	P04114	2970+VNQNLVYESGSLNFSK	1797.89	27	2	ingel	none	12.84	H123C79N21O27S0	0.358095	0.349761	0.188812	0.0732001	0.0226037	0.369221	0.360627	0.194678	0.0754742	0.0233059	0.0118794	0.0143177	0.0135094	0.0165643	0.0163408	12.926	12.919	12.909	12.849	12.847	428966	239613	79723.4	238442	93636.7						155629	85946.5	28262.7	85704.3	33202.7
14	2	28	H	MTD000042	Apolipoprotein B-100	P04114	2970+VNQNLVYESGSLNFSK	1797.89	27	3	ingel	none	12.84	H123C79N21O27S0	0.358095	0.349761	0.188812	0.0732001	0.0226037	0.369221	0.360627	0.194678	0.0754742	0.0233059	0.0770348	0.0513609	0.0960153	0.0588596	0.071479	12.926	12.919	12.909	12.849	12.847	479979	267469	99768.5	251424	108135						150106	89088.7	30047.7	81066.8	33612.6
14	4	56	H	MTD000042	Apolipoprotein B-100	P04114	3006+GMALFGEGK	908.443	17	2	ingel	none	11.37	H64C40N10O12S1	0.567832	0.283848	0.109104	0.0306959	0.00695402	0.572712	0.286287	0.110041	0.0309597	0.00701379	0.011502	0.0166221	0.0094633	0.0137539	0.0146505	11.432	11.481	11.415	11.298	11.296	548628	419648	211230	426038	339780						303747	228685	117799	234004	186145
13	1	13	H	MTD000042	Apolipoprotein B-100	P04114	3006+GxmALFGEGK	924.438	17	2	ingel	m:Oxidized methionine	8.13	H64C40N10O13S1	0.566463	0.283374	0.110104	0.0312413	0.00717119	0.571502	0.285895	0.111084	0.0315192	0.00723499	0.013322	0.0124758		0.0157589	0.0178356	8.189	8.238		8.056	8.11	78715	53391		56288.5	43525.9						43361.8	29764.6		30842	23620.7
4	1	4	H	MTD000042	Apolipoprotein B-100	P04114	3035+NSLFFSAQPFEITASTNNEGNLK	2528.22	44	2	ingel	none	18.16	H169C112N29O38S0	0.234195	0.323412	0.239868	0.125665	0.0518512	0.240202	0.331708	0.24602	0.128889	0.0531813
14	2	28	H	MTD000042	Apolipoprotein B-100	P04114	3035+NSLFFSAQPFEITASTNNEGNLK	2528.22	44	3	ingel	none	18.16	H169C112N29O38S0	0.234195	0.323412	0.239868	0.125665	0.0518512	0.240202	0.331708	0.24602	0.128889	0.0531813	0.0141639	0.0158175	0.0129524	0.0180655	0.0117402	18.199	18.22	18.182	18.178	18.176	282468	167831	117629	201578	190728						92366.6	54093.1	37584.4	64420.5	61834.6
14	4	56	H	MTD000042	Apolipoprotein B-100	P04114	306+MGLAFESTK	982.48	15	2	ingel	none	10.56	H70C43N10O14S1	0.546308	0.292067	0.116919	0.0344885	0.00823196	0.551948	0.295082	0.118126	0.0348445	0.00831694	0.0107865	0.011253	0.0132081	0.0127665	0.0123889	10.642	10.663	10.597	10.537	10.535	359487	304404	169124	304853	268949						192161	162258	89575.9	161544	142870
14	1	14	H	MTD000042	Apolipoprotein B-100	P04114	306+xmGLAFESTK	998.475	15	2	ingel	m:Oxidized methionine	8.45	H70C43N10O15S1	0.544992	0.291565	0.11786	0.0350445	0.0084634	0.550796	0.294671	0.119115	0.0354177	0.00855355	0.00799595	0.00658985	0.00786653	0.0132556	0.0247424	8.527	8.577	8.511	8.422	8.448	91609.7	72847.9	43171.7	71596	60277						49282.3	39400.4	23809.8	37869.6	30659.1
13	1	13	H	MTD000042	Apolipoprotein B-100	P04114	3068+IDFLNNYALFLSPSAQQASWQVSAR	2825.41	54	3	ingel	none	21.2	H192C129N34O38S0	0.190179	0.302422	0.2537	0.148524	0.0678713	0.197548	0.314141	0.263531	0.154279	0.0705012	0.0206445	0.0191805	0.0238016	0.0243781	0.018835	21.272	21.265	21.199	21.195	21.193	57936.3	113899	30308	85629.3	99721.8						16921.8	33485.1	9097.51	24959.2	29552.7
3	1	3	H	MTD000042	Apolipoprotein B-100	P04114	3068+IDFLNNYALFLSPSAQQASWQVSAR	2825.41	54	4	ingel	none	21.2	H192C129N34O38S0	0.190179	0.302422	0.2537	0.148524	0.0678713	0.197548	0.314141	0.263531	0.154279	0.0705012
3	1	3	H	MTD000042	Apolipoprotein B-100	P04114	3137+LPYTIITTPPLKDFSLWEK	2261.23	23	2	ingel	none	20.19	H168C110N22O29S0	0.251022	0.333803	0.235113	0.1159	0.0446901	0.268232	0.356689	0.251233	0.123846	0.0477541
12	3	36	H	MTD000042	Apolipoprotein B-100	P04114	3137+LPYTIITTPPLKDFSLWEK	2261.23	23	3	ingel	none	20.19	H168C110N22O29S0	0.251022	0.333803	0.235113	0.1159	0.0446901	0.268232	0.356689	0.251233	0.123846	0.0477541	0.00941896	0.00892407		0.0101347	0.00766517	20.257	20.25		20.265	20.262	99320.6	423208		105990	204105						35064.7	150688		37166.9	70652.4
2	1	2	H	MTD000042	Apolipoprotein B-100	P04114	3137+LPYTIITTPPLKDFSLWEK	2261.23	23	4	ingel	none	20.19	H168C110N22O29S0	0.251022	0.333803	0.235113	0.1159	0.0446901	0.268232	0.356689	0.251233	0.123846	0.0477541
6	1	6	H	MTD000042	Apolipoprotein B-100	P04114	3245+TFQIPGYTVPVVNVEVSPFTIEMSAFGYVFPK	3562.81	47	3	ingel	none	24.15	H251C171N35O46S1	0.110328	0.229138	0.252136	0.194162	0.116871	0.122229	0.253855	0.279333	0.215106	0.129478		0.0145963					24.169					48482.1										13223.9
2	1	2	H	MTD000042	Apolipoprotein B-100	P04114	3245+TFQIPGYTVPVVNVEVSPFTIEMSAFGYVFPK	3562.81	47	4	ingel	none	24.15	H251C171N35O46S1	0.110328	0.229138	0.252136	0.194162	0.116871	0.122229	0.253855	0.279333	0.215106	0.129478
14	1	14	H	MTD000042	Apolipoprotein B-100	P04114	3245+TFQIPGYTVPVVNVEVSxpFTIEMSAFGYVFPK	3578.8	47	3	ingel	p:Hydroxylation	23.67	H251C171N35O47S1	0.110062	0.228627	0.251838	0.194255	0.117176	0.122026	0.253479	0.279213	0.215371	0.129913	0.00853091	0.006546	0.016218	0.0104681	0.0151672	23.669	23.69	23.652	23.676	23.702	57055.3	120888	41684.8	89332.9	43887.4						15787	33936	11052.8	24218.2	11989.2
8	1	8	H	MTD000042	Apolipoprotein B-100	P04114	3245+TFQIPGYTVPVVNVEVSxpFTIEMSAFGYVFPK	3578.8	47	4	ingel	p:Hydroxylation	23.67	H251C171N35O47S1	0.110062	0.228627	0.251838	0.194255	0.117176	0.122026	0.253479	0.279213	0.215371	0.129913		0.0123167		0.0200167			23.69		23.676			54904.6		41821.2								15870.4		10841.8
14	4	56	H	MTD000042	Apolipoprotein B-100	P04114	3277+AVSMPSFSILGSDVR	1564.79	29	2	ingel	none	17.43	H112C68N18O22S1	0.393106	0.333727	0.175424	0.0686157	0.0216742	0.404899	0.343739	0.180687	0.0706743	0.0223244	0.00939531	0.0123664	0.0115626	0.0131228	0.0128764	17.466	17.458	17.421	17.417	17.415	469081	380895	320211	518441	420551						182354	146509	123335	198390	161126
14	1	14	H	MTD000042	Apolipoprotein B-100	P04114	3277+AVSMPSFSILGSDVR	1564.79	29	3	ingel	none	17.43	H112C68N18O22S1	0.393106	0.333727	0.175424	0.0686157	0.0216742	0.404899	0.343739	0.180687	0.0706743	0.0223244	0.0165106	0.0168625	0.00617459	0.0162292	0.0217751	17.466	17.458	17.421	17.417	17.415	95480.3	74552.3	60414.5	90912	71751.9						36651.1	28236.5	24004.5	34940.6	26446.5
14	2	28	H	MTD000042	Apolipoprotein B-100	P04114	3277+AVSMxpSFSILGSDVR	1580.79	29	2	ingel	p:Hydroxylation	14.85	H112C68N18O23S1	0.392158	0.333068	0.175927	0.069196	0.0220052	0.404141	0.343245	0.181303	0.0713104	0.0226776	0.0120843	0.0110079	0.0054323	0.0154426	0.0155289	14.843	14.864	14.883	14.851	14.792	519209	248408	92433.7	250683	115689						199161	95812.6	36697	94615.4	43824
11	1	11	H	MTD000042	Apolipoprotein B-100	P04114	3277+AVSMxpSFSILGSDVR	1580.79	29	3	ingel	p:Hydroxylation	14.85	H112C68N18O23S1	0.392158	0.333068	0.175927	0.069196	0.0220052	0.404141	0.343245	0.181303	0.0713104	0.0226776	0.0141856	0.00956067		0.0177727		14.843	14.864		14.851		111908	56436.8		49306							42536.2	21875.8		18588.2
14	2	28	H	MTD000042	Apolipoprotein B-100	P04114	3277+AVSxmPSFSILGSDVR	1580.79	29	2	ingel	m:Oxidized methionine	14.81	H112C68N18O23S1	0.392158	0.333068	0.175927	0.069196	0.0220052	0.404141	0.343245	0.181303	0.0713104	0.0226776	0.0120843	0.0110079	0.0054323	0.0154426	0.0155289	14.843	14.864	14.883	14.851	14.792	519209	248408	92433.7	250683	115689						199161	95812.6	36697	94615.4	43824
11	1	11	H	MTD000042	Apolipoprotein B-100	P04114	3277+AVSxmPSFSILGSDVR	1580.79	29	3	ingel	m:Oxidized methionine	14.81	H112C68N18O23S1	0.392158	0.333068	0.175927	0.069196	0.0220052	0.404141	0.343245	0.181303	0.0713104	0.0226776	0.0141856	0.00956067		0.0177727		14.843	14.864		14.851		111908	56436.8		49306							42536.2	21875.8		18588.2
4	1	4	H	MTD000042	Apolipoprotein B-100	P04114	3292+VPSYTLILPSLELPVLHVPR	2242.31	32	2	ingel	none	22.15	H175C107N25O27S0	0.257543	0.33688	0.232831	0.112428	0.0424092	0.274074	0.358504	0.247776	0.119645	0.0451314
11	4	44	H	MTD000042	Apolipoprotein B-100	P04114	3292+VPSYTLILPSLELPVLHVPR	2242.31	32	3	ingel	none	22.15	H175C107N25O27S0	0.257543	0.33688	0.232831	0.112428	0.0424092	0.274074	0.358504	0.247776	0.119645	0.0451314	0.00728587	0.0114698		0.012722	0.0123894	22.146	22.139		22.21	22.236	96391.5	499898		145449	326015						34289.5	174287		50282.4	112103
6	1	6	H	MTD000042	Apolipoprotein B-100	P04114	3292+VPSYTLILPSLELPVLHVPR	2242.31	32	4	ingel	none	22.15	H175C107N25O27S0	0.257543	0.33688	0.232831	0.112428	0.0424092	0.274074	0.358504	0.247776	0.119645	0.0451314		0.00750727					22.139					40856.8										14718.8
14	4	56	H	MTD000042	Apolipoprotein B-100	P04114	335+LTISEQNIQR	1200.65	23	2	ingel	none	8.65	H88C50N16O18S0	0.514963	0.32444	0.119538	0.0323897	0.00709629	0.519466	0.327277	0.120583	0.0326729	0.00715834	0.0107481	0.0170068	0.00891623	0.0161582	0.0114447	8.725	8.746	8.708	8.62	8.646	419430	374426	200922	457118	371804						210142	183637	101283	224703	185854
11	1	11	H	MTD000042	Apolipoprotein B-100	P04114	335+LTISEQNIQR	1200.65	23	3	ingel	none	8.65	H88C50N16O18S0	0.514963	0.32444	0.119538	0.0323897	0.00709629	0.519466	0.327277	0.120583	0.0326729	0.00715834	0.002725	0.00530408		0.0189232		8.725	8.746		8.62		41652.9	33821.2		35831.1							21626	17665.5		17448.8
14	4	56	H	MTD000042	Apolipoprotein B-100	P04114	3395+LATALSLSNK	1016.59	18	2	ingel	none	9.78	H80C44N12O15S0	0.562824	0.307804	0.0998814	0.023942	0.00465195	0.565965	0.309521	0.100439	0.0240756	0.00467791	0.019024	0.0199608	0.0124541	0.0230561	0.017585	9.853	9.846	9.808	9.776	9.773	968857	663202	399728	796294	660884						517267	352865	217692	419524	354258
14	2	28	H	MTD000042	Apolipoprotein B-100	P04114	3420+NMEVSVATTTK	1179.58	16	2	ingel	none	7.69	H85C48N13O19S1	0.504218	0.305004	0.133095	0.0431299	0.0114049	0.511664	0.309508	0.135061	0.0437668	0.0115733	0.00882084	0.0112964	0.01107	0.0135434	0.00698053	7.738	7.759	7.75	7.661	7.687	136582	142675	83619.1	154348	130359						67881.1	70232.8	41470.9	75355.8	65280.6
14	1	14	H	MTD000042	Apolipoprotein B-100	P04114	3481+LSLESLTSYFSIESSTK	1890.95	28	2	ingel	none	20.33	H134C84N18O31S0	0.338865	0.34701	0.197386	0.0808382	0.0264177	0.351484	0.359932	0.204736	0.0838484	0.0274014	0.0144489	0.0135137	0.0162867	0.0167054	0.0189731	20.426	20.419	20.325	20.293	20.319	93442.9	131291	82330.5	104742	115638						33858.1	47521.2	29771.5	36140.6	41781.2
14	1	14	H	MTD000042	Apolipoprotein B-100	P04114	3481+LSLESLTSYFSIESSTK	1890.95	28	3	ingel	none	20.33	H134C84N18O31S0	0.338865	0.34701	0.197386	0.0808382	0.0264177	0.351484	0.359932	0.204736	0.0838484	0.0274014	0.0111183	0.0166566	0.0132705	0.0160936	0.012333	20.426	20.419	20.325	20.293	20.319	73356.8	91850.1	64894.4	73682.4	80628.9						25980.6	33384	22338.8	26475.5	28880.4
3	1	3	H	MTD000042	Apolipoprotein B-100	P04114	3481+LSLESLTSYFSIESSTKGDVK	2290.16	33	3	ingel	none	19.05	H163C101N23O37S0	0.270968	0.335037	0.225924	0.108614	0.0413932	0.288097	0.356216	0.240206	0.11548	0.0440099
14	3	42	H	MTD000042	Apolipoprotein B-100	P04114	3508+EYSGTIASEANTYLNSK	1846.86	33	2	ingel	none	12.45	H122C79N20O31S0	0.356011	0.346893	0.189816	0.075175	0.0238405	0.36782	0.3584	0.196112	0.0776686	0.0246313	0.0694639	0.0737776	0.0826542	0.0723649	0.0715711	12.56	12.581	12.515	12.398	12.396	621882	269549	157801	308882	188175						227456	97451.7	57186.6	112550	68690.1
14	3	42	H	MTD000042	Apolipoprotein B-100	P04114	3508+EYSGTIASEANTYLNSK	1846.86	33	3	ingel	none	12.45	H122C79N20O31S0	0.356011	0.346893	0.189816	0.075175	0.0238405	0.36782	0.3584	0.196112	0.0776686	0.0246313	0.0460801	0.0503833	0.055912	0.0495421	0.0507508	12.56	12.581	12.515	12.398	12.396	600535	273400	167197	313693	206581						215181	98693.4	60408.1	112495	74081.6
14	4	56	H	MTD000042	Apolipoprotein B-100	P04114	3548+ENFAGEATLQR	1234.59	28	2	ingel	none	8.66	H82C52N16O19S0	0.503054	0.327741	0.124664	0.0348528	0.00787697	0.507976	0.330947	0.125883	0.0351938	0.00795403	0.0135388	0.0238873	0.0165813	0.0232751	0.0210856	8.725	8.746	8.708	8.591	8.617	560059	479096	269428	531065	420580						271667	224007	129143	248596	198473
13	1	13	H	MTD000042	Apolipoprotein B-100	P04114	3548+ENFAGEATLQR	1234.59	28	3	ingel	none	8.66	H82C52N16O19S0	0.503054	0.327741	0.124664	0.0348528	0.00787697	0.507976	0.330947	0.125883	0.0351938	0.00795403	0.0195764	0.0309958		0.0454979	0.0338253	8.725	8.746		8.591	8.617	50360.1	40410.7		40510.1	31064.1						24458.2	18521.7		17994.1	14207.9
6	1	6	H	MTD000042	Apolipoprotein B-100	P04114	3559+IYSLWEHSTK	1262.63	15	2	ingel	none	10.66	H86C59N14O17S0	0.4713	0.3399	0.137218	0.0400374	0.00933807	0.476804	0.34387	0.138821	0.040505	0.00944713		0.0151462					10.804					35661										16184.8
10	2	20	H	MTD000042	Apolipoprotein B-100	P04114	3559+IYSLWEHSTK	1262.63	15	3	ingel	none	10.66	H86C59N14O17S0	0.4713	0.3399	0.137218	0.0400374	0.00933807	0.476804	0.34387	0.138821	0.040505	0.00944713	0.015385	0.018213		0.0169305	0.0124072	10.783	10.804		10.622	10.619	139799	202065		106282	148732						63430.3	90311.4		47574.6	67818.1
13	2	26	H	MTD000042	Apolipoprotein B-100	P04114	3713+NPNGYSFSIPVK	1321.67	19	2	ingel	none	13.12	H91C61N15O18S0	0.457934	0.342559	0.143238	0.0432596	0.0104399	0.46397	0.347074	0.145126	0.0438298	0.0105775	0.0254619	0.0488934	0.0177296	0.0617678	0.0393543	13.152	13.201	13.163	13.103	13.129	252964	149826	47807.6	153328	102677						107345	58040.8	20744.5	55203.9	42294
10	1	10	H	MTD000042	Apolipoprotein B-100	P04114	3725+VLADKFIIPGLK	1312.81	16	3	ingel	none	15.52	H108C64N14O15S0	0.44679	0.348045	0.147487	0.0444979	0.0106246	0.452758	0.352693	0.149457	0.0450922	0.0107665	0.00982986	0.00883017		0.0112638	0.00923777	15.548	15.626		15.499	15.525	49592.8	95614.5		35802.7	37615						22004.5	42241.8		15566.4	16435.8
9	1	9	H	MTD000042	Apolipoprotein B-100	P04114	3737+LNDLNSVLVMPTFHVPFTDLQVPSCK	2970.5	36	3	ingel	C:Carbamidomethylation	21.26	H211C134N33O39S2	0.161966	0.269022	0.249612	0.16709	0.089151	0.172885	0.287159	0.26644	0.178355	0.0951613		0.0394464		0.0500751	0.0445939		21.265		21.308	21.306		105036		30768.1	50082.9							29278.5		8482.92	13865.1
6	1	6	H	MTD000042	Apolipoprotein B-100	P04114	3737+LNDLNSVLVMPTFHVPFTDLQVPSCK	2970.5	36	4	ingel	C:Carbamidomethylation	21.26	H211C134N33O39S2	0.161966	0.269022	0.249612	0.16709	0.089151	0.172885	0.287159	0.26644	0.178355	0.0951613		0.0383549					21.265					37665.7										10641.2
2	1	2	H	MTD000042	Apolipoprotein B-100	P04114	3737+LNDLNSVLVxmPTFHVPFTDLQVPSCK	2986.49	36	3	ingel	C:Carbamidomethylation m:Oxidized methionine	19.67	H211C134N33O40S2	0.161575	0.268434	0.24944	0.167329	0.0895072	0.17257	0.286701	0.266415	0.178716	0.0955982
14	4	56	H	MTD000042	Apolipoprotein B-100	P04114	3776+TSSFALNLPTLPEVK	1615.88	24	2	ingel	none	18.04	H121C74N17O23S0	0.387683	0.350922	0.175269	0.0628141	0.0179176	0.396937	0.359297	0.179453	0.0643133	0.0183452	0.0110864	0.0145925	0.00826073	0.0130838	0.0122105	18.114	18.079	18.098	18.065	18.091	639489	354412	293970	564522	513348						241943	132019	113525	212104	193534
14	2	28	H	MTD000042	Apolipoprotein B-100	P04114	3776+TSSFALNLPTLPEVK	1615.88	24	3	ingel	none	18.04	H121C74N17O23S0	0.387683	0.350922	0.175269	0.0628141	0.0179176	0.396937	0.359297	0.179453	0.0643133	0.0183452	0.016398	0.0157388	0.0139824	0.0149997	0.0149007	18.114	18.079	18.098	18.065	18.091	222483	121936	108408	184188	174924						82671.1	45455.9	41327.5	68568.3	65273.9
7	1	7	H	MTD000042	Apolipoprotein B-100	P04114	3776+TSSFALNLPTLPEVKFPEVDVLTK	2644.44	35	3	ingel	none	21.29	H197C123N27O37S0	0.208711	0.312826	0.248633	0.13841	0.0603082	0.215413	0.322871	0.256617	0.142854	0.0622448		0.0100171			0.0108338		21.321			21.39		61454.2			35080.6							20025.6			10967.5
13	3	39	H	MTD000042	Apolipoprotein B-100	P04114	3800+YSQPEDSLIPFFEITVPESQLTVSQFTLPK	3439.74	54	3	ingel	none	23.49	H242C160N34O50S0	0.13051	0.253722	0.258673	0.183243	0.10099	0.140767	0.273662	0.279002	0.197644	0.108926	0.0110069	0.0149426	0.010801	0.0133634	0.0120317	23.528	23.521	23.511	23.535	23.533	471117	595834	223572	547431	453666						133915	169650	62135.2	154791	127852
13	2	26	H	MTD000042	Apolipoprotein B-100	P04114	3800+YSQPEDSLIPFFEITVPESQLTVSQFTLPK	3439.74	54	4	ingel	none	23.49	H242C160N34O50S0	0.13051	0.253722	0.258673	0.183243	0.10099	0.140767	0.273662	0.279002	0.197644	0.108926	0.0107297	0.0129164	0.0065623	0.0160697	0.00844539	23.528	23.521	23.511	23.535	23.533	201524	234430	91346.5	209885	174965						57491.2	66016	25732.9	57716.5	47772.6
14	4	56	H	MTD000042	Apolipoprotein B-100	P04114	3830+SVSDGIAALDLNAVANK	1656.87	35	2	ingel	none	14.93	H120C70N20O26S0	0.397811	0.347305	0.171011	0.0610658	0.0174806	0.407095	0.355411	0.175003	0.062491	0.0178886	0.0203482	0.0245142	0.0185612	0.0274291	0.0217162	15.041	15.09	15.052	15.048	15.018	1.90968e+06	910560	430132	1.30706e+06	576848						711898	332651	162149	473021	214088
14	4	56	H	MTD000042	Apolipoprotein B-100	P04114	3830+SVSDGIAALDLNAVANK	1656.87	35	3	ingel	none	14.93	H120C70N20O26S0	0.397811	0.347305	0.171011	0.0610658	0.0174806	0.407095	0.355411	0.175003	0.062491	0.0178886	0.0227642	0.0234945	0.0165792	0.0248546	0.0183251	15.041	15.09	15.052	15.048	15.018	1.05911e+06	540797	249931	688665	323919						391747	199005	94590.1	252936	122031
14	4	56	H	MTD000042	Apolipoprotein B-100	P04114	3847+IADFELPTIIVPEQTIEIPSIK	2465.37	40	2	ingel	none	22.09	H188C115N24O35S0	0.23179	0.323938	0.241292	0.126324	0.0518977	0.237674	0.332161	0.247418	0.129531	0.0532152	0.0140493	0.0145928	0.0113867	0.0158962	0.0149125	22.033	22.054	22.073	22.125	22.152	502995	1.0992e+06	437135	861309	645671						163248	354299	142303	275842	207487
14	4	56	H	MTD000042	Apolipoprotein B-100	P04114	3847+IADFELPTIIVPEQTIEIPSIK	2465.37	40	3	ingel	none	22.09	H188C115N24O35S0	0.23179	0.323938	0.241292	0.126324	0.0518977	0.237674	0.332161	0.247418	0.129531	0.0532152	0.0140667	0.0205776	0.0139208	0.0197435	0.0160166	22.033	22.054	22.073	22.125	22.152	1.05112e+06	1.78883e+06	807785	1.3287e+06	940933						330778	538753	253595	404445	290650
14	4	56	H	MTD000042	Apolipoprotein B-100	P04114	3869+FSVPAGIVIPSFQALTAR	1873.05	36	2	ingel	none	21.2	H140C88N22O23S0	0.325546	0.35183	0.203641	0.0831112	0.026675	0.337658	0.36492	0.211218	0.0862035	0.0276675	0.0119326	0.0145185	0.0103632	0.0162404	0.0125339	21.131	21.096	21.114	21.139	21.165	674804	966298	338263	639046	596552						244887	347456	121515	231876	217458
14	4	56	H	MTD000042	Apolipoprotein B-100	P04114	3869+FSVPAGIVIPSFQALTAR	1873.05	36	3	ingel	none	21.2	H140C88N22O23S0	0.325546	0.35183	0.203641	0.0831112	0.026675	0.337658	0.36492	0.211218	0.0862035	0.0276675	0.0148504	0.0200562	0.0105486	0.0194659	0.0169208	21.131	21.096	21.114	21.139	21.165	893973	1.21885e+06	533780	862403	829983						319042	426368	193290	304725	294383
6	2	12	H	MTD000042	Apolipoprotein B-100	P04114	3906+ADYVETVLDSTCSSTVQFLEYELNVLGTHK	3417.63	47	3	ingel	C:Carbamidomethylation	23.88	H232C150N36O53S1	0.13646	0.252281	0.252879	0.180042	0.101256	0.147857	0.273352	0.274	0.195079	0.109712		0.0153627					23.887					63139.4										17491.1
7	2	14	H	MTD000042	Apolipoprotein B-100	P04114	3906+ADYVETVLDSTCSSTVQFLEYELNVLGTHK	3417.63	47	4	ingel	C:Carbamidomethylation	23.88	H232C150N36O53S1	0.13646	0.252281	0.252879	0.180042	0.101256	0.147857	0.273352	0.274	0.195079	0.109712		0.0141238			0.0185681		23.887			23.872		85437.7			32589.7							23639.7			8525.18
3	1	3	H	MTD000042	Apolipoprotein B-100	P04114	3953+DFSAEYEEDGKYEGLQEWEGK	2508.06	47	2	ingel	none	13.52	H153C111N25O42S0	0.238551	0.323062	0.237596	0.124269	0.0514388	0.244689	0.331374	0.243708	0.127467	0.0527622	0.018866					13.603					31685.7										9885.97
14	2	28	H	MTD000042	Apolipoprotein B-100	P04114	3953+DFSAEYEEDGKYEGLQEWEGK	2508.06	47	3	ingel	none	13.52	H153C111N25O42S0	0.238551	0.323062	0.237596	0.124269	0.0514388	0.244689	0.331374	0.243708	0.127467	0.0527622	0.0183865	0.018546	0.0257395	0.0206802	0.0175788	13.603	13.652	13.586	13.469	13.467	314101	230150	81301.4	213887	217978						100758	73847.1	26151.8	68650.4	68357.1
4	1	4	H	MTD000042	Apolipoprotein B-100	P04114	3996+GISTSAASPAVGTVGMDMDEDDDFSK	2602.1	50	2	ingel	none	13.77	H167C106N27O45S2	0.223316	0.296072	0.235507	0.138603	0.0660921	0.23272	0.30854	0.245424	0.14444	0.0688754	0.0131156					13.772					35107.7										10659.3
14	1	14	H	MTD000042	Apolipoprotein B-100	P04114	3996+GISTSAASPAVGTVGMDMDEDDDFSK	2602.1	50	3	ingel	none	13.77	H167C106N27O45S2	0.223316	0.296072	0.235507	0.138603	0.0660921	0.23272	0.30854	0.245424	0.14444	0.0688754	0.0134813	0.0164948	0.0160282	0.0160117	0.0143183	13.772	13.821	13.755	13.751	13.749	206475	98342	45053.3	135008	88432.6						61433.8	29270.4	13452.9	39838.2	26674.5
10	1	10	H	MTD000042	Apolipoprotein B-100	P04114	3996+GISTSAASPAVGTVGMDxmDEDDDFSK	2618.1	50	3	ingel	m:Oxidized methionine	12.02	H167C106N27O46S2	0.222777	0.295441	0.235505	0.13896	0.0664646	0.232266	0.308025	0.245535	0.144879	0.0692954	0.0187696			0.0151314		12.56			12.482		86075.9			35466							25446			10606.7
8	1	8	H	MTD000042	Apolipoprotein B-100	P04114	4022+WNFYYSPQSSPDK	1617.71	23	2	ingel	none	13.14	H99C76N17O23S0	0.380582	0.351575	0.178489	0.0648829	0.0187456	0.390129	0.360394	0.182966	0.0665105	0.0192159	0.0144464			0.0174028		13.208			13.103		55590			32436.5							20325.5			11777.7
10	2	20	H	MTD000042	Apolipoprotein B-100	P04114	4056+VNWEEEAASGLLTSLKDNVPK	2299.17	40	3	ingel	none	19.31	H162C101N26O35S0	0.26935	0.335755	0.226843	0.108869	0.0413143	0.286294	0.356876	0.241113	0.115718	0.0439132	0.015193	0.0181937		0.0182639	0.0155638	19.439	19.46		19.278	19.276	55915.1	185070		52551.5	109613						19414.8	64567.8		18508.2	38290.2
14	3	42	H	MTD000042	Apolipoprotein B-100	P04114	4107+NLQNNAEWVYQGAIR	1774.87	34	2	ingel	none	13.66	H118C78N24O24S0	0.360975	0.351879	0.187453	0.0712797	0.0214978	0.371531	0.362169	0.192935	0.0733642	0.0221265	0.0167351	0.0224179	0.0185924	0.0209553	0.0199671	13.716	13.765	13.699	13.61	13.608	565676	323965	104343	397832	204946						204400	117553	36781	144299	74020.1
14	4	56	H	MTD000042	Apolipoprotein B-100	P04114	4107+NLQNNAEWVYQGAIR	1774.87	34	3	ingel	none	13.66	H118C78N24O24S0	0.360975	0.351879	0.187453	0.0712797	0.0214978	0.371531	0.362169	0.192935	0.0733642	0.0221265	0.0172832	0.0187799	0.015569	0.0195167	0.0191295	13.716	13.765	13.699	13.61	13.608	884591	562421	209415	636407	373861						317411	200294	75642.8	230425	134076
14	2	28	H	MTD000042	Apolipoprotein B-100	P04114	4122+QIDDIDVR	972.488	16	2	ingel	none	8.36	H68C40N12O16S0	0.587729	0.294634	0.0916052	0.0212444	0.00402765	0.590556	0.296051	0.0920459	0.0213466	0.00404702	0.0174313	0.0196037	0.0160282	0.0196275	0.017305	8.443	8.464	8.426	8.338	8.335	146715	117858	92314.9	151113	130101						82358.5	65942.9	52212.9	84181.6	72996.3
14	2	28	H	MTD000042	Apolipoprotein B-100	P04114	4133+AASGTTGTYQEWK	1398.64	24	2	ingel	none	7.7	H90C61N16O22S0	0.451951	0.340338	0.146754	0.0461843	0.0116978	0.458728	0.345442	0.148954	0.0468768	0.0118732	0.0124415	0.0143507	0.00689685	0.0150578	0.0153214	7.794	7.815	7.778	7.605	7.63	183591	195133	86098.8	201660	182890						80311.4	84682.2	38522.6	87287.3	79137.3
1	1	1	H	MTD000042	Apolipoprotein B-100	P04114	4133+AASGTTGTYQEWK	1398.64	24	3	ingel	none	7.7	H90C61N16O22S0	0.451951	0.340338	0.146754	0.0461843	0.0116978	0.458728	0.345442	0.148954	0.0468768	0.0118732
7	1	7	H	MTD000042	Apolipoprotein B-100	P04114	4148+AQNLYQELLTQEGQASFQGLK	2365.19	48	2	ingel	none	18.17	H164C104N28O35S0	0.258658	0.332954	0.231125	0.113618	0.0440686	0.276239	0.355585	0.246835	0.121341	0.0470639	0.0229325			0.0239374	0.0171853	18.255			18.15	18.148	36111.7			33664.1	35874.7						12120.4			11707.6	12455.6
14	3	42	H	MTD000042	Apolipoprotein B-100	P04114	4148+AQNLYQELLTQEGQASFQGLK	2365.19	48	3	ingel	none	18.17	H164C104N28O35S0	0.258658	0.332954	0.231125	0.113618	0.0440686	0.276239	0.355585	0.246835	0.121341	0.0470639	0.0166198	0.0215347	0.0149003	0.0194389	0.0157767	18.255	18.276	18.182	18.15	18.148	408558	289488	125226	299219	325103						142412	99857.6	44482.4	102739	112090
7	1	7	H	MTD000042	Apolipoprotein B-100	P04114	4148+AQNLYQELLTQEGQASFQGLKDNVFDGLVR	3380.7	61	3	ingel	none	21.2	H233C149N41O49S0	0.14406	0.26604	0.258742	0.175396	0.0927246	0.153752	0.283938	0.27615	0.187197	0.0989629		0.0147681			0.0145836		21.293			21.193		97191.6			34823.1							27002.8			9528.46
7	1	7	H	MTD000042	Apolipoprotein B-100	P04114	4148+AQNLYQELLTQEGQASFQGLKDNVFDGLVR	3380.7	61	4	ingel	none	21.2	H233C149N41O49S0	0.14406	0.26604	0.258742	0.175396	0.0927246	0.153752	0.283938	0.27615	0.187197	0.0989629		0.0153281			0.0153646		21.293			21.193		140539			46205.8							38506.6			12707.3
2	1	2	H	MTD000042	Apolipoprotein B-100	P04114	4188+HLIDSLIDFLNFPR	1698.91	22	2	ingel	none	22.98	H122C80N20O21S0	0.36073	0.354129	0.187514	0.0703271	0.0208074	0.370855	0.364068	0.192776	0.072301	0.0213914
2	1	2	H	MTD000042	Apolipoprotein B-100	P04114	4188+HLIDSLIDFLNFPR	1698.91	22	3	ingel	none	22.98	H122C80N20O21S0	0.36073	0.354129	0.187514	0.0703271	0.0208074	0.370855	0.364068	0.192776	0.072301	0.0213914
9	1	9	H	MTD000042	Apolipoprotein B-100	P04114	4202+FQFPGKPGIYTR	1409.75	19	3	ingel	none	11.77	H99C68N17O16S0	0.422534	0.351982	0.158636	0.0507386	0.0128157	0.429452	0.357745	0.161233	0.0515693	0.0130256	0.00993389	0.00806614		0.0207567		11.826	11.876		11.778		44914.2	90492.3		30664.7							18999	37608.3		12176
14	3	42	H	MTD000042	Apolipoprotein B-100	P04114	4214+EELCTMFIR	1197.55	16	2	ingel	C:Carbamidomethylation	14.15	H83C51N13O16S2	0.466683	0.300799	0.152872	0.0565458	0.0173424	0.477719	0.307912	0.156487	0.057883	0.0177525	0.0134819	0.0108955	0.00638332	0.0144014	0.0258391	14.251	14.244	14.206	14.146	14.116	225347	245668	144453	264371	101898						102493	112725	67618.6	119712	44201
12	1	12	H	MTD000042	Apolipoprotein B-100	P04114	4214+EELCTxmFIR	1213.55	16	2	ingel	C:Carbamidomethylation m:Oxidized methionine	11.62	H83C51N13O17S2	0.465558	0.300246	0.153567	0.0570797	0.0176333	0.476786	0.307487	0.15727	0.0584563	0.0180586	0.0118582	0.012423	0.00711087	0.016901		11.685	11.706	11.669	11.58		73674.3	59617.7	60978	62248.6							33621.6	27331.5	28433.7	27913.2
14	4	56	H	MTD000042	Apolipoprotein B-100	P04114	4223+EVGTVLSQVYSK	1308.69	19	2	ingel	none	11.82	H96C58N14O20S0	0.47232	0.336693	0.137614	0.0410726	0.0098677	0.478202	0.340886	0.139328	0.0415841	0.0099906	0.0154486	0.01486	0.0114955	0.0149086	0.0146	11.883	11.904	11.866	11.778	11.775	1.27536e+06	819735	517646	780259	539181						576224	371069	237588	353281	244284
14	1	14	H	MTD000042	Apolipoprotein B-100	P04114	4223+EVGTVLSQVYSK	1308.69	19	3	ingel	none	11.82	H96C58N14O20S0	0.47232	0.336693	0.137614	0.0410726	0.0098677	0.478202	0.340886	0.139328	0.0415841	0.0099906	0.00831341	0.00819649	0.013122	0.018295	0.0165785	11.883	11.904	11.866	11.778	11.775	79410.9	50653.2	30307.6	41848.3	32807.6						36894.9	24017.3	14954.5	19495	14975.4
14	2	28	H	MTD000042	Apolipoprotein B-100	P04114	4386+EEYFDPSIVGWTVK	1668.8	21	2	ingel	none	17.6	H112C79N16O24S0	0.367983	0.351637	0.184263	0.0690538	0.0205521	0.378219	0.361418	0.189388	0.0709745	0.0211238	0.00852349	0.0104949	0.00765318	0.0117367	0.0120259	17.663	17.684	17.646	17.586	17.612	211754	146315	117190	162900	169647						77421.3	53291.9	42845.7	58795.7	61117
14	1	14	H	MTD000042	Apolipoprotein B-100	P04114	4386+EEYFDPSIVGWTVK	1668.8	21	3	ingel	none	17.6	H112C79N16O24S0	0.367983	0.351637	0.184263	0.0690538	0.0205521	0.378219	0.361418	0.189388	0.0709745	0.0211238	0.0203041	0.0196834	0.0135687	0.0259183	0.0272154	17.663	17.684	17.646	17.586	17.612	66691.3	44692.5	36234	44463.2	49841.6						24100.1	15781.3	13305.5	15651.3	17639
14	3	42	H	MTD000042	Apolipoprotein B-100	P04114	4447+NIQEYLSILTDPDGK	1704.86	25	2	ingel	none	19.11	H120C75N18O27S0	0.378447	0.348621	0.179697	0.0669282	0.0199358	0.388672	0.358039	0.184552	0.0687364	0.0204744	0.0097137	0.0138037	0.0110543	0.0161362	0.0141578	19.186	19.178	19.141	19.052	19.078	343527	332304	201948	329516	243896						128450	121514	74709.1	119919	89461.4
14	3	42	H	MTD000042	Apolipoprotein B-100	P04114	4447+NIQEYLSILTDPDGK	1704.86	25	3	ingel	none	19.11	H120C75N18O27S0	0.378447	0.348621	0.179697	0.0669282	0.0199358	0.388672	0.358039	0.184552	0.0687364	0.0204744	0.0120741	0.0121162	0.013584	0.0177551	0.0173574	19.186	19.178	19.141	19.052	19.078	334121	315456	247383	339776	263049						123529	116452	90355.4	122362	94899.1
13	4	52	H	MTD000042	Apolipoprotein B-100	P04114	4466+IAELSATAQEIIK	1385.78	31	2	ingel	none	13.7	H107C61N15O21S0	0.453498	0.340877	0.14586	0.0454447	0.0113769	0.460087	0.345829	0.147979	0.046105	0.0115422	0.0138292	0.0240917	0.0166265	0.0258977	0.0180032	13.716	13.737	13.699	13.667	13.693	2.48823e+06	1.13018e+06	425388	1.43366e+06	569274						1.08556e+06	473206	183519	596724	244519
14	3	42	H	MTD000042	Apolipoprotein B-100	P04114	4466+IAELSATAQEIIK	1385.78	31	3	ingel	none	13.7	H107C61N15O21S0	0.453498	0.340877	0.14586	0.0454447	0.0113769	0.460087	0.345829	0.147979	0.046105	0.0115422	0.0211455	0.0227463	0.0234444	0.021192	0.0207935	13.716	13.737	13.699	13.667	13.693	498636	242906	88400.8	281040	106574						211540	102456	37088.8	119206	45964.6
2	1	2	H	MTD000042	Apolipoprotein B-100	P04114	4487+IISDYHQQFR	1305.65	21	2	ingel	none	7.64	H87C59N17O17S0	0.466085	0.341335	0.139466	0.0411211	0.00968179	0.471743	0.345478	0.141159	0.0416202	0.00979931
10	2	20	H	MTD000042	Apolipoprotein B-100	P04114	4487+IISDYHQQFR	1305.65	21	3	ingel	none	7.64	H87C59N17O17S0	0.466085	0.341335	0.139466	0.0411211	0.00968179	0.471743	0.345478	0.141159	0.0416202	0.00979931	0.0140395	0.0128732		0.0166414	0.0167326	7.71	7.731		7.576	7.602	93502.7	156722		81444	160740						42005.7	70880.2		36128	71380.4
7	1	7	H	MTD000042	Apolipoprotein B-100	P04114	4497+YKLQDFSDQLSDYYEK	2040.93	27	3	ingel	none	14.43	H132C93N20O32S0	0.304159	0.343883	0.212541	0.0937808	0.0328306	0.318703	0.360327	0.222705	0.0982653	0.0344005	0.0179626	0.0157314				14.533	14.582				45514.3	63130.2									15064.2	21575.3
14	3	42	H	MTD000042	Apolipoprotein B-100	P04114	4499+LQDFSDQLSDYYEK	1749.77	26	2	ingel	none	13.39	H111C78N17O29S0	0.366293	0.347949	0.185206	0.071279	0.0219506	0.377338	0.358442	0.190791	0.0734285	0.0226126	0.0118836	0.0143216	0.0108753	0.0158312	0.0139828	13.49	13.511	13.473	13.328	13.326	724827	432903	226993	380040	284596						261629	156788	81757.4	138693	103533
14	1	14	H	MTD000042	Apolipoprotein B-100	P04114	4499+LQDFSDQLSDYYEK	1749.77	26	3	ingel	none	13.39	H111C78N17O29S0	0.366293	0.347949	0.185206	0.071279	0.0219506	0.377338	0.358442	0.190791	0.0734285	0.0226126	0.010535	0.0162808	0.00908142	0.0229525	0.0201765	13.49	13.511	13.473	13.328	13.326	177657	97904.9	56859.5	92078	71551.5						64625.8	34889.6	21165.7	32424.4	25164.8
13	1	13	H	MTD000042	Apolipoprotein B-100	P04114	4542+LQSTTVMNPYMK	1411.68	16	2	ingel	none	10.74	H101C61N15O19S2	0.41104	0.314855	0.172119	0.0699699	0.02334	0.424636	0.325269	0.177811	0.0722841	0.0241119	0.00872347	0.0080945		0.0117782	0.0144145	10.783	10.832		10.706	10.704	57583.1	44087.8		51324.2	44482.7						23594.1	18178.8		20794.7	17926.2
5	1	5	H	MTD000042	Apolipoprotein B-100	P04114	4542+LQSTTVMNxpYMK	1427.68	16	2	ingel	p:Hydroxylation	8.9	H101C61N15O20S2	0.41005	0.314248	0.172659	0.0705073	0.0236607	0.42384	0.324816	0.178465	0.0728784	0.0244564	0.00716258					9.007					34153.8										14629.5
14	3	42	H	MTD000042	Apolipoprotein B-100	P04114	4554+LAPGELTIIL	1038.63	17	2	ingel	none	20.56	H86C49N10O14S0	0.537516	0.319946	0.108973	0.0270845	0.0054113	0.541022	0.322033	0.109684	0.0272612	0.0054466	0.0103173	0.0117538	0.00942419	0.0147665	0.0126207	20.567	20.532	20.551	20.547	20.573	207113	271573	278909	274539	266077						108436	141436	146405	141563	138210
14	3	42	H	MTD000042	Apolipoprotein B-100	P04114	491+VIGNMGQTMEQLTPELK	1887.94	30	2	ingel	none	15.59	H137C80N21O27S2	0.318491	0.320384	0.205901	0.0988315	0.0386197	0.337525	0.339531	0.218206	0.104738	0.0409277	0.00915899	0.0102399	0.00812102	0.0125399	0.0122598	15.633	15.682	15.644	15.612	15.582	384434	382913	125792	378596	243146						133005	131077	42597.1	130055	82930.7
14	4	56	H	MTD000042	Apolipoprotein B-100	P04114	491+VIGNMGQTMEQLTPELK	1887.94	30	3	ingel	none	15.59	H137C80N21O27S2	0.318491	0.320384	0.205901	0.0988315	0.0386197	0.337525	0.339531	0.218206	0.104738	0.0409277	0.0103084	0.0118465	0.00895346	0.0141614	0.0106418	15.633	15.682	15.644	15.612	15.582	678762	581379	221458	624209	410973						226492	194377	73400.3	208087	137997
12	1	12	H	MTD000042	Apolipoprotein B-100	P04114	491+VIGNMGQTxmEQLTPELK	1903.94	30	2	ingel	m:Oxidized methionine	12.31	H137C80N21O28S2	0.317724	0.319729	0.206173	0.0993231	0.0389832	0.336947	0.339074	0.218647	0.105332	0.0413418	0.0159048	0.0134102	0.00844184		0.010577	12.898	12.383	12.345		12.311	246428	71449.6	31817		32176.7						84500.9	23852.8	10690.5		10875
11	2	22	H	MTD000042	Apolipoprotein B-100	P04114	491+VIGNMGQTxmEQLTPELK	1903.94	30	3	ingel	m:Oxidized methionine	12.31	H137C80N21O28S2	0.317724	0.319729	0.206173	0.0993231	0.0389832	0.336947	0.339074	0.218647	0.105332	0.0413418		0.0213786	0.0173351		0.0125765		12.383	12.345		12.311		160370	73644.9		77192.5							52814.2	24609.2		25695.8
13	1	13	H	MTD000042	Apolipoprotein B-100	P04114	491+VIGNxmGQTMEQLTPELK	1903.94	30	2	ingel	m:Oxidized methionine	12.83	H137C80N21O28S2	0.317724	0.319729	0.206173	0.0993231	0.0389832	0.336947	0.339074	0.218647	0.105332	0.0413418		0.0134102	0.00844184	0.0177984	0.010577		12.383	12.345	12.793	12.311		71449.6	31817	106959	32176.7							23852.8	10690.5	36804.8	10875
11	2	22	H	MTD000042	Apolipoprotein B-100	P04114	491+VIGNxmGQTMEQLTPELK	1903.94	30	3	ingel	m:Oxidized methionine	12.83	H137C80N21O28S2	0.317724	0.319729	0.206173	0.0993231	0.0389832	0.336947	0.339074	0.218647	0.105332	0.0413418		0.0213786	0.0173351		0.0125765		12.383	12.345		12.311		160370	73644.9		77192.5							52814.2	24609.2		25695.8
3	1	3	H	MTD000042	Apolipoprotein B-100	P04114	491+VIGNxmGQTxmEQLTPELK	1919.93	30	2	ingel	m:Oxidized methionine	10.53	H137C80N21O29S2	0.316958	0.319076	0.206443	0.0998123	0.0393466	0.33637	0.338618	0.219086	0.105925	0.0417564	0.007465					10.558					45155.8										14979.8
14	1	14	H	MTD000042	Apolipoprotein B-100	P04114	491+VIGNxmGQTxmEQLTPELK	1919.93	30	3	ingel	m:Oxidized methionine	10.53	H137C80N21O29S2	0.316958	0.319076	0.206443	0.0998123	0.0393466	0.33637	0.338618	0.219086	0.105925	0.0417564	0.0116234	0.0154382	0.00739902	0.018387	0.0119206	10.558	10.579	10.541	10.509	10.506	152989	98426	34205.3	78398.7	61407.4						51510.4	34324.1	11384.2	26563.7	20786.4
6	1	6	H	MTD000042	Apolipoprotein B-100	P04114	51+KYTYNYEAESSSGVPGTADSR	2281.01	43	3	ingel	none	8.32	H144C97N26O38S0	0.280177	0.336425	0.222055	0.10495	0.0394401	0.296921	0.356531	0.235325	0.111222	0.0417972		0.0169916					8.436					32287.6										11559.3
14	1	14	H	MTD000042	Apolipoprotein B-100	P04114	52+YTYNYEAESSSGVPGTADSR	2152.92	42	2	ingel	none	9.32	H132C91N24O37S0	0.302711	0.340571	0.212764	0.0956823	0.0343358	0.318064	0.357845	0.223556	0.100535	0.0360773	0.0209111	0.0229724	0.0287054	0.0316482	0.027301	9.402	9.423	9.385	9.268	9.266	81953.4	71736.8	42278.9	72836.5	70098.2						30516.4	26147.5	16659.2	27441.4	26275
14	2	28	H	MTD000042	Apolipoprotein B-100	P04114	52+YTYNYEAESSSGVPGTADSR	2152.92	42	3	ingel	none	9.32	H132C91N24O37S0	0.302711	0.340571	0.212764	0.0956823	0.0343358	0.318064	0.357845	0.223556	0.100535	0.0360773	0.0158299	0.0221032	0.0190787	0.0183041	0.0192312	9.402	9.423	9.385	9.268	9.266	272276	189051	134296	200410	206804						97977.5	66594	47966.7	70500.6	72265.9
14	2	28	H	MTD000042	Apolipoprotein B-100	P04114	559+LAAYLMLMR	1080.58	16	2	ingel	none	16.86	H84C49N12O11S2	0.484509	0.299012	0.145444	0.0514548	0.0149675	0.494185	0.304984	0.148349	0.0524825	0.0152664	0.00361278	0.00545835	0.0020537	0.00914253	0.00744766	16.874	16.923	16.913	16.768	16.822	128661	120663	70470.4	114785	85281.8						62896.5	58594	34879	54961.1	41498.4
8	2	16	H	MTD000042	Apolipoprotein B-100	P04114	559+LAAYLMLxmR	1096.58	16	2	ingel	m:Oxidized methionine	14.05	H84C49N12O12S2	0.483341	0.29847	0.146192	0.0519946	0.0152471	0.493206	0.304562	0.149176	0.0530558	0.0155583	0.00605879	0.00509869	0.00267299	0.0103441		14.872	14.949	14.883	14.851		274261	179376	82919.9	189787							132647	86895.2	40525.9	90230.9
13	2	26	H	MTD000042	Apolipoprotein B-100	P04114	559+LAAYLxmLMR	1096.58	16	2	ingel	m:Oxidized methionine	14.86	H84C49N12O12S2	0.483341	0.29847	0.146192	0.0519946	0.0152471	0.493206	0.304562	0.149176	0.0530558	0.0155583	0.00605879		0.00267299	0.0103441	0.0139629	14.872		14.883	14.851	14.849	274261		82919.9	189787	68550.4						132647		40525.9	90230.9	32238.3
14	1	14	H	MTD000042	Apolipoprotein B-100	P04114	559+LAAYLxmLxmR	1112.57	16	2	ingel	m:Oxidized methionine	12.09	H84C49N12O13S2	0.482176	0.29793	0.146936	0.0525322	0.0155279	0.49223	0.304142	0.15	0.0536276	0.0158516	0.00507205	0.0106103	0.00887867	0.0165347	0.0181438	12.108	12.158	12.092	12.06	12.057	150938	71775.1	41380.6	68344.8	37273.9						72978.4	34027.4	20026.9	31798.1	17336
14	4	56	H	MTD000042	Apolipoprotein B-100	P04114	577+IVQILPWEQNEQVK	1722.93	29	2	ingel	none	15.73	H126C79N20O23S0	0.362723	0.352584	0.186634	0.0703746	0.0210176	0.373051	0.362623	0.191948	0.0723783	0.0216161	0.0110652	0.0135693	0.0116926	0.0185392	0.0119758	15.746	15.795	15.757	15.697	15.723	805793	739589	271977	794853	487714						292944	267330	98135.4	290441	176674
14	4	56	H	MTD000042	Apolipoprotein B-100	P04114	577+IVQILPWEQNEQVK	1722.93	29	3	ingel	none	15.73	H126C79N20O23S0	0.362723	0.352584	0.186634	0.0703746	0.0210176	0.373051	0.362623	0.191948	0.0723783	0.0216161	0.0140659	0.0136192	0.00918886	0.0184036	0.0148709	15.746	15.795	15.757	15.697	15.723	861555	719837	307807	819285	525786						305641	260267	111132	291269	185846
6	1	6	H	MTD000042	Apolipoprotein B-100	P04114	591+NFVASHIANILNSEELDIQDLK	2482.27	44	3	ingel	none	19.34	H175C109N29O37S0	0.242381	0.32684	0.237052	0.121557	0.0491249	0.248098	0.33455	0.242643	0.124425	0.0502837		0.0197					19.46					61675.2										19254.2
1	1	1	H	MTD000042	Apolipoprotein B-100	P04114	617+EALKESQLPTVMDFR	1762.89	30	2	ingel	none	14.22	H126C77N20O25S1	0.35027	0.335822	0.193024	0.0820448	0.0281047	0.364423	0.349392	0.200824	0.0853601	0.0292404
7	1	7	H	MTD000042	Apolipoprotein B-100	P04114	617+EALKESQLPTVMDFR	1762.89	30	3	ingel	none	14.22	H126C77N20O25S1	0.35027	0.335822	0.193024	0.0820448	0.0281047	0.364423	0.349392	0.200824	0.0853601	0.0292404	0.0177654	0.0153649		0.0349079		14.28	14.357		14.231		122283	163980		36638.7							42166.2	56382.8		12012.5
14	4	56	H	MTD000042	Apolipoprotein B-100	P04114	621+ESQLPTVMDFR	1321.63	21	2	ingel	none	14.46	H91C57N15O19S1	0.453104	0.322768	0.151413	0.053105	0.015079	0.462167	0.329224	0.154442	0.0541673	0.0153806	0.00886296	0.00959876	0.00792743	0.0121271	0.0115894	14.505	14.526	14.488	14.456	14.426	772088	354792	199595	512408	428369						345230	158190	89507.2	226296	189552
5	1	5	H	MTD000042	Apolipoprotein B-100	P04114	621+ESQLPTVMDFR	1321.63	21	3	ingel	none	14.46	H91C57N15O19S1	0.453104	0.322768	0.151413	0.053105	0.015079	0.462167	0.329224	0.154442	0.0541673	0.0153806	0.0137358					14.505					35594.9										16048.2
7	1	7	H	MTD000042	Apolipoprotein B-100	P04114	621+ESQLPTVMDFRK	1449.73	22	3	ingel	none	12.2	H103C63N17O20S1	0.419374	0.330483	0.164654	0.0611971	0.0183741	0.429815	0.338711	0.168753	0.0627206	0.0188315		0.0275258			0.0243788		12.327			12.198		34175			31626.9							13847			12392.8
14	4	56	H	MTD000042	Apolipoprotein B-100	P04114	642+SVSLPSLDPASAK	1270.68	28	2	ingel	none	12.7	H94C55N14O20S0	0.48826	0.331762	0.131004	0.0379618	0.00888428	0.493697	0.335456	0.132463	0.0383845	0.00898322	0.0116117	0.0202668	0.0134357	0.0201182	0.0167032	12.701	12.722	12.656	12.68	12.678	1.93852e+06	1.06253e+06	408526	918523	520248						921059	487594	192200	421810	241979
1	1	1	H	MTD000042	Apolipoprotein B-100	P04114	642+SVSLPSLDPASAK	1270.68	28	3	ingel	none	12.7	H94C55N14O20S0	0.48826	0.331762	0.131004	0.0379618	0.00888428	0.493697	0.335456	0.132463	0.0383845	0.00898322
14	4	56	H	MTD000042	Apolipoprotein B-100	P04114	655+IEGNLIFDPNNYLPK	1745.9	23	2	ingel	none	18.15	H123C81N19O24S0	0.355467	0.352028	0.189962	0.0730477	0.0222541	0.36627	0.362727	0.195735	0.0752677	0.0229304	0.00841507	0.0102037	0.0079278	0.0111359	0.0100909	18.142	18.163	18.126	18.093	18.091	928127	656236	476090	838525	683065						340195	238019	173211	304324	247876
14	2	28	H	MTD000042	Apolipoprotein B-100	P04114	655+IEGNLIFDPNNYLPK	1745.9	23	3	ingel	none	18.15	H123C81N19O24S0	0.355467	0.352028	0.189962	0.0730477	0.0222541	0.36627	0.362727	0.195735	0.0752677	0.0229304	0.00757301	0.0113849	0.011713	0.013094	0.0100382	18.142	18.163	18.126	18.093	18.091	267869	190912	139367	226150	188244						97403.1	69149.4	50836.9	82343.1	68334.8
14	1	14	H	MTD000042	Apolipoprotein B-100	P04114	675+TTLTAFGFASADLIEIGLEGK	2153.13	36	2	ingel	none	22.89	H156C98N22O32S0	0.284773	0.340809	0.220833	0.101583	0.0369304	0.300394	0.359504	0.232947	0.107155	0.0389562	0.0169294	0.0214012	0.0258402	0.0177521	0.0163476	22.908	22.929	22.891	22.887	22.913	73075.4	84863.9	33421.8	56146.9	71779.2						26177.2	30434.7	11817.4	20198.9	25260.1
14	2	28	H	MTD000042	Apolipoprotein B-100	P04114	675+TTLTAFGFASADLIEIGLEGK	2153.13	36	3	ingel	none	22.89	H156C98N22O32S0	0.284773	0.340809	0.220833	0.101583	0.0369304	0.300394	0.359504	0.232947	0.107155	0.0389562	0.0155262	0.0180367	0.0221301	0.020706	0.0196668	22.908	22.929	22.891	22.887	22.913	186970	187406	92071.2	130422	172516						66695.8	66587.3	32459.5	46290.4	60888.3
14	4	56	H	MTD000042	Apolipoprotein B-100	P04114	696+GFEPTLEALFGK	1307.68	21	2	ingel	none	19.97	H93C62N13O18S0	0.456125	0.343032	0.144021	0.0436469	0.0105657	0.462214	0.347612	0.145944	0.0442296	0.0107068	0.0130657	0.016897	0.0088707	0.0177607	0.0136602	19.129	19.178	19.141	19.052	19.05	1.65701e+06	1.41612e+06	854503	1.26953e+06	987487						729641	613428	382297	548274	433520
11	1	11	H	MTD000042	Apolipoprotein B-100	P04114	696+GFEPTLEALFGK	1307.68	21	3	ingel	none	19.97	H93C62N13O18S0	0.456125	0.343032	0.144021	0.0436469	0.0105657	0.462214	0.347612	0.145944	0.0442296	0.0107068	0.0234645	0.0137139		0.0269829		19.129	19.178		19.052		61381.5	44533.1		33030.3							26193.5	19531.9		13831.9
14	2	28	H	MTD000042	Apolipoprotein B-100	P04114	708+QGFFPDSVNK	1137.55	17	2	ingel	none	11.1	H75C52N13O16S0	0.512858	0.327361	0.119593	0.0318835	0.0068357	0.517153	0.330102	0.120595	0.0321505	0.00689294	0.011971	0.0137009	0.00865009	0.0226235	0.0171643	11.206	11.227	11.161	11.073	11.07	245940	122389	85910	139603	139254						122160	60393	43190.7	66735	67913.5
8	1	8	H	MTD000042	Apolipoprotein B-100	P04114	718+ALYWVNGQVPDGVSK	1631.83	24	3	ingel	none	13.68	H113C75N19O22S0	0.38206	0.352222	0.177756	0.0640951	0.0183413	0.391401	0.360834	0.182102	0.0656622	0.0187898				0.142659	0.13836				13.836	13.834				116159	75217.9									44480.1	28526.3
7	2	14	H	MTD000042	Apolipoprotein B-100	P04114	779+ILGEELGFASLHDLQLLGK	2052.13	35	2	ingel	none	19.82	H153C94N23O28S0	0.299464	0.345703	0.214931	0.0945564	0.0327998	0.313689	0.362124	0.22514	0.0990477	0.0343578		0.0155116			0.0109921		19.883			19.868		76906.4			36460.1							28049.9			12855.9
14	4	56	H	MTD000042	Apolipoprotein B-100	P04114	779+ILGEELGFASLHDLQLLGK	2052.13	35	3	ingel	none	19.82	H153C94N23O28S0	0.299464	0.345703	0.214931	0.0945564	0.0327998	0.313689	0.362124	0.22514	0.0990477	0.0343578	0.0168726	0.025141	0.0131221	0.0207415	0.0193561	19.891	19.883	19.902	19.842	19.868	195947	925437	42587.9	255927	479884						68268	315860	15112.6	90377.3	166268
12	3	36	H	MTD000042	Apolipoprotein B-100	P04114	80+VELEVPQLCSFILK	1673.91	23	2	ingel	C:Carbamidomethylation	20.15	H127C77N17O22S1	0.35665	0.337679	0.1903	0.0791517	0.0264653	0.370053	0.350369	0.197452	0.0821262	0.0274599	0.00633498	0.00809448	0.00619716	0.011391	0.00949385	20.229	20.194	20.184	20.18	20.206	109963	304122	228853	283214	142117						39509.2	108309	82445.6	100112	50680.4
14	2	28	H	MTD000042	Apolipoprotein B-100	P04114	80+VELEVPQLCSFILK	1673.91	23	3	ingel	C:Carbamidomethylation	20.15	H127C77N17O22S1	0.35665	0.337679	0.1903	0.0791517	0.0264653	0.370053	0.350369	0.197452	0.0821262	0.0274599	0.00454253	0.00921684	0.00636817	0.00702787	0.0146774	20.229	20.194	20.184	20.18	20.206	78667.8	211824	183565	202322	104664						28512.2	75248.4	66268.2	72503.9	36697
14	4	56	H	MTD000042	Apolipoprotein B-100	P04114	805+TLQGIPQMIGEVIR	1553.86	27	2	ingel	none	19.25	H119C68N19O20S1	0.393136	0.33533	0.17517	0.0679547	0.021234	0.404631	0.345135	0.180292	0.0699417	0.0218548	0.00915492	0.0116221	0.00736119	0.0123179	0.0124427	19.298	19.319	19.282	19.221	19.247	452364	666300	271207	500017	534125						175917	256258	106513	191747	204773
14	3	42	H	MTD000042	Apolipoprotein B-100	P04114	805+TLQGIPQMIGEVIR	1553.86	27	3	ingel	none	19.25	H119C68N19O20S1	0.393136	0.33533	0.17517	0.0679547	0.021234	0.404631	0.345135	0.180292	0.0699417	0.0218548	0.0104053	0.0146709	0.00907961	0.0123487	0.0125899	19.298	19.319	19.282	19.221	19.247	234353	348495	164125	257970	276181						90733.4	132304	64130.9	99069.9	105833
14	2	28	H	MTD000042	Apolipoprotein B-100	P04114	805+TLQGIPQxmIGEVIR	1569.85	27	2	ingel	m:Oxidized methionine	15.6	H119C68N19O21S1	0.392188	0.334668	0.175674	0.0685398	0.0215653	0.403873	0.344638	0.180908	0.0705818	0.0222077	0.0078885	0.00793267	0.00499571	0.0126925	0.0120671	15.633	15.682	15.644	15.612	15.61	346668	264947	92292.2	235676	114769						135305	103529	36487.5	90048.9	44226.5
14	1	14	H	MTD000042	Apolipoprotein B-100	P04114	805+TLQGIPQxmIGEVIR	1569.85	27	3	ingel	m:Oxidized methionine	15.6	H119C68N19O21S1	0.392188	0.334668	0.175674	0.0685398	0.0215653	0.403873	0.344638	0.180908	0.0705818	0.0222077	0.0120855	0.0119575	0.0117135	0.0151832	0.0164102	15.633	15.682	15.644	15.612	15.61	171974	122481	44447.3	109493	55003.2						66296.1	47540.1	17198.7	41817.4	21297.7
14	2	28	H	MTD000042	Apolipoprotein B-100	P04114	805+TLQGIxpQMIGEVIR	1569.85	27	2	ingel	p:Hydroxylation	15.62	H119C68N19O21S1	0.392188	0.334668	0.175674	0.0685398	0.0215653	0.403873	0.344638	0.180908	0.0705818	0.0222077	0.0078885	0.00793267	0.00499571	0.0126925	0.0120671	15.633	15.682	15.644	15.612	15.61	346668	264947	92292.2	235676	114769						135305	103529	36487.5	90048.9	44226.5
14	1	14	H	MTD000042	Apolipoprotein B-100	P04114	805+TLQGIxpQMIGEVIR	1569.85	27	3	ingel	p:Hydroxylation	15.62	H119C68N19O21S1	0.392188	0.334668	0.175674	0.0685398	0.0215653	0.403873	0.344638	0.180908	0.0705818	0.0222077	0.0120855	0.0119575	0.0117135	0.0151832	0.0164102	15.633	15.682	15.644	15.612	15.61	171974	122481	44447.3	109493	55003.2						66296.1	47540.1	17198.7	41817.4	21297.7
5	1	5	H	MTD000042	Apolipoprotein B-100	P04114	935+LLSGGNTLHLVSTTK	1539.86	18	2	ingel	none	11.11	H117C67N19O22S0	0.416811	0.347773	0.162087	0.0545425	0.0146671	0.424791	0.354432	0.16519	0.0555869	0.0149479		0.00373645					11.199					31066.5										13005.4
12	3	36	H	MTD000042	Apolipoprotein B-100	P04114	935+LLSGGNTLHLVSTTK	1539.86	18	3	ingel	none	11.11	H117C67N19O22S0	0.416811	0.347773	0.162087	0.0545425	0.0146671	0.424791	0.354432	0.16519	0.0555869	0.0149479	0.010712	0.0111317		0.0110037	0.00890993	11.178	11.199		11.101	11.127	381705	455160		224894	223902						155178	185143		91695.2	92027.3
14	4	56	H	MTD000042	Apolipoprotein B-100	P04114	950+TEVIPPLIENR	1279.71	22	2	ingel	none	13.64	H97C57N15O18S0	0.478009	0.336952	0.134651	0.0391125	0.00911584	0.48346	0.340795	0.136187	0.0395586	0.0092198	0.0052388	0.00857508	0.00903131	0.0111886	0.0111437	13.631	13.652	13.642	13.638	13.636	2.9715e+06	1.80355e+06	593341	1.66368e+06	792066						1.41168e+06	848348	277894	776869	367778
14	2	28	H	MTD000042	Apolipoprotein B-100	P04114	950+TEVIPPLIENR	1279.71	22	3	ingel	none	13.64	H97C57N15O18S0	0.478009	0.336952	0.134651	0.0391125	0.00911584	0.48346	0.340795	0.136187	0.0395586	0.0092198	0.00888944	0.0111072	0.0137749	0.0194667	0.017579	13.631	13.652	13.642	13.638	13.636	273219	173940	60493.9	148320	71991.8						128173	80821.6	27877.3	66929	32650.1
3	1	3	H	MTD000042	Apolipoprotein E	P02649	281+SWFEPLVEDMQR	1535.71	25	2	ingel	none	17.97	H101C69N17O21S1	0.39186	0.334734	0.175804	0.0686223	0.0215997	0.403555	0.344724	0.181051	0.0706703	0.0222444
1	1	1	H	MTD000042	Keratin, type II cytoskeletal 1	P04264	200+FLEQQNQVLQTK	1474.78	24	2	ingel	none	9.62	H106C65N18O21S0	0.429378	0.346326	0.15636	0.0510197	0.0133114	0.436766	0.352285	0.159051	0.0518976	0.0135405	0.00606258					9.655					48622.6										20949.3
1	1	1	H	MTD000042	Keratin, type II cytoskeletal 1	P04264	212+WELLQQVDTSTR	1474.74	22	2	ingel	none	14.32	H102C64N18O22S0	0.433334	0.344631	0.154801	0.0504581	0.0131872	0.440727	0.350512	0.157442	0.051319	0.0134122	0.0117368					14.364					53339.1										24497.2
1	1	1	H	MTD000042	Keratin, type II cytoskeletal 1	P04264	377+YEELQITAGR	1178.59	24	2	ingel	none	9.9	H82C51N14O18S0	0.513569	0.324978	0.120084	0.0326168	0.00716106	0.518103	0.327847	0.121145	0.0329048	0.00722428	0.0116267					9.909					32471.9										16770.8
1	1	1	H	MTD000042	Keratin, type II cytoskeletal 1	P04264	396+IEISELNR	972.524	18	2	ingel	none	9.67	H72C41N12O15S0	0.582364	0.298509	0.0928709	0.0214646	0.00403876	0.585167	0.299947	0.093318	0.0215679	0.0040582	0.0145564					9.712					73252.4										44549.9
[truncated: 147 more columns]
