# Supplementary material for: Acetyl-CoA carboxylase inhibitor increases LDL-apoB production rate in NASH with cirrhosis: prevention by fenofibrate
Source: J Lipid Res. 2023 Feb 2;64(3):100339. doi: 10.1016/j.jlr.2023.100339 (PMC10017426; doi:10.1016/j.jlr.2023.100339)
Supplement: Summary table 2 [file mmc13.xlsx]

## Sheet: SUMMARY TABLE
Sample Score	Abund Score	Sample*Abund Score	Species	Code	Protein	Accession#	Sequence	Mass	n	Charge	Fraction	Modifications	Target RT	Formula	M0	M1	M2	M3	M4	M0_c	M1_c	M2_c	M3_c	M4_c	RMS Error - 2007BHL-1000H	RMS Error - 2008BHL-1002H	RMS Error - 2009BHL-1004H	RT - 2007BHL-1000H	RT - 2008BHL-1002H	RT - 2009BHL-1004H	Sum Abund - 2007BHL-1000H	Sum Abund - 2008BHL-1002H	Sum Abund - 2009BHL-1004H	sat - 2007BHL-1000H	sat - 2008BHL-1002H	sat - 2009BHL-1004H	Base Pk Abund - 2007BHL-1000H	Base Pk Abund - 2008BHL-1002H	Base Pk Abund - 2009BHL-1004H	EM0 - 2007BHL-1000H	EM0 - 2008BHL-1002H	EM0 - 2009BHL-1004H	%Theo EM0 - 2007BHL-1000H	%Theo EM0 - 2008BHL-1002H	%Theo EM0 - 2009BHL-1004H	MIDA EM0 - 2007BHL-1000H	MIDA EM0 - 2008BHL-1002H	MIDA EM0 - 2009BHL-1004H	EM1 - 2007BHL-1000H
8	2	16	H	MTD000050	Apolipoprotein A-I	P02647	132+WQEEMELYR	1282.57	21	2	ingel	none	12.42	H82C57N14O18S1	0.456503	0.322706	0.149857	0.0520212	0.0145982	0.465303	0.328927	0.152746	0.053024	0.0148796	0.0314498	0.0174391	0.0496211	12.471	12.448	12.433	66016.4	71076.9	71803.7				27994	31756.3	29448	-0.0412563	-0.0185152	-0.0551851	0.812758	0.518282	1.2775	-0.0507609	-0.0357242	-0.0431978	-0.0134607
8	2	16	H	MTD000050	Apolipoprotein A-I	P02647	165+LSPLGEEMR	1030.51	21	2	ingel	none	10.03	H74C43N12O15S1	0.540683	0.293559	0.119238	0.0357023	0.00867504	0.546596	0.296769	0.120542	0.0360928	0.00876992	0.0210474	0.0131223	0.013015	10.074	10.108	10.093	65942.6	67441.6	57846.7				33938.2	35848.6	30730.9	-0.0319325	-0.0150458	-0.0153481	0.526043	0.352163	0.297097	-0.0607031	-0.042724	-0.0516604	0.00205222
7	3	21	H	MTD000050	Apolipoprotein A-I	P02647	240+QGLLPVLESFK	1229.7	18	2	ingel	none	18.59	H95C58N13O16S0	0.478722	0.338718	0.133764	0.0381277	0.00867848	0.483884	0.342371	0.135206	0.0385388	0.00877206	0.0090298	0.00878368	0.014268	18.619	18.596	18.61	84953.4	139661	92224				39784	65480.7	42396.2	-0.0155802	-0.0150291	-0.024175	0.335938	0.461507	0.613233	-0.046378	-0.0325653	-0.0394223	0.00412718
8	4	32	H	MTD000050	Apolipoprotein A-I	P02647	251+VSFLSALEEYTK	1385.71	20	2	ingel	none	19.29	H99C64N13O21S0	0.442603	0.343525	0.15056	0.047882	0.0122081	0.449539	0.348909	0.15292	0.0486325	0.0123994	0.0165847	0.0105574	0.013911	19.352	19.358	19.343	131022	214447	137409				55197.4	92505.2	58604.7	-0.0282544	-0.0181726	-0.0230424	0.600447	0.549116	0.575614	-0.0470556	-0.0330943	-0.040031	0.005936
2	1	2	H	MTD000050	Apolipoprotein A-I	P02647	48+DSGRDYVSQFEGSALGK	1814.84	36	3	ingel	none	12.5	H118C77N22O29S0	0.363223	0.34808	0.186571	0.0722438	0.0223711	0.374411	0.358802	0.192318	0.0744691	0.0230601		0.024701			12.589			31304.4						12200.7			-0.0375406			0.814137		-0.0648281	-0.0461109	-0.0554675
8	2	16	H	MTD000050	Apolipoprotein A-I	P02647	52+DYVSQFEGSALGK	1399.66	26	2	ingel	none	13.56	H93C62N15O22S0	0.448452	0.341213	0.148249	0.0469583	0.0119625	0.45534	0.346454	0.150527	0.0476796	0.0121462	0.0225536	0.023326	0.026469	13.655	13.633	13.618	96611.9	114618	95713.1				40294.4	47628.1	39494.6	-0.0382649	-0.0398036	-0.0427046	0.629869	0.9272	0.824316	-0.0607506	-0.0429289	-0.051806	0.010727
2	1	2	H	MTD000050	Apolipoprotein A-I	P02647	52+DYVSQFEGSALGK	1399.66	26	3	ingel	none	13.56	H93C62N15O22S0	0.448452	0.341213	0.148249	0.0469583	0.0119625	0.45534	0.346454	0.150527	0.0476796	0.0121462																						-0.0607506	-0.0429289	-0.051806
8	2	16	H	MTD000050	Apolipoprotein A-I	P02647	70+LLDNWDSVTSTFSK	1611.78	17	2	ingel	none	16.06	H109C72N17O25S0	0.395106	0.348486	0.172109	0.0614397	0.0175434	0.40435	0.356638	0.176135	0.0628771	0.0179538	0.01443	0.00766582	0.00784563	16.109	16.115	16.1	121466	163898	129000				46460.8	64395.2	50507.6	-0.0218491	-0.0114519	-0.0128186	0.610316	0.456025	0.421456	-0.0357996	-0.0251124	-0.030415	-0.00367832
3	1	3	H	MTD000050	Apolipoprotein A-I	P02647	70+LLDNWDSVTSTFSK	1611.78	17	3	ingel	none	16.06	H109C72N17O25S0	0.395106	0.348486	0.172109	0.0614397	0.0175434	0.40435	0.356638	0.176135	0.0628771	0.0179538		0.0496153			16.115			33052.2						13240.6			-0.00375224			0.149418		-0.0357996	-0.0251124	-0.030415
6	1	6	H	MTD000050	Apolipoprotein B-100	P04114	1001+LELELRPTGEIEQYSVSATYELQR	2823.43	54	3	ingel	none	16.47	H198C124N32O43S0	0.199752	0.305733	0.249989	0.143889	0.0650673	0.207119	0.317009	0.259209	0.149196	0.0674672		0.0190273			16.509			86843.2						25704.7			-0.0188467			0.516266		-0.0508569	-0.0365057	-0.043717
2	1	2	H	MTD000050	Apolipoprotein B-100	P04114	1001+LELELRPTGEIEQYSVSATYELQR	2823.43	54	4	ingel	none	16.47	H198C124N32O43S0	0.199752	0.305733	0.249989	0.143889	0.0650673	0.207119	0.317009	0.259209	0.149196	0.0674672																						-0.0508569	-0.0365057	-0.043717
8	4	32	H	MTD000050	Apolipoprotein B-100	P04114	101+EVYGFNPEGK	1138.53	18	2	ingel	none	9.69	H74C52N12O17S0	0.513577	0.326048	0.119687	0.0321856	0.00697902	0.517981	0.328844	0.120713	0.0324616	0.00703887	0.0217129	0.0134514	0.0210986	9.763	9.769	9.754	1.11535e+06	1.20722e+06	796613				536434	597801	384056	-0.0370253	-0.0227908	-0.03587	0.740961	0.649559	0.844502	-0.0499693	-0.0350866	-0.0424747	0.0150411
7	1	7	H	MTD000050	Apolipoprotein B-100	P04114	1035+FVTQAEGAK	949.487	20	2	ingel	none	5.08	H67C42N11O14S0	0.579975	0.300884	0.0931287	0.0213255	0.00396148	0.582706	0.302301	0.0935673	0.0214259	0.00398013		0.0134348	0.0257438		5.144	5.411		148932	73135.7					83485.7	39502.5		-0.022142	-0.042579		0.501467	0.79724	-0.0627783	-0.0441544	-0.0534079
8	2	16	H	MTD000050	Apolipoprotein B-100	P04114	1056+QSxmTLSSEVQIPDFDVDLGTILR	2579.28	40	3	ingel	m:Oxidized methionine	21.16	H182C111N28O40S1	0.224054	0.308532	0.239323	0.134464	0.0603739	0.231761	0.319145	0.247555	0.139089	0.0624506	0.0234667	0.0168855	0.0189458	21.185	21.191	21.204	44336.8	152503	64460.1				13244	46323.8	19834.9	-0.0357457	-0.0250747	-0.0316504	0.799362	0.786895	0.826451	-0.0447177	-0.0318653	-0.0382968	-0.0204306
6	1	6	H	MTD000050	Apolipoprotein B-100	P04114	1101+ITEVALMGHLSCDTK	1673.81	24	3	ingel	C:Carbamidomethylation	12.22	H119C70N19O24S2	0.361605	0.319837	0.190269	0.0846292	0.0307856	0.378113	0.334439	0.198955	0.0884927	0.032191		0.0144337	0.00556237		12.251	12.264		135057	109063					47810.2	40269.5		-0.0241135	-0.00888235		0.760511	0.231891	-0.0449663	-0.031707	-0.0383039
8	4	32	H	MTD000050	Apolipoprotein B-100	P04114	1135+SEILAHWSPAK	1237.65	25	3	ingel	none	10.41	H87C57N15O16S0	0.481071	0.338003	0.132767	0.0376705	0.00853952	0.48617	0.341586	0.134174	0.0380697	0.00863003	0.029595	0.0191819	0.0200609	10.44	10.474	10.459	209973	781668	213430				91862.2	357577	96788.4	-0.0486753	-0.0287164	-0.0326798	0.76997	0.643255	0.606402	-0.0632171	-0.0446423	-0.0538913	0.00606096
8	4	32	H	MTD000050	Apolipoprotein B-100	P04114	1146+LLLQMDSSATAYGSTVSK	1870.93	31	2	ingel	none	13.65	H134C80N20O29S1	0.335266	0.333437	0.199157	0.0880177	0.0314111	0.350741	0.348828	0.20835	0.0920804	0.0328609	0.0256975	0.0159168	0.0175651	13.712	13.689	13.703	396622	764953	352288				140276	271985	124938	-0.0431976	-0.027417	-0.0300938	0.825257	0.739079	0.673189	-0.0523444	-0.0370961	-0.0447034	0.0048478
8	4	32	H	MTD000050	Apolipoprotein B-100	P04114	1146+LLLQMDSSATAYGSTVSK	1870.93	31	3	ingel	none	13.65	H134C80N20O29S1	0.335266	0.333437	0.199157	0.0880177	0.0314111	0.350741	0.348828	0.20835	0.0920804	0.0328609	0.0230072	0.0144266	0.0172568	13.712	13.689	13.703	698991	1.32085e+06	653531				241712	457536	229925	-0.0364506	-0.0225228	-0.0290249	0.696362	0.607146	0.649278	-0.0523444	-0.0370961	-0.0447034	-0.00302776
7	1	7	H	MTD000050	Apolipoprotein B-100	P04114	1146+LLLQMDSSATAYGSTVSKR	2027.04	35	3	ingel	none	12.57	H146C86N24O30S1	0.308047	0.33194	0.209993	0.0976978	0.0365819	0.325055	0.350267	0.221587	0.103092	0.0386016	0.0316329	0.0188594	0.0222349	12.64	12.618	12.631	43877.8	244603	71867.7				14842	84038.5	24451	-0.046017	-0.0279091	-0.0303305	0.862488	0.736323	0.664826	-0.0533538	-0.0379033	-0.0456217	-0.0120084
8	2	16	H	MTD000050	Apolipoprotein B-100	P04114	1146+LLLQxmDSSATAYGSTVSK	1886.93	31	2	ingel	m:Oxidized methionine	11.19	H134C80N20O30S1	0.334458	0.332758	0.199485	0.0885595	0.0317742	0.350122	0.348343	0.208827	0.0927072	0.0332624	0.0240018	0.0155775	0.0196947	11.23	11.236	11.249	216647	268579	195792				75555.1	94964.8	68048.4	-0.0393181	-0.0266686	-0.0313193	0.752941	0.720636	0.702286	-0.0522193	-0.037007	-0.0445962	0.000404612
8	4	32	H	MTD000050	Apolipoprotein B-100	P04114	1146+LLLQxmDSSATAYGSTVSK	1886.93	31	3	ingel	m:Oxidized methionine	11.19	H134C80N20O30S1	0.334458	0.332758	0.199485	0.0885595	0.0317742	0.350122	0.348343	0.208827	0.0927072	0.0332624	0.0241566	0.0152921	0.0166549	11.23	11.236	11.249	612827	795249	564903				209044	272825	198382	-0.0361423	-0.0226949	-0.0280108	0.692125	0.613259	0.628098	-0.0522193	-0.037007	-0.0445962	-0.00722812
7	1	7	H	MTD000050	Apolipoprotein B-100	P04114	1146+LLLQxmDSSATAYGSTVSKR	2043.03	35	3	ingel	m:Oxidized methionine	10.23	H146C86N24O31S1	0.307305	0.331254	0.210238	0.0982172	0.0369583	0.324498	0.349788	0.222001	0.103712	0.0390261	0.0157623	0.0135148	0.0176712	10.271	10.305	10.29	49003.9	148245	60767.6				16761.6	50999.5	20862.1	-0.0200456	-0.0194668	-0.0241322	0.376585	0.514796	0.5302	-0.0532298	-0.0378147	-0.0455153	-0.00774118
8	4	32	H	MTD000050	Apolipoprotein B-100	P04114	118+NSEEFAAAMSR	1211.52	32	2	ingel	none	9.21	H77C49N15O19S1	0.495707	0.308331	0.136011	0.0446608	0.0119469	0.503404	0.313119	0.138123	0.0453543	0.0121324	0.0350435	0.0233689	0.0217194	9.312	9.318	9.275	761974	941337	613853				337590	436444	286013	-0.0603568	-0.0397612	-0.0374737	0.743626	0.690348	0.540255	-0.0811655	-0.0575959	-0.069363	0.0201925
8	1	8	H	MTD000050	Apolipoprotein B-100	P04114	118+NSEEFAAAMSR	1211.52	32	3	ingel	none	9.21	H77C49N15O19S1	0.495707	0.308331	0.136011	0.0446608	0.0119469	0.503404	0.313119	0.138123	0.0453543	0.0121324	0.0371574	0.0256871	0.0349369	9.312	9.318	9.275	78035.8	89333	62497.8				34343.2	41294.9	27941.8	-0.0633087	-0.0411455	-0.05632	0.779995	0.714383	0.81196	-0.0811655	-0.0575959	-0.069363	0.0138592
3	1	3	H	MTD000050	Apolipoprotein B-100	P04114	1188+KMTSNFPVDLSDYPK	1740.84	20	3	ingel	none	13.32	H120C78N18O25S1	0.349322	0.335877	0.19341	0.0823391	0.028246	0.363518	0.349526	0.20127	0.0856853	0.0293939																						-0.0366073	-0.0257357	-0.031136
8	4	32	H	MTD000050	Apolipoprotein B-100	P04114	1189+MTSNFPVDLSDYPK	1612.74	20	2	ingel	none	14.6	H108C72N16O24S1	0.377417	0.334324	0.18195	0.0735989	0.0240534	0.39018	0.345629	0.188103	0.0760877	0.0248668	0.0142681	0.00544205	0.0065345	14.642	14.62	14.633	900809	1.3409e+06	848040				329276	510886	321306	-0.0246455	-0.00917659	-0.0112985	0.620845	0.328792	0.33462	-0.0396968	-0.02791	-0.0337652	0.00685599
8	2	16	H	MTD000050	Apolipoprotein B-100	P04114	1189+MTSNFPVDLSDYPK	1612.74	20	3	ingel	none	14.6	H108C72N16O24S1	0.377417	0.334324	0.18195	0.0735989	0.0240534	0.39018	0.345629	0.188103	0.0760877	0.0248668	0.020299	0.0169033	0.0166037	14.642	14.62	14.633	170177	241099	148672				63981.6	98439.1	56939.1	-0.0142082	0.0181142	-0.00719514	0.357919	-0.649024	0.213093	-0.0396968	-0.02791	-0.0337652	-0.0229227
4	1	4	H	MTD000050	Apolipoprotein B-100	P04114	1203+SLHMYANR	990.471	17	2	ingel	none	5.83	H66C42N14O12S1	0.547283	0.293829	0.115573	0.0336253	0.00785468	0.552638	0.296704	0.116704	0.0339543	0.00793153		0.0115625			5.906			46802.8						25548.2			-0.00676914			0.191248		-0.0504569	-0.0353946	-0.0428681
8	2	16	H	MTD000050	Apolipoprotein B-100	P04114	1203+SLHMYANR	990.471	17	3	ingel	none	5.83	H66C42N14O12S1	0.547283	0.293829	0.115573	0.0336253	0.00785468	0.552638	0.296704	0.116704	0.0339543	0.00793153	0.0218095	0.0123044	0.0139888	6.125	5.906	6.031	91982.6	240367	92622.2				47658.7	127746	49058.4	-0.0345109	-0.0211761	-0.022977	0.683967	0.598285	0.535992	-0.0504569	-0.0353946	-0.0428681	0.00982032
8	4	32	H	MTD000050	Apolipoprotein B-100	P04114	1230+LIVAMSSWLQK	1274.71	18	2	ingel	none	16.64	H98C59N14O15S1	0.448728	0.327722	0.152051	0.0526249	0.0146323	0.457361	0.334026	0.154976	0.0536372	0.0149138	0.0191735	0.00788637	0.0104769	16.757	16.735	16.748	1.81385e+06	3.17028e+06	1.88894e+06				770108	1407768	830208	-0.0327895	-0.0133095	-0.0178512	0.759609	0.439187	0.486555	-0.0431663	-0.0303048	-0.036689	0.0152921
8	3	24	H	MTD000050	Apolipoprotein B-100	P04114	1230+LIVAMSSWLQK	1274.71	18	3	ingel	none	16.64	H98C59N14O15S1	0.448728	0.327722	0.152051	0.0526249	0.0146323	0.457361	0.334026	0.154976	0.0536372	0.0149138	0.0170251	0.00881997	0.0158891	16.757	16.735	16.748	182445	349536	186618				78123.9	154533	80447.5	-0.029155	-0.0152518	-0.0262806	0.675411	0.503282	0.716307	-0.0431663	-0.0303048	-0.036689	0.00555368
6	4	24	H	MTD000050	Apolipoprotein B-100	P04114	1230+LIVAxmSSWLQK	1290.7	18	2	ingel	m:Oxidized methionine	13.4	H98C59N14O16S1	0.447647	0.327098	0.152721	0.0532228	0.0149267	0.456462	0.333539	0.155728	0.0542709	0.0152206	0.0162888	0.056421	0.0426256	13.458	14.423	13.449	456357	34549.1	270565				195500	12595.6	110989	-0.0280681	-0.0918922	-0.0462491	0.651933	3.04024	1.26388	-0.0430536	-0.0302254	-0.036593	0.00872523
8	3	24	H	MTD000050	Apolipoprotein B-100	P04114	1241+ASGSLPYTQTLQDHLNSLK	2072.05	35	3	ingel	none	14.31	H145C90N25O31S0	0.30875	0.345033	0.210622	0.0917483	0.0316992	0.322908	0.360855	0.220281	0.0959557	0.0331529	0.0387342	0.0194837	0.0206342	14.388	14.366	14.351	88682.2	971597	117708				31644.4	344998	41689.3	-0.0617964	-0.029401	-0.0308671	1.15835	0.775587	0.676578	-0.0533485	-0.037908	-0.0456223	-0.00402623
6	4	24	H	MTD000050	Apolipoprotein B-100	P04114	1296+IEIPLPFGGK	1069.62	17	2	ingel	none	16.91	H83C52N11O13S0	0.519727	0.328007	0.115641	0.0294408	0.0059844	0.523487	0.330381	0.116478	0.0296538	0.0060277		0.00379942	0.00673254		16.961	16.974		4.74753e+06	2.84904e+06					2462265	1.46813e+06		-0.00484637	-0.00818023		0.143946	0.200623	-0.0479888	-0.033668	-0.0407741
3	1	3	H	MTD000050	Apolipoprotein B-100	P04114	1296+IEIPLPFGGK	1069.62	17	3	ingel	none	16.91	H83C52N11O13S0	0.519727	0.328007	0.115641	0.0294408	0.0059844	0.523487	0.330381	0.116478	0.0296538	0.0060277																						-0.0479888	-0.033668	-0.0407741
8	4	32	H	MTD000050	Apolipoprotein B-100	P04114	1334+EFQVPTFTIPK	1305.7	16	2	ingel	none	16.58	H95C63N13O17S0	0.452102	0.344962	0.145553	0.0441214	0.0106492	0.458178	0.349598	0.147509	0.0447143	0.0107924	0.0118602	0.00386519	0.00692807	16.616	16.622	16.635	2.13318e+06	3.43537e+06	1.83638e+06				939755	1.5578e+06	819579	-0.017636	-0.00471945	-0.0118755	0.451747	0.172464	0.358179	-0.0390395	-0.0273648	-0.0331551	-0.00309591
8	3	24	H	MTD000050	Apolipoprotein B-100	P04114	1334+EFQVPTFTIPK	1305.7	16	3	ingel	none	16.58	H95C63N13O17S0	0.452102	0.344962	0.145553	0.0441214	0.0106492	0.458178	0.349598	0.147509	0.0447143	0.0107924	0.01509	0.00753964	0.00951362	16.616	16.622	16.635	208271	310750	167506				90129.5	138730	75198.7	-0.0254275	-0.0117403	-0.0092475	0.651329	0.429029	0.278916	-0.0390395	-0.0273648	-0.0331551	0.00802545
8	4	32	H	MTD000050	Apolipoprotein B-100	P04114	1393+ADSVVDLLSYNVQGSGETTYDHK	2497.16	39	3	ingel	none	15.53	H164C107N28O41S0	0.246694	0.326259	0.234775	0.120284	0.0488091	0.252548	0.334001	0.240346	0.123138	0.0499673	0.0270122	0.0163133	0.0172089	15.601	15.579	15.592	713234	1.86314e+06	679879				228454	601648	219031	-0.0462416	-0.0263971	-0.0279029	0.957869	0.767607	0.675017	-0.0482755	-0.0343888	-0.0413365	-0.0136934
8	2	16	H	MTD000050	Apolipoprotein B-100	P04114	1393+ADSVVDLLSYNVQGSGETTYDHK	2497.16	39	4	ingel	none	15.53	H164C107N28O41S0	0.246694	0.326259	0.234775	0.120284	0.0488091	0.252548	0.334001	0.240346	0.123138	0.0499673	0.0226812	0.0154006	0.0183137	15.601	15.579	15.592	144260	392504	139425				44014.4	126232	43098.5	-0.0246166	-0.0237362	-0.0186446	0.509918	0.69023	0.451045	-0.0482755	-0.0343888	-0.0413365	-0.0288952
3	1	3	H	MTD000050	Apolipoprotein B-100	P04114	140+QVFLYPEKDEPTYILNIK	2209.17	27	2	ingel	none	16.46	H160C105N22O30S0	0.264853	0.337369	0.22939	0.109735	0.0412221	0.281356	0.35839	0.243682	0.116572	0.0437905		0.00341485			16.481			34245.4						12216.5			-0.00449635			0.176262		-0.0361043	-0.0255095	-0.0307865
8	4	32	H	MTD000050	Apolipoprotein B-100	P04114	140+QVFLYPEKDEPTYILNIK	2209.17	27	3	ingel	none	16.46	H160C105N22O30S0	0.264853	0.337369	0.22939	0.109735	0.0412221	0.281356	0.35839	0.243682	0.116572	0.0437905	0.0135567	0.0108816	0.00787273	16.503	16.481	16.494	439882	1.67669e+06	271756				153471	582541	94866.8	-0.0154616	-0.00996025	-0.00249212	0.428248	0.390452	0.0809485	-0.0361043	-0.0255095	-0.0307865	-0.00949887
3	1	3	H	MTD000050	Apolipoprotein B-100	P04114	140+QVFLYPEKDEPTYILNIK	2209.17	27	4	ingel	none	16.46	H160C105N22O30S0	0.264853	0.337369	0.22939	0.109735	0.0412221	0.281356	0.35839	0.243682	0.116572	0.0437905		0.0106433			16.481			55564.3						19712.2			0.0112403			-0.440631		-0.0361043	-0.0255095	-0.0307865
8	4	32	H	MTD000050	Apolipoprotein B-100	P04114	1537+YEDGTLSLTSTSDLQSGIIK	2127.06	32	2	ingel	none	15.03	H150C91N22O36S0	0.304812	0.341445	0.211949	0.0946097	0.0336753	0.319907	0.358354	0.222445	0.0992948	0.035343	0.0264383	0.0146421	0.0186799	15.065	15.071	15.056	401512	724301	416143				142332	262801	146094	-0.0417321	-0.0250149	-0.0272782	0.856952	0.724355	0.655679	-0.0486983	-0.0345341	-0.041603	-0.00386258
8	4	32	H	MTD000050	Apolipoprotein B-100	P04114	1537+YEDGTLSLTSTSDLQSGIIK	2127.06	32	3	ingel	none	15.03	H150C91N22O36S0	0.304812	0.341445	0.211949	0.0946097	0.0336753	0.319907	0.358354	0.222445	0.0992948	0.035343	0.0247166	0.0173057	0.0183679	15.065	15.071	15.056	1.37643e+06	2.23269e+06	1.45068e+06				484903	802569	509987	-0.0378228	-0.0283906	-0.0270096	0.776675	0.822104	0.649223	-0.0486983	-0.0345341	-0.041603	-0.00606393
5	1	5	H	MTD000050	Apolipoprotein B-100	P04114	158+RGIISALLVPPETEEAK	1822.02	38	3	ingel	none	15.4	H139C81N21O26S0	0.350302	0.350615	0.192315	0.0754122	0.0234808	0.361642	0.361964	0.19854	0.0778534	0.0242409		0.0213076			15.466			118294						41398.7			-0.0288265			0.619432		-0.0653492	-0.0465371	-0.0559473
8	4	32	H	MTD000050	Apolipoprotein B-100	P04114	159+GIISALLVPPETEEAK	1665.92	34	2	ingel	none	17.34	H127C75N17O25S0	0.381255	0.349944	0.178312	0.0653986	0.0191322	0.391067	0.35895	0.182901	0.0670817	0.0196246	0.0255281	0.0151641	0.0175881	17.378	17.384	17.369	1.0507e+06	1.72971e+06	1.05296e+06				384629	632765	382226	-0.0434585	-0.0261508	-0.0280653	0.669403	0.566962	0.505546	-0.0649213	-0.0461244	-0.0555149	0.00712072
8	4	32	H	MTD000050	Apolipoprotein B-100	P04114	159+GIISALLVPPETEEAK	1665.92	34	3	ingel	none	17.34	H127C75N17O25S0	0.381255	0.349944	0.178312	0.0653986	0.0191322	0.391067	0.35895	0.182901	0.0670817	0.0196246	0.0330447	0.0163381	0.0271955	17.378	17.384	17.369	1.73948e+06	2.7538e+06	1.63816e+06				614411	1.00094e+06	583583	-0.0516755	-0.0275908	-0.043329	0.795971	0.598181	0.780494	-0.0649213	-0.0461244	-0.0555149	-0.00573377
8	4	32	H	MTD000050	Apolipoprotein B-100	P04114	1600+SEYQADYESLR	1359.59	28	2	ingel	none	9.29	H85C58N15O23S0	0.468004	0.335049	0.140248	0.0431682	0.0107497	0.474424	0.339645	0.142171	0.0437603	0.0108971	0.0286048	0.0158764	0.0198709	9.368	9.374	9.331	644171	630842	452075				275274	283308	199027	-0.0470932	-0.0253286	-0.0341712	0.692869	0.526565	0.589104	-0.0679684	-0.0481016	-0.0580055	0.00382486
8	1	8	H	MTD000050	Apolipoprotein B-100	P04114	1600+SEYQADYESLR	1359.59	28	3	ingel	none	9.29	H85C58N15O23S0	0.468004	0.335049	0.140248	0.0431682	0.0107497	0.474424	0.339645	0.142171	0.0437603	0.0108971	0.0269737	0.0220429	0.0304068	9.368	9.374	9.331	95687.6	92067.9	61496.5				41054.2	40747.2	26149.9	-0.0453796	-0.0318452	-0.0491984	0.667658	0.662039	0.848168	-0.0679684	-0.0481016	-0.0580055	0.00474056
8	4	32	H	MTD000050	Apolipoprotein B-100	P04114	1647+IGQDGISTSATTNLK	1504.77	25	2	ingel	none	8.78	H108C62N18O25S0	0.439331	0.340618	0.152794	0.0502176	0.0133214	0.446947	0.346523	0.155443	0.0510881	0.0135523	0.0250545	0.0154295	0.0198121	8.833	8.839	8.824	782902	749973	591844				316660	315169	244367	-0.0424767	-0.0267058	-0.0340562	0.740789	0.65963	0.696768	-0.0573399	-0.0404861	-0.0488774	0.00649681
5	2	10	H	MTD000050	Apolipoprotein B-100	P04114	1647+IGQDGISTSATTNLK	1504.77	25	3	ingel	none	8.78	H108C62N18O25S0	0.439331	0.340618	0.152794	0.0502176	0.0133214	0.446947	0.346523	0.155443	0.0510881	0.0135523			0.0284611			8.824			172867						68957.4			-0.048042			0.982907	-0.0573399	-0.0404861	-0.0488774
7	3	21	H	MTD000050	Apolipoprotein B-100	P04114	1703+AALTELSLGSAYQAMILGVDSK	2237.16	44	2	ingel	none	20.7	H164C98N24O33S1	0.267385	0.324532	0.22543	0.114159	0.0463286	0.287046	0.348395	0.242006	0.122553	0.0497352	0.0323103	0.0198844	0.0229207	20.762	20.74	20.753	56261.1	194244	61438				19239.2	66921.3	21615	-0.0490142	-0.0308873	-0.0383666	0.873406	0.771031	0.797584	-0.0561184	-0.0400598	-0.0481035	-0.00643163
7	4	28	H	MTD000050	Apolipoprotein B-100	P04114	1703+AALTELSLGSAYQAMILGVDSK	2237.16	44	3	ingel	none	20.7	H164C98N24O33S1	0.267385	0.324532	0.22543	0.114159	0.0463286	0.287046	0.348395	0.242006	0.122553	0.0497352	0.0282107	0.0215903	0.020739	20.762	20.74	20.753	574659	1.79452e+06	613464				194919	611414	213635	-0.04217	-0.0319013	-0.0330221	0.751446	0.796343	0.686481	-0.0561184	-0.0400598	-0.0481035	-0.00920497
8	1	8	H	MTD000050	Apolipoprotein B-100	P04114	1703+AALTELSLGSAYQAxmILGVDSK	2253.16	44	2	ingel	m:Oxidized methionine	17.55	H164C98N24O34S1	0.26674	0.323849	0.225552	0.114629	0.0467191	0.28658	0.347936	0.242328	0.123155	0.050194	0.027512	0.012551	0.0215386	17.575	17.581	17.594	37564.9	52081.9	31937.3				12320	18083.3	11046.4	-0.0333287	-0.0202414	-0.0340355	0.595208	0.5064	0.709111	-0.0559951	-0.0399711	-0.0479974	-0.0199699
8	4	32	H	MTD000050	Apolipoprotein B-100	P04114	1703+AALTELSLGSAYQAxmILGVDSK	2253.16	44	3	ingel	m:Oxidized methionine	17.55	H164C98N24O34S1	0.26674	0.323849	0.225552	0.114629	0.0467191	0.28658	0.347936	0.242328	0.123155	0.050194	0.0264909	0.0162298	0.0224669	17.575	17.581	17.594	514898	701995	448881				175815	238958	150624	-0.0403738	-0.0228494	-0.030654	0.721024	0.571647	0.638661	-0.0559951	-0.0399711	-0.0479974	-0.00648056
8	3	24	H	MTD000050	Apolipoprotein B-100	P04114	1738+LSNDMMGSYAEMK	1475.61	24	2	ingel	none	11.5	H97C60N15O22S3	0.3919	0.299204	0.183473	0.0815208	0.0305626	0.409896	0.312943	0.191898	0.0852642	0.031966	0.0220376	0.0139784	0.0150899	11.568	11.574	11.559	255940	270803	171376				95139.8	104661	66093.2	-0.0381687	-0.0234112	-0.0242334	0.780124	0.678629	0.581466	-0.0489265	-0.0344978	-0.0416764	0.0129799
2	1	2	H	MTD000050	Apolipoprotein B-100	P04114	1738+LSNDMMGSYAEMK	1475.61	24	3	ingel	none	11.5	H97C60N15O22S3	0.3919	0.299204	0.183473	0.0815208	0.0305626	0.409896	0.312943	0.191898	0.0852642	0.031966																						-0.0489265	-0.0344978	-0.0416764
8	2	16	H	MTD000050	Apolipoprotein B-100	P04114	1738+LSNDMMGSYAExmK	1491.6	24	2	ingel	m:Oxidized methionine	9.33	H97C60N15O23S3	0.390955	0.298627	0.183941	0.0820026	0.0308934	0.409152	0.312527	0.192502	0.0858193	0.0323312	0.0239297	0.0157938	0.0201196	9.397	9.431	9.359	152039	138207	94339.7				55918.8	52848.6	35379.9	-0.0413606	-0.0267657	-0.0341254	0.84739	0.777737	0.820787	-0.0488094	-0.0344149	-0.0415764	0.0115551
3	1	3	H	MTD000050	Apolipoprotein B-100	P04114	1738+LSNDMMGSYAExmK	1491.6	24	3	ingel	m:Oxidized methionine	9.33	H97C60N15O23S3	0.390955	0.298627	0.183941	0.0820026	0.0308934	0.409152	0.312527	0.192502	0.0858193	0.0323312																						-0.0488094	-0.0344149	-0.0415764
8	2	16	H	MTD000050	Apolipoprotein B-100	P04114	1738+LSNDxmMGSYAEMK	1491.6	24	2	ingel	m:Oxidized methionine	9.3	H97C60N15O23S3	0.390955	0.298627	0.183941	0.0820026	0.0308934	0.409152	0.312527	0.192502	0.0858193	0.0323312	0.0239297	0.0157938	0.0201196	9.397	9.431	9.359	152039	138207	94339.7				55918.8	52848.6	35379.9	-0.0413606	-0.0267657	-0.0341254	0.84739	0.777737	0.820787	-0.0488094	-0.0344149	-0.0415764	0.0115551
3	1	3	H	MTD000050	Apolipoprotein B-100	P04114	1738+LSNDxmMGSYAEMK	1491.6	24	3	ingel	m:Oxidized methionine	9.3	H97C60N15O23S3	0.390955	0.298627	0.183941	0.0820026	0.0308934	0.409152	0.312527	0.192502	0.0858193	0.0323312																						-0.0488094	-0.0344149	-0.0415764
2	1	2	H	MTD000050	Apolipoprotein B-100	P04114	1751+FDHTNSLNIAGLSLDFSSK	2065.01	31	2	ingel	none	17.24	H140C91N24O31S0	0.306742	0.344807	0.211497	0.0925169	0.0320859	0.321007	0.360841	0.221332	0.0968193	0.033578																						-0.0476252	-0.0337528	-0.0406737
8	3	24	H	MTD000050	Apolipoprotein B-100	P04114	1751+FDHTNSLNIAGLSLDFSSK	2065.01	31	3	ingel	none	17.24	H140C91N24O31S0	0.306742	0.344807	0.211497	0.0925169	0.0320859	0.321007	0.360841	0.221332	0.0968193	0.033578	0.0649132	0.037937	0.0533761	17.265	17.243	17.256	59930.7	339356	75889.6				19906.9	118816	26488.5	-0.0903218	-0.0575234	-0.0809698	1.89651	1.70426	1.99072	-0.0476252	-0.0337528	-0.0406737	-0.0286764
6	1	6	H	MTD000050	Apolipoprotein B-100	P04114	1770+LDNIYSSDKFYK	1491.72	15	2	ingel	none	10.4	H101C69N15O22S0	0.414816	0.348137	0.162969	0.055042	0.0148492	0.422865	0.354893	0.166132	0.0561101	0.0151373	0.0169437	0.0125131		10.468	10.474		32241.1	57305.2					12750.5	23137.7		-0.0273933	-0.019103		0.817986	0.814556		-0.0334887	-0.023452	-0.0284274	0.000497087
8	3	24	H	MTD000050	Apolipoprotein B-100	P04114	1770+LDNIYSSDKFYK	1491.72	15	3	ingel	none	10.4	H101C69N15O22S0	0.414816	0.348137	0.162969	0.055042	0.0148492	0.422865	0.354893	0.166132	0.0561101	0.0151373	0.0163358	0.00871733	0.0110866	10.468	10.474	10.459	343781	601294	333009				135703	245673	136190	-0.0281279	-0.0142919	-0.0138981	0.839924	0.609411	0.488898	-0.0334887	-0.023452	-0.0284274	0.00707898
4	1	4	H	MTD000050	Apolipoprotein B-100	P04114	1782+QTVNLQLQPYSLVTTLNSDLK	2374.27	31	2	ingel	none	19.87	H175C105N27O35S0	0.256336	0.33229	0.23204	0.114672	0.0446916	0.274057	0.355262	0.248081	0.1226	0.0477812		0.00752744			19.922			34750.7						12311.1			-0.0113434			0.40476		-0.0395609	-0.0280251	-0.0337789
8	2	16	H	MTD000050	Apolipoprotein B-100	P04114	1782+QTVNLQLQPYSLVTTLNSDLK	2374.27	31	3	ingel	none	19.87	H175C105N27O35S0	0.256336	0.33229	0.23204	0.114672	0.0446916	0.274057	0.355262	0.248081	0.1226	0.0477812	0.02527	0.0108103	0.0130205	19.916	19.922	19.935	136122	414170	170747				47947.6	146766	59153.1	-0.0396453	-0.0171188	-0.0165091	1.00213	0.610837	0.48874	-0.0395609	-0.0280251	-0.0337789	-0.00302367
4	2	8	H	MTD000050	Apolipoprotein B-100	P04114	1803+YNALDLTNNGK	1221.6	16	2	ingel	none	9.87	H83C52N15O19S0	0.504819	0.327119	0.123954	0.0345404	0.00778352	0.509695	0.330279	0.125151	0.0348741	0.00785871			0.187898			9.952			151556						59418.8			-0.3199			8.58322	-0.0438854	-0.0307612	-0.0372704
1	4	4	H	MTD000050	Apolipoprotein B-100	P04114	1838+HIYAISSAALSASYK	1580.82	33	2	ingel	none	11.5	H112C72N18O22S0	0.396339	0.350769	0.171268	0.0600008	0.0167289	0.405098	0.358521	0.175054	0.0613269	0.0170986																						-0.065905	-0.046797	-0.0563399
8	3	24	H	MTD000050	Apolipoprotein B-100	P04114	1838+HIYAISSAALSASYK	1580.82	33	3	ingel	none	11.5	H112C72N18O22S0	0.396339	0.350769	0.171268	0.0600008	0.0167289	0.405098	0.358521	0.175054	0.0613269	0.0170986	0.0132417	0.0128537	0.015682	11.596	11.602	11.587	224084	886965	199820				86713	342405	76258.9	-0.0181317	-0.0190565	-0.02346	0.275119	0.407217	0.416401	-0.065905	-0.046797	-0.0563399	-0.0067412
4	1	4	H	MTD000050	Apolipoprotein B-100	P04114	1859+VQGVEFSHR	1057.53	20	2	ingel	none	6.18	H71C46N15O14S0	0.546697	0.316071	0.105436	0.0257471	0.00506431	0.550024	0.317994	0.106078	0.0259037	0.00509513		0.0180599			6.244			39195.5						20541.2			-0.0259537			0.625736		-0.0589703	-0.0414771	-0.050169
8	2	16	H	MTD000050	Apolipoprotein B-100	P04114	1859+VQGVEFSHR	1057.53	20	3	ingel	none	6.18	H71C46N15O14S0	0.546697	0.316071	0.105436	0.0257471	0.00506431	0.550024	0.317994	0.106078	0.0259037	0.00509513	0.0387901	0.0264194	0.0238522	6.379	6.244	6.314	156475	276086	137267				75860.8	139353	70218.5	-0.0652119	-0.0452804	-0.0384772	1.10584	1.0917	0.766952	-0.0589703	-0.0414771	-0.050169	0.0356151
6	4	24	H	MTD000050	Apolipoprotein B-100	P04114	1917+LALWGEHTGQLYSK	1601.82	25	2	ingel	none	12.84	H111C74N19O21S0	0.387324	0.352543	0.175284	0.0621943	0.0174982	0.396302	0.360714	0.179347	0.0636359	0.0179038		0.0874169	0.0867318		12.9	12.913		1.20021e+06	519268					654950	282747		0.149396	0.148209		-4.21856	-3.46641	-0.0501601	-0.0354141	-0.0427557
6	4	24	H	MTD000050	Apolipoprotein B-100	P04114	1917+LALWGEHTGQLYSK	1601.82	25	3	ingel	none	12.84	H111C74N19O21S0	0.387324	0.352543	0.175284	0.0621943	0.0174982	0.396302	0.360714	0.179347	0.0636359	0.0179038		0.00586347	0.00858992		12.9	12.913		2.60683e+06	864175					1.04209e+06	345561		0.00345305	0.00357153		-0.097505	-0.0835335	-0.0501601	-0.0354141	-0.0427557
7	2	14	H	MTD000050	Apolipoprotein B-100	P04114	1935+AEPLAFTFSHDYK	1524.72	24	2	ingel	none	13.4	H100C72N16O21S0	0.400962	0.351024	0.169074	0.0583461	0.0160079	0.409393	0.358405	0.172629	0.0595729	0.0163445	0.0270763	0.0151231	0.0215545	13.458	13.435	13.449	162736	338518	125369				60353.8	130349	47257.2	-0.0385228	-0.0243355	-0.0324471	0.768379	0.688015	0.759555	-0.0501351	-0.0353706	-0.0427185	-0.0110023
8	4	32	H	MTD000050	Apolipoprotein B-100	P04114	1935+AEPLAFTFSHDYK	1524.72	24	3	ingel	none	13.4	H100C72N16O21S0	0.400962	0.351024	0.169074	0.0583461	0.0160079	0.409393	0.358405	0.172629	0.0595729	0.0163445	0.0226548	0.0122936	0.0200864	13.458	13.435	13.449	995911	2.66485e+06	923484				371769	1.03515e+06	347510	-0.036098	-0.0209459	-0.0330894	0.720014	0.592183	0.77459	-0.0501351	-0.0353706	-0.0427185	-0.00175137
4	1	4	H	MTD000050	Apolipoprotein B-100	P04114	1959+SISAALEHK	954.514	22	2	ingel	none	6.28	H70C41N12O14S0	0.583953	0.298925	0.0917259	0.0208488	0.00384777	0.58662	0.300291	0.0921449	0.0209441	0.00386534		0.0283711			6.357			40525.7						22037			-0.0428423			0.880177		-0.0690914	-0.0486747	-0.0588279
7	2	14	H	MTD000050	Apolipoprotein B-100	P04114	1959+SISAALEHK	954.514	22	3	ingel	none	6.28	H70C41N12O14S0	0.583953	0.298925	0.0917259	0.0208488	0.00384777	0.58662	0.300291	0.0921449	0.0209441	0.00386534	0.027907	0.016707	0.0229113	6.492	6.357	6.455	73802.8	160490	58996.9				39784.3	89536.4	32301.8	-0.0475583	-0.0287281	-0.039104	0.688339	0.590206	0.664719	-0.0690914	-0.0486747	-0.0588279	0.0126545
8	4	32	H	MTD000050	Apolipoprotein B-100	P04114	1968+VSALLTPAEQTGTWK	1600.85	26	2	ingel	none	12.96	H116C72N18O23S0	0.395137	0.350099	0.171905	0.0607046	0.0170874	0.404089	0.358031	0.1758	0.0620799	0.0174745	0.0235392	0.0161664	0.0185019	12.978	12.984	12.997	1.91758e+06	3.15629e+06	1.79308e+06				700774	1.19152e+06	670344	-0.0386427	-0.0265834	-0.0302387	0.727789	0.708605	0.667881	-0.0530961	-0.0375152	-0.0452756	0.0013383
8	4	32	H	MTD000050	Apolipoprotein B-100	P04114	1968+VSALLTPAEQTGTWK	1600.85	26	3	ingel	none	12.96	H116C72N18O23S0	0.395137	0.350099	0.171905	0.0607046	0.0170874	0.404089	0.358031	0.1758	0.0620799	0.0174745	0.090537	0.124584	0.0760794	12.978	12.984	12.997	1.1625e+06	2.36781e+06	1.10662e+06				419616	888835	395298	-0.148252	-0.207396	-0.123556	2.79214	5.52831	2.72898	-0.0530961	-0.0375152	-0.0452756	0.00292982
8	3	24	H	MTD000050	Apolipoprotein B-100	P04114	197+GNVATEISTER	1175.58	24	2	ingel	none	7.57	H81C47N15O20S0	0.532135	0.315531	0.113737	0.0304646	0.0066528	0.536498	0.318118	0.11467	0.0307144	0.00670734	0.0262757	0.0149733	0.0278645	7.676	7.654	7.639	215508	215230	167538				105925	109976	81854.5	-0.0449831	-0.0255279	-0.0479263	0.663904	0.533961	0.830088	-0.0677554	-0.0478086	-0.0577364	0.0173082
8	2	16	H	MTD000050	Apolipoprotein B-100	P04114	1985+TQFNNNEYSQDLDAYNTK	2163.93	33	2	ingel	none	10.94	H133C92N25O36S0	0.298993	0.340714	0.214418	0.0968636	0.0348511	0.314402	0.358274	0.225468	0.101856	0.0366473	0.0409439	0.0289815	0.034309	11.004	11.01	10.967	168584	220785	122732				59071.8	78544.2	43115.3	-0.0638111	-0.0463322	-0.0532687	1.30113	1.33139	1.27102	-0.0490428	-0.0347997	-0.0419103	-0.00787332
8	4	32	H	MTD000050	Apolipoprotein B-100	P04114	1985+TQFNNNEYSQDLDAYNTK	2163.93	33	3	ingel	none	10.94	H133C92N25O36S0	0.298993	0.340714	0.214418	0.0968636	0.0348511	0.314402	0.358274	0.225468	0.101856	0.0366473	0.0398364	0.0320161	0.0369385	11.004	11.01	10.967	1.07871e+06	1.2938e+06	831969				372826	453243	288797	-0.0596809	-0.0490803	-0.0556756	1.21691	1.41036	1.32845	-0.0490428	-0.0347997	-0.0419103	-0.0126522
6	1	6	H	MTD000050	Apolipoprotein B-100	P04114	2003+DKIGVELTGR	1086.6	16	2	ingel	none	8.42	H82C46N14O16S0	0.545122	0.314503	0.106986	0.0268338	0.00544976	0.548719	0.316578	0.107692	0.0270109	0.00548572	0.0164294	0.00430321	0.01381	8.494	8.5	8.485	43227.4	72180.8	42305.3				23052.2	39338.2	23842.8	-0.0154415	-0.00372369	0.0148692	0.324152	0.111519	-0.367538	-0.0476364	-0.0333906	-0.0404561	0.00974379
6	2	12	H	MTD000050	Apolipoprotein B-100	P04114	2003+DKIGVELTGR	1086.6	16	3	ingel	none	8.42	H82C46N14O16S0	0.545122	0.314503	0.106986	0.0268338	0.00544976	0.548719	0.316578	0.107692	0.0270109	0.00548572	0.0377574	0.00965688	0.0150624	8.494	8.5	8.485	58550	209917	56671.9				29213.7	112069	29639.7	-0.0497665	-0.0148455	-0.0257134	1.04472	0.444601	0.635588	-0.0476364	-0.0333906	-0.0404561	-0.0133608
8	4	32	H	MTD000050	Apolipoprotein B-100	P04114	2013+TLADLTLLDSPIK	1398.8	17	2	ingel	none	17.67	H110C63N14O21S0	0.445082	0.342939	0.149486	0.0473201	0.0120152	0.45194	0.348222	0.151789	0.0480491	0.0122003	0.0201982	0.0103549	0.0116894	17.716	17.694	17.707	2.92774e+06	4.33342e+06	2.44853e+06				1.22361e+06	1.88116e+06	1.0637e+06	-0.0340036	-0.0178338	-0.0175177	0.836672	0.6255	0.507317	-0.0406415	-0.0285113	-0.0345301	0.00643438
8	3	24	H	MTD000050	Apolipoprotein B-100	P04114	2013+TLADLTLLDSPIK	1398.8	17	3	ingel	none	17.67	H110C63N14O21S0	0.445082	0.342939	0.149486	0.0473201	0.0120152	0.45194	0.348222	0.151789	0.0480491	0.0122003	0.0266895	0.0179314	0.0148217	17.716	17.694	17.707	298075	380541	232225				121305	160365	100093	-0.0449784	-0.0305258	-0.0209214	1.10671	1.07066	0.605888	-0.0406415	-0.0285113	-0.0345301	0.0049461
6	4	24	H	MTD000050	Apolipoprotein B-100	P04114	2026+VPLLLSEPINIIDALEMR	2035.14	34	2	ingel	none	23.6	H158C92N22O27S1	0.292123	0.332178	0.216507	0.102922	0.0391658	0.309541	0.351984	0.229417	0.109059	0.0415011		0.01511	0.0112958		23.644	23.63		43071.6	36405.3					15147	12862.8		-0.0245316	-0.0174064		0.702125	0.41376	-0.0492166	-0.0349391	-0.0420687
8	4	32	H	MTD000050	Apolipoprotein B-100	P04114	2026+VPLLLSEPINIIDALEMR	2035.14	34	3	ingel	none	23.6	H158C92N22O27S1	0.292123	0.332178	0.216507	0.102922	0.0391658	0.309541	0.351984	0.229417	0.109059	0.0415011	0.0262036	0.0180599	0.0197341	23.61	23.644	23.63	105311	156946	126893				37358.6	54280.1	43416.1	-0.0430094	-0.0266741	-0.0268395	0.873879	0.763445	0.637993	-0.0492166	-0.0349391	-0.0420687	0.00276018
3	4	12	H	MTD000050	Apolipoprotein B-100	P04114	2026+VPLLLSEPINIIDALExmR	2051.13	34	2	ingel	m:Oxidized methionine	23.37	H158C92N22O28S1	0.291419	0.331485	0.216704	0.103432	0.0395512	0.30902	0.351507	0.229793	0.109679	0.0419401																						-0.0491036	-0.0348583	-0.0419718
8	4	32	H	MTD000050	Apolipoprotein B-100	P04114	2026+VPLLLSEPINIIDALExmR	2051.13	34	3	ingel	m:Oxidized methionine	23.37	H158C92N22O28S1	0.291419	0.331485	0.216704	0.103432	0.0395512	0.30902	0.351507	0.229793	0.109679	0.0419401	0.019747	0.0203874	0.0161806	23.413	23.391	23.404	114712	163630	116279				39463.9	56040.7	39724.7	-0.0286421	-0.0288552	-0.0214225	0.5833	0.827784	0.510402	-0.0491036	-0.0348583	-0.0419718	-0.00748034
7	1	7	H	MTD000050	Apolipoprotein B-100	P04114	2044+DAVEKPQEFTIVAFVK	1819.97	29	2	ingel	none	16.41	H133C85N19O25S0	0.338871	0.351185	0.197504	0.0789636	0.0249714	0.350608	0.363349	0.204345	0.0816985	0.0258363	0.0262869	0.0101354	0.0204723	16.475	16.453	16.466	49485.2	152395	55513.1				17961.1	55297.3	20190.9	-0.0427842	-0.016247	-0.0334428	0.859237	0.460911	0.786871	-0.0497932	-0.0352497	-0.042501	-0.000389586
8	4	32	H	MTD000050	Apolipoprotein B-100	P04114	2044+DAVEKPQEFTIVAFVK	1819.97	29	3	ingel	none	16.41	H133C85N19O25S0	0.338871	0.351185	0.197504	0.0789636	0.0249714	0.350608	0.363349	0.204345	0.0816985	0.0258363	0.0268762	0.0204259	0.0171507	16.475	16.453	16.466	830135	2.32603e+06	810382				297111	865214	294886	-0.0417096	-0.0352225	-0.0280692	0.837658	0.999228	0.660435	-0.0497932	-0.0352497	-0.042501	-0.00544188
1	1	1	H	MTD000050	Apolipoprotein B-100	P04114	2044+DAVEKPQEFTIVAFVK	1819.97	29	4	ingel	none	16.41	H133C85N19O25S0	0.338871	0.351185	0.197504	0.0789636	0.0249714	0.350608	0.363349	0.204345	0.0816985	0.0258363		0.0184095			16.453			64392.1						24817.3			-0.0283322			0.803758		-0.0497932	-0.0352497	-0.042501
8	4	32	H	MTD000050	Apolipoprotein B-100	P04114	2086+QTIIVVLENVQR	1410.82	22	2	ingel	none	15.86	H110C62N18O19S0	0.445599	0.344625	0.148847	0.0464119	0.0115617	0.452163	0.349702	0.151039	0.0470956	0.011732	0.0178617	0.0102293	0.017036	15.911	15.889	15.902	1.23793e+06	2.30411e+06	1.15783e+06				521565	1.00116e+06	489608	-0.0308443	-0.017654	-0.0292948	0.595571	0.483886	0.664356	-0.0517894	-0.0364837	-0.044095	0.0121912
8	4	32	H	MTD000050	Apolipoprotein B-100	P04114	2086+QTIIVVLENVQR	1410.82	22	3	ingel	none	15.86	H110C62N18O19S0	0.445599	0.344625	0.148847	0.0464119	0.0115617	0.452163	0.349702	0.151039	0.0470956	0.011732	0.0205752	0.0135673	0.0162467	15.911	15.889	15.902	740589	1.19772e+06	665217				312392	518137	283714	-0.0303475	-0.0195608	-0.0256638	0.585978	0.536151	0.582011	-0.0517894	-0.0364837	-0.044095	-0.00690646
5	2	10	H	MTD000050	Apolipoprotein B-100	P04114	2101+HINIDQFVR	1140.6	17	2	ingel	none	11.7	H80C51N16O14S0	0.514932	0.328689	0.117994	0.030683	0.00638412	0.518929	0.33124	0.11891	0.0309212	0.00643368		0.0129422			11.772			133902						67694.8			-0.0133725			0.401204		-0.0475086	-0.033331	-0.040366
7	2	14	H	MTD000050	Apolipoprotein B-100	P04114	2101+HINIDQFVR	1140.6	17	3	ingel	none	11.7	H80C51N16O14S0	0.514932	0.328689	0.117994	0.030683	0.00638412	0.518929	0.33124	0.11891	0.0309212	0.00643368	0.124167	0.0271451	0.084153	11.766	11.772	11.785	37807.9	186992	41303.5				16266.9	92024.6	19154.5	-0.0886785	-0.0267973	-0.0551794	1.86658	0.803976	1.36698	-0.0475086	-0.033331	-0.040366	-0.102863
8	4	32	H	MTD000050	Apolipoprotein B-100	P04114	2118+LPQQANDYLNSFNWER	1993.93	34	2	ingel	none	16.14	H127C89N25O28S0	0.315304	0.347646	0.207949	0.0884105	0.0297298	0.328678	0.362392	0.216769	0.0921605	0.0309909	0.0304149	0.0182307	0.0200891	16.193	16.171	16.156	226714	499395	217844				81133.2	180395	79720.1	-0.0479281	-0.0293334	-0.0335267	0.901745	0.777121	0.737824	-0.0531503	-0.0377463	-0.0454401	-0.00452682
8	4	32	H	MTD000050	Apolipoprotein B-100	P04114	2118+LPQQANDYLNSFNWER	1993.93	34	3	ingel	none	16.14	H127C89N25O28S0	0.315304	0.347646	0.207949	0.0884105	0.0297298	0.328678	0.362392	0.216769	0.0921605	0.0309909	0.027935	0.0192882	0.0213386	16.193	16.171	16.156	713947	1478398	697467				256030	530507	247647	-0.0441805	-0.0300684	-0.0316847	0.831236	0.796591	0.697285	-0.0531503	-0.0377463	-0.0454401	-0.00377982
7	4	28	H	MTD000050	Apolipoprotein B-100	P04114	2151+ITENDIQIALDDAK	1557.79	28	2	ingel	none	14.53	H111C66N17O26S0	0.420813	0.343622	0.160933	0.0550434	0.0151626	0.429221	0.350487	0.164149	0.0561431	0.0154656		0.0258531	0.0303863		14.592	14.577		3.03834e+06	1.88368e+06					1.17313e+06	712162		-0.0431106	-0.0511508		1.00377	0.987572	-0.0606943	-0.0429485	-0.0517944
8	4	32	H	MTD000050	Apolipoprotein B-100	P04114	2151+ITENDIQIALDDAK	1557.79	28	3	ingel	none	14.53	H111C66N17O26S0	0.420813	0.343622	0.160933	0.0550434	0.0151626	0.429221	0.350487	0.164149	0.0561431	0.0154656	0.0391268	0.0282435	0.0330609	14.614	14.592	14.577	1.31031e+06	1.80269e+06	1.21324e+06				478354	695620	456916	-0.0641517	-0.0433408	-0.0526137	1.05696	1.00914	1.01582	-0.0606943	-0.0429485	-0.0517944	0.00113118
4	1	4	H	MTD000050	Apolipoprotein B-100	P04114	2171+LSQLQTYMIQFDQYIK	2018.02	27	2	ingel	none	20.31	H143C93N21O27S1	0.290677	0.331991	0.217082	0.10348	0.0394768	0.308172	0.351973	0.230147	0.109708	0.0418528		0.0104607			20.373			41026.6						14267.5			-0.0143679			0.510095		-0.0398653	-0.0281672	-0.0339937
8	2	16	H	MTD000050	Apolipoprotein B-100	P04114	2171+LSQLQTYMIQFDQYIK	2018.02	27	3	ingel	none	20.31	H143C93N21O27S1	0.290677	0.331991	0.217082	0.10348	0.0394768	0.308172	0.351973	0.230147	0.109708	0.0418528	0.021297	0.016081	0.0169279	20.367	20.373	20.358	38906.1	180977	45647.6				13666.1	63618.6	16294.9	-0.0322177	-0.0238201	-0.0286808	0.808163	0.845669	0.843709	-0.0398653	-0.0281672	-0.0339937	-0.000714023
4	1	4	H	MTD000050	Apolipoprotein B-100	P04114	2171+LSQLQTYxmIQFDQYIK	2034.01	27	2	ingel	m:Oxidized methionine	17.38	H143C93N21O28S1	0.289976	0.331299	0.217274	0.103988	0.0398628	0.307655	0.351497	0.230521	0.110328	0.0422931		0.0145576			17.412			30943.3						10797.7			-0.0203741			0.725013		-0.0397731	-0.0281016	-0.0339148
8	1	8	H	MTD000050	Apolipoprotein B-100	P04114	2171+LSQLQTYxmIQFDQYIK	2034.01	27	3	ingel	m:Oxidized methionine	17.38	H143C93N21O28S1	0.289976	0.331299	0.217274	0.103988	0.0398628	0.307655	0.351497	0.230521	0.110328	0.0422931	0.0216609	0.0131318	0.0136746	17.406	17.412	17.453	81693.2	181779	85998.4				28937.4	63713.6	30406.3	-0.0361577	-0.0210812	-0.0229242	0.9091	0.750177	0.675935	-0.0397731	-0.0281016	-0.0339148	0.00272334
7	4	28	H	MTD000050	Apolipoprotein B-100	P04114	2196+IAIANIIDEIIEK	1453.84	26	2	ingel	none	22.75	H115C66N15O21S0	0.42878	0.346458	0.156621	0.051159	0.0133599	0.436187	0.352443	0.159327	0.0520428	0.0135907	0.0242241	0.0108092	0.0145554	22.764	22.742	22.755	3.39839e+06	7.69854e+06	3.14818e+06				1.34889e+06	3.21518e+06	1.29493e+06	-0.0392665	-0.0185513	-0.0248622	0.677916	0.453254	0.503349	-0.0579223	-0.0409293	-0.0493935	0.000157993
8	4	32	H	MTD000050	Apolipoprotein B-100	P04114	2196+IAIANIIDEIIEK	1453.84	26	3	ingel	none	22.75	H115C66N15O21S0	0.42878	0.346458	0.156621	0.051159	0.0133599	0.436187	0.352443	0.159327	0.0520428	0.0135907	0.0315543	0.0272216	0.0237028	22.764	22.742	22.755	954145	1.63048e+06	797970				366726	640079	317176	-0.0518366	-0.0436153	-0.0387081	0.894934	1.06563	0.783667	-0.0579223	-0.0409293	-0.0493935	0.00286848
8	4	32	H	MTD000050	Apolipoprotein B-100	P04114	220+TGISPLALIK	1011.63	15	2	ingel	none	16.08	H85C47N11O13S0	0.548831	0.316306	0.10413	0.0249985	0.00482106	0.551997	0.31813	0.104731	0.0251427	0.00484886	0.0133234	0.00446427	0.00660145	16.109	16.086	16.1	3.46849e+06	4.58048e+06	2.7116e+06				1835083	2.49356e+06	1.48795e+06	-0.0229232	-0.00760802	-0.00326188	0.507636	0.240567	0.0850921	-0.0451569	-0.0316253	-0.0383335	0.00821416
6	4	24	H	MTD000050	Apolipoprotein B-100	P04114	2241+SGSSTASWIQNVDTK	1579.75	27	2	ingel	none	11.43	H105C66N19O26S0	0.418138	0.34411	0.162095	0.0557179	0.0154169	0.426645	0.351111	0.165393	0.0568514	0.0157305	0.0248467		0.0234839	11.512		11.503	1.13673e+06		847983				437117		327416	-0.042106		-0.0405338	0.721728		0.814471	-0.0583405	-0.0412524	-0.0497671	0.00648625
5	3	15	H	MTD000050	Apolipoprotein B-100	P04114	2241+SGSSTASWIQNVDTK	1579.75	27	3	ingel	none	11.43	H105C66N19O26S0	0.418138	0.34411	0.162095	0.0557179	0.0154169	0.426645	0.351111	0.165393	0.0568514	0.0157305	0.0561923		0.0515222	11.512		11.503	407029		330978				141174		114340	-0.0900288		-0.081184	1.54316		1.63128	-0.0583405	-0.0412524	-0.0497671	-0.00426975
7	4	28	H	MTD000050	Apolipoprotein B-100	P04114	2296+VLLDQLGTTISFER	1590.86	22	2	ingel	none	17.08	H118C71N18O23S0	0.399367	0.34957	0.170003	0.0595351	0.0166334	0.408152	0.35726	0.173743	0.0608448	0.0169993		0.0112653	0.0140297		17.13	17.143		2.70937e+06	1.54083e+06					1.05992e+06	592984		-0.0169472	-0.0233056		0.522142	0.59407	-0.0460787	-0.0324571	-0.0392305
7	4	28	H	MTD000050	Apolipoprotein B-100	P04114	2296+VLLDQLGTTISFER	1590.86	22	3	ingel	none	17.08	H118C71N18O23S0	0.399367	0.34957	0.170003	0.0595351	0.0166334	0.408152	0.35726	0.173743	0.0608448	0.0169993		0.016587	0.0192191		17.13	17.143		1.8089e+06	1.07949e+06					700046	409345		-0.0211502	-0.0289504		0.651636	0.737957	-0.0460787	-0.0324571	-0.0392305
8	4	32	H	MTD000050	Apolipoprotein B-100	P04114	2348+YEVDQQIQVLMDK	1607.79	24	2	ingel	none	15.14	H113C70N17O24S1	0.384073	0.333462	0.179276	0.0717289	0.0232083	0.396549	0.344293	0.185099	0.0740588	0.0239622	0.0233613	0.0142336	0.0174152	15.206	15.184	15.197	927135	1.47196e+06	894997				330951	547909	328192	-0.0395879	-0.0243167	-0.0298523	0.827092	0.720309	0.732077	-0.047864	-0.0337587	-0.0407775	0.00531237
8	4	32	H	MTD000050	Apolipoprotein B-100	P04114	2348+YEVDQQIQVLMDK	1607.79	24	3	ingel	none	15.14	H113C70N17O24S1	0.384073	0.333462	0.179276	0.0717289	0.0232083	0.396549	0.344293	0.185099	0.0740588	0.0239622	0.0309071	0.0165687	0.0187344	15.206	15.184	15.197	482511	747996	497362				167182	277480	182352	-0.0500661	-0.0255848	-0.0299097	1.04601	0.757872	0.733486	-0.047864	-0.0337587	-0.0407775	-0.00111194
8	1	8	H	MTD000050	Apolipoprotein B-100	P04114	2348+YEVDQQIQVLxmDK	1623.78	24	2	ingel	m:Oxidized methionine	12.34	H113C70N17O25S1	0.383148	0.3328	0.179751	0.0723027	0.0235446	0.395813	0.343801	0.185693	0.0746927	0.0243229	0.017636	0.00941402	0.0177399	12.414	12.392	12.405	119057	133290	81582.2				43539.7	50623.1	30000.5	-0.0301095	-0.0160152	-0.0280803	0.630638	0.475596	0.690352	-0.0477444	-0.033674	-0.0406754	0.0052202
8	1	8	H	MTD000050	Apolipoprotein B-100	P04114	2348+YEVDQQIQVLxmDK	1623.78	24	3	ingel	m:Oxidized methionine	12.34	H113C70N17O25S1	0.383148	0.3328	0.179751	0.0723027	0.0235446	0.395813	0.343801	0.185693	0.0746927	0.0243229	0.0222986	0.0283076	0.0338246	12.414	12.392	12.405	112228	132100	80181.4				40749.2	48039	29295.8	-0.0327203	-0.0321569	-0.0304443	0.685322	0.954948	0.748471	-0.0477444	-0.033674	-0.0406754	-0.00823088
6	1	6	H	MTD000050	Apolipoprotein B-100	P04114	2361+LVELAHQYK	1099.6	18	2	ingel	none	7.4	H81C51N13O14S0	0.520531	0.326623	0.115719	0.0297503	0.00612674	0.5244	0.32905	0.116579	0.0299714	0.00617228	0.0266107	0.0248704		7.479	7.457		39212.4	70383.8					19103.4	33998.2		-0.037221	-0.041359		0.733892	1.16136		-0.0507172	-0.0356125	-0.0431109	0.0377819
8	4	32	H	MTD000050	Apolipoprotein B-100	P04114	2361+LVELAHQYK	1099.6	18	3	ingel	none	7.4	H81C51N13O14S0	0.520531	0.326623	0.115719	0.0297503	0.00612674	0.5244	0.32905	0.116579	0.0299714	0.00617228	0.0236131	0.0209401	0.0160643	7.479	7.457	7.47	475018	735787	300899				230127	359812	150798	-0.03994	-0.0353828	-0.0232412	0.787503	0.993549	0.539102	-0.0507172	-0.0356125	-0.0431109	0.00843578
8	4	32	H	MTD000050	Apolipoprotein B-100	P04114	2377+LSNVLQQVK	1027.6	15	2	ingel	none	9.85	H81C45N13O14S0	0.555911	0.312066	0.101937	0.0244489	0.00473242	0.559062	0.313835	0.102515	0.0245875	0.00475925	0.0218009	0.0130905	0.0181194	9.904	9.91	9.895	1.38823e+06	1.39272e+06	894990				724645	747535	472793	-0.0370714	-0.022317	-0.0307957	0.81007	0.696325	0.792721	-0.0457633	-0.0320497	-0.0388481	0.0154396
3	1	3	H	MTD000050	Apolipoprotein B-100	P04114	2429+SFDYHQFVDETNDK	1743.74	23	2	ingel	none	12.1	H105C77N19O28S0	0.368864	0.348547	0.184022	0.0701551	0.0213807	0.37965	0.35874	0.189404	0.0722066	0.0220059	0.160735		0.18509	12.16		12.151	38254.3		30424.8				12883.6		11588	-0.158946		-0.175372	3.60197		4.66641	-0.0441275	-0.0311032	-0.0375818	-0.0881477
5	3	15	H	MTD000050	Apolipoprotein B-100	P04114	2429+SFDYHQFVDETNDK	1743.74	23	3	ingel	none	12.1	H105C77N19O28S0	0.368864	0.348547	0.184022	0.0701551	0.0213807	0.37965	0.35874	0.189404	0.0722066	0.0220059	0.0538156		0.0513795	12.16		12.151	402130		324163				142536		113616	-0.08634		-0.080362	1.9566		2.13832	-0.0441275	-0.0311032	-0.0375818	-0.00428566
8	1	8	H	MTD000050	Apolipoprotein B-100	P04114	2450+LNGEIQALELPQK	1451.8	30	2	ingel	none	13.03	H109C64N17O21S0	0.435496	0.34507	0.153668	0.0495506	0.0127916	0.442674	0.350757	0.156201	0.0503673	0.0130024	0.0314416	0.0162589	0.0254364	13.063	13.069	13.054	102815	176640	84783.5				40008.6	73223.8	33983.1	-0.0535413	-0.0281361	-0.0418519	0.79943	0.592778	0.731703	-0.0669744	-0.0474647	-0.057198	0.00905406
8	1	8	H	MTD000050	Apolipoprotein B-100	P04114	2450+LNGEIQALELPQK	1451.8	30	3	ingel	none	13.03	H109C64N17O21S0	0.435496	0.34507	0.153668	0.0495506	0.0127916	0.442674	0.350757	0.156201	0.0503673	0.0130024	0.0279221	0.0205678	0.0225602	13.063	13.069	13.054	76041.9	120012	66759.9				29991.4	48873.2	27051.8	-0.0482684	-0.0354365	-0.0374637	0.720699	0.746586	0.654983	-0.0669744	-0.0474647	-0.057198	0.0146226
8	4	32	H	MTD000050	Apolipoprotein B-100	P04114	2475+ATVAVYLESLQDTK	1536.8	24	2	ingel	none	15.57	H112C68N16O24S0	0.415132	0.346369	0.163112	0.0557235	0.0152625	0.423459	0.353316	0.166384	0.0568413	0.0155687	0.0268214	0.0178389	0.0188031	15.629	15.607	15.62	1.13525e+06	1.59024e+06	898279				429031	624963	351477	-0.0455413	-0.0304593	-0.0321804	0.87554	0.830024	0.726085	-0.0520151	-0.0366969	-0.0443204	0.00931754
8	4	32	H	MTD000050	Apolipoprotein B-100	P04114	2475+ATVAVYLESLQDTK	1536.8	24	3	ingel	none	15.57	H112C68N16O24S0	0.415132	0.346369	0.163112	0.0557235	0.0152625	0.423459	0.353316	0.166384	0.0568413	0.0155687	0.0341798	0.0261237	0.0233289	15.629	15.607	15.62	1.29994e+06	1.73383e+06	1.05288e+06				475028	658033	405402	-0.0580346	-0.0439339	-0.038419	1.11573	1.19721	0.866847	-0.0520151	-0.0366969	-0.0443204	0.0103756
5	1	5	H	MTD000050	Apolipoprotein B-100	P04114	2512+FRETLEDTR	1165.57	18	2	ingel	none	6.52	H79C49N15O18S0	0.523279	0.321261	0.116268	0.0310224	0.0067046	0.527589	0.323907	0.117225	0.0312779	0.00675982		0.0285004			6.611			56721						27453.2			-0.0435841			1.218		-0.0509622	-0.0357834	-0.0433184
8	3	24	H	MTD000050	Apolipoprotein B-100	P04114	2512+FRETLEDTR	1165.57	18	3	ingel	none	6.52	H79C49N15O18S0	0.523279	0.321261	0.116268	0.0310224	0.0067046	0.527589	0.323907	0.117225	0.0312779	0.00675982	0.0262486	0.0188656	0.0220856	6.661	6.611	6.624	221089	392583	167199				106629	194533	81822.9	-0.0452991	-0.0320684	-0.0382136	0.888878	0.896181	0.882156	-0.0509622	-0.0357834	-0.0433184	0.0163954
8	3	24	H	MTD000050	Apolipoprotein B-100	P04114	2523+MYQMDIQQELQR	1581.73	29	2	ingel	none	13.04	H107C66N19O22S2	0.38035	0.318656	0.183375	0.0788054	0.0277307	0.395709	0.331524	0.19078	0.0819877	0.0288505	0.018485	0.0107334	0.0164519	13.119	13.097	13.11	331456	591805	319287				121366	224000	117328	-0.0295489	-0.017205	-0.0282416	0.525134	0.432014	0.588084	-0.0562692	-0.039825	-0.048023	-0.000873453
8	3	24	H	MTD000050	Apolipoprotein B-100	P04114	2523+MYQMDIQQELQR	1581.73	29	3	ingel	none	13.04	H107C66N19O22S2	0.38035	0.318656	0.183375	0.0788054	0.0277307	0.395709	0.331524	0.19078	0.0819877	0.0288505	0.0251147	0.0157518	0.0158349	13.119	13.097	13.11	333687	487310	321721				117739	179879	118845	-0.042865	-0.026582	-0.0263034	0.761784	0.66747	0.547725	-0.0562692	-0.039825	-0.048023	0.00732359
8	1	8	H	MTD000050	Apolipoprotein B-100	P04114	2523+MYQxmDIQQELQR	1597.72	29	2	ingel	m:Oxidized methionine	10.86	H107C66N19O23S2	0.379433	0.318029	0.183827	0.0793334	0.0280671	0.394987	0.331066	0.191362	0.0825854	0.0292176	0.0229893	0.0219868	0.0171442	10.638	10.672	10.628	92445.9	109021	60257.7				32936.9	39005	22011.8	-0.038704	-0.0372115	-0.0296918	0.689512	0.936662	0.619792	-0.0561325	-0.0397278	-0.047906	0.00428619
8	2	16	H	MTD000050	Apolipoprotein B-100	P04114	2523+MYQxmDIQQELQR	1597.72	29	3	ingel	m:Oxidized methionine	10.86	H107C66N19O23S2	0.379433	0.318029	0.183827	0.0793334	0.0280671	0.394987	0.331066	0.191362	0.0825854	0.0292176	0.0232292	0.0106784	0.0222436	10.638	10.672	10.628	167609	198194	108210				59671	74663.3	38859.4	-0.0389739	-0.0182687	-0.0358753	0.694319	0.459846	0.748868	-0.0561325	-0.0397278	-0.047906	0.00493907
8	1	8	H	MTD000050	Apolipoprotein B-100	P04114	2523+xmYQMDIQQELQR	1597.72	29	2	ingel	m:Oxidized methionine	11.94	H107C66N19O23S2	0.379433	0.318029	0.183827	0.0793334	0.0280671	0.394987	0.331066	0.191362	0.0825854	0.0292176	0.0229893	0.0219868	0.0171442	10.638	10.672	10.628	92445.9	109021	60257.7				32936.9	39005	22011.8	-0.038704	-0.0372115	-0.0296918	0.689512	0.936662	0.619792	-0.0561325	-0.0397278	-0.047906	0.00428619
8	2	16	H	MTD000050	Apolipoprotein B-100	P04114	2523+xmYQMDIQQELQR	1597.72	29	3	ingel	m:Oxidized methionine	11.94	H107C66N19O23S2	0.379433	0.318029	0.183827	0.0793334	0.0280671	0.394987	0.331066	0.191362	0.0825854	0.0292176	0.0232292	0.0106784	0.0222436	10.638	10.672	10.628	167609	198194	108210				59671	74663.3	38859.4	-0.0389739	-0.0182687	-0.0358753	0.694319	0.459846	0.748868	-0.0561325	-0.0397278	-0.047906	0.00493907
7	1	7	H	MTD000050	Apolipoprotein B-100	P04114	2523+xmYQxmDIQQELQR	1613.72	29	2	ingel	m:Oxidized methionine	9.76	H107C66N19O24S2	0.378519	0.317403	0.184275	0.079859	0.0284038	0.394267	0.330609	0.191942	0.0831816	0.0295856	0.0231768	0.0198234		9.848	9.854		47478.9	48267					16977.3	17388.4		-0.0366907	-0.0340135		0.655233	0.858256		-0.0559963	-0.0396309	-0.0477895	-0.00303754
8	1	8	H	MTD000050	Apolipoprotein B-100	P04114	2523+xmYQxmDIQQELQR	1613.72	29	3	ingel	m:Oxidized methionine	9.76	H107C66N19O24S2	0.378519	0.317403	0.184275	0.079859	0.0284038	0.394267	0.330609	0.191942	0.0831816	0.0295856	0.030131	0.0224509	0.0425189	9.848	9.854	9.839	98400.1	96646.9	49232.4				35141.3	34355.5	19044.1	-0.0509657	-0.0387924	-0.0630764	0.910161	0.978841	1.31988	-0.0559963	-0.0396309	-0.0477895	0.0265176
8	4	32	H	MTD000050	Apolipoprotein B-100	P04114	2560+NLTDFAEQYSIQDWAK	1927.89	31	2	ingel	none	17.36	H125C87N21O29S0	0.326354	0.347874	0.202989	0.0846249	0.028004	0.339301	0.361675	0.211042	0.0879822	0.0291149	0.0307378	0.0164221	0.0184367	17.434	17.412	17.397	278464	694853	250525				101642	254306	89155.5	-0.0511946	-0.0278527	-0.0276089	1.0076	0.773384	0.636213	-0.0508085	-0.0360141	-0.0433956	0.00333401
8	4	32	H	MTD000050	Apolipoprotein B-100	P04114	2560+NLTDFAEQYSIQDWAK	1927.89	31	3	ingel	none	17.36	H125C87N21O29S0	0.326354	0.347874	0.202989	0.0846249	0.028004	0.339301	0.361675	0.211042	0.0879822	0.0291149	0.0240685	0.0134053	0.0156263	17.434	17.412	17.397	445378	1.0174e+06	381553				159437	365154	135560	-0.0377968	-0.0207451	-0.0225512	0.743907	0.576027	0.519665	-0.0508085	-0.0360141	-0.0433956	-0.00369407
8	4	32	H	MTD000050	Apolipoprotein B-100	P04114	2579+ALVEQGFTVPEIK	1429.78	24	2	ingel	none	14.75	H107C66N15O20S0	0.430352	0.347032	0.155753	0.0503833	0.0130077	0.437563	0.352847	0.158363	0.0512275	0.0132257	0.0196806	0.00892852	0.0166876	14.811	14.789	14.802	2.74426e+06	4.49188e+06	2.69731e+06				1.11135e+06	1.89734e+06	1.10829e+06	-0.0325895	-0.0151693	-0.0266769	0.602848	0.397709	0.579128	-0.0540594	-0.0381418	-0.0460639	0.00206912
6	4	24	H	MTD000050	Apolipoprotein B-100	P04114	2579+ALVEQGFTVPEIK	1429.78	24	3	ingel	none	14.75	H107C66N15O20S0	0.430352	0.347032	0.155753	0.0503833	0.0130077	0.437563	0.352847	0.158363	0.0512275	0.0132257	0.0297038	0.0214798	0.021256	14.811	14.789	14.802	806613	1.1221e+06	670116				312796	450511	269878	-0.0497727	-0.0360737	-0.0348291	0.920706	0.945778	0.756104	-0.0540594	-0.0381418	-0.0460639	0.00832648
8	4	32	H	MTD000050	Apolipoprotein B-100	P04114	2592+TILGTMPAFEVSLQALQK	1946.05	33	2	ingel	none	20.18	H147C88N21O26S1	0.3076	0.334449	0.210378	0.0968419	0.0357385	0.324039	0.352323	0.221621	0.102017	0.0376484	0.0228784	0.0141708	0.016778	20.198	20.176	20.217	229252	786014	246764				79950.4	282960	88685.9	-0.0360122	-0.0245266	-0.0289283	0.712208	0.683629	0.669497	-0.0505641	-0.0358771	-0.0432091	-0.00357877
8	4	32	H	MTD000050	Apolipoprotein B-100	P04114	2592+TILGTMPAFEVSLQALQK	1946.05	33	3	ingel	none	20.18	H147C88N21O26S1	0.3076	0.334449	0.210378	0.0968419	0.0357385	0.324039	0.352323	0.221621	0.102017	0.0376484	0.0220979	0.0112672	0.0180382	20.198	20.176	20.217	1.09158e+06	3.45701e+06	1.17217e+06				377106	1.226e+06	408959	-0.0332162	-0.0190057	-0.0281108	0.656912	0.529744	0.650576	-0.0505641	-0.0358771	-0.0432091	-0.00685464
8	2	16	H	MTD000050	Apolipoprotein B-100	P04114	2592+TILGTxmPAFEVSLQALQK	1962.05	33	2	ingel	m:Oxidized methionine	17.82	H147C88N21O27S1	0.306858	0.333757	0.210622	0.0973687	0.0361173	0.323483	0.351839	0.222034	0.102644	0.0380741	0.0232167	0.0157363	0.0138407	17.857	17.835	17.848	146304	211600	122775				51681.6	76004	43706.8	-0.0383568	-0.0271666	-0.0235638	0.760353	0.758998	0.546624	-0.0504461	-0.0357927	-0.0431078	0.00140974
8	4	32	H	MTD000050	Apolipoprotein B-100	P04114	2592+TILGTxmPAFEVSLQALQK	1962.05	33	3	ingel	m:Oxidized methionine	17.82	H147C88N21O27S1	0.306858	0.333757	0.210622	0.0973687	0.0361173	0.323483	0.351839	0.222034	0.102644	0.0380741	0.0196737	0.0124467	0.0155566	17.857	17.835	17.848	797318	1.06298e+06	661035				282191	374587	232107	-0.0326727	-0.0203408	-0.025154	0.647676	0.568294	0.583513	-0.0504461	-0.0357927	-0.0431078	0.00208624
7	4	28	H	MTD000050	Apolipoprotein B-100	P04114	2610+ATFQTPDFIVPLTDLR	1832.97	24	2	ingel	none	19.98	H132C85N20O25S0	0.337687	0.351142	0.198041	0.0793777	0.02516	0.349483	0.363408	0.204959	0.0821505	0.0260389		0.00802285	0.012193		20.006	20.02		1.83423e+06	800087					668320	293419		-0.0131037	-0.0205716		0.444548	0.577785	-0.041791	-0.0294765	-0.0356043
7	4	28	H	MTD000050	Apolipoprotein B-100	P04114	2610+ATFQTPDFIVPLTDLR	1832.97	24	3	ingel	none	19.98	H132C85N20O25S0	0.337687	0.351142	0.198041	0.0793777	0.02516	0.349483	0.363408	0.204959	0.0821505	0.0260389		0.00911351	0.0149988		20.006	20.02		2.90365e+06	1.29223e+06					1.07403e+06	460133		-0.0151216	-0.0210144		0.513004	0.590222	-0.041791	-0.0294765	-0.0356043
6	1	6	H	MTD000050	Apolipoprotein B-100	P04114	263+EQHLFLPFSYK	1407.72	19	2	ingel	none	15.46	H97C69N15O17S0	0.420113	0.351541	0.159882	0.0517442	0.0132502	0.427256	0.357519	0.162601	0.052624	0.0134755	0.104874	0.0415066	0.0812493	15.516	15.522	15.536	50419.7	181474	49600.9				14854.2	67160	15652.2	-0.139148	-0.0571757	-0.111694	3.27834	1.91691	3.09457	-0.0424447	-0.0298271	-0.0360934	-0.0629084
8	4	32	H	MTD000050	Apolipoprotein B-100	P04114	263+EQHLFLPFSYK	1407.72	19	3	ingel	none	15.46	H97C69N15O17S0	0.420113	0.351541	0.159882	0.0517442	0.0132502	0.427256	0.357519	0.162601	0.052624	0.0134755	0.0562142	0.027091	0.0365246	15.516	15.522	15.536	300928	1.15831e+06	339670				108954	455852	130896	-0.0651962	-0.0337081	-0.0418935	1.53603	1.13012	1.1607	-0.0424447	-0.0298271	-0.0360934	-0.0460447
1	4	4	H	MTD000050	Apolipoprotein B-100	P04114	2675+TIDQMLNSELQWPVPDIYLR	2430.23	35	2	ingel	none	21.74	H171C110N27O33S1	0.231622	0.314555	0.238091	0.129883	0.0564066	0.238649	0.324097	0.245313	0.133823	0.0581177																						-0.041208	-0.0292768	-0.0352374
8	4	32	H	MTD000050	Apolipoprotein B-100	P04114	2675+TIDQMLNSELQWPVPDIYLR	2430.23	35	3	ingel	none	21.74	H171C110N27O33S1	0.231622	0.314555	0.238091	0.129883	0.0564066	0.238649	0.324097	0.245313	0.133823	0.0581177	0.0135791	0.0121104	0.0146416	21.805	21.783	21.768	32674	165371	35511.5				10034.9	51684	10782	-0.0149671	-0.017605	-0.0113094	0.363209	0.601331	0.32095	-0.041208	-0.0292768	-0.0352374	-0.0169749
1	1	1	H	MTD000050	Apolipoprotein B-100	P04114	2675+TIDQxmLNSELQWPVPDIYLR	2446.22	35	2	ingel	m:Oxidized methionine	20.09	H171C110N27O34S1	0.231064	0.313882	0.238106	0.1303	0.0568044	0.238172	0.323538	0.24543	0.134308	0.0585518																						-0.0411082	-0.0292057	-0.0351519
8	3	24	H	MTD000050	Apolipoprotein B-100	P04114	2675+TIDQxmLNSELQWPVPDIYLR	2446.22	35	3	ingel	m:Oxidized methionine	20.09	H171C110N27O34S1	0.231064	0.313882	0.238106	0.1303	0.0568044	0.238172	0.323538	0.24543	0.134308	0.0585518	0.0344201	0.0176209	0.0275361	20.141	20.147	20.161	69175.9	224376	67267.1				20042	68683.5	19842	-0.0482818	-0.024196	-0.0349943	1.1745	0.828469	0.995517	-0.0411082	-0.0292057	-0.0351519	-0.0338121
7	4	28	H	MTD000050	Apolipoprotein B-100	P04114	2695+DLKVEDIPLAR	1267.71	21	3	ingel	none	12.68	H97C56N15O18S0	0.483276	0.335339	0.13244	0.038084	0.0087966	0.488583	0.339021	0.133894	0.0385022	0.00889319	0.0380903	0.016257	0.028888	12.724	12.702	12.715	1.11419e+06	2.41469e+06	1.19797e+06				473148	1.12195e+06	526832	-0.0639246	-0.0239471	-0.0488134	1.18181	0.62894	1.06033	-0.0540906	-0.0380753	-0.0460362	0.00593128
8	4	32	H	MTD000050	Apolipoprotein B-100	P04114	2698+VEDIPLAR	911.508	18	2	ingel	none	9.44	H69C40N11O13S0	0.594075	0.295071	0.0875843	0.0192424	0.00342944	0.596477	0.296264	0.0879385	0.0193202	0.00344331	0.0277878	0.016895	0.0207345	9.509	9.515	9.5	709257	720514	510513				389409	408824	286262	-0.0474398	-0.0290709	-0.0357439	0.813023	0.709563	0.720677	-0.0583499	-0.0409701	-0.0495977	0.0221631
8	4	32	H	MTD000050	Apolipoprotein B-100	P04114	276+YGMVAQVTQTLK	1337.7	18	2	ingel	none	12.59	H99C59N15O18S1	0.443797	0.326309	0.154703	0.0547907	0.0156662	0.453039	0.333104	0.157925	0.0559317	0.0159924	0.0183953	0.00742606	0.0100257	12.668	12.646	12.659	2.50645e+06	3.46541e+06	2.48895e+06				1.0566e+06	1.52554e+06	1.08522e+06	-0.0314864	-0.0128194	-0.0170249	0.738119	0.428072	0.469574	-0.0426576	-0.0299468	-0.0362561	0.00806876
8	3	24	H	MTD000050	Apolipoprotein B-100	P04114	276+YGMVAQVTQTLK	1337.7	18	3	ingel	none	12.59	H99C59N15O18S1	0.443797	0.326309	0.154703	0.0547907	0.0156662	0.453039	0.333104	0.157925	0.0559317	0.0159924	0.0195063	0.0450001	0.0361302	12.668	12.646	12.659	378195	535549	357894				159037	216617	147395	-0.0325231	-0.0485625	-0.0412002	0.762423	1.62162	1.13637	-0.0426576	-0.0299468	-0.0362561	0.00287109
8	3	24	H	MTD000050	Apolipoprotein B-100	P04114	276+YGxmVAQVTQTLK	1353.7	18	2	ingel	m:Oxidized methionine	9.61	H99C59N15O19S1	0.442727	0.325686	0.155356	0.0553815	0.0159643	0.452154	0.332621	0.158664	0.0565607	0.0163042	0.0187942	0.0101972	0.0145035	9.65	9.685	9.67	358589	362604	226595				150545	158200	96975.2	-0.032326	-0.0158646	-0.0241876	0.759775	0.531142	0.668872	-0.0425468	-0.0298688	-0.0361618	0.0129982
8	1	8	H	MTD000050	Apolipoprotein B-100	P04114	276+YGxmVAQVTQTLK	1353.7	18	3	ingel	m:Oxidized methionine	9.61	H99C59N15O19S1	0.442727	0.325686	0.155356	0.0553815	0.0159643	0.452154	0.332621	0.158664	0.0565607	0.0163042	0.018762	0.015508	0.0219412	9.65	9.685	9.67	54259.7	60005	38958.4				22819.7	26077.2	17522.6	-0.0315892	-0.0175708	-0.00237705	0.742457	0.588266	0.0657338	-0.0425468	-0.0298688	-0.0361618	0.00408267
2	1	2	H	MTD000050	Apolipoprotein B-100	P04114	2801+LEVLNFDFQANAQLSNPK	2047.04	36	2	ingel	none	17.49	H142C92N24O29S0	0.304771	0.345819	0.212518	0.0927325	0.0319823	0.318851	0.361795	0.222337	0.0970166	0.0334599																						-0.0539153	-0.0383344	-0.0461215
7	2	14	H	MTD000050	Apolipoprotein B-100	P04114	2801+LEVLNFDFQANAQLSNPK	2047.04	36	3	ingel	none	17.49	H142C92N24O29S0	0.304771	0.345819	0.212518	0.0927325	0.0319823	0.318851	0.361795	0.222337	0.0970166	0.0334599		0.0268818	0.0236823		17.44	17.453		108657	41581.1					37844.2	14591.9		-0.0369601	-0.0319888		0.964149	0.693576	-0.0539153	-0.0383344	-0.0461215
4	1	4	H	MTD000050	Apolipoprotein B-100	P04114	2837+TEHGSEMLFFGNAIEGK	1865.86	34	2	ingel	none	15.23	H123C82N21O27S1	0.328945	0.334797	0.201708	0.0895782	0.0320282	0.344434	0.350562	0.211207	0.0937964	0.0335364		0.0222793			15.297			50351.8						17665.1			-0.0364702			0.922758		-0.0556596	-0.039523	-0.0475821
8	3	24	H	MTD000050	Apolipoprotein B-100	P04114	2837+TEHGSEMLFFGNAIEGK	1865.86	34	3	ingel	none	15.23	H123C82N21O27S1	0.328945	0.334797	0.201708	0.0895782	0.0320282	0.344434	0.350562	0.211207	0.0937964	0.0335364	0.0446212	0.0179025	0.0324096	15.319	15.297	15.31	126708	824510	139243				46265.1	292983	48834.4	-0.076384	-0.0304004	-0.0529713	1.37234	0.769183	1.11326	-0.0556596	-0.039523	-0.0475821	0.0145698
7	1	7	H	MTD000050	Apolipoprotein B-100	P04114	2837+TEHGSExmLFFGNAIEGK	1881.86	34	3	ingel	m:Oxidized methionine	13.24	H123C82N21O28S1	0.328152	0.334112	0.202017	0.0901199	0.0323957	0.34383	0.350075	0.211669	0.0944256	0.0339435	0.0436096	0.0251696	0.0343613	13.317	13.294	13.308	69781.9	198027	76702.3				22528.5	67154.4	26257.2	-0.054727	-0.0361002	-0.0520653	0.985583	0.915585	1.09683	-0.0555275	-0.0394286	-0.0474688	-0.0272335
7	3	21	H	MTD000050	Apolipoprotein B-100	P04114	2865+NTLELSNGVIVK	1285.72	16	2	ingel	none	12.04	H99C56N15O19S0	0.481961	0.334756	0.133293	0.0387548	0.00906893	0.487437	0.33856	0.134808	0.0391952	0.00917197	0.0159359	0.00813754		12.076	12.082		253888	384160					117395	182055		-0.0250499	-0.0135328		0.5996	0.462122		-0.0417778	-0.029284	-0.0354805	-0.0024806
8	1	8	H	MTD000050	Apolipoprotein B-100	P04114	2865+NTLELSNGVIVK	1285.72	16	3	ingel	none	12.04	H99C56N15O19S0	0.481961	0.334756	0.133293	0.0387548	0.00906893	0.487437	0.33856	0.134808	0.0391952	0.00917197	0.0353415	0.0264072	0.0318042	12.076	12.082	12.067	33567.5	57261.7	34019.3				14657.8	25610.8	15242.2	-0.0507709	-0.0401796	-0.0393907	1.21526	1.37207	1.11021	-0.0417778	-0.029284	-0.0354805	-0.00482309
8	3	24	H	MTD000050	Apolipoprotein B-100	P04114	2877+INNQLTLDSNTK	1359.7	17	2	ingel	none	8.23	H97C56N17O22S0	0.475147	0.333885	0.137015	0.0413285	0.0100817	0.481222	0.338154	0.138767	0.041857	0.0102106	0.0213707	0.0135106	0.0124766	8.325	8.303	8.316	245552	285996	159676				109185	131023	73531.7	-0.0365717	-0.0230928	-0.0207178	0.839564	0.755677	0.559786	-0.0435603	-0.0305591	-0.0370102	0.00832427
8	1	8	H	MTD000050	Apolipoprotein B-100	P04114	2877+INNQLTLDSNTK	1359.7	17	3	ingel	none	8.23	H97C56N17O22S0	0.475147	0.333885	0.137015	0.0413285	0.0100817	0.481222	0.338154	0.138767	0.041857	0.0102106	0.0359834	0.033045	0.0417479	8.325	8.303	8.316	60934.8	70142.1	40125.1				25723.4	30646.4	17001.4	-0.0590758	-0.0443027	-0.0575124	1.35618	1.44974	1.55396	-0.0435603	-0.0305591	-0.0370102	0.00745727
8	4	32	H	MTD000050	Apolipoprotein B-100	P04114	2898+LDFSSQADLR	1150.56	22	2	ingel	none	10.71	H78C49N14O18S0	0.525278	0.320482	0.115488	0.0306996	0.00661289	0.529542	0.323084	0.116425	0.0309488	0.00666657	0.0321387	0.0198491	0.0252165	10.779	10.784	10.769	1.4505e+06	1.35526e+06	925730				688800	671846	450605	-0.0546703	-0.0338103	-0.0427853	0.88599	0.777767	0.814355	-0.0617053	-0.043471	-0.0525388	0.0178406
8	1	8	H	MTD000050	Apolipoprotein B-100	P04114	2898+LDFSSQADLR	1150.56	22	3	ingel	none	10.71	H78C49N14O18S0	0.525278	0.320482	0.115488	0.0306996	0.00661289	0.529542	0.323084	0.116425	0.0309488	0.00666657	0.0376154	0.0364802	0.0560063	10.779	10.784	10.769	53888.2	44157.9	34659.2				25579.7	22287.4	16180.2	-0.0548608	-0.0248229	-0.0627053	0.889078	0.571021	1.1935	-0.0617053	-0.043471	-0.0525388	-0.00826907
8	2	16	H	MTD000050	Apolipoprotein B-100	P04114	2898+LDFSSQADLRNEIK	1634.83	29	3	ingel	none	11.81	H114C70N20O25S0	0.399145	0.347949	0.170314	0.0603355	0.0171113	0.408231	0.355869	0.174191	0.061709	0.0175008	0.027491	0.0208574	0.0164881	11.878	11.856	11.869	161076	413420	196431				58700.6	153908	74685.1	-0.0467633	-0.0359506	-0.0280206	0.789683	0.857358	0.554296	-0.0592178	-0.0419318	-0.0505517	0.00855785
8	3	24	H	MTD000050	Apolipoprotein B-100	P04114	2970+VNQNLVYESGSLNFSK	1797.89	27	2	ingel	none	12.94	H123C79N21O27S0	0.358095	0.349761	0.188812	0.0732001	0.0226037	0.369221	0.360627	0.194678	0.0754742	0.0233059	0.0244369	0.0154521	0.0196058	13.006	13.012	12.997	306823	410460	212132				111220	149827	78119.7	-0.0404239	-0.0262699	-0.03374	0.816608	0.750659	0.799086	-0.0495021	-0.0349958	-0.0422233	0.00186332
8	4	32	H	MTD000050	Apolipoprotein B-100	P04114	2970+VNQNLVYESGSLNFSK	1797.89	27	3	ingel	none	12.94	H123C79N21O27S0	0.358095	0.349761	0.188812	0.0732001	0.0226037	0.369221	0.360627	0.194678	0.0754742	0.0233059	0.0808302	0.0591151	0.0627958	13.006	13.012	12.997	529138	641576	399821				167956	208881	128245	-0.0816979	-0.0534406	-0.0610464	1.65039	1.52706	1.4458	-0.0495021	-0.0349958	-0.0422233	-0.0432127
8	4	32	H	MTD000050	Apolipoprotein B-100	P04114	3006+GMALFGEGK	908.443	17	2	ingel	none	11.68	H64C40N10O12S1	0.567832	0.283848	0.109104	0.0306959	0.00695402	0.572712	0.286287	0.110041	0.0309597	0.00701379	0.0239826	0.0144742	0.0165055	11.766	11.743	11.728	1.21907e+06	1.32111e+06	879247				649238	725463	479597	-0.0401414	-0.0235783	-0.0272479	0.765261	0.640789	0.611417	-0.0524545	-0.0367957	-0.0445651	0.0228218
8	2	16	H	MTD000050	Apolipoprotein B-100	P04114	3006+GxmALFGEGK	924.438	17	2	ingel	m:Oxidized methionine	8.38	H64C40N10O13S1	0.566463	0.283374	0.110104	0.0312413	0.00717119	0.571502	0.285895	0.111084	0.0315192	0.00723499	0.0274616	0.0209353	0.0157199	8.579	8.5	8.542	139692	141628	84426.4				73449.5	76103.1	46200.2	-0.0457075	-0.0341562	-0.0242772	0.873723	0.930773	0.546227	-0.0523135	-0.0366966	-0.0444452	0.0252305
2	1	2	H	MTD000050	Apolipoprotein B-100	P04114	3035+NSLFFSAQPFEITASTNNEGNLK	2528.22	44	2	ingel	none	18.03	H169C112N29O38S0	0.234195	0.323412	0.239868	0.125665	0.0518512	0.240202	0.331708	0.24602	0.128889	0.0531813																						-0.0506664	-0.036195	-0.0434469
8	4	32	H	MTD000050	Apolipoprotein B-100	P04114	3035+NSLFFSAQPFEITASTNNEGNLK	2528.22	44	3	ingel	none	18.03	H169C112N29O38S0	0.234195	0.323412	0.239868	0.125665	0.0518512	0.240202	0.331708	0.24602	0.128889	0.0531813	0.0243595	0.0159951	0.0186698	18.083	18.089	18.074	213613	504625	230414				66478.3	158307	72404.9	-0.0371181	-0.0208807	-0.0274451	0.732597	0.576895	0.631693	-0.0506664	-0.036195	-0.0434469	-0.0204985
8	4	32	H	MTD000050	Apolipoprotein B-100	P04114	306+MGLAFESTK	982.48	15	2	ingel	none	10.76	H70C43N10O14S1	0.546308	0.292067	0.116919	0.0344885	0.00823196	0.551948	0.295082	0.118126	0.0348445	0.00831694	0.0248529	0.0128882	0.0210853	10.835	10.841	10.826	1.28787e+06	1.62437e+06	1.14563e+06				657200	861953	593249	-0.0416487	-0.0213104	-0.0341101	0.931463	0.680606	0.898707	-0.0447132	-0.031311	-0.0379547	0.0227389
8	2	16	H	MTD000050	Apolipoprotein B-100	P04114	306+xmGLAFESTK	998.475	15	2	ingel	m:Oxidized methionine	8.66	H70C43N10O15S1	0.544992	0.291565	0.11786	0.0350445	0.0084634	0.550796	0.294671	0.119115	0.0354177	0.00855355	0.0184708	0.0121456	0.0193576	8.804	8.726	8.767	207711	216837	131889				107957	115165	68408.9	-0.0310477	-0.0196829	-0.0321115	0.696237	0.630314	0.848319	-0.0445936	-0.0312271	-0.0378531	0.0143389
8	3	24	H	MTD000050	Apolipoprotein B-100	P04114	3137+LPYTIITTPPLKDFSLWEK	2261.23	23	3	ingel	none	19.97	H168C110N22O29S0	0.251022	0.333803	0.235113	0.1159	0.0446901	0.268232	0.356689	0.251233	0.123846	0.0477541	0.00992069	0.00393725	0.0087065	20	19.978	20.02	37851.2	273390	43451.3				13383.6	97730.4	14889.4	-0.00870915	-0.00627651	0.00230246	0.295309	0.302127	-0.0916979	-0.0294916	-0.0207744	-0.0251092	-0.00310491
2	1	2	H	MTD000050	Apolipoprotein B-100	P04114	3137+LPYTIITTPPLKDFSLWEK	2261.23	23	4	ingel	none	19.97	H168C110N22O29S0	0.251022	0.333803	0.235113	0.1159	0.0446901	0.268232	0.356689	0.251233	0.123846	0.0477541																						-0.0294916	-0.0207744	-0.0251092
8	4	32	H	MTD000050	Apolipoprotein B-100	P04114	3277+AVSMPSFSILGSDVR	1564.79	29	2	ingel	none	17.34	H112C68N18O22S1	0.393106	0.333727	0.175424	0.0686157	0.0216742	0.404899	0.343739	0.180687	0.0706743	0.0223244	0.0220767	0.0101486	0.0154949	17.378	17.384	17.397	1.83754e+06	3.28041e+06	1.94482e+06				674855	1.27159e+06	736262	-0.0376399	-0.0172684	-0.0263232	0.64641	0.418906	0.52962	-0.0582292	-0.0412226	-0.0497021	0.0067717
8	4	32	H	MTD000050	Apolipoprotein B-100	P04114	3277+AVSMPSFSILGSDVR	1564.79	29	3	ingel	none	17.34	H112C68N18O22S1	0.393106	0.333727	0.175424	0.0686157	0.0216742	0.404899	0.343739	0.180687	0.0706743	0.0223244	0.0267222	0.0162502	0.0165959	17.378	17.384	17.397	564317	830688	484909				203116	313354	182871	-0.0449669	-0.0276771	-0.0277746	0.772241	0.671407	0.558821	-0.0582292	-0.0412226	-0.0497021	0.00768025
7	4	28	H	MTD000050	Apolipoprotein B-100	P04114	3277+AVSMxpSFSILGSDVR	1580.79	29	2	ingel	p:Hydroxylation	14.82	H112C68N18O23S1	0.392158	0.333068	0.175927	0.069196	0.0220052	0.404141	0.343245	0.181303	0.0713104	0.0226776	0.0254106	0.0155858	0.0163422	14.896	14.874	14.887	544447	822755	493924				196107	310377	185890	-0.0439468	-0.0268998	-0.0277874	0.756617	0.654197	0.560487	-0.0580833	-0.0411188	-0.0495773	0.0133062
8	2	16	H	MTD000050	Apolipoprotein B-100	P04114	3277+AVSMxpSFSILGSDVR	1580.79	29	3	ingel	p:Hydroxylation	14.82	H112C68N18O23S1	0.392158	0.333068	0.175927	0.069196	0.0220052	0.404141	0.343245	0.181303	0.0713104	0.0226776	0.0241027	0.013757	0.0170977	14.896	14.874	14.887	192618	267937	170424				69858.1	101954	64536.8	-0.0414641	-0.0236254	-0.0254582	0.713873	0.574566	0.513506	-0.0580833	-0.0411188	-0.0495773	0.00939081
7	4	28	H	MTD000050	Apolipoprotein B-100	P04114	3277+AVSxmPSFSILGSDVR	1580.79	29	2	ingel	m:Oxidized methionine	14.84	H112C68N18O23S1	0.392158	0.333068	0.175927	0.069196	0.0220052	0.404141	0.343245	0.181303	0.0713104	0.0226776	0.0254106	0.0155858	0.0163422	14.896	14.874	14.887	544447	822755	493924				196107	310377	185890	-0.0439468	-0.0268998	-0.0277874	0.756617	0.654197	0.560487	-0.0580833	-0.0411188	-0.0495773	0.0133062
8	2	16	H	MTD000050	Apolipoprotein B-100	P04114	3277+AVSxmPSFSILGSDVR	1580.79	29	3	ingel	m:Oxidized methionine	14.84	H112C68N18O23S1	0.392158	0.333068	0.175927	0.069196	0.0220052	0.404141	0.343245	0.181303	0.0713104	0.0226776	0.0241027	0.013757	0.0170977	14.896	14.874	14.887	192618	267937	170424				69858.1	101954	64536.8	-0.0414641	-0.0236254	-0.0254582	0.713873	0.574566	0.513506	-0.0580833	-0.0411188	-0.0495773	0.00939081
8	4	32	H	MTD000050	Apolipoprotein B-100	P04114	335+LTISEQNIQR	1200.65	23	2	ingel	none	8.74	H88C50N16O18S0	0.514963	0.32444	0.119538	0.0323897	0.00709629	0.519466	0.327277	0.120583	0.0326729	0.00715834	0.0230845	0.0121006	0.0131978	8.804	8.81	8.795	976748	980974	731512				468926	489229	363313	-0.0393767	-0.0207485	-0.0228058	0.625534	0.46749	0.425326	-0.0629489	-0.0443828	-0.0536196	0.0159339
8	2	16	H	MTD000050	Apolipoprotein B-100	P04114	335+LTISEQNIQR	1200.65	23	3	ingel	none	8.74	H88C50N16O18S0	0.514963	0.32444	0.119538	0.0323897	0.00709629	0.519466	0.327277	0.120583	0.0326729	0.00715834	0.0318949	0.0285588	0.0269783	8.804	8.81	8.795	139817	128978	106215				64943	60707.5	50514.6	-0.0549791	-0.0487866	-0.0438785	0.873392	1.09922	0.81833	-0.0629489	-0.0443828	-0.0536196	0.0160909
8	4	32	H	MTD000050	Apolipoprotein B-100	P04114	3395+LATALSLSNK	1016.59	18	2	ingel	none	9.82	H80C44N12O15S0	0.562824	0.307804	0.0998814	0.023942	0.00465195	0.565965	0.309521	0.100439	0.0240756	0.00467791	0.0244111	0.0126229	0.0172322	9.876	9.882	9.867	1.7301e+06	1.85158e+06	1.21839e+06				907474	1.0082e+06	653526	-0.0414421	-0.0214602	-0.0295787	0.75232	0.554833	0.631706	-0.0550857	-0.0386788	-0.0468235	0.0187876
8	3	24	H	MTD000050	Apolipoprotein B-100	P04114	3420+NMEVSVATTTK	1179.58	16	2	ingel	none	7.71	H85C48N13O19S1	0.504218	0.305004	0.133095	0.0431299	0.0114049	0.511664	0.309508	0.135061	0.0437668	0.0115733	0.0162787	0.00944507	0.00851826	7.789	7.767	7.78	246471	324249	201483				119305	160971	100254	-0.027612	-0.0152214	-0.0140841	0.632391	0.497411	0.37984	-0.0436629	-0.0306013	-0.037079	0.0136203
7	4	28	H	MTD000050	Apolipoprotein B-100	P04114	3481+LSLESLTSYFSIESSTK	1890.95	28	2	ingel	none	20.3	H134C84N18O31S0	0.338865	0.34701	0.197386	0.0808382	0.0264177	0.351484	0.359932	0.204736	0.0838484	0.0274014	0.0220333	0.0126269	0.0192605	20.339	20.345	20.358	258697	829192	317706				93431.7	300428	114261	-0.0361766	-0.0212762	-0.0313475	0.749423	0.62308	0.761103	-0.0482727	-0.0341469	-0.041187	0.00123097
7	4	28	H	MTD000050	Apolipoprotein B-100	P04114	3481+LSLESLTSYFSIESSTK	1890.95	28	3	ingel	none	20.3	H134C84N18O31S0	0.338865	0.34701	0.197386	0.0808382	0.0264177	0.351484	0.359932	0.204736	0.0838484	0.0274014	0.0251174	0.0172907	0.0200528	20.339	20.345	20.358	372722	1.04242e+06	439724				132154	374583	157737	-0.0387818	-0.0279883	-0.0323211	0.803391	0.819644	0.784741	-0.0482727	-0.0341469	-0.041187	-0.00536836
8	4	32	H	MTD000050	Apolipoprotein B-100	P04114	3508+EYSGTIASEANTYLNSK	1846.86	33	2	ingel	none	12.73	H122C79N20O31S0	0.356011	0.346893	0.189816	0.075175	0.0238405	0.36782	0.3584	0.196112	0.0776686	0.0246313	0.0874683	0.0819921	0.107275	12.809	12.815	12.772	517258	820002	486773				187881	303657	177783	-0.144155	-0.136936	-0.176629	2.44965	3.27805	3.51156	-0.0588473	-0.0417737	-0.0502993	0.00482569
8	4	32	H	MTD000050	Apolipoprotein B-100	P04114	3508+EYSGTIASEANTYLNSK	1846.86	33	3	ingel	none	12.73	H122C79N20O31S0	0.356011	0.346893	0.189816	0.075175	0.0238405	0.36782	0.3584	0.196112	0.0776686	0.0246313	0.0666832	0.0538455	0.076155	12.809	12.815	12.772	844831	1.26311e+06	755759				301677	451892	270879	-0.108307	-0.0874823	-0.124124	1.84048	2.09419	2.4677	-0.0588473	-0.0417737	-0.0502993	-0.00131402
8	4	32	H	MTD000050	Apolipoprotein B-100	P04114	3548+ENFAGEATLQR	1234.59	28	2	ingel	none	8.83	H82C52N16O19S0	0.503054	0.327741	0.124664	0.0348528	0.00787697	0.507976	0.330947	0.125883	0.0351938	0.00795403	0.0297967	0.017759	0.0276726	8.917	8.923	8.88	1.11067e+06	1.12469e+06	832126				507931	537760	383368	-0.0506547	-0.0298335	-0.047267	0.689799	0.57401	0.754189	-0.0734341	-0.0519739	-0.0626726	0.0106936
7	1	7	H	MTD000050	Apolipoprotein B-100	P04114	3548+ENFAGEATLQR	1234.59	28	3	ingel	none	8.83	H82C52N16O19S0	0.503054	0.327741	0.124664	0.0348528	0.00787697	0.507976	0.330947	0.125883	0.0351938	0.00795403	0.032452	0.0226367	0.0193065	8.917	8.923	8.88	100890	128941	82739.6				46233.3	61557.1	39438.1	-0.0497237	-0.0305715	-0.0313236	0.677121	0.588208	0.499797	-0.0734341	-0.0519739	-0.0626726	-0.00364178
8	2	16	H	MTD000050	Apolipoprotein B-100	P04114	3559+IYSLWEHSTK	1262.63	15	2	ingel	none	10.95	H86C59N14O17S0	0.4713	0.3399	0.137218	0.0400374	0.00933807	0.476804	0.34387	0.138821	0.040505	0.00944713	0.02521	0.0156791	0.0103124	11.032	11.038	10.995	101310	302689	83889.3				43936.5	136158	39156.3	-0.0431204	-0.026974	-0.0100429	1.12345	1.00347	0.308228	-0.0383823	-0.0268807	-0.0325826	0.0109352
8	4	32	H	MTD000050	Apolipoprotein B-100	P04114	3559+IYSLWEHSTK	1262.63	15	3	ingel	none	10.95	H86C59N14O17S0	0.4713	0.3399	0.137218	0.0400374	0.00933807	0.476804	0.34387	0.138821	0.040505	0.00944713	0.0210001	0.0109923	0.0135368	11.032	11.038	10.995	677115	1.74747e+06	587449				298504	808466	266336	-0.0359573	-0.0141553	-0.0234265	0.936821	0.526596	0.718987	-0.0383823	-0.0268807	-0.0325826	0.0136374
8	2	16	H	MTD000050	Apolipoprotein B-100	P04114	3639+IHSGSFQSQVELSNDQEK	2031.95	42	3	ingel	none	8.53	H133C85N25O33S0	0.325179	0.345108	0.203339	0.0862367	0.02918	0.338777	0.359539	0.211842	0.0898427	0.0304002	0.0353007	0.0224584	0.0484283	8.607	8.613	8.598	65643.4	189799	40949.4				23090.8	67262.2	14382.5	-0.054546	-0.0346275	-0.0757892	0.828586	0.737118	1.34334	-0.0658302	-0.0469768	-0.0564187	-0.00777779
6	2	12	H	MTD000050	Apolipoprotein B-100	P04114	3713+NPNGYSFSIPVK	1321.67	19	2	ingel	none	13.15	H91C61N15O18S0	0.457934	0.342559	0.143238	0.0432596	0.0104399	0.46397	0.347074	0.145126	0.0438298	0.0105775	0.0609	0.0359323	0.0479633	13.204	13.182	13.195	123195	227707	113463				45447	91690	43616.7	-0.104531	-0.0613036	-0.079555	2.24677	1.87501	2.01082	-0.0465249	-0.0326952	-0.0395636	0.0218292
1	1	1	H	MTD000050	Apolipoprotein B-100	P04114	3725+VLADKFIIPGLK	1312.81	16	2	ingel	none	15.42	H108C64N14O15S0	0.44679	0.348045	0.147487	0.0444979	0.0106246	0.452758	0.352693	0.149457	0.0450922	0.0107665																						-0.03856	-0.027029	-0.0327481
8	2	16	H	MTD000050	Apolipoprotein B-100	P04114	3725+VLADKFIIPGLK	1312.81	16	3	ingel	none	15.42	H108C64N14O15S0	0.44679	0.348045	0.147487	0.0444979	0.0106246	0.452758	0.352693	0.149457	0.0450922	0.0107665	0.0105242	0.00847043	0.0103756	15.46	15.466	15.479	87980.9	287145	139022				38330.5	126242	60515.3	-0.017089	-0.013111	-0.0174658	0.443179	0.485071	0.533338	-0.03856	-0.027029	-0.0327481	0.000903931
8	4	32	H	MTD000050	Apolipoprotein B-100	P04114	3776+TSSFALNLPTLPEVK	1615.88	24	2	ingel	none	17.85	H121C74N17O23S0	0.387683	0.350922	0.175269	0.0628141	0.0179176	0.396937	0.359297	0.179453	0.0643133	0.0183452	0.0190782	0.0123486	0.0127084	17.885	17.863	17.905	1.49585e+06	2.65532e+06	1.43819e+06				546765	999675	539826	-0.0324142	-0.0204571	-0.0215865	0.670131	0.599503	0.523774	-0.04837	-0.0341234	-0.0412134	0.00622365
7	4	28	H	MTD000050	Apolipoprotein B-100	P04114	3776+TSSFALNLPTLPEVK	1615.88	24	3	ingel	none	17.85	H121C74N17O23S0	0.387683	0.350922	0.175269	0.0628141	0.0179176	0.396937	0.359297	0.179453	0.0643133	0.0183452	0.0214767	0.0151952		17.885	17.863		876058	1.41392e+06					317218	525319		-0.0358987	-0.0254037		0.742169	0.744466		-0.04837	-0.0341234	-0.0412134	0.0028002
5	4	20	H	MTD000050	Apolipoprotein B-100	P04114	3800+YSQPEDSLIPFFEITVPESQLTVSQFTLPK	3439.74	54	3	ingel	none	23.07	H242C160N34O50S0	0.13051	0.253722	0.258673	0.183243	0.10099	0.140767	0.273662	0.279002	0.197644	0.108926		0.0255512			23.08			50835.6						13999.6			-0.0281459			1.18259		-0.0331886	-0.0238002	-0.0285151
5	4	20	H	MTD000050	Apolipoprotein B-100	P04114	3800+YSQPEDSLIPFFEITVPESQLTVSQFTLPK	3439.74	54	4	ingel	none	23.07	H242C160N34O50S0	0.13051	0.253722	0.258673	0.183243	0.10099	0.140767	0.273662	0.279002	0.197644	0.108926		0.0195995			23.08			30885						8973.08			-0.0352353			1.48046		-0.0331886	-0.0238002	-0.0285151
8	3	24	H	MTD000050	Apolipoprotein B-100	P04114	3830+SVSDGIAALDLNAVANK	1656.87	35	2	ingel	none	14.92	H120C70N20O26S0	0.397811	0.347305	0.171011	0.0610658	0.0174806	0.407095	0.355411	0.175003	0.062491	0.0178886	0.0315964	0.0261887	0.031297	15.037	14.62	14.633	1.69731e+06	163403	111615				613106	59267	39866.7	-0.0529976	-0.0443905	-0.0499147	0.760913	0.896435	0.837778	-0.06965	-0.0495189	-0.0595799	0.00581065
8	2	16	H	MTD000050	Apolipoprotein B-100	P04114	3830+SVSDGIAALDLNAVANK	1656.87	35	3	ingel	none	14.92	H120C70N20O26S0	0.397811	0.347305	0.171011	0.0610658	0.0174806	0.407095	0.355411	0.175003	0.062491	0.0178886	0.0398605	0.02948	0.0374681	15.037	14.62	14.633	1.44181e+06	135592	96785.2				510162	49048.5	34020.8	-0.0643124	-0.0453602	-0.0555869	0.923365	0.916018	0.932981	-0.06965	-0.0495189	-0.0595799	-0.00157749
8	4	32	H	MTD000050	Apolipoprotein B-100	P04114	3847+IADFELPTIIVPEQTIEIPSIK	2465.37	40	3	ingel	none	21.63	H188C115N24O35S0	0.23179	0.323938	0.241292	0.126324	0.0518977	0.237674	0.332161	0.247418	0.129531	0.0532152	0.0233564	0.0154746	0.0143675	21.636	21.642	21.655	834797	2.988e+06	990310				259779	947248	315961	-0.0348359	-0.0216215	-0.0210276	0.753027	0.655741	0.53069	-0.0462612	-0.0329726	-0.0396231	-0.0209726
5	1	5	H	MTD000050	Apolipoprotein B-100	P04114	3847+IADFELPTIIVPEQTIEIPSIK	2465.37	40	4	ingel	none	21.63	H188C115N24O35S0	0.23179	0.323938	0.241292	0.126324	0.0518977	0.237674	0.332161	0.247418	0.129531	0.0532152	0.0339129	0.0154151	0.0246097	21.636	21.642	21.655	72351.4	247133	74893.9				19386.8	75802.4	21505.1	0.0047795	-0.0104379	0.00451811	-0.103316	0.316562	-0.114027	-0.0462612	-0.0329726	-0.0396231	-0.064208
7	4	28	H	MTD000050	Apolipoprotein B-100	P04114	3869+FSVPAGIVIPSFQALTAR	1873.05	36	2	ingel	none	20.83	H140C88N22O23S0	0.325546	0.35183	0.203641	0.0831112	0.026675	0.337658	0.36492	0.211218	0.0862035	0.0276675	0.0216382	0.0139311	0.0197878	20.818	20.824	20.838	331099	1.16488e+06	348176				118964	430452	128793	-0.0328476	-0.0236477	-0.033496	0.569014	0.576019	0.678223	-0.0577272	-0.0410537	-0.0493879	-0.00562137
7	4	28	H	MTD000050	Apolipoprotein B-100	P04114	3869+FSVPAGIVIPSFQALTAR	1873.05	36	3	ingel	none	20.83	H140C88N22O23S0	0.325546	0.35183	0.203641	0.0831112	0.026675	0.337658	0.36492	0.211218	0.0862035	0.0276675	0.0278632	0.0185127	0.0195425	20.818	20.824	20.838	834637	2.59798e+06	840479				304480	955618	299238	-0.0453905	-0.0310078	-0.0276909	0.786293	0.755299	0.560682	-0.0577272	-0.0410537	-0.0493879	-0.000115781
8	1	8	H	MTD000050	Apolipoprotein B-100	P04114	3936+IEDGTLASK	932.482	17	2	ingel	none	5.42	H68C39N10O16S0	0.598568	0.289086	0.0879344	0.0199956	0.00372675	0.601223	0.290368	0.0883245	0.0200843	0.00374328	0.0311032	0.0112249	0.0178952	5.787	5.483	5.693	35042.5	120265	43997.8				19480.9	70016.4	25562.8	-0.0453003	-0.019037	-0.0202222	0.813472	0.487299	0.427407	-0.0556876	-0.0390663	-0.0473136	0.0316441
8	2	16	H	MTD000050	Apolipoprotein B-100	P04114	3953+DFSAEYEEDGKYEGLQEWEGK	2508.06	47	3	ingel	none	13.75	H153C111N25O42S0	0.238551	0.323062	0.237596	0.124269	0.0514388	0.244689	0.331374	0.243708	0.127467	0.0527622	0.0338908	0.0235684	0.0274639	13.824	13.83	13.815	88921.9	160180	82260.5				27658.2	50932.1	25377.6	-0.0549376	-0.0388557	-0.0401527	1.00741	0.99577	0.857935	-0.0545336	-0.0390208	-0.0468016	-0.020335
7	1	7	H	MTD000050	Apolipoprotein B-100	P04114	3980+SPAFTDLHLR	1155.6	19	2	ingel	none	11.58	H81C52N15O15S0	0.509874	0.329479	0.120432	0.0319686	0.00680216	0.514113	0.332219	0.121433	0.0322345	0.00685872	0.0628694	0.0228931	0.060171	11.653	11.659	11.644	48755.2	166423	42475.3				20602.7	80459.5	19177.6	-0.0915392	-0.0306499	-0.0626137	1.75408	0.835716	1.41089	-0.0521863	-0.036675	-0.0443787	-0.0034645
3	4	12	H	MTD000050	Apolipoprotein B-100	P04114	3980+SPAFTDLHLR	1155.6	19	3	ingel	none	11.58	H81C52N15O15S0	0.509874	0.329479	0.120432	0.0319686	0.00680216	0.514113	0.332219	0.121433	0.0322345	0.00685872		0.026999			11.659			1.23613e+06						601071			-0.0278597			0.759636		-0.0521863	-0.036675	-0.0443787
6	1	6	H	MTD000050	Apolipoprotein B-100	P04114	3996+GISTSAASPAVGTVGMDMDEDDDFSK	2602.1	50	2	ingel	none	13.74	H167C106N27O45S2	0.223316	0.296072	0.235507	0.138603	0.0660921	0.23272	0.30854	0.245424	0.14444	0.0688754		0.019542			13.774			45349.2						13603			-0.0340269			0.883884		-0.0537415	-0.038497	-0.0461481
8	3	24	H	MTD000050	Apolipoprotein B-100	P04114	3996+GISTSAASPAVGTVGMDMDEDDDFSK	2602.1	50	3	ingel	none	13.74	H167C106N27O45S2	0.223316	0.296072	0.235507	0.138603	0.0660921	0.23272	0.30854	0.245424	0.14444	0.0688754	0.0266917	0.0169643	0.0195666	13.796	13.774	13.787	398032	578982	381449				115009	172066	113807	-0.0428198	-0.0279078	-0.0338357	0.796775	0.724934	0.733199	-0.0537415	-0.038497	-0.0461481	-0.0195953
7	1	7	H	MTD000050	Apolipoprotein B-100	P04114	3996+GISTSAASPAVGTVGMDxmDEDDDFSK	2618.1	50	3	ingel	m:Oxidized methionine	11.98	H167C106N27O46S2	0.222777	0.295441	0.235505	0.13896	0.0664646	0.232266	0.308025	0.245535	0.144879	0.0692954	0.0314893		0.0184552	12.612		12.01	93843.6		83458.6				26836.7		24304.3	-0.0505867		-0.0274845	0.943506		0.596973	-0.0536157	-0.0384065	-0.0460398	-0.0220515
7	1	7	H	MTD000050	Apolipoprotein B-100	P04114	3996+GISTSAASPAVGTVGxmDMDEDDDFSK	2618.1	50	3	ingel	m:Oxidized methionine	12.37	H167C106N27O46S2	0.222777	0.295441	0.235505	0.13896	0.0664646	0.232266	0.308025	0.245535	0.144879	0.0692954	0.0314893	0.0175317		12.612	12.025		93843.6	137478					26836.7	40893.2		-0.0505867	-0.0296578		0.943506	0.772208		-0.0536157	-0.0384065	-0.0460398	-0.0220515
8	1	8	H	MTD000050	Apolipoprotein B-100	P04114	3996+GISTSAASPAVGTVGxmDxmDEDDDFSK	2634.09	50	3	ingel	m:Oxidized methionine	10.67	H167C106N27O47S2	0.222241	0.294812	0.235501	0.139315	0.0668362	0.231813	0.307511	0.245645	0.145316	0.0697151	0.0272054	0.0184639	0.0229819	10.694	10.728	10.685	58569.4	63948.2	37519.8				16726.7	18615.9	11244.2	-0.0409549	-0.0261211	-0.0406841	0.76565	0.681724	0.885748	-0.0534904	-0.0383163	-0.045932	-0.0219235
8	2	16	H	MTD000050	Apolipoprotein B-100	P04114	4022+WNFYYSPQSSPDK	1617.71	23	2	ingel	none	13.43	H99C76N17O23S0	0.380582	0.351575	0.178489	0.0648829	0.0187456	0.390129	0.360394	0.182966	0.0665105	0.0192159	0.0279882	0.0169534	0.0169636	13.514	13.492	13.477	126180	167732	92883.9				46353.1	60779.6	33846	-0.0475507	-0.0282694	-0.028403	1.0425	0.879236	0.731135	-0.045612	-0.0321522	-0.0388478	0.00696133
5	1	5	H	MTD000050	Apolipoprotein B-100	P04114	4022+WNFYYSPQSSPDK	1617.71	23	3	ingel	none	13.43	H99C76N17O23S0	0.380582	0.351575	0.178489	0.0648829	0.0187456	0.390129	0.360394	0.182966	0.0665105	0.0192159		0.015492			13.492			39863.8						15056.7			-0.012425			0.386443		-0.045612	-0.0321522	-0.0388478
8	4	32	H	MTD000050	Apolipoprotein B-100	P04114	4056+VNWEEEAASGLLTSLK	1745.88	32	2	ingel	none	19.15	H123C77N19O27S0	0.368718	0.349308	0.184046	0.0698627	0.0211676	0.379365	0.359395	0.18936	0.07188	0.0217788	0.0325075	0.0196684	0.0232626	19.239	19.217	19.23	722305	1.42804e+06	633940				262363	515987	230829	-0.0539191	-0.0325116	-0.0391422	0.907384	0.771175	0.770872	-0.0594226	-0.0421585	-0.0507766	0.00383604
8	4	32	H	MTD000050	Apolipoprotein B-100	P04114	4056+VNWEEEAASGLLTSLK	1745.88	32	3	ingel	none	19.15	H123C77N19O27S0	0.368718	0.349308	0.184046	0.0698627	0.0211676	0.379365	0.359395	0.18936	0.07188	0.0217788	0.0301923	0.0195477	0.0260648	19.239	19.217	19.23	1.2369e+06	2.17335e+06	1.1582e+06				443271	774513	418811	-0.0488946	-0.0306815	-0.0431899	0.822829	0.727767	0.850586	-0.0594226	-0.0421585	-0.0507766	-0.00102257
8	4	32	H	MTD000050	Apolipoprotein B-100	P04114	4107+NLQNNAEWVYQGAIR	1774.87	34	2	ingel	none	13.85	H118C78N24O24S0	0.360975	0.351879	0.187453	0.0712797	0.0214978	0.371531	0.362169	0.192935	0.0733642	0.0221265	0.0388704	0.0244589	0.0304249	13.909	13.915	13.9	468618	877332	402895				170252	316072	145070	-0.063589	-0.0391116	-0.0487623	1.0379	0.898608	0.930793	-0.0612672	-0.0435246	-0.052388	0.00113819
8	4	32	H	MTD000050	Apolipoprotein B-100	P04114	4107+NLQNNAEWVYQGAIR	1774.87	34	3	ingel	none	13.85	H118C78N24O24S0	0.360975	0.351879	0.187453	0.0712797	0.0214978	0.371531	0.362169	0.192935	0.0733642	0.0221265	0.0374664	0.0277357	0.0279355	13.909	13.915	13.9	1.06321e+06	1.78742e+06	967306				372418	628746	343998	-0.056099	-0.0406626	-0.0429867	0.915644	0.934245	0.820545	-0.0612672	-0.0435246	-0.052388	-0.0118929
7	4	28	H	MTD000050	Apolipoprotein B-100	P04114	4122+QIDDIDVR	972.488	16	2	ingel	none	8.54	H68C40N12O16S0	0.587729	0.294634	0.0916052	0.0212444	0.00402765	0.590556	0.296051	0.0920459	0.0213466	0.00404702	0.0201988	0.0124111	0.0201957	8.635	8.613	8.626	479253	641739	423684				266342	365222	235606	-0.0348122	-0.0214438	-0.0344678	0.674932	0.593143	0.786872	-0.0515789	-0.0361529	-0.0438036	0.0131388
8	3	24	H	MTD000050	Apolipoprotein B-100	P04114	4133+AASGTTGTYQEWK	1398.64	24	2	ingel	none	7.99	H90C61N16O22S0	0.451951	0.340338	0.146754	0.0461843	0.0116978	0.458728	0.345442	0.148954	0.0468768	0.0118732	0.0205563	0.0126224	0.017482	8.099	8.077	8.062	265129	362749	220704				112392	158508	94724.6	-0.0348109	-0.0217647	-0.0295344	0.611334	0.541728	0.608695	-0.0569426	-0.0401765	-0.0485209	0.00511904
6	1	6	H	MTD000050	Apolipoprotein B-100	P04114	4133+AASGTTGTYQEWK	1398.64	24	3	ingel	none	7.99	H90C61N16O22S0	0.451951	0.340338	0.146754	0.0461843	0.0116978	0.458728	0.345442	0.148954	0.0468768	0.0118732		0.0119298			8.077			38185.4						17265.3			-0.00658356			0.163866		-0.0569426	-0.0401765	-0.0485209
4	1	4	H	MTD000050	Apolipoprotein B-100	P04114	4148+AQNLYQELLTQEGQASFQGLK	2365.19	48	2	ingel	none	18.21	H164C104N28O35S0	0.258658	0.332954	0.231125	0.113618	0.0440686	0.276239	0.355585	0.246835	0.121341	0.0470639		0.0213242			18.258			34988.8						12197.5			-0.0316526			0.762517		-0.0580259	-0.0415107	-0.0497931
8	4	32	H	MTD000050	Apolipoprotein B-100	P04114	4148+AQNLYQELLTQEGQASFQGLK	2365.19	48	3	ingel	none	18.21	H164C104N28O35S0	0.258658	0.332954	0.231125	0.113618	0.0440686	0.276239	0.355585	0.246835	0.121341	0.0470639	0.0310552	0.0200039	0.0241488	18.252	18.258	18.243	387578	1.01817e+06	371562				131351	347236	127445	-0.0424496	-0.0247546	-0.0332928	0.731564	0.596343	0.668621	-0.0580259	-0.0415107	-0.0497931	-0.0166837
1	1	1	H	MTD000050	Apolipoprotein B-100	P04114	4148+AQNLYQELLTQEGQASFQGLK	2365.19	48	4	ingel	none	18.21	H164C104N28O35S0	0.258658	0.332954	0.231125	0.113618	0.0440686	0.276239	0.355585	0.246835	0.121341	0.0470639																						-0.0580259	-0.0415107	-0.0497931
7	2	14	H	MTD000050	Apolipoprotein B-100	P04114	4202+FQFPGKPGIYTR	1409.75	19	3	ingel	none	11.82	H99C68N17O16S0	0.422534	0.351982	0.158636	0.0507386	0.0128157	0.429452	0.357745	0.161233	0.0515693	0.0130256	0.0240004	0.00733719	0.0246104	11.878	11.856	11.898	53236.7	285045	58528.6				20742.5	118805	22744.7	-0.0398255	-0.0126571	-0.0408449	0.932484	0.42172	1.12463	-0.042709	-0.0300132	-0.0363184	0.0197366
7	1	7	H	MTD000050	Apolipoprotein B-100	P04114	4214+EELCTxmFIR	1213.55	16	2	ingel	C:Carbamidomethylation m:Oxidized methionine	11.8	H83C51N13O17S2	0.465558	0.300246	0.153567	0.0570797	0.0176333	0.476786	0.307487	0.15727	0.0584563	0.0180586	0.0458038	0.0270763	0.0293205	11.85	11.828	11.841	33046.6	38214.6	63203.6				13750.3	17086.9	27106	-0.0606977	-0.0296549	-0.0479175	1.51478	1.05608	1.40825	-0.0400704	-0.0280802	-0.0340262	0.00625278
8	4	32	H	MTD000050	Apolipoprotein B-100	P04114	4223+EVGTVLSQVYSK	1308.69	19	2	ingel	none	11.96	H96C58N14O20S0	0.47232	0.336693	0.137614	0.0410726	0.0098677	0.478202	0.340886	0.139328	0.0415841	0.0099906	0.0218906	0.0115494	0.0214231	12.019	11.997	12.01	1.58094e+06	2.01109e+06	1.33566e+06				696373	921614	590006	-0.037722	-0.0199365	-0.0364672	0.784733	0.590178	0.892118	-0.0480698	-0.0337805	-0.0408771	0.011839
8	2	16	H	MTD000050	Apolipoprotein B-100	P04114	4223+EVGTVLSQVYSK	1308.69	19	3	ingel	none	11.96	H96C58N14O20S0	0.47232	0.336693	0.137614	0.0410726	0.0098677	0.478202	0.340886	0.139328	0.0415841	0.0099906	0.0179064	0.0113494	0.0176151	12.019	11.997	12.01	173263	238351	154609				77766.4	109817	71869.7	-0.0293669	-0.0174665	-0.0133529	0.610921	0.517058	0.32666	-0.0480698	-0.0337805	-0.0408771	0.00506435
8	4	32	H	MTD000050	Apolipoprotein B-100	P04114	4386+EEYFDPSIVGWTVK	1668.8	21	2	ingel	none	17.6	H112C79N16O24S0	0.367983	0.351637	0.184263	0.0690538	0.0205521	0.378219	0.361418	0.189388	0.0709745	0.0211238	0.0168854	0.0121054	0.0162502	17.632	17.638	17.623	335822	507226	261630				120886	184030	94588.1	-0.0269239	-0.0201443	-0.0265463	0.665408	0.70742	0.770949	-0.0404623	-0.0284757	-0.0344333	-0.00144715
8	2	16	H	MTD000050	Apolipoprotein B-100	P04114	4386+EEYFDPSIVGWTVK	1668.8	21	3	ingel	none	17.6	H112C79N16O24S0	0.367983	0.351637	0.184263	0.0690538	0.0205521	0.378219	0.361418	0.189388	0.0709745	0.0211238	0.0269543	0.0256167	0.027432	17.632	17.638	17.623	165078	231217	120382				57513	81394.3	42192.1	-0.0379294	-0.037751	-0.0386965	0.937403	1.32573	1.12381	-0.0404623	-0.0284757	-0.0344333	-0.0130199
8	4	32	H	MTD000050	Apolipoprotein B-100	P04114	4447+NIQEYLSILTDPDGK	1704.86	25	2	ingel	none	19.05	H120C75N18O27S0	0.378447	0.348621	0.179697	0.0669282	0.0199358	0.388672	0.358039	0.184552	0.0687364	0.0204744	0.0255609	0.0130506	0.014576	19.211	19.217	19.23	466494	909049	368631				170539	333566	135779	-0.0434055	-0.0217323	-0.0203393	0.886884	0.628997	0.487574	-0.0489416	-0.0345507	-0.0417152	0.00753639
8	4	32	H	MTD000050	Apolipoprotein B-100	P04114	4447+NIQEYLSILTDPDGK	1704.86	25	3	ingel	none	19.05	H120C75N18O27S0	0.378447	0.348621	0.179697	0.0669282	0.0199358	0.388672	0.358039	0.184552	0.0687364	0.0204744	0.0317676	0.0219304	0.0208721	19.211	19.217	19.23	869902	1.51904e+06	722802				315990	547432	258121	-0.0528006	-0.0363838	-0.0315611	1.07885	1.05305	0.756586	-0.0489416	-0.0345507	-0.0417152	0.00520832
7	4	28	H	MTD000050	Apolipoprotein B-100	P04114	4466+IAELSATAQEIIK	1385.78	31	2	ingel	none	13.7	H107C61N15O21S0	0.453498	0.340877	0.14586	0.0454447	0.0113769	0.460087	0.345829	0.147979	0.046105	0.0115422	0.0321098	0.0175233	0.0214915	13.768	13.746	13.759	3.87296e+06	5.7147e+06	3.32031e+06				1.57009e+06	2456032	1.40694e+06	-0.0546888	-0.0303121	-0.0363479	0.759644	0.593668	0.590956	-0.0719927	-0.051059	-0.061507	0.0108711
6	4	24	H	MTD000050	Apolipoprotein B-100	P04114	4466+IAELSATAQEIIK	1385.78	31	3	ingel	none	13.7	H107C61N15O21S0	0.453498	0.340877	0.14586	0.0454447	0.0113769	0.460087	0.345829	0.147979	0.046105	0.0115422	0.0355227	0.0267508	0.0306401	13.768	13.746	13.759	908287	1.29279e+06	836196				364286	535807	340764	-0.0590168	-0.0456302	-0.0525697	0.819761	0.893675	0.854695	-0.0719927	-0.051059	-0.061507	0.00557041
7	1	7	H	MTD000050	Apolipoprotein B-100	P04114	4487+IISDYHQQFR	1305.65	21	2	ingel	none	7.74	H87C59N17O17S0	0.466085	0.341335	0.139466	0.0411211	0.00968179	0.471743	0.345478	0.141159	0.0416202	0.00979931	0.0210116	0.0103065	0.0118971	7.817	7.823	7.808	51266.7	77250.3	37748.8				22384.5	35892.4	17083.4	-0.0351146	-0.00711789	-0.0191893	0.67462	0.194268	0.433164	-0.0520509	-0.0366396	-0.0443002	0.0192969
8	4	32	H	MTD000050	Apolipoprotein B-100	P04114	4487+IISDYHQQFR	1305.65	21	3	ingel	none	7.74	H87C59N17O17S0	0.466085	0.341335	0.139466	0.0411211	0.00968179	0.471743	0.345478	0.141159	0.0416202	0.00979931	0.0310828	0.0220849	0.0255288	7.817	7.823	7.808	836746	1.19844e+06	558397				352242	522104	241342	-0.0507759	-0.0360888	-0.0395382	0.975505	0.984968	0.892506	-0.0520509	-0.0366396	-0.0443002	0.000563854
4	1	4	H	MTD000050	Apolipoprotein B-100	P04114	4497+YKLQDFSDQLSDYYEK	2040.93	27	3	ingel	none	14.62	H132C93N20O32S0	0.304159	0.343883	0.212541	0.0937808	0.0328306	0.318703	0.360327	0.222705	0.0982653	0.0344005		0.0273568			14.705			69379.7						22139.1			0.000397445			-0.0134819		-0.0417131	-0.0294799	-0.0355737
7	4	28	H	MTD000050	Apolipoprotein B-100	P04114	4499+LQDFSDQLSDYYEK	1749.77	26	2	ingel	none	13.65	H111C78N17O29S0	0.366293	0.347949	0.185206	0.071279	0.0219506	0.377338	0.358442	0.190791	0.0734285	0.0226126	0.0229547	0.0142597	0.0183449	13.74	13.717	13.703	770114	965544	475227				278852	350402	172422	-0.0385413	-0.0241852	-0.0310739	0.786549	0.698668	0.743749	-0.0490005	-0.0346161	-0.04178	0.00365059
7	3	21	H	MTD000050	Apolipoprotein B-100	P04114	4499+LQDFSDQLSDYYEK	1749.77	26	3	ingel	none	13.65	H111C78N17O29S0	0.366293	0.347949	0.185206	0.071279	0.0219506	0.377338	0.358442	0.190791	0.0734285	0.0226126	0.026932	0.0186254	0.0225318	13.74	13.717	13.703	387650	462843	264259				137234	164487	94423.2	-0.0423055	-0.0292568	-0.0363119	0.863369	0.84518	0.869121	-0.0490005	-0.0346161	-0.04178	-0.00442673
8	2	16	H	MTD000050	Apolipoprotein B-100	P04114	4542+LQSTTVMNPYMK	1411.68	16	2	ingel	none	10.84	H101C61N15O19S2	0.41104	0.314855	0.172119	0.0699699	0.02334	0.424636	0.325269	0.177811	0.0722841	0.0241119	0.0101863	0.0073301	0.00983247	10.891	10.897	10.882	135807	150218	99429.9				55401.4	62224.3	40563.8	-0.0166934	-0.010408	-0.0166711	0.474637	0.42232	0.558226	-0.0351708	-0.0246448	-0.0298645	0.00745867
2	1	2	H	MTD000050	Apolipoprotein B-100	P04114	4542+LQSTTVMNPYMK	1411.68	16	3	ingel	none	10.84	H101C61N15O19S2	0.41104	0.314855	0.172119	0.0699699	0.02334	0.424636	0.325269	0.177811	0.0722841	0.0241119																						-0.0351708	-0.0246448	-0.0298645
8	4	32	H	MTD000050	Apolipoprotein B-100	P04114	4554+LAPGELTIIL	1038.63	17	2	ingel	none	20.51	H86C49N10O14S0	0.537516	0.319946	0.108973	0.0270845	0.0054113	0.541022	0.322033	0.109684	0.0272612	0.0054466	0.0183202	0.0063906	0.00826252	20.508	20.486	20.527	2.88569e+06	4.51889e+06	2.9181e+06				1.47134e+06	2.39793e+06	1.55099e+06	-0.0311469	-0.0103762	-0.00951474	0.626389	0.297439	0.225209	-0.0497245	-0.0348852	-0.0422485	0.0101736
8	4	32	H	MTD000050	Apolipoprotein B-100	P04114	491+VIGNMGQTMEQLTPELK	1887.94	30	2	ingel	none	15.61	H137C80N21O27S2	0.318491	0.320384	0.205901	0.0988315	0.0386197	0.337525	0.339531	0.218206	0.104738	0.0409277	0.0195876	0.00907752	0.010055	15.686	15.663	15.648	549915	953939	552745				189630	328485	191123	-0.0330894	-0.0156011	-0.0174092	0.685113	0.456231	0.422275	-0.0482977	-0.0341955	-0.0412273	0.00530424
8	4	32	H	MTD000050	Apolipoprotein B-100	P04114	491+VIGNMGQTMEQLTPELK	1887.94	30	3	ingel	none	15.61	H137C80N21O27S2	0.318491	0.320384	0.205901	0.0988315	0.0386197	0.337525	0.339531	0.218206	0.104738	0.0409277	0.0205615	0.00911049	0.0160045	15.686	15.663	15.648	1.56806e+06	2.68336e+06	1.62225e+06				516987	900678	539793	-0.0289804	-0.0131044	-0.0230736	0.600036	0.383219	0.559667	-0.0482977	-0.0341955	-0.0412273	-0.00983261
8	1	8	H	MTD000050	Apolipoprotein B-100	P04114	491+VIGNMGQTxmEQLTPELK	1903.94	30	2	ingel	m:Oxidized methionine	12.3	H137C80N21O28S2	0.317724	0.319729	0.206173	0.0993231	0.0389832	0.336947	0.339074	0.218647	0.105332	0.0413418	0.0222519	0.0107036	0.0156907	12.358	12.336	12.349	78245.2	109187	66726.1				25693.4	37102.9	22132.7	-0.0312231	-0.0176259	-0.0221987	0.647975	0.516651	0.539702	-0.0481857	-0.0341157	-0.0411314	-0.0107035
7	3	21	H	MTD000050	Apolipoprotein B-100	P04114	491+VIGNMGQTxmEQLTPELK	1903.94	30	3	ingel	m:Oxidized methionine	12.3	H137C80N21O28S2	0.317724	0.319729	0.206173	0.0993231	0.0389832	0.336947	0.339074	0.218647	0.105332	0.0413418	0.0300467	0.0120816	0.0192524	12.358	12.336	12.349	337542	476165	286894				113045	158936	98606.1	-0.0464851	-0.0167443	-0.0320663	0.964708	0.490808	0.779607	-0.0481857	-0.0341157	-0.0411314	-0.00416563
8	1	8	H	MTD000050	Apolipoprotein B-100	P04114	491+VIGNxmGQTMEQLTPELK	1903.94	30	2	ingel	m:Oxidized methionine	12.84	H137C80N21O28S2	0.317724	0.319729	0.206173	0.0993231	0.0389832	0.336947	0.339074	0.218647	0.105332	0.0413418	0.0222519	0.0107036	0.0156907	12.358	12.336	12.349	78245.2	109187	66726.1				25693.4	37102.9	22132.7	-0.0312231	-0.0176259	-0.0221987	0.647975	0.516651	0.539702	-0.0481857	-0.0341157	-0.0411314	-0.0107035
7	3	21	H	MTD000050	Apolipoprotein B-100	P04114	491+VIGNxmGQTMEQLTPELK	1903.94	30	3	ingel	m:Oxidized methionine	12.84	H137C80N21O28S2	0.317724	0.319729	0.206173	0.0993231	0.0389832	0.336947	0.339074	0.218647	0.105332	0.0413418	0.0300467	0.0120816	0.0192524	12.358	12.336	12.349	337542	476165	286894				113045	158936	98606.1	-0.0464851	-0.0167443	-0.0320663	0.964708	0.490808	0.779607	-0.0481857	-0.0341157	-0.0411314	-0.00416563
4	1	4	H	MTD000050	Apolipoprotein B-100	P04114	491+VIGNxmGQTxmEQLTPELK	1919.93	30	2	ingel	m:Oxidized methionine	10.5	H137C80N21O29S2	0.316958	0.319076	0.206443	0.0998123	0.0393466	0.33637	0.338618	0.219086	0.105925	0.0417564		0.00982757			10.559			30825.8						10472.3			-0.0161342			0.47403		-0.0480741	-0.0340363	-0.0410359
8	2	16	H	MTD000050	Apolipoprotein B-100	P04114	491+VIGNxmGQTxmEQLTPELK	1919.93	30	3	ingel	m:Oxidized methionine	10.5	H137C80N21O29S2	0.316958	0.319076	0.206443	0.0998123	0.0393466	0.33637	0.338618	0.219086	0.105925	0.0417564	0.0191266	0.0113622	0.0122623	10.525	10.559	10.544	167409	185595	104453				57812.5	64380.8	35380.9	-0.0328225	-0.019503	-0.0199841	0.682748	0.573005	0.486991	-0.0480741	-0.0340363	-0.0410359	0.00671937
6	1	6	H	MTD000050	Apolipoprotein B-100	P04114	51+KYTYNYEAESSSGVPGTADSR	2281.01	43	3	ingel	none	8.45	H144C97N26O38S0	0.280177	0.336425	0.222055	0.10495	0.0394401	0.296921	0.356531	0.235325	0.111222	0.0417972	0.039837	0.0180064		8.522	8.528		35860.4	69424.8					12054.2	24680.7		-0.0548607	-0.028954		0.952957	0.704724		-0.0575689	-0.0410856	-0.049341	-0.0203902
8	2	16	H	MTD000050	Apolipoprotein B-100	P04114	52+YTYNYEAESSSGVPGTADSR	2152.92	42	2	ingel	none	9.48	H132C91N24O37S0	0.302711	0.340571	0.212764	0.0956823	0.0343358	0.318064	0.357845	0.223556	0.100535	0.0360773	0.0339082	0.0213264	0.0284822	9.538	9.572	9.529	182232	181932	154342				64384	66312.8	55215.5	-0.0536737	-0.0362355	-0.0464269	0.877914	0.83074	0.886162	-0.0611378	-0.0436183	-0.052391	-0.00453583
8	4	32	H	MTD000050	Apolipoprotein B-100	P04114	52+YTYNYEAESSSGVPGTADSR	2152.92	42	3	ingel	none	9.48	H132C91N24O37S0	0.302711	0.340571	0.212764	0.0956823	0.0343358	0.318064	0.357845	0.223556	0.100535	0.0360773	0.0310238	0.0210486	0.0265387	9.538	9.572	9.529	967702	949238	822318				338566	336731	286692	-0.0474344	-0.0332115	-0.0393901	0.775861	0.761412	0.751848	-0.0611378	-0.0436183	-0.052391	-0.00797828
8	4	32	H	MTD000050	Apolipoprotein B-100	P04114	559+LAAYLMLMR	1080.58	16	2	ingel	none	16.95	H84C49N12O11S2	0.484509	0.299012	0.145444	0.0514548	0.0149675	0.494185	0.304984	0.148349	0.0524825	0.0152664	0.014554	0.00617045	0.0128259	16.955	16.961	16.946	1.58109e+06	3.19247e+06	2.04216e+06				741953	1.54524e+06	965975	-0.0249202	-0.0101584	-0.0211687	0.596286	0.346846	0.596485	-0.0417923	-0.0292881	-0.0354891	0.0115776
4	1	4	H	MTD000050	Apolipoprotein B-100	P04114	559+LAAYLMLMR	1080.58	16	3	ingel	none	16.95	H84C49N12O11S2	0.484509	0.299012	0.145444	0.0514548	0.0149675	0.494185	0.304984	0.148349	0.0524825	0.0152664		0.0537645			16.961			34903						17879.9			0.0180892			-0.61763		-0.0417923	-0.0292881	-0.0354891
8	4	32	H	MTD000050	Apolipoprotein B-100	P04114	559+LAAYLMLxmR	1096.58	16	2	ingel	m:Oxidized methionine	14.17	H84C49N12O12S2	0.483341	0.29847	0.146192	0.0519946	0.0152471	0.493206	0.304562	0.149176	0.0530558	0.0155583	0.0146931	0.00649519	0.00688466	15.009	15.015	15	518978	650964	467120				242849	314095	224951	-0.0252682	-0.0106989	-0.0116351	0.606176	0.366244	0.328697	-0.0416846	-0.0292125	-0.0353976	0.00875256
1	1	1	H	MTD000050	Apolipoprotein B-100	P04114	559+LAAYLMLxmR	1096.58	16	3	ingel	m:Oxidized methionine	14.17	H84C49N12O12S2	0.483341	0.29847	0.146192	0.0519946	0.0152471	0.493206	0.304562	0.149176	0.0530558	0.0155583																						-0.0416846	-0.0292125	-0.0353976
8	4	32	H	MTD000050	Apolipoprotein B-100	P04114	559+LAAYLxmLMR	1096.58	16	2	ingel	m:Oxidized methionine	14.96	H84C49N12O12S2	0.483341	0.29847	0.146192	0.0519946	0.0152471	0.493206	0.304562	0.149176	0.0530558	0.0155583	0.0146931	0.00649519	0.00688466	15.009	15.015	15	518978	650964	467120				242849	314095	224951	-0.0252682	-0.0106989	-0.0116351	0.606176	0.366244	0.328697	-0.0416846	-0.0292125	-0.0353976	0.00875256
1	1	1	H	MTD000050	Apolipoprotein B-100	P04114	559+LAAYLxmLMR	1096.58	16	3	ingel	m:Oxidized methionine	14.96	H84C49N12O12S2	0.483341	0.29847	0.146192	0.0519946	0.0152471	0.493206	0.304562	0.149176	0.0530558	0.0155583																						-0.0416846	-0.0292125	-0.0353976
8	2	16	H	MTD000050	Apolipoprotein B-100	P04114	559+LAAYLxmLxmR	1112.57	16	2	ingel	m:Oxidized methionine	12.15	H84C49N12O13S2	0.482176	0.29793	0.146936	0.0525322	0.0155279	0.49223	0.304142	0.15	0.0536276	0.0158516	0.013374	0.0065008	0.00739011	12.189	12.195	12.208	142016	200103	127095				66615.8	96418.9	61009.8	-0.0231578	-0.0103849	-0.0121965	0.55698	0.356414	0.345447	-0.0415775	-0.0291372	-0.0353065	0.00795441
8	4	32	H	MTD000050	Apolipoprotein B-100	P04114	577+IVQILPWEQNEQVK	1722.93	29	2	ingel	none	15.71	H126C79N20O23S0	0.362723	0.352584	0.186634	0.0703746	0.0210176	0.373051	0.362623	0.191948	0.0723783	0.0216161	0.0247453	0.0154178	0.0151918	15.77	15.748	15.761	1.27893e+06	2.02755e+06	1.32308e+06				474765	742964	491008	-0.0422332	-0.0257557	-0.0262995	0.789396	0.679941	0.575877	-0.0535007	-0.0378793	-0.0456686	0.00859841
8	4	32	H	MTD000050	Apolipoprotein B-100	P04114	577+IVQILPWEQNEQVK	1722.93	29	3	ingel	none	15.71	H126C79N20O23S0	0.362723	0.352584	0.186634	0.0703746	0.0210176	0.373051	0.362623	0.191948	0.0723783	0.0216161	0.0299221	0.0112404	0.0290408	15.77	15.748	15.761	2.00928e+06	3.20839e+06	2.11057e+06				699635	1.16208e+06	785059	-0.0419206	-0.0179838	-0.0494776	0.783553	0.474767	1.0834	-0.0535007	-0.0378793	-0.0456686	-0.0144205
6	1	6	H	MTD000050	Apolipoprotein B-100	P04114	617+EALKESQLPTVMDFR	1762.89	30	3	ingel	none	14.3	H126C77N20O25S1	0.35027	0.335822	0.193024	0.0820448	0.0281047	0.364423	0.349392	0.200824	0.0853601	0.0292404	0.0267479		0.0275222	14.36		14.351	80028.6		102782				27323.9		34773.6	-0.0381924		-0.0377832	0.718014		0.831975	-0.0531918	-0.0376753	-0.0454139	-0.00796494
8	4	32	H	MTD000050	Apolipoprotein B-100	P04114	621+ESQLPTVMDFR	1321.63	21	2	ingel	none	14.59	H91C57N15O19S1	0.453104	0.322768	0.151413	0.053105	0.015079	0.462167	0.329224	0.154442	0.0541673	0.0153806	0.0195175	0.00742667	0.0114301	14.67	14.648	14.661	1.70967e+06	2.96528e+06	1.55603e+06				732540	1.33248e+06	689062	-0.0336987	-0.0128056	-0.0193324	0.669169	0.361321	0.451105	-0.050359	-0.035441	-0.0428556	0.0117406
5	1	5	H	MTD000050	Apolipoprotein B-100	P04114	621+ESQLPTVMDFR	1321.63	21	3	ingel	none	14.59	H91C57N15O19S1	0.453104	0.322768	0.151413	0.053105	0.015079	0.462167	0.329224	0.154442	0.0541673	0.0153806	0.0322876	0.0161921	0.0239726	14.67	14.648	14.661	100150	163405	85310.7				41141.6	71437.1	36282.5	-0.0513664	-0.024988	-0.0368693	1.02	0.705059	0.860315	-0.050359	-0.035441	-0.0428556	0.0031368
7	1	7	H	MTD000050	Apolipoprotein B-100	P04114	621+ESQLPTVMDFRK	1449.73	22	3	ingel	none	12.31	H103C63N17O20S1	0.419374	0.330483	0.164654	0.0611971	0.0183741	0.429815	0.338711	0.168753	0.0627206	0.0188315	0.0314228	0.0120334	0.0442355	12.358	12.392	12.349	59225.7	244655	86091.3				22963	100582	33169.5	-0.0420953	-0.0186966	-0.0445319	0.868698	0.54783	1.07947	-0.0484579	-0.0341284	-0.0412533	-0.0129679
8	2	16	H	MTD000050	Apolipoprotein B-100	P04114	621+ESQLPTVxmDFR	1337.63	21	2	ingel	m:Oxidized methionine	12.04	H91C57N15O20S1	0.452012	0.322158	0.152092	0.0536915	0.0153712	0.461259	0.328748	0.155203	0.0547899	0.0156856	0.0256253	0.0131097	0.0195892	12.076	12.082	12.067	215523	260600	157754				90017.4	114308	67625.9	-0.043589	-0.022623	-0.0325786	0.86782	0.639998	0.76218	-0.0502282	-0.0353486	-0.042744	0.00691761
5	1	5	H	MTD000050	Apolipoprotein B-100	P04114	621+ESQLPTVxmDFR	1337.63	21	3	ingel	m:Oxidized methionine	12.04	H91C57N15O20S1	0.452012	0.322158	0.152092	0.0536915	0.0153712	0.461259	0.328748	0.155203	0.0547899	0.0156856		0.0822416			12.082			32402.2						10793			-0.128164			3.62571		-0.0502282	-0.0353486	-0.042744
8	4	32	H	MTD000050	Apolipoprotein B-100	P04114	642+SVSLPSLDPASAK	1270.68	28	2	ingel	none	12.64	H94C55N14O20S0	0.48826	0.331762	0.131004	0.0379618	0.00888428	0.493697	0.335456	0.132463	0.0383845	0.00898322	0.0292463	0.0158713	0.0170273	12.668	12.674	12.687	2.7784e+06	3.90298e+06	2.5884e+06				1.23398e+06	1.82085e+06	1.21025e+06	-0.0495652	-0.0271686	-0.0261287	0.696846	0.539698	0.430431	-0.0711278	-0.0503404	-0.0607036	0.00993136
2	2	4	H	MTD000050	Apolipoprotein B-100	P04114	642+SVSLPSLDPASAK	1270.68	28	3	ingel	none	12.64	H94C55N14O20S0	0.48826	0.331762	0.131004	0.0379618	0.00888428	0.493697	0.335456	0.132463	0.0383845	0.00898322																						-0.0711278	-0.0503404	-0.0607036
8	4	32	H	MTD000050	Apolipoprotein B-100	P04114	655+IEGNLIFDPNNYLPK	1745.9	23	2	ingel	none	18.09	H123C81N19O24S0	0.355467	0.352028	0.189962	0.0730477	0.0222541	0.36627	0.362727	0.195735	0.0752677	0.0229304	0.0156704	0.0126083	0.0138554	18.139	18.145	18.13	1.1951e+06	2.34792e+06	1.32191e+06				437511	848204	483947	-0.0263971	-0.0198573	-0.0233343	0.622169	0.664016	0.645771	-0.0424276	-0.0299049	-0.036134	0.0033603
8	4	32	H	MTD000050	Apolipoprotein B-100	P04114	655+IEGNLIFDPNNYLPK	1745.9	23	3	ingel	none	18.09	H123C81N19O24S0	0.355467	0.352028	0.189962	0.0730477	0.0222541	0.36627	0.362727	0.195735	0.0752677	0.0229304	0.019806	0.0117666	0.0121214	18.139	18.145	18.13	564850	1.06727e+06	607168				204858	384670	219586	-0.032173	-0.0182484	-0.0191089	0.758304	0.610215	0.528835	-0.0424276	-0.0299049	-0.036134	-5.10222e-05
8	4	32	H	MTD000050	Apolipoprotein B-100	P04114	675+TTLTAFGFASADLIEIGLEGK	2153.13	36	2	ingel	none	22.59	H156C98N22O32S0	0.284773	0.340809	0.220833	0.101583	0.0369304	0.300394	0.359504	0.232947	0.107155	0.0389562	0.0316317	0.02504	0.0256624	22.623	22.629	22.614	34964.6	171183	39327.6				11816.7	60476	13457.2	-0.03917	-0.0383559	-0.0327989	0.779306	1.07348	0.762898	-0.0502627	-0.0357303	-0.0429926	-0.021542
8	4	32	H	MTD000050	Apolipoprotein B-100	P04114	675+TTLTAFGFASADLIEIGLEGK	2153.13	36	3	ingel	none	22.59	H156C98N22O32S0	0.284773	0.340809	0.220833	0.101583	0.0369304	0.300394	0.359504	0.232947	0.107155	0.0389562	0.0316296	0.027224	0.0218891	22.623	22.629	22.614	185201	891308	216682				65114.6	315550	77395.9	-0.0483306	-0.0423096	-0.0346357	0.961561	1.18414	0.80562	-0.0502627	-0.0357303	-0.0429926	-0.00791445
8	4	32	H	MTD000050	Apolipoprotein B-100	P04114	696+GFEPTLEALFGK	1307.68	21	2	ingel	none	19.16	H93C62N13O18S0	0.456125	0.343032	0.144021	0.0436469	0.0105657	0.462214	0.347612	0.145944	0.0442296	0.0107068	0.0208939	0.00748737	0.0126514	19.211	19.217	19.202	2.66882e+06	5.64014e+06	2.67013e+06				1144927	2.53985e+06	1.17805e+06	-0.033214	-0.0118979	-0.0210193	0.653044	0.332334	0.485584	-0.0508603	-0.0358009	-0.0432866	-0.000448789
8	2	16	H	MTD000050	Apolipoprotein B-100	P04114	696+GFEPTLEALFGK	1307.68	21	3	ingel	none	19.16	H93C62N13O18S0	0.456125	0.343032	0.144021	0.0436469	0.0105657	0.462214	0.347612	0.145944	0.0442296	0.0107068	0.024646	0.0167194	0.0213139	19.211	19.217	19.202	144894	292492	160597				60841	126811	68339	-0.0423161	-0.0286598	-0.0366833	0.832006	0.800533	0.847453	-0.0508603	-0.0358009	-0.0432866	0.0188975
8	4	32	H	MTD000050	Apolipoprotein B-100	P04114	708+QGFFPDSVNK	1137.55	17	2	ingel	none	11.37	H75C52N13O16S0	0.512858	0.327361	0.119593	0.0318835	0.0068357	0.517153	0.330102	0.120595	0.0321505	0.00689294	0.0237882	0.0146415	0.0111243	11.455	11.433	11.418	1.20033e+06	1.51528e+06	1.02931e+06				571951	745915	512480	-0.0406594	-0.0248912	-0.0192677	0.859833	0.750292	0.479561	-0.0472875	-0.0331754	-0.0401778	0.0163651
4	2	8	H	MTD000050	Apolipoprotein B-100	P04114	779+ILGEELGFASLHDLQLLGK	2052.13	35	2	ingel	none	19.8	H153C94N23O28S0	0.299464	0.345703	0.214931	0.0945564	0.0327998	0.313689	0.362124	0.22514	0.0990477	0.0343578		0.0158298			19.753			39653.9						13923.8			-0.0190298			0.518542		-0.0516483	-0.0366986	-0.0441675
8	4	32	H	MTD000050	Apolipoprotein B-100	P04114	779+ILGEELGFASLHDLQLLGK	2052.13	35	3	ingel	none	19.8	H153C94N23O28S0	0.299464	0.345703	0.214931	0.0945564	0.0327998	0.313689	0.362124	0.22514	0.0990477	0.0343578	0.0262974	0.0176987	0.018778	19.747	19.753	19.766	318101	1.54911e+06	320757				113304	546708	113470	-0.0404511	-0.0244916	-0.0268156	0.783202	0.667373	0.607134	-0.0516483	-0.0366986	-0.0441675	-0.00593551
8	2	16	H	MTD000050	Apolipoprotein B-100	P04114	80+VELEVPQLCSFILK	1673.91	23	2	ingel	C:Carbamidomethylation	19.95	H127C77N17O22S1	0.35665	0.337679	0.1903	0.0791517	0.0264653	0.370053	0.350369	0.197452	0.0821262	0.0274599	0.0191686	0.0125988	0.0142805	20	20.006	20.02	79194.3	196414	270065				28068	69667.1	97032.6	-0.0323906	-0.0214472	-0.0247128	0.76067	0.714714	0.681509	-0.0425816	-0.030008	-0.0362619	0.00404999
8	3	24	H	MTD000050	Apolipoprotein B-100	P04114	80+VELEVPQLCSFILK	1673.91	23	3	ingel	C:Carbamidomethylation	19.95	H127C77N17O22S1	0.35665	0.337679	0.1903	0.0791517	0.0264653	0.370053	0.350369	0.197452	0.0821262	0.0274599	0.0197909	0.0124779	0.0119282	20	20.006	20.02	111638	266437	366970				38753.7	93695	129986	-0.0310207	-0.0205579	-0.0204103	0.728499	0.685081	0.562858	-0.0425816	-0.030008	-0.0362619	-0.00323088
8	4	32	H	MTD000050	Apolipoprotein B-100	P04114	805+TLQGIPQMIGEVIR	1553.86	27	2	ingel	none	19.23	H119C68N19O20S1	0.393136	0.33533	0.17517	0.0679547	0.021234	0.404631	0.345135	0.180292	0.0699417	0.0218548	0.0197116	0.013573	0.0137139	19.267	19.273	19.286	975523	1.69695e+06	780080				361724	647491	297205	-0.0338306	-0.0230692	-0.0236376	0.619575	0.597637	0.507537	-0.0546029	-0.0386006	-0.0465732	0.00796952
8	4	32	H	MTD000050	Apolipoprotein B-100	P04114	805+TLQGIPQMIGEVIR	1553.86	27	3	ingel	none	19.23	H119C68N19O20S1	0.393136	0.33533	0.17517	0.0679547	0.021234	0.404631	0.345135	0.180292	0.0699417	0.0218548	0.0227639	0.0172932	0.0149829	19.267	19.273	19.286	707079	1.15978e+06	585723				258473	434609	222048	-0.0390805	-0.0298973	-0.0255306	0.715723	0.774528	0.548181	-0.0546029	-0.0386006	-0.0465732	0.00814013
8	3	24	H	MTD000050	Apolipoprotein B-100	P04114	805+TLQGIPQxmIGEVIR	1569.85	27	2	ingel	m:Oxidized methionine	15.56	H119C68N19O21S1	0.392188	0.334668	0.175674	0.0685398	0.0215653	0.403873	0.344638	0.180908	0.0705818	0.0222077	0.0199444	0.0108395	0.0174339	15.629	15.607	15.62	401387	520013	346151				148314	200539	129489	-0.0343694	-0.0182301	-0.0297893	0.63103	0.473473	0.64124	-0.0544655	-0.038503	-0.0464558	0.00961272
8	3	24	H	MTD000050	Apolipoprotein B-100	P04114	805+TLQGIPQxmIGEVIR	1569.85	27	3	ingel	m:Oxidized methionine	15.56	H119C68N19O21S1	0.392188	0.334668	0.175674	0.0685398	0.0215653	0.403873	0.344638	0.180908	0.0705818	0.0222077	0.016741	0.00984305	0.0130984	15.629	15.607	15.62	274004	353093	243623				105353	138776	94331.6	-0.0193772	-0.010842	-0.0166692	0.355769	0.281587	0.358819	-0.0544655	-0.038503	-0.0464558	-0.013757
7	1	7	H	MTD000050	Apolipoprotein B-100	P04114	935+LLSGGNTLHLVSTTK	1539.86	18	2	ingel	none	11.1	H117C67N19O22S0	0.416811	0.347773	0.162087	0.0545425	0.0146671	0.424791	0.354432	0.16519	0.0555869	0.0149479	0.0208443	0.0100788	0.01378	11.117	11.123	11.136	37451.6	156859	37741.1				14801.8	63945.4	15177	-0.0295661	-0.0171294	-0.0226569	0.739262	0.610019	0.666493	-0.0399941	-0.02808	-0.0339942	-0.00321628
7	4	28	H	MTD000050	Apolipoprotein B-100	P04114	935+LLSGGNTLHLVSTTK	1539.86	18	3	ingel	none	11.1	H117C67N19O22S0	0.416811	0.347773	0.162087	0.0545425	0.0146671	0.424791	0.354432	0.16519	0.0555869	0.0149479	0.0254507		0.015588	11.117		11.136	655193		693893				250494		279725	-0.04247		-0.0216676	1.06191		0.637393	-0.0399941	-0.02808	-0.0339942	0.00305502
8	4	32	H	MTD000050	Apolipoprotein B-100	P04114	950+TEVIPPLIENR	1279.71	22	2	ingel	none	13.54	H97C57N15O18S0	0.478009	0.336952	0.134651	0.0391125	0.00911584	0.48346	0.340795	0.136187	0.0395586	0.0092198	0.0141644	0.0048683	0.0140912	13.57	13.548	13.561	3.32162e+06	5.13432e+06	3.06109e+06				1.5344e+06	2.44943e+06	1.40679e+06	-0.0215156	-0.00638956	-0.0238868	0.385462	0.162489	0.502607	-0.0558178	-0.039323	-0.0475258	-0.00312206
8	4	32	H	MTD000050	Apolipoprotein B-100	P04114	950+TEVIPPLIENR	1279.71	22	3	ingel	none	13.54	H97C57N15O18S0	0.478009	0.336952	0.134651	0.0391125	0.00911584	0.48346	0.340795	0.136187	0.0395586	0.0092198	0.0230514	0.0160973	0.0141771	13.57	13.548	13.561	392315	637083	338994				174849	291273	156093	-0.0377751	-0.0262616	-0.0229988	0.676757	0.667844	0.483924	-0.0558178	-0.039323	-0.0475258	0.00230359
1	1	1	H	MTD000050	Apolipoprotein C-III	P02656	45+DALSSVQESQVAQQAR	1715.84	47	2	ingel	none	9.34	H117C69N23O28S0	0.396077	0.345888	0.171986	0.062269	0.0181239	0.405725	0.354314	0.176176	0.0637859	0.0185654																						-0.0888389	-0.0636005	-0.0762631
8	1	8	H	MTD000050	Apolipoprotein C-III	P02656	45+DALSSVQESQVAQQAR	1715.84	47	3	ingel	none	9.34	H117C69N23O28S0	0.396077	0.345888	0.171986	0.062269	0.0181239	0.405725	0.354314	0.176176	0.0637859	0.0185654	0.0634323	0.0460748	0.0507521	9.397	9.403	9.388	149724	81014.6	161971				53058.3	28146.2	58339.8	-0.103376	-0.0723791	-0.0845459	1.16364	1.13803	1.10861	-0.0888389	-0.0636005	-0.0762631	6.04032e-05
8	1	8	H	MTD000050	Apolipoprotein E	P02649	138+GEVQAMLGQSTEELR	1646.79	37	2	ingel	none	13.27	H114C67N20O26S1	0.39063	0.330884	0.176904	0.0705741	0.0228463	0.40313	0.341472	0.182565	0.0728325	0.0235774	0.173149	0.175167	0.12177	13.345	13.323	13.308	47630.3	70685.5	79501				15745.3	23829.6	22513.5	-0.211968	-0.203086	-0.162698	2.95752	3.98164	2.65244	-0.0716709	-0.0510055	-0.0613391	-0.127769
8	1	8	H	MTD000050	Apolipoprotein E	P02649	138+GEVQAMLGQSTEELR	1646.79	37	3	ingel	none	13.27	H114C67N20O26S1	0.39063	0.330884	0.176904	0.0705741	0.0228463	0.40313	0.341472	0.182565	0.0728325	0.0235774	0.139215	0.127938	0.0961903	13.345	13.323	13.308	56062.1	84994.1	100105				17683.3	25588.2	33425.6	-0.216655	-0.191129	-0.154162	3.02291	3.74723	2.51328	-0.0716709	-0.0510055	-0.0613391	-0.0260495
5	1	5	H	MTD000050	Apolipoprotein E	P02649	177+LAVYQAGAR	947.519	23	2	ingel	none	7.15	H69C42N13O12S0	0.578354	0.304032	0.0925785	0.0206669	0.00371745	0.580892	0.305366	0.0929847	0.0207576	0.00373377		0.0446319	0.0491862		7.203	7.272		36923.7	39357.5					18941.8	19663.3		-0.0678922	-0.0812849		1.35066	1.33855	-0.0712907	-0.0502658	-0.0607261
8	1	8	H	MTD000050	Apolipoprotein E	P02649	210+AATVGSLAGQPLQER	1496.79	39	2	ingel	none	10.07	H108C63N20O22S0	0.43451	0.344369	0.15429	0.0501844	0.0130912	0.441866	0.350198	0.156902	0.051034	0.0133129	0.072573	0.0558137	0.0628603	10.102	10.136	10.121	58149.4	56262.9	93007				21208.4	20549.3	33126.7	-0.122415	-0.0940306	-0.104066	1.45826	1.57128	1.44723	-0.083946	-0.0598432	-0.0719071	0.0145234
2	1	2	H	MTD000050	Apolipoprotein E	P02649	210+AATVGSLAGQPLQER	1496.79	39	3	ingel	none	10.07	H108C63N20O22S0	0.43451	0.344369	0.15429	0.0501844	0.0130912	0.441866	0.350198	0.156902	0.051034	0.0133129																						-0.083946	-0.0598432	-0.0719071
7	1	7	H	MTD000050	Apolipoprotein E	P02649	281+SWFEPLVEDMQR	1535.71	25	2	ingel	none	18.18	H101C69N17O21S1	0.39186	0.334734	0.175804	0.0686223	0.0215997	0.403555	0.344724	0.181051	0.0706703	0.0222444	0.0507012	0.0359127	0.0513426	18.224	18.23	18.215	32936.3	64349.4	44282.4				11577	22609.9	16438.1	-0.0847002	-0.0603122	-0.0888517	1.66925	1.68389	2.05453	-0.0507414	-0.0358171	-0.0432466	0.00677144
4	1	4	H	MTD000050	Apolipoprotein E	P02649	281+SWFEPLVEDMQR	1535.71	25	3	ingel	none	18.18	H101C69N17O21S1	0.39186	0.334734	0.175804	0.0686223	0.0215997	0.403555	0.344724	0.181051	0.0706703	0.0222444		0.0512485			18.23			38638.5						15670.9			-0.0809216			2.2593		-0.0507414	-0.0358171	-0.0432466
1	1	1	H	MTD000050	Apolipoprotein E	P02649	281+SWFEPLVEDxmQR	1551.7	25	2	ingel	m:Oxidized methionine	15.93	H101C69N17O22S1	0.390915	0.334072	0.176304	0.0692048	0.0219317	0.402799	0.344228	0.181664	0.0713087	0.0225984																						-0.0506137	-0.0357266	-0.0431376
1	1	1	H	MTD000050	Apolipoprotein E	P02649	281+SWFEPLVEDxmQR	1551.7	25	3	ingel	m:Oxidized methionine	15.93	H101C69N17O22S1	0.390915	0.334072	0.176304	0.0692048	0.0219317	0.402799	0.344228	0.181664	0.0713087	0.0225984																						-0.0506137	-0.0357266	-0.0431376
8	1	8	H	MTD000050	Apolipoprotein E	P02649	94+SELEEQLTPVAEETR	1729.84	38	2	ingel	none	11.58	H119C72N19O30S0	0.38692	0.345421	0.176181	0.0655224	0.0196094	0.39723	0.354626	0.180876	0.0672684	0.0201319	0.0751449	0.0574991	0.0678021	11.625	11.631	11.616	37128.7	44585	54020.5				12951	15937.6	19204	-0.120399	-0.0947776	-0.110416	1.65835	1.83288	1.77629	-0.0726019	-0.0517097	-0.0621613	-0.00581149
8	1	8	H	MTD000050	Apolipoprotein E	P02649	94+SELEEQLTPVAEETR	1729.84	38	3	ingel	none	11.58	H119C72N19O30S0	0.38692	0.345421	0.176181	0.0655224	0.0196094	0.39723	0.354626	0.180876	0.0672684	0.0201319	0.0815937	0.054338	0.068194	11.625	11.631	11.616	60174.1	69878.9	81139.9				21105.4	24500.7	28290.3	-0.131245	-0.0864551	-0.10894	1.80774	1.67193	1.75253	-0.0726019	-0.0517097	-0.0621613	-0.00388634
[truncated: 85 more columns]
