# Supplementary material for: Acetyl-CoA carboxylase inhibitor increases LDL-apoB production rate in NASH with cirrhosis: prevention by fenofibrate
Source: J Lipid Res. 2023 Feb 2;64(3):100339. doi: 10.1016/j.jlr.2023.100339 (PMC10017426; doi:10.1016/j.jlr.2023.100339)
Supplement: Summary table 3 [file mmc14.xlsx]

## Sheet: SUMMARY TABLE
Sample Score	Abund Score	Sample*Abund Score	Species	Code	Protein	Accession#	Sequence	Mass	n	Charge	Fraction	Modifications	Target RT	Formula	M0	M1	M2	M3	M4	M0_c	M1_c	M2_c	M3_c	M4_c	RMS Error - 2001baseL-0141H	RMS Error - 2001w12L-0142H	RMS Error - 2006baseL-0143H	RMS Error - 2006w12L-0144H	RMS Error - 2007baseL-0145H	RMS Error - 2007w12L-0146H	RT - 2001baseL-0141H	RT - 2001w12L-0142H	RT - 2006baseL-0143H	RT - 2006w12L-0144H	RT - 2007baseL-0145H	RT - 2007w12L-0146H	Sum Abund - 2001baseL-0141H	Sum Abund - 2001w12L-0142H	Sum Abund - 2006baseL-0143H	Sum Abund - 2006w12L-0144H	Sum Abund - 2007baseL-0145H	Sum Abund - 2007w12L-0146H	sat - 2001baseL-0141H	sat - 2001w12L-0142H	sat - 2006baseL-0143H	sat - 2006w12L-0144H	sat - 2007baseL-0145H	sat - 2007w12L-0146H	Base Pk Abund - 2001baseL-0141H
4	1	4	H	MTD000013	Apolipoprotein A-I	P02647	251+VSFLSALEEYTK	1385.71	20	2	Gel	none	19.75	H99C64N13O21S0	0.442603	0.343525	0.15056	0.047882	0.0122081	0.449539	0.348909	0.15292	0.0486325	0.0123994		0.118531	0.0383069	0.0756576	0.0334361			19.814	19.773	19.748	19.724			37009.7	90465.6	64908.3	79327.4
2	1	2	H	MTD000013	Apolipoprotein A-I	P02647	70+LLDNWDSVTSTFSK	1611.78	17	2	Gel	none	16.29	H109C72N17O25S0	0.395106	0.348486	0.172109	0.0614397	0.0175434	0.40435	0.356638	0.176135	0.0628771	0.0179538			0.0264618		0.0214718				16.275		16.282				71573.9		83128.4
2	1	2	H	MTD000013	Apolipoprotein A-I	P02647	70+LLDNWDSVTSTFSK	1611.78	17	3	Gel	none	16.29	H109C72N17O25S0	0.395106	0.348486	0.172109	0.0614397	0.0175434	0.40435	0.356638	0.176135	0.0628771	0.0179538			0.11515		0.111513				16.275		16.282				31230.4		37248.7
6	4	24	H	MTD000013	Apolipoprotein B-100	P04114	101+EVYGFNPEGK	1138.53	18	2	Gel	none	9.64	H74C52N12O17S0	0.513577	0.326048	0.119687	0.0321856	0.00697902	0.517981	0.328844	0.120713	0.0324616	0.00703887	0.00483179	0.00408782	0.00815248	0.00763182	0.00688026	0.00521151	9.678	9.685	9.699	9.619	9.678	9.631	4.89021e+06	5.2331e+06	2.11339e+06	5.10635e+06	3.69698e+06	3.47832e+06							2.56238e+06
6	1	6	H	MTD000013	Apolipoprotein B-100	P04114	101+EVYGFNPEGK	1138.53	18	3	Gel	none	9.64	H74C52N12O17S0	0.513577	0.326048	0.119687	0.0321856	0.00697902	0.517981	0.328844	0.120713	0.0324616	0.00703887	0.0778515	0.100936	0.116292	0.0833758	0.0525913	0.0986043	9.678	9.685	9.699	9.619	9.678	9.631	109983	137092	66230.7	128953	88063.3	96878.4							47345.2
6	2	12	H	MTD000013	Apolipoprotein B-100	P04114	1035+FVTQAEGAK	949.487	20	2	Gel	none	3.94	H67C42N11O14S0	0.579975	0.300884	0.0931287	0.0213255	0.00396148	0.582706	0.302301	0.0935673	0.0214259	0.00398013	0.00754378	0.00982888	0.0210824	0.0182791	0.00273622	0.0130446	3.97	3.892	3.879	3.938	3.942	3.755	248834	244367	162784	149640	158657	97298.4							141747
6	2	12	H	MTD000013	Apolipoprotein B-100	P04114	1056+QSxmTLSSEVQIPDFDVDLGTILR	2579.28	40	3	Gel	m:Oxidized methionine	21.7	H182C111N28O40S1	0.224054	0.308532	0.239323	0.134464	0.0603739	0.231761	0.319145	0.247555	0.139089	0.0624506	0.019411	0.0119475	0.0190479	0.0187501	0.00579521	0.0214277	21.739	21.689	21.62	21.623	21.627	21.692	72557.4	86082.6	220319	442179	319474	45498.4							21778.3
4	1	4	H	MTD000013	Apolipoprotein B-100	P04114	1079+VNDESTEGK	977.43	18	2	Gel	none	1.71	H63C38N11O19S0	0.599073	0.285122	0.0896986	0.0211643	0.00413059	0.602049	0.286538	0.0901441	0.0212694	0.00415111	0.0338463		0.0298392	0.0485416	0.0478447		1.759		1.752	1.756	1.759		158499		148330	39504.3	78852.4								86306.7
6	1	6	H	MTD000013	Apolipoprotein B-100	P04114	1101+ITEVALMGHLSCDTK	1673.81	24	2	Gel	C:Carbamidomethylation	12.44	H119C70N19O24S2	0.361605	0.319837	0.190269	0.0846292	0.0307856	0.378113	0.334439	0.198955	0.0884927	0.032191	0.0228384	0.0366856	0.0345497	0.0180399	0.024215	0.0335327	12.504	12.539	12.469	12.361	12.421	12.457	216556	130760	71327.5	269746	117511	122691							76606
6	4	24	H	MTD000013	Apolipoprotein B-100	P04114	1101+ITEVALMGHLSCDTK	1673.81	24	3	Gel	C:Carbamidomethylation	12.44	H119C70N19O24S2	0.361605	0.319837	0.190269	0.0846292	0.0307856	0.378113	0.334439	0.198955	0.0884927	0.032191	0.0100597	0.00817326	0.0179919	0.0152739	0.00763368	0.0151103	12.504	12.539	12.469	12.361	12.421	12.457	1.27589e+06	856854	630537	2.4167e+06	981449	1.051e+06							460645
5	1	5	H	MTD000013	Apolipoprotein B-100	P04114	1101+ITEVALMGHLSCDTKEER	2088	35	3	Gel	C:Carbamidomethylation	11.66	H145C86N25O31S2	0.290705	0.316708	0.215635	0.109417	0.0451357	0.31176	0.339646	0.231253	0.117342	0.0484047	0.0189352	0.0240309		0.0175662	0.00726812	0.0204429	11.805	11.811		11.55	11.693	11.73	65911.1	54923.4		225416	38112.7	48417.2							23593.7
6	2	12	H	MTD000013	Apolipoprotein B-100	P04114	1101+ITEVALMGHLSCDTKEER	2088	35	4	Gel	C:Carbamidomethylation	11.66	H145C86N25O31S2	0.290705	0.316708	0.215635	0.109417	0.0451357	0.31176	0.339646	0.231253	0.117342	0.0484047	0.0161136	0.0145717	0.0230024	0.018132	0.0118237	0.0177781	11.805	11.811	11.77	11.55	11.693	11.73	285041	211320	105989	1.01923e+06	183690	233750							102661
3	1	3	H	MTD000013	Apolipoprotein B-100	P04114	1101+ITEVALxmGHLSCDTK	1689.81	24	2	Gel	C:Carbamidomethylation m:Oxidized methionine	9.51	H119C70N19O25S2	0.360734	0.3192	0.190667	0.0851481	0.0311308	0.377436	0.333979	0.199494	0.0890904	0.0325722	0.0153292			0.00896601	0.0198567		9.538			9.423	9.482		35284.1			34850.7	31548.8								12399.9
6	3	18	H	MTD000013	Apolipoprotein B-100	P04114	1101+ITEVALxmGHLSCDTK	1689.81	24	3	Gel	C:Carbamidomethylation m:Oxidized methionine	9.51	H119C70N19O25S2	0.360734	0.3192	0.190667	0.0851481	0.0311308	0.377436	0.333979	0.199494	0.0890904	0.0325722	0.00561816	0.00684443	0.0128005	0.0150983	0.00302568	0.00865703	9.538	9.573	9.559	9.423	9.482	9.491	402623	330031	127370	508156	447659	309038							150809
5	1	5	H	MTD000013	Apolipoprotein B-100	P04114	1101+ITEVALxmGHLSCDTKEER	2103.99	35	3	Gel	C:Carbamidomethylation m:Oxidized methionine	8.98	H145C86N25O32S2	0.290004	0.316052	0.215826	0.10988	0.0455073	0.311243	0.339199	0.231632	0.117927	0.0488401	0.0897122	0.10809		0.0684838	0.0702442	0.0945072	8.923	8.985		8.779	8.867	8.903	84748.9	70118.3		135513	30456	47957.3							31079.3
6	1	6	H	MTD000013	Apolipoprotein B-100	P04114	1101+ITEVALxmGHLSCDTKEER	2103.99	35	4	Gel	C:Carbamidomethylation m:Oxidized methionine	8.98	H145C86N25O32S2	0.290004	0.316052	0.215826	0.10988	0.0455073	0.311243	0.339199	0.231632	0.117927	0.0488401	0.0295396	0.0194779	0.0232181	0.0177538	0.0123925	0.0144849	8.923	8.985	8.971	8.779	8.867	8.903	91554.7	127389	48109.1	250349	103451	103851							34717.5
1	1	1	H	MTD000013	Apolipoprotein B-100	P04114	1120+IKGVISIPR	981.634	15	2	Gel	none	10.24	H83C45N13O11S0	0.559775	0.313787	0.0989603	0.0226131	0.00413225	0.562511	0.315321	0.0994441	0.0227236	0.00415245				0.0130412						10.095						47302.3
6	2	12	H	MTD000013	Apolipoprotein B-100	P04114	1120+IKGVISIPR	981.634	15	3	Gel	none	10.24	H83C45N13O11S0	0.559775	0.313787	0.0989603	0.0226131	0.00413225	0.562511	0.315321	0.0994441	0.0227236	0.00415245	0.0137272	0.0148443	0.0169894	0.0139742	0.00827173	0.0106138	10.266	10.356	10.343	10.095	10.21	10.303	125750	133143	45735	249837	75686.6	111820							71258.1
6	4	24	H	MTD000013	Apolipoprotein B-100	P04114	1135+SEILAHWSPAK	1237.65	25	2	Gel	none	10.7	H87C57N15O16S0	0.481071	0.338003	0.132767	0.0376705	0.00853952	0.48617	0.341586	0.134174	0.0380697	0.00863003	0.00766868	0.0117513	0.0222832	0.016933	0.00675854	0.0129962	10.742	10.804	10.79	10.57	10.686	10.722	1.63877e+06	1.01146e+06	387392	2.33735e+06	753491	886104							775319
6	4	24	H	MTD000013	Apolipoprotein B-100	P04114	1135+SEILAHWSPAK	1237.65	25	3	Gel	none	10.7	H87C57N15O16S0	0.481071	0.338003	0.132767	0.0376705	0.00853952	0.48617	0.341586	0.134174	0.0380697	0.00863003	0.00339972	0.0061269	0.0261441	0.0140303	0.00600732	0.0089041	10.742	10.804	10.79	10.57	10.686	10.722	7.33554e+06	4.89649e+06	1.69212e+06	1.10652e+07	3.62399e+06	4.01048e+06							3.56869e+06
3	1	3	H	MTD000013	Apolipoprotein B-100	P04114	1135+SEILAHWSxpAK	1253.64	25	3	Gel	p:Hydroxylation	8.1	H87C57N15O17S0	0.479912	0.337367	0.133554	0.0383183	0.00880372	0.485176	0.341067	0.135019	0.0387386	0.00890029				0.036702	0.0215912	0.0290172				7.996	8.083	7.476				62133.3	58318.1	40297.5
6	4	24	H	MTD000013	Apolipoprotein B-100	P04114	1146+LLLQMDSSATAYGSTVSK	1870.93	31	2	Gel	none	13.91	H134C80N20O29S1	0.335266	0.333437	0.199157	0.0880177	0.0314111	0.350741	0.348828	0.20835	0.0920804	0.0328609	0.00425857	0.0048985	0.0177823	0.0164167	0.00525184	0.010248	13.96	13.938	13.896	13.872	13.876	13.884	1.28831e+06	903726	339516	1.06517e+06	147936	407996							451991
6	4	24	H	MTD000013	Apolipoprotein B-100	P04114	1146+LLLQMDSSATAYGSTVSK	1870.93	31	3	Gel	none	13.91	H134C80N20O29S1	0.335266	0.333437	0.199157	0.0880177	0.0314111	0.350741	0.348828	0.20835	0.0920804	0.0328609	0.00949243	0.0106287	0.0226993	0.0206387	0.00974338	0.0151406	13.96	13.938	13.896	13.872	13.876	13.884	1.69815e+06	1.42957e+06	650814	1.66897e+06	270844	717274							588125
1	1	1	H	MTD000013	Apolipoprotein B-100	P04114	1146+LLLQMDSSATAYGSTVSKR	2027.04	35	2	Gel	none	12.92	H146C86N24O30S1	0.308047	0.33194	0.209993	0.0976978	0.0365819	0.325055	0.350267	0.221587	0.103092	0.0386016				0.0472233						12.837						33584.3
5	2	10	H	MTD000013	Apolipoprotein B-100	P04114	1146+LLLQMDSSATAYGSTVSKR	2027.04	35	3	Gel	none	12.92	H146C86N24O30S1	0.308047	0.33194	0.209993	0.0976978	0.0365819	0.325055	0.350267	0.221587	0.103092	0.0386016	0.0142336	0.0145937	0.0246625	0.0220963		0.0271132	12.98	13.015	12.889	12.837		12.905	348181	361551	201752	673497		137704							119175
6	4	24	H	MTD000013	Apolipoprotein B-100	P04114	1146+LLLQxmDSSATAYGSTVSK	1886.93	31	2	Gel	m:Oxidized methionine	11.31	H134C80N20O30S1	0.334458	0.332758	0.199485	0.0885595	0.0317742	0.350122	0.348343	0.208827	0.0927072	0.0332624	0.00715741	0.00798937	0.0206445	0.018126	0.00353637	0.00915014	11.329	11.308	11.294	11.242	11.273	11.282	978086	867601	313016	1.27134e+06	1.30908e+06	593167							346130
6	4	24	H	MTD000013	Apolipoprotein B-100	P04114	1146+LLLQxmDSSATAYGSTVSK	1886.93	31	3	Gel	m:Oxidized methionine	11.31	H134C80N20O30S1	0.334458	0.332758	0.199485	0.0885595	0.0317742	0.350122	0.348343	0.208827	0.0927072	0.0332624	0.0102277	0.0124681	0.0211399	0.0236814	0.00218591	0.0136153	11.329	11.308	11.294	11.242	11.273	11.282	1.503e+06	1.56655e+06	720489	2.13978e+06	2.56332e+06	1.10729e+06							524981
6	4	24	H	MTD000013	Apolipoprotein B-100	P04114	1146+LLLQxmDSSATAYGSTVSKR	2043.03	35	3	Gel	m:Oxidized methionine	10.41	H146C86N24O31S1	0.307305	0.331254	0.210238	0.0982172	0.0369583	0.324498	0.349788	0.222001	0.103712	0.0390261	0.00945803	0.011475	0.0209921	0.0210737	0.00501437	0.012439	10.434	10.496	10.427	10.318	10.378	10.387	881216	790791	518886	1.56416e+06	1.30469e+06	677043							316384
6	1	6	H	MTD000013	Apolipoprotein B-100	P04114	116+TKNSEEFAAAMSR	1440.67	33	2	Gel	none	8	H96C59N18O22S1	0.434942	0.32502	0.159036	0.0581916	0.0172878	0.445095	0.332607	0.162748	0.0595499	0.0176914	0.0150555	0.0168745	0.027747	0.0224206	0.0112188	0.0185694	8.027	8.09	8.104	7.912	8.027	7.98	119154	115923	42992.3	147875	58272.7	72440.9							50092.7
6	3	18	H	MTD000013	Apolipoprotein B-100	P04114	116+TKNSEEFAAAMSR	1440.67	33	3	Gel	none	8	H96C59N18O22S1	0.434942	0.32502	0.159036	0.0581916	0.0172878	0.445095	0.332607	0.162748	0.0595499	0.0176914	0.0133258	0.0153165	0.0270177	0.0280314	0.00692741	0.0172779	8.027	8.09	8.104	7.912	8.027	7.98	530096	350377	152854	597760	254144	255606							224198
6	4	24	H	MTD000013	Apolipoprotein B-100	P04114	118+NSEEFAAAMSR	1211.52	32	2	Gel	none	9.11	H77C49N15O19S1	0.495707	0.308331	0.136011	0.0446608	0.0119469	0.503404	0.313119	0.138123	0.0453543	0.0121324	0.00224566	0.00782705	0.0289321	0.0183743	0.00595438	0.00922285	9.175	9.181	9.195	9.115	9.174	9.099	3.00011e+06	2.88254e+06	1.17966e+06	3.26086e+06	2.13847e+06	2.0846e+06							1.4998e+06
6	2	12	H	MTD000013	Apolipoprotein B-100	P04114	118+NSEEFAAAMSR	1211.52	32	3	Gel	none	9.11	H77C49N15O19S1	0.495707	0.308331	0.136011	0.0446608	0.0119469	0.503404	0.313119	0.138123	0.0453543	0.0121324	0.0150618	0.0230514	0.0342376	0.030645	0.00801503	0.0226799	9.175	9.181	9.195	9.115	9.174	9.099	292982	290760	131219	315708	226309	219087							140511
6	2	12	H	MTD000013	Apolipoprotein B-100	P04114	118+NSEEFAAAxmSR	1227.52	32	2	Gel	m:Oxidized methionine	5.8	H77C49N15O20S1	0.494512	0.307771	0.136809	0.0452325	0.0122121	0.502387	0.312673	0.138987	0.0459528	0.0124065	0.0137871	0.0156188	0.0286124	0.0255425	0.00857748	0.0223553	5.873	5.879	5.865	5.841	5.873	5.797	199816	229404	100279	204113	201676	149584							95703.5
6	1	6	H	MTD000013	Apolipoprotein B-100	P04114	1188+KMTSNFPVDLSDYPK	1740.84	20	2	Gel	none	13.63	H120C78N18O25S1	0.349322	0.335877	0.19341	0.0823391	0.028246	0.363518	0.349526	0.20127	0.0856853	0.0293939	0.00784859	0.0112567	0.0188584	0.0125665	0.0204186	0.0200581	13.708	13.714	13.645	13.564	13.624	13.661	188371	121657	72665.1	247485	40420.3	102828							67186.9
6	4	24	H	MTD000013	Apolipoprotein B-100	P04114	1188+KMTSNFPVDLSDYPK	1740.84	20	3	Gel	none	13.63	H120C78N18O25S1	0.349322	0.335877	0.19341	0.0823391	0.028246	0.363518	0.349526	0.20127	0.0856853	0.0293939	0.00716704	0.00989088	0.0130865	0.016327	0.0119507	0.0124032	13.708	13.714	13.645	13.564	13.624	13.661	1.13799e+06	820877	502704	1508808	245812	685119							406486
6	1	6	H	MTD000013	Apolipoprotein B-100	P04114	1188+KxmTSNFPVDLSDYPK	1756.83	20	2	Gel	m:Oxidized methionine	12.72	H120C78N18O26S1	0.34848	0.335196	0.193781	0.0828974	0.0286029	0.362866	0.349034	0.201781	0.0863195	0.0297837	0.0291574	0.0213461	0.0189918	0.0227102	0.0104512	0.0205187	12.784	12.791	12.749	12.641	12.728	12.709	94016.5	69226.3	45546.4	98422.6	106832	60907.7							31126.4
5	2	10	H	MTD000013	Apolipoprotein B-100	P04114	1188+KxmTSNFPVDLSDYPK	1756.83	20	3	Gel	m:Oxidized methionine	12.72	H120C78N18O26S1	0.34848	0.335196	0.193781	0.0828974	0.0286029	0.362866	0.349034	0.201781	0.0863195	0.0297837	0.0139208	0.0115498	0.0196334		0.00675846	0.0185096	12.784	12.791	12.749		12.728	12.709	337386	371461	205425		464220	265366							117725
6	4	24	H	MTD000013	Apolipoprotein B-100	P04114	1189+MTSNFPVDLSDYPK	1612.74	20	2	Gel	none	14.82	H108C72N16O24S1	0.377417	0.334324	0.18195	0.0735989	0.0240534	0.39018	0.345629	0.188103	0.0760877	0.0248668	0.00323037	0.00373411	0.0116932	0.0100646	0.00184107	0.00744991	14.855	14.862	14.82	14.768	14.799	14.808	4.87079e+06	3.43135e+06	1.77852e+06	5.02838e+06	1.083e+06	3.09111e+06							1.89496e+06
6	4	24	H	MTD000013	Apolipoprotein B-100	P04114	1189+MTSNFPVDLSDYPK	1612.74	20	3	Gel	none	14.82	H108C72N16O24S1	0.377417	0.334324	0.18195	0.0735989	0.0240534	0.39018	0.345629	0.188103	0.0760877	0.0248668	0.0127577	0.0141491	0.0155196	0.0199849	0.0125156	0.017883	14.855	14.862	14.82	14.768	14.799	14.808	1.31403e+06	1.03294e+06	582585	1.38146e+06	370229	927230							489806
6	2	12	H	MTD000013	Apolipoprotein B-100	P04114	1203+SLHMYANR	990.471	17	2	Gel	none	5.71	H66C42N14O12S1	0.547283	0.293829	0.115573	0.0336253	0.00785468	0.552638	0.296704	0.116704	0.0339543	0.00793153	0.00304256	0.0099527	0.0175406	0.0101568	0.0100616	0.01653	5.761	5.515	6.005	5.617	5.789	5.406	339583	72210.5	113801	344509	58996.6	52733.5							186048
6	4	24	H	MTD000013	Apolipoprotein B-100	P04114	1203+SLHMYANR	990.471	17	3	Gel	none	5.71	H66C42N14O12S1	0.547283	0.293829	0.115573	0.0336253	0.00785468	0.552638	0.296704	0.116704	0.0339543	0.00793153	0.0196389	0.013653	0.0171091	0.0274384	0.00494664	0.013677	5.761	5.515	6.005	5.617	5.789	5.406	941243	230098	327525	952258	175032	164291							488239
6	2	12	H	MTD000013	Apolipoprotein B-100	P04114	1203+SLHxmYANR	1006.47	17	3	Gel	m:Oxidized methionine	2.26	H66C42N14O13S1	0.545964	0.293323	0.11652	0.0341864	0.00808396	0.551483	0.296288	0.117697	0.034532	0.00816567	0.0187507	0.0241672	0.0332184	0.0220246	0.0188968	0.0274688	2.179	2.129	2.144	2.147	2.151	2.076	180152	123937	79720.1	151877	248810	74513.7							93918
6	4	24	H	MTD000013	Apolipoprotein B-100	P04114	1230+LIVAMSSWLQK	1274.71	18	2	Gel	none	17.19	H98C59N14O15S1	0.448728	0.327722	0.152051	0.0526249	0.0146323	0.457361	0.334026	0.154976	0.0536372	0.0149138	0.00122769	0.00238823	0.0088747	0.00830776	0.00414957	0.00894433	17.261	17.268	17.17	17.118	17.178	17.242	3.02358e+06	3.11668e+06	3.39767e+06	5.46017e+06	2.11732e+06	1.11756e+06							1.38471e+06
6	4	24	H	MTD000013	Apolipoprotein B-100	P04114	1230+LIVAMSSWLQK	1274.71	18	3	Gel	none	17.19	H98C59N14O15S1	0.448728	0.327722	0.152051	0.0526249	0.0146323	0.457361	0.334026	0.154976	0.0536372	0.0149138	0.0116703	0.0147885	0.0223288	0.0213801	0.0107558	0.0236154	17.261	17.268	17.17	17.118	17.178	17.242	550178	574497	617879	907389	426082	240033							241447
3	4	12	H	MTD000013	Apolipoprotein B-100	P04114	1230+LIVAxmSSWLQK	1290.7	18	2	Gel	m:Oxidized methionine	13.63	H98C59N14O16S1	0.447647	0.327098	0.152721	0.0532228	0.0149267	0.456462	0.333539	0.155728	0.0542709	0.0152206			0.0510773	0.093217	0.0374583				13.924	14.74	13.876				675098	103656	1.49102e+06
6	2	12	H	MTD000013	Apolipoprotein B-100	P04114	1241+ASGSLPYTQTLQDHLNSLK	2072.05	35	2	Gel	none	14.5	H145C90N25O31S0	0.30875	0.345033	0.210622	0.0917483	0.0316992	0.322908	0.360855	0.220281	0.0959557	0.0331529	0.00775098	0.0118483	0.0224885	0.0172909	0.00272545	0.0145554	14.603	14.61	14.512	14.46	14.519	14.528	280876	167805	146155	492636	154259	110600							101420
6	4	24	H	MTD000013	Apolipoprotein B-100	P04114	1241+ASGSLPYTQTLQDHLNSLK	2072.05	35	3	Gel	none	14.5	H145C90N25O31S0	0.30875	0.345033	0.210622	0.0917483	0.0316992	0.322908	0.360855	0.220281	0.0959557	0.0331529	0.00863546	0.00938936	0.0213449	0.0190569	0.0145301	0.0185654	14.603	14.61	14.512	14.46	14.519	14.528	6772849	4.35785e+06	3.47038e+06	1.06021e+07	3.49884e+06	2.11502e+06							2496256
6	4	24	H	MTD000013	Apolipoprotein B-100	P04114	1296+IEIPLPFGGK	1069.62	17	2	Gel	none	17.51	H83C52N11O13S0	0.519727	0.328007	0.115641	0.0294408	0.0059844	0.523487	0.330381	0.116478	0.0296538	0.0060277	0.00378216	0.00362514	0.0079078	0.0116953	0.00577065	0.00629826	17.541	17.52	17.45	17.398	17.429	17.522	1.66202e+07	1.32402e+07	1.24154e+07	2.06551e+07	1.22435e+07	8.93886e+06				1			8708898
6	2	12	H	MTD000013	Apolipoprotein B-100	P04114	1296+IEIPLPFGGK	1069.62	17	3	Gel	none	17.51	H83C52N11O13S0	0.519727	0.328007	0.115641	0.0294408	0.0059844	0.523487	0.330381	0.116478	0.0296538	0.0060277	0.0528626	0.0454271	0.0469129	0.0372406	0.0317355	0.0506134	17.541	17.52	17.45	17.398	17.429	17.522	187387	162961	152040	229876	148793	120540							87188.5
6	4	24	H	MTD000013	Apolipoprotein B-100	P04114	1325+SVGFHLPSR	998.53	18	2	Gel	none	10.25	H70C45N14O12S0	0.557517	0.31364	0.100326	0.0233591	0.0043629	0.560408	0.315266	0.100846	0.0234802	0.00438552	0.0360154	0.0661894	0.0534908	0.0136458	0.0299153	0.0376186	10.322	10.356	10.371	10.178	10.266	10.303	1.17975e+06	1.01135e+06	268316	1.60324e+06	438143	621096							613768
6	4	24	H	MTD000013	Apolipoprotein B-100	P04114	1325+SVGFHLPSR	998.53	18	3	Gel	none	10.25	H70C45N14O12S0	0.557517	0.31364	0.100326	0.0233591	0.0043629	0.560408	0.315266	0.100846	0.0234802	0.00438552	0.00659382	0.00643145	0.0308462	0.0083734	0.0165722	0.00367758	10.322	10.356	10.371	10.178	10.266	10.303	5.32282e+06	4.02827e+06	1.07426e+06	1.01166e+07	2.03901e+06	2.95764e+06							3.01846e+06
6	4	24	H	MTD000013	Apolipoprotein B-100	P04114	1334+EFQVPTFTIPK	1305.7	16	2	Gel	none	17.04	H95C63N13O17S0	0.452102	0.344962	0.145553	0.0441214	0.0106492	0.458178	0.349598	0.147509	0.0447143	0.0107924	0.00358808	0.00416239	0.00783778	0.00905504	0.0040396	0.00593675	17.066	17.044	16.974	16.95	16.954	17.018	1.15944e+07	7.82441e+06	1.03517e+07	1.3444e+07	9.18127e+06	5.26589e+06							5.30795e+06
6	4	24	H	MTD000013	Apolipoprotein B-100	P04114	1334+EFQVPTFTIPK	1305.7	16	3	Gel	none	17.04	H95C63N13O17S0	0.452102	0.344962	0.145553	0.0441214	0.0106492	0.458178	0.349598	0.147509	0.0447143	0.0107924	0.0157707	0.0179967	0.0243457	0.0124334	0.0146157	0.0208228	17.066	17.044	16.974	16.95	16.954	17.018	1.58579e+06	1.20256e+06	1.57862e+06	1.89639e+06	1.40221e+06	872463							689784
6	4	24	H	MTD000013	Apolipoprotein B-100	P04114	1393+ADSVVDLLSYNVQGSGETTYDHK	2497.16	39	3	Gel	none	15.83	H164C107N28O41S0	0.246694	0.326259	0.234775	0.120284	0.0488091	0.252548	0.334001	0.240346	0.123138	0.0499673	0.00755711	0.010157	0.0200204	0.0186055	0.00492841	0.0156104	15.89	15.869	15.799	15.775	15.779	15.815	7.07263e+06	5.78798e+06	5.85274e+06	1.05416e+07	4.14138e+06	3.12471e+06							2.37543e+06
6	4	24	H	MTD000013	Apolipoprotein B-100	P04114	1393+ADSVVDLLSYNVQGSGETTYDHK	2497.16	39	4	Gel	none	15.83	H164C107N28O41S0	0.246694	0.326259	0.234775	0.120284	0.0488091	0.252548	0.334001	0.240346	0.123138	0.0499673	0.0115972	0.0132682	0.0216973	0.0190131	0.00785198	0.0130885	15.89	15.869	15.799	15.775	15.779	15.815	1.85685e+06	1.58816e+06	1.63364e+06	2.82101e+06	1.20932e+06	944195							582840
3	2	6	H	MTD000013	Apolipoprotein B-100	P04114	140+QVFLYPEKDEPTYILNIK	2209.17	27	2	Gel	none	16.98	H160C105N22O30S0	0.264853	0.337369	0.22939	0.109735	0.0412221	0.281356	0.35839	0.243682	0.116572	0.0437905			0.0109915	0.0121728	0.00438306				16.947	16.922	16.926				102517	396697	90825.8
6	4	24	H	MTD000013	Apolipoprotein B-100	P04114	140+QVFLYPEKDEPTYILNIK	2209.17	27	3	Gel	none	16.98	H160C105N22O30S0	0.264853	0.337369	0.22939	0.109735	0.0412221	0.281356	0.35839	0.243682	0.116572	0.0437905	0.00918369	0.0108034	0.0160388	0.0134368	0.0123906	0.0123948	17.038	17.044	16.947	16.922	16.926	16.99	2.38763e+06	1.82513e+06	3.02114e+06	1.04095e+07	2.57701e+06	1.24955e+06							877074
6	2	12	H	MTD000013	Apolipoprotein B-100	P04114	140+QVFLYPEKDEPTYILNIK	2209.17	27	4	Gel	none	16.98	H160C105N22O30S0	0.264853	0.337369	0.22939	0.109735	0.0412221	0.281356	0.35839	0.243682	0.116572	0.0437905	0.0372708	0.0386138	0.00945432	0.00908072	0.0226729	0.0461721	17.038	17.044	16.947	16.922	16.926	16.99	130312	107578	160929	447187	142909	76903.1							44560.1
6	2	12	H	MTD000013	Apolipoprotein B-100	P04114	1499+GTYGLSCQR	1040.47	17	2	Gel	C:Carbamidomethylation	5.86	H68C42N14O15S1	0.543166	0.292393	0.118452	0.0353286	0.00855561	0.549019	0.295543	0.119728	0.0357092	0.00864781	0.00457772	0.00387785	0.0138207	0.0155565	0.00986986	0.00819466	5.929	5.935	5.921	5.897	5.901	5.853	232713	255532	137865	184527	51431.8	146271							127759
2	1	2	H	MTD000013	Apolipoprotein B-100	P04114	1514+LNGESNLR	901.462	17	2	Gel	none	3.48	H63C36N13O14S0	0.615266	0.282635	0.0811318	0.0173924	0.00304957	0.617473	0.283649	0.0814229	0.0174548	0.00306051	0.0178241	0.0154162					3.606	3.529					46241.5	44118.5											27584.3
6	4	24	H	MTD000013	Apolipoprotein B-100	P04114	1537+YEDGTLSLTSTSDLQSGIIK	2127.06	32	2	Gel	none	15.28	H150C91N22O36S0	0.304812	0.341445	0.211949	0.0946097	0.0336753	0.319907	0.358354	0.222445	0.0992948	0.035343	0.00770434	0.00989442	0.0204137	0.0186406	0.00406697	0.0113281	15.331	15.281	15.268	15.243	15.247	15.284	2.77855e+06	2.3507e+06	1.409e+06	3.28218e+06	2.075e+06	1.10278e+06							1.01149e+06
6	4	24	H	MTD000013	Apolipoprotein B-100	P04114	1537+YEDGTLSLTSTSDLQSGIIK	2127.06	32	3	Gel	none	15.28	H150C91N22O36S0	0.304812	0.341445	0.211949	0.0946097	0.0336753	0.319907	0.358354	0.222445	0.0992948	0.035343	0.00838486	0.00873229	0.019368	0.0191566	0.00557849	0.0173102	15.331	15.281	15.268	15.243	15.247	15.284	6.15377e+06	5.3734e+06	3.39019e+06	7.19049e+06	4.93308e+06	2.4841e+06							2.25698e+06
5	1	5	H	MTD000013	Apolipoprotein B-100	P04114	1557+NTASLKYENYELTLK	1785.91	22	2	Gel	none	12.58	H127C80N19O27S0	0.356569	0.34981	0.189498	0.0736867	0.022815	0.367763	0.360791	0.195446	0.0759998	0.0235312	0.0220972	0.0236933	0.0262938		0.015012	0.0136563	12.644	12.707	12.609		12.588	12.597	79864.5	50617.2	43410.1		54375.4	50979.2							28690.6
5	2	10	H	MTD000013	Apolipoprotein B-100	P04114	1557+NTASLKYENYELTLK	1785.91	22	3	Gel	none	12.58	H127C80N19O27S0	0.356569	0.34981	0.189498	0.0736867	0.022815	0.367763	0.360791	0.195446	0.0759998	0.0235312	0.0550625	0.0653118	0.0781444		0.0457432	0.0784673	12.644	12.707	12.609		12.588	12.597	260280	218274	194815		228624	233535							86696.3
1	1	1	H	MTD000013	Apolipoprotein B-100	P04114	158+RGIISALLVPPETEEAK	1822.02	38	2	Gel	none	16.13	H139C81N21O26S0	0.350302	0.350615	0.192315	0.0754122	0.0234808	0.361642	0.361964	0.19854	0.0778534	0.0242409				0.0324964						16.111						42547
5	2	10	H	MTD000013	Apolipoprotein B-100	P04114	158+RGIISALLVPPETEEAK	1822.02	38	3	Gel	none	16.13	H139C81N21O26S0	0.350302	0.350615	0.192315	0.0754122	0.0234808	0.361642	0.361964	0.19854	0.0778534	0.0242409	0.0353587	0.0287534		0.0198664	0.0127147	0.0246934	16.31	16.373		16.111	16.114	16.235	127525	121371		444622	110085	103995							50149.7
1	1	1	H	MTD000013	Apolipoprotein B-100	P04114	1580+NFATSNKxmDMTFSK	1636.72	19	2	Gel	m:Oxidized methionine	8.24	H108C69N18O24S2	0.36756	0.319076	0.188145	0.0829158	0.0299201	0.383796	0.33317	0.196456	0.0865784	0.0312417				0.0870187						8.22						43958.2
6	1	6	H	MTD000013	Apolipoprotein B-100	P04114	1580+NFATSNKxmDMTFSK	1636.72	19	3	Gel	m:Oxidized methionine	8.24	H108C69N18O24S2	0.36756	0.319076	0.188145	0.0829158	0.0299201	0.383796	0.33317	0.196456	0.0865784	0.0312417	0.0317056	0.0363115	0.0427956	0.0477226	0.0123891	0.0421682	8.307	8.342	8.384	8.22	8.307	8.26	197282	171493	86566.4	275675	101362	144187							68635.7
6	4	24	H	MTD000013	Apolipoprotein B-100	P04114	159+GIISALLVPPETEEAK	1665.92	34	2	Gel	none	17.94	H127C75N17O25S0	0.381255	0.349944	0.178312	0.0653986	0.0191322	0.391067	0.35895	0.182901	0.0670817	0.0196246	0.0109684	0.013696	0.0240047	0.0189559	0.00360296	0.0229444	18.017	18.024	17.898	17.874	17.877	17.97	3.61431e+06	2.90821e+06	3.39048e+06	4.77187e+06	2.86149e+06	1.59663e+06							1.36009e+06
6	4	24	H	MTD000013	Apolipoprotein B-100	P04114	159+GIISALLVPPETEEAK	1665.92	34	3	Gel	none	17.94	H127C75N17O25S0	0.381255	0.349944	0.178312	0.0653986	0.0191322	0.391067	0.35895	0.182901	0.0670817	0.0196246	0.00649647	0.00931772	0.0191421	0.0181923	0.00949878	0.017103	18.017	18.024	17.898	17.874	17.877	17.97	5.84068e+06	5.02844e+06	6.5014e+06	8541583	5.61186e+06	2.8634e+06							2.2255e+06
6	4	24	H	MTD000013	Apolipoprotein B-100	P04114	1600+SEYQADYESLR	1359.59	28	2	Gel	none	9.16	H85C58N15O23S0	0.468004	0.335049	0.140248	0.0431682	0.0107497	0.474424	0.339645	0.142171	0.0437603	0.0108971	0.00373428	0.00531739	0.0257376	0.0161037	0.00235867	0.01232	9.175	9.181	9.195	9.143	9.174	9.099	3.95817e+06	4.40658e+06	1.59965e+06	4.92222e+06	2.98617e+06	3.09206e+06							1.85622e+06
6	4	24	H	MTD000013	Apolipoprotein B-100	P04114	1600+SEYQADYESLR	1359.59	28	3	Gel	none	9.16	H85C58N15O23S0	0.468004	0.335049	0.140248	0.0431682	0.0107497	0.474424	0.339645	0.142171	0.0437603	0.0108971	0.0138044	0.0171669	0.0272955	0.0290223	0.0088089	0.016964	9.175	9.181	9.195	9.143	9.174	9.099	746639	843670	341456	878320	564543	582901							336893
6	4	24	H	MTD000013	Apolipoprotein B-100	P04114	1647+IGQDGISTSATTNLK	1504.77	25	2	Gel	none	8.73	H108C62N18O25S0	0.439331	0.340618	0.152794	0.0502176	0.0133214	0.446947	0.346523	0.155443	0.0510881	0.0135523	0.00471988	0.0057889	0.0205895	0.0158817	0.00236284	0.00839514	8.755	8.761	8.748	8.695	8.727	8.736	5.17398e+06	5.85163e+06	1.67507e+06	5.41512e+06	3.18052e+06	3.85869e+06							2285076
6	4	24	H	MTD000013	Apolipoprotein B-100	P04114	1647+IGQDGISTSATTNLK	1504.77	25	3	Gel	none	8.73	H108C62N18O25S0	0.439331	0.340618	0.152794	0.0502176	0.0133214	0.446947	0.346523	0.155443	0.0510881	0.0135523	0.0172653	0.0201436	0.0236548	0.0278923	0.0123169	0.0194967	8.755	8.761	8.748	8.695	8.727	8.736	1.21258e+06	1.56326e+06	558427	1.46971e+06	943605	1.11754e+06							507742
1	1	1	H	MTD000013	Apolipoprotein B-100	P04114	1662+CSLLVLENELNAELGLSGASMK	2347.18	43	2	Gel	C:Carbamidomethylation	22.07	H170C99N26O35S2	0.2478	0.307708	0.229632	0.126814	0.0566638	0.271725	0.337416	0.251802	0.139058	0.0621345				0.0172179						22.071						102385
5	2	10	H	MTD000013	Apolipoprotein B-100	P04114	1662+CSLLVLENELNAELGLSGASMK	2347.18	43	3	Gel	C:Carbamidomethylation	22.07	H170C99N26O35S2	0.2478	0.307708	0.229632	0.126814	0.0566638	0.271725	0.337416	0.251802	0.139058	0.0621345	0.0691687		0.0630496	0.0149904	0.0467172	0.0540005	22.158		22.067	22.071	22.019	22.083	81049.2		93794.1	666187	67951.8	79995.9							29799.8
1	1	1	H	MTD000013	Apolipoprotein B-100	P04114	1662+CSLLVLENELNAELGLSGASxmK	2363.17	43	2	Gel	C:Carbamidomethylation m:Oxidized methionine	21.38	H170C99N26O36S2	0.247203	0.307058	0.229698	0.127221	0.0570426	0.2713	0.336989	0.252088	0.139623	0.062603				0.0276866						21.371						40288.6
6	1	6	H	MTD000013	Apolipoprotein B-100	P04114	1662+CSLLVLENELNAELGLSGASxmK	2363.17	43	3	Gel	C:Carbamidomethylation m:Oxidized methionine	21.38	H170C99N26O36S2	0.247203	0.307058	0.229698	0.127221	0.0570426	0.2713	0.336989	0.252088	0.139623	0.062603	0.0564628	0.0379451	0.0364141	0.0296486	0.0512962	0.0430012	21.431	21.381	21.396	21.371	21.375	21.412	38520.1	62752.7	74321	264256	42986.5	39059.5							13048.8
6	4	24	H	MTD000013	Apolipoprotein B-100	P04114	1703+AALTELSLGSAYQAMILGVDSK	2237.16	44	2	Gel	none	21.24	H164C98N24O33S1	0.267385	0.324532	0.22543	0.114159	0.0463286	0.287046	0.348395	0.242006	0.122553	0.0497352	0.00642736	0.010387	0.0220299	0.0221026	0.00897669	0.0143825	21.291	21.214	21.2	21.176	21.179	21.216	319599	413832	531810	1.884e+06	329818	155146							112356
6	4	24	H	MTD000013	Apolipoprotein B-100	P04114	1703+AALTELSLGSAYQAMILGVDSK	2237.16	44	3	Gel	none	21.24	H164C98N24O33S1	0.267385	0.324532	0.22543	0.114159	0.0463286	0.287046	0.348395	0.242006	0.122553	0.0497352	0.0837491	0.0181677	0.0346729	0.0212143	0.0151856	0.0163152	21.291	21.214	21.2	21.176	21.179	21.216	1.38065e+06	1.93547e+06	2.64978e+06	8.85451e+06	1.71716e+06	1.04968e+06							593310
4	1	4	H	MTD000013	Apolipoprotein B-100	P04114	1703+AALTELSLGSAYQAMILGVDSK	2237.16	44	4	Gel	none	21.24	H164C98N24O33S1	0.267385	0.324532	0.22543	0.114159	0.0463286	0.287046	0.348395	0.242006	0.122553	0.0497352	0.0836347	0.0432708			0.039311	0.103167	21.291	21.214			21.179	21.216	75416.7	78007.9			66987.7	47853.2							23634.6
6	2	12	H	MTD000013	Apolipoprotein B-100	P04114	1703+AALTELSLGSAYQAxmILGVDSK	2253.16	44	2	Gel	m:Oxidized methionine	18.06	H164C98N24O34S1	0.26674	0.323849	0.225552	0.114629	0.0467191	0.28658	0.347936	0.242328	0.123155	0.050194	0.00683987	0.0110017	0.0212452	0.0218543	0.00498389	0.0146118	18.045	17.968	17.926	17.93	17.905	17.998	187344	231983	213986	224759	202623	83807.1							65662.1
6	4	24	H	MTD000013	Apolipoprotein B-100	P04114	1703+AALTELSLGSAYQAxmILGVDSK	2253.16	44	3	Gel	m:Oxidized methionine	18.06	H164C98N24O34S1	0.26674	0.323849	0.225552	0.114629	0.0467191	0.28658	0.347936	0.242328	0.123155	0.050194	0.00994077	0.0133614	0.0265785	0.0241695	0.0107729	0.0158175	18.045	17.968	17.926	17.93	17.905	17.998	1.2666e+06	1.49421e+06	1.75968e+06	1.58607e+06	1.66354e+06	726188							434556
5	4	20	H	MTD000013	Apolipoprotein B-100	P04114	1738+LSNDMMGSYAEMK	1475.61	24	2	Gel	none	11.48	H97C60N15O22S3	0.3919	0.299204	0.183473	0.0815208	0.0305626	0.409896	0.312943	0.191898	0.0852642	0.031966	0.00754691	0.00976276	0.02848	0.0182187		0.0134148	11.525	11.532	11.49	11.466		11.45	781592	585008	98420.7	561714		578297							310206
4	1	4	H	MTD000013	Apolipoprotein B-100	P04114	1738+LSNDMMGSYAEMK	1475.61	24	3	Gel	none	11.48	H97C60N15O22S3	0.3919	0.299204	0.183473	0.0815208	0.0305626	0.409896	0.312943	0.191898	0.0852642	0.031966	0.0146088	0.0248216		0.0387821		0.0288729	11.525	11.532		11.466		11.45	94718.6	79407.2		74844.4		75588.1							36699.2
4	4	16	H	MTD000013	Apolipoprotein B-100	P04114	1738+LSNDMMGSYAExmK	1491.6	24	2	Gel	m:Oxidized methionine	9.22	H97C60N15O23S3	0.390955	0.298627	0.183941	0.0820026	0.0308934	0.409152	0.312527	0.192502	0.0858193	0.0323312	0.00619171	0.0103716		0.0176561		0.0151735	9.259	9.265		9.199		9.211	588375	602187		554901		439777							234585
2	1	2	H	MTD000013	Apolipoprotein B-100	P04114	1738+LSNDMMGSYAExmK	1491.6	24	3	Gel	m:Oxidized methionine	9.22	H97C60N15O23S3	0.390955	0.298627	0.183941	0.0820026	0.0308934	0.409152	0.312527	0.192502	0.0858193	0.0323312				0.0664041		0.0143581				9.199		9.211				135633		111095
5	3	15	H	MTD000013	Apolipoprotein B-100	P04114	1738+LSNDMxmGSYAEMK	1491.6	24	2	Gel	m:Oxidized methionine	8.65	H97C60N15O23S3	0.390955	0.298627	0.183941	0.0820026	0.0308934	0.409152	0.312527	0.192502	0.0858193	0.0323312	0.00619171	0.0103716	0.0222242	0.0176561		0.0151735	9.259	9.265	9.251	9.199		9.211	588375	602187	129263	554901		439777							234585
2	1	2	H	MTD000013	Apolipoprotein B-100	P04114	1738+LSNDMxmGSYAEMK	1491.6	24	3	Gel	m:Oxidized methionine	8.65	H97C60N15O23S3	0.390955	0.298627	0.183941	0.0820026	0.0308934	0.409152	0.312527	0.192502	0.0858193	0.0323312				0.0664041		0.0143581				9.199		9.211				135633		111095
4	4	16	H	MTD000013	Apolipoprotein B-100	P04114	1738+LSNDxmMGSYAEMK	1491.6	24	2	Gel	m:Oxidized methionine	9.18	H97C60N15O23S3	0.390955	0.298627	0.183941	0.0820026	0.0308934	0.409152	0.312527	0.192502	0.0858193	0.0323312	0.00619171	0.0103716		0.0176561		0.0151735	9.259	9.265		9.199		9.211	588375	602187		554901		439777							234585
2	1	2	H	MTD000013	Apolipoprotein B-100	P04114	1738+LSNDxmMGSYAEMK	1491.6	24	3	Gel	m:Oxidized methionine	9.18	H97C60N15O23S3	0.390955	0.298627	0.183941	0.0820026	0.0308934	0.409152	0.312527	0.192502	0.0858193	0.0323312				0.0664041		0.0143581				9.199		9.211				135633		111095
6	2	12	H	MTD000013	Apolipoprotein B-100	P04114	1738+LSNDxmMGSYAExmK	1507.6	24	2	Gel	m:Oxidized methionine	6.97	H97C60N15O24S3	0.390013	0.298052	0.184405	0.0824822	0.0312245	0.408411	0.312112	0.193104	0.0863731	0.0326974	0.00492355	0.00878902	0.0159156	0.0158903	0.00259002	0.0140006	6.992	6.998	7.013	6.96	6.992	6.917	282977	335697	182657	401860	364367	204045							113409
6	1	6	H	MTD000013	Apolipoprotein B-100	P04114	1738+LSNDxmMGSYAExmK	1507.6	24	3	Gel	m:Oxidized methionine	6.97	H97C60N15O24S3	0.390013	0.298052	0.184405	0.0824822	0.0312245	0.408411	0.312112	0.193104	0.0863731	0.0326974	0.00946182	0.0100414	0.0179033	0.0181025	0.00197401	0.0185551	6.992	6.998	7.013	6.96	6.992	6.917	110371	129946	72817.5	150637	138434	78136.6							43563.6
5	2	10	H	MTD000013	Apolipoprotein B-100	P04114	1751+FDHTNSLNIAGLSLDFSSK	2065.01	31	3	Gel	none	17.63	H140C91N24O31S0	0.306742	0.344807	0.211497	0.0925169	0.0320859	0.321007	0.360841	0.221332	0.0968193	0.033578		0.0833383	0.0732191	0.0239137	0.060966	0.0383676		17.716	17.59	17.594	17.597	17.662		90467.7	61896.7	606598	58344.6	84689.2
6	3	18	H	MTD000013	Apolipoprotein B-100	P04114	1770+LDNIYSSDKFYK	1491.72	15	2	Gel	none	10.46	H101C69N15O22S0	0.414816	0.348137	0.162969	0.055042	0.0148492	0.422865	0.354893	0.166132	0.0561101	0.0151373	0.00455336	0.00610034	0.0120953	0.0105405	0.00153816	0.00788198	10.49	10.552	10.539	10.402	10.462	10.415	624377	472600	183096	768217	407642	400339							259399
6	4	24	H	MTD000013	Apolipoprotein B-100	P04114	1770+LDNIYSSDKFYK	1491.72	15	3	Gel	none	10.46	H101C69N15O22S0	0.414816	0.348137	0.162969	0.055042	0.0148492	0.422865	0.354893	0.166132	0.0561101	0.0151373	0.0060623	0.00498302	0.0186031	0.00874658	0.0129918	0.0140891	10.49	10.552	10.539	10.402	10.462	10.415	3.30751e+06	2.8169e+06	1.02148e+06	3.8723e+06	1.99619e+06	1.84661e+06							1.40738e+06
6	2	12	H	MTD000013	Apolipoprotein B-100	P04114	1782+QTVNLQLQPYSLVTTLNSDLK	2374.27	31	2	Gel	none	20.37	H175C105N27O35S0	0.256336	0.33229	0.23204	0.114672	0.0446916	0.274057	0.355262	0.248081	0.1226	0.0477812	0.00560873	0.00644367	0.0162	0.0166571	0.00767525	0.0116305	20.424	20.346	20.304	20.308	20.312	20.348	177337	174901	389142	880902	130109	59901.8							62845.9
6	4	24	H	MTD000013	Apolipoprotein B-100	P04114	1782+QTVNLQLQPYSLVTTLNSDLK	2374.27	31	3	Gel	none	20.37	H175C105N27O35S0	0.256336	0.33229	0.23204	0.114672	0.0446916	0.274057	0.355262	0.248081	0.1226	0.0477812	0.0105472	0.0140098	0.0235984	0.0148794	0.00939992	0.0131442	20.424	20.346	20.304	20.308	20.312	20.348	1.57661e+06	1.37166e+06	2.79042e+06	5.30082e+06	1.2846e+06	612896							544376
6	4	24	H	MTD000013	Apolipoprotein B-100	P04114	1803+YNALDLTNNGK	1221.6	16	2	Gel	none	9.74	H83C52N15O19S0	0.504819	0.327119	0.123954	0.0345404	0.00778352	0.509695	0.330279	0.125151	0.0348741	0.00785871	0.118388	0.094408	0.129412	0.101836	0.123363	0.133797	9.846	9.097	9.839	9.031	9.818	9.799	4.119e+06	65180.5	1.45665e+06	53064.1	2.7477e+06	2.71968e+06							1.67761e+06
4	2	8	H	MTD000013	Apolipoprotein B-100	P04114	1803+YNALDLTNNGK	1221.6	16	3	Gel	none	9.74	H83C52N15O19S0	0.504819	0.327119	0.123954	0.0345404	0.00778352	0.509695	0.330279	0.125151	0.0348741	0.00785871	0.124134		0.130684		0.122508	0.134758	9.846		9.839		9.818	9.799	356513		146093		250100	247167							134895
6	1	6	H	MTD000013	Apolipoprotein B-100	P04114	1829+GAYQNNEIK	1035.5	20	2	Gel	none	3.58	H69C44N13O16S0	0.560379	0.307765	0.101302	0.0246962	0.00489119	0.563681	0.309579	0.101898	0.0248418	0.00492001	0.0290401	0.0340041	0.044101	0.0377768	0.0218368	0.0319748	3.606	3.501	3.543	3.547	3.578	3.363	113787	129204	91398	70897.8	69729.7	46104.4							58494.4
6	4	24	H	MTD000013	Apolipoprotein B-100	P04114	1838+HIYAISSAALSASYK	1580.82	33	2	Gel	none	11.92	H112C72N18O22S0	0.396339	0.350769	0.171268	0.0600008	0.0167289	0.405098	0.358521	0.175054	0.0613269	0.0170986	0.00557386	0.00828299	0.0207416	0.018855	0.00179237	0.0118967	12.029	12.091	11.938	11.801	11.861	11.926	572642	583733	313015	1.12778e+06	493098	430060							226974
6	4	24	H	MTD000013	Apolipoprotein B-100	P04114	1838+HIYAISSAALSASYK	1580.82	33	3	Gel	none	11.92	H112C72N18O22S0	0.396339	0.350769	0.171268	0.0600008	0.0167289	0.405098	0.358521	0.175054	0.0613269	0.0170986	0.0130063	0.00969713	0.0261891	0.0177153	0.0111623	0.017664	12.029	12.091	11.938	11.801	11.861	11.926	1.68112e+06	2.11416e+06	1.19908e+06	4.24682e+06	1.73739e+06	1.47182e+06							645190
6	4	24	H	MTD000013	Apolipoprotein B-100	P04114	1859+VQGVEFSHR	1057.53	20	2	Gel	none	6.09	H71C46N15O14S0	0.546697	0.316071	0.105436	0.0257471	0.00506431	0.550024	0.317994	0.106078	0.0259037	0.00509513	0.0102553	0.0120416	0.021325	0.0195241	0.00422876	0.0159243	6.096	6.187	6.257	6.009	6.096	6.105	808518	520843	164716	729728	381952	289168							430486
6	4	24	H	MTD000013	Apolipoprotein B-100	P04114	1859+VQGVEFSHR	1057.53	20	3	Gel	none	6.09	H71C46N15O14S0	0.546697	0.316071	0.105436	0.0257471	0.00506431	0.550024	0.317994	0.106078	0.0259037	0.00509513	0.0100718	0.022964	0.0274299	0.00606864	0.027781	0.0383944	6.096	6.187	6.257	6.009	6.096	6.105	3.87197e+06	2.13874e+06	662672	3.11787e+06	1.34712e+06	1.01904e+06							2.19006e+06
2	1	2	H	MTD000013	Apolipoprotein B-100	P04114	1898+SVMAPFTMTIDAHTNGNGK	1990.92	31	2	Gel	none	14.32	H134C84N24O28S2	0.300919	0.319249	0.212172	0.105108	0.042302	0.320998	0.340551	0.22633	0.112121	0.0451246		0.146713		0.0280548				14.778		14.264				45039		33716.4
1	3	3	H	MTD000013	Apolipoprotein B-100	P04114	1898+SVMAPFTMTIDAHTNGNGK	1990.92	31	3	Gel	none	14.32	H134C84N24O28S2	0.300919	0.319249	0.212172	0.105108	0.042302	0.320998	0.340551	0.22633	0.112121	0.0451246				0.0341589						14.264						373059
1	1	1	H	MTD000013	Apolipoprotein B-100	P04114	1898+SVxmAPFTMTIDAHTNGNGK	2006.92	31	2	Gel	m:Oxidized methionine	12.4	H134C84N24O29S2	0.300194	0.318591	0.212393	0.105585	0.0426718	0.320459	0.340098	0.226731	0.112712	0.0455524	0.158909						12.98						45414.5												16390
2	3	6	H	MTD000013	Apolipoprotein B-100	P04114	1898+SVxmAPFTMTIDAHTNGNGK	2006.92	31	3	Gel	m:Oxidized methionine	12.4	H134C84N24O29S2	0.300194	0.318591	0.212393	0.105585	0.0426718	0.320459	0.340098	0.226731	0.112712	0.0455524		0.0712326		0.0981751				12.623		12.445				309316		513007
2	4	8	H	MTD000013	Apolipoprotein B-100	P04114	1917+LALWGEHTGQLYSK	1601.82	25	2	Gel	none	12.95	H111C74N19O21S0	0.387324	0.352543	0.175284	0.0621943	0.0174982	0.396302	0.360714	0.179347	0.0636359	0.0179038			0.0862376	0.087472					13.169	13.089					2.02154e+06	7.14e+06
5	4	20	H	MTD000013	Apolipoprotein B-100	P04114	1917+LALWGEHTGQLYSK	1601.82	25	3	Gel	none	12.95	H111C74N19O21S0	0.387324	0.352543	0.175284	0.0621943	0.0174982	0.396302	0.360714	0.179347	0.0636359	0.0179038	0.0376376	0.0301894	0.0199181	0.0160087	0.0418057		13.204	13.239	13.169	13.089	13.148		6.64367e+06	3.64694e+06	2.81749e+06	1.10865e+07	4.58513e+06								3057108
6	4	24	H	MTD000013	Apolipoprotein B-100	P04114	1935+AEPLAFTFSHDYK	1524.72	24	2	Gel	none	13.79	H100C72N16O21S0	0.400962	0.351024	0.169074	0.0583461	0.0160079	0.409393	0.358405	0.172629	0.0595729	0.0163445	0.00726799	0.00749822	0.014568	0.0139319	0.00153048	0.0118827	13.82	13.91	13.784	13.676	13.736	13.772	1.47726e+06	1.10041e+06	788666	2.49212e+06	946272	901669							589284
6	4	24	H	MTD000013	Apolipoprotein B-100	P04114	1935+AEPLAFTFSHDYK	1524.72	24	3	Gel	none	13.79	H100C72N16O21S0	0.400962	0.351024	0.169074	0.0583461	0.0160079	0.409393	0.358405	0.172629	0.0595729	0.0163445	0.00265545	0.0043561	0.00852386	0.0131552	0.00700949	0.00563631	13.82	13.91	13.784	13.676	13.736	13.772	7.19073e+06	5.7862e+06	3.98639e+06	1.33875e+07	4.84974e+06	4.69128e+06							2.94211e+06
2	2	4	H	MTD000013	Apolipoprotein B-100	P04114	1948+GSTSHHLVSR	1079.55	20	2	Gel	none	1.73	H73C44N17O15S0	0.553231	0.312087	0.103454	0.02526	0.00498942	0.556553	0.31396	0.104075	0.0254117	0.00501937	0.0210831			0.0188655			1.759			1.756			99346.3			145957									52037.7
5	4	20	H	MTD000013	Apolipoprotein B-100	P04114	1948+GSTSHHLVSR	1079.55	20	3	Gel	none	1.73	H73C44N17O15S0	0.553231	0.312087	0.103454	0.02526	0.00498942	0.556553	0.31396	0.104075	0.0254117	0.00501937	0.0351334	0.0342499		0.0551213	0.0281111	0.0481623	1.759	1.766		1.756	1.759	1.74	837425	149111		1.69124e+06	65198.2	38053.7							415909
6	3	18	H	MTD000013	Apolipoprotein B-100	P04114	1959+SISAALEHK	954.514	22	2	Gel	none	6.31	H70C41N12O14S0	0.583953	0.298925	0.0917259	0.0208488	0.00384777	0.58662	0.300291	0.0921449	0.0209441	0.00386534	0.0207625	0.0387808	0.0449523	0.0329758	0.0224931	0.0285864	6.292	6.411	6.509	6.149	6.292	6.329	527278	300246	118825	404828	219319	214759							294439
6	4	24	H	MTD000013	Apolipoprotein B-100	P04114	1959+SISAALEHK	954.514	22	3	Gel	none	6.31	H70C41N12O14S0	0.583953	0.298925	0.0917259	0.0208488	0.00384777	0.58662	0.300291	0.0921449	0.0209441	0.00386534	0.0279105	0.0235331	0.0217003	0.0388471	0.0154274	0.0234912	6.292	6.411	6.509	6.149	6.292	6.329	994781	592739	269080	864826	487593	467978							535716
6	3	18	H	MTD000013	Apolipoprotein B-100	P04114	196+KGNVATEISTER	1303.67	24	2	Gel	none	5.93	H93C53N17O21S0	0.492522	0.329322	0.129607	0.0375869	0.00883009	0.497981	0.332971	0.131044	0.0380035	0.00892796	0.0045444	0.00925714	0.0244019	0.0175519	0.0041506	0.0131808	6.04	6.103	6.173	5.925	6.04	6.021	539609	405517	109177	575888	232535	252368							264696
6	4	24	H	MTD000013	Apolipoprotein B-100	P04114	196+KGNVATEISTER	1303.67	24	3	Gel	none	5.93	H93C53N17O21S0	0.492522	0.329322	0.129607	0.0375869	0.00883009	0.497981	0.332971	0.131044	0.0380035	0.00892796	0.0258966	0.025431	0.0325267	0.0365418	0.0156008	0.0254384	6.04	6.103	6.173	5.925	6.04	6.021	1.48595e+06	1.0905e+06	350002	1.53518e+06	692109	702950							675260
6	4	24	H	MTD000013	Apolipoprotein B-100	P04114	1968+VSALLTPAEQTGTWK	1600.85	26	2	Gel	none	13.2	H116C72N18O23S0	0.395137	0.350099	0.171905	0.0607046	0.0170874	0.404089	0.358031	0.1758	0.0620799	0.0174745	0.0170007	0.0181235	0.0334052	0.0341686	0.0160446	0.0210513	13.204	13.211	13.169	13.089	13.148	13.185	1.19904e+07	7.28647e+06	3.79873e+06	1.20871e+07	6.38841e+06	6.54091e+06							4.49688e+06
6	4	24	H	MTD000013	Apolipoprotein B-100	P04114	1968+VSALLTPAEQTGTWK	1600.85	26	3	Gel	none	13.2	H116C72N18O23S0	0.395137	0.350099	0.171905	0.0607046	0.0170874	0.404089	0.358031	0.1758	0.0620799	0.0174745	0.116049	0.107383	0.147256	0.156045	0.124019	0.116647	13.204	13.211	13.169	13.089	13.148	13.185	9.11555e+06	5.44969e+06	3.73357e+06	1.38387e+07	6.05406e+06	5.42558e+06							3556988
6	4	24	H	MTD000013	Apolipoprotein B-100	P04114	197+GNVATEISTER	1175.58	24	2	Gel	none	7.39	H81C47N15O20S0	0.532135	0.315531	0.113737	0.0304646	0.0066528	0.536498	0.318118	0.11467	0.0307144	0.00670734	0.00961803	0.0110998	0.0242373	0.0213086	0.00253236	0.01618	7.468	7.418	7.404	7.38	7.468	7.364	978792	886968	441907	971183	737293	575305							509155
6	1	6	H	MTD000013	Apolipoprotein B-100	P04114	197+GNVATEISTERDLGQCDR	2019.93	39	3	Gel	C:Carbamidomethylation	9.32	H133C79N27O33S1	0.327272	0.330707	0.202323	0.0917701	0.0337004	0.343747	0.347355	0.212508	0.0963898	0.0353969	0.0103731	0.0127071	0.0207622	0.0224551	0.00722973	0.0144446	9.342	9.377	9.363	9.255	9.342	9.295	180004	180727	100469	261567	145583	155922							61202
6	4	24	H	MTD000013	Apolipoprotein B-100	P04114	1983+LKTQFNNNEYSQDLDAYNTK	2405.11	34	3	Gel	none	10.85	H156C104N28O38S0	0.257113	0.330931	0.231277	0.114938	0.0452017	0.262505	0.33787	0.236127	0.117349	0.0461496	0.0124584	0.0154936	0.0232924	0.0196557	0.00777635	0.0175051	10.909	10.916	10.874	10.822	10.854	10.834	848426	720089	382625	1.28766e+06	696543	584771							281551
5	1	5	H	MTD000013	Apolipoprotein B-100	P04114	1983+LKTQFNNNEYSQDLDAYNTK	2405.11	34	4	Gel	none	10.85	H156C104N28O38S0	0.257113	0.330931	0.231277	0.114938	0.0452017	0.262505	0.33787	0.236127	0.117349	0.0461496	0.0575121	0.0410763		0.0508042	0.0152797	0.0274341	10.909	10.916		10.822	10.854	10.834	90427.8	79180.9		127954	64712.1	58675.9							24010.8
6	4	24	H	MTD000013	Apolipoprotein B-100	P04114	1985+TQFNNNEYSQDLDAYNTK	2163.93	33	2	Gel	none	10.8	H133C92N25O36S0	0.298993	0.340714	0.214418	0.0968636	0.0348511	0.314402	0.358274	0.225468	0.101856	0.0366473	0.0135025	0.0160745	0.0255084	0.0246905	0.00975238	0.018712	10.798	10.804	10.818	10.766	10.798	10.722	1.87763e+06	1.60013e+06	543229	2.56238e+06	1.74119e+06	1.62272e+06							675389
6	4	24	H	MTD000013	Apolipoprotein B-100	P04114	1985+TQFNNNEYSQDLDAYNTK	2163.93	33	3	Gel	none	10.8	H133C92N25O36S0	0.298993	0.340714	0.214418	0.0968636	0.0348511	0.314402	0.358274	0.225468	0.101856	0.0366473	0.0125226	0.016611	0.0297419	0.0238433	0.00885064	0.0208998	10.798	10.804	10.818	10.766	10.798	10.722	5.93281e+06	5.04412e+06	1.65701e+06	6.75849e+06	4.65175e+06	4.35648e+06							2.16275e+06
6	2	12	H	MTD000013	Apolipoprotein B-100	P04114	1985+TQFNNNEYSQDLDAYNTKDK	2407.06	35	3	Gel	none	10.01	H150C102N28O40S0	0.261791	0.331131	0.22916	0.11327	0.0444404	0.26719	0.33796	0.233886	0.115606	0.045357	0.0167877	0.0207607	0.0304186	0.0283191	0.0158736	0.0234474	10.014	10.049	10.035	9.983	10.014	9.967	526907	386694	190628	410036	313609	336235							171283
6	4	24	H	MTD000013	Apolipoprotein B-100	P04114	2003+DKIGVELTGR	1086.6	16	2	Gel	none	8.52	H82C46N14O16S0	0.545122	0.314503	0.106986	0.0268338	0.00544976	0.548719	0.316578	0.107692	0.0270109	0.00548572	0.00635776	0.00845722	0.0167464	0.0124308	0.0047611	0.00911277	8.559	8.565	8.608	8.444	8.531	8.512	627669	547327	184270	605228	368969	361074							337712
6	4	24	H	MTD000013	Apolipoprotein B-100	P04114	2003+DKIGVELTGR	1086.6	16	3	Gel	none	8.52	H82C46N14O16S0	0.545122	0.314503	0.106986	0.0268338	0.00544976	0.548719	0.316578	0.107692	0.0270109	0.00548572	0.0229706	0.0209228	0.0234798	0.0179933	0.0140742	0.0200394	8.559	8.565	8.608	8.444	8.531	8.512	1.33451e+06	1.12035e+06	442447	1.53277e+06	916160	823724							679261
6	4	24	H	MTD000013	Apolipoprotein B-100	P04114	2013+TLADLTLLDSPIK	1398.8	17	2	Gel	none	18.39	H110C63N14O21S0	0.445082	0.342939	0.149486	0.0473201	0.0120152	0.45194	0.348222	0.151789	0.0480491	0.0122003	0.00330543	0.00429346	0.0122924	0.0106243	0.00410885	0.00618359	18.269	18.219	18.15	18.153	18.129	18.222	1.0341e+07	7.56648e+06	8.87655e+06	1.25274e+07	9.60655e+06	5.79307e+06							4663240
6	4	24	H	MTD000013	Apolipoprotein B-100	P04114	2013+TLADLTLLDSPIK	1398.8	17	3	Gel	none	18.39	H110C63N14O21S0	0.445082	0.342939	0.149486	0.0473201	0.0120152	0.45194	0.348222	0.151789	0.0480491	0.0122003	0.00912383	0.0107215	0.0205653	0.0195963	0.00969489	0.0128875	18.269	18.219	18.15	18.153	18.129	18.222	1.00155e+06	783348	944397	1.20501e+06	990670	682566							440173
6	3	18	H	MTD000013	Apolipoprotein B-100	P04114	2044+DAVEKPQEFTIVAFVK	1819.97	29	2	Gel	none	16.95	H133C85N19O25S0	0.338871	0.351185	0.197504	0.0789636	0.0249714	0.350608	0.363349	0.204345	0.0816985	0.0258363	0.00625573	0.00841663	0.0165321	0.0150006	0.00294543	0.0152523	17.01	17.016	16.919	16.866	16.898	16.962	519282	356667	296964	838399	296430	153477							191031
6	4	24	H	MTD000013	Apolipoprotein B-100	P04114	2044+DAVEKPQEFTIVAFVK	1819.97	29	3	Gel	none	16.95	H133C85N19O25S0	0.338871	0.351185	0.197504	0.0789636	0.0249714	0.350608	0.363349	0.204345	0.0816985	0.0258363	0.00683626	0.0120445	0.0141155	0.0169154	0.0103186	0.020557	17.01	17.016	16.919	16.866	16.898	16.962	5.15382e+06	3.76073e+06	3.23703e+06	8.37503e+06	3.21341e+06	1.54085e+06							1.91232e+06
3	2	6	H	MTD000013	Apolipoprotein B-100	P04114	2044+DAVEKPQEFTIVAFVK	1819.97	29	4	Gel	none	16.95	H133C85N19O25S0	0.338871	0.351185	0.197504	0.0789636	0.0249714	0.350608	0.363349	0.204345	0.0816985	0.0258363			0.0308556	0.0421912	0.0224435				16.919	16.866	16.898				125414	279455	121249
6	4	24	H	MTD000013	Apolipoprotein B-100	P04114	2086+QTIIVVLENVQR	1410.82	22	2	Gel	none	16.22	H110C62N18O19S0	0.445599	0.344625	0.148847	0.0464119	0.0115617	0.452163	0.349702	0.151039	0.0470956	0.011732	0.000818014	0.00499239	0.0103652	0.00891765	0.00365845	0.00998783	16.282	16.289	16.219	16.195	16.198	16.263	2.92657e+06	1.69841e+06	2.54633e+06	4.47833e+06	2.33092e+06	1.01322e+06							1.32118e+06
6	4	24	H	MTD000013	Apolipoprotein B-100	P04114	2101+HINIDQFVR	1140.6	17	2	Gel	none	12.13	H80C51N16O14S0	0.514932	0.328689	0.117994	0.030683	0.00638412	0.518929	0.33124	0.11891	0.0309212	0.00643368	0.00464566	0.00670953	0.0112606	0.00506328	0.00675491	0.00866758	12.253	12.343	12.189	11.997	12.113	12.177	1.20953e+06	999894	380697	2.58539e+06	529216	644433							621896
6	4	24	H	MTD000013	Apolipoprotein B-100	P04114	2101+HINIDQFVR	1140.6	17	3	Gel	none	12.13	H80C51N16O14S0	0.514932	0.328689	0.117994	0.030683	0.00638412	0.518929	0.33124	0.11891	0.0309212	0.00643368	0.0110055	0.0243685	0.0210158	0.00531974	0.0131534	0.025099	12.253	12.343	12.189	11.997	12.113	12.177	1.69583e+06	1.37499e+06	686897	3.48667e+06	871436	895022							885895
6	4	24	H	MTD000013	Apolipoprotein B-100	P04114	2118+LPQQANDYLNSFNWER	1993.93	34	2	Gel	none	16.31	H127C89N25O28S0	0.315304	0.347646	0.207949	0.0884105	0.0297298	0.328678	0.362392	0.216769	0.0921605	0.0309909	0.0087276	0.0116266	0.0201519	0.0188893	0.00335046	0.0147697	16.366	16.373	16.331	16.307	16.31	16.291	1.98891e+06	1.29417e+06	1.64361e+06	3.14534e+06	1.42252e+06	754982							728152
6	4	24	H	MTD000013	Apolipoprotein B-100	P04114	2118+LPQQANDYLNSFNWER	1993.93	34	3	Gel	none	16.31	H127C89N25O28S0	0.315304	0.347646	0.207949	0.0884105	0.0297298	0.328678	0.362392	0.216769	0.0921605	0.0309909	0.00605099	0.00744381	0.0163673	0.0172842	0.00365335	0.0237734	16.366	16.373	16.331	16.307	16.31	16.291	5.04623e+06	3.71726e+06	4.94629e+06	8.71685e+06	4.17468e+06	2.15551e+06							1.86108e+06
1	1	1	H	MTD000013	Apolipoprotein B-100	P04114	2149+YRITENDIQIALDDAK	1876.95	32	2	Gel	none	14.7	H132C81N22O29S0	0.346885	0.348472	0.193846	0.0775151	0.0247065	0.358828	0.360469	0.20052	0.0801838	0.0255571				0.195494						14.656						47574.8
3	1	3	H	MTD000013	Apolipoprotein B-100	P04114	2149+YRITENDIQIALDDAK	1876.95	32	3	Gel	none	14.7	H132C81N22O29S0	0.346885	0.348472	0.193846	0.0775151	0.0247065	0.358828	0.360469	0.20052	0.0801838	0.0255571			0.032126	0.0378414	0.031747				14.708	14.656	14.687				95381.1	146938	48105.4
6	4	24	H	MTD000013	Apolipoprotein B-100	P04114	2151+ITENDIQIALDDAK	1557.79	28	2	Gel	none	14.62	H111C66N17O26S0	0.420813	0.343622	0.160933	0.0550434	0.0151626	0.429221	0.350487	0.164149	0.0561431	0.0154656	0.00823811	0.0104139	0.0235227	0.0217471	0.0044184	0.013781	14.659	14.666	14.624	14.6	14.603	14.584	1.23441e+07	8.67628e+06	5.64269e+06	1.17583e+07	8.52063e+06	6.07989e+06							5.12964e+06
6	4	24	H	MTD000013	Apolipoprotein B-100	P04114	2151+ITENDIQIALDDAK	1557.79	28	3	Gel	none	14.62	H111C66N17O26S0	0.420813	0.343622	0.160933	0.0550434	0.0151626	0.429221	0.350487	0.164149	0.0561431	0.0154656	0.00833769	0.00982251	0.0249324	0.0210554	0.0159743	0.0110106	14.659	14.666	14.624	14.6	14.603	14.584	6.33803e+06	4.98151e+06	3.26226e+06	6.34869e+06	4.92497e+06	3.44702e+06							2.63517e+06
5	2	10	H	MTD000013	Apolipoprotein B-100	P04114	2171+LSQLQTYMIQFDQYIK	2018.02	27	2	Gel	none	20.76	H143C93N21O27S1	0.290677	0.331991	0.217082	0.10348	0.0394768	0.308172	0.351973	0.230147	0.109708	0.0418528	0.0136313	0.0129977	0.0159384	0.01421		0.0108588	20.843	20.794	20.724	20.756		20.74	63340.9	63369	76069.8	618245		38777.2							22394.4
6	3	18	H	MTD000013	Apolipoprotein B-100	P04114	2171+LSQLQTYMIQFDQYIK	2018.02	27	3	Gel	none	20.76	H143C93N21O27S1	0.290677	0.331991	0.217082	0.10348	0.0394768	0.308172	0.351973	0.230147	0.109708	0.0418528	0.017354	0.0149498	0.0192249	0.0187543	0.0249067	0.0194108	20.843	20.794	20.724	20.756	20.76	20.74	263065	243257	298828	1.77162e+06	102697	173326							88894.4
6	1	6	H	MTD000013	Apolipoprotein B-100	P04114	2171+LSQLQTYxmIQFDQYIK	2034.01	27	2	Gel	m:Oxidized methionine	17.71	H143C93N21O28S1	0.289976	0.331299	0.217274	0.103988	0.0398628	0.307655	0.351497	0.230521	0.110328	0.0422931	0.0122659	0.0104529	0.0147366	0.0157904	0.00411762	0.0126832	17.765	17.744	17.674	17.65	17.681	17.69	83246.9	89668.3	102188	202385	198819	44048.6							28470
6	4	24	H	MTD000013	Apolipoprotein B-100	P04114	2171+LSQLQTYxmIQFDQYIK	2034.01	27	3	Gel	m:Oxidized methionine	17.71	H143C93N21O28S1	0.289976	0.331299	0.217274	0.103988	0.0398628	0.307655	0.351497	0.230521	0.110328	0.0422931	0.00632998	0.00909095	0.0139606	0.0125389	0.00262476	0.0111607	17.765	17.744	17.674	17.65	17.681	17.69	379735	415447	511846	861060	1.01297e+06	221985							137073
6	4	24	H	MTD000013	Apolipoprotein B-100	P04114	2196+IAIANIIDEIIEK	1453.84	26	2	Gel	none	23.03	H115C66N15O21S0	0.42878	0.346458	0.156621	0.051159	0.0133599	0.436187	0.352443	0.159327	0.0520428	0.0135907	0.00864872	0.0121931	0.0208093	0.0156647	0.00622636	0.0130121	23.054	23.032	23.019	22.994	22.998	23.063	928069	1.2803e+06	492596	9.94061e+06	851716	947140							391098
6	4	24	H	MTD000013	Apolipoprotein B-100	P04114	2196+IAIANIIDEIIEK	1453.84	26	3	Gel	none	23.03	H115C66N15O21S0	0.42878	0.346458	0.156621	0.051159	0.0133599	0.436187	0.352443	0.159327	0.0520428	0.0135907	0.0353062	0.0240731	0.0455788	0.0272849	0.0207804	0.0300983	23.054	23.032	23.019	22.994	22.998	23.063	250051	388420	164640	2.2855e+06	268585	295979							98456.2
6	4	24	H	MTD000013	Apolipoprotein B-100	P04114	220+TGISPLALIK	1011.63	15	2	Gel	none	16.63	H85C47N11O13S0	0.548831	0.316306	0.10413	0.0249985	0.00482106	0.551997	0.31813	0.104731	0.0251427	0.00484886	0.004372	0.00541506	0.0125852	0.011273	0.00483766	0.00475755	16.674	16.652	16.583	16.53	16.562	16.655	1.46503e+07	1.22508e+07	1.41225e+07	1.5702e+07	1.27502e+07	1.17976e+07							8082085
6	2	12	H	MTD000013	Apolipoprotein B-100	P04114	220+TGISPLALIK	1011.63	15	3	Gel	none	16.63	H85C47N11O13S0	0.548831	0.316306	0.10413	0.0249985	0.00482106	0.551997	0.31813	0.104731	0.0251427	0.00484886	0.217152	0.147881	0.040899	0.0400012	0.0335365	0.0812776	16.674	16.652	16.583	16.53	16.562	16.655	193764	151337	134087	140591	123229	126442							75249.4
4	1	4	H	MTD000013	Apolipoprotein B-100	P04114	2211+SLDEHYHIR	1168.56	20	2	Gel	none	6.37	H76C51N16O16S0	0.512773	0.327371	0.119635	0.0319063	0.0068433	0.517072	0.330116	0.120638	0.0321738	0.00690068	0.0272246	0.0311996		0.00892515		0.0291354	6.572	6.691		6.345		6.525	57778.6	43988.4		152071		31329.8							30137.1
5	3	15	H	MTD000013	Apolipoprotein B-100	P04114	2211+SLDEHYHIR	1168.56	20	3	Gel	none	6.37	H76C51N16O16S0	0.512773	0.327371	0.119635	0.0319063	0.0068433	0.517072	0.330116	0.120638	0.0321738	0.00690068	0.044891	0.0435001	0.0730016	0.029516	0.058082		6.572	6.691	6.705	6.345	6.516		271962	200748	54287.8	631283	111385								130976
6	3	18	H	MTD000013	Apolipoprotein B-100	P04114	2211+SLDEHYHIR	1168.56	20	4	Gel	none	6.37	H76C51N16O16S0	0.512773	0.327371	0.119635	0.0319063	0.0068433	0.517072	0.330116	0.120638	0.0321738	0.00690068	0.0126414	0.0128624	0.00842385	0.0378451	0.00630761	0.013411	6.572	6.691	6.705	6.345	6.516	6.525	311227	257861	69589	777103	123800	172243							155664
6	4	24	H	MTD000013	Apolipoprotein B-100	P04114	2241+SGSSTASWIQNVDTK	1579.75	27	2	Gel	none	11.43	H105C66N19O26S0	0.418138	0.34411	0.162095	0.0557179	0.0154169	0.426645	0.351111	0.165393	0.0568514	0.0157305	0.00351886	0.00604282	0.0224785	0.015697	0.00145652	0.0077936	11.469	11.476	11.462	11.41	11.441	11.422	4.60549e+06	3.93978e+06	1.60551e+06	5.73551e+06	2.97075e+06	3.56653e+06							1939922
6	4	24	H	MTD000013	Apolipoprotein B-100	P04114	2241+SGSSTASWIQNVDTK	1579.75	27	3	Gel	none	11.43	H105C66N19O26S0	0.418138	0.34411	0.162095	0.0557179	0.0154169	0.426645	0.351111	0.165393	0.0568514	0.0157305	0.0188217	0.019587	0.0253235	0.0219795	0.012526	0.0211798	11.469	11.476	11.462	11.41	11.441	11.422	1.50104e+06	1.41782e+06	657095	1.92027e+06	1.06598e+06	1.21941e+06							596114
6	3	18	H	MTD000013	Apolipoprotein B-100	P04114	2287+QHIEAIDVR	1079.57	23	2	Gel	none	7.57	H77C46N15O15S0	0.544869	0.315726	0.10661	0.0264438	0.00529649	0.548352	0.317744	0.107291	0.0266128	0.00533034	0.00842633	0.0103463	0.021475	0.0189295	0.00514669	0.0113116	7.608	7.698	7.74	7.464	7.607	7.616	437411	336254	85366.5	533579	182235	249014							233837
6	4	24	H	MTD000013	Apolipoprotein B-100	P04114	2287+QHIEAIDVR	1079.57	23	3	Gel	none	7.57	H77C46N15O15S0	0.544869	0.315726	0.10661	0.0264438	0.00529649	0.548352	0.317744	0.107291	0.0266128	0.00533034	0.00917683	0.020016	0.0240852	0.0125177	0.0151468	0.0264945	7.608	7.698	7.74	7.464	7.607	7.616	1.98273e+06	1.36809e+06	385509	2.25813e+06	808033	987867							1.09701e+06
6	4	24	H	MTD000013	Apolipoprotein B-100	P04114	2296+VLLDQLGTTISFER	1590.86	22	2	Gel	none	17.52	H118C71N18O23S0	0.399367	0.34957	0.170003	0.0595351	0.0166334	0.408152	0.35726	0.173743	0.0608448	0.0169993	0.00392616	0.0062865	0.0137896	0.0172994	0.00298879	0.0107391	17.569	17.548	17.478	17.454	17.457	17.55	2.49785e+06	3.28635e+06	3.59313e+06	7.22336e+06	2.47166e+06	1.06687e+06							1.003e+06
6	4	24	H	MTD000013	Apolipoprotein B-100	P04114	2296+VLLDQLGTTISFER	1590.86	22	3	Gel	none	17.52	H118C71N18O23S0	0.399367	0.34957	0.170003	0.0595351	0.0166334	0.408152	0.35726	0.173743	0.0608448	0.0169993	0.0126238	0.00631867	0.0132463	0.010128	0.0150658	0.0137036	17.569	17.548	17.478	17.454	17.457	17.55	1.70611e+06	2.48634e+06	2.85064e+06	5.16869e+06	1.82226e+06	892923							668549
6	4	24	H	MTD000013	Apolipoprotein B-100	P04114	230+GMTRPLSTLISSSQSCQYTLDAK	2543.24	42	3	Gel	C:Carbamidomethylation	14.37	H178C106N30O38S2	0.224256	0.299587	0.236302	0.1373	0.0643845	0.233156	0.311476	0.24568	0.142749	0.0669396	0.00500166	0.00883153	0.0156968	0.0167743	0.00674401	0.0117105	14.463	14.498	14.4	14.32	14.351	14.388	969926	778301	907508	4.0253e+06	148253	485820							298933
5	2	10	H	MTD000013	Apolipoprotein B-100	P04114	230+GMTRPLSTLISSSQSCQYTLDAK	2543.24	42	4	Gel	C:Carbamidomethylation	14.37	H178C106N30O38S2	0.224256	0.299587	0.236302	0.1373	0.0643845	0.233156	0.311476	0.24568	0.142749	0.0669396	0.0288241	0.0268261	0.0205866	0.0191396		0.0296838	14.463	14.498	14.4	14.32		14.388	276553	231974	258922	1.05861e+06		149105							76648.4
6	4	24	H	MTD000013	Apolipoprotein B-100	P04114	230+GMTRxpLSTLISSSQSCQYTLDAK	2559.23	42	3	Gel	C:Carbamidomethylation p:Hydroxylation	13.27	H178C106N30O39S2	0.223716	0.298948	0.236301	0.137668	0.0647622	0.232699	0.310952	0.24579	0.143196	0.0673628	0.00875561	0.0096697	0.0176974	0.0172078	0.00507125	0.0122231	13.344	13.35	13.253	13.173	13.232	13.241	929322	933399	968286	2.35342e+06	1.89163e+06	569289							284915
6	2	12	H	MTD000013	Apolipoprotein B-100	P04114	230+GMTRxpLSTLISSSQSCQYTLDAK	2559.23	42	4	Gel	C:Carbamidomethylation p:Hydroxylation	13.27	H178C106N30O39S2	0.223716	0.298948	0.236301	0.137668	0.0647622	0.232699	0.310952	0.24579	0.143196	0.0673628	0.0294325	0.0235108	0.02185	0.0182268	0.00623273	0.0260087	13.344	13.35	13.253	13.173	13.232	13.241	227337	236379	234281	571445	462603	148980							65911.4
6	4	24	H	MTD000013	Apolipoprotein B-100	P04114	2348+YEVDQQIQVLMDK	1607.79	24	2	Gel	none	15.28	H113C70N17O24S1	0.384073	0.333462	0.179276	0.0717289	0.0232083	0.396549	0.344293	0.185099	0.0740588	0.0239622	0.0068995	0.00886227	0.017315	0.0157695	0.0340135	0.0115583	15.359	15.365	15.324	15.299	15.303	15.284	2.55741e+06	2.50496e+06	2.10651e+06	4.52166e+06	227967	1.3056e+06							983696
6	4	24	H	MTD000013	Apolipoprotein B-100	P04114	2348+YEVDQQIQVLMDK	1607.79	24	3	Gel	none	15.28	H113C70N17O24S1	0.384073	0.333462	0.179276	0.0717289	0.0232083	0.396549	0.344293	0.185099	0.0740588	0.0239622	0.0150017	0.0158846	0.0248496	0.0185755	0.0618879	0.0221037	15.359	15.365	15.324	15.299	15.303	15.284	1.29158e+06	1.28407e+06	1.1009e+06	2.08286e+06	156626	734423							479795
6	4	24	H	MTD000013	Apolipoprotein B-100	P04114	2348+YEVDQQIQVLxmDK	1623.78	24	2	Gel	m:Oxidized methionine	12.39	H113C70N17O25S1	0.383148	0.3328	0.179751	0.0723027	0.0235446	0.395813	0.343801	0.185693	0.0746927	0.0243229	0.00383682	0.00466719	0.0163586	0.0134344	0.00318986	0.00896203	12.421	12.427	12.385	12.361	12.393	12.373	805322	729207	346332	1.22433e+06	2.83707e+06	554909							313570
6	4	24	H	MTD000013	Apolipoprotein B-100	P04114	2348+YEVDQQIQVLxmDK	1623.78	24	3	Gel	m:Oxidized methionine	12.39	H113C70N17O25S1	0.383148	0.3328	0.179751	0.0723027	0.0235446	0.395813	0.343801	0.185693	0.0746927	0.0243229	0.0100071	0.011021	0.0214911	0.0199749	0.0168992	0.0126586	12.421	12.427	12.385	12.361	12.393	12.373	621834	563411	271262	930693	1.75131e+06	397123							241032
6	3	18	H	MTD000013	Apolipoprotein B-100	P04114	2361+LVELAHQYK	1099.6	18	2	Gel	none	7.51	H81C51N13O14S0	0.520531	0.326623	0.115719	0.0297503	0.00612674	0.5244	0.32905	0.116579	0.0299714	0.00617228	0.011595	0.0122276	0.0318804	0.0216135	0.0172367	0.0131957	7.58	7.642	7.684	7.436	7.524	7.56	407824	360071	89501.5	539986	186916	224971							206036
6	4	24	H	MTD000013	Apolipoprotein B-100	P04114	2361+LVELAHQYK	1099.6	18	3	Gel	none	7.51	H81C51N13O14S0	0.520531	0.326623	0.115719	0.0297503	0.00612674	0.5244	0.32905	0.116579	0.0299714	0.00617228	0.00834509	0.0053362	0.0260989	0.0108038	0.00973231	0.0129924	7.58	7.642	7.684	7.436	7.524	7.56	3.57048e+06	3.31044e+06	813336	5.56692e+06	1.637e+06	1.95061e+06							1918703
6	4	24	H	MTD000013	Apolipoprotein B-100	P04114	2377+LSNVLQQVK	1027.6	15	2	Gel	none	9.95	H81C45N13O14S0	0.555911	0.312066	0.101937	0.0244489	0.00473242	0.559062	0.313835	0.102515	0.0245875	0.00475925	0.00370353	0.0033084	0.0127042	0.0052705	0.00926095	0.00120212	9.958	9.965	9.979	9.871	9.93	9.939	4731925	4.85382e+06	1.5811e+06	7.82505e+06	2.78729e+06	3.82098e+06							2.67004e+06
6	2	12	H	MTD000013	Apolipoprotein B-100	P04114	2377+LSNVLQQVK	1027.6	15	3	Gel	none	9.95	H81C45N13O14S0	0.555911	0.312066	0.101937	0.0244489	0.00473242	0.559062	0.313835	0.102515	0.0245875	0.00475925	0.0219609	0.0226733	0.0222846	0.0219068	0.00722629	0.0170159	9.958	9.965	9.979	9.871	9.93	9.939	172225	183771	69804.8	278289	111668	150777							90762.1
2	4	8	H	MTD000013	Apolipoprotein B-100	P04114	2429+SFDYHQFVDETNDK	1743.74	23	2	Gel	none	12.06	H105C77N19O28S0	0.368864	0.348547	0.184022	0.0701551	0.0213807	0.37965	0.35874	0.189404	0.0722066	0.0220059				0.106484	0.175242					12.053	12.085					887542	512842
2	4	8	H	MTD000013	Apolipoprotein B-100	P04114	2429+SFDYHQFVDETNDK	1743.74	23	3	Gel	none	12.06	H105C77N19O28S0	0.368864	0.348547	0.184022	0.0701551	0.0213807	0.37965	0.35874	0.189404	0.0722066	0.0220059				0.0633643	0.0797837					12.053	12.085					4.27502e+06	1.91192e+06
5	2	10	H	MTD000013	Apolipoprotein B-100	P04114	2429+SFDYHQFVDETNDKIR	2012.92	28	3	Gel	none	12.93	H128C89N24O30S0	0.314887	0.346315	0.208004	0.0891386	0.0302947	0.328573	0.361368	0.217045	0.0930131	0.0316114	0.0537827	0.0565283	0.0721354	0.00826444	0.049959		13.008	13.043	12.945	12.893	12.924		228052	183430	97628.5	879829	128426								95825.2
5	4	20	H	MTD000013	Apolipoprotein B-100	P04114	2429+SFDYHQFVDETNDKIR	2012.92	28	4	Gel	none	12.93	H128C89N24O30S0	0.314887	0.346315	0.208004	0.0891386	0.0302947	0.328573	0.361368	0.217045	0.0930131	0.0316114	0.00787735	0.0115218	0.0151203	0.0225962	0.00673175		13.008	13.043	12.945	12.893	12.924		400394	328910	141899	2.09035e+06	238719								139351
5	4	20	H	MTD000013	Apolipoprotein B-100	P04114	2450+LNGEIQALELPQK	1451.8	30	2	Gel	none	13.2	H109C64N17O21S0	0.435496	0.34507	0.153668	0.0495506	0.0127916	0.442674	0.350757	0.156201	0.0503673	0.0130024	0.0828893	0.117359	0.0220788		0.0731495	0.0155968	13.232	13.211	13.197		13.176	13.185	1.11573e+06	824212	524559		731295	1.04913e+06							430183
6	4	24	H	MTD000013	Apolipoprotein B-100	P04114	2450+LNGEIQALELPQK	1451.8	30	3	Gel	none	13.2	H109C64N17O21S0	0.435496	0.34507	0.153668	0.0495506	0.0127916	0.442674	0.350757	0.156201	0.0503673	0.0130024	0.0844519	0.121251	0.029843	0.101847	0.0751314	0.0212977	13.232	13.211	13.197	13.117	13.176	13.185	638060	513381	356585	784556	496015	691327							249547
4	1	4	H	MTD000013	Apolipoprotein B-100	P04114	2450+LNGEIQALELPQKAEALK	1964.09	43	2	Gel	none	14.22	H149C87N23O28S0	0.323545	0.348342	0.204285	0.0853529	0.028252	0.336492	0.362281	0.212459	0.0887683	0.0293825	0.00819239		0.0302263	0.0261968	0.00844118		14.323		14.26	14.18	14.211		58337.2		37950.7	77123.6	38954.8								20963.3
6	4	24	H	MTD000013	Apolipoprotein B-100	P04114	2450+LNGEIQALELPQKAEALK	1964.09	43	3	Gel	none	14.22	H149C87N23O28S0	0.323545	0.348342	0.204285	0.0853529	0.028252	0.336492	0.362281	0.212459	0.0887683	0.0293825	0.014226	0.0227022	0.0777135	0.0298602	0.00850708	0.0209633	14.323	14.33	14.26	14.18	14.211	14.276	1.22683e+06	715201	713048	1.59634e+06	901651	676360							436081
3	1	3	H	MTD000013	Apolipoprotein B-100	P04114	2450+LNGEIQALELPQKAEALK	1964.09	43	4	Gel	none	14.22	H149C87N23O28S0	0.323545	0.348342	0.204285	0.0853529	0.028252	0.336492	0.362281	0.212459	0.0887683	0.0293825			0.0317826	0.0375869	0.0262609				14.26	14.18	14.211				35076.6	57666	34630.4
6	4	24	H	MTD000013	Apolipoprotein B-100	P04114	2475+ATVAVYLESLQDTK	1536.8	24	2	Gel	none	15.83	H112C68N16O24S0	0.415132	0.346369	0.163112	0.0557235	0.0152625	0.423459	0.353316	0.166384	0.0568413	0.0155687	0.00458043	0.0042298	0.0208656	0.014542	0.00333194	0.00835963	15.89	15.897	15.855	15.803	15.834	15.843	2.41433e+06	2.29832e+06	1.56062e+06	4.50727e+06	1.35111e+06	950147							1.00389e+06
6	4	24	H	MTD000013	Apolipoprotein B-100	P04114	2475+ATVAVYLESLQDTK	1536.8	24	3	Gel	none	15.83	H112C68N16O24S0	0.415132	0.346369	0.163112	0.0557235	0.0152625	0.423459	0.353316	0.166384	0.0568413	0.0155687	0.00519071	0.00499532	0.0266436	0.0127923	0.01122	0.0174078	15.89	15.897	15.855	15.803	15.834	15.843	2.24723e+06	2.37745e+06	1.67904e+06	4.33219e+06	1.46336e+06	1.0857e+06							950683
6	2	12	H	MTD000013	Apolipoprotein B-100	P04114	2512+FRETLEDTR	1165.57	18	2	Gel	none	6.54	H79C49N15O18S0	0.523279	0.321261	0.116268	0.0310224	0.0067046	0.527589	0.323907	0.117225	0.0312779	0.00675982	0.0533875	0.0548704	0.0404058	0.130678	0.0312494	0.0560409	6.488	6.551	6.593	6.401	6.488	6.497	347581	253716	99774.5	390397	228017	167185							163278
6	4	24	H	MTD000013	Apolipoprotein B-100	P04114	2512+FRETLEDTR	1165.57	18	3	Gel	none	6.54	H79C49N15O18S0	0.523279	0.321261	0.116268	0.0310224	0.0067046	0.527589	0.323907	0.117225	0.0312779	0.00675982	0.0685782	0.0674482	0.0414495	0.150182	0.0417284	0.0645442	6.488	6.551	6.593	6.401	6.488	6.497	1.30491e+06	953848	398783	1.35623e+06	801717	607245							575589
6	2	12	H	MTD000013	Apolipoprotein B-100	P04114	2512+FRETLEDTRDR	1436.7	23	4	Gel	none	5.82	H96C59N20O22S0	0.454833	0.339575	0.145532	0.0455649	0.0114891	0.461523	0.344569	0.147673	0.0462351	0.0116581	0.0103755	0.00701463	0.0097889	0.0177557	0.0111334	0.00922902	5.901	6.019	6.229	5.701	5.956	5.909	236451	217301	58373.5	376181	94687.8	123688							110382
5	1	5	H	MTD000013	Apolipoprotein B-100	P04114	2521+DRxmYQxmDIQQELQR	1884.85	35	3	Gel	m:Oxidized methionine	9.6	H124C76N24O28S2	0.329007	0.31953	0.202144	0.0956252	0.0369295	0.347675	0.33766	0.213614	0.101051	0.0390249	0.0599349	0.0489291		0.0230967	0.00519605	0.039735	9.65	9.685		9.591	9.65	9.575	38386.1	42120.7		64060.6	169206	31052.9							14434
5	4	20	H	MTD000013	Apolipoprotein B-100	P04114	2523+MYQMDIQQELQR	1581.73	29	2	Gel	none	13.1	H107C66N19O22S2	0.38035	0.318656	0.183375	0.0788054	0.0277307	0.395709	0.331524	0.19078	0.0819877	0.0288505	0.00769171	0.00901046	0.0187757	0.0169068		0.0107184	13.148	13.155	13.113	13.061		13.073	600677	558358	281054	920899		456419							230293
5	4	20	H	MTD000013	Apolipoprotein B-100	P04114	2523+MYQMDIQQELQR	1581.73	29	3	Gel	none	13.1	H107C66N19O22S2	0.38035	0.318656	0.183375	0.0788054	0.0277307	0.395709	0.331524	0.19078	0.0819877	0.0288505	0.0109873	0.0144639	0.015326	0.0192085		0.0189519	13.148	13.155	13.113	13.061		13.073	672156	618604	309954	995761		503110							256785
6	2	12	H	MTD000013	Apolipoprotein B-100	P04114	2523+MYQxmDIQQELQR	1597.72	29	2	Gel	m:Oxidized methionine	11.04	H107C66N19O23S2	0.379433	0.318029	0.183827	0.0793334	0.0280671	0.394987	0.331066	0.191362	0.0825854	0.0292176	0.00746343	0.00894613	0.0230495	0.0151298	0.00135027	0.0135077	10.546	10.552	12.106	10.486	10.518	10.471	250354	243522	85030	435251	274304	172223							96360.1
6	2	12	H	MTD000013	Apolipoprotein B-100	P04114	2523+MYQxmDIQQELQR	1597.72	29	3	Gel	m:Oxidized methionine	11.04	H107C66N19O23S2	0.379433	0.318029	0.183827	0.0793334	0.0280671	0.394987	0.331066	0.191362	0.0825854	0.0292176	0.00928436	0.0138118	0.0247255	0.0196345	0.00272417	0.01708	10.546	10.552	12.106	10.486	10.518	10.471	309192	316892	103347	513255	345093	212020							118361
6	4	24	H	MTD000013	Apolipoprotein B-100	P04114	2523+xmYQxmDIQQELQR	1613.72	29	2	Gel	m:Oxidized methionine	9.65	H107C66N19O24S2	0.378519	0.317403	0.184275	0.079859	0.0284038	0.394267	0.330609	0.191942	0.0831816	0.0295856	0.00795767	0.00865243	0.0176429	0.0133235	0.000857822	0.0111721	9.678	9.685	9.671	9.619	9.65	9.603	343029	302011	114065	481143	1.85617e+06	225968							130707
6	4	24	H	MTD000013	Apolipoprotein B-100	P04114	2523+xmYQxmDIQQELQR	1613.72	29	3	Gel	m:Oxidized methionine	9.65	H107C66N19O24S2	0.378519	0.317403	0.184275	0.079859	0.0284038	0.394267	0.330609	0.191942	0.0831816	0.0295856	0.00598548	0.0111771	0.022902	0.019202	0.00845601	0.012893	9.678	9.685	9.671	9.619	9.65	9.603	477983	444589	185279	639999	2.4405e+06	311333							183594
6	1	6	H	MTD000013	Apolipoprotein B-100	P04114	255+HVAEAICK	926.465	19	2	Gel	C:Carbamidomethylation	2.39	H66C39N12O12S1	0.569728	0.28287	0.108535	0.030443	0.00687875	0.574568	0.285273	0.109457	0.0307016	0.00693719	0.00744602	0.014497	0.0216943	0.0174099	0.00274084	0.0108454	2.347	2.297	2.284	2.315	2.291	2.244	168153	88413.3	46251.1	101800	64712.7	45809.6							94491.4
6	1	6	H	MTD000013	Apolipoprotein B-100	P04114	255+HVAEAICK	926.465	19	3	Gel	C:Carbamidomethylation	2.39	H66C39N12O12S1	0.569728	0.28287	0.108535	0.030443	0.00687875	0.574568	0.285273	0.109457	0.0307016	0.00693719	0.0272528	0.0457451	0.0354874	0.0300012	0.0178126	0.0330408	2.347	2.297	2.284	2.315	2.291	2.244	161970	97367.8	63725.8	119524	83785.8	57425.5							86489
6	4	24	H	MTD000013	Apolipoprotein B-100	P04114	2560+NLTDFAEQYSIQDWAK	1927.89	31	2	Gel	none	17.6	H125C87N21O29S0	0.326354	0.347874	0.202989	0.0846249	0.028004	0.339301	0.361675	0.211042	0.0879822	0.0291149	0.00525757	0.00907627	0.0188503	0.0189621	0.00245868	0.0979713	17.681	17.66	17.59	17.594	17.597	17.606	1.08345e+06	744075	1.31335e+06	2.18948e+06	1.49034e+06	318381							392931
6	4	24	H	MTD000013	Apolipoprotein B-100	P04114	2560+NLTDFAEQYSIQDWAK	1927.89	31	3	Gel	none	17.6	H125C87N21O29S0	0.326354	0.347874	0.202989	0.0846249	0.028004	0.339301	0.361675	0.211042	0.0879822	0.0291149	0.0123286	0.0146153	0.0278498	0.0185779	0.0139678	0.0170831	17.681	17.66	17.59	17.594	17.597	17.606	1.55382e+06	1.13603e+06	1.94197e+06	3.22002e+06	2.2764e+06	721187							548359
5	4	20	H	MTD000013	Apolipoprotein B-100	P04114	2579+ALVEQGFTVPEIK	1429.78	24	2	Gel	none	15.11	H107C66N15O20S0	0.430352	0.347032	0.155753	0.0503833	0.0130077	0.437563	0.352847	0.158363	0.0512275	0.0132257	0.004534	0.00549642	0.0141505	0.0143096		0.00717495	15.135	15.113	15.072	15.019		15.088	1.54996e+07	1.09799e+07	7.54304e+06	1.71424e+07		8.02334e+06							6697899
6	4	24	H	MTD000013	Apolipoprotein B-100	P04114	2579+ALVEQGFTVPEIK	1429.78	24	3	Gel	none	15.11	H107C66N15O20S0	0.430352	0.347032	0.155753	0.0503833	0.0130077	0.437563	0.352847	0.158363	0.0512275	0.0132257	0.00914874	0.00784658	0.0226614	0.00983563	0.0102983	0.00622976	15.135	15.113	15.072	15.019	15.051	15.088	4.58181e+06	3.53582e+06	2.2514e+06	5.30315e+06	3.8248e+06	2.55168e+06							2030650
6	3	18	H	MTD000013	Apolipoprotein B-100	P04114	2592+TILGTMPAFEVSLQALQK	1946.05	33	2	Gel	none	20.77	H147C88N21O26S1	0.3076	0.334449	0.210378	0.0968419	0.0357385	0.324039	0.352323	0.221621	0.102017	0.0376484	0.00589768	0.00935908	0.0171456	0.0166869	0.00991992	0.0129691	20.815	20.766	20.724	20.728	20.704	20.768	269917	213026	276411	1.45292e+06	83256.2	108997							95965.2
6	4	24	H	MTD000013	Apolipoprotein B-100	P04114	2592+TILGTMPAFEVSLQALQK	1946.05	33	3	Gel	none	20.77	H147C88N21O26S1	0.3076	0.334449	0.210378	0.0968419	0.0357385	0.324039	0.352323	0.221621	0.102017	0.0376484	0.0114038	0.012793	0.0229427	0.0138391	0.00774972	0.0146181	20.815	20.766	20.724	20.728	20.704	20.768	1.06927e+06	815323	1039992	4.71318e+06	379781	512952							368973
6	2	12	H	MTD000013	Apolipoprotein B-100	P04114	2592+TILGTxmPAFEVSLQALQK	1962.05	33	2	Gel	m:Oxidized methionine	18.35	H147C88N21O27S1	0.306858	0.333757	0.210622	0.0973687	0.0361173	0.323483	0.351839	0.222034	0.102644	0.0380741	0.00725928	0.00954548	0.0157599	0.0152359	0.00223116	0.0124653	18.381	18.359	18.29	18.265	18.269	18.362	209072	243593	258457	348370	543980	76649.7							73571.3
6	4	24	H	MTD000013	Apolipoprotein B-100	P04114	2592+TILGTxmPAFEVSLQALQK	1962.05	33	3	Gel	m:Oxidized methionine	18.35	H147C88N21O27S1	0.306858	0.333757	0.210622	0.0973687	0.0361173	0.323483	0.351839	0.222034	0.102644	0.0380741	0.0105065	0.0110845	0.0188311	0.0199571	0.00588081	0.0137236	18.381	18.359	18.29	18.265	18.269	18.362	864225	955153	1.15777e+06	1.41585e+06	2.44939e+06	386071							309967
1	1	1	H	MTD000013	Apolipoprotein B-100	P04114	2592+TILGTxmPAFEVSLQALQK	1962.05	33	4	Gel	m:Oxidized methionine	18.35	H147C88N21O27S1	0.306858	0.333757	0.210622	0.0973687	0.0361173	0.323483	0.351839	0.222034	0.102644	0.0380741					0.0614365						18.269						48063.2
6	4	24	H	MTD000013	Apolipoprotein B-100	P04114	2610+ATFQTPDFIVPLTDLR	1832.97	24	2	Gel	none	20.65	H132C85N20O25S0	0.337687	0.351142	0.198041	0.0793777	0.02516	0.349483	0.363408	0.204959	0.0821505	0.0260389	0.0043813	0.00647385	0.012731	0.0120515	0.00443717	0.012036	20.647	20.598	20.528	20.56	20.536	20.628	3.29716e+06	2.80176e+06	4.80614e+06	1.19104e+07	3.85977e+06	1.75944e+06							1.22129e+06
6	4	24	H	MTD000013	Apolipoprotein B-100	P04114	2610+ATFQTPDFIVPLTDLR	1832.97	24	3	Gel	none	20.65	H132C85N20O25S0	0.337687	0.351142	0.198041	0.0793777	0.02516	0.349483	0.363408	0.204959	0.0821505	0.0260389	0.00404566	0.00925463	0.0162171	0.0105964	0.00507361	0.0181621	20.647	20.598	20.528	20.56	20.536	20.628	4.66584e+06	3.72245e+06	6.31186e+06	1.41924e+07	5.86895e+06	2.7227e+06							1.72597e+06
3	3	9	H	MTD000013	Apolipoprotein B-100	P04114	263+EQHLFLPFSYK	1407.72	19	2	Gel	none	15.97	H97C69N15O17S0	0.420113	0.351541	0.159882	0.0517442	0.0132502	0.427256	0.357519	0.162601	0.052624	0.0134755			0.0320332	0.0143967	0.0227987				16.023	15.943	15.974				176890	901162	209367
1	4	4	H	MTD000013	Apolipoprotein B-100	P04114	263+EQHLFLPFSYK	1407.72	19	3	Gel	none	15.97	H97C69N15O17S0	0.420113	0.351541	0.159882	0.0517442	0.0132502	0.427256	0.357519	0.162601	0.052624	0.0134755				0.0287197						15.943						5.6274e+06
1	2	2	H	MTD000013	Apolipoprotein B-100	P04114	2675+TIDQMLNSELQWPVPDIYLR	2430.23	35	2	Gel	none	22.19	H171C110N27O33S1	0.231622	0.314555	0.238091	0.129883	0.0564066	0.238649	0.324097	0.245313	0.133823	0.0581177				0.0145924						22.183						350404
6	4	24	H	MTD000013	Apolipoprotein B-100	P04114	2675+TIDQMLNSELQWPVPDIYLR	2430.23	35	3	Gel	none	22.19	H171C110N27O33S1	0.231622	0.314555	0.238091	0.129883	0.0564066	0.238649	0.324097	0.245313	0.133823	0.0581177	0.010554	0.0293957	0.0177427	0.0168347	0.0148776	0.0140221	22.242	22.193	22.151	22.183	22.159	22.195	318381	150206	256633	2.65596e+06	161881	195971							107476
2	1	2	H	MTD000013	Apolipoprotein B-100	P04114	2675+TIDQxmLNSELQWPVPDIYLR	2446.22	35	2	Gel	m:Oxidized methionine	20.66	H171C110N27O34S1	0.231064	0.313882	0.238106	0.1303	0.0568044	0.238172	0.323538	0.24543	0.134308	0.0585518			0.0174293	0.0139176					20.612	20.588					45349.4	168170
6	3	18	H	MTD000013	Apolipoprotein B-100	P04114	2675+TIDQxmLNSELQWPVPDIYLR	2446.22	35	3	Gel	m:Oxidized methionine	20.66	H171C110N27O34S1	0.231064	0.313882	0.238106	0.1303	0.0568044	0.238172	0.323538	0.24543	0.134308	0.0585518	0.0130241	0.0158591	0.0178069	0.0162837	0.00633816	0.0176438	20.703	20.654	20.612	20.588	20.592	20.628	276357	214242	459929	1.31996e+06	720381	224608							84972.2
3	1	3	H	MTD000013	Apolipoprotein B-100	P04114	2675+TIDQxmLNSELQWxpVPDIYLR	2462.22	35	3	Gel	m:Oxidized methionine<br>p:Hydroxylation	18.7	H171C110N27O35S1	0.230507	0.313211	0.238119	0.130714	0.0572015	0.237697	0.32298	0.245546	0.134791	0.0589855			0.018985	0.0197196	0.00931726				18.681	20.056	18.633				51030.7	57890	57365.3
6	4	24	H	MTD000013	Apolipoprotein B-100	P04114	2695+DLKVEDIPLAR	1267.71	21	3	Gel	none	12.95	H97C56N15O18S0	0.483276	0.335339	0.13244	0.038084	0.0087966	0.488583	0.339021	0.133894	0.0385022	0.00889319	0.00761661	0.0117024	0.0128298	0.0176059	0.0116663	0.011199	12.98	12.987	12.973	12.893	12.896	12.961	1.14397e+07	8.68219e+06	4.64884e+06	1.28984e+07	7.71729e+06	6.76026e+06							5483444
6	4	24	H	MTD000013	Apolipoprotein B-100	P04114	276+YGMVAQVTQTLK	1337.7	18	2	Gel	none	12.76	H99C59N15O18S1	0.443797	0.326309	0.154703	0.0547907	0.0156662	0.453039	0.333104	0.157925	0.0559317	0.0159924	0.00661856	0.00741576	0.0142986	0.0123844	0.00563203	0.00904404	12.812	12.819	12.777	12.725	12.756	12.765	6.94369e+06	6.55363e+06	3.15337e+06	9.45366e+06	5.40642e+06	4.27861e+06							3.09282e+06
6	4	24	H	MTD000013	Apolipoprotein B-100	P04114	276+YGMVAQVTQTLK	1337.7	18	3	Gel	none	12.76	H99C59N15O18S1	0.443797	0.326309	0.154703	0.0547907	0.0156662	0.453039	0.333104	0.157925	0.0559317	0.0159924	0.0124181	0.0157439	0.019183	0.01979	0.00772395	0.0139629	12.812	12.819	12.777	12.725	12.756	12.765	1.05805e+06	1.15941e+06	605783	1.39852e+06	932704	777775							456652
6	4	24	H	MTD000013	Apolipoprotein B-100	P04114	276+YGxmVAQVTQTLK	1353.7	18	2	Gel	m:Oxidized methionine	9.67	H99C59N15O19S1	0.442727	0.325686	0.155356	0.0553815	0.0159643	0.452154	0.332621	0.158664	0.0565607	0.0163042	0.00597213	0.00621512	0.0134726	0.0118426	0.00243901	0.0102862	9.706	9.685	9.699	9.619	9.65	9.659	1.58981e+06	1.67169e+06	590545	1.84808e+06	1.5997e+06	1.17264e+06							702424
6	3	18	H	MTD000013	Apolipoprotein B-100	P04114	276+YGxmVAQVTQTLK	1353.7	18	3	Gel	m:Oxidized methionine	9.67	H99C59N15O19S1	0.442727	0.325686	0.155356	0.0553815	0.0159643	0.452154	0.332621	0.158664	0.0565607	0.0163042	0.0205404	0.0234951	0.0212285	0.0292228	0.0101945	0.0191241	9.706	9.685	9.699	9.619	9.65	9.659	344865	389624	147892	415606	356298	261131							146638
6	2	12	H	MTD000013	Apolipoprotein B-100	P04114	2837+TEHGSEMLFFGNAIEGK	1865.86	34	2	Gel	none	15.6	H123C82N21O27S1	0.328945	0.334797	0.201708	0.0895782	0.0320282	0.344434	0.350562	0.211207	0.0937964	0.0335364	0.0100716	0.0176832	0.0242311	0.0196795	0.0103574	0.0184062	15.722	15.757	15.659	15.579	15.611	15.675	410220	198431	195662	888505	123574	167826							145801
6	4	24	H	MTD000013	Apolipoprotein B-100	P04114	2837+TEHGSEMLFFGNAIEGK	1865.86	34	3	Gel	none	15.6	H123C82N21O27S1	0.328945	0.334797	0.201708	0.0895782	0.0320282	0.344434	0.350562	0.211207	0.0937964	0.0335364	0.0100401	0.0166205	0.0272966	0.018461	0.00905385	0.0205288	15.722	15.757	15.659	15.579	15.611	15.675	3.93861e+06	1.87224e+06	1.85339e+06	7.47531e+06	1.16946e+06	1.53836e+06							1.43528e+06
2	1	2	H	MTD000013	Apolipoprotein B-100	P04114	2837+TEHGSEMLFFGNAIEGK	1865.86	34	4	Gel	none	15.6	H123C82N21O27S1	0.328945	0.334797	0.201708	0.0895782	0.0320282	0.344434	0.350562	0.211207	0.0937964	0.0335364		0.167777				0.204989		15.757				15.675		42567.1				37866.5
6	1	6	H	MTD000013	Apolipoprotein B-100	P04114	2837+TEHGSExmLFFGNAIEGK	1881.86	34	2	Gel	m:Oxidized methionine	13.49	H123C82N21O28S1	0.328152	0.334112	0.202017	0.0901199	0.0323957	0.34383	0.350075	0.211669	0.0944256	0.0339435	0.0147294	0.0172964	0.0258747	0.0222741	0.00556785	0.0195975	13.596	13.63	13.561	13.452	13.512	13.549	136188	102093	91636.2	190741	299586	99141.2							48096.6
6	4	24	H	MTD000013	Apolipoprotein B-100	P04114	2837+TEHGSExmLFFGNAIEGK	1881.86	34	3	Gel	m:Oxidized methionine	13.49	H123C82N21O28S1	0.328152	0.334112	0.202017	0.0901199	0.0323957	0.34383	0.350075	0.211669	0.0944256	0.0339435	0.0118607	0.0141353	0.0227173	0.0258672	0.0127402	0.0158296	13.596	13.63	13.561	13.452	13.512	13.549	1.09695e+06	938377	803633	1.36639e+06	2.17809e+06	785165							372669
3	1	3	H	MTD000013	Apolipoprotein B-100	P04114	2854+SNTVASLHTEK	1185.6	20	2	Gel	none	4.2	H83C49N15O19S0	0.521693	0.320806	0.117301	0.0316994	0.00695253	0.526165	0.323557	0.118307	0.0319712	0.00701214	0.00570828	0.0144526		0.0139541			4.25	4.536		3.882			51036	42744.3		32905.4									26402.7
6	2	12	H	MTD000013	Apolipoprotein B-100	P04114	2854+SNTVASLHTEK	1185.6	20	3	Gel	none	4.2	H83C49N15O19S0	0.521693	0.320806	0.117301	0.0316994	0.00695253	0.526165	0.323557	0.118307	0.0319712	0.00701214	0.0167018	0.02146	0.0274195	0.0279611	0.0138658	0.0231855	4.25	4.536	4.998	3.882	4.222	4.314	340225	209999	140245	203269	170297	106828							169201
6	4	24	H	MTD000013	Apolipoprotein B-100	P04114	2865+NTLELSNGVIVK	1285.72	16	2	Gel	none	12.24	H99C56N15O19S0	0.481961	0.334756	0.133293	0.0387548	0.00906893	0.487437	0.33856	0.134808	0.0391952	0.00917197	0.00501041	0.00482863	0.0188514	0.0111681	0.00516631	0.0055319	12.281	12.287	12.245	12.165	12.225	12.261	5.67275e+06	3.82556e+06	1.46709e+06	5.34607e+06	3.09434e+06	2.65614e+06							2.77873e+06
6	4	24	H	MTD000013	Apolipoprotein B-100	P04114	2865+NTLELSNGVIVK	1285.72	16	3	Gel	none	12.24	H99C56N15O19S0	0.481961	0.334756	0.133293	0.0387548	0.00906893	0.487437	0.33856	0.134808	0.0391952	0.00917197	0.0149852	0.0163613	0.0226941	0.021462	0.011056	0.0201746	12.281	12.287	12.245	12.165	12.225	12.261	701762	514685	222861	683419	423584	361620							327101
6	4	24	H	MTD000013	Apolipoprotein B-100	P04114	2877+INNQLTLDSNTK	1359.7	17	2	Gel	none	8.17	H97C56N17O22S0	0.475147	0.333885	0.137015	0.0413285	0.0100817	0.481222	0.338154	0.138767	0.041857	0.0102106	0.073598	0.00463909	0.0179847	0.0118806	0.00355034	0.0146735	8.223	8.23	8.216	8.136	8.195	8.176	1.44951e+06	1.88174e+06	904190	1.79639e+06	1.11055e+06	1.13643e+06							545513
6	3	18	H	MTD000013	Apolipoprotein B-100	P04114	2877+INNQLTLDSNTK	1359.7	17	3	Gel	none	8.17	H97C56N17O22S0	0.475147	0.333885	0.137015	0.0413285	0.0100817	0.481222	0.338154	0.138767	0.041857	0.0102106	0.0705755	0.039472	0.0504605	0.0258273	0.0257383	0.0348731	8.223	8.23	8.216	8.136	8.195	8.176	343483	500307	269217	462383	313056	313919							126342
6	4	24	H	MTD000013	Apolipoprotein B-100	P04114	2898+LDFSSQADLR	1150.56	22	2	Gel	none	10.71	H78C49N14O18S0	0.525278	0.320482	0.115488	0.0306996	0.00661289	0.529542	0.323084	0.116425	0.0309488	0.00666657	0.0016612	0.00160832	0.0143604	0.0125561	0.00507599	0.00665144	10.742	10.748	10.734	10.682	10.714	10.694	6.94732e+06	5.51404e+06	2.05735e+06	7.91958e+06	4.02296e+06	3.87383e+06							3694512
6	4	24	H	MTD000013	Apolipoprotein B-100	P04114	2898+LDFSSQADLR	1150.56	22	3	Gel	none	10.71	H78C49N14O18S0	0.525278	0.320482	0.115488	0.0306996	0.00661289	0.529542	0.323084	0.116425	0.0309488	0.00666657	0.0186554	0.0257948	0.0343559	0.0322067	0.0139407	0.0248016	10.742	10.748	10.734	10.682	10.714	10.694	667439	579570	248999	789485	437604	422072							334637
6	1	6	H	MTD000013	Apolipoprotein B-100	P04114	2898+LDFSSQADLRNEIK	1634.83	29	2	Gel	none	11.86	H114C70N20O25S0	0.399145	0.347949	0.170314	0.0603355	0.0171113	0.408231	0.355869	0.174191	0.061709	0.0175008	0.0140582	0.0195662	0.0309194	0.0284586	0.0137749	0.022996	11.917	11.951	11.882	11.829	11.861	11.87	159548	88445.2	80898	169390	109004	70892.1							62187.6
6	4	24	H	MTD000013	Apolipoprotein B-100	P04114	2898+LDFSSQADLRNEIK	1634.83	29	3	Gel	none	11.86	H114C70N20O25S0	0.399145	0.347949	0.170314	0.0603355	0.0171113	0.408231	0.355869	0.174191	0.061709	0.0175008	0.010447	0.0112538	0.0245659	0.0250539	0.00716297	0.0181278	11.917	11.951	11.882	11.829	11.861	11.87	1.02145e+06	493037	544736	1.21277e+06	745842	556186							398948
6	3	18	H	MTD000013	Apolipoprotein B-100	P04114	2916+AGHIAWTSSGK	1113.56	22	2	Gel	none	6.29	H75C49N15O15S0	0.52741	0.322881	0.113389	0.0290847	0.00600193	0.531254	0.325234	0.114215	0.0292967	0.00604567	0.00604931	0.0124508	0.0269603	0.0176617	0.00533721	0.011948	6.264	6.355	6.453	6.121	6.264	6.273	464264	271107	99027	457863	175302	216487							241812
6	4	24	H	MTD000013	Apolipoprotein B-100	P04114	2916+AGHIAWTSSGK	1113.56	22	3	Gel	none	6.29	H75C49N15O15S0	0.52741	0.322881	0.113389	0.0290847	0.00600193	0.531254	0.325234	0.114215	0.0292967	0.00604567	0.0126551	0.0198206	0.0213427	0.0328319	0.0102269	0.0235349	6.264	6.355	6.453	6.121	6.264	6.273	1.4762e+06	828772	310524	1.28966e+06	506004	613327							756930
6	4	24	H	MTD000013	Apolipoprotein B-100	P04114	2970+VNQNLVYESGSLNFSK	1797.89	27	2	Gel	none	13.03	H123C79N21O27S0	0.358095	0.349761	0.188812	0.0732001	0.0226037	0.369221	0.360627	0.194678	0.0754742	0.0233059	0.00856923	0.0086201	0.0199509	0.0183844	0.00486465	0.0125677	13.064	13.071	13.057	13.005	13.036	13.017	1.93483e+06	1.2554e+06	900145	2.60749e+06	1.49594e+06	984479							710725
6	4	24	H	MTD000013	Apolipoprotein B-100	P04114	2970+VNQNLVYESGSLNFSK	1797.89	27	3	Gel	none	13.03	H123C79N21O27S0	0.358095	0.349761	0.188812	0.0732001	0.0226037	0.369221	0.360627	0.194678	0.0754742	0.0233059	0.0235793	0.0244281	0.0291958	0.0277803	0.0316852	0.0331987	13.064	13.071	13.057	13.005	13.036	13.017	2.3977e+06	1.59516e+06	1.2014e+06	3.14704e+06	1.86152e+06	1.25815e+06							841902
6	2	12	H	MTD000013	Apolipoprotein B-100	P04114	2986+LEIQSQVDSQHVGHSVLTAK	2175.13	42	3	Gel	none	10.02	H154C93N28O32S0	0.294378	0.342462	0.216745	0.0976615	0.034847	0.309465	0.360014	0.227853	0.102667	0.036633	0.00919465	0.0155524	0.0231878	0.0215015	0.00377984	0.0119068	10.07	10.16	10.091	9.899	9.986	10.051	171080	137310	33241.1	588201	70710.2	59873.3							62206.2
6	4	24	H	MTD000013	Apolipoprotein B-100	P04114	2986+LEIQSQVDSQHVGHSVLTAK	2175.13	42	4	Gel	none	10.02	H154C93N28O32S0	0.294378	0.342462	0.216745	0.0976615	0.034847	0.309465	0.360014	0.227853	0.102667	0.036633	0.012848	0.015968	0.026868	0.0196	0.00831096	0.0198408	10.07	10.16	10.091	9.899	9.986	10.051	1.0259e+06	845356	237619	4.25881e+06	507113	417823							356802
6	4	24	H	MTD000013	Apolipoprotein B-100	P04114	3006+GMALFGEGK	908.443	17	2	Gel	none	11.78	H64C40N10O12S1	0.567832	0.283848	0.109104	0.0306959	0.00695402	0.572712	0.286287	0.110041	0.0309597	0.00701379	0.00556625	0.00404233	0.0163445	0.00775963	0.0116697	0.00225326	11.833	11.839	11.854	11.717	11.805	11.786	4.95784e+06	3.33395e+06	1.40471e+06	5.49726e+06	2.19448e+06	2.8042e+06							2.88352e+06
5	4	20	H	MTD000013	Apolipoprotein B-100	P04114	3006+GxmALFGEGK	924.438	17	2	Gel	m:Oxidized methionine	8.33	H64C40N10O13S1	0.566463	0.283374	0.110104	0.0312413	0.00717119	0.571502	0.285895	0.111084	0.0315192	0.00723499	0.00628618	0.007877	0.0178272		0.00379494	0.0125785	8.363	8.398	8.384		8.363	8.316	665998	640976	285510		864257	463427							373751
1	1	1	H	MTD000013	Apolipoprotein B-100	P04114	3035+NSLFFSAQPFEITASTNNEGNLK	2528.22	44	2	Gel	none	18.52	H169C112N29O38S0	0.234195	0.323412	0.239868	0.125665	0.0518512	0.240202	0.331708	0.24602	0.128889	0.0531813				0.0189216						18.461						67969.5
6	2	12	H	MTD000013	Apolipoprotein B-100	P04114	3035+NSLFFSAQPFEITASTNNEGNLK	2528.22	44	3	Gel	none	18.52	H169C112N29O38S0	0.234195	0.323412	0.239868	0.125665	0.0518512	0.240202	0.331708	0.24602	0.128889	0.0531813	0.00548626	0.0125557	0.020175	0.0164753	0.00875038	0.0128418	18.577	18.527	18.486	18.461	18.465	18.501	275375	266271	334139	810439	218331	98026.2							89095.7
6	2	12	H	MTD000013	Apolipoprotein B-100	P04114	305+KMGLAFESTK	1110.57	16	2	Gel	none	9.09	H82C49N12O15S1	0.50564	0.308597	0.130968	0.0414384	0.0105827	0.512485	0.312775	0.132741	0.0419993	0.0107259	0.0241143	0.0230334	0.034565	0.0226933	0.0325846	0.0244539	9.119	9.181	9.223	8.947	9.091	9.127	179639	155184	41909.4	262596	66640.3	107431							85137.3
6	3	18	H	MTD000013	Apolipoprotein B-100	P04114	305+KMGLAFESTK	1110.57	16	3	Gel	none	9.09	H82C49N12O15S1	0.50564	0.308597	0.130968	0.0414384	0.0105827	0.512485	0.312775	0.132741	0.0419993	0.0107259	0.0586982	0.03498	0.0568768	0.0443492	0.0237912	0.0525386	9.119	9.181	9.223	8.947	9.091	9.127	458828	466311	125402	741115	182209	340912							189071
3	1	3	H	MTD000013	Apolipoprotein B-100	P04114	305+KxmGLAFESTK	1126.57	16	2	Gel	m:Oxidized methionine	6.73	H82C49N12O16S1	0.504422	0.308041	0.131798	0.0420165	0.0108397	0.51144	0.312327	0.133632	0.0426011	0.0109905	0.0255366	0.04066		0.0212407			6.768	6.859		6.625			54876.6	34267.8		44703.6									26941.1
4	1	4	H	MTD000013	Apolipoprotein B-100	P04114	305+KxmGLAFESTK	1126.57	16	3	Gel	m:Oxidized methionine	6.73	H82C49N12O16S1	0.504422	0.308041	0.131798	0.0420165	0.0108397	0.51144	0.312327	0.133632	0.0426011	0.0109905		0.0819509		0.0584202	0.0325499	0.0647739		6.859		6.625	6.74	6.749		104005		115507	61525	59673.4
6	4	24	H	MTD000013	Apolipoprotein B-100	P04114	306+MGLAFESTK	982.48	15	2	Gel	none	10.88	H70C43N10O14S1	0.546308	0.292067	0.116919	0.0344885	0.00823196	0.551948	0.295082	0.118126	0.0348445	0.00831694	0.00434902	0.00246616	0.0164845	0.00831863	0.00802745	0.000826415	10.937	10.944	10.93	10.85	10.882	10.89	4.33944e+06	3.62602e+06	1.42865e+06	5.05794e+06	2.38844e+06	2.96155e+06							2423343
6	4	24	H	MTD000013	Apolipoprotein B-100	P04114	306+xmGLAFESTK	998.475	15	2	Gel	m:Oxidized methionine	8.62	H70C43N10O15S1	0.544992	0.291565	0.11786	0.0350445	0.0084634	0.550796	0.294671	0.119115	0.0354177	0.00855355	0.00975699	0.00868788	0.0174349	0.0171966	0.00727736	0.0101273	8.671	8.705	8.692	8.611	8.671	8.652	868163	755216	394669	656794	958213	541065							463889
6	4	24	H	MTD000013	Apolipoprotein B-100	P04114	3137+LPYTIITTPPLKDFSLWEK	2261.23	23	3	Gel	none	20.7	H168C110N22O29S0	0.251022	0.333803	0.235113	0.1159	0.0446901	0.268232	0.356689	0.251233	0.123846	0.0477541	0.00556346	0.00757927	0.0146979	0.0111729	0.00518257	0.0118598	20.731	20.71	20.64	20.644	20.62	20.712	314509	135956	109017	3.07846e+06	152963	155856							111129
1	2	2	H	MTD000013	Apolipoprotein B-100	P04114	3137+LPYTIITTPPLKDFSLWEK	2261.23	23	4	Gel	none	20.7	H168C110N22O29S0	0.251022	0.333803	0.235113	0.1159	0.0446901	0.268232	0.356689	0.251233	0.123846	0.0477541				0.0264224						20.644						285204
6	4	24	H	MTD000013	Apolipoprotein B-100	P04114	3277+AVSMPSFSILGSDVR	1564.79	29	2	Gel	none	17.82	H112C68N18O22S1	0.393106	0.333727	0.175424	0.0686157	0.0216742	0.404899	0.343739	0.180687	0.0706743	0.0223244	0.0046086	0.0061581	0.0154935	0.0150644	0.00407972	0.00974175	17.877	17.856	17.758	17.734	17.765	17.83	8.23194e+06	6.71456e+06	7.38572e+06	1.26496e+07	3.18986e+06	4.36165e+06							3.29484e+06
6	4	24	H	MTD000013	Apolipoprotein B-100	P04114	3277+AVSMPSFSILGSDVR	1564.79	29	3	Gel	none	17.82	H112C68N18O22S1	0.393106	0.333727	0.175424	0.0686157	0.0216742	0.404899	0.343739	0.180687	0.0706743	0.0223244	0.0016682	0.00768372	0.0182155	0.0148834	0.014755	0.026811	17.877	17.856	17.758	17.734	17.765	17.83	3.04466e+06	2.51259e+06	2.92907e+06	4.72615e+06	1.30928e+06	1.6731e+06							1.22654e+06
6	4	24	H	MTD000013	Apolipoprotein B-100	P04114	3277+AVSxmPSFSILGSDVR	1580.79	29	2	Gel	m:Oxidized methionine	15.14	H112C68N18O23S1	0.392158	0.333068	0.175927	0.069196	0.0220052	0.404141	0.343245	0.181303	0.0713104	0.0226776	0.0032317	0.00489701	0.0174769	0.015172	0.00458716	0.0139862	15.191	15.197	15.156	15.103	15.107	15.172	3.13538e+06	2.42193e+06	1.96661e+06	2.96523e+06	6.7725e+06	1.6555e+06							1.25441e+06
6	4	24	H	MTD000013	Apolipoprotein B-100	P04114	3277+AVSxmPSFSILGSDVR	1580.79	29	3	Gel	m:Oxidized methionine	15.14	H112C68N18O23S1	0.392158	0.333068	0.175927	0.069196	0.0220052	0.404141	0.343245	0.181303	0.0713104	0.0226776	0.0120222	0.0153895	0.02341	0.0233976	0.00577971	0.0165418	15.191	15.197	15.156	15.103	15.107	15.172	1.23083e+06	1.04232e+06	899079	1.19784e+06	2.72006e+06	780700							472204
6	4	24	H	MTD000013	Apolipoprotein B-100	P04114	334+KLTISEQNIQR	1328.74	23	2	Gel	none	7.64	H100C56N18O19S0	0.476629	0.336365	0.135528	0.0398092	0.00940132	0.482256	0.340336	0.137129	0.0402792	0.00951232	0.0020205	0.0062826	0.0359631	0.00958549	0.00196676	0.0085857	7.719	7.754	7.796	7.604	7.691	7.672	621247	551009	116633	853427	260355	360324							300551
6	4	24	H	MTD000013	Apolipoprotein B-100	P04114	334+KLTISEQNIQR	1328.74	23	3	Gel	none	7.64	H100C56N18O19S0	0.476629	0.336365	0.135528	0.0398092	0.00940132	0.482256	0.340336	0.137129	0.0402792	0.00951232	0.0108124	0.00786738	0.0180802	0.00567045	0.011797	0.0160151	7.719	7.754	7.796	7.604	7.691	7.672	4.39327e+06	3.84973e+06	830399	5.6008e+06	1.71685e+06	2.18409e+06							2.19376e+06
3	1	3	H	MTD000013	Apolipoprotein B-100	P04114	334+KLTISEQNIQR	1328.74	23	4	Gel	none	7.64	H100C56N18O19S0	0.476629	0.336365	0.135528	0.0398092	0.00940132	0.482256	0.340336	0.137129	0.0402792	0.00951232	0.0800672	0.101612		0.0385663			7.719	7.754		7.604			62970	71911.4		73952.4									30313.6
6	4	24	H	MTD000013	Apolipoprotein B-100	P04114	335+LTISEQNIQR	1200.65	23	2	Gel	none	8.67	H88C50N16O18S0	0.514963	0.32444	0.119538	0.0323897	0.00709629	0.519466	0.327277	0.120583	0.0326729	0.00715834	0.00145836	0.00192994	0.02055	0.0110777	0.00329276	0.00794531	8.699	8.705	8.72	8.639	8.671	8.652	3.24705e+06	3.32466e+06	1.14698e+06	3.38102e+06	2.09679e+06	2.15137e+06							1.69101e+06
6	4	24	H	MTD000013	Apolipoprotein B-100	P04114	335+LTISEQNIQR	1200.65	23	3	Gel	none	8.67	H88C50N16O18S0	0.514963	0.32444	0.119538	0.0323897	0.00709629	0.519466	0.327277	0.120583	0.0326729	0.00715834	0.011331	0.0144298	0.0224837	0.024004	0.00862947	0.0214772	8.699	8.705	8.72	8.639	8.671	8.652	716682	812544	337352	843092	568607	542950							359332
6	4	24	H	MTD000013	Apolipoprotein B-100	P04114	3395+LATALSLSNK	1016.59	18	2	Gel	none	9.97	H80C44N12O15S0	0.562824	0.307804	0.0998814	0.023942	0.00465195	0.565965	0.309521	0.100439	0.0240756	0.00467791	0.00377426	0.0034945	0.0117219	0.0109797	0.00689993	0.00273089	9.986	9.965	9.979	9.871	9.93	9.967	8.24015e+06	8.33988e+06	2.84704e+06	9.51113e+06	5.4222e+06	5.41221e+06							4.68759e+06
6	2	12	H	MTD000013	Apolipoprotein B-100	P04114	3395+LATALSLSNK	1016.59	18	3	Gel	none	9.97	H80C44N12O15S0	0.562824	0.307804	0.0998814	0.023942	0.00465195	0.565965	0.309521	0.100439	0.0240756	0.00467791	0.0274601	0.0221289	0.0352274	0.0234741	0.0130429	0.0265175	9.986	9.965	9.979	9.871	9.93	9.967	151586	166576	73070.5	198023	123986	122907							79690.6
6	4	24	H	MTD000013	Apolipoprotein B-100	P04114	3420+NMEVSVATTTK	1179.58	16	2	Gel	none	7.64	H85C48N13O19S1	0.504218	0.305004	0.133095	0.0431299	0.0114049	0.511664	0.309508	0.135061	0.0437668	0.0115733	0.0026798	0.000946354	0.0131816	0.0106048	0.00321238	0.0122309	7.691	7.67	7.684	7.604	7.663	7.644	1.68009e+06	1.65068e+06	874137	1.44842e+06	496825	1.14338e+06							866479
6	2	12	H	MTD000013	Apolipoprotein B-100	P04114	3420+NxmEVSVATTTK	1195.58	16	2	Gel	m:Oxidized methionine	5.13	H85C48N13O20S1	0.503003	0.304455	0.133916	0.0436974	0.0116649	0.510626	0.309069	0.135945	0.0443596	0.0118417	0.0239689	0.0148153	0.0124267	0.0246409	0.00291123	0.0155988	5.201	5.152	5.138	5.114	5.145	5.126	136812	134428	90770.2	105474	265417	84147.9							64934.2
5	1	5	H	MTD000013	Apolipoprotein B-100	P04114	3450+SKPTVSSSxmEFK	1342.64	20	2	Gel	m:Oxidized methionine	5.25	H94C57N14O21S1	0.452363	0.32113	0.152229	0.053963	0.0155421	0.461743	0.327789	0.155386	0.055082	0.0158644	0.00652932	0.00867638		0.0108824	0.00265281	0.0117495	5.285	5.403		5.17	5.313	5.322	78927.5	62722.5		55613.2	73131	35182.3							35655.5
6	2	12	H	MTD000013	Apolipoprotein B-100	P04114	3450+SKPTVSSSxmEFK	1342.64	20	3	Gel	m:Oxidized methionine	5.25	H94C57N14O21S1	0.452363	0.32113	0.152229	0.053963	0.0155421	0.461743	0.327789	0.155386	0.055082	0.0158644	0.00881965	0.0139049	0.0216627	0.0192096	0.00718978	0.0173812	5.285	5.403	5.446	5.17	5.313	5.322	366467	277925	80204.2	298197	371460	158910							164382
6	3	18	H	MTD000013	Apolipoprotein B-100	P04114	3481+LSLESLTSYFSIESSTK	1890.95	28	2	Gel	none	20.78	H134C84N18O31S0	0.338865	0.34701	0.197386	0.0808382	0.0264177	0.351484	0.359932	0.204736	0.0838484	0.0274014	0.00626105	0.00886809	0.0176647	0.0191216	0.00095016	0.0122055	20.843	20.794	20.724	20.756	20.76	20.768	308742	382972	513349	1.68035e+06	279821	141124							110371
6	4	24	H	MTD000013	Apolipoprotein B-100	P04114	3481+LSLESLTSYFSIESSTK	1890.95	28	3	Gel	none	20.78	H134C84N18O31S0	0.338865	0.34701	0.197386	0.0808382	0.0264177	0.351484	0.359932	0.204736	0.0838484	0.0274014	0.0102708	0.0109357	0.0207203	0.0217467	0.00722316	0.0170444	20.843	20.794	20.724	20.756	20.76	20.768	407125	497705	645946	1.75547e+06	399441	215879							142773
5	1	5	H	MTD000013	Apolipoprotein B-100	P04114	3481+LSLESLTSYFSIESSTKGDVK	2290.16	33	3	Gel	none	19.52	H163C101N23O37S0	0.270968	0.335037	0.225924	0.108614	0.0413932	0.288097	0.356216	0.240206	0.11548	0.0440099	0.0732118	0.0558175	0.0420581	0.0199005	0.0515325		19.64	19.591	19.521	19.525	19.5		38781.1	43637	45195.3	195061	30006.5								12811
6	4	24	H	MTD000013	Apolipoprotein B-100	P04114	3508+EYSGTIASEANTYLNSK	1846.86	33	2	Gel	none	12.62	H122C79N20O31S0	0.356011	0.346893	0.189816	0.075175	0.0238405	0.36782	0.3584	0.196112	0.0776686	0.0246313	0.0491648	0.0468423	0.0583393	0.0573154	0.0720465	0.085962	12.7	12.707	12.693	12.641	12.672	12.597	4.18814e+06	2.94798e+06	1.50045e+06	4.58527e+06	2.99762e+06	2.57814e+06							1.55789e+06
5	4	20	H	MTD000013	Apolipoprotein B-100	P04114	3508+EYSGTIASEANTYLNSK	1846.86	33	3	Gel	none	12.62	H122C79N20O31S0	0.356011	0.346893	0.189816	0.075175	0.0238405	0.36782	0.3584	0.196112	0.0776686	0.0246313	0.0321659	0.0347745		0.043591	0.0498971	0.0698363	12.7	12.707		12.641	12.672	12.597	3.35656e+06	3.09626e+06		4.31505e+06	2.71368e+06	2.23667e+06							1.25087e+06
6	4	24	H	MTD000013	Apolipoprotein B-100	P04114	3548+ENFAGEATLQR	1234.59	28	2	Gel	none	8.73	H82C52N16O19S0	0.503054	0.327741	0.124664	0.0348528	0.00787697	0.507976	0.330947	0.125883	0.0351938	0.00795403	0.00134638	0.005854	0.0218912	0.0178837	0.00398895	0.0113219	8.755	8.761	8.776	8.695	8.755	8.708	4.26471e+06	4.51003e+06	1.86237e+06	4.55757e+06	3.7935e+06	3.4521e+06							2.1581e+06
5	4	20	H	MTD000013	Apolipoprotein B-100	P04114	3548+ENFAGEATLQR	1234.59	28	3	Gel	none	8.73	H82C52N16O19S0	0.503054	0.327741	0.124664	0.0348528	0.00787697	0.507976	0.330947	0.125883	0.0351938	0.00795403		0.0264518	0.0349905	0.034833	0.0143304	0.0232745		8.761	8.776	8.695	8.755	8.708		672346	327513	677034	588719	527223
6	4	24	H	MTD000013	Apolipoprotein B-100	P04114	3559+IYSLWEHSTK	1262.63	15	2	Gel	none	11.22	H86C59N14O17S0	0.4713	0.3399	0.137218	0.0400374	0.00933807	0.476804	0.34387	0.138821	0.040505	0.00944713	0.00655894	0.00652663	0.0164113	0.00719791	0.00322125	0.00709253	11.245	11.392	11.35	11.102	11.245	11.226	1.05713e+06	717702	348862	1.91884e+06	713630	608360							492145
6	4	24	H	MTD000013	Apolipoprotein B-100	P04114	3559+IYSLWEHSTK	1262.63	15	3	Gel	none	11.22	H86C59N14O17S0	0.4713	0.3399	0.137218	0.0400374	0.00933807	0.476804	0.34387	0.138821	0.040505	0.00944713	0.00678348	0.00428721	0.0273813	0.0054126	0.0227673	0.0135199	11.245	11.392	11.35	11.102	11.245	11.226	3.72802e+06	2.98756e+06	1.22561e+06	7.06572e+06	2.34011e+06	1.89898e+06							1.81268e+06
6	2	12	H	MTD000013	Apolipoprotein B-100	P04114	3639+IHSGSFQSQVELSNDQEK	2031.95	42	2	Gel	none	8.61	H133C85N25O33S0	0.325179	0.345108	0.203339	0.0862367	0.02918	0.338777	0.359539	0.211842	0.0898427	0.0304002	0.0104716	0.0182875	0.0316923	0.0243017	0.00890428	0.0163822	8.587	8.621	8.608	8.472	8.559	8.54	293506	232523	59651.1	542803	182152	139652							105118
6	4	24	H	MTD000013	Apolipoprotein B-100	P04114	3639+IHSGSFQSQVELSNDQEK	2031.95	42	3	Gel	none	8.61	H133C85N25O33S0	0.325179	0.345108	0.203339	0.0862367	0.02918	0.338777	0.359539	0.211842	0.0898427	0.0304002	0.0113118	0.0135816	0.0334387	0.0254603	0.00882809	0.0193028	8.587	8.621	8.608	8.472	8.559	8.54	6.17943e+06	4.51413e+06	1.35347e+06	8.89612e+06	3.47011e+06	2.4635e+06							2247546
6	1	6	H	MTD000013	Apolipoprotein B-100	P04114	3639+IHSGSFQSQVELSNDQEK	2031.95	42	4	Gel	none	8.61	H133C85N25O33S0	0.325179	0.345108	0.203339	0.0862367	0.02918	0.338777	0.359539	0.211842	0.0898427	0.0304002	0.0171864	0.0626874	0.054284	0.0269368	0.0118926	0.0587788	8.587	8.621	8.608	8.472	8.559	8.54	161904	134912	48489.7	232626	100321	83505.7							59723.6
6	4	24	H	MTD000013	Apolipoprotein B-100	P04114	3713+NPNGYSFSIPVK	1321.67	19	2	Gel	none	13.39	H91C61N15O18S0	0.457934	0.342559	0.143238	0.0432596	0.0104399	0.46397	0.347074	0.145126	0.0438298	0.0105775	0.0205276	0.035685	0.0495394	0.0309204	0.0195044	0.0418031	13.428	13.406	13.365	13.312	13.344	13.381	4.56502e+06	3.76847e+06	1.84175e+06	4.69018e+06	3.04506e+06	2.512e+06							1.95634e+06
6	2	12	H	MTD000013	Apolipoprotein B-100	P04114	3713+NPNGYSFSIPVK	1321.67	19	3	Gel	none	13.39	H91C61N15O18S0	0.457934	0.342559	0.143238	0.0432596	0.0104399	0.46397	0.347074	0.145126	0.0438298	0.0105775	0.0272735	0.0391344	0.0527692	0.036424	0.0251076	0.0426303	13.428	13.406	13.365	13.312	13.344	13.381	335158	320472	168763	375444	267692	223184							141485
6	2	12	H	MTD000013	Apolipoprotein B-100	P04114	3725+VLADKFIIPGLK	1312.81	16	2	Gel	none	16.06	H108C64N14O15S0	0.44679	0.348045	0.147487	0.0444979	0.0106246	0.452758	0.352693	0.149457	0.0450922	0.0107665	0.0112262	0.00900194	0.0158997	0.00740871	0.0262065	0.0154563	16.142	16.149	16.023	15.971	16.002	16.095	324641	264927	121629	380203	116669	133242							151666
6	4	24	H	MTD000013	Apolipoprotein B-100	P04114	3725+VLADKFIIPGLK	1312.81	16	3	Gel	none	16.06	H108C64N14O15S0	0.44679	0.348045	0.147487	0.0444979	0.0106246	0.452758	0.352693	0.149457	0.0450922	0.0107665	0.00829628	0.0117421	0.0191605	0.00558763	0.00694504	0.0142415	16.142	16.149	16.023	15.971	16.002	16.095	1.86678e+06	1.94289e+06	1.13612e+06	3.6372e+06	1.09635e+06	1.15272e+06							841585
6	4	24	H	MTD000013	Apolipoprotein B-100	P04114	3776+TSSFALNLPTLPEVK	1615.88	24	2	Gel	none	18.38	H121C74N17O23S0	0.387683	0.350922	0.175269	0.0628141	0.0179176	0.396937	0.359297	0.179453	0.0643133	0.0183452	0.00345509	0.00510968	0.0124716	0.0123666	0.00467626	0.00850451	18.409	18.359	18.29	18.265	18.297	18.39	7.57509e+06	5.51287e+06	9.92599e+06	9.82312e+06	7.21092e+06	3.41431e+06							2983977
6	4	24	H	MTD000013	Apolipoprotein B-100	P04114	3776+TSSFALNLPTLPEVK	1615.88	24	3	Gel	none	18.38	H121C74N17O23S0	0.387683	0.350922	0.175269	0.0628141	0.0179176	0.396937	0.359297	0.179453	0.0643133	0.0183452	0.0039949	0.00718158	0.0131704	0.0135866	0.0106408	0.0132907	18.409	18.359	18.29	18.265	18.297	18.39	4.84919e+06	3.37346e+06	6.85486e+06	6.49401e+06	4.98886e+06	2.3098e+06							1.91206e+06
6	1	6	H	MTD000013	Apolipoprotein B-100	P04114	3800+YSQPEDSLIPFFEITVPESQLTVSQFTLPK	3439.74	54	3	Gel	none	23.28	H242C160N34O50S0	0.13051	0.253722	0.258673	0.183243	0.10099	0.140767	0.273662	0.279002	0.197644	0.108926	0.0111056	0.00776711	0.0173452	0.0181967	0.00686974	0.0148251	23.306	23.256	23.243	23.246	23.25	23.315	60656.1	65935.6	42259.5	782424	62584.9	58173.9							16939.1
6	1	6	H	MTD000013	Apolipoprotein B-100	P04114	3800+YSQPEDSLIPFFEITVPESQLTVSQFTLPK	3439.74	54	4	Gel	none	23.28	H242C160N34O50S0	0.13051	0.253722	0.258673	0.183243	0.10099	0.140767	0.273662	0.279002	0.197644	0.108926	0.0273105	0.0135775	0.0255469	0.0151214	0.0205692	0.0153447	23.306	23.256	23.243	23.246	23.25	23.315	45869	52261	33877.3	550311	49562.4	49185.2							15097.9
6	4	24	H	MTD000013	Apolipoprotein B-100	P04114	3830+SVSDGIAALDLNAVANK	1656.87	35	2	Gel	none	15.19	H120C70N20O26S0	0.397811	0.347305	0.171011	0.0610658	0.0174806	0.407095	0.355411	0.175003	0.062491	0.0178886	0.00720938	0.00908476	0.0236804	0.0216636	0.00222782	0.0113237	15.275	15.253	15.24	15.187	15.191	15.256	1.09344e+07	8.56994e+06	5.50622e+06	1.20582e+07	8.09861e+06	6.23416e+06							4321836
6	4	24	H	MTD000013	Apolipoprotein B-100	P04114	3830+SVSDGIAALDLNAVANK	1656.87	35	3	Gel	none	15.19	H120C70N20O26S0	0.397811	0.347305	0.171011	0.0610658	0.0174806	0.407095	0.355411	0.175003	0.062491	0.0178886	0.0066532	0.00866037	0.0243256	0.0219873	0.00361806	0.012186	15.275	15.253	15.24	15.187	15.191	15.256	8.63135e+06	7.20814e+06	4.80034e+06	9.53594e+06	6.89663e+06	5.5847e+06							3.42124e+06
1	4	4	H	MTD000013	Apolipoprotein B-100	P04114	3847+IADFELPTIIVPEQTIEIPSIK	2465.37	40	2	Gel	none	22.25	H188C115N24O35S0	0.23179	0.323938	0.241292	0.126324	0.0518977	0.237674	0.332161	0.247418	0.129531	0.0532152				0.0204741						22.127						3.97637e+06
6	4	24	H	MTD000013	Apolipoprotein B-100	P04114	3847+IADFELPTIIVPEQTIEIPSIK	2465.37	40	3	Gel	none	22.25	H188C115N24O35S0	0.23179	0.323938	0.241292	0.126324	0.0518977	0.237674	0.332161	0.247418	0.129531	0.0532152	0.00621189	0.0163116	0.0180775	0.016521	0.00657435	0.0159857	22.242	22.193	22.151	22.127	22.159	22.251	5.01105e+06	2.90135e+06	8.10486e+06	24524587	4.96567e+06	2.02969e+06							1.6922e+06
4	3	12	H	MTD000013	Apolipoprotein B-100	P04114	3847+IADFELPTIIVPEQTIEIPSIK	2465.37	40	4	Gel	none	22.25	H188C115N24O35S0	0.23179	0.323938	0.241292	0.126324	0.0518977	0.237674	0.332161	0.247418	0.129531	0.0532152	0.0419883	0.0145334			0.012534	0.0201492	22.242	22.193			22.159	22.251	621630	330286			522637	256926							174001
6	4	24	H	MTD000013	Apolipoprotein B-100	P04114	3869+FSVPAGIVIPSFQALTAR	1873.05	36	2	Gel	none	21.53	H140C88N22O23S0	0.325546	0.35183	0.203641	0.0831112	0.026675	0.337658	0.36492	0.211218	0.0862035	0.0276675	0.00643749	0.0112484	0.0201983	0.0176853	0.00464039	0.0135006	21.543	21.493	21.396	21.427	21.431	21.496	1.02916e+06	1.01149e+06	1.15137e+06	1.0163e+07	921988	586179							373991
6	4	24	H	MTD000013	Apolipoprotein B-100	P04114	3869+FSVPAGIVIPSFQALTAR	1873.05	36	3	Gel	none	21.53	H140C88N22O23S0	0.325546	0.35183	0.203641	0.0831112	0.026675	0.337658	0.36492	0.211218	0.0862035	0.0276675	0.0181737	0.0246641	0.0325592	0.0192667	0.0198801	0.0233562	21.543	21.493	21.396	21.427	21.431	21.496	2.14677e+06	1.85507e+06	2.2373e+06	17772484	1.9482e+06	1.38222e+06							784113
6	2	12	H	MTD000013	Apolipoprotein B-100	P04114	3936+IEDGTLASK	932.482	17	2	Gel	none	4.64	H68C39N10O16S0	0.598568	0.289086	0.0879344	0.0199956	0.00372675	0.601223	0.290368	0.0883245	0.0200843	0.00374328	0.00740641	0.0111954	0.0206565	0.0211311	0.00277302	0.0107467	4.725	4.564	4.634	4.582	4.641	4.482	221509	248247	168042	130692	131075	81876.6							130525
1	1	1	H	MTD000013	Apolipoprotein B-100	P04114	3953+DFSAEYEEDGKYEGLQEWEGK	2508.06	47	2	Gel	none	13.74	H153C111N25O42S0	0.238551	0.323062	0.237596	0.124269	0.0514388	0.244689	0.331374	0.243708	0.127467	0.0527622						0.0151234						13.716						103873
6	4	24	H	MTD000013	Apolipoprotein B-100	P04114	3953+DFSAEYEEDGKYEGLQEWEGK	2508.06	47	3	Gel	none	13.74	H153C111N25O42S0	0.238551	0.323062	0.237596	0.124269	0.0514388	0.244689	0.331374	0.243708	0.127467	0.0527622	0.0117925	0.0136244	0.0254568	0.0230128	0.00842405	0.0167948	13.82	13.826	13.784	13.76	13.764	13.716	1.62049e+06	1.74141e+06	1.04359e+06	4.07949e+06	1.72681e+06	901193							521689
1	2	2	H	MTD000013	Apolipoprotein B-100	P04114	3953+DFSAEYEEDGKYEGLQEWEGK	2508.06	47	4	Gel	none	13.74	H153C111N25O42S0	0.238551	0.323062	0.237596	0.124269	0.0514388	0.244689	0.331374	0.243708	0.127467	0.0527622				0.0446307						13.76						368528
6	4	24	H	MTD000013	Apolipoprotein B-100	P04114	3980+SPAFTDLHLR	1155.6	19	2	Gel	none	11.86	H81C52N15O15S0	0.509874	0.329479	0.120432	0.0319686	0.00680216	0.514113	0.332219	0.121433	0.0322345	0.00685872	0.0251231	0.0126248	0.0172662	0.0114951	0.00799027	0.0150527	11.917	11.979	11.91	11.773	11.833	11.87	1.3642e+06	943417	412756	2.04852e+06	640697	795732							657923
5	1	5	H	MTD000013	Apolipoprotein B-100	P04114	3996+GISTSAASPAVGTVGMDMDEDDDFSK	2602.1	50	2	Gel	none	13.85	H167C106N27O45S2	0.223316	0.296072	0.235507	0.138603	0.0660921	0.23272	0.30854	0.245424	0.14444	0.0688754	0.00663692	0.0100468	0.0247274	0.0199811		0.0146318	13.876	13.854	13.84	13.788		13.828	201825	148622	49159.6	220854		85131.5							61669.6
6	4	24	H	MTD000013	Apolipoprotein B-100	P04114	3996+GISTSAASPAVGTVGMDMDEDDDFSK	2602.1	50	3	Gel	none	13.85	H167C106N27O45S2	0.223316	0.296072	0.235507	0.138603	0.0660921	0.23272	0.30854	0.245424	0.14444	0.0688754	0.00682806	0.00993221	0.0208712	0.0208284	0.00907217	0.0140752	13.876	13.854	13.84	13.788	13.82	13.828	1.02823e+06	898812	341854	1.24676e+06	106989	511413							313102
5	1	5	H	MTD000013	Apolipoprotein B-100	P04114	3996+GISTSAASPAVGTVGMDxmDEDDDFSK	2618.1	50	2	Gel	m:Oxidized methionine	12	H167C106N27O46S2	0.222777	0.295441	0.235505	0.13896	0.0664646	0.232266	0.308025	0.245535	0.144879	0.0692954	0.0166717	0.0155585		0.0262121	0.0050761	0.0236651	12.56	12.007		11.969	11.973	12.513	70697.9	33134		92925.3	110777	34846							20447.8
6	2	12	H	MTD000013	Apolipoprotein B-100	P04114	3996+GISTSAASPAVGTVGMDxmDEDDDFSK	2618.1	50	3	Gel	m:Oxidized methionine	12	H167C106N27O46S2	0.222777	0.295441	0.235505	0.13896	0.0664646	0.232266	0.308025	0.245535	0.144879	0.0692954	0.012815	0.0314036	0.0409616	0.0389971	0.0149289	0.0206947	12.56	12.007	11.994	11.969	11.973	12.513	254626	271397	142889	643032	857040	162876							76317.6
5	1	5	H	MTD000013	Apolipoprotein B-100	P04114	3996+GISTSAASPAVGTVGxmDMDEDDDFSK	2618.1	50	2	Gel	m:Oxidized methionine	12.5	H167C106N27O46S2	0.222777	0.295441	0.235505	0.13896	0.0664646	0.232266	0.308025	0.245535	0.144879	0.0692954	0.0166717	0.0155585		0.0262121	0.0050761	0.0236651	12.56	12.007		11.969	11.973	12.513	70697.9	33134		92925.3	110777	34846							20447.8
6	2	12	H	MTD000013	Apolipoprotein B-100	P04114	3996+GISTSAASPAVGTVGxmDMDEDDDFSK	2618.1	50	3	Gel	m:Oxidized methionine	12.5	H167C106N27O46S2	0.222777	0.295441	0.235505	0.13896	0.0664646	0.232266	0.308025	0.245535	0.144879	0.0692954	0.012815	0.0314036	0.0409616	0.0389971	0.0149289	0.0206947	12.56	12.007	11.994	11.969	11.973	12.513	254626	271397	142889	643032	857040	162876							76317.6
2	1	2	H	MTD000013	Apolipoprotein B-100	P04114	3996+GISTSAASPAVGTVGxmDxmDEDDDFSK	2634.09	50	2	Gel	m:Oxidized methionine	10.63	H167C106N27O47S2	0.222241	0.294812	0.235501	0.139315	0.0668362	0.231813	0.307511	0.245645	0.145316	0.0697151	0.0082494	0.0104354					10.63	10.608					47862.5	37873.2											14177.5
2	4	8	H	MTD000013	Apolipoprotein B-100	P04114	3996+GISTSAASPAVGTVGxmDxmDEDDDFSK	2634.09	50	3	Gel	m:Oxidized methionine	10.63	H167C106N27O47S2	0.222241	0.294812	0.235501	0.139315	0.0668362	0.231813	0.307511	0.245645	0.145316	0.0697151				0.0318904	0.0066927					10.57	10.574					500035	1.18862e+06
5	2	10	H	MTD000013	Apolipoprotein B-100	P04114	4022+WNFYYSPQSSPDK	1617.71	23	2	Gel	none	13.52	H99C76N17O23S0	0.380582	0.351575	0.178489	0.0648829	0.0187456	0.390129	0.360394	0.182966	0.0665105	0.0192159	0.00698773		0.0173676	0.0159328	0.00610735	0.015472	13.568		13.533	13.48	13.512	13.493	348092		120860	376691	298652	187468							131986
3	1	3	H	MTD000013	Apolipoprotein B-100	P04114	4022+WNFYYSPQSSPDK	1617.71	23	3	Gel	none	13.52	H99C76N17O23S0	0.380582	0.351575	0.178489	0.0648829	0.0187456	0.390129	0.360394	0.182966	0.0665105	0.0192159			0.0236074		0.0685076	0.107485			13.533		13.512	13.493			31871		85820.5	59634.2
5	2	10	H	MTD000013	Apolipoprotein B-100	P04114	4022+WNFYYSPQSSPDKK	1745.8	23	2	Gel	none	12.22	H111C82N19O24S0	0.352251	0.352066	0.191428	0.0741024	0.0227114	0.363203	0.363011	0.19738	0.0764062	0.0234175	0.0271607		0.0245688	0.00942134	0.010754	0.0292153	12.309		12.301	12.165	12.253	12.233	191380		84715.6	365421	180287	133945							75033.9
6	4	24	H	MTD000013	Apolipoprotein B-100	P04114	4022+WNFYYSPQSSPDKK	1745.8	23	3	Gel	none	12.22	H111C82N19O24S0	0.352251	0.352066	0.191428	0.0741024	0.0227114	0.363203	0.363011	0.19738	0.0764062	0.0234175	0.0248839	0.0126367	0.00452176	0.00866148	0.00880655	0.028915	12.309	12.343	12.301	12.165	12.253	12.233	1.23286e+06	852781	521373	2.04926e+06	1.08406e+06	707378							499725
2	1	2	H	MTD000013	Apolipoprotein B-100	P04114	4047+ESDEETQIK	1077.48	22	2	Gel	none	2.65	H71C43N11O21S0	0.563694	0.300465	0.10277	0.0263255	0.00555259	0.567522	0.302505	0.103468	0.0265043	0.0055903	0.0116963	0.0157535					2.739	2.689					40247.5	51717.5											22184
3	1	3	H	MTD000013	Apolipoprotein B-100	P04114	4047+ESDEETQIKVNWEEEAASGLLTSLK	2805.36	54	3	Gel	none	19.13	H192C120N30O47S0	0.208411	0.308387	0.24663	0.139869	0.0626529	0.215758	0.319258	0.255323	0.1448	0.0648614			0.030166	0.0250091	0.0202095				19.129	19.105	19.08				48161.9	164653	31154.4
1	1	1	H	MTD000013	Apolipoprotein B-100	P04114	4047+ESDEETQIKVNWEEEAASGLLTSLK	2805.36	54	4	Gel	none	19.13	H192C120N30O47S0	0.208411	0.308387	0.24663	0.139869	0.0626529	0.215758	0.319258	0.255323	0.1448	0.0648614				0.0710692						19.105						48109.8
6	4	24	H	MTD000013	Apolipoprotein B-100	P04114	4056+VNWEEEAASGLLTSLK	1745.88	32	2	Gel	none	19.56	H123C77N19O27S0	0.368718	0.349308	0.184046	0.0698627	0.0211676	0.379365	0.359395	0.18936	0.07188	0.0217788	0.00862287	0.0124312	0.0239743	0.0188691	0.00383254	0.0141293	19.64	19.647	19.577	19.553	19.556	19.565	1.85766e+06	1.5807e+06	1.83532e+06	4.09029e+06	1.53221e+06	936997							677107
6	4	24	H	MTD000013	Apolipoprotein B-100	P04114	4056+VNWEEEAASGLLTSLK	1745.88	32	3	Gel	none	19.56	H123C77N19O27S0	0.368718	0.349308	0.184046	0.0698627	0.0211676	0.379365	0.359395	0.18936	0.07188	0.0217788	0.00937409	0.0114502	0.019462	0.0204534	0.00679893	0.0219414	19.64	19.647	19.577	19.553	19.556	19.565	3.08354e+06	2.67336e+06	3.39005e+06	6.84533e+06	2.95133e+06	1.75513e+06							1.14205e+06
6	2	12	H	MTD000013	Apolipoprotein B-100	P04114	4056+VNWEEEAASGLLTSLKDNVPK	2299.17	40	3	Gel	none	19.86	H162C101N26O35S0	0.26935	0.335755	0.226843	0.108869	0.0413143	0.286294	0.356876	0.241113	0.115718	0.0439132	0.0212877	0.0260524	0.0445218	0.0218659	0.061111	0.0267981	19.948	19.954	19.857	19.86	19.892	19.845	106110	68493.4	43865.3	961780	37048.4	55575.5							34842
3	1	3	H	MTD000013	Apolipoprotein B-100	P04114	4106+RNLQNNAEWVYQGAIR	1930.98	37	2	Gel	none	11.92	H130C84N28O25S0	0.331669	0.350846	0.200767	0.0815179	0.0261461	0.34377	0.363647	0.208092	0.084492	0.0271	0.0172131			0.0214846	0.0153032		12.253			12.053	12.169		46481.2			94768.5	33620.5								15966.8
1	2	2	H	MTD000013	Apolipoprotein B-100	P04114	4106+RNLQNNAEWVYQGAIR	1930.98	37	3	Gel	none	11.92	H130C84N28O25S0	0.331669	0.350846	0.200767	0.0815179	0.0261461	0.34377	0.363647	0.208092	0.084492	0.0271			0.0566524						12.217						266427
6	4	24	H	MTD000013	Apolipoprotein B-100	P04114	4107+NLQNNAEWVYQGAIR	1774.87	34	2	Gel	none	13.98	H118C78N24O24S0	0.360975	0.351879	0.187453	0.0712797	0.0214978	0.371531	0.362169	0.192935	0.0733642	0.0221265	0.00962905	0.0126937	0.0235433	0.019463	0.00571405	0.0190092	14.044	14.05	14.008	13.956	13.988	13.968	3.236e+06	2.17378e+06	1.73361e+06	3.66812e+06	2.61856e+06	1.61644e+06							1193220
6	4	24	H	MTD000013	Apolipoprotein B-100	P04114	4107+NLQNNAEWVYQGAIR	1774.87	34	3	Gel	none	13.98	H118C78N24O24S0	0.360975	0.351879	0.187453	0.0712797	0.0214978	0.371531	0.362169	0.192935	0.0733642	0.0221265	0.00843495	0.0128141	0.0212182	0.0195883	0.00566846	0.0166681	14.044	14.05	14.008	13.956	13.988	13.968	5.8412e+06	4.39017e+06	3.39404e+06	6.64846e+06	4.99794e+06	2.8919e+06							2.15077e+06
6	4	24	H	MTD000013	Apolipoprotein B-100	P04114	4122+QIDDIDVR	972.488	16	2	Gel	none	8.46	H68C40N12O16S0	0.587729	0.294634	0.0916052	0.0212444	0.00402765	0.590556	0.296051	0.0920459	0.0213466	0.00404702	0.00406217	0.00257109	0.0131735	0.00925674	0.00967803	0.00658605	8.503	8.509	8.524	8.444	8.475	8.456	3.36514e+06	3.12448e+06	1.55464e+06	3.04032e+06	2.57629e+06	2.12257e+06							2004317
6	4	24	H	MTD000013	Apolipoprotein B-100	P04114	4133+AASGTTGTYQEWK	1398.64	24	2	Gel	none	7.83	H90C61N16O22S0	0.451951	0.340338	0.146754	0.0461843	0.0116978	0.458728	0.345442	0.148954	0.0468768	0.0118732	0.00574713	0.00816079	0.0180994	0.0185168	0.00475715	0.0122041	7.859	7.894	7.88	7.828	7.859	7.784	1.35718e+06	1.52884e+06	785722	1.37642e+06	1.08229e+06	1.08085e+06							609325
6	2	12	H	MTD000013	Apolipoprotein B-100	P04114	4133+AASGTTGTYQEWK	1398.64	24	3	Gel	none	7.83	H90C61N16O22S0	0.451951	0.340338	0.146754	0.0461843	0.0116978	0.458728	0.345442	0.148954	0.0468768	0.0118732	0.0138202	0.0156591	0.0213054	0.0220793	0.00697988	0.0151513	7.859	7.894	7.88	7.828	7.859	7.784	218313	230636	126340	208560	166073	161244							97737.3
6	1	6	H	MTD000013	Apolipoprotein B-100	P04114	4133+AASGTTGTYQEWKDK	1641.76	27	2	Gel	none	6.71	H107C71N19O26S0	0.395718	0.347587	0.171937	0.0616373	0.0177056	0.405084	0.355814	0.176006	0.0630962	0.0181247	0.00922619	0.0130517	0.0209665	0.0210373	0.00785669	0.0144799	6.74	6.803	6.817	6.681	6.74	6.693	140289	113496	43850.2	132253	74065.4	76570.5							54886.1
6	3	18	H	MTD000013	Apolipoprotein B-100	P04114	4133+AASGTTGTYQEWKDK	1641.76	27	3	Gel	none	6.71	H107C71N19O26S0	0.395718	0.347587	0.171937	0.0616373	0.0177056	0.405084	0.355814	0.176006	0.0630962	0.0181247	0.00821827	0.0115679	0.0201234	0.0180882	0.00483571	0.0131284	6.74	6.803	6.817	6.681	6.74	6.693	571503	450408	186487	491808	296633	304377							224957
6	2	12	H	MTD000013	Apolipoprotein B-100	P04114	4146+DKAQNLYQELLTQEGQASFQGLK	2608.31	51	3	Gel	none	17.79	H181C114N31O39S0	0.226475	0.31991	0.242393	0.129624	0.0545631	0.232768	0.328799	0.249128	0.133226	0.0560792	0.0124999	0.0191871	0.0255487	0.0214465	0.00944142	0.0165906	17.849	17.828	17.786	17.762	17.765	17.774	169339	123469	93018.6	960059	92544.9	97415.9							53573.2
4	1	4	H	MTD000013	Apolipoprotein B-100	P04114	4146+DKAQNLYQELLTQEGQASFQGLK	2608.31	51	4	Gel	none	17.79	H181C114N31O39S0	0.226475	0.31991	0.242393	0.129624	0.0545631	0.232768	0.328799	0.249128	0.133226	0.0560792	0.0617308	0.0647564		0.0275115		0.0549557	17.849	17.828		17.762		17.774	93327.6	68880.4		426174		56353.2							30788
6	1	6	H	MTD000013	Apolipoprotein B-100	P04114	4148+AQNLYQELLTQEGQASFQGLK	2365.19	48	2	Gel	none	18.51	H164C104N28O35S0	0.258658	0.332954	0.231125	0.113618	0.0440686	0.276239	0.355585	0.246835	0.121341	0.0470639	0.0114868	0.0127163	0.0265828	0.023036	0.00683543	0.0140664	18.605	18.527	18.514	18.517	18.493	18.529	129906	136119	170864	367752	107640	65982.6							45605.3
6	4	24	H	MTD000013	Apolipoprotein B-100	P04114	4148+AQNLYQELLTQEGQASFQGLK	2365.19	48	3	Gel	none	18.51	H164C104N28O35S0	0.258658	0.332954	0.231125	0.113618	0.0440686	0.276239	0.355585	0.246835	0.121341	0.0470639	0.0119044	0.0149848	0.0267988	0.0229918	0.00913355	0.0166678	18.605	18.527	18.514	18.517	18.493	18.529	1.81993e+06	1.53603e+06	2.28328e+06	4.29472e+06	1.54684e+06	1.0218e+06							626830
6	1	6	H	MTD000013	Apolipoprotein B-100	P04114	4148+AQNLYQELLTQEGQASFQGLK	2365.19	48	4	Gel	none	18.51	H164C104N28O35S0	0.258658	0.332954	0.231125	0.113618	0.0440686	0.276239	0.355585	0.246835	0.121341	0.0470639	0.0405413	0.024129	0.0212835	0.019602	0.0167095	0.0401065	18.605	18.527	18.514	18.517	18.493	18.529	105795	89636.4	134705	225235	92417.6	66407.4							31776.8
6	2	12	H	MTD000013	Apolipoprotein B-100	P04114	4202+FQFPGKPGIYTR	1409.75	19	2	Gel	none	12.16	H99C68N17O16S0	0.422534	0.351982	0.158636	0.0507386	0.0128157	0.429452	0.357745	0.161233	0.0515693	0.0130256	0.0318085	0.0311587	0.0315965	0.0251137	0.0252911	0.0292581	12.225	12.287	12.189	12.053	12.141	12.177	224478	209388	113417	764443	187753	174686							85615.5
6	4	24	H	MTD000013	Apolipoprotein B-100	P04114	4202+FQFPGKPGIYTR	1409.75	19	3	Gel	none	12.16	H99C68N17O16S0	0.422534	0.351982	0.158636	0.0507386	0.0128157	0.429452	0.357745	0.161233	0.0515693	0.0130256	0.00198819	0.00443752	0.0210018	0.00705297	0.0144327	0.0215966	12.225	12.287	12.189	12.053	12.141	12.177	2.30817e+06	2.58982e+06	1.2543e+06	8.18486e+06	1.97008e+06	1.62975e+06							992820
6	4	24	H	MTD000013	Apolipoprotein B-100	P04114	4214+EELCTMFIR	1197.55	16	2	Gel	C:Carbamidomethylation	14.6	H83C51N13O16S2	0.466683	0.300799	0.152872	0.0565458	0.0173424	0.477719	0.307912	0.156487	0.057883	0.0177525	0.00600023	0.00536231	0.0134103	0.0084765	0.0479748	0.00411626	14.659	14.666	14.652	14.572	14.603	14.612	2.55764e+06	2.17366e+06	1.48051e+06	3.50709e+06	234557	2.39814e+06							1.2201e+06
5	1	5	H	MTD000013	Apolipoprotein B-100	P04114	4214+EELCTMFIR	1197.55	16	3	Gel	C:Carbamidomethylation	14.6	H83C51N13O16S2	0.466683	0.300799	0.152872	0.0565458	0.0173424	0.477719	0.307912	0.156487	0.057883	0.0177525	0.0405518	0.0365036	0.0507348	0.0272124		0.0405277	14.659	14.666	14.652	14.572		14.612	119473	108580	81430.2	150583		116513							59688.9
6	4	24	H	MTD000013	Apolipoprotein B-100	P04114	4214+EELCTxmFIR	1213.55	16	2	Gel	C:Carbamidomethylation m:Oxidized methionine	11.87	H83C51N13O17S2	0.465558	0.300246	0.153567	0.0570797	0.0176333	0.476786	0.307487	0.15727	0.0584563	0.0180586	0.0153938	0.00908721	0.0212819	0.0119303	0.0029149	0.00904861	11.917	11.923	11.91	11.829	11.861	11.87	683300	604845	348531	1.14495e+06	1.16247e+06	800723							328989
2	1	2	H	MTD000013	Apolipoprotein B-100	P04114	4214+EELCTxmFIR	1213.55	16	3	Gel	C:Carbamidomethylation m:Oxidized methionine	11.87	H83C51N13O17S2	0.465558	0.300246	0.153567	0.0570797	0.0176333	0.476786	0.307487	0.15727	0.0584563	0.0180586				0.0220345	0.0153211					11.829	11.861					106073	101361
6	4	24	H	MTD000013	Apolipoprotein B-100	P04114	4223+EVGTVLSQVYSK	1308.69	19	2	Gel	none	12.05	H96C58N14O20S0	0.47232	0.336693	0.137614	0.0410726	0.0098677	0.478202	0.340886	0.139328	0.0415841	0.0099906	0.00245119	0.00159944	0.0102221	0.00931367	0.00545775	0.00413834	12.141	12.119	12.106	12.025	12.057	12.066	6.68717e+06	6.93478e+06	2.72733e+06	1.00787e+07	6.55158e+06	5.053e+06							3223744
6	4	24	H	MTD000013	Apolipoprotein B-100	P04114	4223+EVGTVLSQVYSK	1308.69	19	3	Gel	none	12.05	H96C58N14O20S0	0.47232	0.336693	0.137614	0.0410726	0.0098677	0.478202	0.340886	0.139328	0.0415841	0.0099906	0.0316872	0.0162681	0.029009	0.0151446	0.0220192	0.0342254	12.141	12.119	12.106	12.025	12.057	12.066	691054	779517	373265	1.00089e+06	736636	596106							352213
6	4	24	H	MTD000013	Apolipoprotein B-100	P04114	4386+EEYFDPSIVGWTVK	1668.8	21	2	Gel	none	17.98	H112C79N16O24S0	0.367983	0.351637	0.184263	0.0690538	0.0205521	0.378219	0.361418	0.189388	0.0709745	0.0211238	0.00380435	0.00842431	0.0123258	0.0140263	0.000941694	0.00701077	18.045	18.024	17.954	17.958	17.961	17.998	1.19665e+06	965768	1.19821e+06	2.08199e+06	1.05185e+06	825488							447120
6	2	12	H	MTD000013	Apolipoprotein B-100	P04114	440+ATLYALSHAVNNYHK	1700.86	27	3	Gel	none	10.81	H116C77N22O22S0	0.369525	0.353045	0.183491	0.0678953	0.0198892	0.379406	0.362485	0.188397	0.0697108	0.020421	0.0491385	0.0618557	0.0615709	0.0282713	0.0263927	0.0470914	10.937	10.916	10.874	10.598	10.77	10.862	135118	144614	56008	810481	138943	115325							53713.1
6	4	24	H	MTD000013	Apolipoprotein B-100	P04114	440+ATLYALSHAVNNYHK	1700.86	27	4	Gel	none	10.81	H116C77N22O22S0	0.369525	0.353045	0.183491	0.0678953	0.0198892	0.379406	0.362485	0.188397	0.0697108	0.020421	0.0276553	0.0389852	0.0362286	0.0350486	0.0172521	0.0321677	10.937	10.916	10.874	10.598	10.77	10.862	315758	371925	166901	1.90525e+06	395757	324421							110959
6	4	24	H	MTD000013	Apolipoprotein B-100	P04114	4447+NIQEYLSILTDPDGK	1704.86	25	2	Gel	none	19.57	H120C75N18O27S0	0.378447	0.348621	0.179697	0.0669282	0.0199358	0.388672	0.358039	0.184552	0.0687364	0.0204744	0.00460542	0.00969999	0.0181962	0.0141894	0.00228696	0.0083392	19.64	19.647	19.577	19.553	19.556	19.565	990197	1.25007e+06	1.64403e+06	3.40427e+06	1.11024e+06	617548							377401
6	4	24	H	MTD000013	Apolipoprotein B-100	P04114	4447+NIQEYLSILTDPDGK	1704.86	25	3	Gel	none	19.57	H120C75N18O27S0	0.378447	0.348621	0.179697	0.0669282	0.0199358	0.388672	0.358039	0.184552	0.0687364	0.0204744	0.0144653	0.0223794	0.019738	0.0147125	0.0166103	0.0170634	19.64	19.647	19.577	19.553	19.556	19.565	1.2773e+06	1.56459e+06	2.40907e+06	4.66722e+06	1.6224e+06	995283							470145
1	1	1	H	MTD000013	Apolipoprotein B-100	P04114	4447+NIQEYLSILTDPDGKGK	1889.97	28	2	Gel	none	18.13	H135C83N21O29S0	0.340448	0.348421	0.196715	0.0796833	0.0256936	0.352698	0.360958	0.203793	0.0825505	0.0266181				0.0179744						18.125						81047
6	2	12	H	MTD000013	Apolipoprotein B-100	P04114	4447+NIQEYLSILTDPDGKGK	1889.97	28	3	Gel	none	18.13	H135C83N21O29S0	0.340448	0.348421	0.196715	0.0796833	0.0256936	0.352698	0.360958	0.203793	0.0825505	0.0266181	0.00990318	0.0105263	0.0126455	0.00899836	0.00476541	0.00552164	18.269	18.219	18.122	18.125	18.129	18.194	165983	197300	158092	920528	149833	117743							61967.1
5	4	20	H	MTD000013	Apolipoprotein B-100	P04114	4466+IAELSATAQEIIK	1385.78	31	2	Gel	none	13.97	H107C61N15O21S0	0.453498	0.340877	0.14586	0.0454447	0.0113769	0.460087	0.345829	0.147979	0.046105	0.0115422	0.00524323	0.00750786	0.0210071	0.0196155	0.00303404		13.988	13.966	13.924	13.872	13.904		1.2904e+07	1.15757e+07	5.67244e+06	1.37696e+07	9.24408e+06								5832868
6	4	24	H	MTD000013	Apolipoprotein B-100	P04114	4466+IAELSATAQEIIK	1385.78	31	3	Gel	none	13.97	H107C61N15O21S0	0.453498	0.340877	0.14586	0.0454447	0.0113769	0.460087	0.345829	0.147979	0.046105	0.0115422	0.00599339	0.00904142	0.0337696	0.0147807	0.00390757	0.016413	13.988	13.966	13.924	13.872	13.904	13.912	2.98024e+06	2.99372e+06	1.51513e+06	3.43135e+06	2.4065e+06	1.79919e+06							1.34279e+06
6	3	18	H	MTD000013	Apolipoprotein B-100	P04114	4487+IISDYHQQFR	1305.65	21	2	Gel	none	7.79	H87C59N17O17S0	0.466085	0.341335	0.139466	0.0411211	0.00968179	0.471743	0.345478	0.141159	0.0416202	0.00979931	0.00402737	0.00598362	0.0133555	0.0133666	0.00271108	0.00940432	7.803	7.866	7.88	7.716	7.803	7.784	550204	498475	120625	788207	271105	315739							256433
6	4	24	H	MTD000013	Apolipoprotein B-100	P04114	4487+IISDYHQQFR	1305.65	21	3	Gel	none	7.79	H87C59N17O17S0	0.466085	0.341335	0.139466	0.0411211	0.00968179	0.471743	0.345478	0.141159	0.0416202	0.00979931	0.0121182	0.00910142	0.0286322	0.0145294	0.00645663	0.010004	7.803	7.866	7.88	7.716	7.803	7.784	6.042e+06	5.06315e+06	1.22436e+06	8.01516e+06	2.79676e+06	3.04321e+06							2827241
2	1	2	H	MTD000013	Apolipoprotein B-100	P04114	4497+YKLQDFSDQLSDYYEK	2040.93	27	2	Gel	none	14.73	H132C93N20O32S0	0.304159	0.343883	0.212541	0.0937808	0.0328306	0.318703	0.360327	0.222705	0.0982653	0.0344005	0.0258812			0.0221404			14.827			14.74			33820.1			82554.3									11150.8
6	3	18	H	MTD000013	Apolipoprotein B-100	P04114	4497+YKLQDFSDQLSDYYEK	2040.93	27	3	Gel	none	14.73	H132C93N20O32S0	0.304159	0.343883	0.212541	0.0937808	0.0328306	0.318703	0.360327	0.222705	0.0982653	0.0344005	0.0100285	0.015043	0.017196	0.018408	0.00596915	0.0130748	14.827	14.834	14.792	14.74	14.771	14.752	373971	290547	313011	886527	340711	231140							130726
6	4	24	H	MTD000013	Apolipoprotein B-100	P04114	4499+LQDFSDQLSDYYEK	1749.77	26	2	Gel	none	13.62	H111C78N17O29S0	0.366293	0.347949	0.185206	0.071279	0.0219506	0.377338	0.358442	0.190791	0.0734285	0.0226126	0.00624562	0.0093157	0.0210044	0.0165418	0.00442929	0.0129969	13.68	13.686	13.645	13.62	13.652	13.605	2.71852e+06	1.81001e+06	822013	3.73739e+06	1.82782e+06	1.74056e+06							997059
6	4	24	H	MTD000013	Apolipoprotein B-100	P04114	4499+LQDFSDQLSDYYEK	1749.77	26	3	Gel	none	13.62	H111C78N17O29S0	0.366293	0.347949	0.185206	0.071279	0.0219506	0.377338	0.358442	0.190791	0.0734285	0.0226126	0.009549	0.0104689	0.0186719	0.0267903	0.00693919	0.0159233	13.68	13.686	13.645	13.62	13.652	13.605	1.50545e+06	1.12416e+06	546450	2.08288e+06	1.11779e+06	1.06341e+06							550306
5	1	5	H	MTD000013	Apolipoprotein B-100	P04114	4541+KLQSTTVxmNPYxmK	1571.77	16	3	Gel	m:Oxidized methionine	6.43	H113C67N17O22S2	0.378611	0.318952	0.183991	0.0792786	0.0279604	0.394045	0.331954	0.191491	0.0825103	0.0291002	0.0169256	0.013741		0.00855579	0.00460101	0.0175844	6.544	6.551		6.429	6.516	6.497	66711.7	69164.4		109714	133972	38565.3							24769
5	3	15	H	MTD000013	Apolipoprotein B-100	P04114	4542+LQSTTVMNPYMK	1411.68	16	2	Gel	none	10.95	H101C61N15O19S2	0.41104	0.314855	0.172119	0.0699699	0.02334	0.424636	0.325269	0.177811	0.0722841	0.0241119	0.00337383	0.00598873	0.00841769	0.00811005		0.00752218	10.965	10.972	10.958	10.878		10.918	386559	460313	116236	449213		336953							162826
5	1	5	H	MTD000013	Apolipoprotein B-100	P04114	4542+LQSTTVMNPYMK	1411.68	16	3	Gel	none	10.95	H101C61N15O19S2	0.41104	0.314855	0.172119	0.0699699	0.02334	0.424636	0.325269	0.177811	0.0722841	0.0241119	0.0261615	0.0325316	0.0316533	0.0154158		0.0246143	10.965	10.972	10.958	10.878		10.918	103700	111486	34343.3	347423		93617.2							41242.2
6	2	12	H	MTD000013	Apolipoprotein B-100	P04114	4542+LQSTTVMNxpYMK	1427.68	16	2	Gel	p:Hydroxylation	9.03	H101C61N15O20S2	0.41005	0.314248	0.172659	0.0705073	0.0236607	0.42384	0.324816	0.178465	0.0728784	0.0244564	0.00340275	0.00521648	0.00996066	0.00667427	0.0124258	0.00738148	9.007	9.013	8.999	8.947	8.979	8.959	248611	247316	80912.7	347907	39713.7	180730							104588
3	1	3	H	MTD000013	Apolipoprotein B-100	P04114	4542+LQSTTVMNxpYMK	1427.68	16	3	Gel	p:Hydroxylation	9.03	H101C61N15O20S2	0.41005	0.314248	0.172659	0.0705073	0.0236607	0.42384	0.324816	0.178465	0.0728784	0.0244564	0.0112883			0.00926449		0.053896	9.007			8.947		8.959	85483.4			129573		78990.2							34775.7
5	2	10	H	MTD000013	Apolipoprotein B-100	P04114	4542+LQSTTVxmNPYMK	1427.68	16	2	Gel	m:Oxidized methionine	8.98	H101C61N15O20S2	0.41005	0.314248	0.172659	0.0705073	0.0236607	0.42384	0.324816	0.178465	0.0728784	0.0244564	0.00340275	0.00521648	0.00996066	0.00667427		0.00738148	9.007	9.013	8.999	8.947		8.959	248611	247316	80912.7	347907		180730							104588
3	1	3	H	MTD000013	Apolipoprotein B-100	P04114	4542+LQSTTVxmNPYMK	1427.68	16	3	Gel	m:Oxidized methionine	8.98	H101C61N15O20S2	0.41005	0.314248	0.172659	0.0705073	0.0236607	0.42384	0.324816	0.178465	0.0728784	0.0244564	0.0112883			0.00926449		0.053896	9.007			8.947		8.959	85483.4			129573		78990.2							34775.7
6	1	6	H	MTD000013	Apolipoprotein B-100	P04114	4542+LQSTTVxmNPYxmK	1443.67	16	2	Gel	m:Oxidized methionine	7.13	H101C61N15O21S2	0.409062	0.313643	0.173196	0.0710423	0.023982	0.423047	0.324365	0.179117	0.0734711	0.0248019	0.0207447	0.017876	0.0286785	0.0136626	0.00260085	0.023503	7.188	7.166	7.181	7.128	7.16	7.141	88734.9	67005.6	35627	82564.2	190228	46925.4							35113.6
5	1	5	H	MTD000013	Apolipoprotein B-100	P04114	4542+LQSTTVxmNPYxmK	1443.67	16	3	Gel	m:Oxidized methionine	7.13	H101C61N15O21S2	0.409062	0.313643	0.173196	0.0710423	0.023982	0.423047	0.324365	0.179117	0.0734711	0.0248019	0.0892482	0.116882		0.0892308	0.0230943	0.0787583	7.188	7.166		7.128	7.16	7.141	59808.6	50909.2		61251.9	109980	32435.8							21068.5
6	4	24	H	MTD000013	Apolipoprotein B-100	P04114	4554+LAPGELTIIL	1038.63	17	2	Gel	none	21.08	H86C49N10O14S0	0.537516	0.319946	0.108973	0.0270845	0.0054113	0.541022	0.322033	0.109684	0.0272612	0.0054466	0.00528227	0.00698004	0.0095473	0.00932209	0.00992081	0.00373224	21.095	21.046	20.976	21.008	20.983	21.076	6.41916e+06	6.57463e+06	7.59595e+06	8.06995e+06	7.20899e+06	3.96064e+06							3.50392e+06
6	4	24	H	MTD000013	Apolipoprotein B-100	P04114	491+VIGNMGQTMEQLTPELK	1887.94	30	2	Gel	none	15.88	H137C80N21O27S2	0.318491	0.320384	0.205901	0.0988315	0.0386197	0.337525	0.339531	0.218206	0.104738	0.0409277	0.00570952	0.00835916	0.0165109	0.0150365	0.00350737	0.0109829	15.918	15.897	15.827	15.803	15.834	15.871	3.18668e+06	2.48504e+06	1.96704e+06	4.00749e+06	1.55087e+06	1.43095e+06							1.10546e+06
6	4	24	H	MTD000013	Apolipoprotein B-100	P04114	491+VIGNMGQTMEQLTPELK	1887.94	30	3	Gel	none	15.88	H137C80N21O27S2	0.318491	0.320384	0.205901	0.0988315	0.0386197	0.337525	0.339531	0.218206	0.104738	0.0409277	0.00383262	0.0048128	0.0159409	0.013887	0.0030594	0.00938135	15.918	15.897	15.827	15.803	15.834	15.871	7.12433e+06	6.14525e+06	5.46302e+06	9.34331e+06	4.277e+06	3.98972e+06							2.44612e+06
6	3	18	H	MTD000013	Apolipoprotein B-100	P04114	491+VIGNMGQTxmEQLTPELK	1903.94	30	2	Gel	m:Oxidized methionine	12.43	H137C80N21O28S2	0.317724	0.319729	0.206173	0.0993231	0.0389832	0.336947	0.339074	0.218647	0.105332	0.0413418	0.00600756	0.00810331	0.0167132	0.0140809	0.00282484	0.0102585	12.477	12.455	12.413	12.361	12.393	12.429	770793	473666	231057	511521	457639	375727							266573
6	4	24	H	MTD000013	Apolipoprotein B-100	P04114	491+VIGNMGQTxmEQLTPELK	1903.94	30	3	Gel	m:Oxidized methionine	12.43	H137C80N21O28S2	0.317724	0.319729	0.206173	0.0993231	0.0389832	0.336947	0.339074	0.218647	0.105332	0.0413418	0.0176709	0.0227638	0.029344	0.0279729	0.0134466	0.0219276	12.477	12.455	12.413	12.361	12.393	12.429	1.58247e+06	964560	593761	1.44538e+06	1.27731e+06	871050							545422
6	3	18	H	MTD000013	Apolipoprotein B-100	P04114	491+VIGNxmGQTMEQLTPELK	1903.94	30	2	Gel	m:Oxidized methionine	12.86	H137C80N21O28S2	0.317724	0.319729	0.206173	0.0993231	0.0389832	0.336947	0.339074	0.218647	0.105332	0.0413418	0.00600756	0.00810331	0.0167132	0.0140809	0.00282484	0.0102585	12.477	12.455	12.413	12.361	12.393	12.429	770793	473666	231057	511521	457639	375727							266573
6	4	24	H	MTD000013	Apolipoprotein B-100	P04114	491+VIGNxmGQTMEQLTPELK	1903.94	30	3	Gel	m:Oxidized methionine	12.86	H137C80N21O28S2	0.317724	0.319729	0.206173	0.0993231	0.0389832	0.336947	0.339074	0.218647	0.105332	0.0413418	0.0176709	0.0227638	0.029344	0.0279729	0.0134466	0.0219276	12.477	12.455	12.413	12.361	12.393	12.429	1.58247e+06	964560	593761	1.44538e+06	1.27731e+06	871050							545422
6	2	12	H	MTD000013	Apolipoprotein B-100	P04114	491+VIGNxmGQTxmEQLTPELK	1919.93	30	2	Gel	m:Oxidized methionine	10.58	H137C80N21O29S2	0.316958	0.319076	0.206443	0.0998123	0.0393466	0.33637	0.338618	0.219086	0.105925	0.0417564	0.00355237	0.00697102	0.0163168	0.0161079	0.00238653	0.00844106	10.602	10.58	10.566	10.514	10.546	10.582	409534	276552	118396	312776	408272	214769							139424
6	4	24	H	MTD000013	Apolipoprotein B-100	P04114	491+VIGNxmGQTxmEQLTPELK	1919.93	30	3	Gel	m:Oxidized methionine	10.58	H137C80N21O29S2	0.316958	0.319076	0.206443	0.0998123	0.0393466	0.33637	0.338618	0.219086	0.105925	0.0417564	0.0101379	0.0115064	0.0169841	0.0184677	0.00597808	0.0148416	10.602	10.58	10.566	10.514	10.546	10.582	1.26132e+06	1.00241e+06	519542	1.02218e+06	1.45079e+06	736567							432773
6	3	18	H	MTD000013	Apolipoprotein B-100	P04114	51+KYTYNYEAESSSGVPGTADSR	2281.01	43	2	Gel	none	8.32	H144C97N26O38S0	0.280177	0.336425	0.222055	0.10495	0.0394401	0.296921	0.356531	0.235325	0.111222	0.0417972	0.00831424	0.0115449	0.0247271	0.0224253	0.00452692	0.0165522	8.391	8.398	8.412	8.332	8.363	8.316	396652	385874	94174.5	655843	256396	248209							142400
6	4	24	H	MTD000013	Apolipoprotein B-100	P04114	51+KYTYNYEAESSSGVPGTADSR	2281.01	43	3	Gel	none	8.32	H144C97N26O38S0	0.280177	0.336425	0.222055	0.10495	0.0394401	0.296921	0.356531	0.235325	0.111222	0.0417972	0.0088304	0.0128863	0.0259518	0.0222943	0.0111435	0.0232915	8.391	8.398	8.412	8.332	8.363	8.316	4.59572e+06	3.92767e+06	1.22906e+06	5.03306e+06	2.60009e+06	2.39194e+06							1.66831e+06
6	1	6	H	MTD000013	Apolipoprotein B-100	P04114	51+KYTYNYEAESSSGVPGTADSR	2281.01	43	4	Gel	none	8.32	H144C97N26O38S0	0.280177	0.336425	0.222055	0.10495	0.0394401	0.296921	0.356531	0.235325	0.111222	0.0417972	0.0106613	0.0173956	0.0249529	0.0188235	0.0165734	0.0169687	8.391	8.398	8.412	8.332	8.363	8.316	195523	170138	62436.2	219394	123426	117852							66111.5
1	3	3	H	MTD000013	Apolipoprotein B-100	P04114	513+CVQSTKPSLMIQK	1518.79	22	2	Gel	C:Carbamidomethylation	8.29	H114C64N18O20S2	0.391663	0.318204	0.179084	0.0752059	0.0258472	0.406223	0.330034	0.185742	0.0780018	0.0268081				0.0375406						8.22						446255
6	4	24	H	MTD000013	Apolipoprotein B-100	P04114	513+CVQSTKPSLMIQK	1518.79	22	3	Gel	C:Carbamidomethylation	8.29	H114C64N18O20S2	0.391663	0.318204	0.179084	0.0752059	0.0258472	0.406223	0.330034	0.185742	0.0780018	0.0268081	0.00958233	0.00781208	0.0150534	0.00986997	0.0107921	0.0115047	8.363	8.398	8.412	8.22	8.307	8.344	3.17892e+06	3.13259e+06	835171	6.14877e+06	1.57847e+06	2.11207e+06							1.31331e+06
1	1	1	H	MTD000013	Apolipoprotein B-100	P04114	513+CVQSTKPSLMIQK	1518.79	22	4	Gel	C:Carbamidomethylation	8.29	H114C64N18O20S2	0.391663	0.318204	0.179084	0.0752059	0.0258472	0.406223	0.330034	0.185742	0.0780018	0.0268081				0.0929982						8.22						65219.7
5	1	5	H	MTD000013	Apolipoprotein B-100	P04114	513+CVQSTKPSLxmIQK	1534.78	22	2	Gel	C:Carbamidomethylation m:Oxidized methionine	7.25	H114C64N18O21S2	0.390719	0.317582	0.179569	0.0757401	0.026178	0.405474	0.329575	0.18635	0.0786003	0.0271666	0.00480322	0.00324827		0.00945733	0.0047172	0.00919721	7.272	7.306		7.128	7.216	7.253	76470.1	59930.9		79960.9	49500.2	41908.9							30639.8
5	4	20	H	MTD000013	Apolipoprotein B-100	P04114	513+CVQSTKPSLxmIQK	1534.78	22	3	Gel	C:Carbamidomethylation m:Oxidized methionine	7.25	H114C64N18O21S2	0.390719	0.317582	0.179569	0.0757401	0.026178	0.405474	0.329575	0.18635	0.0786003	0.0271666	0.0122311	0.013531	0.0128778	0.0187125		0.0146827	7.272	7.306	7.32	7.128		7.253	929823	761039	245206	1.07132e+06		569525							357969
6	3	18	H	MTD000013	Apolipoprotein B-100	P04114	52+YTYNYEAESSSGVPGTADSR	2152.92	42	2	Gel	none	9.33	H132C91N24O37S0	0.302711	0.340571	0.212764	0.0956823	0.0343358	0.318064	0.357845	0.223556	0.100535	0.0360773	0.0101204	0.0126345	0.0241877	0.0233544	0.00816885	0.0190658	9.37	9.349	9.363	9.339	9.342	9.295	491376	495293	169422	669332	315235	358242							175637
6	4	24	H	MTD000013	Apolipoprotein B-100	P04114	52+YTYNYEAESSSGVPGTADSR	2152.92	42	3	Gel	none	9.33	H132C91N24O37S0	0.302711	0.340571	0.212764	0.0956823	0.0343358	0.318064	0.357845	0.223556	0.100535	0.0360773	0.0139312	0.016292	0.0254585	0.0289273	0.00691881	0.0181292	9.37	9.349	9.363	9.339	9.342	9.295	1.63088e+06	1.53514e+06	553802	1.75186e+06	961607	1.00008e+06							570252
1	1	1	H	MTD000013	Apolipoprotein B-100	P04114	538+DKDQEVLLQTFLDDASPGDK	2233.07	37	3	Gel	none	18.49	H152C96N24O37S0	0.285676	0.338038	0.219901	0.10244	0.0379458	0.301966	0.357313	0.23244	0.108281	0.0401095					0.0813512						18.437						117297
1	4	4	H	MTD000013	Apolipoprotein B-100	P04114	538+DKDQEVLLQTFLDDASPGDKR	2389.18	40	3	Gel	none	17.53	H164C102N28O38S0	0.262483	0.332385	0.229172	0.112543	0.0437841	0.280257	0.354891	0.244689	0.120163	0.0467488				0.069829						17.51						708546
6	3	18	H	MTD000013	Apolipoprotein B-100	P04114	538+DKDQEVLLQTFLDDASPGDKR	2389.18	40	4	Gel	none	17.53	H164C102N28O38S0	0.262483	0.332385	0.229172	0.112543	0.0437841	0.280257	0.354891	0.244689	0.120163	0.0467488	0.0448707	0.00987833	0.0217895	0.0264114	0.00600582	0.0163532	17.653	17.604	17.534	17.51	17.485	17.55	118178	202280	102430	1.95261e+06	175923	126465							40041.4
6	4	24	H	MTD000013	Apolipoprotein B-100	P04114	559+LAAYLMLMR	1080.58	16	2	Gel	none	17.51	H84C49N12O11S2	0.484509	0.299012	0.145444	0.0514548	0.0149675	0.494185	0.304984	0.148349	0.0524825	0.0152664	0.0290077	0.0138636	0.0140606	0.0128388	0.00460293	0.0223469	17.569	17.576	17.506	17.454	17.457	17.55	1.43667e+06	1.32998e+06	1.32166e+06	3.27811e+06	1.22103e+06	792700							638074
6	1	6	H	MTD000013	Apolipoprotein B-100	P04114	559+LAAYLMLMR	1080.58	16	3	Gel	none	17.51	H84C49N12O11S2	0.484509	0.299012	0.145444	0.0514548	0.0149675	0.494185	0.304984	0.148349	0.0524825	0.0152664	0.161744	0.147641	0.130358	0.0790513	0.131251	0.180496	17.569	17.576	17.506	17.454	17.457	17.55	77653	68830.5	62961.4	100839	58040.2	56323.4							34207.1
6	4	24	H	MTD000013	Apolipoprotein B-100	P04114	559+LAAYLMLxmR	1096.58	16	2	Gel	m:Oxidized methionine	14.32	H84C49N12O12S2	0.483341	0.29847	0.146192	0.0519946	0.0152471	0.493206	0.304562	0.149176	0.0530558	0.0155583	0.0109876	0.00741889	0.00849009	0.00832555	0.00461004	0.0156883	15.415	15.449	15.379	15.299	15.331	15.367	551508	680628	475011	866704	707996	233057							274648
6	4	24	H	MTD000013	Apolipoprotein B-100	P04114	559+LAAYLxmLMR	1096.58	16	2	Gel	m:Oxidized methionine	15.39	H84C49N12O12S2	0.483341	0.29847	0.146192	0.0519946	0.0152471	0.493206	0.304562	0.149176	0.0530558	0.0155583	0.0109876	0.00741889	0.00849009	0.00832555	0.00461004	0.0156883	15.415	15.449	15.379	15.299	15.331	15.367	551508	680628	475011	866704	707996	233057							274648
6	4	24	H	MTD000013	Apolipoprotein B-100	P04114	559+LAAYLxmLxmR	1112.57	16	2	Gel	m:Oxidized methionine	12.36	H84C49N12O13S2	0.482176	0.29793	0.146936	0.0525322	0.0155279	0.49223	0.304142	0.15	0.0536276	0.0158516	0.00765535	0.0066025	0.0110478	0.0114678	0.00207194	0.00709782	12.421	12.427	12.385	12.305	12.365	12.373	476648	500459	236344	541556	558019	221266							228902
3	1	3	H	MTD000013	Apolipoprotein B-100	P04114	559+LAAYLxmLxmR	1112.57	16	3	Gel	m:Oxidized methionine	12.36	H84C49N12O13S2	0.482176	0.29793	0.146936	0.0525322	0.0155279	0.49223	0.304142	0.15	0.0536276	0.0158516		0.0120424		0.0258523	0.0166148			12.427		12.305	12.365			53730.2		62366.5	62243.1
6	3	18	H	MTD000013	Apolipoprotein B-100	P04114	568+SPSQADINK	958.472	21	2	Gel	none	2.04	H66C39N12O16S0	0.594391	0.291238	0.0893412	0.0204718	0.00384101	0.597113	0.292572	0.0897502	0.0205655	0.00385859	0.00981467	0.0124787	0.022453	0.0239362	0.00269239	0.0143522	2.095	2.045	2.088	2.063	2.067	2.02	288981	391654	268946	161087	190138	123960							167706
6	4	24	H	MTD000013	Apolipoprotein B-100	P04114	577+IVQILPWEQNEQVK	1722.93	29	2	Gel	none	16.19	H126C79N20O23S0	0.362723	0.352584	0.186634	0.0703746	0.0210176	0.373051	0.362623	0.191948	0.0723783	0.0216161	0.00392931	0.00533273	0.0165047	0.01452	0.00266699	0.01019	16.17	16.149	16.107	16.055	16.086	16.151	6.18897e+06	4.1753e+06	3.48416e+06	6.62042e+06	4.89031e+06	3.15851e+06							2.27475e+06
6	4	24	H	MTD000013	Apolipoprotein B-100	P04114	577+IVQILPWEQNEQVK	1722.93	29	3	Gel	none	16.19	H126C79N20O23S0	0.362723	0.352584	0.186634	0.0703746	0.0210176	0.373051	0.362623	0.191948	0.0723783	0.0216161	0.00258458	0.00552799	0.0133122	0.0135306	0.00391582	0.00786187	16.17	16.149	16.107	16.055	16.086	16.151	9.08779e+06	7.2866e+06	6.80254e+06	1.12184e+07	9.3135e+06	6.05251e+06							3375375
1	1	1	H	MTD000013	Apolipoprotein B-100	P04114	617+EALKESQLPTVxmDFR	1778.89	30	2	Gel	m:Oxidized methionine	12.38	H126C77N20O26S1	0.349426	0.335143	0.193398	0.0826036	0.0284611	0.363769	0.3489	0.201337	0.0859943	0.0296294	0.0690687						12.393						30700.7												10870.6
6	2	12	H	MTD000013	Apolipoprotein B-100	P04114	617+EALKESQLPTVxmDFR	1778.89	30	3	Gel	m:Oxidized methionine	12.38	H126C77N20O26S1	0.349426	0.335143	0.193398	0.0826036	0.0284611	0.363769	0.3489	0.201337	0.0859943	0.0296294	0.030336	0.0383519	0.0261731	0.032244	0.0132168	0.0302925	12.393	12.455	12.385	12.305	12.365	12.373	270296	206244	328569	549071	331127	185785							101243
1	1	1	H	MTD000013	Apolipoprotein B-100	P04114	617+EALKESQLPTVxmDFR	1778.89	30	4	Gel	m:Oxidized methionine	12.38	H126C77N20O26S1	0.349426	0.335143	0.193398	0.0826036	0.0284611	0.363769	0.3489	0.201337	0.0859943	0.0296294				0.235691						12.305						53275.9
1	1	1	H	MTD000013	Apolipoprotein B-100	P04114	617+EALKESQLxpTVMDFR	1778.89	30	2	Gel	p:Hydroxylation	12.33	H126C77N20O26S1	0.349426	0.335143	0.193398	0.0826036	0.0284611	0.363769	0.3489	0.201337	0.0859943	0.0296294	0.0690687						12.393						30700.7												10870.6
6	2	12	H	MTD000013	Apolipoprotein B-100	P04114	617+EALKESQLxpTVMDFR	1778.89	30	3	Gel	p:Hydroxylation	12.33	H126C77N20O26S1	0.349426	0.335143	0.193398	0.0826036	0.0284611	0.363769	0.3489	0.201337	0.0859943	0.0296294	0.030336	0.0383519	0.0261731	0.032244	0.0132168	0.0302925	12.393	12.455	12.385	12.305	12.365	12.373	270296	206244	328569	549071	331127	185785							101243
1	1	1	H	MTD000013	Apolipoprotein B-100	P04114	617+EALKESQLxpTVMDFR	1778.89	30	4	Gel	p:Hydroxylation	12.33	H126C77N20O26S1	0.349426	0.335143	0.193398	0.0826036	0.0284611	0.363769	0.3489	0.201337	0.0859943	0.0296294				0.235691						12.305						53275.9
2	4	8	H	MTD000013	Apolipoprotein B-100	P04114	621+ESQLPTVMDFR	1321.63	21	2	Gel	none	14.82	H91C57N15O19S1	0.453104	0.322768	0.151413	0.053105	0.015079	0.462167	0.329224	0.154442	0.0541673	0.0153806		0.0275556				0.028884		14.89				14.836		3.35512e+06				3.20906e+06
6	3	18	H	MTD000013	Apolipoprotein B-100	P04114	621+ESQLPTVMDFR	1321.63	21	3	Gel	none	14.82	H91C57N15O19S1	0.453104	0.322768	0.151413	0.053105	0.015079	0.462167	0.329224	0.154442	0.0541673	0.0153806	0.016146	0.0183842	0.0383228	0.0264713	0.0111745	0.0236101	14.883	14.89	14.848	14.796	14.827	14.836	466835	338926	139079	336702	296919	332889							204527
6	1	6	H	MTD000013	Apolipoprotein B-100	P04114	621+ESQLPTVMDFRK	1449.73	22	2	Gel	none	12.54	H103C63N17O20S1	0.419374	0.330483	0.164654	0.0611971	0.0183741	0.429815	0.338711	0.168753	0.0627206	0.0188315	0.0191711	0.0295854	0.0373529	0.0296763	0.0166966	0.0294189	12.588	12.651	12.581	12.473	12.532	12.541	157187	92494.1	41805.5	121860	76149.7	87011.5							62768.6
6	4	24	H	MTD000013	Apolipoprotein B-100	P04114	621+ESQLPTVMDFRK	1449.73	22	3	Gel	none	12.54	H103C63N17O20S1	0.419374	0.330483	0.164654	0.0611971	0.0183741	0.429815	0.338711	0.168753	0.0627206	0.0188315	0.0114434	0.0162115	0.0190628	0.0182578	0.0106895	0.0164208	12.588	12.651	12.581	12.473	12.532	12.541	777389	552694	262169	777496	476458	566178							322153
6	3	18	H	MTD000013	Apolipoprotein B-100	P04114	621+ESQLPTVxmDFR	1337.63	21	2	Gel	m:Oxidized methionine	12.13	H91C57N15O20S1	0.452012	0.322158	0.152092	0.0536915	0.0153712	0.461259	0.328748	0.155203	0.0547899	0.0156856	0.0190388	0.0385189	0.0695833	0.0655708	0.0122485	0.0396257	12.141	12.147	12.106	12.053	12.085	12.121	676061	398329	156264	395068	890973	319161							291315
5	1	5	H	MTD000013	Apolipoprotein B-100	P04114	621+ESQLPTVxmDFR	1337.63	21	3	Gel	m:Oxidized methionine	12.13	H91C57N15O20S1	0.452012	0.322158	0.152092	0.0536915	0.0153712	0.461259	0.328748	0.155203	0.0547899	0.0156856	0.0907028	0.0847092		0.1324	0.0582039	0.0928572	12.141	12.147		12.053	12.085	12.121	108008	64961.5		69391.5	127080	51294.3							34344.7
5	1	5	H	MTD000013	Apolipoprotein B-100	P04114	621+ESQLPTVxmDFRK	1465.72	22	2	Gel	m:Oxidized methionine	10.21	H103C63N17O21S1	0.418364	0.329842	0.165235	0.0617847	0.0186884	0.428992	0.338221	0.169433	0.0633542	0.0191631	0.0386575	0.0507518		0.0635575	0.0186159	0.042229	10.266	10.272		10.15	10.21	10.219	64158.5	45201.8		44062.3	60958.9	34966.1							24041
6	3	18	H	MTD000013	Apolipoprotein B-100	P04114	621+ESQLPTVxmDFRK	1465.72	22	3	Gel	m:Oxidized methionine	10.21	H103C63N17O21S1	0.418364	0.329842	0.165235	0.0617847	0.0186884	0.428992	0.338221	0.169433	0.0633542	0.0191631	0.0166385	0.0135824	0.0243825	0.0193305	0.00780036	0.0193072	10.266	10.272	10.287	10.15	10.21	10.219	490223	320571	107703	287765	520254	269538							199366
2	4	8	H	MTD000013	Apolipoprotein B-100	P04114	642+SVSLPSLDPASAK	1270.68	28	2	Gel	none	12.84	H94C55N14O20S0	0.48826	0.331762	0.131004	0.0379618	0.00888428	0.493697	0.335456	0.132463	0.0383845	0.00898322		0.0119568		0.0699349				12.875		12.781				1.30347e+07		1.63867e+07
6	4	24	H	MTD000013	Apolipoprotein B-100	P04114	655+IEGNLIFDPNNYLPK	1745.9	23	2	Gel	none	18.55	H123C81N19O24S0	0.355467	0.352028	0.189962	0.0730477	0.0222541	0.36627	0.362727	0.195735	0.0752677	0.0229304	0.00479098	0.00604889	0.0120277	0.0125154	0.00279796	0.00793467	18.549	18.499	18.43	18.433	18.437	18.474	7.85873e+06	5.62361e+06	8.99317e+06	1.06213e+07	6.74564e+06	3.2132e+06							2.90985e+06
6	4	24	H	MTD000013	Apolipoprotein B-100	P04114	655+IEGNLIFDPNNYLPK	1745.9	23	3	Gel	none	18.55	H123C81N19O24S0	0.355467	0.352028	0.189962	0.0730477	0.0222541	0.36627	0.362727	0.195735	0.0752677	0.0229304	0.00936939	0.0157186	0.0114146	0.0108988	0.0123203	0.0192443	18.549	18.499	18.43	18.433	18.437	18.474	3.95566e+06	2.82086e+06	4.9727e+06	5.6098e+06	3.63729e+06	1.70025e+06							1.48523e+06
6	4	24	H	MTD000013	Apolipoprotein B-100	P04114	696+GFEPTLEALFGK	1307.68	21	2	Gel	none	19.66	H93C62N13O18S0	0.456125	0.343032	0.144021	0.0436469	0.0105657	0.462214	0.347612	0.145944	0.0442296	0.0107068	0.00374477	0.00441633	0.0146876	0.0148918	0.00508717	0.0098375	19.724	19.703	19.633	19.637	19.64	19.649	7.33097e+06	7.1529e+06	8.22426e+06	1.71742e+07	7.37462e+06	3.55696e+06							3369521
6	4	24	H	MTD000013	Apolipoprotein B-100	P04114	696+GFEPTLEALFGK	1307.68	21	3	Gel	none	19.66	H93C62N13O18S0	0.456125	0.343032	0.144021	0.0436469	0.0105657	0.462214	0.347612	0.145944	0.0442296	0.0107068	0.015466	0.0171693	0.0248769	0.0245585	0.0114048	0.0265238	19.724	19.703	19.633	19.637	19.64	19.649	602388	653912	747266	1.33071e+06	678668	369567							264301
6	4	24	H	MTD000013	Apolipoprotein B-100	P04114	708+QGFFPDSVNK	1137.55	17	2	Gel	none	11.43	H75C52N13O16S0	0.512858	0.327361	0.119593	0.0318835	0.0068357	0.517153	0.330102	0.120595	0.0321505	0.00689294	0.14906	0.00571735	0.0144051	0.0181782	0.00506688	0.0637072	11.049	11.476	11.49	11.382	11.441	11.03	41652.4	6.75779e+06	2.76356e+06	8.34779e+06	5.60977e+06	39370							15491.2
3	1	3	H	MTD000013	Apolipoprotein B-100	P04114	708+QGFFPDSVNK	1137.55	17	3	Gel	none	11.43	H75C52N13O16S0	0.512858	0.327361	0.119593	0.0318835	0.0068357	0.517153	0.330102	0.120595	0.0321505	0.00689294		0.13164		0.0928808	0.118573			11.476		11.382	11.441			55740.6		55072	41876.3
6	4	24	H	MTD000013	Apolipoprotein B-100	P04114	718+ALYWVNGQVPDGVSK	1631.83	24	2	Gel	none	13.95	H113C75N19O22S0	0.38206	0.352222	0.177756	0.0640951	0.0183413	0.391401	0.360834	0.182102	0.0656622	0.0187898	0.123877	0.12605	0.129095	0.136386	0.125815	0.135698	14.099	14.078	14.008	13.984	14.016	14.08	4.52328e+06	3.07093e+06	1.62561e+06	4.38507e+06	2.99344e+06	2.30155e+06							1.77338e+06
6	4	24	H	MTD000013	Apolipoprotein B-100	P04114	718+ALYWVNGQVPDGVSK	1631.83	24	3	Gel	none	13.95	H113C75N19O22S0	0.38206	0.352222	0.177756	0.0640951	0.0183413	0.391401	0.360834	0.182102	0.0656622	0.0187898	0.116086	0.114757	0.115624	0.118273	0.109368	0.127506	14.099	14.078	14.008	13.984	14.016	14.08	2.28167e+06	1.70121e+06	1.02945e+06	2.38019e+06	1.62045e+06	1.42217e+06							906725
5	1	5	H	MTD000013	Apolipoprotein B-100	P04114	743+DDKHEQDxmVNGIxmLSVEK	2118.96	33	3	Gel	m:Oxidized methionine	9.9	H142C86N24O34S2	0.289801	0.314848	0.215793	0.110363	0.0459843	0.311345	0.338254	0.231834	0.118567	0.0494028	0.0899565	0.0930936		0.0964832	0.0947116	0.0999251	9.958	9.993		9.843	9.902	9.911	56788.6	54917.5		108261	176107	36354.1							17429.6
6	1	6	H	MTD000013	Apolipoprotein B-100	P04114	743+DDKHEQDxmVNGIxmLSVEK	2118.96	33	4	Gel	m:Oxidized methionine	9.9	H142C86N24O34S2	0.289801	0.314848	0.215793	0.110363	0.0459843	0.311345	0.338254	0.231834	0.118567	0.0494028	0.0946084	0.089061	0.0959239	0.0869911	0.0848309	0.101696	9.958	9.993	9.979	9.843	9.902	9.911	119884	118387	42302.4	260534	404039	80197.1							39522.8
5	2	10	H	MTD000013	Apolipoprotein B-100	P04114	767+SKEVPEAR	914.482	22	2	Gel	none	1.75	H66C38N12O14S0	0.603849	0.28877	0.0848915	0.0185875	0.00331961	0.606215	0.289901	0.0852242	0.0186603	0.00333261	0.0190871	0.0247969	0.0306917	0.0616269	0.0100944		1.787	1.766	1.78	1.784	1.787		294223	287420	90746.9	92349	57579.2								169687
6	4	24	H	MTD000013	Apolipoprotein B-100	P04114	767+SKEVPEAR	914.482	22	3	Gel	none	1.75	H66C38N12O14S0	0.603849	0.28877	0.0848915	0.0185875	0.00331961	0.606215	0.289901	0.0852242	0.0186603	0.00333261	0.0524206	0.0408065	0.0448912	0.0913409	0.0456998	0.0368268	1.787	1.766	1.78	1.784	1.787	1.768	1.06826e+06	793697	571340	432104	402712	301519							552318
1	3	3	H	MTD000013	Apolipoprotein B-100	P04114	779+ILGEELGFASLHDLQLLGK	2052.13	35	2	Gel	none	20.4	H153C94N23O28S0	0.299464	0.345703	0.214931	0.0945564	0.0327998	0.313689	0.362124	0.22514	0.0990477	0.0343578				0.0168743						20.364						396808
6	4	24	H	MTD000013	Apolipoprotein B-100	P04114	779+ILGEELGFASLHDLQLLGK	2052.13	35	3	Gel	none	20.4	H153C94N23O28S0	0.299464	0.345703	0.214931	0.0945564	0.0327998	0.313689	0.362124	0.22514	0.0990477	0.0343578	0.0086617	0.0103895	0.0173166	0.0194225	0.00477506	0.0116999	20.507	20.486	20.444	20.364	20.396	20.432	514147	343190	174068	7.2184e+06	304490	376971							189813
1	2	2	H	MTD000013	Apolipoprotein B-100	P04114	779+ILGEELGFASLHDLQLLGK	2052.13	35	4	Gel	none	20.4	H153C94N23O28S0	0.299464	0.345703	0.214931	0.0945564	0.0327998	0.313689	0.362124	0.22514	0.0990477	0.0343578				0.0211981						20.364						232611
6	4	24	H	MTD000013	Apolipoprotein B-100	P04114	80+VELEVPQLCSFILK	1673.91	23	2	Gel	C:Carbamidomethylation	20.57	H127C77N17O22S1	0.35665	0.337679	0.1903	0.0791517	0.0264653	0.370053	0.350369	0.197452	0.0821262	0.0274599	0.00413364	0.00635678	0.0131409	0.0123885	0.00355283	0.00920427	20.619	20.542	20.528	20.504	20.48	20.572	2.21337e+06	1980088	4.75188e+06	6.9261e+06	2.45848e+06	1.45565e+06							804615
6	4	24	H	MTD000013	Apolipoprotein B-100	P04114	80+VELEVPQLCSFILK	1673.91	23	3	Gel	C:Carbamidomethylation	20.57	H127C77N17O22S1	0.35665	0.337679	0.1903	0.0791517	0.0264653	0.370053	0.350369	0.197452	0.0821262	0.0274599	0.00621792	0.0199178	0.015178	0.013456	0.00877516	0.0192485	20.619	20.542	20.528	20.504	20.48	20.572	2.52822e+06	1.93538e+06	4.891e+06	6662171	2.95325e+06	1.75102e+06							913623
6	4	24	H	MTD000013	Apolipoprotein B-100	P04114	805+TLQGIPQMIGEVIR	1553.86	27	2	Gel	none	19.73	H119C68N19O20S1	0.393136	0.33533	0.17517	0.0679547	0.021234	0.404631	0.345135	0.180292	0.0699417	0.0218548	0.00482272	0.0108953	0.017236	0.0130413	0.0111415	0.0100848	19.808	19.786	19.745	19.72	19.724	19.733	1.59851e+06	1.40003e+06	1.41383e+06	4.66618e+06	152813	728728							633942
6	4	24	H	MTD000013	Apolipoprotein B-100	P04114	805+TLQGIPQMIGEVIR	1553.86	27	3	Gel	none	19.73	H119C68N19O20S1	0.393136	0.33533	0.17517	0.0679547	0.021234	0.404631	0.345135	0.180292	0.0699417	0.0218548	0.0170873	0.0185476	0.0263141	0.0141477	0.025062	0.020162	19.808	19.786	19.745	19.72	19.724	19.733	1.02636e+06	974416	1.05202e+06	3.02012e+06	137397	591704							385229
6	4	24	H	MTD000013	Apolipoprotein B-100	P04114	805+TLQGIPQxmIGEVIR	1569.85	27	2	Gel	m:Oxidized methionine	15.91	H119C68N19O21S1	0.392188	0.334668	0.175674	0.0685398	0.0215653	0.403873	0.344638	0.180908	0.0705818	0.0222077	0.00180203	0.000513889	0.0116476	0.00852332	0.00536998	0.00761827	15.946	15.925	15.855	15.831	15.834	15.899	1.61927e+06	1.85208e+06	1854620	2.43333e+06	4.66733e+06	1.03714e+06							649478
6	4	24	H	MTD000013	Apolipoprotein B-100	P04114	805+TLQGIPQxmIGEVIR	1569.85	27	3	Gel	m:Oxidized methionine	15.91	H119C68N19O21S1	0.392188	0.334668	0.175674	0.0685398	0.0215653	0.403873	0.344638	0.180908	0.0705818	0.0222077	0.0117212	0.0115359	0.0201808	0.015755	0.00759861	0.0147942	15.946	15.925	15.855	15.831	15.834	15.899	1.00994e+06	1.17941e+06	1.22383e+06	1.39361e+06	2.94744e+06	725985							401715
2	2	4	H	MTD000013	Apolipoprotein B-100	P04114	805+TLQGIPQxmIGEVIRK	1697.95	28	3	Gel	m:Oxidized methionine	14.47	H131C74N21O22S1	0.362993	0.33723	0.187687	0.0772211	0.0255625	0.376108	0.349413	0.194468	0.080011	0.026486				0.0165883	0.00699944					14.404	14.435					317069	225174
6	4	24	H	MTD000013	Apolipoprotein B-100	P04114	805+TLQGIxpQMIGEVIR	1569.85	27	2	Gel	p:Hydroxylation	15.92	H119C68N19O21S1	0.392188	0.334668	0.175674	0.0685398	0.0215653	0.403873	0.344638	0.180908	0.0705818	0.0222077	0.00180203	0.000513889	0.0116476	0.00852332	0.00536998	0.00761827	15.946	15.925	15.855	15.831	15.834	15.899	1.61927e+06	1.85208e+06	1854620	2.43333e+06	4.66733e+06	1.03714e+06							649478
6	4	24	H	MTD000013	Apolipoprotein B-100	P04114	805+TLQGIxpQMIGEVIR	1569.85	27	3	Gel	p:Hydroxylation	15.92	H119C68N19O21S1	0.392188	0.334668	0.175674	0.0685398	0.0215653	0.403873	0.344638	0.180908	0.0705818	0.0222077	0.0117212	0.0115359	0.0201808	0.015755	0.00759861	0.0147942	15.946	15.925	15.855	15.831	15.834	15.899	1.00994e+06	1.17941e+06	1.22383e+06	1.39361e+06	2.94744e+06	725985							401715
3	2	6	H	MTD000013	Apolipoprotein B-100	P04114	805+TLQGIxpQMIGEVIRK	1697.95	28	3	Gel	p:Hydroxylation	14.45	H131C74N21O22S1	0.362993	0.33723	0.187687	0.0772211	0.0255625	0.376108	0.349413	0.194468	0.080011	0.026486			0.0246279	0.0165883	0.00699944				14.456	14.404	14.435				92429.5	317069	225174
2	2	4	H	MTD000013	Apolipoprotein B-100	P04114	897+SGVQxmNTNFFHESGLEAHVALK	2431.16	44	4	Gel	m:Oxidized methionine	13.32	H162C106N30O34S1	0.239121	0.316578	0.235399	0.126605	0.05433	0.246001	0.325687	0.242172	0.130248	0.0558931				0.0177218	0.0314297					13.173	13.316					527583	94292.5
6	4	24	H	MTD000013	Apolipoprotein B-100	P04114	935+LLSGGNTLHLVSTTK	1539.86	18	2	Gel	none	11.42	H117C67N19O22S0	0.416811	0.347773	0.162087	0.0545425	0.0146671	0.424791	0.354432	0.16519	0.0555869	0.0149479	0.00300371	0.0052432	0.0107175	0.00975404	0.00188156	0.00609073	11.469	11.476	11.434	11.298	11.357	11.45	1.18412e+06	742349	313130	1.59402e+06	564637	562530							497731
6	4	24	H	MTD000013	Apolipoprotein B-100	P04114	935+LLSGGNTLHLVSTTK	1539.86	18	3	Gel	none	11.42	H117C67N19O22S0	0.416811	0.347773	0.162087	0.0545425	0.0146671	0.424791	0.354432	0.16519	0.0555869	0.0149479	0.00590882	0.00520916	0.0130963	0.012035	0.00474136	0.00609137	11.469	11.476	11.434	11.298	11.357	11.45	1.25041e+07	1.07067e+07	4.79225e+06	1.57593e+07	7.62346e+06	6.96722e+06							5.29278e+06
6	4	24	H	MTD000013	Apolipoprotein B-100	P04114	950+TEVIPPLIENR	1279.71	22	2	Gel	none	13.91	H97C57N15O18S0	0.478009	0.336952	0.134651	0.0391125	0.00911584	0.48346	0.340795	0.136187	0.0395586	0.0092198	0.00340539	0.00509943	0.0100208	0.010536	0.00534222	0.00656377	13.904	13.882	13.868	13.76	13.82	13.884	1.36455e+07	1.1303e+07	5.44759e+06	1.28868e+07	9.89998e+06	9.84895e+06							6603402
6	4	24	H	MTD000013	Apolipoprotein B-100	P04114	950+TEVIPPLIENR	1279.71	22	3	Gel	none	13.91	H97C57N15O18S0	0.478009	0.336952	0.134651	0.0391125	0.00911584	0.48346	0.340795	0.136187	0.0395586	0.0092198	0.00632099	0.0108032	0.0209235	0.00842566	0.00673015	0.015079	13.904	13.882	13.868	13.76	13.82	13.884	2.53964e+06	2.07886e+06	1.00968e+06	2.37694e+06	1.69091e+06	1.78406e+06							1.24482e+06
4	1	4	H	MTD000013	Apolipoprotein D	P05090	152+NPNLPPETVDSLK	1422.74	22	2	Gel	none	10.85	H102C62N16O22S0	0.446188	0.341751	0.149224	0.0474708	0.0121397	0.453151	0.347085	0.151553	0.0482116	0.0123292	0.0236971		0.0188359	0.0204857	0.0176333		10.742		10.734	10.71	10.714		118563		56659.9	169477	53920.6								50179.2
1	1	1	H	MTD000013	Apolipoprotein D	P05090	152+NPNLPPETVDSLK	1422.74	22	3	Gel	none	10.85	H102C62N16O22S0	0.446188	0.341751	0.149224	0.0474708	0.0121397	0.453151	0.347085	0.151553	0.0482116	0.0123292				0.0965737						10.71						77706.1
1	1	1	H	MTD000013	Apolipoprotein D	P05090	177+MTVTDQVNCPK	1291.59	15	2	Gel	C:Carbamidomethylation	6.83	H89C52N15O19S2	0.454502	0.302217	0.157705	0.0599988	0.0189883	0.466432	0.31015	0.161845	0.0615736	0.0194867				0.0136488						6.793						40674
6	1	6	H	MTD000013	Apolipoprotein D	P05090	28+CPNPPVQENFDVNK	1656.76	27	2	Gel	C:Carbamidomethylation	9.32	H108C71N20O24S1	0.376035	0.334466	0.18251	0.0740015	0.0242391	0.388863	0.345876	0.188736	0.0765259	0.0250659	0.0198812	0.0217655	0.016524	0.0177038	0.0320529	0.0338336	9.314	9.321	9.307	9.283	9.286	9.267	66559.8	73996.1	41106.7	119687	33579.4	35147.8							24051.5
6	1	6	H	MTD000013	Apolipoprotein D	P05090	28+CPNPPVQENFDVNK	1656.76	27	3	Gel	C:Carbamidomethylation	9.32	H108C71N20O24S1	0.376035	0.334466	0.18251	0.0740015	0.0242391	0.388863	0.345876	0.188736	0.0765259	0.0250659	0.0638546	0.0570082	0.0371485	0.0356496	0.0430922	0.0723549	9.314	9.321	9.307	9.283	9.286	9.267	87235.5	93072.8	50823.7	136760	42737	48551.5							33527.9
2	2	4	H	MTD000013	Keratin, type II cytoskeletal 1	P04264	186+SLNNQFASFIDK	1382.68	22	2	Gel	none	15.03	H94C62N16O20S0	0.448907	0.34294	0.147614	0.0460601	0.0115139	0.455502	0.347979	0.149783	0.0467368	0.011683		0.0462305			0.0447121			15.113			15.023			165229			127804
3	1	3	H	MTD000013	Keratin, type II cytoskeletal 1	P04264	200+FLEQQNQVLQTK	1474.78	24	2	Gel	none	9.68	H106C65N18O21S0	0.429378	0.346326	0.15636	0.0510197	0.0133114	0.436766	0.352285	0.159051	0.0518976	0.0135405	0.0104376	0.00742034			0.0111906		9.706	9.713			9.678		64310.6	154539			90426.9								29142.5
1	1	1	H	MTD000013	Keratin, type II cytoskeletal 1	P04264	200+FLEQQNQVLQTK	1474.78	24	3	Gel	none	9.68	H106C65N18O21S0	0.429378	0.346326	0.15636	0.0510197	0.0133114	0.436766	0.352285	0.159051	0.0518976	0.0135405		0.055402						9.713						120738
2	2	4	H	MTD000013	Keratin, type II cytoskeletal 1	P04264	344+SLDLDSIIAEVK	1301.71	21	2	Gel	none	19.24	H99C57N13O21S0	0.477895	0.334051	0.135577	0.0403672	0.00970594	0.483753	0.338146	0.137239	0.040862	0.00982491		0.0124301			0.00628521			19.255			19.192			226171			178118
5	2	10	H	MTD000013	Keratin, type II cytoskeletal 1	P04264	396+IEISELNR	972.524	18	2	Gel	none	9.8	H72C41N12O15S0	0.582364	0.298509	0.0928709	0.0214646	0.00403876	0.585167	0.299947	0.093318	0.0215679	0.0040582	0.023998	0.0202228		0.0334776	0.0152554	0.0278202	9.706	9.825		9.619	9.818	9.659	176122	180878		99903.1	96663.4	86263.1							99793.4
3	1	3	H	MTD000013	Keratin, type II cytoskeletal 2 epidermal	P35908	198+FLEQQNQVLQTK	1474.78	24	2	Gel	none	9.68	H106C65N18O21S0	0.429378	0.346326	0.15636	0.0510197	0.0133114	0.436766	0.352285	0.159051	0.0518976	0.0135405	0.0104376	0.00742034			0.0111906		9.706	9.713			9.678		64310.6	154539			90426.9								29142.5
1	1	1	H	MTD000013	Keratin, type II cytoskeletal 2 epidermal	P35908	198+FLEQQNQVLQTK	1474.78	24	3	Gel	none	9.68	H106C65N18O21S0	0.429378	0.346326	0.15636	0.0510197	0.0133114	0.436766	0.352285	0.159051	0.0518976	0.0135405		0.055402						9.713						120738
1	1	1	H	MTD000013	Keratin, type II cytoskeletal 2 epidermal	P35908	303+VDLLNQEIEFLK	1459.79	20	2	Gel	none	18.75	H109C67N15O21S0	0.424503	0.347283	0.158514	0.052209	0.0137359	0.43206	0.353466	0.161336	0.0531384	0.0139804					0.0273439						18.745						45798.1
5	2	10	H	MTD000013	Keratin, type II cytoskeletal 2 epidermal	P35908	394+IEISELNR	972.524	18	2	Gel	none	9.8	H72C41N12O15S0	0.582364	0.298509	0.0928709	0.0214646	0.00403876	0.585167	0.299947	0.093318	0.0215679	0.0040582	0.023998	0.0202228		0.0334776	0.0152554	0.0278202	9.706	9.825		9.619	9.818	9.659	176122	180878		99903.1	96663.4	86263.1							99793.4
[truncated: 178 more columns]
