# Supplementary material for: Acetyl-CoA carboxylase inhibitor increases LDL-apoB production rate in NASH with cirrhosis: prevention by fenofibrate
Source: J Lipid Res. 2023 Feb 2;64(3):100339. doi: 10.1016/j.jlr.2023.100339 (PMC10017426; doi:10.1016/j.jlr.2023.100339)
Supplement: Summary table 4 [file mmc15.xlsx]

## Sheet: SUMMARY TABLE
Sample Score	Abund Score	Sample*Abund Score	Species	Code	Protein	Accession#	Sequence	Mass	n	Charge	Fraction	Modifications	Target RT	Formula	M0	M1	M2	M3	M4	M0_c	M1_c	M2_c	M3_c	M4_c	RMS Error - 2002baseL-2002H	RMS Error - 2002w12L-2002H	RMS Error - 2003baseL-2003H	RMS Error - 2003w12L-2003H	RT - 2002baseL-2002H	RT - 2002w12L-2002H	RT - 2003baseL-2003H	RT - 2003w12L-2003H	Sum Abund - 2002baseL-2002H	Sum Abund - 2002w12L-2002H	Sum Abund - 2003baseL-2003H	Sum Abund - 2003w12L-2003H	sat - 2002baseL-2002H	sat - 2002w12L-2002H	sat - 2003baseL-2003H	sat - 2003w12L-2003H	Base Pk Abund - 2002baseL-2002H	Base Pk Abund - 2002w12L-2002H	Base Pk Abund - 2003baseL-2003H	Base Pk Abund - 2003w12L-2003H	EM0 - 2002baseL-2002H	EM0 - 2002w12L-2002H	EM0 - 2003baseL-2003H	EM0 - 2003w12L-2003H	%Theo EM0 - 2002baseL-2002H
0	4	0	H	MTD000012	Alpha-1-acid glycoprotein 1	P02763	109+YVGGQEHFAHLLILR	1751.95	29	2	plasma	none	12.99	H125C82N23O20S0	0.349738	0.354924	0.192601	0.0736218	0.0221134	0.360226	0.365568	0.198377	0.0758296	0.0227765
1	3	3	H	MTD000012	Alpha-1-acid glycoprotein 1	P02763	109+YVGGQEHFAHLLILR	1751.95	29	3	plasma	none	12.99	H125C82N23O20S0	0.349738	0.354924	0.192601	0.0736218	0.0221134	0.360226	0.365568	0.198377	0.0758296	0.0227765			0.030217				12.67				394800								162245				-0.0331639
0	4	0	H	MTD000012	Alpha-1-acid glycoprotein 1	P02763	109+YVGGQEHFAHLLILR	1751.95	29	4	plasma	none	12.99	H125C82N23O20S0	0.349738	0.354924	0.192601	0.0736218	0.0221134	0.360226	0.365568	0.198377	0.0758296	0.0227765
2	2	4	H	MTD000012	Alpha-1-antitrypsin	P01009	335+VFSNGADLSGVTEEAPLK	1832.92	35	2	plasma	none	12.57	H128C80N20O29S0	0.353503	0.348413	0.190897	0.0753354	0.0237284	0.365133	0.359876	0.197177	0.077814	0.0245091			0.0719364	0.0540921			12.446	12.275			188252	288500							75244.7	114600			0.0345684	0.0320952
0	4	0	H	MTD000012	Alpha-1-antitrypsin	P01009	335+VFSNGADLSGVTEEAPLK	1832.92	35	3	plasma	none	12.57	H128C80N20O29S0	0.353503	0.348413	0.190897	0.0753354	0.0237284	0.365133	0.359876	0.197177	0.077814	0.0245091
1	1	1	H	MTD000012	Alpha-2-HS-glycoprotein	P02765	104+QLKEHAVEGDCDFQLLK	2028.99	34	2	plasma	C:Carbamidomethylation	10.45	H140C88N24O29S1	0.302379	0.332102	0.212295	0.0995255	0.0374825	0.319538	0.350947	0.224342	0.105173	0.0396095				0.0937923				11.212				155684								56495.7				0.043348
0	4	0	H	MTD000012	Alpha-2-HS-glycoprotein	P02765	104+QLKEHAVEGDCDFQLLK	2028.99	34	3	plasma	C:Carbamidomethylation	10.45	H140C88N24O29S1	0.302379	0.332102	0.212295	0.0995255	0.0374825	0.319538	0.350947	0.224342	0.105173	0.0396095
0	4	0	H	MTD000012	Alpha-2-HS-glycoprotein	P02765	104+QLKEHAVEGDCDFQLLK	2028.99	34	4	plasma	C:Carbamidomethylation	10.45	H140C88N24O29S1	0.302379	0.332102	0.212295	0.0995255	0.0374825	0.319538	0.350947	0.224342	0.105173	0.0396095
1	1	1	H	MTD000012	Alpha-2-HS-glycoprotein	P02765	318+HTFMGVVSLGSPSGEVSHPR	2080.02	39	2	plasma	none	11.27	H141C90N27O28S1	0.293257	0.331707	0.215976	0.10273	0.0391602	0.310762	0.351507	0.228869	0.108862	0.0414978				0.0562335				10.932				105447								31609.1				-0.0154887
2	3	6	H	MTD000012	Alpha-2-HS-glycoprotein	P02765	318+HTFMGVVSLGSPSGEVSHPR	2080.02	39	3	plasma	none	11.27	H141C90N27O28S1	0.293257	0.331707	0.215976	0.10273	0.0391602	0.310762	0.351507	0.228869	0.108862	0.0414978			0.05695	0.0892977			11.103	10.932			495643	319926							157967	117550			0.00794849	0.0566679
0	4	0	H	MTD000012	Alpha-2-HS-glycoprotein	P02765	318+HTFMGVVSLGSPSGEVSHPR	2080.02	39	4	plasma	none	11.27	H141C90N27O28S1	0.293257	0.331707	0.215976	0.10273	0.0391602	0.310762	0.351507	0.228869	0.108862	0.0414978
2	4	8	H	MTD000012	Apolipoprotein A-I	P02647	121+VQPYLDDFQK	1251.61	17	2	plasma	none	10.15	H85C58N13O18S0	0.477161	0.337224	0.135003	0.0392728	0.00916477	0.482634	0.341091	0.136552	0.0397232	0.00926988			0.0169875	0.00939384			10.46	10.372			3.98104e+07	3.54575e+06			1				18060550	1658523			-0.0289699	-0.0148837
1	4	4	H	MTD000012	Apolipoprotein A-I	P02647	121+VQPYLDDFQK	1251.61	17	3	plasma	none	10.15	H85C58N13O18S0	0.477161	0.337224	0.135003	0.0392728	0.00916477	0.482634	0.341091	0.136552	0.0397232	0.00926988			0.0396743				10.46				762734								352776				-0.0201179
2	4	8	H	MTD000012	Apolipoprotein A-I	P02647	131+KWQEEMELYR	1410.66	22	2	plasma	none	9.65	H94C63N16O19S1	0.42252	0.330665	0.163224	0.0600853	0.0178467	0.432691	0.338624	0.167153	0.0615316	0.0182763			0.0285301	0.114431			9.956	9.785			4.39543e+07	1.4213e+07			1				16925952	5516170			-0.0476103	-0.196631
2	4	8	H	MTD000012	Apolipoprotein A-I	P02647	131+KWQEEMELYR	1410.66	22	3	plasma	none	9.65	H94C63N16O19S1	0.42252	0.330665	0.163224	0.0600853	0.0178467	0.432691	0.338624	0.167153	0.0615316	0.0182763			0.013337	0.0342528			9.956	9.785			14808762	2.79616e+06							6.06756e+06	1.06257e+06			-0.0229634	-0.0526818
1	1	1	H	MTD000012	Apolipoprotein A-I	P02647	132+WQEEMELYR	1282.57	21	2	Gel	none	11.05	H82C57N14O18S1	0.456503	0.322706	0.149857	0.0520212	0.0145982	0.465303	0.328927	0.152746	0.053024	0.0148796
1	4	4	H	MTD000012	Apolipoprotein A-I	P02647	132+WQEEMELYR	1282.57	21	2	plasma	none	11.05	H82C57N14O18S1	0.456503	0.322706	0.149857	0.0520212	0.0145982	0.465303	0.328927	0.152746	0.053024	0.0148796			0.0903324				11.411				94250615				1				31908730				-0.126751
2	4	8	H	MTD000012	Apolipoprotein A-I	P02647	132+WQEEMELYR	1282.57	21	3	plasma	none	11.05	H82C57N14O18S1	0.456503	0.322706	0.149857	0.0520212	0.0145982	0.465303	0.328927	0.152746	0.053024	0.0148796			0.0279112	0.183047			11.411	11.296			3.11346e+06	799959							1341201	279498			-0.0345273	-0.181496
1	1	1	H	MTD000012	Apolipoprotein A-I	P02647	165+LSPLGEEMR	1030.51	21	2	Gel	none	8.76	H74C43N12O15S1	0.540683	0.293559	0.119238	0.0357023	0.00867504	0.546596	0.296769	0.120542	0.0360928	0.00876992
2	4	8	H	MTD000012	Apolipoprotein A-I	P02647	165+LSPLGEEMR	1030.51	21	2	plasma	none	8.76	H74C43N12O15S1	0.540683	0.293559	0.119238	0.0357023	0.00867504	0.546596	0.296769	0.120542	0.0360928	0.00876992			0.0411565	0.000769181			8.948	8.777			53557992	1.04047e+07			1				25562306	5.69205e+06			-0.0693133	0.000467267
0	4	0	H	MTD000012	Apolipoprotein A-I	P02647	178+AHVDALRTHLAPYSDELRQR	2347.21	48	4	plasma	none	9.05	H162C101N34O31S0	0.264122	0.336586	0.229528	0.110303	0.0416745	0.280819	0.357865	0.244039	0.117276	0.0443092
0	4	0	H	MTD000012	Apolipoprotein A-I	P02647	185+THLAPYSDELRQR	1584.8	31	2	plasma	none	6.57	H108C68N22O22S0	0.408342	0.349122	0.165868	0.0567514	0.0154912	0.416641	0.356216	0.169239	0.0579047	0.015806
1	4	4	H	MTD000012	Apolipoprotein A-I	P02647	185+THLAPYSDELRQR	1584.8	31	3	plasma	none	6.57	H108C68N22O22S0	0.408342	0.349122	0.165868	0.0567514	0.0154912	0.416641	0.356216	0.169239	0.0579047	0.015806			0.0521974				6.738				5.32078e+06								2.41776e+06				0.0377589
1	4	4	H	MTD000012	Apolipoprotein A-I	P02647	185+THLAPYSDELRQR	1584.8	31	4	plasma	none	6.57	H108C68N22O22S0	0.408342	0.349122	0.165868	0.0567514	0.0154912	0.416641	0.356216	0.169239	0.0579047	0.015806			0.0133938				6.738				1.33018e+06								547672				-0.0049122
2	4	8	H	MTD000012	Apolipoprotein A-I	P02647	231+AKPALEDLR	1011.57	22	2	plasma	none	6.32	H77C44N13O14S0	0.562388	0.309153	0.0995211	0.0235728	0.00451238	0.565421	0.310821	0.100058	0.0236999	0.00453672			0.0528589	0.0154286			6.626	6.567			6.09154e+07	1.48998e+07			1				28982632	8120570			-0.0896364	-0.020411
1	1	1	H	MTD000012	Apolipoprotein A-I	P02647	231+AKPALEDLR	1011.57	22	3	Gel	none	6.32	H77C44N13O14S0	0.562388	0.309153	0.0995211	0.0235728	0.00451238	0.565421	0.310821	0.100058	0.0236999	0.00453672
2	4	8	H	MTD000012	Apolipoprotein A-I	P02647	231+AKPALEDLR	1011.57	22	3	plasma	none	6.32	H77C44N13O14S0	0.562388	0.309153	0.0995211	0.0235728	0.00451238	0.565421	0.310821	0.100058	0.0236999	0.00453672			0.0403646	0.00560925			6.626	6.567			4.82798e+07	1.0937e+07			1				23996986	6.21079e+06			-0.0683813	0.00244619
2	4	8	H	MTD000012	Apolipoprotein A-I	P02647	240+QGLLPVLESFK	1229.7	18	2	plasma	none	18.1	H95C58N13O16S0	0.478722	0.338718	0.133764	0.0381277	0.00867848	0.483884	0.342371	0.135206	0.0385388	0.00877206			0.0582295	0.00501063			17.763	17.788			80377028	1.86832e+07			1				31220742	8930601			-0.0954553	-0.00588269
3	1	3	H	MTD000012	Apolipoprotein A-I	P02647	240+QGLLPVLESFK	1229.7	18	2	Gel	none	18.1	H95C58N13O16S0	0.478722	0.338718	0.133764	0.0381277	0.00867848	0.483884	0.342371	0.135206	0.0385388	0.00877206			0.0215382				18.499				45571.8								20657.6				-0.0305859
1	4	4	H	MTD000012	Apolipoprotein A-I	P02647	251+VSFLSALEEYTKK	1513.8	21	2	plasma	none	16.23	H111C70N15O22S0	0.409655	0.348959	0.165274	0.0563882	0.0153512	0.417897	0.35598	0.1686	0.0575227	0.0156601			0.00914637				16.476				1.60237e+07								6443625				-0.0157658
1	4	4	H	MTD000012	Apolipoprotein A-I	P02647	251+VSFLSALEEYTKK	1513.8	21	3	plasma	none	16.23	H111C70N15O22S0	0.409655	0.348959	0.165274	0.0563882	0.0153512	0.417897	0.35598	0.1686	0.0575227	0.0156601			0.0143513				16.476				1.0854e+07								4.31599e+06				-0.0202554
1	1	1	H	MTD000012	Apolipoprotein A-I	P02647	37+DLATVYVDVLKDSGRDYVSQFEGSALGK	3031.51	47	3	plasma	none	19.92	H210C134N34O46S0	0.1761	0.290755	0.255121	0.157023	0.0757344	0.18445	0.30454	0.267216	0.164468	0.0793251				0.127978				20.083				188961								53898.9				0.0681579
0	4	0	H	MTD000012	Apolipoprotein A-I	P02647	37+DLATVYVDVLKDSGRDYVSQFEGSALGK	3031.51	47	4	plasma	none	19.92	H210C134N34O46S0	0.1761	0.290755	0.255121	0.157023	0.0757344	0.18445	0.30454	0.267216	0.164468	0.0793251
2	4	8	H	MTD000012	Apolipoprotein A-I	P02647	48+DSGRDYVSQFEGSALGK	1814.84	36	2	plasma	none	11.33	H118C77N22O29S0	0.363223	0.34808	0.186571	0.0722438	0.0223711	0.374411	0.358802	0.192318	0.0744691	0.0230601			0.0268422	0.00976263			11.579	11.464			60804429	1.2464e+07			1				21110838	4.52289e+06			-0.0381138	-0.0166343
2	1	2	H	MTD000012	Apolipoprotein A-I	P02647	48+DSGRDYVSQFEGSALGK	1814.84	36	3	Gel	none	11.33	H118C77N22O29S0	0.363223	0.34808	0.186571	0.0722438	0.0223711	0.374411	0.358802	0.192318	0.0744691	0.0230601
2	4	8	H	MTD000012	Apolipoprotein A-I	P02647	48+DSGRDYVSQFEGSALGK	1814.84	36	3	plasma	none	11.33	H118C77N22O29S0	0.363223	0.34808	0.186571	0.0722438	0.0223711	0.374411	0.358802	0.192318	0.0744691	0.0230601			0.022172	0.0146476			11.579	11.464			3.8101e+07	7.15985e+06			1				13652630	2.66108e+06			-0.0356406	-0.024526
2	4	8	H	MTD000012	Apolipoprotein A-I	P02647	70+LLDNWDSVTSTFSK	1611.78	17	2	plasma	none	15.6	H109C72N17O25S0	0.395106	0.348486	0.172109	0.0614397	0.0175434	0.40435	0.356638	0.176135	0.0628771	0.0179538			0.0538497	0.0166412			15.357	15.298			91072267	2.98055e+07			1	1			30286496	11305458			-0.0717951	-0.0250415
5	1	5	H	MTD000012	Apolipoprotein A-I	P02647	70+LLDNWDSVTSTFSK	1611.78	17	2	Gel	none	15.6	H109C72N17O25S0	0.395106	0.348486	0.172109	0.0614397	0.0175434	0.40435	0.356638	0.176135	0.0628771	0.0179538			0.0517142	0.0689188			15.925	15.897			50832	37454.8							19390.5	14774.8			-0.0894093	-0.119269
1	1	1	H	MTD000012	Apolipoprotein A-I	P02647	70+LLDNWDSVTSTFSK	1611.78	17	3	Gel	none	15.6	H109C72N17O25S0	0.395106	0.348486	0.172109	0.0614397	0.0175434	0.40435	0.356638	0.176135	0.0628771	0.0179538
2	4	8	H	MTD000012	Apolipoprotein A-I	P02647	70+LLDNWDSVTSTFSK	1611.78	17	3	plasma	none	15.6	H109C72N17O25S0	0.395106	0.348486	0.172109	0.0614397	0.0175434	0.40435	0.356638	0.176135	0.0628771	0.0179538			0.00679337	0.0349303			15.357	15.298			7.75262e+06	1.73895e+06							3048442	767582			-0.0111354	0.0370554
2	4	8	H	MTD000012	Apolipoprotein A-II	P02652	27+EPCVESLVSQYFQTVTDYGK	2349.08	34	2	plasma	C:Carbamidomethylation	21.46	H156C104N24O36S1	0.248872	0.318484	0.231731	0.122608	0.0519353	0.270016	0.345542	0.251419	0.133024	0.0563476			0.00832924	0.00598543			21.541	21.51			1.7194e+07	2.09362e+06							5937052	714940			-0.0134087	-0.00682504
2	4	8	H	MTD000012	Apolipoprotein A-II	P02652	27+EPCVESLVSQYFQTVTDYGK	2349.08	34	3	plasma	C:Carbamidomethylation	21.46	H156C104N24O36S1	0.248872	0.318484	0.231731	0.122608	0.0519353	0.270016	0.345542	0.251419	0.133024	0.0563476			0.00862027	0.0107495			21.541	21.51			10301078	1.26528e+06							3.61387e+06	456715			-0.0148186	-0.0147133
3	1	3	H	MTD000012	Apolipoprotein A-II	P02652	27+EPCVESLVSQYFQTVTDYGK	2349.08	34	3	Gel	C:Carbamidomethylation	21.46	H156C104N24O36S1	0.248872	0.318484	0.231731	0.122608	0.0519353	0.270016	0.345542	0.251419	0.133024	0.0563476				0.0166663				21.885				39060.9								14171				-0.0205657
2	4	8	H	MTD000012	Apolipoprotein A-II	P02652	52+VKSPELQAEAK	1198.66	27	2	plasma	none	4.02	H90C52N14O18S0	0.507338	0.327259	0.122573	0.0336811	0.00747118	0.512022	0.330281	0.123705	0.0339921	0.00754017			0.0145397	0.00113679			4.639	4.3			37390145	8.83924e+06			1				18222598	4.54106e+06			-0.0246585	0.00171641
2	4	8	H	MTD000012	Apolipoprotein A-II	P02652	52+VKSPELQAEAK	1198.66	27	3	plasma	none	4.02	H90C52N14O18S0	0.507338	0.327259	0.122573	0.0336811	0.00747118	0.512022	0.330281	0.123705	0.0339921	0.00754017			0.0149679	0.00525669			4.639	4.3			2.58255e+07	5.46034e+06			1				12592386	2785526			-0.0244266	-0.00188469
2	4	8	H	MTD000012	Apolipoprotein A-II	P02652	68+SKEQLTPLIK	1155.69	17	2	plasma	none	7.82	H93C52N13O16S0	0.51142	0.327879	0.120176	0.0321302	0.00690626	0.515749	0.330655	0.121194	0.0324022	0.00696473			0.0206739	0.00214877			7.997	7.994			4.75113e+07	1.16349e+07			1				22858042	6.0078e+06			-0.0346422	0.00061159
2	4	8	H	MTD000012	Apolipoprotein A-II	P02652	68+SKEQLTPLIK	1155.69	17	3	plasma	none	7.82	H93C52N13O16S0	0.51142	0.327879	0.120176	0.0321302	0.00690626	0.515749	0.330655	0.121194	0.0324022	0.00696473			0.000737307	0.0103161			7.997	7.994			2.09025e+07	4.56348e+06			1				10759970	2.41615e+06			-0.000980452	0.0137043
4	1	4	H	MTD000012	Apolipoprotein A-II	P02652	68+SKEQLTPLIK	1155.69	17	3	Gel	none	7.82	H93C52N13O16S0	0.51142	0.327879	0.120176	0.0321302	0.00690626	0.515749	0.330655	0.121194	0.0324022	0.00696473		0.0126756	0.00864424	0.0058686		9.017	9.013	9.013		40217.3	30295.9	36042.3						20452.3	15861	18741.6		-0.0072039	0.00778571	0.00423884
2	4	8	H	MTD000012	Apolipoprotein A-II	P02652	68+SKEQLTPLIKK	1283.78	17	2	plasma	none	5.85	H105C58N15O17S0	0.473349	0.339299	0.136345	0.0396275	0.00921056	0.478797	0.343204	0.137915	0.0400836	0.00931657			0.0061493	0.00483711			6.15	6.035			1.90043e+07	6.47042e+06							8920041	3.05138e+06			-0.00942702	-0.00720838
2	4	8	H	MTD000012	Apolipoprotein A-II	P02652	68+SKEQLTPLIKK	1283.78	17	3	plasma	none	5.85	H105C58N15O17S0	0.473349	0.339299	0.136345	0.0396275	0.00921056	0.478797	0.343204	0.137915	0.0400836	0.00931657			0.0144014	0.00159367			6.15	6.035			3.40601e+07	1.16441e+07			1				15483942	5.58763e+06			-0.0241912	0.00106891
1	4	4	H	MTD000012	Apolipoprotein A-II	P02652	68+SKEQLTPLIKK	1283.78	17	4	plasma	none	5.85	H105C58N15O17S0	0.473349	0.339299	0.136345	0.0396275	0.00921056	0.478797	0.343204	0.137915	0.0400836	0.00931657			0.0179977				6.15				2.1065e+07								9493884				-0.0281024
2	3	6	H	MTD000012	Apolipoprotein A-IV	P06727	144+TQVNTQAEQLRR	1442.76	30	2	plasma	none	3.85	H102C58N22O21S0	0.457169	0.339889	0.144301	0.0446643	0.0111175	0.463649	0.344707	0.146347	0.0452974	0.0112751			0.0275053	0.0158649			4.387	4.188			333622	257511							139319	113113			-0.0460524	-0.0243956
2	4	8	H	MTD000012	Apolipoprotein A-IV	P06727	144+TQVNTQAEQLRR	1442.76	30	3	plasma	none	3.85	H102C58N22O21S0	0.457169	0.339889	0.144301	0.0446643	0.0111175	0.463649	0.344707	0.146347	0.0452974	0.0112751			0.0371412	0.0273134			4.387	4.188			662938	516404							265024	215473			-0.063877	-0.0463927
0	4	0	H	MTD000012	Apolipoprotein B-100	P04114	1001+LELELRPTGEIEQYSVSATYELQR	2823.43	54	2	plasma	none	15.84	H198C124N32O43S0	0.199752	0.305733	0.249989	0.143889	0.0650673	0.207119	0.317009	0.259209	0.149196	0.0674672
2	4	8	H	MTD000012	Apolipoprotein B-100	P04114	1001+LELELRPTGEIEQYSVSATYELQR	2823.43	54	3	plasma	none	15.84	H198C124N32O43S0	0.199752	0.305733	0.249989	0.143889	0.0650673	0.207119	0.317009	0.259209	0.149196	0.0674672			0.0184149	0.0118411			15.832	15.717			2.1668e+07	2.11366e+07							6673344	6668890			-0.0316909	-0.0222139
4	3	12	H	MTD000012	Apolipoprotein B-100	P04114	1001+LELELRPTGEIEQYSVSATYELQR	2823.43	54	3	Gel	none	15.84	H198C124N32O43S0	0.199752	0.305733	0.249989	0.143889	0.0650673	0.207119	0.317009	0.259209	0.149196	0.0674672			0.0144957	0.00941955			16.316	16.345			866929	602371							265189	188977			-0.0227734	-0.0162554
2	2	4	H	MTD000012	Apolipoprotein B-100	P04114	1001+LELELRPTGEIEQYSVSATYELQR	2823.43	54	4	Gel	none	15.84	H198C124N32O43S0	0.199752	0.305733	0.249989	0.143889	0.0650673	0.207119	0.317009	0.259209	0.149196	0.0674672			0.0362738	0.0157815			16.316	16.345			324218	208604							98437.9	68809.9			-0.0574746	-0.0174678
2	4	8	H	MTD000012	Apolipoprotein B-100	P04114	1001+LELELRPTGEIEQYSVSATYELQR	2823.43	54	4	plasma	none	15.84	H198C124N32O43S0	0.199752	0.305733	0.249989	0.143889	0.0650673	0.207119	0.317009	0.259209	0.149196	0.0674672			0.0198931	0.0176748			15.832	15.717			2.89944e+06	2.74644e+06							851071	814588			-0.0250924	-0.0211097
2	4	8	H	MTD000012	Apolipoprotein B-100	P04114	101+EVYGFNPEGK	1138.53	18	2	plasma	none	9.33	H74C52N12O17S0	0.513577	0.326048	0.119687	0.0321856	0.00697902	0.517981	0.328844	0.120713	0.0324616	0.00703887			0.0126572	0.00686053			8.557	8.386			1.18572e+07	1.31014e+07							5889716	6640288			-0.0212623	-0.011143
12	4	48	H	MTD000012	Apolipoprotein B-100	P04114	101+EVYGFNPEGK	1138.53	18	2	Gel	none	9.33	H74C52N12O17S0	0.513577	0.326048	0.119687	0.0321856	0.00697902	0.517981	0.328844	0.120713	0.0324616	0.00703887	0.0144008	0.0108148	0.0145445	0.00770478	9.366	9.325	9.293	9.265	620484	1.38019e+06	1.14364e+06	2.12335e+06					306233	689576	564307	1.11311e+06	-0.0244419	-0.0183575	-0.0245482	0.00624253	0.77636
6	1	6	H	MTD000012	Apolipoprotein B-100	P04114	101+EVYGFNPEGK	1138.53	18	3	Gel	none	9.33	H74C52N12O17S0	0.513577	0.326048	0.119687	0.0321856	0.00697902	0.517981	0.328844	0.120713	0.0324616	0.00703887		0.0353554	0.047202	0.0300796		9.325	9.293	9.265		47852.9	38617.5	67780.4						22493	17420.5	32118.9		-0.047936	-0.0668764	-0.0441138
3	1	3	H	MTD000012	Apolipoprotein B-100	P04114	1028+ALVDTLKFVTQAEGAK	1689.93	28	3	Gel	none	15.6	H127C76N19O24S0	0.375256	0.351183	0.180963	0.0668367	0.0196339	0.385178	0.360469	0.185748	0.0686041	0.020153
2	4	8	H	MTD000012	Apolipoprotein B-100	P04114	1035+FVTQAEGAK	949.487	20	2	plasma	none	3.62	H67C42N11O14S0	0.579975	0.300884	0.0931287	0.0213255	0.00396148	0.582706	0.302301	0.0935673	0.0214259	0.00398013			0.0116743	0.00194156			3.744	3.545			7.20213e+06	1.15549e+07							4.05753e+06	6.69828e+06			-0.0193272	-0.00301666
10	2	20	H	MTD000012	Apolipoprotein B-100	P04114	1035+FVTQAEGAK	949.487	20	2	Gel	none	3.62	H67C42N11O14S0	0.579975	0.300884	0.0931287	0.0213255	0.00396148	0.582706	0.302301	0.0935673	0.0214259	0.00398013		0.00808159	0.0156601	0.0114971		3.589	3.584	3.557		108023	42364.2	311535						61540.2	24181	175766		-0.0130108	-0.0119174	-0.0185115
2	3	6	H	MTD000012	Apolipoprotein B-100	P04114	1056+QSxmTLSSEVQIPDFDVDLGTILR	2579.28	40	2	plasma	m:Oxidized methionine	21.15	H182C111N28O40S1	0.224054	0.308532	0.239323	0.134464	0.0603739	0.231761	0.319145	0.247555	0.139089	0.0624506			0.0497755	0.0169313			21.009	20.894			298495	830510							79026	245376			-0.00656148	-0.00991536
1	3	3	H	MTD000012	Apolipoprotein B-100	P04114	1056+QSxmTLSSEVQIPDFDVDLGTILR	2579.28	40	3	plasma	m:Oxidized methionine	21.15	H182C111N28O40S1	0.224054	0.308532	0.239323	0.134464	0.0603739	0.231761	0.319145	0.247555	0.139089	0.0624506				0.0305036				20.894				570205								171386				-0.0292557
7	1	7	H	MTD000012	Apolipoprotein B-100	P04114	1056+QSxmTLSSEVQIPDFDVDLGTILR	2579.28	40	3	Gel	m:Oxidized methionine	21.15	H182C111N28O40S1	0.224054	0.308532	0.239323	0.134464	0.0603739	0.231761	0.319145	0.247555	0.139089	0.0624506			0.0126083	0.00611246			21.325	21.326			236917	156572							74546.8	48857.9			-0.0224895	-0.00661492
2	1	2	H	MTD000012	Apolipoprotein B-100	P04114	1079+VNDESTEGK	977.43	18	2	Gel	none	1.78	H63C38N11O19S0	0.599073	0.285122	0.0896986	0.0211643	0.00413059	0.602049	0.286538	0.0901441	0.0212694	0.00415111
0	4	0	H	MTD000012	Apolipoprotein B-100	P04114	1079+VNDESTEGKTSYR	1484.67	24	2	plasma	none	1.98	H96C60N18O26S0	0.448824	0.337413	0.149001	0.0484537	0.0127643	0.456266	0.343006	0.151471	0.049257	0.0129759
3	1	3	H	MTD000012	Apolipoprotein B-100	P04114	1079+VNDESTEGKTSYR	1484.67	24	3	Gel	none	1.98	H96C60N18O26S0	0.448824	0.337413	0.149001	0.0484537	0.0127643	0.456266	0.343006	0.151471	0.049257	0.0129759
2	4	8	H	MTD000012	Apolipoprotein B-100	P04114	1101+ITEVALMGHLSCDTK	1673.81	24	2	plasma	C:Carbamidomethylation	11.88	H119C70N19O24S2	0.361605	0.319837	0.190269	0.0846292	0.0307856	0.378113	0.334439	0.198955	0.0884927	0.032191			0.00720641	0.00279476			11.299	11.212			9.93703e+06	1.01015e+07							3.63985e+06	3801422			-0.0118224	-0.00178946
6	1	6	H	MTD000012	Apolipoprotein B-100	P04114	1101+ITEVALMGHLSCDTK	1673.81	24	2	Gel	C:Carbamidomethylation	11.88	H119C70N19O24S2	0.361605	0.319837	0.190269	0.0846292	0.0307856	0.378113	0.334439	0.198955	0.0884927	0.032191		0.00561125	0.0170414	0.00605139		11.9	11.867	11.868		59134.3	91963	106644						21802.1	32084.2	39292.6		-0.00942649	-0.0292324	-0.00966505
2	4	8	H	MTD000012	Apolipoprotein B-100	P04114	1101+ITEVALMGHLSCDTK	1673.81	24	3	plasma	C:Carbamidomethylation	11.88	H119C70N19O24S2	0.361605	0.319837	0.190269	0.0846292	0.0307856	0.378113	0.334439	0.198955	0.0884927	0.032191			0.00992292	0.00726804			11.299	11.212			1.04898e+07	1.03635e+07							3.83155e+06	3.8711e+06			-0.0128489	-0.0045799
12	3	36	H	MTD000012	Apolipoprotein B-100	P04114	1101+ITEVALMGHLSCDTK	1673.81	24	3	Gel	C:Carbamidomethylation	11.88	H119C70N19O24S2	0.361605	0.319837	0.190269	0.0846292	0.0307856	0.378113	0.334439	0.198955	0.0884927	0.032191	0.0077248	0.00695889	0.0128474	0.00966222	11.94	11.9	11.867	11.868	211667	850438	1.2539e+06	1.35174e+06					77313.5	313045	447365	489202	-0.0128531	-0.0100153	-0.0213331	-0.0162071	0.451323
2	4	8	H	MTD000012	Apolipoprotein B-100	P04114	1101+ITEVALMGHLSCDTKEER	2088	35	3	plasma	C:Carbamidomethylation	10.78	H145C86N25O31S2	0.290705	0.316708	0.215635	0.109417	0.0451357	0.31176	0.339646	0.231253	0.117342	0.0484047			0.0159483	0.00928538			10.208	9.981			1.3685e+07	18908752							4.78623e+06	6574077			-0.0275326	-0.0156055
9	1	9	H	MTD000012	Apolipoprotein B-100	P04114	1101+ITEVALMGHLSCDTKEER	2088	35	3	Gel	C:Carbamidomethylation	10.78	H145C86N25O31S2	0.290705	0.316708	0.215635	0.109417	0.0451357	0.31176	0.339646	0.231253	0.117342	0.0484047		0.0311822	0.0081392	0.0051526		10.92	10.888	10.86		42547.7	147208	157601						16733.5	50573.5	54343.7		-0.0228418	-0.0137958	-0.00856243
2	4	8	H	MTD000012	Apolipoprotein B-100	P04114	1101+ITEVALMGHLSCDTKEER	2088	35	4	plasma	C:Carbamidomethylation	10.78	H145C86N25O31S2	0.290705	0.316708	0.215635	0.109417	0.0451357	0.31176	0.339646	0.231253	0.117342	0.0484047			0.0175967	0.00989944			10.208	9.981			1.16955e+07	1.72994e+07							4.07869e+06	5.99521e+06			-0.030132	-0.0165505
10	3	30	H	MTD000012	Apolipoprotein B-100	P04114	1101+ITEVALMGHLSCDTKEER	2088	35	4	Gel	C:Carbamidomethylation	10.78	H145C86N25O31S2	0.290705	0.316708	0.215635	0.109417	0.0451357	0.31176	0.339646	0.231253	0.117342	0.0484047		0.00703478	0.0131498	0.0097817		10.92	10.888	10.86		209249	756569	777363						70130.6	246161	255533		-0.0087762	-0.0118993	-0.00851629
2	2	4	H	MTD000012	Apolipoprotein B-100	P04114	1101+ITEVALxmGHLSCDTK	1689.81	24	2	plasma	C:Carbamidomethylation m:Oxidized methionine	9.09	H119C70N19O25S2	0.360734	0.3192	0.190667	0.0851481	0.0311308	0.377436	0.333979	0.199494	0.0890904	0.0325722			0.111672	0.0340699			7.661	8.274			219253	185481							72742.1	62123.2			-0.164486	-0.0425057
1	2	2	H	MTD000012	Apolipoprotein B-100	P04114	1101+ITEVALxmGHLSCDTK	1689.81	24	3	plasma	C:Carbamidomethylation m:Oxidized methionine	9.09	H119C70N19O25S2	0.360734	0.3192	0.190667	0.0851481	0.0311308	0.377436	0.333979	0.199494	0.0890904	0.0325722				0.069214				8.274				277209								110606				0.021563
12	1	12	H	MTD000012	Apolipoprotein B-100	P04114	1101+ITEVALxmGHLSCDTK	1689.81	24	3	Gel	C:Carbamidomethylation m:Oxidized methionine	9.09	H119C70N19O25S2	0.360734	0.3192	0.190667	0.0851481	0.0311308	0.377436	0.333979	0.199494	0.0890904	0.0325722	0.00664601	0.00402282	0.00693585	0.0041432	9.142	9.101	9.097	9.069	52639.3	137651	117373	173188					19929.9	52503.7	42975.3	64175.6	0.00117578	0.00399028	-0.011294	-0.00688083	-0.0413865
2	1	2	H	MTD000012	Apolipoprotein B-100	P04114	1101+ITEVALxmGHLSCDTKEER	2103.99	35	2	plasma	C:Carbamidomethylation m:Oxidized methionine	8.35	H145C86N25O32S2	0.290004	0.316052	0.215826	0.10988	0.0455073	0.311243	0.339199	0.231632	0.117927	0.0488401			0.0744627	0.0480951			7.773	7.63			38340.6	51935.1							14105.4	17325.3			-0.0940729	-0.054212
2	3	6	H	MTD000012	Apolipoprotein B-100	P04114	1101+ITEVALxmGHLSCDTKEER	2103.99	35	3	plasma	C:Carbamidomethylation m:Oxidized methionine	8.35	H145C86N25O32S2	0.290004	0.316052	0.215826	0.10988	0.0455073	0.311243	0.339199	0.231632	0.117927	0.0488401			0.077627	0.0683285			7.773	7.63			248851	446864							88044.8	153979			0.0425619	0.0333349
3	1	3	H	MTD000012	Apolipoprotein B-100	P04114	1101+ITEVALxmGHLSCDTKEER	2103.99	35	3	Gel	C:Carbamidomethylation m:Oxidized methionine	8.35	H145C86N25O32S2	0.290004	0.316052	0.215826	0.10988	0.0455073	0.311243	0.339199	0.231632	0.117927	0.0488401
10	1	10	H	MTD000012	Apolipoprotein B-100	P04114	1101+ITEVALxmGHLSCDTKEER	2103.99	35	4	Gel	C:Carbamidomethylation m:Oxidized methionine	8.35	H145C86N25O32S2	0.290004	0.316052	0.215826	0.10988	0.0455073	0.311243	0.339199	0.231632	0.117927	0.0488401		0.0169514	0.0123289	0.0119964		8.346	8.313	8.314		33118.6	50492.2	73417.8						11902.6	17328.2	24328.1		-0.0235007	-0.0209055	-0.00921044
2	4	8	H	MTD000012	Apolipoprotein B-100	P04114	1120+IKGVISIPR	981.634	15	2	plasma	none	9.62	H83C45N13O11S0	0.559775	0.313787	0.0989603	0.0226131	0.00413225	0.562511	0.315321	0.0994441	0.0227236	0.00415245			0.0367552	0.0076747			8.585	8.414			1.59091e+06	3.13442e+06							811872	1.72365e+06			-0.0521925	-0.0126008
2	4	8	H	MTD000012	Apolipoprotein B-100	P04114	1120+IKGVISIPR	981.634	15	3	plasma	none	9.62	H83C45N13O11S0	0.559775	0.313787	0.0989603	0.0226131	0.00413225	0.562511	0.315321	0.0994441	0.0227236	0.00415245			0.0123888	0.0246269			8.585	8.414			984599	2.08543e+06							542927	1238810			-0.0110918	0.0315189
10	1	10	H	MTD000012	Apolipoprotein B-100	P04114	1120+IKGVISIPR	981.634	15	3	Gel	none	9.62	H83C45N13O11S0	0.559775	0.313787	0.0989603	0.0226131	0.00413225	0.562511	0.315321	0.0994441	0.0227236	0.00415245		0.00444062	0.00681106	0.0028206		9.661	9.628	9.629		43500.9	89140.4	95124.2						24369.1	50652.6	53689.7		-0.00231407	0.00572192	0.00190571
2	4	8	H	MTD000012	Apolipoprotein B-100	P04114	1135+SEILAHWSPAK	1237.65	25	2	plasma	none	9.88	H87C57N15O16S0	0.481071	0.338003	0.132767	0.0376705	0.00853952	0.48617	0.341586	0.134174	0.0380697	0.00863003			0.0219627	0.0226991			9.228	8.973			40752724	4.77617e+07			1	1			18275890	21374422			-0.0377119	-0.0386475
12	4	48	H	MTD000012	Apolipoprotein B-100	P04114	1135+SEILAHWSPAK	1237.65	25	2	Gel	none	9.88	H87C57N15O16S0	0.481071	0.338003	0.132767	0.0376705	0.00853952	0.48617	0.341586	0.134174	0.0380697	0.00863003	0.0287134	0.0100541	0.0163387	0.0153399	10.121	10.081	10.02	10.021	127930	555216	846702	869861					56309.2	260850	387844	400536	-0.0460148	-0.0163533	-0.0281057	-0.0257101	1.14719
2	4	8	H	MTD000012	Apolipoprotein B-100	P04114	1135+SEILAHWSPAK	1237.65	25	3	plasma	none	9.88	H87C57N15O16S0	0.481071	0.338003	0.132767	0.0376705	0.00853952	0.48617	0.341586	0.134174	0.0380697	0.00863003			0.0194203	0.0178308			9.228	8.973			2.96323e+07	3.77128e+07			1	1			13435100	17210940			-0.0327763	-0.029801
12	4	48	H	MTD000012	Apolipoprotein B-100	P04114	1135+SEILAHWSPAK	1237.65	25	3	Gel	none	9.88	H87C57N15O16S0	0.481071	0.338003	0.132767	0.0376705	0.00853952	0.48617	0.341586	0.134174	0.0380697	0.00863003	0.0232888	0.00186444	0.00667062	0.00781133	10.121	10.081	10.02	10.021	780428	3.20574e+06	4.87633e+06	4.84234e+06					348349	1.56568e+06	2.34505e+06	2.41129e+06	-0.0398134	0.00222935	-0.00526476	0.0117907	0.992582
2	2	4	H	MTD000012	Apolipoprotein B-100	P04114	1146+LLLQMDSSATAYGSTVSK	1870.93	31	2	plasma	none	13.53	H134C80N20O29S1	0.335266	0.333437	0.199157	0.0880177	0.0314111	0.350741	0.348828	0.20835	0.0920804	0.0328609			0.0646799	0.0622924			14.881	14.122			215170	262322							70752.6	84948.1			-0.0219193	-0.0269099
12	2	24	H	MTD000012	Apolipoprotein B-100	P04114	1146+LLLQMDSSATAYGSTVSK	1870.93	31	2	Gel	none	13.53	H134C80N20O29S1	0.335266	0.333437	0.199157	0.0880177	0.0314111	0.350741	0.348828	0.20835	0.0920804	0.0328609	0.0166644	0.00911118	0.0112678	0.00516177	13.535	13.551	13.518	13.519	98783.7	201375	628030	669204					34676.8	71174.6	222716	235337	-0.027349	-0.0156873	-0.0193804	-0.0089383	0.819841
12	3	36	H	MTD000012	Apolipoprotein B-100	P04114	1146+LLLQMDSSATAYGSTVSK	1870.93	31	3	Gel	none	13.53	H134C80N20O29S1	0.335266	0.333437	0.199157	0.0880177	0.0314111	0.350741	0.348828	0.20835	0.0920804	0.0328609	0.0143904	0.0110893	0.0166976	0.0100472	13.535	13.551	13.518	13.519	222245	417654	1.21185e+06	1.23705e+06					77894.8	147366	424296	429884	-0.0239473	-0.0190092	-0.0274027	-0.0159089	0.717868
2	4	8	H	MTD000012	Apolipoprotein B-100	P04114	1146+LLLQMDSSATAYGSTVSKR	2027.04	35	2	plasma	none	12.35	H146C86N24O30S1	0.308047	0.33194	0.209993	0.0976978	0.0365819	0.325055	0.350267	0.221587	0.103092	0.0386016			0.0181284	0.0101965			11.607	11.436			553796	906973							190628	312819			-0.0270285	-0.0140508
2	4	8	H	MTD000012	Apolipoprotein B-100	P04114	1146+LLLQMDSSATAYGSTVSKR	2027.04	35	3	plasma	none	12.35	H146C86N24O30S1	0.308047	0.33194	0.209993	0.0976978	0.0365819	0.325055	0.350267	0.221587	0.103092	0.0386016			0.0190722	0.0100721			11.607	11.436			1.94363e+06	3.91706e+06							672887	1.37017e+06			-0.029399	-0.0156946
12	3	36	H	MTD000012	Apolipoprotein B-100	P04114	1146+LLLQMDSSATAYGSTVSKR	2027.04	35	3	Gel	none	12.35	H146C86N24O30S1	0.308047	0.33194	0.209993	0.0976978	0.0365819	0.325055	0.350267	0.221587	0.103092	0.0386016	0.0150191	0.0112772	0.0113699	0.00455543	12.36	12.347	12.315	12.287	44490.8	84880.3	606217	625837					15662.8	29180	209652	216497	-0.020804	-0.0148347	-0.0166134	-0.00477045	0.610013
2	1	2	H	MTD000012	Apolipoprotein B-100	P04114	1146+LLLQMDSSATAYGSTVSKR	2027.04	35	4	Gel	none	12.35	H146C86N24O30S1	0.308047	0.33194	0.209993	0.0976978	0.0365819	0.325055	0.350267	0.221587	0.103092	0.0386016
2	1	2	H	MTD000012	Apolipoprotein B-100	P04114	1146+LLLQxmDSSATAYGSTVSK	1886.93	31	2	plasma	m:Oxidized methionine	11.03	H134C80N20O30S1	0.334458	0.332758	0.199485	0.0885595	0.0317742	0.350122	0.348343	0.208827	0.0927072	0.0332624			0.116992	0.0359364			11.047	10.428			106820	158063							29517.6	51237			-0.11746	-0.0430864
12	2	24	H	MTD000012	Apolipoprotein B-100	P04114	1146+LLLQxmDSSATAYGSTVSK	1886.93	31	2	Gel	m:Oxidized methionine	11.03	H134C80N20O30S1	0.334458	0.332758	0.199485	0.0885595	0.0317742	0.350122	0.348343	0.208827	0.0927072	0.0332624	0.0148702	0.00460193	0.0117231	0.00732402	11.045	11.032	11	11	98212.8	371686	367319	521549					34067.3	129910	128026	183055	-0.0237462	-0.00718169	-0.0192043	-0.0124711	0.713559
1	2	2	H	MTD000012	Apolipoprotein B-100	P04114	1146+LLLQxmDSSATAYGSTVSK	1886.93	31	3	plasma	m:Oxidized methionine	11.03	H134C80N20O30S1	0.334458	0.332758	0.199485	0.0885595	0.0317742	0.350122	0.348343	0.208827	0.0927072	0.0332624			0.187825				11.047				268989								90700.4				-0.246297
12	4	48	H	MTD000012	Apolipoprotein B-100	P04114	1146+LLLQxmDSSATAYGSTVSK	1886.93	31	3	Gel	m:Oxidized methionine	11.03	H134C80N20O30S1	0.334458	0.332758	0.199485	0.0885595	0.0317742	0.350122	0.348343	0.208827	0.0927072	0.0332624	0.0161672	0.0102551	0.0172459	0.0107937	11.045	11.032	11	11	317970	937047	892011	1.17694e+06					110651	333314	315136	412774	-0.0261312	-0.0172603	-0.0293862	-0.0182733	0.785225
0	4	0	H	MTD000012	Apolipoprotein B-100	P04114	1146+LLLQxmDSSATAYGSTVSKR	2043.03	35	2	plasma	m:Oxidized methionine	9.95	H146C86N24O31S1	0.307305	0.331254	0.210238	0.0982172	0.0369583	0.324498	0.349788	0.222001	0.103712	0.0390261
0	4	0	H	MTD000012	Apolipoprotein B-100	P04114	1146+LLLQxmDSSATAYGSTVSKR	2043.03	35	3	plasma	m:Oxidized methionine	9.95	H146C86N24O31S1	0.307305	0.331254	0.210238	0.0982172	0.0369583	0.324498	0.349788	0.222001	0.103712	0.0390261
12	4	48	H	MTD000012	Apolipoprotein B-100	P04114	1146+LLLQxmDSSATAYGSTVSKR	2043.03	35	3	Gel	m:Oxidized methionine	9.95	H146C86N24O31S1	0.307305	0.331254	0.210238	0.0982172	0.0369583	0.324498	0.349788	0.222001	0.103712	0.0390261	0.0183198	0.0103229	0.0129388	0.00824127	9.982	9.969	9.936	9.909	129661	340735	492372	546820					45142.6	120595	172763	190045	-0.0289143	-0.0175601	-0.0214639	-0.0123857	0.849812
2	4	8	H	MTD000012	Apolipoprotein B-100	P04114	116+TKNSEEFAAAMSR	1440.67	33	2	plasma	none	7.37	H96C59N18O22S1	0.434942	0.32502	0.159036	0.0581916	0.0172878	0.445095	0.332607	0.162748	0.0595499	0.0176914			0.0161629	0.00581857			6.878	6.735			5.01522e+06	7.01576e+06							2.09291e+06	3056608			-0.0277838	-0.00941776
5	1	5	H	MTD000012	Apolipoprotein B-100	P04114	116+TKNSEEFAAAMSR	1440.67	33	2	Gel	none	7.37	H96C59N18O22S1	0.434942	0.32502	0.159036	0.0581916	0.0172878	0.445095	0.332607	0.162748	0.0595499	0.0176914				0.0232178				7.334				38109.9								15437.9				-0.040006
2	4	8	H	MTD000012	Apolipoprotein B-100	P04114	116+TKNSEEFAAAMSR	1440.67	33	3	plasma	none	7.37	H96C59N18O22S1	0.434942	0.32502	0.159036	0.0581916	0.0172878	0.445095	0.332607	0.162748	0.0595499	0.0176914			0.0181874	0.00785795			6.878	6.735			2.63292e+06	3.76552e+06							1.10077e+06	1.65007e+06			-0.0270146	-0.00688997
12	2	24	H	MTD000012	Apolipoprotein B-100	P04114	116+TKNSEEFAAAMSR	1440.67	33	3	Gel	none	7.37	H96C59N18O22S1	0.434942	0.32502	0.159036	0.0581916	0.0172878	0.445095	0.332607	0.162748	0.0595499	0.0176914	0.0136322	0.0163754	0.0204128	0.00555528	7.491	7.422	7.362	7.334	57971.9	152324	164828	217952					24460.6	63503.9	67837.4	95221.7	-0.0231559	-0.0281954	-0.0335306	-0.00820234	0.499097
2	4	8	H	MTD000012	Apolipoprotein B-100	P04114	118+NSEEFAAAMSR	1211.52	32	2	plasma	none	8.73	H77C49N15O19S1	0.495707	0.308331	0.136011	0.0446608	0.0119469	0.503404	0.313119	0.138123	0.0453543	0.0121324			0.0176527	0.0114824			8.193	8.05			1.65838e+07	2.3415e+07				1			7.8633e+06	11365063			-0.0292498	-0.0180278
12	4	48	H	MTD000012	Apolipoprotein B-100	P04114	118+NSEEFAAAMSR	1211.52	32	2	Gel	none	8.73	H77C49N15O19S1	0.495707	0.308331	0.136011	0.0446608	0.0119469	0.503404	0.313119	0.138123	0.0453543	0.0121324	0.0166884	0.0104377	0.018707	0.012622	8.834	8.766	8.733	8.706	411583	993027	925097	1.45368e+06					195403	482650	436189	700463	-0.0286446	-0.0173652	-0.0318978	-0.0215479	0.552887
2	4	8	H	MTD000012	Apolipoprotein B-100	P04114	118+NSEEFAAAMSR	1211.52	32	3	plasma	none	8.73	H77C49N15O19S1	0.495707	0.308331	0.136011	0.0446608	0.0119469	0.503404	0.313119	0.138123	0.0453543	0.0121324			0.0347483	0.0222897			8.193	8.05			663627	857330							295857	401248			-0.0575856	-0.0353838
12	1	12	H	MTD000012	Apolipoprotein B-100	P04114	118+NSEEFAAAMSR	1211.52	32	3	Gel	none	8.73	H77C49N15O19S1	0.495707	0.308331	0.136011	0.0446608	0.0119469	0.503404	0.313119	0.138123	0.0453543	0.0121324	0.0263923	0.0097484	0.020342	0.0147333	8.834	8.766	8.733	8.706	50853.9	114958	110291	162936					23510.3	56025.9	51705.1	77981.8	-0.0410932	-0.0160431	-0.0345976	-0.0248012	0.793166
1	1	1	H	MTD000012	Apolipoprotein B-100	P04114	118+NSEEFAAAMSRYELK	1744.81	37	2	plasma	none	12.95	H116C75N20O26S1	0.357727	0.334662	0.190038	0.0800284	0.0272187	0.371681	0.347717	0.197451	0.0831502	0.0282804			0.0940048				11.691				133477								43557.9				-0.0453479
1	3	3	H	MTD000012	Apolipoprotein B-100	P04114	118+NSEEFAAAMSRYELK	1744.81	37	3	plasma	none	12.95	H116C75N20O26S1	0.357727	0.334662	0.190038	0.0800284	0.0272187	0.371681	0.347717	0.197451	0.0831502	0.0282804			0.0601661				11.691				456789								189228				0.0425753
2	1	2	H	MTD000012	Apolipoprotein B-100	P04114	118+NSEEFAAAMSRYELK	1744.81	37	3	Gel	none	12.95	H116C75N20O26S1	0.357727	0.334662	0.190038	0.0800284	0.0272187	0.371681	0.347717	0.197451	0.0831502	0.0282804
0	4	0	H	MTD000012	Apolipoprotein B-100	P04114	118+NSEEFAAAxmSR	1227.52	32	2	plasma	m:Oxidized methionine	5.56	H77C49N15O20S1	0.494512	0.307771	0.136809	0.0452325	0.0122121	0.502387	0.312673	0.138987	0.0459528	0.0124065
10	1	10	H	MTD000012	Apolipoprotein B-100	P04114	118+NSEEFAAAxmSR	1227.52	32	2	Gel	m:Oxidized methionine	5.56	H77C49N15O20S1	0.494512	0.307771	0.136809	0.0452325	0.0122121	0.502387	0.312673	0.138987	0.0459528	0.0124065	0.0279294	0.0103748	0.0248538	0.00776432	5.644	5.632	5.571	5.544	31480.5	70830.5	35436.1	87845.9					14655.3	34359.8	16320.2	43058.8	-0.036853	-0.0172882	-0.0418355	-0.0122247	0.7132
1	1	1	H	MTD000012	Apolipoprotein B-100	P04114	118+NSEEFAAAxmSRYELK	1760.8	37	2	plasma	m:Oxidized methionine	9.48	H116C75N20O27S1	0.356865	0.333988	0.190434	0.0805886	0.0275704	0.371009	0.347226	0.197982	0.0837828	0.0286631			0.113051				10.292				138922								44372.2				-0.0516057
2	1	2	H	MTD000012	Apolipoprotein B-100	P04114	118+NSEEFAAAxmSRYELK	1760.8	37	3	Gel	m:Oxidized methionine	9.48	H116C75N20O27S1	0.356865	0.333988	0.190434	0.0805886	0.0275704	0.371009	0.347226	0.197982	0.0837828	0.0286631
2	4	8	H	MTD000012	Apolipoprotein B-100	P04114	1188+KMTSNFPVDLSDYPK	1740.84	20	2	plasma	none	13.02	H120C78N18O25S1	0.349322	0.335877	0.19341	0.0823391	0.028246	0.363518	0.349526	0.20127	0.0856853	0.0293939			0.00950096	0.00701958			12.502	12.303			25239686	3.44865e+07				1			8923635	12133831			-0.0161539	-0.0117469
8	1	8	H	MTD000012	Apolipoprotein B-100	P04114	1188+KMTSNFPVDLSDYPK	1740.84	20	2	Gel	none	13.02	H120C78N18O25S1	0.349322	0.335877	0.19341	0.0823391	0.028246	0.363518	0.349526	0.20127	0.0856853	0.0293939		0.00737668	0.0113053	0.00623194		13.131	13.098	13.071		82743.1	177017	190729						29120.2	61842.6	67611.5		-0.0115824	-0.0182434	-0.00902772
2	4	8	H	MTD000012	Apolipoprotein B-100	P04114	1188+KMTSNFPVDLSDYPK	1740.84	20	3	plasma	none	13.02	H120C78N18O25S1	0.349322	0.335877	0.19341	0.0823391	0.028246	0.363518	0.349526	0.20127	0.0856853	0.0293939			0.00846792	0.00455292			12.502	12.303			1.33166e+07	1.71178e+07							4.7194e+06	6.08791e+06			-0.0145595	-0.00786985
12	3	36	H	MTD000012	Apolipoprotein B-100	P04114	1188+KMTSNFPVDLSDYPK	1740.84	20	3	Gel	none	13.02	H120C78N18O25S1	0.349322	0.335877	0.19341	0.0823391	0.028246	0.363518	0.349526	0.20127	0.0856853	0.0293939	0.0136239	0.00818927	0.00977837	0.00768	13.144	13.131	13.098	13.071	120916	480886	1.01257e+06	1.0272e+06					42708.9	169143	353974	360737	-0.0231863	-0.0117858	-0.0159499	-0.0123333	1.00378
2	3	6	H	MTD000012	Apolipoprotein B-100	P04114	1188+KxmTSNFPVDLSDYPK	1756.83	20	2	plasma	m:Oxidized methionine	12.26	H120C78N18O26S1	0.34848	0.335196	0.193781	0.0828974	0.0286029	0.362866	0.349034	0.201781	0.0863195	0.0297837			0.0699037	0.0611672			11.579	11.436			365319	454117							111898	138310			-0.0565628	-0.0582958
4	1	4	H	MTD000012	Apolipoprotein B-100	P04114	1188+KxmTSNFPVDLSDYPK	1756.83	20	2	Gel	m:Oxidized methionine	12.26	H120C78N18O26S1	0.34848	0.335196	0.193781	0.0828974	0.0286029	0.362866	0.349034	0.201781	0.0863195	0.0297837			0.0142814	0.0160683			12.231	12.231			38889.4	33456.4							13470.1	11684			-0.0220386	-0.0253469
2	2	4	H	MTD000012	Apolipoprotein B-100	P04114	1188+KxmTSNFPVDLSDYPK	1756.83	20	3	plasma	m:Oxidized methionine	12.26	H120C78N18O26S1	0.34848	0.335196	0.193781	0.0828974	0.0286029	0.362866	0.349034	0.201781	0.0863195	0.0297837			0.106694	0.12287			11.579	11.436			221858	286548							78033	105557			-0.122388	-0.137196
9	2	18	H	MTD000012	Apolipoprotein B-100	P04114	1188+KxmTSNFPVDLSDYPK	1756.83	20	3	Gel	m:Oxidized methionine	12.26	H120C78N18O26S1	0.34848	0.335196	0.193781	0.0828974	0.0286029	0.362866	0.349034	0.201781	0.0863195	0.0297837	0.00968873	0.0104525	0.0108519		12.276	12.263	12.231		60149.6	172012	295604						21096.7	60114.3	103532		-0.0121291	-0.0133875	-0.0180344		0.526389
2	4	8	H	MTD000012	Apolipoprotein B-100	P04114	1189+MTSNFPVDLSDYPK	1612.74	20	2	plasma	none	14.45	H108C72N16O24S1	0.377417	0.334324	0.18195	0.0735989	0.0240534	0.39018	0.345629	0.188103	0.0760877	0.0248668			0.0140772	0.0240679			13.901	13.759			4.97524e+07	64049133			1	1			18277640	22770780			-0.0228076	-0.0346592
12	4	48	H	MTD000012	Apolipoprotein B-100	P04114	1189+MTSNFPVDLSDYPK	1612.74	20	2	Gel	none	14.45	H108C72N16O24S1	0.377417	0.334324	0.18195	0.0735989	0.0240534	0.39018	0.345629	0.188103	0.0760877	0.0248668	0.00769298	0.00582219	0.00421078	0.00117872	14.515	14.502	14.469	14.47	569035	1.51242e+06	2.67047e+06	2.5996e+06					214445	575000	1.02346e+06	1.01489e+06	-0.013322	-0.00999464	-0.00692875	0.000221817	0.531796
2	4	8	H	MTD000012	Apolipoprotein B-100	P04114	1189+MTSNFPVDLSDYPK	1612.74	20	3	plasma	none	14.45	H108C72N16O24S1	0.377417	0.334324	0.18195	0.0735989	0.0240534	0.39018	0.345629	0.188103	0.0760877	0.0248668			0.0241553	0.0157797			13.901	13.759			2.73842e+06	3.89974e+06							978952	1.43713e+06			-0.0326921	-0.0216609
12	3	36	H	MTD000012	Apolipoprotein B-100	P04114	1189+MTSNFPVDLSDYPK	1612.74	20	3	Gel	none	14.45	H108C72N16O24S1	0.377417	0.334324	0.18195	0.0735989	0.0240534	0.39018	0.345629	0.188103	0.0760877	0.0248668	0.013819	0.0102896	0.011571	0.0085857	14.515	14.502	14.469	14.47	189899	493871	784465	764260					69680.5	187317	296535	291719	-0.023246	-0.0108957	-0.0121702	-0.00847866	0.927949
2	4	8	H	MTD000012	Apolipoprotein B-100	P04114	1203+SLHMYANR	990.471	17	2	plasma	none	4.94	H66C42N14O12S1	0.547283	0.293829	0.115573	0.0336253	0.00785468	0.552638	0.296704	0.116704	0.0339543	0.00793153			0.0114933	0.0158466			4.779	4.552			2.70818e+07	3.71748e+07			1	1			14495140	19632588			-0.0174032	-0.0245225
6	1	6	H	MTD000012	Apolipoprotein B-100	P04114	1203+SLHMYANR	990.471	17	2	Gel	none	4.94	H66C42N14O12S1	0.547283	0.293829	0.115573	0.0336253	0.00785468	0.552638	0.296704	0.116704	0.0339543	0.00793153		0.00702023	0.00923512	0.00417695		5.044	4.983	4.956		82998.1	47081.8	101040						45514	25764.2	55154.6		-0.00426404	-0.00541536	-0.00677124
2	4	8	H	MTD000012	Apolipoprotein B-100	P04114	1203+SLHMYANR	990.471	17	3	plasma	none	4.94	H66C42N14O12S1	0.547283	0.293829	0.115573	0.0336253	0.00785468	0.552638	0.296704	0.116704	0.0339543	0.00793153			0.0117531	0.00970781			4.779	4.552			2.26835e+07	2.68174e+07			1	1			12110748	14422294			-0.0187364	-0.0148424
12	3	36	H	MTD000012	Apolipoprotein B-100	P04114	1203+SLHMYANR	990.471	17	3	Gel	none	4.94	H66C42N14O12S1	0.547283	0.293829	0.115573	0.0336253	0.00785468	0.552638	0.296704	0.116704	0.0339543	0.00793153	0.00791518	0.0144895	0.0171973	0.0163399	5.113	5.044	4.983	4.956	197941	519679	317866	628226					106713	274545	166331	329899	-0.0135255	-0.0243403	-0.0293636	-0.0275108	0.425976
2	4	8	H	MTD000012	Apolipoprotein B-100	P04114	1203+SLHxmYANR	1006.47	17	2	plasma	m:Oxidized methionine	2.13	H66C42N14O13S1	0.545964	0.293323	0.11652	0.0341864	0.00808396	0.551483	0.296288	0.117697	0.034532	0.00816567			0.0104252	0.00285518			2.68	2.565			741870	1.73974e+06							396071	961845			-0.0176007	0.00138441
3	1	3	H	MTD000012	Apolipoprotein B-100	P04114	1203+SLHxmYANR	1006.47	17	2	Gel	m:Oxidized methionine	2.13	H66C42N14O13S1	0.545964	0.293323	0.11652	0.0341864	0.00808396	0.551483	0.296288	0.117697	0.034532	0.00816567
2	4	8	H	MTD000012	Apolipoprotein B-100	P04114	1203+SLHxmYANR	1006.47	17	3	plasma	m:Oxidized methionine	2.13	H66C42N14O13S1	0.545964	0.293323	0.11652	0.0341864	0.00808396	0.551483	0.296288	0.117697	0.034532	0.00816567			0.0398718	0.011135			2.68	2.565			674728	1.32805e+06							335580	714627			-0.054127	-0.0133813
12	2	24	H	MTD000012	Apolipoprotein B-100	P04114	1203+SLHxmYANR	1006.47	17	3	Gel	m:Oxidized methionine	2.13	H66C42N14O13S1	0.545964	0.293323	0.11652	0.0341864	0.00808396	0.551483	0.296288	0.117697	0.034532	0.00816567	0.020415	0.0111507	0.0169609	0.0135976	2.034	2.022	2.017	2.018	82442.2	197487	106711	226135					43226.3	106109	56267.3	119834	-0.0271603	-0.0141875	-0.0241933	-0.0215599	0.857702
2	4	8	H	MTD000012	Apolipoprotein B-100	P04114	1230+LIVAMSSWLQK	1274.71	18	2	plasma	none	16.63	H98C59N14O15S1	0.448728	0.327722	0.152051	0.0526249	0.0146323	0.457361	0.334026	0.154976	0.0536372	0.0149138			0.0266922	0.0339452			15.888	15.689			5.3872e+07	64006164			1	1			22202770	25652488			-0.0452213	-0.0565793
12	4	48	H	MTD000012	Apolipoprotein B-100	P04114	1230+LIVAMSSWLQK	1274.71	18	2	Gel	none	16.63	H98C59N14O15S1	0.448728	0.327722	0.152051	0.0526249	0.0146323	0.457361	0.334026	0.154976	0.0536372	0.0149138	0.0108736	0.000900035	0.00386619	0.00679792	16.613	16.629	16.596	16.597	288938	434694	3.91244e+06	4.39161e+06					127034	198424	1.78549e+06	2.05429e+06	-0.0177028	-0.000892466	-0.000998173	0.0104139	0.651055
2	4	8	H	MTD000012	Apolipoprotein B-100	P04114	1230+LIVAMSSWLQK	1274.71	18	3	plasma	none	16.63	H98C59N14O15S1	0.448728	0.327722	0.152051	0.0526249	0.0146323	0.457361	0.334026	0.154976	0.0536372	0.0149138			0.0141666	0.0103499			15.888	15.689			3.29825e+06	4.32002e+06							1.44706e+06	1.93705e+06			-0.0186237	-0.00897121
12	3	36	H	MTD000012	Apolipoprotein B-100	P04114	1230+LIVAMSSWLQK	1274.71	18	3	Gel	none	16.63	H98C59N14O15S1	0.448728	0.327722	0.152051	0.0526249	0.0146323	0.457361	0.334026	0.154976	0.0536372	0.0149138	0.0197161	0.0141105	0.0120502	0.00714678	16.613	16.629	16.596	16.597	67690.5	96696.5	714653	790664					29013.5	42007.9	312940	352055	-0.0287412	-0.0229307	-0.0194693	-0.0120964	1.05701
6	4	24	H	MTD000012	Apolipoprotein B-100	P04114	1230+LIVAxmSSWLQK	1290.7	18	2	Gel	m:Oxidized methionine	13.25	H98C59N14O16S1	0.447647	0.327098	0.152721	0.0532228	0.0149267	0.456462	0.333539	0.155728	0.0542709	0.0152206
0	4	0	H	MTD000012	Apolipoprotein B-100	P04114	1230+LIVAxmSSWLQK	1290.7	18	3	Gel	m:Oxidized methionine	13.25	H98C59N14O16S1	0.447647	0.327098	0.152721	0.0532228	0.0149267	0.456462	0.333539	0.155728	0.0542709	0.0152206
2	4	8	H	MTD000012	Apolipoprotein B-100	P04114	1241+ASGSLPYTQTLQDHLNSLK	2072.05	35	2	plasma	none	13.96	H145C90N25O31S0	0.30875	0.345033	0.210622	0.0917483	0.0316992	0.322908	0.360855	0.220281	0.0959557	0.0331529			0.0104325	0.00691088			13.426	13.255			17084307	1.95602e+07							6195360	7131232			-0.0175423	-0.0119651
8	2	16	H	MTD000012	Apolipoprotein B-100	P04114	1241+ASGSLPYTQTLQDHLNSLK	2072.05	35	2	Gel	none	13.96	H145C90N25O31S0	0.30875	0.345033	0.210622	0.0917483	0.0316992	0.322908	0.360855	0.220281	0.0959557	0.0331529		0.0108013	0.0141068	0.00829065		13.998	13.966	13.966		85417.9	490221	424231						31631.3	180083	154985		-0.0149277	-0.0241584	-0.0141593
2	4	8	H	MTD000012	Apolipoprotein B-100	P04114	1241+ASGSLPYTQTLQDHLNSLK	2072.05	35	3	plasma	none	13.96	H145C90N25O31S0	0.30875	0.345033	0.210622	0.0917483	0.0316992	0.322908	0.360855	0.220281	0.0959557	0.0331529			0.00857856	0.00711071			13.426	13.255			33890206	3.98649e+07			1	1			11810539	14049699			0.0113052	-0.00566406
12	4	48	H	MTD000012	Apolipoprotein B-100	P04114	1241+ASGSLPYTQTLQDHLNSLK	2072.05	35	3	Gel	none	13.96	H145C90N25O31S0	0.30875	0.345033	0.210622	0.0917483	0.0316992	0.322908	0.360855	0.220281	0.0959557	0.0331529	0.0148516	0.011223	0.0100791	0.00576963	14.011	13.998	13.966	13.966	329615	1.69028e+06	8.6225e+06	7.46526e+06					118320	596767	3147018	2.74859e+06	-0.0235107	-0.0141891	-0.0166785	-0.00760478	0.689254
2	4	8	H	MTD000012	Apolipoprotein B-100	P04114	1260+EFNLQNMGLPDFHIPENLFLK	2515.26	36	2	plasma	none	21.92	H174C117N28O32S1	0.21415	0.308152	0.243829	0.138103	0.0620103	0.221632	0.318917	0.252347	0.142928	0.0641766			0.0110245	0.00687423			21.877	21.79			6.18737e+06	7.1775e+06							1934058	2.2673e+06			-0.0186472	-0.0116851
2	4	8	H	MTD000012	Apolipoprotein B-100	P04114	1260+EFNLQNMGLPDFHIPENLFLK	2515.26	36	3	plasma	none	21.92	H174C117N28O32S1	0.21415	0.308152	0.243829	0.138103	0.0620103	0.221632	0.318917	0.252347	0.142928	0.0641766			0.0115526	0.00736069			21.877	21.79			29181633	3.40786e+07				1			9166823	10744562			-0.0206015	-0.0128085
4	2	8	H	MTD000012	Apolipoprotein B-100	P04114	1260+EFNLQNMGLPDFHIPENLFLK	2515.26	36	3	Gel	none	21.92	H174C117N28O32S1	0.21415	0.308152	0.243829	0.138103	0.0620103	0.221632	0.318917	0.252347	0.142928	0.0641766			0.0146582	0.0191337			22.081	22.109			679737	458601							207989	136963			-0.0116584	-0.00363249
3	1	3	H	MTD000012	Apolipoprotein B-100	P04114	1260+EFNLQNMGLPDFHIPENLFLK	2515.26	36	4	Gel	none	21.92	H174C117N28O32S1	0.21415	0.308152	0.243829	0.138103	0.0620103	0.221632	0.318917	0.252347	0.142928	0.0641766			0.089782	0.137433			22.081	22.109			134235	125406							32234.7	35576.4			-0.0628596	-0.096314
2	2	4	H	MTD000012	Apolipoprotein B-100	P04114	1260+EFNLQNxmGLPDFHIPENLFLK	2531.25	36	2	plasma	m:Oxidized methionine	19.8	H174C117N28O33S1	0.213634	0.307488	0.243793	0.138489	0.0624093	0.221196	0.318372	0.252422	0.143391	0.0646184			0.0788144	0.0749699			19.946	19.831			252225	283950							65487.9	77741.9			-0.0289843	-0.0502946
2	3	6	H	MTD000012	Apolipoprotein B-100	P04114	1260+EFNLQNxmGLPDFHIPENLFLK	2531.25	36	3	plasma	m:Oxidized methionine	19.8	H174C117N28O33S1	0.213634	0.307488	0.243793	0.138489	0.0624093	0.221196	0.318372	0.252422	0.143391	0.0646184			0.0724803	0.0665116			19.946	19.831			489979	739307							162239	231650			-0.109777	-0.0992452
5	2	10	H	MTD000012	Apolipoprotein B-100	P04114	1260+EFNLQNxmGLPDFHIPENLFLK	2531.25	36	3	Gel	m:Oxidized methionine	19.8	H174C117N28O33S1	0.213634	0.307488	0.243793	0.138489	0.0624093	0.221196	0.318372	0.252422	0.143391	0.0646184	0.00973214		0.0112564	0.00635129	18.6		20.318	20.318	39542.8		872792	562457					12435.2		267957	176917	-0.014932		-0.015893	-0.0105412	0.600325
2	1	2	H	MTD000012	Apolipoprotein B-100	P04114	1260+EFNLQNxmGLPDFHIPENLFLK	2531.25	36	4	Gel	m:Oxidized methionine	19.8	H174C117N28O33S1	0.213634	0.307488	0.243793	0.138489	0.0624093	0.221196	0.318372	0.252422	0.143391	0.0646184			0.0115357	0.010788			20.318	20.318			164417	108167							49210.5	32719.1			-0.00545685	-0.00693562
1	1	1	H	MTD000012	Apolipoprotein B-100	P04114	1292+NSLKIEIPLPFGGK	1511.87	22	2	Gel	none	17.2	H117C71N17O19S0	0.40478	0.352162	0.167127	0.0565565	0.0151663	0.412778	0.35912	0.170429	0.0576739	0.015466
1	4	4	H	MTD000012	Apolipoprotein B-100	P04114	1292+NSLKIEIPLPFGGK	1511.87	22	2	plasma	none	17.2	H117C71N17O19S0	0.40478	0.352162	0.167127	0.0565565	0.0151663	0.412778	0.35912	0.170429	0.0576739	0.015466				0.0135526				16.389				1.41156e+07								5.57221e+06				-0.0180221
1	4	4	H	MTD000012	Apolipoprotein B-100	P04114	1292+NSLKIEIPLPFGGK	1511.87	22	3	plasma	none	17.2	H117C71N17O19S0	0.40478	0.352162	0.167127	0.0565565	0.0151663	0.412778	0.35912	0.170429	0.0576739	0.015466				0.0231349				16.389				6.21309e+06								2.33147e+06				-0.0375272
2	3	6	H	MTD000012	Apolipoprotein B-100	P04114	1292+NSLKIEIPLPFGGK	1511.87	22	3	Gel	none	17.2	H117C71N17O19S0	0.40478	0.352162	0.167127	0.0565565	0.0151663	0.412778	0.35912	0.170429	0.0576739	0.015466
2	4	8	H	MTD000012	Apolipoprotein B-100	P04114	1296+IEIPLPFGGK	1069.62	17	2	plasma	none	16.96	H83C52N11O13S0	0.519727	0.328007	0.115641	0.0294408	0.0059844	0.523487	0.330381	0.116478	0.0296538	0.0060277			0.0300487	0.0280672			16.392	16.221			4.78346e+07	50541110			1	1			22624694	24090976			-0.0505102	-0.0468264
12	4	48	H	MTD000012	Apolipoprotein B-100	P04114	1296+IEIPLPFGGK	1069.62	17	2	Gel	none	16.96	H83C52N11O13S0	0.519727	0.328007	0.115641	0.0294408	0.0059844	0.523487	0.330381	0.116478	0.0296538	0.0060277	0.0154664	0.00500233	0.00468679	0.00293161	17.033	17.076	17.072	17.072	1.32905e+06	3.72424e+06	7.60078e+06	8.27617e+06					660697	1.9291e+06	3926921	4334992	-0.0263665	-0.00550241	-0.0068406	0.000304352	0.872951
2	3	6	H	MTD000012	Apolipoprotein B-100	P04114	1296+IEIPLPFGGK	1069.62	17	3	plasma	none	16.96	H83C52N11O13S0	0.519727	0.328007	0.115641	0.0294408	0.0059844	0.523487	0.330381	0.116478	0.0296538	0.0060277			0.108075	0.103642			16.392	16.221			389184	446257							159976	185047			-0.112432	-0.108823
10	1	10	H	MTD000012	Apolipoprotein B-100	P04114	1296+IEIPLPFGGK	1069.62	17	3	Gel	none	16.96	H83C52N11O13S0	0.519727	0.328007	0.115641	0.0294408	0.0059844	0.523487	0.330381	0.116478	0.0296538	0.0060277		0.0319926	0.0300918	0.0201044		17.076	17.072	17.072		53217	94236.6	104197						25773.4	45849.1	52408.6		-0.0391799	-0.0369556	-0.0205114
2	4	8	H	MTD000012	Apolipoprotein B-100	P04114	1325+SVGFHLPSR	998.53	18	2	plasma	none	9.35	H70C45N14O12S0	0.557517	0.31364	0.100326	0.0233591	0.0043629	0.560408	0.315266	0.100846	0.0234802	0.00438552			0.0219886	0.0349855			8.585	8.414			3.71778e+07	4.79143e+07			1	1			19488552	24055258			-0.0362092	-0.0583602
12	3	36	H	MTD000012	Apolipoprotein B-100	P04114	1325+SVGFHLPSR	998.53	18	2	Gel	none	9.35	H70C45N14O12S0	0.557517	0.31364	0.100326	0.0233591	0.0043629	0.560408	0.315266	0.100846	0.0234802	0.00438552	0.00636845	0.00660818	0.0110737	0.00612827	9.73	9.689	9.656	9.629	70512	255621	416607	454696					39433.2	140472	225580	250858	-0.00116678	-0.0108734	-0.0189376	-0.00870377	0.0339336
2	4	8	H	MTD000012	Apolipoprotein B-100	P04114	1325+SVGFHLPSR	998.53	18	3	plasma	none	9.35	H70C45N14O12S0	0.557517	0.31364	0.100326	0.0233591	0.0043629	0.560408	0.315266	0.100846	0.0234802	0.00438552			0.0202087	0.033699			8.585	8.414			2.92416e+07	4.14924e+07			1	1			15425530	20920702			-0.0328874	-0.056202
12	4	48	H	MTD000012	Apolipoprotein B-100	P04114	1325+SVGFHLPSR	998.53	18	3	Gel	none	9.35	H70C45N14O12S0	0.557517	0.31364	0.100326	0.0233591	0.0043629	0.560408	0.315266	0.100846	0.0234802	0.00438552	0.0176211	0.0135869	0.0039875	0.00694598	9.73	9.689	9.656	9.629	534856	1.92689e+06	3.47637e+06	3.87076e+06					283701	1109295	1969920	2.21184e+06	-0.0299836	0.0152844	0.00625124	0.0110148	0.872018
0	4	0	H	MTD000012	Apolipoprotein B-100	P04114	1325+SVGFHLPSREFQVPTFTIPK	2286.22	34	2	plasma	none	16.43	H163C108N27O28S0	0.252742	0.334859	0.234595	0.114889	0.0439713	0.269712	0.357341	0.250345	0.122602	0.0469235
0	4	0	H	MTD000012	Apolipoprotein B-100	P04114	1325+SVGFHLPSREFQVPTFTIPK	2286.22	34	3	plasma	none	16.43	H163C108N27O28S0	0.252742	0.334859	0.234595	0.114889	0.0439713	0.269712	0.357341	0.250345	0.122602	0.0469235
1	2	2	H	MTD000012	Apolipoprotein B-100	P04114	1325+SVGFHLPSREFQVPTFTIPK	2286.22	34	4	plasma	none	16.43	H163C108N27O28S0	0.252742	0.334859	0.234595	0.114889	0.0439713	0.269712	0.357341	0.250345	0.122602	0.0469235				0.119675				15.997				207316								68360.6				-0.0713397
2	4	8	H	MTD000012	Apolipoprotein B-100	P04114	1334+EFQVPTFTIPK	1305.7	16	2	plasma	none	16.62	H95C63N13O17S0	0.452102	0.344962	0.145553	0.0441214	0.0106492	0.458178	0.349598	0.147509	0.0447143	0.0107924			0.0292347	0.0351756			16	15.801			6.23067e+07	74169194			1	1			25565722	29791698			-0.0478576	-0.0565058
12	4	48	H	MTD000012	Apolipoprotein B-100	P04114	1334+EFQVPTFTIPK	1305.7	16	2	Gel	none	16.62	H95C63N13O17S0	0.452102	0.344962	0.145553	0.0441214	0.0106492	0.458178	0.349598	0.147509	0.0447143	0.0107924	0.00926656	0.00528134	0.00132499	0.00300608	16.586	16.601	16.568	16.569	891333	2.39221e+06	6.02488e+06	6.19197e+06					395661	1.09526e+06	2.76063e+06	2.86162e+06	-0.0142802	-0.000333881	2.76722e-05	0.00397153	0.58182
2	4	8	H	MTD000012	Apolipoprotein B-100	P04114	1334+EFQVPTFTIPK	1305.7	16	3	plasma	none	16.62	H95C63N13O17S0	0.452102	0.344962	0.145553	0.0441214	0.0106492	0.458178	0.349598	0.147509	0.0447143	0.0107924			0.032231	0.0252856			16	15.801			1.93018e+06	2.38564e+06							869700	1.11358e+06			-0.00759869	0.00860922
12	4	48	H	MTD000012	Apolipoprotein B-100	P04114	1334+EFQVPTFTIPK	1305.7	16	3	Gel	none	16.62	H95C63N13O17S0	0.452102	0.344962	0.145553	0.0441214	0.0106492	0.458178	0.349598	0.147509	0.0447143	0.0107924	0.00964058	0.00680226	0.0108902	0.012296	16.586	16.601	16.568	16.569	194915	470815	968554	990063					86434.1	213032	428436	433562	-0.0147318	-0.00570181	-0.0158316	-0.0202648	0.600221
2	4	8	H	MTD000012	Apolipoprotein B-100	P04114	1393+ADSVVDLLSYNVQGSGETTYDHK	2497.16	39	2	plasma	none	15.26	H164C107N28O41S0	0.246694	0.326259	0.234775	0.120284	0.0488091	0.252548	0.334001	0.240346	0.123138	0.0499673			0.01671	0.0094587			14.825	14.654			9.27738e+06	1.15119e+07							3.06238e+06	3.84156e+06			-0.0310538	-0.0180322
2	4	8	H	MTD000012	Apolipoprotein B-100	P04114	1393+ADSVVDLLSYNVQGSGETTYDHK	2497.16	39	3	plasma	none	15.26	H164C107N28O41S0	0.246694	0.326259	0.234775	0.120284	0.0488091	0.252548	0.334001	0.240346	0.123138	0.0499673			0.0158794	0.0094701			14.825	14.654			2.0012e+07	2.93756e+07							6.46881e+06	9580687			-0.0260295	-0.0143736
12	4	48	H	MTD000012	Apolipoprotein B-100	P04114	1393+ADSVVDLLSYNVQGSGETTYDHK	2497.16	39	3	Gel	none	15.26	H164C107N28O41S0	0.246694	0.326259	0.234775	0.120284	0.0488091	0.252548	0.334001	0.240346	0.123138	0.0499673	0.0132505	0.0103015	0.0116855	0.00649038	15.354	15.369	15.309	15.309	725985	1.66343e+06	5.79885e+06	6.18968e+06					233876	531499	1922160	2078213	-0.0198906	-0.0103227	-0.0215096	-0.0126663	0.642424
12	4	48	H	MTD000012	Apolipoprotein B-100	P04114	1393+ADSVVDLLSYNVQGSGETTYDHK	2497.16	39	4	Gel	none	15.26	H164C107N28O41S0	0.246694	0.326259	0.234775	0.120284	0.0488091	0.252548	0.334001	0.240346	0.123138	0.0499673	0.0170024	0.0089905	0.0157222	0.0103158	15.354	15.369	15.309	15.309	228094	512878	1.56611e+06	1.59947e+06					72582.5	167746	494234	510981	-0.0249888	-0.0142782	-0.0195232	-0.00955207	0.807086
2	4	8	H	MTD000012	Apolipoprotein B-100	P04114	140+QVFLYPEKDEPTYILNIK	2209.17	27	2	plasma	none	16.38	H160C105N22O30S0	0.264853	0.337369	0.22939	0.109735	0.0412221	0.281356	0.35839	0.243682	0.116572	0.0437905			0.0114625	0.00650882			15.748	15.605			29792290	2.84976e+07			1	1			10663032	10254642			-0.018329	-0.0106351
4	2	8	H	MTD000012	Apolipoprotein B-100	P04114	140+QVFLYPEKDEPTYILNIK	2209.17	27	2	Gel	none	16.38	H160C105N22O30S0	0.264853	0.337369	0.22939	0.109735	0.0412221	0.281356	0.35839	0.243682	0.116572	0.0437905			0.00825747	0.00558349			16.372	16.373			359917	341811							127516	121702			-0.0110775	-0.0080397
2	4	8	H	MTD000012	Apolipoprotein B-100	P04114	140+QVFLYPEKDEPTYILNIK	2209.17	27	3	plasma	none	16.38	H160C105N22O30S0	0.264853	0.337369	0.22939	0.109735	0.0412221	0.281356	0.35839	0.243682	0.116572	0.0437905			0.0171693	0.0159574			15.748	15.605			54954318	62950959			1	1			18566472	21093336			-0.013427	-0.00618222
12	4	48	H	MTD000012	Apolipoprotein B-100	P04114	140+QVFLYPEKDEPTYILNIK	2209.17	27	3	Gel	none	16.38	H160C105N22O30S0	0.264853	0.337369	0.22939	0.109735	0.0412221	0.281356	0.35839	0.243682	0.116572	0.0437905	0.0108794	0.00685432	0.00851016	0.0033138	16.39	16.405	16.372	16.373	180379	974082	8.7815e+06	8.67144e+06					62582.3	340061	3145757	3.11292e+06	-0.00924184	-0.00381142	-0.0135579	-0.00461002	0.403166
9	1	9	H	MTD000012	Apolipoprotein B-100	P04114	140+QVFLYPEKDEPTYILNIK	2209.17	27	4	Gel	none	16.38	H160C105N22O30S0	0.264853	0.337369	0.22939	0.109735	0.0412221	0.281356	0.35839	0.243682	0.116572	0.0437905		0.0193989	0.00702299	0.00648058		16.405	16.372	16.373		53262.4	375293	367928						18102.7	130510	128095		0.0318378	-0.00201768	0.000231335
2	4	8	H	MTD000012	Apolipoprotein B-100	P04114	140+QVFLYPEKDEPTYILNIKR	2365.27	30	3	plasma	none	14.73	H172C111N26O31S0	0.243351	0.330182	0.237741	0.119961	0.047395	0.261321	0.354564	0.255296	0.128819	0.0508948			0.0109668	0.00635829			14.097	13.842			1.39916e+07	2.00076e+07							4986909	7.12892e+06			-0.0183659	-0.0108005
3	1	3	H	MTD000012	Apolipoprotein B-100	P04114	140+QVFLYPEKDEPTYILNIKR	2365.27	30	3	Gel	none	14.73	H172C111N26O31S0	0.243351	0.330182	0.237741	0.119961	0.047395	0.261321	0.354564	0.255296	0.128819	0.0508948
2	4	8	H	MTD000012	Apolipoprotein B-100	P04114	140+QVFLYPEKDEPTYILNIKR	2365.27	30	4	plasma	none	14.73	H172C111N26O31S0	0.243351	0.330182	0.237741	0.119961	0.047395	0.261321	0.354564	0.255296	0.128819	0.0508948			0.00659683	0.00433478			14.097	13.842			1.19082e+07	1.65787e+07							4.20318e+06	5.91664e+06			-0.0100167	-0.00726404
8	2	16	H	MTD000012	Apolipoprotein B-100	P04114	140+QVFLYPEKDEPTYILNIKR	2365.27	30	4	Gel	none	14.73	H172C111N26O31S0	0.243351	0.330182	0.237741	0.119961	0.047395	0.261321	0.354564	0.255296	0.128819	0.0508948			0.0311334	0.0360897			14.693	14.694			103534	100878							32025.1	30629.6			0.0360466	0.0423114
2	1	2	H	MTD000012	Apolipoprotein B-100	P04114	1430+FLDSNIKFSHVEK	1562.81	20	2	plasma	none	9.7	H110C72N18O21S0	0.39742	0.351455	0.170683	0.059329	0.0163848	0.405992	0.359035	0.174364	0.0606086	0.0167382			0.149477	0.150767			9.06	8.833			140103	172339							41176.5	52925.6			-0.166147	-0.186471
1	1	1	H	MTD000012	Apolipoprotein B-100	P04114	1430+FLDSNIKFSHVEK	1562.81	20	3	Gel	none	9.7	H110C72N18O21S0	0.39742	0.351455	0.170683	0.059329	0.0163848	0.405992	0.359035	0.174364	0.0606086	0.0167382
1	3	3	H	MTD000012	Apolipoprotein B-100	P04114	1430+FLDSNIKFSHVEK	1562.81	20	3	plasma	none	9.7	H110C72N18O21S0	0.39742	0.351455	0.170683	0.059329	0.0163848	0.405992	0.359035	0.174364	0.0606086	0.0167382				0.156703				8.833				360224								132038				-0.201038
3	1	3	H	MTD000012	Apolipoprotein B-100	P04114	1430+FLDSNIKFSHVEK	1562.81	20	4	Gel	none	9.7	H110C72N18O21S0	0.39742	0.351455	0.170683	0.059329	0.0163848	0.405992	0.359035	0.174364	0.0606086	0.0167382
2	4	8	H	MTD000012	Apolipoprotein B-100	P04114	1499+GTYGLSCQR	1040.47	17	2	plasma	C:Carbamidomethylation	5.57	H68C42N14O15S1	0.543166	0.292393	0.118452	0.0353286	0.00855561	0.549019	0.295543	0.119728	0.0357092	0.00864781			0.00885507	0.00447426			5.479	5.308			1.8687e+06	2.56059e+06							1000979	1.41435e+06			-0.0133638	0.0033353
6	1	6	H	MTD000012	Apolipoprotein B-100	P04114	1499+GTYGLSCQR	1040.47	17	2	Gel	C:Carbamidomethylation	5.57	H68C42N14O15S1	0.543166	0.292393	0.118452	0.0353286	0.00855561	0.549019	0.295543	0.119728	0.0357092	0.00864781	0.0248343	0.0204957		0.0111497	5.672	5.632		5.544	40371.9	71689.9		124116					20713.1	37002.8		65831.6	-0.0359626	-0.0328686		-0.0186155	1.14216
2	1	2	H	MTD000012	Apolipoprotein B-100	P04114	1499+GTYGLSCQRDPNTGR	1680.76	29	2	plasma	C:Carbamidomethylation	5.48	H108C67N24O25S1	0.386249	0.332328	0.178521	0.0714584	0.0231676	0.398788	0.343117	0.184317	0.0737781	0.0239197			0.0709464	0.0555601			5.395	5.252			64205.4	71239.3							21161	24597.7			-0.0692052	-0.0535059
1	1	1	H	MTD000012	Apolipoprotein B-100	P04114	1499+GTYGLSCQRDPNTGR	1680.76	29	3	plasma	C:Carbamidomethylation	5.48	H108C67N24O25S1	0.386249	0.332328	0.178521	0.0714584	0.0231676	0.398788	0.343117	0.184317	0.0737781	0.0239197				0.153185				5.252				110883								39705				-0.0407096
2	4	8	H	MTD000012	Apolipoprotein B-100	P04114	1537+YEDGTLSLTSTSDLQSGIIK	2127.06	32	2	plasma	none	15.01	H150C91N22O36S0	0.304812	0.341445	0.211949	0.0946097	0.0336753	0.319907	0.358354	0.222445	0.0992948	0.035343			0.052833	0.0285225			14.629	14.514			562305	1.27356e+06							166956	418418			-0.0415954	-0.0266906
12	4	48	H	MTD000012	Apolipoprotein B-100	P04114	1537+YEDGTLSLTSTSDLQSGIIK	2127.06	32	2	Gel	none	15.01	H150C91N22O36S0	0.304812	0.341445	0.211949	0.0946097	0.0336753	0.319907	0.358354	0.222445	0.0992948	0.035343	0.0149255	0.00730704	0.0159962	0.00760475	14.991	15.006	15.001	15.002	242600	432089	1.80112e+06	1.78993e+06					86432.4	153717	651924	645924	-0.0236014	-0.010156	-0.0270997	-0.0130007	0.759873
2	2	4	H	MTD000012	Apolipoprotein B-100	P04114	1537+YEDGTLSLTSTSDLQSGIIK	2127.06	32	3	plasma	none	15.01	H150C91N22O36S0	0.304812	0.341445	0.211949	0.0946097	0.0336753	0.319907	0.358354	0.222445	0.0992948	0.035343			0.0613925	0.0386506			14.629	14.514			193771	346906							78855.6	130552			-0.0974848	-0.0621164
12	4	48	H	MTD000012	Apolipoprotein B-100	P04114	1537+YEDGTLSLTSTSDLQSGIIK	2127.06	32	3	Gel	none	15.01	H150C91N22O36S0	0.304812	0.341445	0.211949	0.0946097	0.0336753	0.319907	0.358354	0.222445	0.0992948	0.035343	0.0166418	0.0069082	0.0121666	0.0044581	14.991	15.006	15.001	15.002	616263	1.01071e+06	3.72623e+06	3.66646e+06					220482	362821	1.34897e+06	1.30736e+06	-0.0269345	-0.011281	-0.020787	-0.0064896	0.867185
2	4	8	H	MTD000012	Apolipoprotein B-100	P04114	1557+NTASLKYENYELTLK	1785.91	22	2	plasma	none	12.07	H127C80N19O27S0	0.356569	0.34981	0.189498	0.0736867	0.022815	0.367763	0.360791	0.195446	0.0759998	0.0235312			0.0140997	0.0149873			11.467	11.352			737912	1.49839e+06							272036	545419			-0.023871	-0.0240345
4	1	4	H	MTD000012	Apolipoprotein B-100	P04114	1557+NTASLKYENYELTLK	1785.91	22	2	Gel	none	12.07	H127C80N19O27S0	0.356569	0.34981	0.189498	0.0736867	0.022815	0.367763	0.360791	0.195446	0.0759998	0.0235312
2	4	8	H	MTD000012	Apolipoprotein B-100	P04114	1557+NTASLKYENYELTLK	1785.91	22	3	plasma	none	12.07	H127C80N19O27S0	0.356569	0.34981	0.189498	0.0736867	0.022815	0.367763	0.360791	0.195446	0.0759998	0.0235312			0.0414929	0.0343075			11.467	11.352			548134	1.02123e+06							197487	362248			-0.00747404	-0.0130449
11	3	33	H	MTD000012	Apolipoprotein B-100	P04114	1557+NTASLKYENYELTLK	1785.91	22	3	Gel	none	12.07	H127C80N19O27S0	0.356569	0.34981	0.189498	0.0736867	0.022815	0.367763	0.360791	0.195446	0.0759998	0.0235312	0.0208152	0.0125092	0.0153947	0.0123713	12.136	12.096	12.063	12.035	32834.3	61470.9	172324	157540					11656.8	22052.5	61740.5	55988.8	-0.0127442	-0.00901643	-0.0225133	-0.0123685	0.493189
2	1	2	H	MTD000012	Apolipoprotein B-100	P04114	1557+NTASLKYENYELTLKSDTNGK	2388.18	32	4	Gel	none	10.6	H165C103N27O38S0	0.260533	0.331872	0.22994	0.113407	0.0442921	0.278421	0.354658	0.245728	0.121193	0.0473332
2	1	2	H	MTD000012	Apolipoprotein B-100	P04114	158+RGIISALLVPPETEEAK	1822.02	38	2	Gel	none	15.27	H139C81N21O26S0	0.350302	0.350615	0.192315	0.0754122	0.0234808	0.361642	0.361964	0.19854	0.0778534	0.0242409			0.0152638	0.00903988			15.281	15.281			53389.4	52539.6							18778.6	19208.2			-0.0193116	-0.0151303
2	4	8	H	MTD000012	Apolipoprotein B-100	P04114	158+RGIISALLVPPETEEAK	1822.02	38	2	plasma	none	15.27	H139C81N21O26S0	0.350302	0.350615	0.192315	0.0754122	0.0234808	0.361642	0.361964	0.19854	0.0778534	0.0242409			0.0190815	0.00984747			14.573	14.234			3.15385e+06	5.07476e+06							1.15553e+06	1.86564e+06			-0.0322882	-0.0170562
2	4	8	H	MTD000012	Apolipoprotein B-100	P04114	158+RGIISALLVPPETEEAK	1822.02	38	3	plasma	none	15.27	H139C81N21O26S0	0.350302	0.350615	0.192315	0.0754122	0.0234808	0.361642	0.361964	0.19854	0.0778534	0.0242409			0.0227555	0.0133184			14.573	14.234			2.68541e+06	4.39745e+06							1.01887e+06	1.64953e+06			0.017768	0.0134679
6	2	12	H	MTD000012	Apolipoprotein B-100	P04114	158+RGIISALLVPPETEEAK	1822.02	38	3	Gel	none	15.27	H139C81N21O26S0	0.350302	0.350615	0.192315	0.0754122	0.0234808	0.361642	0.361964	0.19854	0.0778534	0.0242409		0.0105193	0.0184644	0.0122221		15.313	15.281	15.281		85043.6	560786	571044						30446.2	201019	205969		-0.00363478	-0.0288026	-0.0193117
2	4	8	H	MTD000012	Apolipoprotein B-100	P04114	1580+NFATSNKxmDMTFSK	1636.72	19	2	plasma	m:Oxidized methionine	7.75	H108C69N18O24S2	0.36756	0.319076	0.188145	0.0829158	0.0299201	0.383796	0.33317	0.196456	0.0865784	0.0312417			0.0157618	0.00687309			7.242	7.21			709561	1.67791e+06							258616	626283			-0.0193216	-0.0105442
2	4	8	H	MTD000012	Apolipoprotein B-100	P04114	1580+NFATSNKxmDMTFSK	1636.72	19	3	plasma	m:Oxidized methionine	7.75	H108C69N18O24S2	0.36756	0.319076	0.188145	0.0829158	0.0299201	0.383796	0.33317	0.196456	0.0865784	0.0312417			0.0351411	0.0221815			7.242	7.21			793037	1.77329e+06							267074	626760			-0.0470216	-0.0303508
10	1	10	H	MTD000012	Apolipoprotein B-100	P04114	1580+NFATSNKxmDMTFSK	1636.72	19	3	Gel	m:Oxidized methionine	7.75	H108C69N18O24S2	0.36756	0.319076	0.188145	0.0829158	0.0299201	0.383796	0.33317	0.196456	0.0865784	0.0312417		0.0358909	0.0388125	0.0441205		7.814	7.782	7.754		53118.7	57567.7	74155.6						17874.2	19112.7	24567.1		-0.0473003	-0.0517909	-0.0525049
2	1	2	H	MTD000012	Apolipoprotein B-100	P04114	1580+NFATSNKxmDxmTFSK	1652.72	19	2	plasma	m:Oxidized methionine	5.8	H108C69N18O25S2	0.366674	0.318443	0.188559	0.0834365	0.0302625	0.383104	0.332712	0.197008	0.0871752	0.0316185			0.150335	0.188061			5.674	5.503			48561.2	89126.4							15959.1	35953.5			-0.138128	-0.156992
1	1	1	H	MTD000012	Apolipoprotein B-100	P04114	1580+NFATSNKxmDxmTFSK	1652.72	19	3	plasma	m:Oxidized methionine	5.8	H108C69N18O25S2	0.366674	0.318443	0.188559	0.0834365	0.0302625	0.383104	0.332712	0.197008	0.0871752	0.0316185				0.0751904				5.503				36391.8								15082.3				-0.112269
4	1	4	H	MTD000012	Apolipoprotein B-100	P04114	1580+NFATSNKxmDxmTFSK	1652.72	19	3	Gel	m:Oxidized methionine	5.8	H108C69N18O25S2	0.366674	0.318443	0.188559	0.0834365	0.0302625	0.383104	0.332712	0.197008	0.0871752	0.0316185
2	4	8	H	MTD000012	Apolipoprotein B-100	P04114	159+GIISALLVPPETEEAK	1665.92	34	2	plasma	none	17.36	H127C75N17O25S0	0.381255	0.349944	0.178312	0.0653986	0.0191322	0.391067	0.35895	0.182901	0.0670817	0.0196246			0.024832	0.0212646			16.644	16.473			49545611	59296240			1	1			17610824	21293512			-0.0388489	-0.0319631
12	4	48	H	MTD000012	Apolipoprotein B-100	P04114	159+GIISALLVPPETEEAK	1665.92	34	2	Gel	none	17.36	H127C75N17O25S0	0.381255	0.349944	0.178312	0.0653986	0.0191322	0.391067	0.35895	0.182901	0.0670817	0.0196246	0.016847	0.0111432	0.0165054	0.00825819	17.341	17.356	17.324	17.324	257431	723732	2.50853e+06	2.49986e+06					93624.7	269115	918228	942293	-0.0273786	-0.0192234	-0.0284641	-0.0141291	0.659694
2	4	8	H	MTD000012	Apolipoprotein B-100	P04114	159+GIISALLVPPETEEAK	1665.92	34	3	plasma	none	17.36	H127C75N17O25S0	0.381255	0.349944	0.178312	0.0653986	0.0191322	0.391067	0.35895	0.182901	0.0670817	0.0196246			0.0163497	0.00915516			16.644	16.473			1.58428e+07	2.13651e+07							5.75576e+06	8021253			-0.0278137	-0.0156307
12	4	48	H	MTD000012	Apolipoprotein B-100	P04114	159+GIISALLVPPETEEAK	1665.92	34	3	Gel	none	17.36	H127C75N17O25S0	0.381255	0.349944	0.178312	0.0653986	0.0191322	0.391067	0.35895	0.182901	0.0670817	0.0196246	0.0223228	0.0149035	0.0125504	0.00423117	17.341	17.356	17.324	17.324	568288	1.50123e+06	5.18172e+06	5.14929e+06					204357	552732	1.91382e+06	1.97767e+06	-0.0366219	-0.0228809	-0.0217258	-0.00700067	0.882413
2	4	8	H	MTD000012	Apolipoprotein B-100	P04114	1600+SEYQADYESLR	1359.59	28	2	plasma	none	8.67	H85C58N15O23S0	0.468004	0.335049	0.140248	0.0431682	0.0107497	0.474424	0.339645	0.142171	0.0437603	0.0108971			0.0217604	0.0200887			8.277	8.134			2.55868e+07	3.98126e+07			1	1			11181043	17518074			-0.0374391	-0.03441
12	4	48	H	MTD000012	Apolipoprotein B-100	P04114	1600+SEYQADYESLR	1359.59	28	2	Gel	none	8.67	H85C58N15O23S0	0.468004	0.335049	0.140248	0.0431682	0.0107497	0.474424	0.339645	0.142171	0.0437603	0.0108971	0.0186478	0.0127437	0.0199485	0.00636612	8.862	8.822	8.761	8.734	518020	1.14994e+06	1.01952e+06	1.90323e+06					229074	520240	448916	885962	-0.0322133	-0.0220163	-0.0341025	-0.00891882	0.744967
2	4	8	H	MTD000012	Apolipoprotein B-100	P04114	1600+SEYQADYESLR	1359.59	28	3	plasma	none	8.67	H85C58N15O23S0	0.468004	0.335049	0.140248	0.0431682	0.0107497	0.474424	0.339645	0.142171	0.0437603	0.0108971			0.0256263	0.0198659			8.277	8.134			1.33854e+06	2.00724e+06							597926	966414			-0.0277224	0.00704071
12	2	24	H	MTD000012	Apolipoprotein B-100	P04114	1600+SEYQADYESLR	1359.59	28	3	Gel	none	8.67	H85C58N15O23S0	0.468004	0.335049	0.140248	0.0431682	0.0107497	0.474424	0.339645	0.142171	0.0437603	0.0108971	0.0227485	0.00481228	0.0168862	0.010287	8.862	8.822	8.761	8.734	125289	265178	238747	419259					54723.8	124913	106987	192123	-0.0376425	-0.00336984	-0.0263067	-0.0161778	0.870523
2	3	6	H	MTD000012	Apolipoprotein B-100	P04114	1611+FFSLLSGSLNSHGLELNADILGTDK	2647.35	41	2	plasma	none	19.68	H186C118N30O39S0	0.217385	0.316026	0.245448	0.134195	0.0576426	0.223948	0.325566	0.252857	0.138246	0.0593827			0.0268494	0.0160201			19.722	19.607			493400	716517							142034	218067			-0.020904	-0.013049
1	3	3	H	MTD000012	Apolipoprotein B-100	P04114	1611+FFSLLSGSLNSHGLELNADILGTDK	2647.35	41	3	Gel	none	19.68	H186C118N30O39S0	0.217385	0.316026	0.245448	0.134195	0.0576426	0.223948	0.325566	0.252857	0.138246	0.0593827
2	4	8	H	MTD000012	Apolipoprotein B-100	P04114	1611+FFSLLSGSLNSHGLELNADILGTDK	2647.35	41	3	plasma	none	19.68	H186C118N30O39S0	0.217385	0.316026	0.245448	0.134195	0.0576426	0.223948	0.325566	0.252857	0.138246	0.0593827			0.019369	0.0105519			19.722	19.607			1.76202e+06	2.99393e+06							533604	952893			-0.0198655	-0.0157313
1	1	1	H	MTD000012	Apolipoprotein B-100	P04114	1611+FFSLLSGSLNSHGLELNADILGTDK	2647.35	41	4	Gel	none	19.68	H186C118N30O39S0	0.217385	0.316026	0.245448	0.134195	0.0576426	0.223948	0.325566	0.252857	0.138246	0.0593827
2	4	8	H	MTD000012	Apolipoprotein B-100	P04114	1611+FFSLLSGSLNSHGLELNADILGTDKINSGAHK	3354.72	56	3	plasma	none	18.02	H235C148N41O48S0	0.145954	0.26792	0.258877	0.174283	0.0914773	0.155517	0.285473	0.275838	0.185701	0.0974707			0.0466905	0.0129534			17.875	17.732			966004	2.29697e+06							246928	638730			-0.0474209	-0.0177136
1	1	1	H	MTD000012	Apolipoprotein B-100	P04114	1611+FFSLLSGSLNSHGLELNADILGTDKINSGAHK	3354.72	56	4	Gel	none	18.02	H235C148N41O48S0	0.145954	0.26792	0.258877	0.174283	0.0914773	0.155517	0.285473	0.275838	0.185701	0.0974707
2	4	8	H	MTD000012	Apolipoprotein B-100	P04114	1611+FFSLLSGSLNSHGLELNADILGTDKINSGAHK	3354.72	56	4	plasma	none	18.02	H235C148N41O48S0	0.145954	0.26792	0.258877	0.174283	0.0914773	0.155517	0.285473	0.275838	0.185701	0.0974707			0.035706	0.0126059			17.875	17.732			2.63475e+06	6845739							716454	1.91255e+06			-0.045159	-0.019505
2	4	8	H	MTD000012	Apolipoprotein B-100	P04114	1647+IGQDGISTSATTNLK	1504.77	25	2	plasma	none	8.54	H108C62N18O25S0	0.439331	0.340618	0.152794	0.0502176	0.0133214	0.446947	0.346523	0.155443	0.0510881	0.0135523			0.0124892	0.00706258			8.081	7.938			7.26888e+06	1.74173e+07							3093530	7581710			-0.021361	-0.0116488
12	4	48	H	MTD000012	Apolipoprotein B-100	P04114	1647+IGQDGISTSATTNLK	1504.77	25	2	Gel	none	8.54	H108C62N18O25S0	0.439331	0.340618	0.152794	0.0502176	0.0133214	0.446947	0.346523	0.155443	0.0510881	0.0135523	0.0173503	0.0130504	0.0155471	0.00637969	8.554	8.542	8.537	8.51	626749	1.29081e+06	872947	1.91342e+06					261534	547984	367316	844168	-0.0296596	-0.0224199	-0.0261696	-0.00576367	0.815377
2	4	8	H	MTD000012	Apolipoprotein B-100	P04114	1647+IGQDGISTSATTNLK	1504.77	25	3	plasma	none	8.54	H108C62N18O25S0	0.439331	0.340618	0.152794	0.0502176	0.0133214	0.446947	0.346523	0.155443	0.0510881	0.0135523			0.0443608	0.0259743			8.081	7.938			444929	953868							172530	393711			-0.0591777	-0.034195
12	3	36	H	MTD000012	Apolipoprotein B-100	P04114	1647+IGQDGISTSATTNLK	1504.77	25	3	Gel	none	8.54	H108C62N18O25S0	0.439331	0.340618	0.152794	0.0502176	0.0133214	0.446947	0.346523	0.155443	0.0510881	0.0135523	0.0213035	0.00964707	0.0138097	0.00937305	8.554	8.542	8.537	8.51	241819	490314	342172	693297					99354.7	211820	145030	298729	-0.0360826	-0.0149379	-0.0230963	-0.0160647	0.991952
1	1	1	H	MTD000012	Apolipoprotein B-100	P04114	1662+CSLLVLENELNAELGLSGASMK	2347.18	43	2	Gel	C:Carbamidomethylation	21.55	H170C99N26O35S2	0.2478	0.307708	0.229632	0.126814	0.0566638	0.271725	0.337416	0.251802	0.139058	0.0621345
2	4	8	H	MTD000012	Apolipoprotein B-100	P04114	1662+CSLLVLENELNAELGLSGASMK	2347.18	43	2	plasma	C:Carbamidomethylation	21.55	H170C99N26O35S2	0.2478	0.307708	0.229632	0.126814	0.0566638	0.271725	0.337416	0.251802	0.139058	0.0621345			0.0185103	0.0108831			21.205	21.062			1.86635e+06	2.59113e+06							611698	869002			-0.0248008	-0.0156942
2	4	8	H	MTD000012	Apolipoprotein B-100	P04114	1662+CSLLVLENELNAELGLSGASMK	2347.18	43	3	plasma	C:Carbamidomethylation	21.55	H170C99N26O35S2	0.2478	0.307708	0.229632	0.126814	0.0566638	0.271725	0.337416	0.251802	0.139058	0.0621345			0.0286521	0.0220355			21.205	21.062			1.39516e+06	1.85791e+06							421522	573964			0.00616713	0.00844753
4	2	8	H	MTD000012	Apolipoprotein B-100	P04114	1662+CSLLVLENELNAELGLSGASMK	2347.18	43	3	Gel	C:Carbamidomethylation	21.55	H170C99N26O35S2	0.2478	0.307708	0.229632	0.126814	0.0566638	0.271725	0.337416	0.251802	0.139058	0.0621345			0.0110426	0.00774589			21.549	21.55			226733	179380							74384.4	59000.1			-0.0108381	0.00558754
2	4	8	H	MTD000012	Apolipoprotein B-100	P04114	1703+AALTELSLGSAYQAMILGVDSK	2237.16	44	2	plasma	none	20.73	H164C98N24O33S1	0.267385	0.324532	0.22543	0.114159	0.0463286	0.287046	0.348395	0.242006	0.122553	0.0497352			0.0158216	0.00832086			20.338	20.25			1.58252e+06	3.5038e+06							534770	1.22198e+06			-0.0203737	-0.0136274
10	2	20	H	MTD000012	Apolipoprotein B-100	P04114	1703+AALTELSLGSAYQAMILGVDSK	2237.16	44	2	Gel	none	20.73	H164C98N24O33S1	0.267385	0.324532	0.22543	0.114159	0.0463286	0.287046	0.348395	0.242006	0.122553	0.0497352	0.015203		0.0148466	0.00696069	20.699		20.71	20.71	34353.1		701680	544706					11584		242704	188908	-0.018588		-0.0232424	-0.0105868	0.51511
2	4	8	H	MTD000012	Apolipoprotein B-100	P04114	1703+AALTELSLGSAYQAMILGVDSK	2237.16	44	3	plasma	none	20.73	H164C98N24O33S1	0.267385	0.324532	0.22543	0.114159	0.0463286	0.287046	0.348395	0.242006	0.122553	0.0497352			0.0396445	0.0221666			20.338	20.25			811208	1.62982e+06							256038	534255			-0.0400677	-0.0201967
12	4	48	H	MTD000012	Apolipoprotein B-100	P04114	1703+AALTELSLGSAYQAMILGVDSK	2237.16	44	3	Gel	none	20.73	H164C98N24O33S1	0.267385	0.324532	0.22543	0.114159	0.0463286	0.287046	0.348395	0.242006	0.122553	0.0497352	0.0134272	0.0118586	0.0145592	0.00768318	20.699	20.714	20.71	20.71	296317	250427	4.92816e+06	4.02275e+06					101338	85222.9	1.72871e+06	1.41912e+06	-0.0188294	-0.013945	-0.0224976	-0.0113348	0.5218
1	1	1	H	MTD000012	Apolipoprotein B-100	P04114	1703+AALTELSLGSAYQAxmILGVDSK	2253.16	44	2	plasma	m:Oxidized methionine	17.64	H164C98N24O34S1	0.26674	0.323849	0.225552	0.114629	0.0467191	0.28658	0.347936	0.242328	0.123155	0.050194			0.0800749				17.343				194034								50835.2				-0.0245895
9	1	9	H	MTD000012	Apolipoprotein B-100	P04114	1703+AALTELSLGSAYQAxmILGVDSK	2253.16	44	2	Gel	m:Oxidized methionine	17.64	H164C98N24O34S1	0.26674	0.323849	0.225552	0.114629	0.0467191	0.28658	0.347936	0.242328	0.123155	0.050194			0.0202595	0.00889203			17.604	17.604			91152.5	89012.7							31727.3	30249.8			-0.0326239	-0.00960658
12	4	48	H	MTD000012	Apolipoprotein B-100	P04114	1703+AALTELSLGSAYQAxmILGVDSK	2253.16	44	3	Gel	m:Oxidized methionine	17.64	H164C98N24O34S1	0.26674	0.323849	0.225552	0.114629	0.0467191	0.28658	0.347936	0.242328	0.123155	0.050194	0.0183664	0.0100371	0.014853	0.00718405	17.593	17.608	17.604	17.604	239411	142273	851625	854199					82377.4	48596.7	294131	297822	-0.0284776	-0.0129166	-0.023167	-0.01153	0.790926
2	1	2	H	MTD000012	Apolipoprotein B-100	P04114	1703+AALTELSLGSAYQAxmILGVDSK	2253.16	44	4	Gel	m:Oxidized methionine	17.64	H164C98N24O34S1	0.26674	0.323849	0.225552	0.114629	0.0467191	0.28658	0.347936	0.242328	0.123155	0.050194			0.057011	0.060767			17.604	17.604			33944.3	32638.5							10920.4	10746			0.0351343	0.0426623
2	4	8	H	MTD000012	Apolipoprotein B-100	P04114	1738+LSNDMMGSYAEMK	1475.61	24	2	plasma	none	11.11	H97C60N15O22S3	0.3919	0.299204	0.183473	0.0815208	0.0305626	0.409896	0.312943	0.191898	0.0852642	0.031966			0.0133184	0.0074029			10.655	10.512			5.94377e+06	10076035							2309459	4.04847e+06			-0.0213443	-0.0081039
9	2	18	H	MTD000012	Apolipoprotein B-100	P04114	1738+LSNDMMGSYAEMK	1475.61	24	2	Gel	none	11.11	H97C60N15O22S3	0.3919	0.299204	0.183473	0.0815208	0.0305626	0.409896	0.312943	0.191898	0.0852642	0.031966	0.0175134	0.00980724	0.00989411	0.00402281	11.185	11.144	11.083	11.084	132968	392825	422020	461709					50523.2	155758	165976	186703	-0.0299304	-0.0133893	-0.0166074	-0.00552085	0.965964
2	2	4	H	MTD000012	Apolipoprotein B-100	P04114	1738+LSNDMMGSYAEMK	1475.61	24	3	plasma	none	11.11	H97C60N15O22S3	0.3919	0.299204	0.183473	0.0815208	0.0305626	0.409896	0.312943	0.191898	0.0852642	0.031966			0.0596848	0.0422272			10.655	10.512			216780	339489							88418.3	128999			-0.0702124	-0.0496686
5	1	5	H	MTD000012	Apolipoprotein B-100	P04114	1738+LSNDMMGSYAEMK	1475.61	24	3	Gel	none	11.11	H97C60N15O22S3	0.3919	0.299204	0.183473	0.0815208	0.0305626	0.409896	0.312943	0.191898	0.0852642	0.031966		0.0171751	0.0136187	0.00794446		11.144	11.083	11.084		57069.4	59709.1	65102.5						22173.7	23687.8	25985.8		-0.021357	-0.0131763	-0.0107432
2	4	8	H	MTD000012	Apolipoprotein B-100	P04114	1738+LSNDxmMGSYAExmK	1507.6	24	2	plasma	m:Oxidized methionine	6.7	H97C60N15O24S3	0.390013	0.298052	0.184405	0.0824822	0.0312245	0.408411	0.312112	0.193104	0.0863731	0.0326974			0.0213322	0.00764916			6.346	6.315			271103	918129							101295	364018			-0.0347711	-0.0119327
8	1	8	H	MTD000012	Apolipoprotein B-100	P04114	1738+LSNDxmMGSYAExmK	1507.6	24	2	Gel	m:Oxidized methionine	6.7	H97C60N15O24S3	0.390013	0.298052	0.184405	0.0824822	0.0312245	0.408411	0.312112	0.193104	0.0863731	0.0326974	0.0127286	0.00871084	0.0153028	0.0107248	6.792	6.751	6.718	6.691	42758.1	87878.2	67379.5	166640					16555.5	34627.9	25824.6	65036.6	-0.0212205	-0.0143669	-0.0251396	-0.0181281	0.688167
4	1	4	H	MTD000012	Apolipoprotein B-100	P04114	1738+LSNDxmMGSYAExmK	1507.6	24	3	Gel	m:Oxidized methionine	6.7	H97C60N15O24S3	0.390013	0.298052	0.184405	0.0824822	0.0312245	0.408411	0.312112	0.193104	0.0863731	0.0326974		0.0193444	0.0220238	0.00946164		6.751	6.718	6.691		39725.1	30533	73512.6						14970.6	11579.4	28936.4		-0.0315565	-0.0291677	-0.0147858
2	1	2	H	MTD000012	Apolipoprotein B-100	P04114	1751+FDHTNSLNIAGLSLDFSSK	2065.01	31	2	Gel	none	16.77	H140C91N24O31S0	0.306742	0.344807	0.211497	0.0925169	0.0320859	0.321007	0.360841	0.221332	0.0968193	0.033578			0.0182	0.0117153			17.1	17.1			71921.1	54337.5							25314.7	19478			-0.025454	-0.0181672
2	4	8	H	MTD000012	Apolipoprotein B-100	P04114	1751+FDHTNSLNIAGLSLDFSSK	2065.01	31	2	plasma	none	16.77	H140C91N24O31S0	0.306742	0.344807	0.211497	0.0925169	0.0320859	0.321007	0.360841	0.221332	0.0968193	0.033578			0.0165032	0.00799072			16.644	16.529			2.78966e+06	3630879							988354	1.29885e+06			-0.0240487	-0.0116671
2	4	8	H	MTD000012	Apolipoprotein B-100	P04114	1751+FDHTNSLNIAGLSLDFSSK	2065.01	31	3	plasma	none	16.77	H140C91N24O31S0	0.306742	0.344807	0.211497	0.0925169	0.0320859	0.321007	0.360841	0.221332	0.0968193	0.033578			0.0254663	0.0163739			16.644	16.529			2.31835e+06	3.39494e+06							800194	1.20172e+06			-0.0273885	-0.0146274
5	3	15	H	MTD000012	Apolipoprotein B-100	P04114	1751+FDHTNSLNIAGLSLDFSSK	2065.01	31	3	Gel	none	16.77	H140C91N24O31S0	0.306742	0.344807	0.211497	0.0925169	0.0320859	0.321007	0.360841	0.221332	0.0968193	0.033578			0.016707	0.011193			17.1	17.1			834736	622558							294456	219817			-0.0226518	-0.0117303
2	4	8	H	MTD000012	Apolipoprotein B-100	P04114	1770+LDNIYSSDKFYK	1491.72	15	2	plasma	none	9.81	H101C69N15O22S0	0.414816	0.348137	0.162969	0.055042	0.0148492	0.422865	0.354893	0.166132	0.0561101	0.0151373			0.0075435	0.00383784			9.536	9.365			1.05042e+07	20581056							4309179	8590048			-0.0126326	-0.005489
12	1	12	H	MTD000012	Apolipoprotein B-100	P04114	1770+LDNIYSSDKFYK	1491.72	15	2	Gel	none	9.81	H101C69N15O22S0	0.414816	0.348137	0.162969	0.055042	0.0148492	0.422865	0.354893	0.166132	0.0561101	0.0151373	0.00582106	0.00751399	0.00732343	0.00221438	10.038	9.969	9.936	9.909	50061.2	150814	205308	222322					20687.4	62555.4	84466.4	93699.4	-0.00962282	-0.00808015	-0.0114519	-0.00140749	0.457579
2	4	8	H	MTD000012	Apolipoprotein B-100	P04114	1770+LDNIYSSDKFYK	1491.72	15	3	plasma	none	9.81	H101C69N15O22S0	0.414816	0.348137	0.162969	0.055042	0.0148492	0.422865	0.354893	0.166132	0.0561101	0.0151373			0.00413243	0.00176821			9.536	9.365			1.00098e+07	1.96867e+07							4.18182e+06	8.3483e+06			-0.00509106	0.00119241
12	4	48	H	MTD000012	Apolipoprotein B-100	P04114	1770+LDNIYSSDKFYK	1491.72	15	3	Gel	none	9.81	H101C69N15O22S0	0.414816	0.348137	0.162969	0.055042	0.0148492	0.422865	0.354893	0.166132	0.0561101	0.0151373	0.00981868	0.00858282	0.014914	0.0125775	10.038	9.969	9.936	9.909	428752	1.02711e+06	1.33707e+06	1.43549e+06					178244	424279	532970	577527	-0.00713645	-0.00978606	-0.0242553	-0.0205463	0.339348
2	4	8	H	MTD000012	Apolipoprotein B-100	P04114	1782+QTVNLQLQPYSLVTTLNSDLK	2374.27	31	2	plasma	none	19.93	H175C105N27O35S0	0.256336	0.33229	0.23204	0.114672	0.0446916	0.274057	0.355262	0.248081	0.1226	0.0477812			0.0119118	0.00859325			19.442	19.131			8.1675e+06	1.96868e+07							2.91404e+06	7045111			-0.0198745	-0.0142113
8	1	8	H	MTD000012	Apolipoprotein B-100	P04114	1782+QTVNLQLQPYSLVTTLNSDLK	2374.27	31	2	Gel	none	19.93	H175C105N27O35S0	0.256336	0.33229	0.23204	0.114672	0.0446916	0.274057	0.355262	0.248081	0.1226	0.0477812			0.0100993	0.00609033			19.926	19.927			319622	169488							114217	59555.9			-0.0170332	-0.00787595
2	4	8	H	MTD000012	Apolipoprotein B-100	P04114	1782+QTVNLQLQPYSLVTTLNSDLK	2374.27	31	3	plasma	none	19.93	H175C105N27O35S0	0.256336	0.33229	0.23204	0.114672	0.0446916	0.274057	0.355262	0.248081	0.1226	0.0477812			0.0121824	0.0112188			19.442	19.131			4.1951e+06	9.245e+06							1.49141e+06	3.33918e+06			-0.01989	-0.0193837
12	4	48	H	MTD000012	Apolipoprotein B-100	P04114	1782+QTVNLQLQPYSLVTTLNSDLK	2374.27	31	3	Gel	none	19.93	H175C105N27O35S0	0.256336	0.33229	0.23204	0.114672	0.0446916	0.274057	0.355262	0.248081	0.1226	0.0477812	0.0153889	0.00851271	0.0126462	0.0070204	19.915	19.931	19.926	19.927	98641.9	124881	2.84349e+06	1.66734e+06					35358.3	44034.1	1030554	581424	-0.0259482	-0.0122911	-0.0209928	-0.00700032	1.02972
2	4	8	H	MTD000012	Apolipoprotein B-100	P04114	1803+YNALDLTNNGK	1221.6	16	2	plasma	none	9.46	H83C52N15O19S0	0.504819	0.327119	0.123954	0.0345404	0.00778352	0.509695	0.330279	0.125151	0.0348741	0.00785871			0.0246617	0.0259841			8.781	8.665			2.43059e+07	3.9523e+07			1	1			11373727	18407238			-0.0417544	-0.0439599
12	4	48	H	MTD000012	Apolipoprotein B-100	P04114	1803+YNALDLTNNGK	1221.6	16	2	Gel	none	9.46	H83C52N15O19S0	0.504819	0.327119	0.123954	0.0345404	0.00778352	0.509695	0.330279	0.125151	0.0348741	0.00785871	0.0623088	0.0625411	0.0562331	0.0624032	9.534	9.493	9.46	9.433	419524	1.06179e+06	837221	1.50436e+06					168858	427522	346025	606204	-0.107196	-0.107051	-0.0963934	-0.106731	3.88528
11	1	11	H	MTD000012	Apolipoprotein B-100	P04114	1803+YNALDLTNNGK	1221.6	16	3	Gel	none	9.46	H83C52N15O19S0	0.504819	0.327119	0.123954	0.0345404	0.00778352	0.509695	0.330279	0.125151	0.0348741	0.00785871	0.0538573	0.0512089	0.0501485	0.0471139	9.534	9.493	9.46	9.433	49327	128418	107580	178855					20607.1	54514.5	45901.1	77106.6	-0.0919302	-0.0851887	-0.0830279	-0.0785817	3.33198
2	4	8	H	MTD000012	Apolipoprotein B-100	P04114	1816+LEPLKLHVAGNLK	1430.86	21	2	plasma	none	10.2	H114C66N18O17S0	0.428282	0.35006	0.156182	0.0497085	0.0125387	0.435143	0.355668	0.158684	0.0505048	0.0127396			0.0135535	0.00587778			9.928	9.757			791844	1.03807e+06							328031	443709			-0.0208803	-0.00770385
1	1	1	H	MTD000012	Apolipoprotein B-100	P04114	1816+LEPLKLHVAGNLK	1430.86	21	3	Gel	none	10.2	H114C66N18O17S0	0.428282	0.35006	0.156182	0.0497085	0.0125387	0.435143	0.355668	0.158684	0.0505048	0.0127396
2	4	8	H	MTD000012	Apolipoprotein B-100	P04114	1816+LEPLKLHVAGNLK	1430.86	21	3	plasma	none	10.2	H114C66N18O17S0	0.428282	0.35006	0.156182	0.0497085	0.0125387	0.435143	0.355668	0.158684	0.0505048	0.0127396			0.0107387	0.00524849			9.928	9.757			3.64232e+06	4.99279e+06							1.53466e+06	2.17175e+06			-0.0138023	-0.000166122
1	4	4	H	MTD000012	Apolipoprotein B-100	P04114	1816+LEPLKLHVAGNLK	1430.86	21	4	plasma	none	10.2	H114C66N18O17S0	0.428282	0.35006	0.156182	0.0497085	0.0125387	0.435143	0.355668	0.158684	0.0505048	0.0127396			0.0744007				9.928				2.20637e+06								814399				-0.0660306
3	1	3	H	MTD000012	Apolipoprotein B-100	P04114	1816+LEPLKLHVAGNLK	1430.86	21	4	Gel	none	10.2	H114C66N18O17S0	0.428282	0.35006	0.156182	0.0497085	0.0125387	0.435143	0.355668	0.158684	0.0505048	0.0127396
2	4	8	H	MTD000012	Apolipoprotein B-100	P04114	1829+GAYQNNEIK	1035.5	20	2	plasma	none	3.15	H69C44N13O16S0	0.560379	0.307765	0.101302	0.0246962	0.00489119	0.563681	0.309579	0.101898	0.0248418	0.00492001			0.0160376	0.00945992			3.492	3.265			7.60805e+06	1.06739e+07							4.07997e+06	5844475			-0.0274103	-0.0161326
6	1	6	H	MTD000012	Apolipoprotein B-100	P04114	1829+GAYQNNEIK	1035.5	20	2	Gel	none	3.15	H69C44N13O16S0	0.560379	0.307765	0.101302	0.0246962	0.00489119	0.563681	0.309579	0.101898	0.0248418	0.00492001		0.00823982		0.0132653		3.197		3.109		52291		194522						28971.1		105193		-0.00964544		-0.022903
2	4	8	H	MTD000012	Apolipoprotein B-100	P04114	1838+HIYAISSAALSASYK	1580.82	33	2	plasma	none	11.25	H112C72N18O22S0	0.396339	0.350769	0.171268	0.0600008	0.0167289	0.405098	0.358521	0.175054	0.0613269	0.0170986			0.01157	0.00115262			10.767	10.568			13627607	1.81775e+07							5256158	7.35205e+06			-0.0193989	-0.000639536
12	3	36	H	MTD000012	Apolipoprotein B-100	P04114	1838+HIYAISSAALSASYK	1580.82	33	2	Gel	none	11.25	H112C72N18O22S0	0.396339	0.350769	0.171268	0.0600008	0.0167289	0.405098	0.358521	0.175054	0.0613269	0.0170986	0.0336205	0.0282458	0.00320713	0.00147655	11.297	11.284	11.251	11.252	89991.8	372578	768512	784472					41393.3	168517	308552	316627	0.0548695	0.0472011	-0.00360528	-0.00148045	-1.30326
2	4	8	H	MTD000012	Apolipoprotein B-100	P04114	1838+HIYAISSAALSASYK	1580.82	33	3	plasma	none	11.25	H112C72N18O22S0	0.396339	0.350769	0.171268	0.0600008	0.0167289	0.405098	0.358521	0.175054	0.0613269	0.0170986			0.0166032	0.00634042			10.767	10.568			6.68927e+06	8.17495e+06							2.53046e+06	3249574			-0.026811	-0.00759436
12	4	48	H	MTD000012	Apolipoprotein B-100	P04114	1838+HIYAISSAALSASYK	1580.82	33	3	Gel	none	11.25	H112C72N18O22S0	0.396339	0.350769	0.171268	0.0600008	0.0167289	0.405098	0.358521	0.175054	0.0613269	0.0170986	0.0118322	0.00862017	0.00764004	0.00659875	11.297	11.284	11.251	11.252	533367	1.58363e+06	3.99592e+06	4.01999e+06					205764	626272	1.56733e+06	1.61233e+06	-0.0193143	-0.00963138	-0.0128671	-0.00402031	0.458755
2	1	2	H	MTD000012	Apolipoprotein B-100	P04114	1838+HIYAISSAALSASYK	1580.82	33	4	Gel	none	11.25	H112C72N18O22S0	0.396339	0.350769	0.171268	0.0600008	0.0167289	0.405098	0.358521	0.175054	0.0613269	0.0170986			0.0601128	0.0635979			11.251	11.252			43753.1	42844.6							18073	16799.7			0.00797038	-0.0129894
2	4	8	H	MTD000012	Apolipoprotein B-100	P04114	1859+VQGVEFSHR	1057.53	20	2	plasma	none	5.63	H71C46N15O14S0	0.546697	0.316071	0.105436	0.0257471	0.00506431	0.550024	0.317994	0.106078	0.0259037	0.00509513			0.010768	0.00715942			5.534	5.364			2.01285e+07	2.52122e+07			1	1			10713530	13591823			-0.0177665	-0.0109278
12	2	24	H	MTD000012	Apolipoprotein B-100	P04114	1859+VQGVEFSHR	1057.53	20	2	Gel	none	5.63	H71C46N15O14S0	0.546697	0.316071	0.105436	0.0257471	0.00506431	0.550024	0.317994	0.106078	0.0259037	0.00509513	0.0116392	0.00973231	0.0126473	0.0060738	5.7	5.659	5.627	5.627	64744.1	170613	112661	228128					34448.6	90967.4	59517.7	123144	-0.0179504	-0.0168446	-0.0217326	-0.010223	0.482125
2	4	8	H	MTD000012	Apolipoprotein B-100	P04114	1859+VQGVEFSHR	1057.53	20	3	plasma	none	5.63	H71C46N15O14S0	0.546697	0.316071	0.105436	0.0257471	0.00506431	0.550024	0.317994	0.106078	0.0259037	0.00509513			0.0151212	0.0117519			5.534	5.364			1.04449e+07	1.47943e+07							5.48278e+06	7859110			-0.0251018	-0.0187979
12	4	48	H	MTD000012	Apolipoprotein B-100	P04114	1859+VQGVEFSHR	1057.53	20	3	Gel	none	5.63	H71C46N15O14S0	0.546697	0.316071	0.105436	0.0257471	0.00506431	0.550024	0.317994	0.106078	0.0259037	0.00509513	0.0260236	0.025462	0.0245365	0.0280767	5.7	5.659	5.627	5.627	483758	1.06385e+06	760715	1.3646e+06					244642	538940	386550	685439	-0.0443126	-0.0434302	-0.0418838	-0.0477247	1.19018
1	1	1	H	MTD000012	Apolipoprotein B-100	P04114	1868+LNTDIAGLASAIDxmSTNYNSDSLHFSNVFR	3288.54	54	2	plasma	m:Oxidized methionine	18.9	H217C141N39O50S1	0.150397	0.264265	0.253013	0.172554	0.0931265	0.161136	0.283134	0.271079	0.184875	0.099776				0.028011				18.851				62807.4								16145.1				-0.00978377
0	4	0	H	MTD000012	Apolipoprotein B-100	P04114	1868+LNTDIAGLASAIDxmSTNYNSDSLHFSNVFR	3288.54	54	3	plasma	m:Oxidized methionine	18.9	H217C141N39O50S1	0.150397	0.264265	0.253013	0.172554	0.0931265	0.161136	0.283134	0.271079	0.184875	0.099776
1	4	4	H	MTD000012	Apolipoprotein B-100	P04114	1868+LNTDIAGLASAIDxmSTNYNSDSLHFSNVFR	3288.54	54	4	plasma	m:Oxidized methionine	18.9	H217C141N39O50S1	0.150397	0.264265	0.253013	0.172554	0.0931265	0.161136	0.283134	0.271079	0.184875	0.099776				0.0815059				18.851				932720								280245				0.139325
5	1	5	H	MTD000012	Apolipoprotein B-100	P04114	1868+LNTDIAGLASAIDxmSTNYNSDSLHFSNVFR	3288.54	54	4	Gel	m:Oxidized methionine	18.9	H217C141N39O50S1	0.150397	0.264265	0.253013	0.172554	0.0931265	0.161136	0.283134	0.271079	0.184875	0.099776			0.0149695	0.0096373			19.394	19.395			435984	227093							120303	62015.2			-0.021476	-0.0106817
2	1	2	H	MTD000012	Apolipoprotein B-100	P04114	1898+SVMAPFTMTIDAHTNGNGK	1990.92	31	2	Gel	none	13.48	H134C84N24O28S2	0.300919	0.319249	0.212172	0.105108	0.042302	0.320998	0.340551	0.22633	0.112121	0.0451246			0.0169414	0.0186257			13.742	13.742			30878.5	32827							10360.2	11350.1			-0.0253983	-0.0317393
2	4	8	H	MTD000012	Apolipoprotein B-100	P04114	1898+SVMAPFTMTIDAHTNGNGK	1990.92	31	2	plasma	none	13.48	H134C84N24O28S2	0.300919	0.319249	0.212172	0.105108	0.042302	0.320998	0.340551	0.22633	0.112121	0.0451246			0.0174813	0.0106444			13.006	12.779			1.89907e+06	1.84855e+06							637000	623949			-0.0259457	-0.0155832
2	4	8	H	MTD000012	Apolipoprotein B-100	P04114	1898+SVMAPFTMTIDAHTNGNGK	1990.92	31	3	plasma	none	13.48	H134C84N24O28S2	0.300919	0.319249	0.212172	0.105108	0.042302	0.320998	0.340551	0.22633	0.112121	0.0451246			0.0200049	0.011316			13.006	12.779			2.69891e+06	3.95562e+06							911423	1.33945e+06			-0.0310749	-0.0156289
11	2	22	H	MTD000012	Apolipoprotein B-100	P04114	1898+SVMAPFTMTIDAHTNGNGK	1990.92	31	3	Gel	none	13.48	H134C84N24O28S2	0.300919	0.319249	0.212172	0.105108	0.042302	0.320998	0.340551	0.22633	0.112121	0.0451246	0.0312948	0.0186648	0.0167155	0.0732798	13.759	13.774	13.742	13.742	41494.2	101738	397382	306479					13636	34159.8	134567	136424	-0.0451854	-0.0272979	-0.0261187	0.124134	1.51171
2	1	2	H	MTD000012	Apolipoprotein B-100	P04114	1898+SVxmAPFTMTIDAHTNGNGK	2006.92	31	2	plasma	m:Oxidized methionine	11.99	H134C84N24O29S2	0.300194	0.318591	0.212393	0.105585	0.0426718	0.320459	0.340098	0.226731	0.112712	0.0455524			0.0879914	0.104239			11.439	12.471			175804	105296							53992.7	30154.7			-0.123434	-0.0340785
6	2	12	H	MTD000012	Apolipoprotein B-100	P04114	1898+SVxmAPFTMTIDAHTNGNGK	2006.92	31	3	Gel	m:Oxidized methionine	11.99	H134C84N24O29S2	0.300194	0.318591	0.212393	0.105585	0.0426718	0.320459	0.340098	0.226731	0.112712	0.0455524				0.113859				12.035				261498								87685.6				-0.18289
0	4	0	H	MTD000012	Apolipoprotein B-100	P04114	1898+SVxmAxpFTMTIDAHTNGNGK	2022.91	31	2	plasma	m:Oxidized methionine<br>p:Hydroxylation	9.86	H134C84N24O30S2	0.29947	0.317935	0.212611	0.106059	0.0430413	0.319921	0.339647	0.227131	0.113301	0.0459806
11	1	11	H	MTD000012	Apolipoprotein B-100	P04114	1898+SVxmAxpFTMTIDAHTNGNGK	2022.91	31	3	Gel	m:Oxidized methionine<br>p:Hydroxylation	9.86	H134C84N24O30S2	0.29947	0.317935	0.212611	0.106059	0.0430413	0.319921	0.339647	0.227131	0.113301	0.0459806		0.0132855	0.0190417	0.0222417		9.857	9.824	9.825		57135.1	81383.2	81194.5						19867.9	27112.1	27414		-0.017435	-0.0276134	-0.0354877
2	4	8	H	MTD000012	Apolipoprotein B-100	P04114	1917+LALWGEHTGQLYSK	1601.82	25	2	plasma	none	12.41	H111C74N19O21S0	0.387324	0.352543	0.175284	0.0621943	0.0174982	0.396302	0.360714	0.179347	0.0636359	0.0179038			0.0133349	0.00980339			11.691	11.548			2.1206e+07	39347098				1			7.91791e+06	14949272			-0.0229207	-0.0163689
12	3	36	H	MTD000012	Apolipoprotein B-100	P04114	1917+LALWGEHTGQLYSK	1601.82	25	2	Gel	none	12.41	H111C74N19O21S0	0.387324	0.352543	0.175284	0.0621943	0.0174982	0.396302	0.360714	0.179347	0.0636359	0.0179038	0.0142438	0.00407933	0.0105375	0.00470043	12.528	12.487	12.455	12.427	61162.7	327314	826963	802685					24718.2	127874	312774	311956	0.00783605	-0.00562355	-0.0180821	-0.00766162	-0.246279
2	4	8	H	MTD000012	Apolipoprotein B-100	P04114	1917+LALWGEHTGQLYSK	1601.82	25	3	plasma	none	12.41	H111C74N19O21S0	0.387324	0.352543	0.175284	0.0621943	0.0174982	0.396302	0.360714	0.179347	0.0636359	0.0179038			0.0107588	0.00816467			11.691	11.548			1.76741e+07	3.05547e+07				1			6.67553e+06	11683732			-0.0186003	-0.0139154
12	4	48	H	MTD000012	Apolipoprotein B-100	P04114	1917+LALWGEHTGQLYSK	1601.82	25	3	Gel	none	12.41	H111C74N19O21S0	0.387324	0.352543	0.175284	0.0621943	0.0174982	0.396302	0.360714	0.179347	0.0636359	0.0179038	0.0117278	0.00624198	0.00666514	0.00588216	12.528	12.487	12.455	12.427	591032	2.46809e+06	6.54728e+06	6.20921e+06					223976	998542	2.53544e+06	2460122	-0.0173453	0.00827808	-0.00905098	-9.67813e-05	0.545146
2	4	8	H	MTD000012	Apolipoprotein B-100	P04114	1935+AEPLAFTFSHDYK	1524.72	24	2	plasma	none	12.85	H100C72N16O21S0	0.400962	0.351024	0.169074	0.0583461	0.0160079	0.409393	0.358405	0.172629	0.0595729	0.0163445			0.0135946	0.00734311			12.278	12.051			1.0292e+07	1.64122e+07							3.97403e+06	6522432			-0.0232644	-0.0119783
12	4	48	H	MTD000012	Apolipoprotein B-100	P04114	1935+AEPLAFTFSHDYK	1524.72	24	2	Gel	none	12.85	H100C72N16O21S0	0.400962	0.351024	0.169074	0.0583461	0.0160079	0.409393	0.358405	0.172629	0.0595729	0.0163445	0.0157252	0.00821149	0.0135097	0.00790538	13.116	13.103	13.07	13.043	176688	635548	1.43328e+06	1.61525e+06					67601.6	251292	553362	639574	-0.0267876	-0.0139989	-0.0233109	-0.013432	0.843088
2	4	8	H	MTD000012	Apolipoprotein B-100	P04114	1935+AEPLAFTFSHDYK	1524.72	24	3	plasma	none	12.85	H100C72N16O21S0	0.400962	0.351024	0.169074	0.0583461	0.0160079	0.409393	0.358405	0.172629	0.0595729	0.0163445			0.00804691	0.0045679			12.278	12.051			6.3283e+06	1.01164e+07							2.52169e+06	4.06673e+06			-0.0109149	-0.00740008
12	4	48	H	MTD000012	Apolipoprotein B-100	P04114	1935+AEPLAFTFSHDYK	1524.72	24	3	Gel	none	12.85	H100C72N16O21S0	0.400962	0.351024	0.169074	0.0583461	0.0160079	0.409393	0.358405	0.172629	0.0595729	0.0163445	0.0163912	0.00508756	0.0108333	0.00499338	13.116	13.103	13.07	13.043	919325	3.03801e+06	7.24371e+06	7.74782e+06					351096	1.23304e+06	2.83836e+06	3114559	-0.0274866	-0.00352317	-0.0175551	-0.00740156	0.865087
2	1	2	H	MTD000012	Apolipoprotein B-100	P04114	1948+GSTSHHLVSR	1079.55	20	2	Gel	none	1.8	H73C44N17O15S0	0.553231	0.312087	0.103454	0.02526	0.00498942	0.556553	0.31396	0.104075	0.0254117	0.00501937
2	4	8	H	MTD000012	Apolipoprotein B-100	P04114	1948+GSTSHHLVSR	1079.55	20	2	plasma	none	1.8	H73C44N17O15S0	0.553231	0.312087	0.103454	0.02526	0.00498942	0.556553	0.31396	0.104075	0.0254117	0.00501937			0.0319859	0.01115			2.205	2.09			2.34885e+06	4.29145e+06							1.19512e+06	2329524			-0.047742	-0.0137236
2	4	8	H	MTD000012	Apolipoprotein B-100	P04114	1948+GSTSHHLVSR	1079.55	20	3	plasma	none	1.8	H73C44N17O15S0	0.553231	0.312087	0.103454	0.02526	0.00498942	0.556553	0.31396	0.104075	0.0254117	0.00501937			0.0145262	0.00183672			2.205	2.09			1.6796e+06	2.49023e+06							893736	1378596			-0.0244403	-0.00295026
9	4	36	H	MTD000012	Apolipoprotein B-100	P04114	1948+GSTSHHLVSR	1079.55	20	3	Gel	none	1.8	H73C44N17O15S0	0.553231	0.312087	0.103454	0.02526	0.00498942	0.556553	0.31396	0.104075	0.0254117	0.00501937	0.0113316	0.0161483	0.0248378	0.0260914	1.81	1.826	1.821	1.822	114479	581779	554369	1.19218e+06					61808.7	308538	285187	610536	-0.0166394	-0.0262172	-0.0421174	-0.0444374	0.441423
2	4	8	H	MTD000012	Apolipoprotein B-100	P04114	1959+SISAALEHK	954.514	22	2	plasma	none	5.73	H70C41N12O14S0	0.583953	0.298925	0.0917259	0.0208488	0.00384777	0.58662	0.300291	0.0921449	0.0209441	0.00386534			0.0152846	0.00714157			5.702	5.503			7.88061e+06	9.01606e+06							4452250	5.27424e+06			-0.0216579	-0.00163825
11	1	11	H	MTD000012	Apolipoprotein B-100	P04114	1959+SISAALEHK	954.514	22	2	Gel	none	5.73	H70C41N12O14S0	0.583953	0.298925	0.0917259	0.0208488	0.00384777	0.58662	0.300291	0.0921449	0.0209441	0.00386534	0.0228125	0.0309542	0.0430403	0.0372462	5.784	5.743	5.711	5.711	46965.3	131729	81091.5	153182					26566.5	72695.3	43250.9	82305	-0.0209585	-0.0347672	-0.0532614	-0.0493192	0.479497
2	4	8	H	MTD000012	Apolipoprotein B-100	P04114	1959+SISAALEHK	954.514	22	3	plasma	none	5.73	H70C41N12O14S0	0.583953	0.298925	0.0917259	0.0208488	0.00384777	0.58662	0.300291	0.0921449	0.0209441	0.00386534			0.0269957	0.0253299			5.702	5.503			2.21499e+06	2.68517e+06							1.25157e+06	1.5806e+06			-0.0215734	0.00202199
12	4	48	H	MTD000012	Apolipoprotein B-100	P04114	1959+SISAALEHK	954.514	22	3	Gel	none	5.73	H70C41N12O14S0	0.583953	0.298925	0.0917259	0.0208488	0.00384777	0.58662	0.300291	0.0921449	0.0209441	0.00386534	0.0158478	0.0126444	0.0149278	0.0134693	5.784	5.743	5.711	5.711	246271	606071	396161	687059					137862	342565	222170	387390	-0.0268236	-0.0213981	-0.0258123	-0.0227817	0.61368
2	4	8	H	MTD000012	Apolipoprotein B-100	P04114	196+KGNVATEISTER	1303.67	24	2	plasma	none	5.48	H93C53N17O21S0	0.492522	0.329322	0.129607	0.0375869	0.00883009	0.497981	0.332971	0.131044	0.0380035	0.00892796			0.0194337	0.0118965			5.395	5.196			3.23768e+07	3.26975e+07			1	1			15058556	15643023			-0.0328774	-0.0195641
11	1	11	H	MTD000012	Apolipoprotein B-100	P04114	196+KGNVATEISTER	1303.67	24	2	Gel	none	5.48	H93C53N17O21S0	0.492522	0.329322	0.129607	0.0375869	0.00883009	0.497981	0.332971	0.131044	0.0380035	0.00892796	0.0173319	0.0103134	0.0165405	0.00817605	5.588	5.548	5.487	5.46	32779.2	114302	78960.4	148939					15431.6	55177.3	37215.3	72073.1	-0.0272065	-0.0152467	-0.0266652	-0.0140697	0.687845
2	4	8	H	MTD000012	Apolipoprotein B-100	P04114	196+KGNVATEISTER	1303.67	24	3	plasma	none	5.48	H93C53N17O21S0	0.492522	0.329322	0.129607	0.0375869	0.00883009	0.497981	0.332971	0.131044	0.0380035	0.00892796			0.0169635	0.0105553			5.395	5.196			7.27812e+06	8.62057e+06							3.41665e+06	4.14513e+06			-0.0285402	-0.0171397
12	4	48	H	MTD000012	Apolipoprotein B-100	P04114	196+KGNVATEISTER	1303.67	24	3	Gel	none	5.48	H93C53N17O21S0	0.492522	0.329322	0.129607	0.0375869	0.00883009	0.497981	0.332971	0.131044	0.0380035	0.00892796	0.0280934	0.0153878	0.0178717	0.012848	5.588	5.548	5.487	5.46	229164	693405	508858	872885					103113	327321	237773	415556	-0.048029	-0.0259317	-0.0307136	-0.0219086	1.21429
2	4	8	H	MTD000012	Apolipoprotein B-100	P04114	196+KGNVATEISTERDLGQCDR	2148.02	40	3	plasma	C:Carbamidomethylation	7.17	H145C85N29O34S1	0.30291	0.329017	0.211803	0.10056	0.0385324	0.32078	0.348428	0.224299	0.106493	0.0408057			0.0171406	0.010475			7.046	6.959			1.00689e+07	2.62469e+07							3.55484e+06	9190795			-0.0290723	-0.0175289
2	4	8	H	MTD000012	Apolipoprotein B-100	P04114	196+KGNVATEISTERDLGQCDR	2148.02	40	4	plasma	C:Carbamidomethylation	7.17	H145C85N29O34S1	0.30291	0.329017	0.211803	0.10056	0.0385324	0.32078	0.348428	0.224299	0.106493	0.0408057			0.0202579	0.0103115			7.046	6.959			3.80243e+06	9.87331e+06							1.40213e+06	3.54664e+06			-0.0335981	-0.0170159
3	1	3	H	MTD000012	Apolipoprotein B-100	P04114	196+KGNVATEISTERDLGQCDR	2148.02	40	4	Gel	C:Carbamidomethylation	7.17	H145C85N29O34S1	0.30291	0.329017	0.211803	0.10056	0.0385324	0.32078	0.348428	0.224299	0.106493	0.0408057
2	4	8	H	MTD000012	Apolipoprotein B-100	P04114	1968+VSALLTPAEQTGTWK	1600.85	26	2	plasma	none	12.7	H116C72N18O23S0	0.395137	0.350099	0.171905	0.0607046	0.0170874	0.404089	0.358031	0.1758	0.0620799	0.0174745			0.0345539	0.0394576			12.195	11.996			65661134	7.00659e+07			1	1			23192606	24448050			-0.0508727	-0.0551599
12	4	48	H	MTD000012	Apolipoprotein B-100	P04114	1968+VSALLTPAEQTGTWK	1600.85	26	2	Gel	none	12.7	H116C72N18O23S0	0.395137	0.350099	0.171905	0.0607046	0.0170874	0.404089	0.358031	0.1758	0.0620799	0.0174745	0.012659	0.0051491	0.00769553	0.00273755	12.836	12.823	12.791	12.791	871536	2.78153e+06	4.51492e+06	4.71427e+06					333115	1107864	1.76541e+06	1.8896e+06	-0.0218732	-0.00579579	-0.0130723	-0.00326265	0.648833
2	4	8	H	MTD000012	Apolipoprotein B-100	P04114	1968+VSALLTPAEQTGTWK	1600.85	26	3	plasma	none	12.7	H116C72N18O23S0	0.395137	0.350099	0.171905	0.0607046	0.0170874	0.404089	0.358031	0.1758	0.0620799	0.0174745			0.0187208	0.0142723			12.195	11.996			8.16199e+06	9.14526e+06							3.04701e+06	3477504			-0.0307722	-0.0238374
12	4	48	H	MTD000012	Apolipoprotein B-100	P04114	1968+VSALLTPAEQTGTWK	1600.85	26	3	Gel	none	12.7	H116C72N18O23S0	0.395137	0.350099	0.171905	0.0607046	0.0170874	0.404089	0.358031	0.1758	0.0620799	0.0174745	0.0215152	0.0260447	0.0215647	0.0183636	12.836	12.823	12.791	12.791	597622	1.60377e+06	2.62197e+06	2.59177e+06					219977	579245	962723	965061	-0.0360017	-0.043206	-0.037187	-0.0317342	1.06793
2	4	8	H	MTD000012	Apolipoprotein B-100	P04114	197+GNVATEISTER	1175.58	24	2	plasma	none	7.07	H81C47N15O20S0	0.532135	0.315531	0.113737	0.0304646	0.0066528	0.536498	0.318118	0.11467	0.0307144	0.00670734			0.0195317	0.0146482			6.682	6.567			1.38786e+07	2.61181e+07				1			7012086	13415190			-0.031252	-0.0228619
12	3	36	H	MTD000012	Apolipoprotein B-100	P04114	197+GNVATEISTER	1175.58	24	2	Gel	none	7.07	H81C47N15O20S0	0.532135	0.315531	0.113737	0.0304646	0.0066528	0.536498	0.318118	0.11467	0.0307144	0.00670734	0.0242355	0.014362	0.0222758	0.0121077	7.127	7.115	7.054	7.055	153790	314217	258048	555690					76211	160845	128698	286876	-0.0409473	-0.024605	-0.0377629	-0.0202451	0.953424
2	4	8	H	MTD000012	Apolipoprotein B-100	P04114	197+GNVATEISTERDLGQCDR	2019.93	39	2	plasma	C:Carbamidomethylation	8.76	H133C79N27O33S1	0.327272	0.330707	0.202323	0.0917701	0.0337004	0.343747	0.347355	0.212508	0.0963898	0.0353969			0.0190755	0.0102257			8.333	8.19			4.66635e+06	8.1551e+06							1.66941e+06	2.89982e+06			-0.0330144	-0.017467
2	4	8	H	MTD000012	Apolipoprotein B-100	P04114	197+GNVATEISTERDLGQCDR	2019.93	39	3	plasma	C:Carbamidomethylation	8.76	H133C79N27O33S1	0.327272	0.330707	0.202323	0.0917701	0.0337004	0.343747	0.347355	0.212508	0.0963898	0.0353969			0.0148129	0.00730005			8.333	8.19			5.95011e+06	1.01395e+07							2.03739e+06	3.49537e+06			-0.0220629	-0.0106873
8	2	16	H	MTD000012	Apolipoprotein B-100	P04114	197+GNVATEISTERDLGQCDR	2019.93	39	3	Gel	C:Carbamidomethylation	8.76	H133C79N27O33S1	0.327272	0.330707	0.202323	0.0917701	0.0337004	0.343747	0.347355	0.212508	0.0963898	0.0353969			0.0158839	0.00360489			8.873	8.845			38605.8	43626.7							13447.9	15070.1			0.00459202	-0.00247395
2	4	8	H	MTD000012	Apolipoprotein B-100	P04114	1983+LKTQFNNNEYSQDLDAYNTK	2405.11	34	2	plasma	none	10.37	H156C104N28O38S0	0.257113	0.330931	0.231277	0.114938	0.0452017	0.262505	0.33787	0.236127	0.117349	0.0461496			0.0179288	0.00969968			9.872	9.729			2.87456e+06	3.60468e+06							966796	1.21741e+06			-0.0338889	-0.0186038
2	4	8	H	MTD000012	Apolipoprotein B-100	P04114	1983+LKTQFNNNEYSQDLDAYNTK	2405.11	34	3	plasma	none	10.37	H156C104N28O38S0	0.257113	0.330931	0.231277	0.114938	0.0452017	0.262505	0.33787	0.236127	0.117349	0.0461496			0.0174937	0.0108649			9.872	9.729			1.54761e+07	1.8749e+07							5145994	6.31398e+06			-0.0317314	-0.02035
12	2	24	H	MTD000012	Apolipoprotein B-100	P04114	1983+LKTQFNNNEYSQDLDAYNTK	2405.11	34	3	Gel	none	10.37	H156C104N28O38S0	0.257113	0.330931	0.231277	0.114938	0.0452017	0.262505	0.33787	0.236127	0.117349	0.0461496	0.0174471	0.00661349	0.0119423	0.00488079	10.485	10.445	10.384	10.357	111326	291055	488999	502262					36518.8	96203.8	160660	170050	-0.0298487	-0.0087897	-0.0187866	-0.00950735	1.04457
3	1	3	H	MTD000012	Apolipoprotein B-100	P04114	1983+LKTQFNNNEYSQDLDAYNTK	2405.11	34	4	Gel	none	10.37	H156C104N28O38S0	0.257113	0.330931	0.231277	0.114938	0.0452017	0.262505	0.33787	0.236127	0.117349	0.0461496
1	1	1	H	MTD000012	Apolipoprotein B-100	P04114	1983+LKTQFNNNEYSQDLDAYNTKDK	2648.24	36	3	Gel	none	9.62	H173C114N31O42S0	0.225122	0.317969	0.242283	0.130767	0.0556997	0.231645	0.327182	0.249303	0.134556	0.0573136
2	4	8	H	MTD000012	Apolipoprotein B-100	P04114	1983+LKTQFNNNEYSQDLDAYNTKDK	2648.24	36	3	plasma	none	9.62	H173C114N31O42S0	0.225122	0.317969	0.242283	0.130767	0.0556997	0.231645	0.327182	0.249303	0.134556	0.0573136			0.037983	0.0285215			9.2	9.085			664580	1.10562e+06							203882	330817			-0.0454144	-0.0337167
2	4	8	H	MTD000012	Apolipoprotein B-100	P04114	1983+LKTQFNNNEYSQDLDAYNTKDK	2648.24	36	4	plasma	none	9.62	H173C114N31O42S0	0.225122	0.317969	0.242283	0.130767	0.0556997	0.231645	0.327182	0.249303	0.134556	0.0573136			0.0288326	0.0236611			9.2	9.085			535594	877143							187650	306294			-0.0446155	-0.0389781
4	2	8	H	MTD000012	Apolipoprotein B-100	P04114	1983+LKTQFNNNEYSQDLDAYNTKDK	2648.24	36	4	Gel	none	9.62	H173C114N31O42S0	0.225122	0.317969	0.242283	0.130767	0.0556997	0.231645	0.327182	0.249303	0.134556	0.0573136
2	4	8	H	MTD000012	Apolipoprotein B-100	P04114	1985+TQFNNNEYSQDLDAYNTK	2163.93	33	2	plasma	none	10.34	H133C92N25O36S0	0.298993	0.340714	0.214418	0.0968636	0.0348511	0.314402	0.358274	0.225468	0.101856	0.0366473			0.0198015	0.0144839			10.012	9.953			34666129	33811466			1	1			12297690	12044506			-0.0309277	-0.0227764
12	3	36	H	MTD000012	Apolipoprotein B-100	P04114	1985+TQFNNNEYSQDLDAYNTK	2163.93	33	2	Gel	none	10.34	H133C92N25O36S0	0.298993	0.340714	0.214418	0.0968636	0.0348511	0.314402	0.358274	0.225468	0.101856	0.0366473	0.0175606	0.0109912	0.0174907	0.0106697	10.541	10.5	10.44	10.412	166510	680497	807523	1.12709e+06					59494.2	244538	289370	404854	-0.0283277	-0.0182573	-0.0285429	-0.0177008	0.904952
2	4	8	H	MTD000012	Apolipoprotein B-100	P04114	1985+TQFNNNEYSQDLDAYNTK	2163.93	33	3	plasma	none	10.34	H133C92N25O36S0	0.298993	0.340714	0.214418	0.0968636	0.0348511	0.314402	0.358274	0.225468	0.101856	0.0366473			0.0190939	0.012551			10.012	9.953			1.1486e+07	1.14123e+07							4124720	4115227			-0.0314397	-0.0211152
12	4	48	H	MTD000012	Apolipoprotein B-100	P04114	1985+TQFNNNEYSQDLDAYNTK	2163.93	33	3	Gel	none	10.34	H133C92N25O36S0	0.298993	0.340714	0.214418	0.0968636	0.0348511	0.314402	0.358274	0.225468	0.101856	0.0366473	0.0196802	0.017727	0.0204398	0.0103428	10.541	10.5	10.44	10.412	825349	2.24471e+06	2.52294e+06	3.31521e+06					291828	832323	928346	1.22176e+06	-0.0302575	-0.0304684	-0.0349446	-0.014982	0.966598
2	4	8	H	MTD000012	Apolipoprotein B-100	P04114	1985+TQFNNNEYSQDLDAYNTKDK	2407.06	35	2	plasma	none	9.34	H150C102N28O40S0	0.261791	0.331131	0.22916	0.11327	0.0444404	0.26719	0.33796	0.233886	0.115606	0.045357			0.0263624	0.0187431			9.116	9.029			609057	942717							196585	313170			-0.0449968	-0.0342223
2	4	8	H	MTD000012	Apolipoprotein B-100	P04114	1985+TQFNNNEYSQDLDAYNTKDK	2407.06	35	3	plasma	none	9.34	H150C102N28O40S0	0.261791	0.331131	0.22916	0.11327	0.0444404	0.26719	0.33796	0.233886	0.115606	0.045357			0.0206436	0.0139387			9.116	9.029			4.44987e+06	7.86155e+06							1.47507e+06	2.63723e+06			-0.037657	-0.0258877
12	2	24	H	MTD000012	Apolipoprotein B-100	P04114	1985+TQFNNNEYSQDLDAYNTKDK	2407.06	35	3	Gel	none	9.34	H150C102N28O40S0	0.261791	0.331131	0.22916	0.11327	0.0444404	0.26719	0.33796	0.233886	0.115606	0.045357	0.0164036	0.00952314	0.0239896	0.0140755	9.646	9.633	9.544	9.517	34064.7	59684.7	84197.1	104048					11232.2	19743.7	27832.8	34371.9	-0.0267108	-0.01461	-0.0425116	-0.0236557	0.893848
4	1	4	H	MTD000012	Apolipoprotein B-100	P04114	1985+TQFNNNEYSQDLDAYNTKDK	2407.06	35	4	Gel	none	9.34	H150C102N28O40S0	0.261791	0.331131	0.22916	0.11327	0.0444404	0.26719	0.33796	0.233886	0.115606	0.045357
0	4	0	H	MTD000012	Apolipoprotein B-100	P04114	1985+TQFNNNEYSQDLDAYNTKDKIGVELTGR	3232.53	49	3	plasma	none	12.56	H213C138N39O51S0	0.163432	0.280416	0.2562	0.164413	0.0827643	0.172538	0.29604	0.270474	0.173573	0.0873754
1	1	1	H	MTD000012	Apolipoprotein B-100	P04114	1985+TQFNNNEYSQDLDAYNTKDKIGVELTGR	3232.53	49	3	Gel	none	12.56	H213C138N39O51S0	0.163432	0.280416	0.2562	0.164413	0.0827643	0.172538	0.29604	0.270474	0.173573	0.0873754
0	4	0	H	MTD000012	Apolipoprotein B-100	P04114	1985+TQFNNNEYSQDLDAYNTKDKIGVELTGR	3232.53	49	4	plasma	none	12.56	H213C138N39O51S0	0.163432	0.280416	0.2562	0.164413	0.0827643	0.172538	0.29604	0.270474	0.173573	0.0873754
3	3	9	H	MTD000012	Apolipoprotein B-100	P04114	1985+TQFNNNEYSQDLDAYNTKDKIGVELTGR	3232.53	49	4	Gel	none	12.56	H213C138N39O51S0	0.163432	0.280416	0.2562	0.164413	0.0827643	0.172538	0.29604	0.270474	0.173573	0.0873754
2	4	8	H	MTD000012	Apolipoprotein B-100	P04114	2003+DKIGVELTGR	1086.6	16	2	plasma	none	8.13	H82C46N14O16S0	0.545122	0.314503	0.106986	0.0268338	0.00544976	0.548719	0.316578	0.107692	0.0270109	0.00548572			0.0574766	0.0458295			7.465	7.434			6.29e+07	5.79261e+07			1	1			28389834	27293358			-0.0973701	-0.0775436
12	2	24	H	MTD000012	Apolipoprotein B-100	P04114	2003+DKIGVELTGR	1086.6	16	2	Gel	none	8.13	H82C46N14O16S0	0.545122	0.314503	0.106986	0.0268338	0.00544976	0.548719	0.316578	0.107692	0.0270109	0.00548572	0.0097735	0.0095239	0.013793	0.00321216	8.163	8.122	8.117	8.09	52527.5	138123	121446	218560					28290.7	73578.9	63838.3	119323	-0.010131	-0.0160132	-0.0230687	-0.00276635	0.33828
2	4	8	H	MTD000012	Apolipoprotein B-100	P04114	2003+DKIGVELTGR	1086.6	16	3	plasma	none	8.13	H82C46N14O16S0	0.545122	0.314503	0.106986	0.0268338	0.00544976	0.548719	0.316578	0.107692	0.0270109	0.00548572			0.0139027	0.00630429			7.465	7.434			2.35891e+07	2.09665e+07			1	1			12377756	11303357			-0.0239952	-0.00960407
12	4	48	H	MTD000012	Apolipoprotein B-100	P04114	2003+DKIGVELTGR	1086.6	16	3	Gel	none	8.13	H82C46N14O16S0	0.545122	0.314503	0.106986	0.0268338	0.00544976	0.548719	0.316578	0.107692	0.0270109	0.00548572	0.0180544	0.0103103	0.012908	0.0111415	8.163	8.122	8.117	8.09	215904	518031	497571	795617					111866	275504	261984	421270	-0.0305903	-0.0168904	-0.0221933	-0.0192302	1.02143
2	4	8	H	MTD000012	Apolipoprotein B-100	P04114	2013+TLADLTLLDSPIK	1398.8	17	2	plasma	none	17.76	H110C63N14O21S0	0.445082	0.342939	0.149486	0.0473201	0.0120152	0.45194	0.348222	0.151789	0.0480491	0.0122003			0.0143508	0.0114534			17.26	17.116			3.59671e+07	43602963			1	1			15389586	18870762			-0.0240598	-0.0191534
12	4	48	H	MTD000012	Apolipoprotein B-100	P04114	2013+TLADLTLLDSPIK	1398.8	17	2	Gel	none	17.76	H110C63N14O21S0	0.445082	0.342939	0.149486	0.0473201	0.0120152	0.45194	0.348222	0.151789	0.0480491	0.0122003	0.0118395	0.00135092	0.00383336	0.00389989	17.733	17.748	17.715	17.744	1.06463e+06	2.79838e+06	5.8878e+06	5.80502e+06					460031	1.26358e+06	2630934	2645763	-0.0198335	-0.000401085	-0.00509435	0.00383202	0.775431
2	4	8	H	MTD000012	Apolipoprotein B-100	P04114	2013+TLADLTLLDSPIK	1398.8	17	3	plasma	none	17.76	H110C63N14O21S0	0.445082	0.342939	0.149486	0.0473201	0.0120152	0.45194	0.348222	0.151789	0.0480491	0.0122003			0.0328212	0.0231837			17.26	17.116			1.29257e+06	1.48995e+06							603533	681894			0.0149871	0.00572244
12	3	36	H	MTD000012	Apolipoprotein B-100	P04114	2013+TLADLTLLDSPIK	1398.8	17	3	Gel	none	17.76	H110C63N14O21S0	0.445082	0.342939	0.149486	0.0473201	0.0120152	0.45194	0.348222	0.151789	0.0480491	0.0122003	0.0195908	0.00949818	0.0126313	0.00811394	17.733	17.748	17.715	17.744	144622	356686	665504	651653					60663.2	155588	288421	287844	-0.0324799	-0.015736	-0.0185525	-0.0102266	1.26987
2	4	8	H	MTD000012	Apolipoprotein B-100	P04114	2013+TLADLTLLDSPIKVPLLLSEPINIIDALEMR	3415.92	51	3	plasma	none	24.28	H266C155N36O47S1	0.130373	0.248614	0.254205	0.183355	0.103961	0.141632	0.270084	0.276157	0.199189	0.112938			0.0152761	0.0101183			24.311	24.28			3.97829e+07	60014184			1	1			11145895	16524970			-0.0199428	-0.00993356
3	3	9	H	MTD000012	Apolipoprotein B-100	P04114	2013+TLADLTLLDSPIKVPLLLSEPINIIDALEMR	3415.92	51	3	Gel	none	24.28	H266C155N36O47S1	0.130373	0.248614	0.254205	0.183355	0.103961	0.141632	0.270084	0.276157	0.199189	0.112938	0.0122034				24.309				66151.2								18237.6				-0.0173427				0.84532
2	4	8	H	MTD000012	Apolipoprotein B-100	P04114	2013+TLADLTLLDSPIKVPLLLSEPINIIDALEMR	3415.92	51	4	plasma	none	24.28	H266C155N36O47S1	0.130373	0.248614	0.254205	0.183355	0.103961	0.141632	0.270084	0.276157	0.199189	0.112938			0.0157131	0.0102979			24.311	24.28			2.10407e+07	32675318							6002478	9198126			-0.0233718	-0.0161605
3	3	9	H	MTD000012	Apolipoprotein B-100	P04114	2013+TLADLTLLDSPIKVPLLLSEPINIIDALEMR	3415.92	51	4	Gel	none	24.28	H266C155N36O47S1	0.130373	0.248614	0.254205	0.183355	0.103961	0.141632	0.270084	0.276157	0.199189	0.112938	0.0111767				24.309				80152.3								22196.6				-0.0104761				0.510625
1	1	1	H	MTD000012	Apolipoprotein B-100	P04114	2013+TLADLTLLDSPIKVPLLLSEPINIIDALExmR	3431.92	51	3	Gel	m:Oxidized methionine	24.23	H266C155N36O48S1	0.130059	0.248064	0.25395	0.183515	0.104297	0.141387	0.269668	0.276068	0.199498	0.11338
2	4	8	H	MTD000012	Apolipoprotein B-100	P04114	2013+TLADLTLLDSPIKVPLLLSEPINIIDALExmR	3431.92	51	3	plasma	m:Oxidized methionine	24.23	H266C155N36O48S1	0.130059	0.248064	0.25395	0.183515	0.104297	0.141387	0.269668	0.276068	0.199498	0.11338			0.0133704	0.00851976			24.199	24.168			1.42995e+06	2.53016e+06							404734	712708			-0.0177392	-0.0115101
1	1	1	H	MTD000012	Apolipoprotein B-100	P04114	2013+TLADLTLLDSPIKVPLLLSEPINIIDALExmR	3431.92	51	4	Gel	m:Oxidized methionine	24.23	H266C155N36O48S1	0.130059	0.248064	0.25395	0.183515	0.104297	0.141387	0.269668	0.276068	0.199498	0.11338
2	4	8	H	MTD000012	Apolipoprotein B-100	P04114	2013+TLADLTLLDSPIKVPLLLSEPINIIDALExmR	3431.92	51	4	plasma	m:Oxidized methionine	24.23	H266C155N36O48S1	0.130059	0.248064	0.25395	0.183515	0.104297	0.141387	0.269668	0.276068	0.199498	0.11338			0.0257185	0.0166103			24.199	24.168			1.01545e+06	1.70618e+06							323397	517374			-0.0195034	-0.0103625
2	4	8	H	MTD000012	Apolipoprotein B-100	P04114	2044+DAVEKPQEFTIVAFVK	1819.97	29	2	plasma	none	16.25	H133C85N19O25S0	0.338871	0.351185	0.197504	0.0789636	0.0249714	0.350608	0.363349	0.204345	0.0816985	0.0258363			0.0196939	0.0265375			15.72	15.521			5.00345e+07	7.65358e+07			1	1			17745286	25894556			-0.0279546	-0.0277329
10	2	20	H	MTD000012	Apolipoprotein B-100	P04114	2044+DAVEKPQEFTIVAFVK	1819.97	29	2	Gel	none	16.25	H133C85N19O25S0	0.338871	0.351185	0.197504	0.0789636	0.0249714	0.350608	0.363349	0.204345	0.0816985	0.0258363		0.0142263	0.0106118	0.00690624		16.377	16.344	16.345		50520.4	653077	689238						18538.7	239149	252112		-0.0240663	-0.0180595	-0.0118534
2	4	8	H	MTD000012	Apolipoprotein B-100	P04114	2044+DAVEKPQEFTIVAFVK	1819.97	29	3	plasma	none	16.25	H133C85N19O25S0	0.338871	0.351185	0.197504	0.0789636	0.0249714	0.350608	0.363349	0.204345	0.0816985	0.0258363			0.0148069	0.016592			15.72	15.521			2.95343e+07	53032919			1	1			10566763	18416444			-0.021354	-0.0166999
11	4	44	H	MTD000012	Apolipoprotein B-100	P04114	2044+DAVEKPQEFTIVAFVK	1819.97	29	3	Gel	none	16.25	H133C85N19O25S0	0.338871	0.351185	0.197504	0.0789636	0.0249714	0.350608	0.363349	0.204345	0.0816985	0.0258363		0.00768937	0.00797905	0.00546486		16.377	16.344	16.345		743696	6.95229e+06	7.55393e+06						263153	2.54653e+06	2.7748e+06		-0.00559204	-0.0128648	-0.00672485
7	1	7	H	MTD000012	Apolipoprotein B-100	P04114	2044+DAVEKPQEFTIVAFVK	1819.97	29	4	Gel	none	16.25	H133C85N19O25S0	0.338871	0.351185	0.197504	0.0789636	0.0249714	0.350608	0.363349	0.204345	0.0816985	0.0258363			0.0162413	0.00820123			16.344	16.345			202042	224815							74449.1	83635.6			-0.0266348	-0.0117271
2	4	8	H	MTD000012	Apolipoprotein B-100	P04114	2086+QTIIVVLENVQR	1410.82	22	2	plasma	none	15.69	H110C62N18O19S0	0.445599	0.344625	0.148847	0.0464119	0.0115617	0.452163	0.349702	0.151039	0.0470956	0.011732			0.0128592	0.00828254			15.105	14.906			1.83534e+07	1.98137e+07							7897713	8681860			-0.0218507	-0.0139885
11	4	44	H	MTD000012	Apolipoprotein B-100	P04114	2086+QTIIVVLENVQR	1410.82	22	2	Gel	none	15.69	H110C62N18O19S0	0.445599	0.344625	0.148847	0.0464119	0.0115617	0.452163	0.349702	0.151039	0.0470956	0.011732		0.0589416	0.0105317	0.003346		15.733	15.701	15.701		610164	3.35173e+06	3.82066e+06						239264	1.45677e+06	1.72083e+06		-0.0600323	-0.0175298	-0.00176242
2	4	8	H	MTD000012	Apolipoprotein B-100	P04114	2086+QTIIVVLENVQR	1410.82	22	3	plasma	none	15.69	H110C62N18O19S0	0.445599	0.344625	0.148847	0.0464119	0.0115617	0.452163	0.349702	0.151039	0.0470956	0.011732			0.0161066	0.014329			15.105	14.906			2.50826e+06	2.59467e+06							1.13059e+06	1.19721e+06			-0.00141634	0.00924958
12	4	48	H	MTD000012	Apolipoprotein B-100	P04114	2086+QTIIVVLENVQR	1410.82	22	3	Gel	none	15.69	H110C62N18O19S0	0.445599	0.344625	0.148847	0.0464119	0.0115617	0.452163	0.349702	0.151039	0.0470956	0.011732	0.0149067	0.0064957	0.0118492	0.0150289	15.746	15.733	15.701	15.701	165288	386997	1.95488e+06	2.19626e+06					70809.1	172057	880507	1.02332e+06	-0.0237649	-0.00756767	-0.00174842	0.0137739	0.725386
2	4	8	H	MTD000012	Apolipoprotein B-100	P04114	2101+HINIDQFVR	1140.6	17	2	plasma	none	11.34	H80C51N16O14S0	0.514932	0.328689	0.117994	0.030683	0.00638412	0.518929	0.33124	0.11891	0.0309212	0.00643368			0.0221769	0.0225744			10.711	10.512			4.62799e+07	4.87216e+07			1	1			22281200	23428542			-0.0374845	-0.0380627
12	4	48	H	MTD000012	Apolipoprotein B-100	P04114	2101+HINIDQFVR	1140.6	17	2	Gel	none	11.34	H80C51N16O14S0	0.514932	0.328689	0.117994	0.030683	0.00638412	0.518929	0.33124	0.11891	0.0309212	0.00643368	0.0050523	0.00306819	0.00404588	0.00088024	11.409	11.396	11.335	11.336	112065	585140	1.4619e+06	1.54574e+06					57589.5	301153	748928	800324	-0.0050336	-0.00425994	-0.00663237	-0.00116886	0.16834
2	4	8	H	MTD000012	Apolipoprotein B-100	P04114	2101+HINIDQFVR	1140.6	17	3	plasma	none	11.34	H80C51N16O14S0	0.514932	0.328689	0.117994	0.030683	0.00638412	0.518929	0.33124	0.11891	0.0309212	0.00643368			0.00630489	0.00409734			10.711	10.512			9.54194e+06	1.06159e+07							4879068	5489457			-0.00760032	-0.00183062
12	4	48	H	MTD000012	Apolipoprotein B-100	P04114	2101+HINIDQFVR	1140.6	17	3	Gel	none	11.34	H80C51N16O14S0	0.514932	0.328689	0.117994	0.030683	0.00638412	0.518929	0.33124	0.11891	0.0309212	0.00643368	0.014548	0.0130307	0.00774573	0.00560845	11.409	11.396	11.335	11.336	327274	1.42607e+06	3.9435e+06	4.03412e+06					161635	708042	2.01821e+06	2126176	-0.0250457	-0.0224295	-0.00714814	0.00811929	0.837606
1	2	2	H	MTD000012	Apolipoprotein B-100	P04114	2113+AALGKLPQQANDYLNSFNWER	2434.2	45	2	plasma	none	15.68	H163C109N31O33S0	0.243403	0.329186	0.237363	0.120322	0.047869	0.248842	0.336542	0.242667	0.123011	0.0489386			0.0491505				15.72				232290								70346.7				-0.0541249
1	1	1	H	MTD000012	Apolipoprotein B-100	P04114	2113+AALGKLPQQANDYLNSFNWER	2434.2	45	3	Gel	none	15.68	H163C109N31O33S0	0.243403	0.329186	0.237363	0.120322	0.047869	0.248842	0.336542	0.242667	0.123011	0.0489386
2	4	8	H	MTD000012	Apolipoprotein B-100	P04114	2113+AALGKLPQQANDYLNSFNWER	2434.2	45	3	plasma	none	15.68	H163C109N31O33S0	0.243403	0.329186	0.237363	0.120322	0.047869	0.248842	0.336542	0.242667	0.123011	0.0489386			0.0310717	0.0287958			15.72	15.577			748776	775843							218975	230745			-0.00266789	0.0016185
2	4	8	H	MTD000012	Apolipoprotein B-100	P04114	2118+LPQQANDYLNSFNWER	1993.93	34	2	plasma	none	15.88	H127C89N25O28S0	0.315304	0.347646	0.207949	0.0884105	0.0297298	0.328678	0.362392	0.216769	0.0921605	0.0309909			0.0182355	0.0253682			15.273	15.214			47560449	75104044			1	1			16943634	25126210			-0.0270785	-0.0227278
12	4	48	H	MTD000012	Apolipoprotein B-100	P04114	2118+LPQQANDYLNSFNWER	1993.93	34	2	Gel	none	15.88	H127C89N25O28S0	0.315304	0.347646	0.207949	0.0884105	0.0297298	0.328678	0.362392	0.216769	0.0921605	0.0309909	0.0168549	0.00798373	0.0142126	0.00774458	15.886	15.873	15.813	15.813	142437	380478	1.85495e+06	1.88926e+06					51876.9	138140	679256	685809	-0.0278061	-0.0132477	-0.0241961	-0.0126956	0.818784
2	4	8	H	MTD000012	Apolipoprotein B-100	P04114	2118+LPQQANDYLNSFNWER	1993.93	34	3	plasma	none	15.88	H127C89N25O28S0	0.315304	0.347646	0.207949	0.0884105	0.0297298	0.328678	0.362392	0.216769	0.0921605	0.0309909			0.0181274	0.0118309			15.273	15.214			1.18498e+07	2.20383e+07							4.33204e+06	8.11563e+06			-0.0299687	-0.0203868
12	4	48	H	MTD000012	Apolipoprotein B-100	P04114	2118+LPQQANDYLNSFNWER	1993.93	34	3	Gel	none	15.88	H127C89N25O28S0	0.315304	0.347646	0.207949	0.0884105	0.0297298	0.328678	0.362392	0.216769	0.0921605	0.0309909	0.0143167	0.0107277	0.0126316	0.010998	15.886	15.873	15.813	15.813	529303	1.23243e+06	5.17898e+06	5.39378e+06					190230	443801	1.93511e+06	2.02901e+06	-0.0219006	-0.0163713	-0.0214352	-0.016877	0.644889
2	4	8	H	MTD000012	Apolipoprotein B-100	P04114	2149+YRITENDIQIALDDAK	1876.95	32	2	plasma	none	14.02	H132C81N22O29S0	0.346885	0.348472	0.193846	0.0775151	0.0247065	0.358828	0.360469	0.20052	0.0801838	0.0255571			0.0222291	0.0116736			13.454	13.311			3.06782e+06	3.90498e+06							1.07788e+06	1.38486e+06			-0.0290426	-0.0137892
2	4	8	H	MTD000012	Apolipoprotein B-100	P04114	2149+YRITENDIQIALDDAK	1876.95	32	3	plasma	none	14.02	H132C81N22O29S0	0.346885	0.348472	0.193846	0.0775151	0.0247065	0.358828	0.360469	0.20052	0.0801838	0.0255571			0.0322755	0.0174648			13.454	13.311			1.7936e+06	2436528							628741	891029			-0.0454611	-0.0285298
8	1	8	H	MTD000012	Apolipoprotein B-100	P04114	2149+YRITENDIQIALDDAK	1876.95	32	3	Gel	none	14.02	H132C81N22O29S0	0.346885	0.348472	0.193846	0.0775151	0.0247065	0.358828	0.360469	0.20052	0.0801838	0.0255571			0.0217472	0.0134431			14.022	13.994			100583	88729.4							35591.9	30846.9			-0.0316957	-0.0111758
2	4	8	H	MTD000012	Apolipoprotein B-100	P04114	2151+ITENDIQIALDDAK	1557.79	28	2	plasma	none	14.05	H111C66N17O26S0	0.420813	0.343622	0.160933	0.0550434	0.0151626	0.429221	0.350487	0.164149	0.0561431	0.0154656			0.030731	0.0361391			13.706	13.591			5.48214e+07	7.32413e+07			1	1			20765752	27320044			-0.0504315	-0.0562067
11	4	44	H	MTD000012	Apolipoprotein B-100	P04114	2151+ITENDIQIALDDAK	1557.79	28	2	Gel	none	14.05	H111C66N17O26S0	0.420813	0.343622	0.160933	0.0550434	0.0151626	0.429221	0.350487	0.164149	0.0561431	0.0154656	0.0227073	0.00638552	0.0137732	0.00492367	14.235	14.222	14.162	14.162	969699	2.5165e+06	5.30643e+06	4.70943e+06					379213	1052467	2.152e+06	1984946	-0.0381583	-0.0109945	-0.0236746	-0.0077372	0.988358
2	4	8	H	MTD000012	Apolipoprotein B-100	P04114	2151+ITENDIQIALDDAK	1557.79	28	3	plasma	none	14.05	H111C66N17O26S0	0.420813	0.343622	0.160933	0.0550434	0.0151626	0.429221	0.350487	0.164149	0.0561431	0.0154656			0.0124477	0.00354477			13.706	13.591			7.38558e+06	1.06409e+07							3.02097e+06	4553851			-0.0201839	-0.00126439
12	4	48	H	MTD000012	Apolipoprotein B-100	P04114	2151+ITENDIQIALDDAK	1557.79	28	3	Gel	none	14.05	H111C66N17O26S0	0.420813	0.343622	0.160933	0.0550434	0.0151626	0.429221	0.350487	0.164149	0.0561431	0.0154656	0.0207771	0.0179726	0.00957804	0.00503857	14.235	14.222	14.162	14.162	673765	1.54776e+06	3.13817e+06	2.75363e+06					265318	624683	1.29737e+06	1.18813e+06	-0.0354373	-0.0256153	-0.0158044	0.00225737	0.91788
1	3	3	H	MTD000012	Apolipoprotein B-100	P04114	2151+ITENDIQIALDDAKINFNEK	2303.16	37	2	plasma	none	16.92	H162C100N26O36S0	0.271662	0.335744	0.225772	0.108093	0.0409863	0.288612	0.356692	0.239858	0.114837	0.0435436				0.0930422				16.557				499681								141795				-0.0565698
0	4	0	H	MTD000012	Apolipoprotein B-100	P04114	2151+ITENDIQIALDDAKINFNEK	2303.16	37	3	plasma	none	16.92	H162C100N26O36S0	0.271662	0.335744	0.225772	0.108093	0.0409863	0.288612	0.356692	0.239858	0.114837	0.0435436
4	2	8	H	MTD000012	Apolipoprotein B-100	P04114	2151+ITENDIQIALDDAKINFNEK	2303.16	37	3	Gel	none	16.92	H162C100N26O36S0	0.271662	0.335744	0.225772	0.108093	0.0409863	0.288612	0.356692	0.239858	0.114837	0.0435436
0	4	0	H	MTD000012	Apolipoprotein B-100	P04114	2151+ITENDIQIALDDAKINFNEK	2303.16	37	4	plasma	none	16.92	H162C100N26O36S0	0.271662	0.335744	0.225772	0.108093	0.0409863	0.288612	0.356692	0.239858	0.114837	0.0435436
2	1	2	H	MTD000012	Apolipoprotein B-100	P04114	2151+ITENDIQIALDDAKINFNEK	2303.16	37	4	Gel	none	16.92	H162C100N26O36S0	0.271662	0.335744	0.225772	0.108093	0.0409863	0.288612	0.356692	0.239858	0.114837	0.0435436
2	4	8	H	MTD000012	Apolipoprotein B-100	P04114	2171+LSQLQTYMIQFDQYIK	2018.02	27	2	plasma	none	20.03	H143C93N21O27S1	0.290677	0.331991	0.217082	0.10348	0.0394768	0.308172	0.351973	0.230147	0.109708	0.0418528			0.0230195	0.0127192			19.806	19.691			1.13538e+06	1.86995e+06							402705	668787			-0.0334834	-0.0202843
5	2	10	H	MTD000012	Apolipoprotein B-100	P04114	2171+LSQLQTYMIQFDQYIK	2018.02	27	2	Gel	none	20.03	H143C93N21O27S1	0.290677	0.331991	0.217082	0.10348	0.0394768	0.308172	0.351973	0.230147	0.109708	0.0418528			0.00875512	0.00285747			20.15	20.122			433333	350207							151709	123227			-0.0135615	-0.00424318
1	3	3	H	MTD000012	Apolipoprotein B-100	P04114	2171+LSQLQTYMIQFDQYIK	2018.02	27	3	plasma	none	20.03	H143C93N21O27S1	0.290677	0.331991	0.217082	0.10348	0.0394768	0.308172	0.351973	0.230147	0.109708	0.0418528				0.0382637				19.691				536285								171602				-0.0310959
7	3	21	H	MTD000012	Apolipoprotein B-100	P04114	2171+LSQLQTYMIQFDQYIK	2018.02	27	3	Gel	none	20.03	H143C93N21O27S1	0.290677	0.331991	0.217082	0.10348	0.0394768	0.308172	0.351973	0.230147	0.109708	0.0418528		0.0148148	0.0141242	0.00774783		20.182	20.15	20.122		58040.2	1.43545e+06	1.22542e+06						19725.9	502928	427720		-0.0149926	-0.0224654	-0.011307
2	2	4	H	MTD000012	Apolipoprotein B-100	P04114	2171+LSQLQTYxmIQFDQYIK	2034.01	27	2	plasma	m:Oxidized methionine	17.19	H143C93N21O28S1	0.289976	0.331299	0.217274	0.103988	0.0398628	0.307655	0.351497	0.230521	0.110328	0.0422931			0.115601	0.0812309			18.379	16.641			181520	423108							54694.2	140486			-0.112527	-0.0982503
4	1	4	H	MTD000012	Apolipoprotein B-100	P04114	2171+LSQLQTYxmIQFDQYIK	2034.01	27	2	Gel	m:Oxidized methionine	17.19	H143C93N21O28S1	0.289976	0.331299	0.217274	0.103988	0.0398628	0.307655	0.351497	0.230521	0.110328	0.0422931			0.012246	0.00846445			17.212	17.184			120573	117203							42682	41788.3			-0.0187758	-0.0143571
12	2	24	H	MTD000012	Apolipoprotein B-100	P04114	2171+LSQLQTYxmIQFDQYIK	2034.01	27	3	Gel	m:Oxidized methionine	17.19	H143C93N21O28S1	0.289976	0.331299	0.217274	0.103988	0.0398628	0.307655	0.351497	0.230521	0.110328	0.0422931	0.0109643	0.0101222	0.0129992	0.0054759	17.257	17.244	17.212	17.184	45278.1	58633	498829	479177					15750.9	20236.3	174865	167314	-0.0158742	-0.0124062	-0.0208899	-0.00775718	0.628621
2	4	8	H	MTD000012	Apolipoprotein B-100	P04114	2196+IAIANIIDEIIEK	1453.84	26	2	plasma	none	22.64	H115C66N15O21S0	0.42878	0.346458	0.156621	0.051159	0.0133599	0.436187	0.352443	0.159327	0.0520428	0.0135907			0.0153626	0.00703693			22.52	22.461			9.4464e+06	1.64223e+07							3.86936e+06	6.96403e+06			-0.0265748	-0.0121281
12	4	48	H	MTD000012	Apolipoprotein B-100	P04114	2196+IAIANIIDEIIEK	1453.84	26	2	Gel	none	22.64	H115C66N15O21S0	0.42878	0.346458	0.156621	0.051159	0.0133599	0.436187	0.352443	0.159327	0.0520428	0.0135907	0.0163368	0.00748699	0.00932597	0.00503103	22.686	22.701	22.696	22.697	67257.6	202483	6.00163e+06	4.34699e+06					27449.8	86135.9	2.52163e+06	1894556	-0.0280572	-0.0107891	-0.0160292	-0.000354683	0.762831
2	4	8	H	MTD000012	Apolipoprotein B-100	P04114	2196+IAIANIIDEIIEK	1453.84	26	3	plasma	none	22.64	H115C66N15O21S0	0.42878	0.346458	0.156621	0.051159	0.0133599	0.436187	0.352443	0.159327	0.0520428	0.0135907			0.0401242	0.0303234			22.52	22.461			1.08453e+06	1.71223e+06							416218	678466			-0.0524082	-0.0399406
9	3	27	H	MTD000012	Apolipoprotein B-100	P04114	2196+IAIANIIDEIIEK	1453.84	26	3	Gel	none	22.64	H115C66N15O21S0	0.42878	0.346458	0.156621	0.051159	0.0133599	0.436187	0.352443	0.159327	0.0520428	0.0135907		0.0129625	0.0212126	0.0130288		22.701	22.696	22.697		74189.7	1.69565e+06	1.31544e+06						31080.5	680378	545951		-0.0172544	-0.0349365	-0.0211536
2	4	8	H	MTD000012	Apolipoprotein B-100	P04114	2196+IAIANIIDEIIEKLK	1695.02	27	2	plasma	none	23.73	H138C78N18O23S0	0.368721	0.35234	0.183893	0.068487	0.0202256	0.378781	0.361953	0.18891	0.0703556	0.0207774			0.0238988	0.0120321			23.78	23.72			570004	949036							212549	361636			-0.00589119	0.00227435
2	4	8	H	MTD000012	Apolipoprotein B-100	P04114	2196+IAIANIIDEIIEKLK	1695.02	27	3	plasma	none	23.73	H138C78N18O23S0	0.368721	0.35234	0.183893	0.068487	0.0202256	0.378781	0.361953	0.18891	0.0703556	0.0207774			0.0421368	0.032663			23.78	23.72			1.05647e+06	1.72034e+06							442637	699276			-0.0619157	-0.0477481
2	4	8	H	MTD000012	Apolipoprotein B-100	P04114	220+TGISPLALIK	1011.63	15	2	plasma	none	15.85	H85C47N11O13S0	0.548831	0.316306	0.10413	0.0249985	0.00482106	0.551997	0.31813	0.104731	0.0251427	0.00484886			0.0464737	0.041571			15.329	14.99			5.86702e+07	5.99609e+07			1	1			27777590	28895160			-0.0785436	-0.0700969
12	4	48	H	MTD000012	Apolipoprotein B-100	P04114	220+TGISPLALIK	1011.63	15	2	Gel	none	15.85	H85C47N11O13S0	0.548831	0.316306	0.10413	0.0249985	0.00482106	0.551997	0.31813	0.104731	0.0251427	0.00484886	0.00698336	0.00778433	0.0020451	0.00775228	16.082	16.097	16.064	16.065	1.75805e+06	4.30915e+06	7.52455e+06	7.41718e+06					977498	2.43298e+06	4.17514e+06	4188881	0.00401734	0.0126105	0.00287297	0.0127575	-0.141658
1	3	3	H	MTD000012	Apolipoprotein B-100	P04114	220+TGISPLALIK	1011.63	15	3	plasma	none	15.85	H85C47N11O13S0	0.548831	0.316306	0.10413	0.0249985	0.00482106	0.551997	0.31813	0.104731	0.0251427	0.00484886				0.0170275				14.99				348255								194930				0.00773648
10	1	10	H	MTD000012	Apolipoprotein B-100	P04114	220+TGISPLALIK	1011.63	15	3	Gel	none	15.85	H85C47N11O13S0	0.548831	0.316306	0.10413	0.0249985	0.00482106	0.551997	0.31813	0.104731	0.0251427	0.00484886		0.00973987	0.0122114	0.00673833		16.097	16.064	16.065		40422.8	68726.8	65554.1						22846.1	37015.8	36640.6		0.0131817	-0.0134033	0.00694059
2	4	8	H	MTD000012	Apolipoprotein B-100	P04114	2211+SLDEHYHIR	1168.56	20	2	plasma	none	5.83	H76C51N16O16S0	0.512773	0.327371	0.119635	0.0319063	0.0068433	0.517072	0.330116	0.120638	0.0321738	0.00690068			0.0033811	0.00343562			5.702	5.531			1.22813e+07	1.80297e+07							6280764	9244248			-0.0056632	-0.00434803
3	1	3	H	MTD000012	Apolipoprotein B-100	P04114	2211+SLDEHYHIR	1168.56	20	2	Gel	none	5.83	H76C51N16O16S0	0.512773	0.327371	0.119635	0.0319063	0.0068433	0.517072	0.330116	0.120638	0.0321738	0.00690068			0.00539176	0.00460572			5.823	5.795			32795.6	53844.4							17044.2	27799.8			0.00263728	-0.000772861
2	4	8	H	MTD000012	Apolipoprotein B-100	P04114	2211+SLDEHYHIR	1168.56	20	3	plasma	none	5.83	H76C51N16O16S0	0.512773	0.327371	0.119635	0.0319063	0.0068433	0.517072	0.330116	0.120638	0.0321738	0.00690068			0.0156819	0.0138896			5.702	5.531			1.14987e+07	1.7721e+07							5.67499e+06	8787302			-0.0235382	-0.0212037
11	2	22	H	MTD000012	Apolipoprotein B-100	P04114	2211+SLDEHYHIR	1168.56	20	3	Gel	none	5.83	H76C51N16O16S0	0.512773	0.327371	0.119635	0.0319063	0.0068433	0.517072	0.330116	0.120638	0.0321738	0.00690068	0.0307082	0.0201275	0.0163988	0.0135274	5.896	5.855	5.823	5.795	36231.9	224250	269262	398300					18143.7	110887	132454	199012	-0.0163059	-0.0225947	-0.0251561	-0.0174194	0.468978
2	4	8	H	MTD000012	Apolipoprotein B-100	P04114	2211+SLDEHYHIR	1168.56	20	4	plasma	none	5.83	H76C51N16O16S0	0.512773	0.327371	0.119635	0.0319063	0.0068433	0.517072	0.330116	0.120638	0.0321738	0.00690068			0.0108121	0.00541719			5.702	5.531			5.02234e+06	7.92835e+06							2626685	4.10858e+06			0.00592761	0.00114182
12	3	36	H	MTD000012	Apolipoprotein B-100	P04114	2211+SLDEHYHIR	1168.56	20	4	Gel	none	5.83	H76C51N16O16S0	0.512773	0.327371	0.119635	0.0319063	0.0068433	0.517072	0.330116	0.120638	0.0321738	0.00690068	0.0177139	0.0180424	0.0250366	0.0219758	5.896	5.855	5.823	5.795	69837.1	461813	553565	802853					34010.8	224448	262449	384686	-0.0300703	-0.0310579	-0.0429657	-0.0379236	0.864858
2	4	8	H	MTD000012	Apolipoprotein B-100	P04114	2225+TIHDLHLFIENIDFNK	1968.01	23	2	plasma	none	15.77	H137C91N23O26S0	0.311749	0.348568	0.209672	0.0891861	0.0298965	0.325018	0.363404	0.218596	0.0929822	0.031169			0.00921019	0.00526755			16.028	15.885			1.06001e+07	1.37749e+07							3932434	5110418			-0.0157595	-0.00725766
3	1	3	H	MTD000012	Apolipoprotein B-100	P04114	2225+TIHDLHLFIENIDFNK	1968.01	23	2	Gel	none	15.77	H137C91N23O26S0	0.311749	0.348568	0.209672	0.0891861	0.0298965	0.325018	0.363404	0.218596	0.0929822	0.031169	0.00995411	0.0108656			15.914	15.901			31466.5	80017.7							11511.4	29654.8			-0.0168991	-0.0186367			0.72274
2	4	8	H	MTD000012	Apolipoprotein B-100	P04114	2225+TIHDLHLFIENIDFNK	1968.01	23	3	plasma	none	15.77	H137C91N23O26S0	0.311749	0.348568	0.209672	0.0891861	0.0298965	0.325018	0.363404	0.218596	0.0929822	0.031169			0.00980405	0.00731577			16.028	15.885			2.07893e+07	2.64423e+07							7654037	9716761			-0.0168402	-0.0124009
8	1	8	H	MTD000012	Apolipoprotein B-100	P04114	2225+TIHDLHLFIENIDFNK	1968.01	23	3	Gel	none	15.77	H137C91N23O26S0	0.311749	0.348568	0.209672	0.0891861	0.0298965	0.325018	0.363404	0.218596	0.0929822	0.031169	0.0213208	0.0109889	0.0165576	0.00874687	15.914	15.901	16.596	16.597	53984.8	129329	74656.4	108028					20272.6	46293.6	28485.2	40053.9	-0.0369176	-0.014897	-0.0263726	-0.0144842	1.57889
2	2	4	H	MTD000012	Apolipoprotein B-100	P04114	2225+TIHDLHLFIENIDFNK	1968.01	23	4	Gel	none	15.77	H137C91N23O26S0	0.311749	0.348568	0.209672	0.0891861	0.0298965	0.325018	0.363404	0.218596	0.0929822	0.031169			0.0129763	0.00833041			16.596	16.597			140420	219996							52784.3	82884.9			-0.021475	-0.00945405
2	4	8	H	MTD000012	Apolipoprotein B-100	P04114	2225+TIHDLHLFIENIDFNK	1968.01	23	4	plasma	none	15.77	H137C91N23O26S0	0.311749	0.348568	0.209672	0.0891861	0.0298965	0.325018	0.363404	0.218596	0.0929822	0.031169			0.0138227	0.0116863			16.028	15.885			5.99777e+06	8.07074e+06							2300348	3088845			-0.0186439	-0.00805314
2	4	8	H	MTD000012	Apolipoprotein B-100	P04114	2241+SGSSTASWIQNVDTK	1579.75	27	2	plasma	none	11.05	H105C66N19O26S0	0.418138	0.34411	0.162095	0.0557179	0.0154169	0.426645	0.351111	0.165393	0.0568514	0.0157305			0.0209906	0.0174787			10.348	10.149			4.59892e+07	5.40538e+07			1	1			18010722	21507514			-0.0350151	-0.0287539
12	4	48	H	MTD000012	Apolipoprotein B-100	P04114	2241+SGSSTASWIQNVDTK	1579.75	27	2	Gel	none	11.05	H105C66N19O26S0	0.418138	0.34411	0.162095	0.0557179	0.0154169	0.426645	0.351111	0.165393	0.0568514	0.0157305	0.0147173	0.00548479	0.0115693	0.00803807	11.129	11.088	11.028	11	598227	1.95832e+06	2.44944e+06	2.9084e+06					240258	817150	996065	1.2045e+06	-0.0250276	-0.00937387	-0.019994	-0.0125013	0.675023
2	4	8	H	MTD000012	Apolipoprotein B-100	P04114	2241+SGSSTASWIQNVDTK	1579.75	27	3	plasma	none	11.05	H105C66N19O26S0	0.418138	0.34411	0.162095	0.0557179	0.0154169	0.426645	0.351111	0.165393	0.0568514	0.0157305			0.046526	0.05143			10.348	10.149			2.79341e+06	3.55974e+06							1.04646e+06	1.23503e+06			-0.0520287	-0.0796995
12	4	48	H	MTD000012	Apolipoprotein B-100	P04114	2241+SGSSTASWIQNVDTK	1579.75	27	3	Gel	none	11.05	H105C66N19O26S0	0.418138	0.34411	0.162095	0.0557179	0.0154169	0.426645	0.351111	0.165393	0.0568514	0.0157305	0.0672389	0.0338617	0.0525465	0.0250015	11.129	11.088	11.028	11	363557	862805	1.10379e+06	1.15374e+06					129163	329288	387906	446639	-0.110585	-0.0449967	-0.0851408	-0.0395229	2.9826
2	1	2	H	MTD000012	Apolipoprotein B-100	P04114	2241+SGSSTASWIQNVDTKYQIR	2140.05	36	2	Gel	none	13.3	H145C92N27O32S0	0.299132	0.34318	0.214706	0.0957633	0.0338559	0.313957	0.360188	0.225346	0.100509	0.0355337
2	3	6	H	MTD000012	Apolipoprotein B-100	P04114	2241+SGSSTASWIQNVDTKYQIR	2140.05	36	2	plasma	none	13.3	H145C92N27O32S0	0.299132	0.34318	0.214706	0.0957633	0.0338559	0.313957	0.360188	0.225346	0.100509	0.0355337			0.0331606	0.0269235			12.586	12.443			336306	372157							117901	131205			-0.0482051	-0.0388004
2	4	8	H	MTD000012	Apolipoprotein B-100	P04114	2241+SGSSTASWIQNVDTKYQIR	2140.05	36	3	plasma	none	13.3	H145C92N27O32S0	0.299132	0.34318	0.214706	0.0957633	0.0338559	0.313957	0.360188	0.225346	0.100509	0.0355337			0.0621481	0.0584649			12.586	12.443			701882	781980							227816	252160			0.0106217	0.00850644
4	4	16	H	MTD000012	Apolipoprotein B-100	P04114	2241+SGSSTASWIQNVDTKYQIR	2140.05	36	3	Gel	none	13.3	H145C92N27O32S0	0.299132	0.34318	0.214706	0.0957633	0.0338559	0.313957	0.360188	0.225346	0.100509	0.0355337
3	1	3	H	MTD000012	Apolipoprotein B-100	P04114	2241+SGSSTASWIQNVDTKYQIR	2140.05	36	4	Gel	none	13.3	H145C92N27O32S0	0.299132	0.34318	0.214706	0.0957633	0.0338559	0.313957	0.360188	0.225346	0.100509	0.0355337
2	4	8	H	MTD000012	Apolipoprotein B-100	P04114	2271+RHIQNIDIQHLAGK	1641.91	31	2	plasma	none	7.07	H119C71N25O20S0	0.392041	0.352836	0.173053	0.0604883	0.0167488	0.400689	0.360619	0.17687	0.0618226	0.0171183			0.0112438	0.00757555			7.409	7.378			1.43649e+06	1.65787e+06							547961	642629			-0.0192304	-0.0130664
2	4	8	H	MTD000012	Apolipoprotein B-100	P04114	2271+RHIQNIDIQHLAGK	1641.91	31	3	plasma	none	7.07	H119C71N25O20S0	0.392041	0.352836	0.173053	0.0604883	0.0167488	0.400689	0.360619	0.17687	0.0618226	0.0171183			0.00726781	0.0020222			7.409	7.378			9.09664e+06	1.08114e+07							3553316	4.31132e+06			-0.0100703	-0.00191373
2	4	8	H	MTD000012	Apolipoprotein B-100	P04114	2271+RHIQNIDIQHLAGK	1641.91	31	4	plasma	none	7.07	H119C71N25O20S0	0.392041	0.352836	0.173053	0.0604883	0.0167488	0.400689	0.360619	0.17687	0.0618226	0.0171183			0.0178305	0.0102227			7.409	7.378			1.53389e+07	18593394							5.67673e+06	7121331			-0.0306005	-0.0176854
2	4	8	H	MTD000012	Apolipoprotein B-100	P04114	2272+HIQNIDIQHLAGK	1485.81	28	2	plasma	none	9.44	H107C65N21O19S0	0.426681	0.34859	0.157228	0.0509026	0.0131163	0.433883	0.354474	0.159882	0.0517617	0.0133377			0.0101674	0.00727032			8.837	8.526			1.34543e+07	2.1949e+07							5603592	9254465			-0.0173927	-0.0122472
2	4	8	H	MTD000012	Apolipoprotein B-100	P04114	2272+HIQNIDIQHLAGK	1485.81	28	3	plasma	none	9.44	H107C65N21O19S0	0.426681	0.34859	0.157228	0.0509026	0.0131163	0.433883	0.354474	0.159882	0.0517617	0.0133377			0.0218623	0.0202157			8.837	8.526			4.94782e+07	5.94561e+07			1	1			19745510	23931434			-0.0348076	-0.0313769
10	1	10	H	MTD000012	Apolipoprotein B-100	P04114	2272+HIQNIDIQHLAGK	1485.81	28	3	Gel	none	9.44	H107C65N21O19S0	0.426681	0.34859	0.157228	0.0509026	0.0131163	0.433883	0.354474	0.159882	0.0517617	0.0133377		0.00683697	0.0174823	0.00977815		9.549	9.516	9.489		54769.5	179136	348713						24172.8	72423.6	145491		0.00747327	-0.0295886	-0.0166618
2	4	8	H	MTD000012	Apolipoprotein B-100	P04114	2272+HIQNIDIQHLAGK	1485.81	28	4	plasma	none	9.44	H107C65N21O19S0	0.426681	0.34859	0.157228	0.0509026	0.0131163	0.433883	0.354474	0.159882	0.0517617	0.0133377			0.0134115	0.0061145			8.837	8.526			7.98973e+06	11113392							3.28997e+06	4.73791e+06			-0.0221074	-0.00755815
11	2	22	H	MTD000012	Apolipoprotein B-100	P04114	2272+HIQNIDIQHLAGK	1485.81	28	4	Gel	none	9.44	H107C65N21O19S0	0.426681	0.34859	0.157228	0.0509026	0.0131163	0.433883	0.354474	0.159882	0.0517617	0.0133377	0.00554106	0.0153492	0.0193534	0.0125016	9.59	9.549	9.516	9.489	30648.3	68514.4	221324	425441					13329.1	28005.2	88614.6	175499	0.00102391	-0.0251334	-0.0334984	-0.0213714	-0.0261208
2	4	8	H	MTD000012	Apolipoprotein B-100	P04114	2285+LKQHIEAIDVR	1320.75	24	2	plasma	none	6.8	H100C58N18O17S0	0.46855	0.340643	0.138407	0.0406145	0.00952201	0.474138	0.344706	0.140058	0.0410989	0.00963556			0.00772053	0.00214879			6.43	6.343			9.84544e+06	1.41029e+07							4540443	6657640			-0.0129657	-0.0020621
2	4	8	H	MTD000012	Apolipoprotein B-100	P04114	2285+LKQHIEAIDVR	1320.75	24	3	plasma	none	6.8	H100C58N18O17S0	0.46855	0.340643	0.138407	0.0406145	0.00952201	0.474138	0.344706	0.140058	0.0410989	0.00963556			0.0142518	0.0134135			6.43	6.343			2.81435e+07	4.07627e+07			1	1			12653538	18389300			-0.0245307	-0.0230074
8	1	8	H	MTD000012	Apolipoprotein B-100	P04114	2285+LKQHIEAIDVR	1320.75	24	3	Gel	none	6.8	H100C58N18O17S0	0.46855	0.340643	0.138407	0.0406145	0.00952201	0.474138	0.344706	0.140058	0.0410989	0.00963556			0.0127504	0.00630159			6.942	6.915			62808.4	146077							28525.7	67982.5			-0.0199682	-0.00875123
2	4	8	H	MTD000012	Apolipoprotein B-100	P04114	2285+LKQHIEAIDVR	1320.75	24	4	plasma	none	6.8	H100C58N18O17S0	0.46855	0.340643	0.138407	0.0406145	0.00952201	0.474138	0.344706	0.140058	0.0410989	0.00963556			0.00557888	0.00784967			6.43	6.343			3.38166e+06	5.04273e+06							1.57393e+06	2.41123e+06			-0.0087054	0.00402143
8	1	8	H	MTD000012	Apolipoprotein B-100	P04114	2285+LKQHIEAIDVR	1320.75	24	4	Gel	none	6.8	H100C58N18O17S0	0.46855	0.340643	0.138407	0.0406145	0.00952201	0.474138	0.344706	0.140058	0.0410989	0.00963556			0.0220592	0.0136135			6.942	6.915			61866.8	136283							27393.4	61510.5			-0.0313579	-0.0227932
2	4	8	H	MTD000012	Apolipoprotein B-100	P04114	2287+QHIEAIDVR	1079.57	23	2	plasma	none	7.08	H77C46N15O15S0	0.544869	0.315726	0.10661	0.0264438	0.00529649	0.548352	0.317744	0.107291	0.0266128	0.00533034			0.0138629	0.0170347			6.598	6.511			1.75081e+07	3.48504e+07				1			9187522	18110800			-0.0235939	-0.0286784
12	1	12	H	MTD000012	Apolipoprotein B-100	P04114	2287+QHIEAIDVR	1079.57	23	2	Gel	none	7.08	H77C46N15O15S0	0.544869	0.315726	0.10661	0.0264438	0.00529649	0.548352	0.317744	0.107291	0.0266128	0.00533034	0.0116678	0.00711678	0.0185853	0.0141008	7.127	7.087	7.054	7.055	55747.8	170029	125233	246549					29931.6	91201.9	64700.1	129221	-0.0114412	-0.0119626	-0.031715	-0.0242324	0.270148
2	4	8	H	MTD000012	Apolipoprotein B-100	P04114	2287+QHIEAIDVR	1079.57	23	3	plasma	none	7.08	H77C46N15O15S0	0.544869	0.315726	0.10661	0.0264438	0.00529649	0.548352	0.317744	0.107291	0.0266128	0.00533034			0.0203271	0.0160639			6.598	6.511			1.1044e+07	2.32839e+07				1			5.67878e+06	12152788			-0.0341578	-0.026412
12	4	48	H	MTD000012	Apolipoprotein B-100	P04114	2287+QHIEAIDVR	1079.57	23	3	Gel	none	7.08	H77C46N15O15S0	0.544869	0.315726	0.10661	0.0264438	0.00529649	0.548352	0.317744	0.107291	0.0266128	0.00533034	0.0236495	0.0224375	0.0221665	0.0182642	7.127	7.087	7.054	7.055	350058	913871	706398	1.20784e+06					177708	466418	360690	624397	-0.0406989	-0.0379755	-0.0377476	-0.0314	0.960978
2	4	8	H	MTD000012	Apolipoprotein B-100	P04114	2296+VLLDQLGTTISFER	1590.86	22	2	plasma	none	17.1	H118C71N18O23S0	0.399367	0.34957	0.170003	0.0595351	0.0166334	0.408152	0.35726	0.173743	0.0608448	0.0169993			0.0178461	0.0235266			16.56	16.417			4.50466e+07	63245751			1	1			17123604	23719016			-0.0280216	-0.0331227
12	4	48	H	MTD000012	Apolipoprotein B-100	P04114	2296+VLLDQLGTTISFER	1590.86	22	2	Gel	none	17.1	H118C71N18O23S0	0.399367	0.34957	0.170003	0.0595351	0.0166334	0.408152	0.35726	0.173743	0.0608448	0.0169993	0.0116259	0.00604761	0.00450329	0.00226723	17.089	17.104	17.072	17.072	261343	275944	3.6558e+06	3.5926e+06					101511	112715	1.46538e+06	1477496	-0.0197316	0.00032055	-0.00731341	0.00310885	0.677014
2	4	8	H	MTD000012	Apolipoprotein B-100	P04114	2296+VLLDQLGTTISFER	1590.86	22	3	plasma	none	17.1	H118C71N18O23S0	0.399367	0.34957	0.170003	0.0595351	0.0166334	0.408152	0.35726	0.173743	0.0608448	0.0169993			0.00853432	0.00372624			16.56	16.417			7.62786e+06	1.20695e+07							3004336	4.84946e+06			-0.0142885	-0.00635792
12	4	48	H	MTD000012	Apolipoprotein B-100	P04114	2296+VLLDQLGTTISFER	1590.86	22	3	Gel	none	17.1	H118C71N18O23S0	0.399367	0.34957	0.170003	0.0595351	0.0166334	0.408152	0.35726	0.173743	0.0608448	0.0169993	0.0131708	0.0109816	0.0100637	0.00694891	17.089	17.104	17.072	17.072	257510	268783	3.03011e+06	2.97925e+06					99316.7	105978	1.19283e+06	1.19858e+06	-0.022471	-0.0138641	-0.0144945	-0.00584204	0.771005
1	4	4	H	MTD000012	Apolipoprotein B-100	P04114	230+GMTRPLSTLISSSQSCQYTLDAK	2543.24	42	2	plasma	C:Carbamidomethylation	13.65	H178C106N30O38S2	0.224256	0.299587	0.236302	0.1373	0.0643845	0.233156	0.311476	0.24568	0.142749	0.0669396			0.0139457				13.118				8.82332e+06								2.70509e+06				-0.0250146
2	4	8	H	MTD000012	Apolipoprotein B-100	P04114	230+GMTRPLSTLISSSQSCQYTLDAK	2543.24	42	3	plasma	C:Carbamidomethylation	13.65	H178C106N30O38S2	0.224256	0.299587	0.236302	0.1373	0.0643845	0.233156	0.311476	0.24568	0.142749	0.0669396			0.016354	0.0121271			13.118	12.919			5.68217e+07	6.15325e+07			1	1			16715135	18159916			-0.0219541	-0.0124604
12	4	48	H	MTD000012	Apolipoprotein B-100	P04114	230+GMTRPLSTLISSSQSCQYTLDAK	2543.24	42	3	Gel	C:Carbamidomethylation	13.65	H178C106N30O38S2	0.224256	0.299587	0.236302	0.1373	0.0643845	0.233156	0.311476	0.24568	0.142749	0.0669396	0.0165934	0.00680642	0.0153245	0.0117598	13.787	13.802	13.77	13.742	65901.3	390035	3.13633e+06	2.92792e+06					19844.1	119277	975649	934358	-0.0274651	-0.0105152	-0.0295252	-0.0234456	0.91553
1	4	4	H	MTD000012	Apolipoprotein B-100	P04114	230+GMTRPLSTLISSSQSCQYTLDAK	2543.24	42	4	plasma	C:Carbamidomethylation	13.65	H178C106N30O38S2	0.224256	0.299587	0.236302	0.1373	0.0643845	0.233156	0.311476	0.24568	0.142749	0.0669396				0.00791705				12.919				8.84453e+06								2.72018e+06				-0.0123211
10	2	20	H	MTD000012	Apolipoprotein B-100	P04114	230+GMTRPLSTLISSSQSCQYTLDAK	2543.24	42	4	Gel	C:Carbamidomethylation	13.65	H178C106N30O38S2	0.224256	0.299587	0.236302	0.1373	0.0643845	0.233156	0.311476	0.24568	0.142749	0.0669396		0.0151415	0.0113587	0.00687788		13.802	13.77	13.742		117963	848529	763671						33754.8	253192	231222		-0.00133481	-0.014399	-0.00747346
1	3	3	H	MTD000012	Apolipoprotein B-100	P04114	230+GMTRxpLSTLISSSQSCQYTLDAK	2559.23	42	2	plasma	C:Carbamidomethylation p:Hydroxylation	12.72	H178C106N30O39S2	0.223716	0.298948	0.236301	0.137668	0.0647622	0.232699	0.310952	0.24579	0.143196	0.0673628			0.0141172				12.167				409839								124867				-0.0243068
2	4	8	H	MTD000012	Apolipoprotein B-100	P04114	230+GMTRxpLSTLISSSQSCQYTLDAK	2559.23	42	3	plasma	C:Carbamidomethylation p:Hydroxylation	12.72	H178C106N30O39S2	0.223716	0.298948	0.236301	0.137668	0.0647622	0.232699	0.310952	0.24579	0.143196	0.0673628			0.0156111	0.00787689			12.167	11.968			3.08456e+06	6.33973e+06							962050	1.9917e+06			-0.0286398	-0.01573
12	3	36	H	MTD000012	Apolipoprotein B-100	P04114	230+GMTRxpLSTLISSSQSCQYTLDAK	2559.23	42	3	Gel	C:Carbamidomethylation p:Hydroxylation	12.72	H178C106N30O39S2	0.223716	0.298948	0.236301	0.137668	0.0647622	0.232699	0.310952	0.24579	0.143196	0.0673628	0.0115645	0.00587181	0.00834802	0.00380451	12.752	12.739	12.707	12.679	82605.6	285186	809350	973377					25379.5	89640.6	249955	302130	-0.0187951	-0.0111674	-0.014845	-0.00672037	0.628014
10	1	10	H	MTD000012	Apolipoprotein B-100	P04114	230+GMTRxpLSTLISSSQSCQYTLDAK	2559.23	42	4	Gel	C:Carbamidomethylation p:Hydroxylation	12.72	H178C106N30O39S2	0.223716	0.298948	0.236301	0.137668	0.0647622	0.232699	0.310952	0.24579	0.143196	0.0673628		0.0245516	0.0216773	0.012531		12.739	12.707	12.679		89011.8	232458	271357						25276.6	66584.9	79537		-0.00571646	-0.0218594	-0.00929468
1	3	3	H	MTD000012	Apolipoprotein B-100	P04114	230+GxmTRPLSTLISSSQSCQYTLDAK	2559.23	42	2	plasma	C:Carbamidomethylation m:Oxidized methionine	12.57	H178C106N30O39S2	0.223716	0.298948	0.236301	0.137668	0.0647622	0.232699	0.310952	0.24579	0.143196	0.0673628			0.0141172				12.167				409839								124867				-0.0243068
2	4	8	H	MTD000012	Apolipoprotein B-100	P04114	230+GxmTRPLSTLISSSQSCQYTLDAK	2559.23	42	3	plasma	C:Carbamidomethylation m:Oxidized methionine	12.57	H178C106N30O39S2	0.223716	0.298948	0.236301	0.137668	0.0647622	0.232699	0.310952	0.24579	0.143196	0.0673628			0.0156111	0.00787689			12.167	11.968			3.08456e+06	6.33973e+06							962050	1.9917e+06			-0.0286398	-0.01573
12	3	36	H	MTD000012	Apolipoprotein B-100	P04114	230+GxmTRPLSTLISSSQSCQYTLDAK	2559.23	42	3	Gel	C:Carbamidomethylation m:Oxidized methionine	12.57	H178C106N30O39S2	0.223716	0.298948	0.236301	0.137668	0.0647622	0.232699	0.310952	0.24579	0.143196	0.0673628	0.0115645	0.00587181	0.00834802	0.00380451	12.752	12.739	12.707	12.679	82605.6	285186	809350	973377					25379.5	89640.6	249955	302130	-0.0187951	-0.0111674	-0.014845	-0.00672037	0.628014
10	1	10	H	MTD000012	Apolipoprotein B-100	P04114	230+GxmTRPLSTLISSSQSCQYTLDAK	2559.23	42	4	Gel	C:Carbamidomethylation m:Oxidized methionine	12.57	H178C106N30O39S2	0.223716	0.298948	0.236301	0.137668	0.0647622	0.232699	0.310952	0.24579	0.143196	0.0673628		0.0245516	0.0216773	0.012531		12.739	12.707	12.679		89011.8	232458	271357						25276.6	66584.9	79537		-0.00571646	-0.0218594	-0.00929468
2	4	8	H	MTD000012	Apolipoprotein B-100	P04114	2348+YEVDQQIQVLMDK	1607.79	24	2	plasma	none	14.86	H113C70N17O24S1	0.384073	0.333462	0.179276	0.0717289	0.0232083	0.396549	0.344293	0.185099	0.0740588	0.0239622			0.0500027	0.044483			14.377	14.178			5.32106e+06	7.29153e+06							1.8355e+06	2608517			-0.0515986	-0.0388024
11	4	44	H	MTD000012	Apolipoprotein B-100	P04114	2348+YEVDQQIQVLMDK	1607.79	24	2	Gel	none	14.86	H113C70N17O24S1	0.384073	0.333462	0.179276	0.0717289	0.0232083	0.396549	0.344293	0.185099	0.0740588	0.0239622	0.00961219	0.00318462	0.0105428	0.00588682	14.907	14.894	14.861	14.834	372653	762186	2.61716e+06	2.85875e+06					141919	298396	990586	1.10675e+06	-0.0157131	-0.00504843	-0.0180525	-0.00940256	0.518186
2	4	8	H	MTD000012	Apolipoprotein B-100	P04114	2348+YEVDQQIQVLMDK	1607.79	24	3	plasma	none	14.86	H113C70N17O24S1	0.384073	0.333462	0.179276	0.0717289	0.0232083	0.396549	0.344293	0.185099	0.0740588	0.0239622			0.0860301	0.0458027			14.377	14.178			596673	561456							220852	231494			-0.118772	-0.0607833
10	4	40	H	MTD000012	Apolipoprotein B-100	P04114	2348+YEVDQQIQVLMDK	1607.79	24	3	Gel	none	14.86	H113C70N17O24S1	0.384073	0.333462	0.179276	0.0717289	0.0232083	0.396549	0.344293	0.185099	0.0740588	0.0239622	0.0178459	0.0146588	0.0169217	0.0133052	14.907	14.894	14.861	14.834	203749	395166	1.17859e+06	1.21668e+06					74508	146717	436692	458506	-0.0308626	-0.0252693	-0.0260286	-0.0196985	1.01779
12	2	24	H	MTD000012	Apolipoprotein B-100	P04114	2348+YEVDQQIQVLxmDK	1623.78	24	2	Gel	m:Oxidized methionine	12.06	H113C70N17O25S1	0.383148	0.3328	0.179751	0.0723027	0.0235446	0.395813	0.343801	0.185693	0.0746927	0.0243229	0.0139984	0.00242355	0.00827192	0.00416361	12.108	12.096	12.063	12.063	79886.5	224429	309185	392254					29791.8	88404	118273	152441	-0.0228857	-0.0019076	-0.0132831	-0.00718509	0.756625
0	4	0	H	MTD000012	Apolipoprotein B-100	P04114	2348+YEVDQQIQVLxmDK	1623.78	24	3	plasma	m:Oxidized methionine	12.06	H113C70N17O25S1	0.383148	0.3328	0.179751	0.0723027	0.0235446	0.395813	0.343801	0.185693	0.0746927	0.0243229
12	2	24	H	MTD000012	Apolipoprotein B-100	P04114	2348+YEVDQQIQVLxmDK	1623.78	24	3	Gel	m:Oxidized methionine	12.06	H113C70N17O25S1	0.383148	0.3328	0.179751	0.0723027	0.0235446	0.395813	0.343801	0.185693	0.0746927	0.0243229	0.0192941	0.00544018	0.013113	0.00552915	12.108	12.096	12.063	12.063	90185.8	233368	312388	388825					33042.2	90629.1	117078	150871	-0.0294339	-0.00745993	-0.0210297	-0.00779557	0.973114
10	2	20	H	MTD000012	Apolipoprotein B-100	P04114	2361+LVELAHQYK	1099.6	18	2	Gel	none	7.03	H81C51N13O14S0	0.520531	0.326623	0.115719	0.0297503	0.00612674	0.5244	0.32905	0.116579	0.0299714	0.00617228	0.0348245	0.013573	0.0212335	0.0184595	7.071	7.031	6.998	6.999	64103.1	202875	128295	261043					29960	101829	62577.8	129542	-0.057028	-0.0224673	-0.0366351	-0.0281515	1.78465
2	4	8	H	MTD000012	Apolipoprotein B-100	P04114	2361+LVELAHQYK	1099.6	18	3	plasma	none	7.03	H81C51N13O14S0	0.520531	0.326623	0.115719	0.0297503	0.00612674	0.5244	0.32905	0.116579	0.0299714	0.00617228			0.0507064	0.00711698			6.402	6.483			5.34247e+06	1.14163e+07							2.47997e+06	5851469			-0.0602006	-0.0118452
12	4	48	H	MTD000012	Apolipoprotein B-100	P04114	2361+LVELAHQYK	1099.6	18	3	Gel	none	7.03	H81C51N13O14S0	0.520531	0.326623	0.115719	0.0297503	0.00612674	0.5244	0.32905	0.116579	0.0299714	0.00617228	0.0213844	0.0165251	0.0245638	0.0130285	7.071	7.031	6.998	6.999	697404	2.25981e+06	1.34905e+06	2.9072e+06					340069	1.22874e+06	650430	1.58111e+06	-0.0367782	0.0193344	-0.0422619	0.0194614	1.15094
2	4	8	H	MTD000012	Apolipoprotein B-100	P04114	2377+LSNVLQQVK	1027.6	15	2	plasma	none	9.42	H81C45N13O14S0	0.555911	0.312066	0.101937	0.0244489	0.00473242	0.559062	0.313835	0.102515	0.0245875	0.00475925			0.0099442	0.0170425			8.641	8.47			1.99346e+07	3.85688e+07			1	1			10868148	20488886			-0.0138731	-0.0278323
12	4	48	H	MTD000012	Apolipoprotein B-100	P04114	2377+LSNVLQQVK	1027.6	15	2	Gel	none	9.42	H81C45N13O14S0	0.555911	0.312066	0.101937	0.0244489	0.00473242	0.559062	0.313835	0.102515	0.0245875	0.00475925	0.0134218	0.00525214	0.00729154	0.00415302	9.618	9.577	9.544	9.545	768606	1.99267e+06	1.60209e+06	2.93191e+06					412014	1.12366e+06	878822	1.65777e+06	-0.023009	0.00483515	-0.0105142	0.00636057	0.800592
2	2	4	H	MTD000012	Apolipoprotein B-100	P04114	2377+LSNVLQQVK	1027.6	15	3	plasma	none	9.42	H81C45N13O14S0	0.555911	0.312066	0.101937	0.0244489	0.00473242	0.559062	0.313835	0.102515	0.0245875	0.00475925			0.017438	0.045922			8.641	8.47			135210	251940							76602.4	152868			0.00747983	0.0476998
11	1	11	H	MTD000012	Apolipoprotein B-100	P04114	2377+LSNVLQQVK	1027.6	15	3	Gel	none	9.42	H81C45N13O14S0	0.555911	0.312066	0.101937	0.0244489	0.00473242	0.559062	0.313835	0.102515	0.0245875	0.00475925	0.00958044	0.00746434	0.0207083	0.0120783	9.618	9.577	9.544	9.545	38942	98109.7	79507.2	138904					22147.9	53947.1	41743.8	74859.7	0.00967758	-0.00919771	-0.034031	-0.0201311	-0.33673
1	1	1	H	MTD000012	Apolipoprotein B-100	P04114	2429+SFDYHQFVDETNDK	1743.74	23	2	Gel	none	11.66	H105C77N19O28S0	0.368864	0.348547	0.184022	0.0701551	0.0213807	0.37965	0.35874	0.189404	0.0722066	0.0220059
2	4	8	H	MTD000012	Apolipoprotein B-100	P04114	2429+SFDYHQFVDETNDK	1743.74	23	2	plasma	none	11.66	H105C77N19O28S0	0.368864	0.348547	0.184022	0.0701551	0.0213807	0.37965	0.35874	0.189404	0.0722066	0.0220059			0.0215064	0.00988924			11.243	11.128			9.6644e+06	1.8564e+07							3433351	6.75937e+06			-0.0336556	-0.0170702
2	4	8	H	MTD000012	Apolipoprotein B-100	P04114	2429+SFDYHQFVDETNDK	1743.74	23	3	plasma	none	11.66	H105C77N19O28S0	0.368864	0.348547	0.184022	0.0701551	0.0213807	0.37965	0.35874	0.189404	0.0722066	0.0220059			0.0392557	0.0133495			11.243	11.128			7.99067e+06	1.35753e+07							2671170	4.8792e+06			-0.0496273	-0.0202318
2	4	8	H	MTD000012	Apolipoprotein B-100	P04114	2429+SFDYHQFVDETNDKIR	2012.92	28	2	plasma	none	11.96	H128C89N24O30S0	0.314887	0.346315	0.208004	0.0891386	0.0302947	0.328573	0.361368	0.217045	0.0930131	0.0316114			0.0140479	0.00786881			11.831	11.632			7.31519e+06	10638019							2.68336e+06	3901399			-0.0237569	-0.0131225
2	4	8	H	MTD000012	Apolipoprotein B-100	P04114	2429+SFDYHQFVDETNDKIR	2012.92	28	3	plasma	none	11.96	H128C89N24O30S0	0.314887	0.346315	0.208004	0.0891386	0.0302947	0.328573	0.361368	0.217045	0.0930131	0.0316114			0.0138228	0.00936643			11.831	11.632			3.82522e+07	47170079			1	1			13838108	16873684			-0.0226579	-0.0136863
10	2	20	H	MTD000012	Apolipoprotein B-100	P04114	2429+SFDYHQFVDETNDKIR	2012.92	28	3	Gel	none	11.96	H128C89N24O30S0	0.314887	0.346315	0.208004	0.0891386	0.0302947	0.328573	0.361368	0.217045	0.0930131	0.0316114		0.0106558	0.00480792	0.00456166		12.375	12.343	12.315		133040	610556	666422						49141.3	220854	236057		0.00887022	-0.00664915	0.00356924
2	4	8	H	MTD000012	Apolipoprotein B-100	P04114	2429+SFDYHQFVDETNDKIR	2012.92	28	4	plasma	none	11.96	H128C89N24O30S0	0.314887	0.346315	0.208004	0.0891386	0.0302947	0.328573	0.361368	0.217045	0.0930131	0.0316114			0.0129736	0.00750962			11.831	11.632			22444751	2.51466e+07							7.98579e+06	9025839			-0.0185446	-0.0109059
10	4	40	H	MTD000012	Apolipoprotein B-100	P04114	2429+SFDYHQFVDETNDKIR	2012.92	28	4	Gel	none	11.96	H128C89N24O30S0	0.314887	0.346315	0.208004	0.0891386	0.0302947	0.328573	0.361368	0.217045	0.0930131	0.0316114		0.0126302	0.0200778	0.0150632		12.375	12.343	12.315		366312	1.68244e+06	1.78663e+06						131533	588987	627960		-0.0197071	-0.0272424	-0.0193858
2	4	8	H	MTD000012	Apolipoprotein B-100	P04114	2450+LNGEIQALELPQK	1451.8	30	2	plasma	none	12.78	H109C64N17O21S0	0.435496	0.34507	0.153668	0.0495506	0.0127916	0.442674	0.350757	0.156201	0.0503673	0.0130024			0.0159928	0.00717343			12.25	12.051			8.29079e+06	1.37764e+07							3440592	5.9367e+06			-0.0276843	-0.0117422
5	3	15	H	MTD000012	Apolipoprotein B-100	P04114	2450+LNGEIQALELPQK	1451.8	30	2	Gel	none	12.78	H109C64N17O21S0	0.435496	0.34507	0.153668	0.0495506	0.0127916	0.442674	0.350757	0.156201	0.0503673	0.0130024				0.0134099				12.847				1.1286e+06								473613				-0.0230279
2	4	8	H	MTD000012	Apolipoprotein B-100	P04114	2450+LNGEIQALELPQK	1451.8	30	3	plasma	none	12.78	H109C64N17O21S0	0.435496	0.34507	0.153668	0.0495506	0.0127916	0.442674	0.350757	0.156201	0.0503673	0.0130024			0.0387794	0.0245317			12.25	12.051			939730	1.33877e+06							369227	537663			-0.0633548	-0.0410646
12	3	36	H	MTD000012	Apolipoprotein B-100	P04114	2450+LNGEIQALELPQK	1451.8	30	3	Gel	none	12.78	H109C64N17O21S0	0.435496	0.34507	0.153668	0.0495506	0.0127916	0.442674	0.350757	0.156201	0.0503673	0.0130024	0.0216904	0.011159	0.0195242	0.011335	12.892	12.879	12.874	12.847	198326	577390	779919	760447					80686.7	245196	319691	321823	-0.0358362	-0.0180112	-0.0327705	-0.0194717	0.839592
2	4	8	H	MTD000012	Apolipoprotein B-100	P04114	2450+LNGEIQALELPQKAEALK	1964.09	43	2	plasma	none	13.54	H149C87N23O28S0	0.323545	0.348342	0.204285	0.0853529	0.028252	0.336492	0.362281	0.212459	0.0887683	0.0293825			0.0208914	0.00961339			13.062	12.863			7.22648e+06	7.47939e+06							2.64541e+06	2.73201e+06			-0.0350942	-0.0163658
6	1	6	H	MTD000012	Apolipoprotein B-100	P04114	2450+LNGEIQALELPQKAEALK	1964.09	43	2	Gel	none	13.54	H149C87N23O28S0	0.323545	0.348342	0.204285	0.0853529	0.028252	0.336492	0.362281	0.212459	0.0887683	0.0293825			0.0200353	0.0126648			13.714	13.714			59712.3	53393.8							20552.3	19165.9			-0.0218495	-0.0162089
2	4	8	H	MTD000012	Apolipoprotein B-100	P04114	2450+LNGEIQALELPQKAEALK	1964.09	43	3	plasma	none	13.54	H149C87N23O28S0	0.323545	0.348342	0.204285	0.0853529	0.028252	0.336492	0.362281	0.212459	0.0887683	0.0293825			0.0192295	0.00979812			13.062	12.863			1.49862e+07	2.18049e+07							5.44296e+06	7.92685e+06			-0.0316949	-0.0163744
12	4	48	H	MTD000012	Apolipoprotein B-100	P04114	2450+LNGEIQALELPQKAEALK	1964.09	43	3	Gel	none	13.54	H149C87N23O28S0	0.323545	0.348342	0.204285	0.0853529	0.028252	0.336492	0.362281	0.212459	0.0887683	0.0293825	0.0264395	0.00966622	0.0180262	0.0115519	13.731	13.746	13.714	13.714	124909	382833	1.27808e+06	1.12797e+06					43459.8	135827	457594	405109	-0.0362124	-0.0116079	-0.0274686	-0.0169118	0.843601
4	1	4	H	MTD000012	Apolipoprotein B-100	P04114	2450+LNGEIQALELPQKAEALK	1964.09	43	4	Gel	none	13.54	H149C87N23O28S0	0.323545	0.348342	0.204285	0.0853529	0.028252	0.336492	0.362281	0.212459	0.0887683	0.0293825			0.0264651	0.0199762			13.714	13.714			45968.2	40032.2							16549.5	14994.9			-0.0408997	-0.0343791
2	4	8	H	MTD000012	Apolipoprotein B-100	P04114	2475+ATVAVYLESLQDTK	1536.8	24	2	plasma	none	15.35	H112C68N16O24S0	0.415132	0.346369	0.163112	0.0557235	0.0152625	0.423459	0.353316	0.166384	0.0568413	0.0155687			0.0134971	0.00725454			14.853	14.682			5.47418e+06	8597928							2.1958e+06	3.54183e+06			-0.0223382	-0.0115186
12	4	48	H	MTD000012	Apolipoprotein B-100	P04114	2475+ATVAVYLESLQDTK	1536.8	24	2	Gel	none	15.35	H112C68N16O24S0	0.415132	0.346369	0.163112	0.0557235	0.0152625	0.423459	0.353316	0.166384	0.0568413	0.0155687	0.0171415	0.0056089	0.00779729	0.0011057	15.41	15.369	15.337	15.309	264926	581039	2.17466e+06	2.43419e+06					104374	240509	891821	1.02826e+06	-0.0294839	-0.00952927	-0.0133618	-0.00103352	0.894409
2	4	8	H	MTD000012	Apolipoprotein B-100	P04114	2475+ATVAVYLESLQDTK	1536.8	24	3	plasma	none	15.35	H112C68N16O24S0	0.415132	0.346369	0.163112	0.0557235	0.0152625	0.423459	0.353316	0.166384	0.0568413	0.0155687			0.0283644	0.02158			14.853	14.682			1.03764e+06	1.38075e+06							422104	567586			-0.0166668	-0.0123877
12	4	48	H	MTD000012	Apolipoprotein B-100	P04114	2475+ATVAVYLESLQDTK	1536.8	24	3	Gel	none	15.35	H112C68N16O24S0	0.415132	0.346369	0.163112	0.0557235	0.0152625	0.423459	0.353316	0.166384	0.0568413	0.0155687	0.0204958	0.00892235	0.00903787	0.00434493	15.41	15.369	15.337	15.309	370638	739980	2.36332e+06	2.62986e+06					144235	304295	972910	1.1124e+06	-0.0343043	-0.0122379	-0.0117878	-0.000471416	1.04064
2	4	8	H	MTD000012	Apolipoprotein B-100	P04114	2512+FRETLEDTR	1165.57	18	2	plasma	none	5.98	H79C49N15O18S0	0.523279	0.321261	0.116268	0.0310224	0.0067046	0.527589	0.323907	0.117225	0.0312779	0.00675982			0.0303073	0.0332022			5.842	5.699			4.2371e+07	5.22811e+07			1	1			20175452	24614720			-0.0514276	-0.0567748
9	1	9	H	MTD000012	Apolipoprotein B-100	P04114	2512+FRETLEDTR	1165.57	18	2	Gel	none	5.98	H79C49N15O18S0	0.523279	0.321261	0.116268	0.0310224	0.0067046	0.527589	0.323907	0.117225	0.0312779	0.00675982	0.0144523	0.0289552	0.0377779	0.0359655	6.036	6.023	5.963	5.963	37500.9	96660.5	66591.3	142821					19133	48217.7	32151.3	69764.6	-0.0173868	-0.0287539	-0.0447737	-0.039113	0.541511
2	4	8	H	MTD000012	Apolipoprotein B-100	P04114	2512+FRETLEDTR	1165.57	18	3	plasma	none	5.98	H79C49N15O18S0	0.523279	0.321261	0.116268	0.0310224	0.0067046	0.527589	0.323907	0.117225	0.0312779	0.00675982			0.0349588	0.0333702			5.842	5.699			19115718	2.49347e+07				1			9160000	12045508			-0.0484025	-0.0445071
12	3	36	H	MTD000012	Apolipoprotein B-100	P04114	2512+FRETLEDTR	1165.57	18	3	Gel	none	5.98	H79C49N15O18S0	0.523279	0.321261	0.116268	0.0310224	0.0067046	0.527589	0.323907	0.117225	0.0312779	0.00675982	0.0222538	0.0352143	0.0428139	0.0423664	6.036	6.023	5.963	5.963	268181	621718	452813	908842					131524	298306	214574	427258	-0.0371594	-0.0477801	-0.0537199	-0.0574774	1.15733
2	4	8	H	MTD000012	Apolipoprotein B-100	P04114	2512+FRETLEDTRDR	1436.7	23	2	plasma	none	4.98	H96C59N20O22S0	0.454833	0.339575	0.145532	0.0455649	0.0114891	0.461523	0.344569	0.147673	0.0462351	0.0116581			0.0103202	0.00469742			5.199	4.916			5.80265e+06	4.17674e+06							2.57479e+06	1.90162e+06			-0.0177961	-0.00623414
2	4	8	H	MTD000012	Apolipoprotein B-100	P04114	2512+FRETLEDTRDR	1436.7	23	3	plasma	none	4.98	H96C59N20O22S0	0.454833	0.339575	0.145532	0.0455649	0.0114891	0.461523	0.344569	0.147673	0.0462351	0.0116581			0.0184345	0.0204901			5.199	4.916			2.98975e+07	42665909			1	1			12854507	18205028			-0.0315697	-0.0348347
9	1	9	H	MTD000012	Apolipoprotein B-100	P04114	2512+FRETLEDTRDR	1436.7	23	3	Gel	none	4.98	H96C59N20O22S0	0.454833	0.339575	0.145532	0.0455649	0.0114891	0.461523	0.344569	0.147673	0.0462351	0.0116581		0.0274104	0.0178915	0.011129		5.184	5.151	5.096		64293.3	67508.3	109420						27177.9	29531.1	48886.8		-0.0388047	-0.0240787	-0.0147413
2	4	8	H	MTD000012	Apolipoprotein B-100	P04114	2512+FRETLEDTRDR	1436.7	23	4	plasma	none	4.98	H96C59N20O22S0	0.454833	0.339575	0.145532	0.0455649	0.0114891	0.461523	0.344569	0.147673	0.0462351	0.0116581			0.0127879	0.0108939			5.199	4.916			1.18314e+07	2.10288e+07							5.21461e+06	9327871			-0.0207784	-0.0179467
10	2	20	H	MTD000012	Apolipoprotein B-100	P04114	2512+FRETLEDTRDR	1436.7	23	4	Gel	none	4.98	H96C59N20O22S0	0.454833	0.339575	0.145532	0.0455649	0.0114891	0.461523	0.344569	0.147673	0.0462351	0.0116581		0.0125672	0.0182808	0.0131268		5.184	5.151	5.096		141214	161883	248151						62122.9	69991.2	108915		-0.0216036	-0.029166	-0.0226172
1	4	4	H	MTD000012	Apolipoprotein B-100	P04114	2514+ETLEDTRDR	1133.53	20	2	plasma	none	2.38	H75C44N15O20S0	0.550437	0.30767	0.106972	0.0277531	0.00589526	0.554411	0.309891	0.107744	0.0279535	0.00593782				0.00336561				2.621				8.98325e+06								4946772				-0.00374497
1	4	4	H	MTD000012	Apolipoprotein B-100	P04114	2514+ETLEDTRDR	1133.53	20	3	plasma	none	2.38	H75C44N15O20S0	0.550437	0.30767	0.106972	0.0277531	0.00589526	0.554411	0.309891	0.107744	0.0279535	0.00593782				0.00285434				2.621				2.68526e+06								1.48238e+06				-0.0023684
2	1	2	H	MTD000012	Apolipoprotein B-100	P04114	2514+ETLEDTRDR	1133.53	20	3	Gel	none	2.38	H75C44N15O20S0	0.550437	0.30767	0.106972	0.0277531	0.00589526	0.554411	0.309891	0.107744	0.0279535	0.00593782				0.00447905				2.158				70051.2								38587.6				-0.00356296
4	1	4	H	MTD000012	Apolipoprotein B-100	P04114	2521+DRxmYQxmDIQQELQR	1884.85	35	3	Gel	m:Oxidized methionine	9.18	H124C76N24O28S2	0.329007	0.31953	0.202144	0.0956252	0.0369295	0.347675	0.33766	0.213614	0.101051	0.0390249
0	4	0	H	MTD000012	Apolipoprotein B-100	P04114	2521+DRxmYQxmDIQQELQR	1884.85	35	4	plasma	m:Oxidized methionine	9.18	H124C76N24O28S2	0.329007	0.31953	0.202144	0.0956252	0.0369295	0.347675	0.33766	0.213614	0.101051	0.0390249
2	4	8	H	MTD000012	Apolipoprotein B-100	P04114	2523+MYQMDIQQELQR	1581.73	29	2	plasma	none	12.5	H107C66N19O22S2	0.38035	0.318656	0.183375	0.0788054	0.0277307	0.395709	0.331524	0.19078	0.0819877	0.0288505			0.0109226	0.00455732			12.223	12.051			14000642	1.90964e+07							5.27651e+06	7417006			-0.0188322	-0.00731111
12	2	24	H	MTD000012	Apolipoprotein B-100	P04114	2523+MYQMDIQQELQR	1581.73	29	2	Gel	none	12.5	H107C66N19O22S2	0.38035	0.318656	0.183375	0.0788054	0.0277307	0.395709	0.331524	0.19078	0.0819877	0.0288505	0.012005	0.00603836	0.0102558	0.00482622	12.78	12.739	12.707	12.679	89640.1	262886	390940	444613					34132.2	101312	147934	172241	-0.0149393	-0.0103256	-0.0173039	-0.00831304	0.417279
2	4	8	H	MTD000012	Apolipoprotein B-100	P04114	2523+MYQMDIQQELQR	1581.73	29	3	plasma	none	12.5	H107C66N19O22S2	0.38035	0.318656	0.183375	0.0788054	0.0277307	0.395709	0.331524	0.19078	0.0819877	0.0288505			0.0215813	0.0230264			12.223	12.051			2.29167e+06	2.67607e+06							874909	1.02963e+06			-0.0139316	-0.0109561
11	2	22	H	MTD000012	Apolipoprotein B-100	P04114	2523+MYQMDIQQELQR	1581.73	29	3	Gel	none	12.5	H107C66N19O22S2	0.38035	0.318656	0.183375	0.0788054	0.0277307	0.395709	0.331524	0.19078	0.0819877	0.0288505	0.0152112	0.0254807	0.026665	0.0129809	12.78	12.739	12.707	12.679	122134	344822	481923	497386					45448.3	123415	171719	185728	-0.0235894	-0.0378004	-0.0393878	-0.022301	0.65889
2	4	8	H	MTD000012	Apolipoprotein B-100	P04114	2523+MYQxmDIQQELQR	1597.72	29	2	plasma	m:Oxidized methionine	10.07	H107C66N19O23S2	0.379433	0.318029	0.183827	0.0793334	0.0280671	0.394987	0.331066	0.191362	0.0825854	0.0292176			0.0234992	0.00742643			9.788	9.645			765465	2.19759e+06							276131	846907			-0.0342505	-0.00960749
11	1	11	H	MTD000012	Apolipoprotein B-100	P04114	2523+MYQxmDIQQELQR	1597.72	29	2	Gel	m:Oxidized methionine	10.07	H107C66N19O23S2	0.379433	0.318029	0.183827	0.0793334	0.0280671	0.394987	0.331066	0.191362	0.0825854	0.0292176		0.00986423	0.0167479	0.00921209		10.193	10.132	10.105		84500.2	104321	133138						32038.8	38194.5	50497.2		-0.0158302	-0.0288623	-0.0157023
2	3	6	H	MTD000012	Apolipoprotein B-100	P04114	2523+MYQxmDIQQELQR	1597.72	29	3	plasma	m:Oxidized methionine	10.07	H107C66N19O23S2	0.379433	0.318029	0.183827	0.0793334	0.0280671	0.394987	0.331066	0.191362	0.0825854	0.0292176			0.0983823	0.0415341			9.788	9.645			256790	599011							87715.8	210709			-0.105631	-0.0432247
12	1	12	H	MTD000012	Apolipoprotein B-100	P04114	2523+MYQxmDIQQELQR	1597.72	29	3	Gel	m:Oxidized methionine	10.07	H107C66N19O23S2	0.379433	0.318029	0.183827	0.0793334	0.0280671	0.394987	0.331066	0.191362	0.0825854	0.0292176	0.0137614	0.00409776	0.0121923	0.00819307	10.233	10.193	10.132	10.105	47139.8	141398	175935	205417					17882.8	54871.9	65828.9	78269.7	-0.0156307	-0.00691929	-0.0208202	-0.013959	0.437661
1	2	2	H	MTD000012	Apolipoprotein B-100	P04114	2523+xmYQMDIQQELQR	1597.72	29	2	plasma	m:Oxidized methionine	11.61	H107C66N19O23S2	0.379433	0.318029	0.183827	0.0793334	0.0280671	0.394987	0.331066	0.191362	0.0825854	0.0292176			0.125201				10.348				263672								77302.7				-0.112208
11	1	11	H	MTD000012	Apolipoprotein B-100	P04114	2523+xmYQMDIQQELQR	1597.72	29	2	Gel	m:Oxidized methionine	11.61	H107C66N19O23S2	0.379433	0.318029	0.183827	0.0793334	0.0280671	0.394987	0.331066	0.191362	0.0825854	0.0292176		0.00986423	0.0166362	0.0122288		10.193	11.727	11.7		84500.2	122862	100069						32038.8	45166.6	37688.8		-0.0158302	-0.0273667	-0.0183596
12	1	12	H	MTD000012	Apolipoprotein B-100	P04114	2523+xmYQMDIQQELQR	1597.72	29	3	Gel	m:Oxidized methionine	11.61	H107C66N19O23S2	0.379433	0.318029	0.183827	0.0793334	0.0280671	0.394987	0.331066	0.191362	0.0825854	0.0292176	0.0137614	0.00409776	0.0134249	0.0137275	10.233	10.193	11.727	11.7	47139.8	141398	165660	133034					17882.8	54871.9	61794.1	50204.6	-0.0156307	-0.00691929	-0.0219684	-0.0176044	0.437661
2	1	2	H	MTD000012	Apolipoprotein B-100	P04114	2523+xmYQxmDIQQELQR	1613.72	29	2	plasma	m:Oxidized methionine	9.29	H107C66N19O24S2	0.378519	0.317403	0.184275	0.079859	0.0284038	0.394267	0.330609	0.191942	0.0831816	0.0295856			0.102682	0.0967616			8.137	8.134			221335	160442							60298.2	44838.7			-0.121838	-0.117687
6	2	12	H	MTD000012	Apolipoprotein B-100	P04114	2523+xmYQxmDIQQELQR	1613.72	29	2	Gel	m:Oxidized methionine	9.29	H107C66N19O24S2	0.378519	0.317403	0.184275	0.079859	0.0284038	0.394267	0.330609	0.191942	0.0831816	0.0295856				0.054718				9.293				107362								37711.4				-0.0790592
6	3	18	H	MTD000012	Apolipoprotein B-100	P04114	2523+xmYQxmDIQQELQR	1613.72	29	3	Gel	m:Oxidized methionine	9.29	H107C66N19O24S2	0.378519	0.317403	0.184275	0.079859	0.0284038	0.394267	0.330609	0.191942	0.0831816	0.0295856				0.0147233				9.293				149486								55904.3				-0.0202909
2	4	8	H	MTD000012	Apolipoprotein B-100	P04114	254+KHVAEAICKEQHLFLPFSYK	2444.27	38	4	plasma	C:Carbamidomethylation	11.55	H173C114N29O29S1	0.222137	0.312833	0.241902	0.133783	0.0586037	0.229183	0.322755	0.249574	0.138026	0.0604624			0.0185228	0.0185918			12.055	11.576			912579	736038							315865	259480			-0.0290184	-0.0209958
2	4	8	H	MTD000012	Apolipoprotein B-100	P04114	255+HVAEAICK	926.465	19	2	plasma	C:Carbamidomethylation	2.17	H66C39N12O12S1	0.569728	0.28287	0.108535	0.030443	0.00687875	0.574568	0.285273	0.109457	0.0307016	0.00693719			0.00771817	0.016168			2.876	2.733			1.21641e+07	2.87021e+07				1			6860033	15799587			-0.0106095	-0.0240994
8	1	8	H	MTD000012	Apolipoprotein B-100	P04114	255+HVAEAICK	926.465	19	2	Gel	C:Carbamidomethylation	2.17	H66C39N12O12S1	0.569728	0.28287	0.108535	0.030443	0.00687875	0.574568	0.285273	0.109457	0.0307016	0.00693719	0.0206869	0.0114451	0.0111517	0.00283765	2.202	2.19	2.185	2.186	42414.4	94290	46974.9	142127					23740.8	56035.8	26439.7	82257.3	-0.0148345	0.0197238	-0.0117203	0.00418976	0.402488
2	4	8	H	MTD000012	Apolipoprotein B-100	P04114	255+HVAEAICK	926.465	19	3	plasma	C:Carbamidomethylation	2.17	H66C39N12O12S1	0.569728	0.28287	0.108535	0.030443	0.00687875	0.574568	0.285273	0.109457	0.0307016	0.00693719			0.0871931	0.0480955			2.876	2.733			1.39625e+06	3.32534e+06							630478	1.7191e+06			-0.123017	-0.0575988
8	1	8	H	MTD000012	Apolipoprotein B-100	P04114	255+HVAEAICK	926.465	19	3	Gel	C:Carbamidomethylation	2.17	H66C39N12O12S1	0.569728	0.28287	0.108535	0.030443	0.00687875	0.574568	0.285273	0.109457	0.0307016	0.00693719	0.0253908	0.0145112	0.0265931	0.0120003	2.202	2.19	2.185	2.186	57539.6	128929	66170	197558					31079.3	71097.7	35296.5	109745	-0.0344302	-0.0231197	-0.0411471	-0.0190638	0.934156
2	4	8	H	MTD000012	Apolipoprotein B-100	P04114	255+HVAEAICKEQHLFLPFSYK	2316.17	37	3	plasma	C:Carbamidomethylation	13.24	H161C108N27O28S1	0.240003	0.319827	0.236062	0.125178	0.0527071	0.26057	0.347234	0.256291	0.135905	0.0572238			0.0154119	0.00875781			13.09	12.863			4.48026e+06	9.06858e+06							1.55585e+06	3.15215e+06			-0.0250747	-0.0142279
2	4	8	H	MTD000012	Apolipoprotein B-100	P04114	255+HVAEAICKEQHLFLPFSYK	2316.17	37	4	plasma	C:Carbamidomethylation	13.24	H161C108N27O28S1	0.240003	0.319827	0.236062	0.125178	0.0527071	0.26057	0.347234	0.256291	0.135905	0.0572238			0.0110644	0.00863588			13.09	12.863			7.14713e+06	1.30894e+07							2.53581e+06	4671346			-0.0190246	-0.0139935
2	4	8	H	MTD000012	Apolipoprotein B-100	P04114	2560+NLTDFAEQYSIQDWAK	1927.89	31	2	plasma	none	17.2	H125C87N21O29S0	0.326354	0.347874	0.202989	0.0846249	0.028004	0.339301	0.361675	0.211042	0.0879822	0.0291149			0.0165633	0.0104093			16.84	16.753			31905039	48422799			1	1			11573938	17294436			-0.0273491	-0.0147727
12	4	48	H	MTD000012	Apolipoprotein B-100	P04114	2560+NLTDFAEQYSIQDWAK	1927.89	31	2	Gel	none	17.2	H125C87N21O29S0	0.326354	0.347874	0.202989	0.0846249	0.028004	0.339301	0.361675	0.211042	0.0879822	0.0291149	0.0168449	0.00980622	0.015848	0.00883926	17.229	17.216	17.184	17.156	91644.3	225972	1.44312e+06	1.33247e+06					32766.9	82916.2	526348	487366	-0.0258537	-0.0168109	-0.0266811	-0.0151491	0.798267
2	4	8	H	MTD000012	Apolipoprotein B-100	P04114	2560+NLTDFAEQYSIQDWAK	1927.89	31	3	plasma	none	17.2	H125C87N21O29S0	0.326354	0.347874	0.202989	0.0846249	0.028004	0.339301	0.361675	0.211042	0.0879822	0.0291149			0.0172926	0.00839178			16.84	16.753			5.92503e+06	8.97995e+06							2.15874e+06	3.29438e+06			-0.0272501	-0.0113918
12	4	48	H	MTD000012	Apolipoprotein B-100	P04114	2560+NLTDFAEQYSIQDWAK	1927.89	31	3	Gel	none	17.2	H125C87N21O29S0	0.326354	0.347874	0.202989	0.0846249	0.028004	0.339301	0.361675	0.211042	0.0879822	0.0291149	0.0193622	0.0051468	0.0175012	0.0116052	17.229	17.216	17.184	17.156	170972	398243	2.1229e+06	1.92308e+06					60832.2	142275	775644	692029	-0.0288434	-0.00540144	-0.0295656	-0.0182613	0.89058
3	2	6	H	MTD000012	Apolipoprotein B-100	P04114	2577+xmKALVEQGFTVPEIK	1704.91	26	3	Gel	m:Oxidized methionine	13.19	H128C77N18O23S1	0.354437	0.337069	0.191251	0.0801426	0.0270204	0.368094	0.350056	0.19862	0.0832305	0.0280615
2	4	8	H	MTD000012	Apolipoprotein B-100	P04114	2579+ALVEQGFTVPEIK	1429.78	24	2	plasma	none	14.7	H107C66N15O20S0	0.430352	0.347032	0.155753	0.0503833	0.0130077	0.437563	0.352847	0.158363	0.0512275	0.0132257			0.0421318	0.0547653			14.125	13.926			7.49006e+07	9.2258e+07			1	1			28019818	33078570			-0.0634693	-0.0790184
10	4	40	H	MTD000012	Apolipoprotein B-100	P04114	2579+ALVEQGFTVPEIK	1429.78	24	2	Gel	none	14.7	H107C66N15O20S0	0.430352	0.347032	0.155753	0.0503833	0.0130077	0.437563	0.352847	0.158363	0.0512275	0.0132257	0.0135938		0.00674746	0.00188194	14.711		14.721	14.694	1.35999e+06		6.80896e+06	6.50454e+06					563144		2.90016e+06	2.83755e+06	-0.0234831		-0.0116298	-0.00132135	0.685375
2	4	8	H	MTD000012	Apolipoprotein B-100	P04114	2579+ALVEQGFTVPEIK	1429.78	24	3	plasma	none	14.7	H107C66N15O20S0	0.430352	0.347032	0.155753	0.0503833	0.0130077	0.437563	0.352847	0.158363	0.0512275	0.0132257			0.0175041	0.0107243			14.125	13.926			6.52851e+06	9.20224e+06							2.67271e+06	3870755			-0.028173	-0.0169312
8	4	32	H	MTD000012	Apolipoprotein B-100	P04114	2579+ALVEQGFTVPEIK	1429.78	24	3	Gel	none	14.7	H107C66N15O20S0	0.430352	0.347032	0.155753	0.0503833	0.0130077	0.437563	0.352847	0.158363	0.0512275	0.0132257	0.014676	0.0165221	0.0187262		14.711	14.726	14.721		534761	1.21127e+06	2.12963e+06						221983	496888	863683		-0.0224558	-0.0273422	-0.0320083		0.655392
2	4	8	H	MTD000012	Apolipoprotein B-100	P04114	2592+TILGTMPAFEVSLQALQK	1946.05	33	2	plasma	none	20.19	H147C88N21O26S1	0.3076	0.334449	0.210378	0.0968419	0.0357385	0.324039	0.352323	0.221621	0.102017	0.0376484			0.0205596	0.0748253			19.75	19.579			6.25722e+07	4.84872e+07			1	1			21001554	21893924			-0.0239923	0.127502
9	2	18	H	MTD000012	Apolipoprotein B-100	P04114	2592+TILGTMPAFEVSLQALQK	1946.05	33	2	Gel	none	20.19	H147C88N21O26S1	0.3076	0.334449	0.210378	0.0968419	0.0357385	0.324039	0.352323	0.221621	0.102017	0.0376484			0.0102363	0.00482329			20.234	20.234			894632	494763							316271	174911			-0.0167735	-0.0081096
2	4	8	H	MTD000012	Apolipoprotein B-100	P04114	2592+TILGTMPAFEVSLQALQK	1946.05	33	3	plasma	none	20.19	H147C88N21O26S1	0.3076	0.334449	0.210378	0.0968419	0.0357385	0.324039	0.352323	0.221621	0.102017	0.0376484			0.0142007	0.00751098			19.75	19.579			2.11461e+07	23247320							7494767	8244330			-0.0234317	-0.0124173
12	4	48	H	MTD000012	Apolipoprotein B-100	P04114	2592+TILGTMPAFEVSLQALQK	1946.05	33	3	Gel	none	20.19	H147C88N21O26S1	0.3076	0.334449	0.210378	0.0968419	0.0357385	0.324039	0.352323	0.221621	0.102017	0.0376484	0.0173946	0.00953628	0.00963207	0.010551	20.223	20.238	20.234	20.234	109619	112833	3.55211e+06	1.98619e+06					38483.2	39820.3	1.27021e+06	713971	-0.0279091	-0.0156963	-0.0165321	-0.0182178	0.864818
2	4	8	H	MTD000012	Apolipoprotein B-100	P04114	2592+TILGTxmPAFEVSLQALQK	1962.05	33	2	plasma	m:Oxidized methionine	17.96	H147C88N21O27S1	0.306858	0.333757	0.210622	0.0973687	0.0361173	0.323483	0.351839	0.222034	0.102644	0.0380741			0.0165702	0.00750295			17.316	17.2			1.5692e+06	2.31092e+06							552268	818986			-0.0262957	-0.0116111
9	1	9	H	MTD000012	Apolipoprotein B-100	P04114	2592+TILGTxmPAFEVSLQALQK	1962.05	33	2	Gel	m:Oxidized methionine	17.96	H147C88N21O27S1	0.306858	0.333757	0.210622	0.0973687	0.0361173	0.323483	0.351839	0.222034	0.102644	0.0380741			0.00899683	0.00407927			17.883	17.912			256884	151004							90016.4	52341.7			-0.0140862	-0.0020526
12	3	36	H	MTD000012	Apolipoprotein B-100	P04114	2592+TILGTxmPAFEVSLQALQK	1962.05	33	3	Gel	m:Oxidized methionine	17.96	H147C88N21O27S1	0.306858	0.333757	0.210622	0.0973687	0.0361173	0.323483	0.351839	0.222034	0.102644	0.0380741	0.0133169	0.016789	0.0116933	0.00494632	17.873	17.888	17.883	17.912	95319.2	71653.1	1.12563e+06	680119					33376.5	26816.7	397317	242741	-0.0193087	-0.0245569	-0.0194424	-0.00820024	0.59973
2	4	8	H	MTD000012	Apolipoprotein B-100	P04114	2610+ATFQTPDFIVPLTDLR	1832.97	24	2	plasma	none	20.15	H132C85N20O25S0	0.337687	0.351142	0.198041	0.0793777	0.02516	0.349483	0.363408	0.204959	0.0821505	0.0260389			0.0291819	0.0207807			19.442	19.327			7.70472e+07	6.70119e+07			1	1			25869632	23019636			-0.0302463	-0.0211154
12	4	48	H	MTD000012	Apolipoprotein B-100	P04114	2610+ATFQTPDFIVPLTDLR	1832.97	24	2	Gel	none	20.15	H132C85N20O25S0	0.337687	0.351142	0.198041	0.0793777	0.02516	0.349483	0.363408	0.204959	0.0821505	0.0260389	0.00924184	0.00542403	0.00792267	0.00356973	20.111	20.154	20.122	20.15	191821	587120	5.67783e+06	5.24505e+06					69947.2	214576	2.09066e+06	1934293	-0.0153283	-0.00930518	-0.013498	-0.00418726	0.578928
2	4	8	H	MTD000012	Apolipoprotein B-100	P04114	2610+ATFQTPDFIVPLTDLR	1832.97	24	3	plasma	none	20.15	H132C85N20O25S0	0.337687	0.351142	0.198041	0.0793777	0.02516	0.349483	0.363408	0.204959	0.0821505	0.0260389			0.0116235	0.00659089			19.442	19.327			1.3541e+07	1.12334e+07							5.03756e+06	4.18129e+06			-0.0197899	-0.00968153
12	4	48	H	MTD000012	Apolipoprotein B-100	P04114	2610+ATFQTPDFIVPLTDLR	1832.97	24	3	Gel	none	20.15	H132C85N20O25S0	0.337687	0.351142	0.198041	0.0793777	0.02516	0.349483	0.363408	0.204959	0.0821505	0.0260389	0.0140157	0.0100508	0.00790452	0.00604169	20.111	20.154	20.122	20.15	368294	1.07941e+06	8.53111e+06	8.25479e+06					133883	388769	3177018	3.07192e+06	-0.0229181	-0.0149785	-0.0111397	-0.00486282	0.86558
2	1	2	H	MTD000012	Apolipoprotein B-100	P04114	2610+ATFQTPDFIVPLTDLRIPSVQINFKDLK	3215.76	42	3	plasma	none	21.72	H238C150N36O42S0	0.147476	0.271004	0.260286	0.173267	0.0895535	0.156625	0.287816	0.276434	0.184016	0.0951092			0.0645345	0.0632804			21.261	21.174			138846	128194							34765.3	33380.9			0.0330391	0.0291255
0	4	0	H	MTD000012	Apolipoprotein B-100	P04114	2610+ATFQTPDFIVPLTDLRIPSVQINFKDLK	3215.76	42	4	plasma	none	21.72	H238C150N36O42S0	0.147476	0.271004	0.260286	0.173267	0.0895535	0.156625	0.287816	0.276434	0.184016	0.0951092
1	4	4	H	MTD000012	Apolipoprotein B-100	P04114	2626+IPSVQINFKDLK	1400.8	17	2	plasma	none	13.77	H108C65N16O18S0	0.435536	0.347753	0.153096	0.0483463	0.0121452	0.442289	0.353145	0.15547	0.0490959	0.0123335			0.0467818				13.062				811786								398362				0.0484336
2	4	8	H	MTD000012	Apolipoprotein B-100	P04114	2626+IPSVQINFKDLK	1400.8	17	3	plasma	none	13.77	H108C65N16O18S0	0.435536	0.347753	0.153096	0.0483463	0.0121452	0.442289	0.353145	0.15547	0.0490959	0.0123335			0.0271136	0.0225181			13.062	12.807			749563	822192							303730	339263			-0.0370799	-0.0296571
3	4	12	H	MTD000012	Apolipoprotein B-100	P04114	2626+IPSVQINFKDLK	1400.8	17	3	Gel	none	13.77	H108C65N16O18S0	0.435536	0.347753	0.153096	0.0483463	0.0121452	0.442289	0.353145	0.15547	0.0490959	0.0123335
2	4	8	H	MTD000012	Apolipoprotein B-100	P04114	263+EQHLFLPFSYK	1407.72	19	2	plasma	none	15.23	H97C69N15O17S0	0.420113	0.351541	0.159882	0.0517442	0.0132502	0.427256	0.357519	0.162601	0.052624	0.0134755			0.0127649	0.015875			14.517	14.234			3.28277e+07	4.93711e+07			1	1			13307297	19789972			-0.0218886	-0.026415
10	3	30	H	MTD000012	Apolipoprotein B-100	P04114	263+EQHLFLPFSYK	1407.72	19	2	Gel	none	15.23	H97C69N15O17S0	0.420113	0.351541	0.159882	0.0517442	0.0132502	0.427256	0.357519	0.162601	0.052624	0.0134755		0.018659	0.00921367	0.00645361		15.313	15.253	15.253		139868	843243	814141						56361.6	348854	344020		-0.0242923	-0.0135505	-0.00469965
2	4	8	H	MTD000012	Apolipoprotein B-100	P04114	263+EQHLFLPFSYK	1407.72	19	3	plasma	none	15.23	H97C69N15O17S0	0.420113	0.351541	0.159882	0.0517442	0.0132502	0.427256	0.357519	0.162601	0.052624	0.0134755			0.00520874	0.00536965			14.517	14.234			1.37301e+07	2.26701e+07							5782484	9523031			-0.00610194	-0.00718707
12	4	48	H	MTD000012	Apolipoprotein B-100	P04114	263+EQHLFLPFSYK	1407.72	19	3	Gel	none	15.23	H97C69N15O17S0	0.420113	0.351541	0.159882	0.0517442	0.0132502	0.427256	0.357519	0.162601	0.052624	0.0134755	0.0113155	0.00937649	0.00885383	0.0146891	15.298	15.313	15.253	15.253	160881	856314	4.60992e+06	4.50122e+06					67010.7	356682	1992107	2013442	-0.0107333	-0.0107243	0.00487829	0.0200542	0.400968
2	4	8	H	MTD000012	Apolipoprotein B-100	P04114	2675+TIDQMLNSELQWPVPDIYLR	2430.23	35	2	plasma	none	21.77	H171C110N27O33S1	0.231622	0.314555	0.238091	0.129883	0.0564066	0.238649	0.324097	0.245313	0.133823	0.0581177			0.0116806	0.00678479			21.429	21.342			1.58322e+07	2.5558e+07							5073481	8.22844e+06			-0.0210927	-0.0120337
2	4	8	H	MTD000012	Apolipoprotein B-100	P04114	2675+TIDQMLNSELQWPVPDIYLR	2430.23	35	3	plasma	none	21.77	H171C110N27O33S1	0.231622	0.314555	0.238091	0.129883	0.0564066	0.238649	0.324097	0.245313	0.133823	0.0581177			0.0124502	0.007114			21.429	21.342			1.32403e+07	2.05645e+07							4.26085e+06	6.65386e+06			-0.023423	-0.0135983
10	3	30	H	MTD000012	Apolipoprotein B-100	P04114	2675+TIDQMLNSELQWPVPDIYLR	2430.23	35	3	Gel	none	21.77	H171C110N27O33S1	0.231622	0.314555	0.238091	0.129883	0.0564066	0.238649	0.324097	0.245313	0.133823	0.0581177		0.00736186	0.011289	0.00626997		21.805	21.773	21.801		36865.9	1.97929e+06	1.39134e+06						12169.6	617847	441998		-0.00622762	-0.0147265	-0.00864636
1	1	1	H	MTD000012	Apolipoprotein B-100	P04114	2675+TIDQxmLNSELQWPVPDIYLR	2446.22	35	2	Gel	m:Oxidized methionine	20.24	H171C110N27O34S1	0.231064	0.313882	0.238106	0.1303	0.0568044	0.238172	0.323538	0.24543	0.134308	0.0585518			0.0145439				20.206				50378.3								15765.2				-0.0217546
2	3	6	H	MTD000012	Apolipoprotein B-100	P04114	2675+TIDQxmLNSELQWPVPDIYLR	2446.22	35	2	plasma	m:Oxidized methionine	20.24	H171C110N27O34S1	0.231064	0.313882	0.238106	0.1303	0.0568044	0.238172	0.323538	0.24543	0.134308	0.0585518			0.0397991	0.0234652			19.89	19.775			347814	559928							104593	176191			-0.0352167	-0.0244943
2	2	4	H	MTD000012	Apolipoprotein B-100	P04114	2675+TIDQxmLNSELQWPVPDIYLR	2446.22	35	3	plasma	m:Oxidized methionine	20.24	H171C110N27O34S1	0.231064	0.313882	0.238106	0.1303	0.0568044	0.238172	0.323538	0.24543	0.134308	0.0585518			0.102905	0.0621665			19.89	19.775			315770	471265							80262.2	113186			0.0160075	-0.00305095
10	2	20	H	MTD000012	Apolipoprotein B-100	P04114	2675+TIDQxmLNSELQWPVPDIYLR	2446.22	35	3	Gel	m:Oxidized methionine	20.24	H171C110N27O34S1	0.231064	0.313882	0.238106	0.1303	0.0568044	0.238172	0.323538	0.24543	0.134308	0.0585518		0.0255965	0.0146572	0.0112707		20.21	20.206	20.206		38836.4	616386	366093						11399.2	191402	113372		-0.00532171	-0.0212216	-0.0117647
2	4	8	H	MTD000012	Apolipoprotein B-100	P04114	2695+DLKVEDIPLAR	1267.71	21	2	plasma	none	12.34	H97C56N15O18S0	0.483276	0.335339	0.13244	0.038084	0.0087966	0.488583	0.339021	0.133894	0.0385022	0.00889319			0.163483	0.160713			11.999	11.772			94166453	104649426			1	1			29144664	31802124			-0.179081	-0.184691
2	4	8	H	MTD000012	Apolipoprotein B-100	P04114	2695+DLKVEDIPLAR	1267.71	21	3	plasma	none	12.34	H97C56N15O18S0	0.483276	0.335339	0.13244	0.038084	0.0087966	0.488583	0.339021	0.133894	0.0385022	0.00889319			0.0232127	0.0235504			11.999	11.772			3.71825e+07	44191713			1	1			16680110	19800532			-0.0399817	-0.0405227
12	4	48	H	MTD000012	Apolipoprotein B-100	P04114	2695+DLKVEDIPLAR	1267.71	21	3	Gel	none	12.34	H97C56N15O18S0	0.483276	0.335339	0.13244	0.038084	0.0087966	0.488583	0.339021	0.133894	0.0385022	0.00889319	0.0297829	0.0145862	0.0132338	0.0135413	12.584	12.599	12.567	12.567	1.09891e+06	3.53649e+06	5.24574e+06	5.12861e+06					485187	1.6844e+06	2.522e+06	2.49589e+06	-0.0470649	-0.0122904	-0.00781144	-0.00192321	1.37678
1	1	1	H	MTD000012	Apolipoprotein B-100	P04114	2695+DLKVEDIPLAR	1267.71	21	4	Gel	none	12.34	H97C56N15O18S0	0.483276	0.335339	0.13244	0.038084	0.0087966	0.488583	0.339021	0.133894	0.0385022	0.00889319
0	4	0	H	MTD000012	Apolipoprotein B-100	P04114	274+NKYGxmVAQVTQTLK	1595.83	21	3	plasma	m:Oxidized methionine	8.59	H117C69N19O22S1	0.387099	0.334614	0.177846	0.0702557	0.0223969	0.399148	0.345028	0.183381	0.0724424	0.023094
3	1	3	H	MTD000012	Apolipoprotein B-100	P04114	274+NKYGxmVAQVTQTLK	1595.83	21	3	Gel	m:Oxidized methionine	8.59	H117C69N19O22S1	0.387099	0.334614	0.177846	0.0702557	0.0223969	0.399148	0.345028	0.183381	0.0724424	0.023094
2	4	8	H	MTD000012	Apolipoprotein B-100	P04114	276+YGMVAQVTQTLK	1337.7	18	2	plasma	none	12.27	H99C59N15O18S1	0.443797	0.326309	0.154703	0.0547907	0.0156662	0.453039	0.333104	0.157925	0.0559317	0.0159924			0.0404438	0.0526743			11.635	11.492			6.50064e+07	7.8799e+07			1	1			25119384	29064254			-0.066625	-0.0841987
11	4	44	H	MTD000012	Apolipoprotein B-100	P04114	276+YGMVAQVTQTLK	1337.7	18	2	Gel	none	12.27	H99C59N15O18S1	0.443797	0.326309	0.154703	0.0547907	0.0156662	0.453039	0.333104	0.157925	0.0559317	0.0159924	0.0127031	0.00417602	0.0085353	0.00610158	12.36	12.347	12.315	12.287	818864	2.54097e+06	4.66137e+06	4.82093e+06					353103	1.13921e+06	2.05653e+06	2.18602e+06	-0.0218286	-0.00470259	-0.0118542	0.00040453	0.812388
2	4	8	H	MTD000012	Apolipoprotein B-100	P04114	276+YGMVAQVTQTLK	1337.7	18	3	plasma	none	12.27	H99C59N15O18S1	0.443797	0.326309	0.154703	0.0547907	0.0156662	0.453039	0.333104	0.157925	0.0559317	0.0159924			0.0125375	0.00867745			11.635	11.492			3.60697e+06	4.81307e+06							1.5911e+06	2.16992e+06			-0.0119202	-0.00220085
12	4	48	H	MTD000012	Apolipoprotein B-100	P04114	276+YGMVAQVTQTLK	1337.7	18	3	Gel	none	12.27	H99C59N15O18S1	0.443797	0.326309	0.154703	0.0547907	0.0156662	0.453039	0.333104	0.157925	0.0559317	0.0159924	0.0105404	0.0102214	0.0132088	0.0116795	12.36	12.347	12.315	12.287	222157	620089	1.0416e+06	1.06291e+06					96881.6	270265	448124	460240	-0.016943	-0.0171896	-0.0228108	-0.0200391	0.630561
2	1	2	H	MTD000012	Apolipoprotein B-100	P04114	276+YGMVAQVTQTLKLEDTPK	2021.05	28	2	Gel	none	14.5	H148C89N22O29S1	0.300903	0.331968	0.212881	0.100072	0.0377816	0.318139	0.350983	0.225075	0.105804	0.0399457
2	4	8	H	MTD000012	Apolipoprotein B-100	P04114	276+YGMVAQVTQTLKLEDTPK	2021.05	28	2	plasma	none	14.5	H148C89N22O29S1	0.300903	0.331968	0.212881	0.100072	0.0377816	0.318139	0.350983	0.225075	0.105804	0.0399457			0.0210448	0.0106035			14.013	13.787			864916	1.20537e+06							285510	405910			-0.0212026	-0.00562949
2	4	8	H	MTD000012	Apolipoprotein B-100	P04114	276+YGMVAQVTQTLKLEDTPK	2021.05	28	3	plasma	none	14.5	H148C89N22O29S1	0.300903	0.331968	0.212881	0.100072	0.0377816	0.318139	0.350983	0.225075	0.105804	0.0399457			0.0196177	0.00753412			14.013	13.787			1.50621e+06	3.0246e+06							515270	1.068e+06			-0.026425	-0.0119213
6	3	18	H	MTD000012	Apolipoprotein B-100	P04114	276+YGMVAQVTQTLKLEDTPK	2021.05	28	3	Gel	none	14.5	H148C89N22O29S1	0.300903	0.331968	0.212881	0.100072	0.0377816	0.318139	0.350983	0.225075	0.105804	0.0399457
2	4	8	H	MTD000012	Apolipoprotein B-100	P04114	276+YGxmVAQVTQTLK	1353.7	18	2	plasma	m:Oxidized methionine	9.36	H99C59N15O19S1	0.442727	0.325686	0.155356	0.0553815	0.0159643	0.452154	0.332621	0.158664	0.0565607	0.0163042			0.125301	0.0544695			8.557	8.386			936236	1.16487e+06							336297	430733			-0.211335	-0.0823856
12	3	36	H	MTD000012	Apolipoprotein B-100	P04114	276+YGxmVAQVTQTLK	1353.7	18	2	Gel	m:Oxidized methionine	9.36	H99C59N15O19S1	0.442727	0.325686	0.155356	0.0553815	0.0159643	0.452154	0.332621	0.158664	0.0565607	0.0163042	0.0108227	0.00555536	0.00755495	0.00773697	9.394	9.381	9.349	9.349	160220	452150	372609	488367					69470.9	201256	163879	215279	-0.0185559	-0.00704387	-0.0123371	-0.0113394	0.692394
12	1	12	H	MTD000012	Apolipoprotein B-100	P04114	276+YGxmVAQVTQTLK	1353.7	18	3	Gel	m:Oxidized methionine	9.36	H99C59N15O19S1	0.442727	0.325686	0.155356	0.0553815	0.0159643	0.452154	0.332621	0.158664	0.0565607	0.0163042	0.0243224	0.0182287	0.021054	0.0208553	9.394	9.381	9.349	9.349	45354.9	121618	98693.2	131857					19268.2	51721.3	41876.9	56398.9	-0.0273213	-0.0268761	-0.0278396	-0.0244249	1.01946
2	1	2	H	MTD000012	Apolipoprotein B-100	P04114	276+YGxmVAQVTQTLKLEDTPK	2037.05	28	2	Gel	m:Oxidized methionine	12.02	H148C89N22O30S1	0.300178	0.331279	0.213105	0.100587	0.0381618	0.317599	0.350505	0.225472	0.106424	0.0403765
4	3	12	H	MTD000012	Apolipoprotein B-100	P04114	276+YGxmVAQVTQTLKLEDTPK	2037.05	28	3	Gel	m:Oxidized methionine	12.02	H148C89N22O30S1	0.300178	0.331279	0.213105	0.100587	0.0381618	0.317599	0.350505	0.225472	0.106424	0.0403765
1	1	1	H	MTD000012	Apolipoprotein B-100	P04114	2819+INPLALKESVK	1210.73	19	2	plasma	none	10.19	H98C55N14O16S0	0.492687	0.334347	0.127874	0.0354593	0.00787468	0.497479	0.337599	0.129118	0.0358041	0.00795127				0.0223176				9.393				92249.5								48408.6				0.0272784
2	1	2	H	MTD000012	Apolipoprotein B-100	P04114	2819+INPLALKESVK	1210.73	19	2	Gel	none	10.19	H98C55N14O16S0	0.492687	0.334347	0.127874	0.0354593	0.00787468	0.497479	0.337599	0.129118	0.0358041	0.00795127
1	1	1	H	MTD000012	Apolipoprotein B-100	P04114	2819+INPLALKESVK	1210.73	19	3	plasma	none	10.19	H98C55N14O16S0	0.492687	0.334347	0.127874	0.0354593	0.00787468	0.497479	0.337599	0.129118	0.0358041	0.00795127			0.070989				9.62				80487.3								33434.3				-0.0820806
4	4	16	H	MTD000012	Apolipoprotein B-100	P04114	2819+INPLALKESVK	1210.73	19	3	Gel	none	10.19	H98C55N14O16S0	0.492687	0.334347	0.127874	0.0354593	0.00787468	0.497479	0.337599	0.129118	0.0358041	0.00795127
0	4	0	H	MTD000012	Apolipoprotein B-100	P04114	2837+TEHGSEMLFFGNAIEGK	1865.86	34	2	plasma	none	14.92	H123C82N21O27S1	0.328945	0.334797	0.201708	0.0895782	0.0320282	0.344434	0.350562	0.211207	0.0937964	0.0335364
10	2	20	H	MTD000012	Apolipoprotein B-100	P04114	2837+TEHGSEMLFFGNAIEGK	1865.86	34	2	Gel	none	14.92	H123C82N21O27S1	0.328945	0.334797	0.201708	0.0895782	0.0320282	0.344434	0.350562	0.211207	0.0937964	0.0335364		0.0134291	0.0170121	0.0086557		14.95	14.917	14.89		163556	743466	828331						57939.4	261941	289008		-0.0228813	-0.0282993	-0.0134626
12	4	48	H	MTD000012	Apolipoprotein B-100	P04114	2837+TEHGSEMLFFGNAIEGK	1865.86	34	3	Gel	none	14.92	H123C82N21O27S1	0.328945	0.334797	0.201708	0.0895782	0.0320282	0.344434	0.350562	0.211207	0.0937964	0.0335364	0.0217263	0.0124795	0.0120602	0.00608852	14.963	14.95	14.917	14.89	245942	1.29286e+06	4.68737e+06	5.06881e+06					88356.6	448929	1.66058e+06	1788861	-0.0373413	-0.0188763	-0.0200942	-0.00970395	1.05016
1	1	1	H	MTD000012	Apolipoprotein B-100	P04114	2837+TEHGSExmLFFGNAIEGK	1881.86	34	2	plasma	m:Oxidized methionine	12.89	H123C82N21O28S1	0.328152	0.334112	0.202017	0.0901199	0.0323957	0.34383	0.350075	0.211669	0.0944256	0.0339435			0.094396				11.747				107513								34933.6				-0.0789681
10	1	10	H	MTD000012	Apolipoprotein B-100	P04114	2837+TEHGSExmLFFGNAIEGK	1881.86	34	2	Gel	m:Oxidized methionine	12.89	H123C82N21O28S1	0.328152	0.334112	0.202017	0.0901199	0.0323957	0.34383	0.350075	0.211669	0.0944256	0.0339435		0.0140597	0.0185346	0.013136		12.935	12.874	12.847		63107.8	104878	110479						22612.2	36612.6	38792.7		-0.0243471	-0.0294508	-0.0212978
12	3	36	H	MTD000012	Apolipoprotein B-100	P04114	2837+TEHGSExmLFFGNAIEGK	1881.86	34	3	Gel	m:Oxidized methionine	12.89	H123C82N21O28S1	0.328152	0.334112	0.202017	0.0901199	0.0323957	0.34383	0.350075	0.211669	0.0944256	0.0339435	0.0190503	0.0122554	0.0193394	0.0162901	12.948	12.935	12.874	12.847	162366	435288	692818	698012					56775.7	154870	244051	246684	-0.0301841	-0.0200711	-0.0318259	-0.0265653	0.850914
2	1	2	H	MTD000012	Apolipoprotein B-100	P04114	2854+SNTVASLHTEK	1185.6	20	2	Gel	none	3.34	H83C49N15O19S0	0.521693	0.320806	0.117301	0.0316994	0.00695253	0.526165	0.323557	0.118307	0.0319712	0.00701214				0.0185533				3.277				42554								21638.6				-0.0176667
2	4	8	H	MTD000012	Apolipoprotein B-100	P04114	2854+SNTVASLHTEK	1185.6	20	2	plasma	none	3.34	H83C49N15O19S0	0.521693	0.320806	0.117301	0.0316994	0.00695253	0.526165	0.323557	0.118307	0.0319712	0.00701214			0.0215333	0.00551139			3.688	3.461			1.30698e+06	2.31398e+06							639438	1200438			-0.0369159	-0.00738979
2	4	8	H	MTD000012	Apolipoprotein B-100	P04114	2854+SNTVASLHTEK	1185.6	20	3	plasma	none	3.34	H83C49N15O19S0	0.521693	0.320806	0.117301	0.0316994	0.00695253	0.526165	0.323557	0.118307	0.0319712	0.00701214			0.0340087	0.0263792			3.688	3.461			607934	1.00726e+06							313260	512192			-0.0108784	-0.0176635
12	2	24	H	MTD000012	Apolipoprotein B-100	P04114	2854+SNTVASLHTEK	1185.6	20	3	Gel	none	3.34	H83C49N15O19S0	0.521693	0.320806	0.117301	0.0316994	0.00695253	0.526165	0.323557	0.118307	0.0319712	0.00701214	0.0143218	0.00840515	0.0121046	0.0119819	3.405	3.337	3.304	3.277	116007	245840	112386	418795					58520.3	126671	57624.7	212552	-0.0217088	-0.0109085	-0.0134256	-0.0186329	0.613396
2	3	6	H	MTD000012	Apolipoprotein B-100	P04114	2854+SNTVASLHTEKNTLELSNGVIVK	2453.31	37	4	plasma	none	11.43	H180C105N30O37S0	0.252122	0.329982	0.233361	0.117011	0.0463321	0.257581	0.337127	0.238413	0.119544	0.0473352			0.066251	0.0491742			10.907	10.736			462228	776406							141124	228851			0.0477315	0.0371757
9	2	18	H	MTD000012	Apolipoprotein B-100	P04114	2854+SNTVASLHTEKNTLELSNGVIVK	2453.31	37	4	Gel	none	11.43	H180C105N30O37S0	0.252122	0.329982	0.233361	0.117011	0.0463321	0.257581	0.337127	0.238413	0.119544	0.0473352			0.0485402	0.0147155			11.391	11.392			72782.7	112451							20615.9	34764.8			-0.000813449	0.00656618
1	4	4	H	MTD000012	Apolipoprotein B-100	P04114	2865+NTLELSNGVIVK	1285.72	16	2	plasma	none	11.96	H99C56N15O19S0	0.481961	0.334756	0.133293	0.0387548	0.00906893	0.487437	0.33856	0.134808	0.0391952	0.00917197				0.0355929				11.296				7.20342e+06								3.95021e+06				0.0609424
12	4	48	H	MTD000012	Apolipoprotein B-100	P04114	2865+NTLELSNGVIVK	1285.72	16	2	Gel	none	11.96	H99C56N15O19S0	0.481961	0.334756	0.133293	0.0387548	0.00906893	0.487437	0.33856	0.134808	0.0391952	0.00917197	0.00647642	0.00504645	0.00640197	0.00255004	11.94	11.956	11.923	11.924	520231	1.5202e+06	1.97717e+06	2.25962e+06					248443	729115	943596	1.09627e+06	-0.00987417	-0.00781961	-0.0101904	-0.00228051	0.37594
2	2	4	H	MTD000012	Apolipoprotein B-100	P04114	2865+NTLELSNGVIVK	1285.72	16	3	plasma	none	11.96	H99C56N15O19S0	0.481961	0.334756	0.133293	0.0387548	0.00906893	0.487437	0.33856	0.134808	0.0391952	0.00917197			0.0906692	0.056312			11.383	11.296			307110	254612							124654	109595			-0.081543	-0.056998
12	2	24	H	MTD000012	Apolipoprotein B-100	P04114	2865+NTLELSNGVIVK	1285.72	16	3	Gel	none	11.96	H99C56N15O19S0	0.481961	0.334756	0.133293	0.0387548	0.00906893	0.487437	0.33856	0.134808	0.0391952	0.00917197	0.020351	0.0164849	0.0230386	0.0175925	11.94	11.956	11.923	11.924	92901	261685	326318	361924					42166.9	120139	146166	165564	-0.0335468	-0.0283395	-0.039512	-0.0299828	1.27723
2	4	8	H	MTD000012	Apolipoprotein B-100	P04114	2877+INNQLTLDSNTK	1359.7	17	2	plasma	none	7.91	H97C56N17O22S0	0.475147	0.333885	0.137015	0.0413285	0.0100817	0.481222	0.338154	0.138767	0.041857	0.0102106			0.0108661	0.00477562			7.409	7.378			6.31353e+06	9.53705e+06							2.92023e+06	4.53643e+06			-0.018687	-0.00555832
12	3	36	H	MTD000012	Apolipoprotein B-100	P04114	2877+INNQLTLDSNTK	1359.7	17	2	Gel	none	7.91	H97C56N17O22S0	0.475147	0.333885	0.137015	0.0413285	0.0100817	0.481222	0.338154	0.138767	0.041857	0.0102106	0.0102349	0.00535492	0.0141835	0.0102073	7.967	7.954	7.921	7.894	284294	624796	454646	892750					131846	295992	207730	414658	-0.0174545	-0.00748136	-0.0243168	-0.0167501	0.636691
2	3	6	H	MTD000012	Apolipoprotein B-100	P04114	2877+INNQLTLDSNTK	1359.7	17	3	plasma	none	7.91	H97C56N17O22S0	0.475147	0.333885	0.137015	0.0413285	0.0100817	0.481222	0.338154	0.138767	0.041857	0.0102106			0.0988099	0.0691412			7.409	7.378			376163	470860							171084	224853			-0.0264081	-0.00368581
12	1	12	H	MTD000012	Apolipoprotein B-100	P04114	2877+INNQLTLDSNTK	1359.7	17	3	Gel	none	7.91	H97C56N17O22S0	0.475147	0.333885	0.137015	0.0413285	0.0100817	0.481222	0.338154	0.138767	0.041857	0.0102106	0.0155171	0.00753088	0.0164375	0.00678741	7.967	7.954	7.921	7.894	88293.5	189368	142601	263095					40333.9	88839.6	64567.8	124156	-0.0244056	-0.0120845	-0.0284351	-0.0093158	0.890246
1	1	1	H	MTD000012	Apolipoprotein B-100	P04114	2877+INNQLTLDSNTKYFHK	1934.98	21	3	Gel	none	9.65	H134C86N24O27S0	0.327469	0.34927	0.202577	0.0836291	0.0273322	0.34007	0.36271	0.210373	0.0868472	0.0283839
3	1	3	H	MTD000012	Apolipoprotein B-100	P04114	2877+INNQLTLDSNTKYFHK	1934.98	21	4	Gel	none	9.65	H134C86N24O27S0	0.327469	0.34927	0.202577	0.0836291	0.0273322	0.34007	0.36271	0.210373	0.0868472	0.0283839
2	4	8	H	MTD000012	Apolipoprotein B-100	P04114	2898+LDFSSQADLR	1150.56	22	2	plasma	none	10.39	H78C49N14O18S0	0.525278	0.320482	0.115488	0.0306996	0.00661289	0.529542	0.323084	0.116425	0.0309488	0.00666657			0.0253353	0.0326148			9.956	9.785			3.65677e+07	4.56552e+07			1	1			17801280	21672796			-0.0427395	-0.0548359
12	4	48	H	MTD000012	Apolipoprotein B-100	P04114	2898+LDFSSQADLR	1150.56	22	2	Gel	none	10.39	H78C49N14O18S0	0.525278	0.320482	0.115488	0.0306996	0.00661289	0.529542	0.323084	0.116425	0.0309488	0.00666657	0.0194659	0.0029129	0.00677603	0.0020992	10.485	10.445	10.412	10.384	669530	1.85918e+06	2.43837e+06	3.04957e+06					332254	980568	1.26267e+06	1.61718e+06	-0.0332932	-0.00212386	-0.01171	0.000754015	0.852874
2	4	8	H	MTD000012	Apolipoprotein B-100	P04114	2898+LDFSSQADLR	1150.56	22	3	plasma	none	10.39	H78C49N14O18S0	0.525278	0.320482	0.115488	0.0306996	0.00661289	0.529542	0.323084	0.116425	0.0309488	0.00666657			0.0559055	0.0300396			9.956	9.785			1.17757e+06	1.46273e+06							530855	719419			-0.0787388	-0.0377105
9	2	18	H	MTD000012	Apolipoprotein B-100	P04114	2898+LDFSSQADLR	1150.56	22	3	Gel	none	10.39	H78C49N14O18S0	0.525278	0.320482	0.115488	0.0306996	0.00661289	0.529542	0.323084	0.116425	0.0309488	0.00666657	0.0282947	0.0214574	0.023735	0.0203785	10.485	10.445	10.412	10.384	93209.6	234563	292131	358841					44967	115954	142929	177741	-0.0471136	-0.0352025	-0.0402799	-0.0342223	1.20691
2	4	8	H	MTD000012	Apolipoprotein B-100	P04114	2898+LDFSSQADLRNEIK	1634.83	29	2	plasma	none	11.36	H114C70N20O25S0	0.399145	0.347949	0.170314	0.0603355	0.0171113	0.408231	0.355869	0.174191	0.061709	0.0175008			0.0151893	0.00782333			11.047	10.932			1.01326e+07	1.33401e+07							3.87396e+06	5.27007e+06			-0.0259055	-0.0131773
7	1	7	H	MTD000012	Apolipoprotein B-100	P04114	2898+LDFSSQADLRNEIK	1634.83	29	2	Gel	none	11.36	H114C70N20O25S0	0.399145	0.347949	0.170314	0.0603355	0.0171113	0.408231	0.355869	0.174191	0.061709	0.0175008				0.0184705				11.448				53991.9								20775.5				-0.0234425
2	4	8	H	MTD000012	Apolipoprotein B-100	P04114	2898+LDFSSQADLRNEIK	1634.83	29	3	plasma	none	11.36	H114C70N20O25S0	0.399145	0.347949	0.170314	0.0603355	0.0171113	0.408231	0.355869	0.174191	0.061709	0.0175008			0.0153199	0.00803463			11.047	10.932			1.20087e+07	1.43571e+07							4.59091e+06	5.67007e+06			-0.0259318	-0.0133006
12	4	48	H	MTD000012	Apolipoprotein B-100	P04114	2898+LDFSSQADLRNEIK	1634.83	29	3	Gel	none	11.36	H114C70N20O25S0	0.399145	0.347949	0.170314	0.0603355	0.0171113	0.408231	0.355869	0.174191	0.061709	0.0175008	0.0147191	0.00788604	0.0142588	0.0105548	11.521	11.508	11.447	11.448	116988	219187	559867	613394					45665.9	90916.5	214922	239225	-0.0178859	0.00655779	-0.0243508	-0.0182289	0.474429
2	4	8	H	MTD000012	Apolipoprotein B-100	P04114	2916+AGHIAWTSSGK	1113.56	22	2	plasma	none	5.6	H75C49N15O15S0	0.52741	0.322881	0.113389	0.0290847	0.00600193	0.531254	0.325234	0.114215	0.0292967	0.00604567			0.0110991	0.0037549			5.507	5.252			1.79581e+07	2.03117e+07				1			9205915	10669215			-0.0186206	-0.00597852
11	1	11	H	MTD000012	Apolipoprotein B-100	P04114	2916+AGHIAWTSSGK	1113.56	22	2	Gel	none	5.6	H75C49N15O15S0	0.52741	0.322881	0.113389	0.0290847	0.00600193	0.531254	0.325234	0.114215	0.0292967	0.00604567	0.00733642	0.00421487	0.0143398	0.0104688	5.7	5.632	5.599	5.572	35471.5	132448	92569.4	158229					18914.8	69542.2	46949.6	81268.9	0.00198513	-0.0062005	-0.0240712	-0.01764	-0.0506045
2	4	8	H	MTD000012	Apolipoprotein B-100	P04114	2916+AGHIAWTSSGK	1113.56	22	3	plasma	none	5.6	H75C49N15O15S0	0.52741	0.322881	0.113389	0.0290847	0.00600193	0.531254	0.325234	0.114215	0.0292967	0.00604567			0.014045	0.0141762			5.507	5.252			8.60422e+06	1.13395e+07							4.62031e+06	6183564			0.00572768	0.0140597
12	4	48	H	MTD000012	Apolipoprotein B-100	P04114	2916+AGHIAWTSSGK	1113.56	22	3	Gel	none	5.6	H75C49N15O15S0	0.52741	0.322881	0.113389	0.0290847	0.00600193	0.531254	0.325234	0.114215	0.0292967	0.00604567	0.0223445	0.0168338	0.0202935	0.0163853	5.7	5.632	5.599	5.572	253057	800497	583458	946757					124720	402146	289770	476803	-0.0383983	-0.0288833	-0.034612	-0.0276361	0.97884
2	4	8	H	MTD000012	Apolipoprotein B-100	P04114	2970+VNQNLVYESGSLNFSK	1797.89	27	2	plasma	none	12.69	H123C79N21O27S0	0.358095	0.349761	0.188812	0.0732001	0.0226037	0.369221	0.360627	0.194678	0.0754742	0.0233059			0.187614	0.151099			12.195	12.024			693672	861904							273451	286932			-0.150617	-0.117227
12	3	36	H	MTD000012	Apolipoprotein B-100	P04114	2970+VNQNLVYESGSLNFSK	1797.89	27	2	Gel	none	12.69	H123C79N21O27S0	0.358095	0.349761	0.188812	0.0732001	0.0226037	0.369221	0.360627	0.194678	0.0754742	0.0233059	0.012608	0.00649888	0.0106514	0.00468729	12.752	12.711	12.679	12.679	176820	451176	1.20397e+06	1.20808e+06					64874	162359	432779	438923	-0.0217158	-0.0102316	-0.0169661	-0.00589872	0.690444
1	2	2	H	MTD000012	Apolipoprotein B-100	P04114	2970+VNQNLVYESGSLNFSK	1797.89	27	3	plasma	none	12.69	H123C79N21O27S0	0.358095	0.349761	0.188812	0.0732001	0.0226037	0.369221	0.360627	0.194678	0.0754742	0.0233059			0.129878				12.195				205830								81822.8				0.0283055
12	4	48	H	MTD000012	Apolipoprotein B-100	P04114	2970+VNQNLVYESGSLNFSK	1797.89	27	3	Gel	none	12.69	H123C79N21O27S0	0.358095	0.349761	0.188812	0.0732001	0.0226037	0.369221	0.360627	0.194678	0.0754742	0.0233059	0.0385883	0.0559264	0.0329315	0.0291069	12.752	12.711	12.679	12.679	297086	706945	1.55729e+06	1.49736e+06					103378	229254	538725	515858	-0.0463484	-0.0473403	-0.0409726	-0.030442	1.47363
1	4	4	H	MTD000012	Apolipoprotein B-100	P04114	2986+LEIQSQVDSQHVGHSVLTAK	2175.13	42	2	plasma	none	9.49	H154C93N28O32S0	0.294378	0.342462	0.216745	0.0976615	0.034847	0.309465	0.360014	0.227853	0.102667	0.036633				0.00723183				8.805				636686								230568				-0.0122507
1	4	4	H	MTD000012	Apolipoprotein B-100	P04114	2986+LEIQSQVDSQHVGHSVLTAK	2175.13	42	3	plasma	none	9.49	H154C93N28O32S0	0.294378	0.342462	0.216745	0.0976615	0.034847	0.309465	0.360014	0.227853	0.102667	0.036633				0.0101728				8.805				4.69037e+06								1.72175e+06				-0.0174957
10	2	20	H	MTD000012	Apolipoprotein B-100	P04114	2986+LEIQSQVDSQHVGHSVLTAK	2175.13	42	3	Gel	none	9.49	H154C93N28O32S0	0.294378	0.342462	0.216745	0.0976615	0.034847	0.309465	0.360014	0.227853	0.102667	0.036633		0.00568173	0.0173014	0.0103661		9.521	9.488	9.461		109837	633371	631519						39003.2	227358	223864		-0.00632326	-0.027883	-0.0141558
2	4	8	H	MTD000012	Apolipoprotein B-100	P04114	2986+LEIQSQVDSQHVGHSVLTAK	2175.13	42	4	plasma	none	9.49	H154C93N28O32S0	0.294378	0.342462	0.216745	0.0976615	0.034847	0.309465	0.360014	0.227853	0.102667	0.036633			0.0405632	0.0117832			8.976	8.805			1.21038e+06	5.42579e+06							397603	1.96439e+06			-0.0425413	-0.0182089
12	4	48	H	MTD000012	Apolipoprotein B-100	P04114	2986+LEIQSQVDSQHVGHSVLTAK	2175.13	42	4	Gel	none	9.49	H154C93N28O32S0	0.294378	0.342462	0.216745	0.0976615	0.034847	0.309465	0.360014	0.227853	0.102667	0.036633	0.0179317	0.0129277	0.0140679	0.010339	9.534	9.521	9.488	9.461	166723	874249	5.4209e+06	5.47366e+06					58518.1	307545	2.0054e+06	1.99256e+06	-0.025011	-0.0168804	-0.0232943	-0.0135058	0.656006
2	4	8	H	MTD000012	Apolipoprotein B-100	P04114	3006+GMALFGEGK	908.443	17	2	plasma	none	11.29	H64C40N10O12S1	0.567832	0.283848	0.109104	0.0306959	0.00695402	0.572712	0.286287	0.110041	0.0309597	0.00701379			0.00552866	0.00352123			10.488	10.261			3.94163e+06	5.43146e+06							2230752	3.14313e+06			-0.00676533	0.00597746
12	4	48	H	MTD000012	Apolipoprotein B-100	P04114	3006+GMALFGEGK	908.443	17	2	Gel	none	11.29	H64C40N10O12S1	0.567832	0.283848	0.109104	0.0306959	0.00695402	0.572712	0.286287	0.110041	0.0309597	0.00701379	0.0114606	0.0024116	0.00210766	0.00950715	11.381	11.34	11.307	11.28	534346	1.58664e+06	1.82629e+06	2.38133e+06					296010	914975	1.04009e+06	1.39957e+06	-0.0187435	0.00396468	-0.00319906	0.0150125	0.567835
12	3	36	H	MTD000012	Apolipoprotein B-100	P04114	3006+GxmALFGEGK	924.438	17	2	Gel	m:Oxidized methionine	7.93	H64C40N10O13S1	0.566463	0.283374	0.110104	0.0312413	0.00717119	0.571502	0.285895	0.111084	0.0315192	0.00723499	0.01402	0.00620799	0.00824729	0.00203332	8.023	8.01	7.949	7.922	82489.5	208356	147207	232422					45322.9	117131	82282.8	132743	-0.0220636	-0.00933309	-0.0125431	-0.000374345	0.670225
1	2	2	H	MTD000012	Apolipoprotein B-100	P04114	3006+GxmALFGEGKAEFTGR	1585.76	31	2	plasma	m:Oxidized methionine	10.32	H107C69N19O22S1	0.387704	0.334531	0.177601	0.0700879	0.0223223	0.399726	0.344905	0.183108	0.0722612	0.0230145				0.101475				11.352				251201								97202.1				-0.137734
3	1	3	H	MTD000012	Apolipoprotein B-100	P04114	3006+GxmALFGEGKAEFTGR	1585.76	31	3	Gel	m:Oxidized methionine	10.32	H107C69N19O22S1	0.387704	0.334531	0.177601	0.0700879	0.0223223	0.399726	0.344905	0.183108	0.0722612	0.0230145
1	1	1	H	MTD000012	Apolipoprotein B-100	P04114	3035+NSLFFSAQPFEITASTNNEGNLK	2528.22	44	2	Gel	none	18.11	H169C112N29O38S0	0.234195	0.323412	0.239868	0.125665	0.0518512	0.240202	0.331708	0.24602	0.128889	0.0531813			0.0117154				18.051				178534								58202.1				-0.0200967
2	4	8	H	MTD000012	Apolipoprotein B-100	P04114	3035+NSLFFSAQPFEITASTNNEGNLK	2528.22	44	2	plasma	none	18.11	H169C112N29O38S0	0.234195	0.323412	0.239868	0.125665	0.0518512	0.240202	0.331708	0.24602	0.128889	0.0531813			0.0148492	0.00836211			17.539	17.452			8.65862e+06	1.06456e+07							2.83446e+06	3.5313e+06			-0.0272736	-0.0161361
2	4	8	H	MTD000012	Apolipoprotein B-100	P04114	3035+NSLFFSAQPFEITASTNNEGNLK	2528.22	44	3	plasma	none	18.11	H169C112N29O38S0	0.234195	0.323412	0.239868	0.125665	0.0518512	0.240202	0.331708	0.24602	0.128889	0.0531813			0.0180865	0.0119656			17.539	17.452			6.97825e+06	8.9081e+06							2.26538e+06	2.93264e+06			-0.0321003	-0.0214989
9	3	27	H	MTD000012	Apolipoprotein B-100	P04114	3035+NSLFFSAQPFEITASTNNEGNLK	2528.22	44	3	Gel	none	18.11	H169C112N29O38S0	0.234195	0.323412	0.239868	0.125665	0.0518512	0.240202	0.331708	0.24602	0.128889	0.0531813			0.0139833	0.008149			18.051	18.052			2.01962e+06	1.17813e+06							643441	384034			-0.0205986	-0.0132144
2	4	8	H	MTD000012	Apolipoprotein B-100	P04114	305+KMGLAFESTK	1110.57	16	2	plasma	none	8.4	H82C49N12O15S1	0.50564	0.308597	0.130968	0.0414384	0.0105827	0.512485	0.312775	0.132741	0.0419993	0.0107259			0.0063373	0.0015376			7.521	7.574			1.06382e+07	1.25281e+07							5.34677e+06	6.41201e+06			-0.0098842	-0.000674136
5	1	5	H	MTD000012	Apolipoprotein B-100	P04114	305+KMGLAFESTK	1110.57	16	2	Gel	none	8.4	H82C49N12O15S1	0.50564	0.308597	0.130968	0.0414384	0.0105827	0.512485	0.312775	0.132741	0.0419993	0.0107259		0.0119628		0.0139378		8.43		8.398		58794		77709.1						28928		37958.1		-0.0204619		-0.0240212
2	4	8	H	MTD000012	Apolipoprotein B-100	P04114	305+KMGLAFESTK	1110.57	16	3	plasma	none	8.4	H82C49N12O15S1	0.50564	0.308597	0.130968	0.0414384	0.0105827	0.512485	0.312775	0.132741	0.0419993	0.0107259			0.0279451	0.0263035			7.521	7.574			3.11252e+06	3.62895e+06							1.5668e+06	1862125			-0.00909949	0.000644805
12	2	24	H	MTD000012	Apolipoprotein B-100	P04114	305+KMGLAFESTK	1110.57	16	3	Gel	none	8.4	H82C49N12O15S1	0.50564	0.308597	0.130968	0.0414384	0.0105827	0.512485	0.312775	0.132741	0.0419993	0.0107259	0.0113324	0.00982441	0.0121128	0.00978283	8.47	8.43	8.425	8.398	70863.2	226038	231933	290522					36428	112282	114257	144043	0.00157514	-0.0157467	-0.0198581	-0.0166789	-0.0571942
2	3	6	H	MTD000012	Apolipoprotein B-100	P04114	305+KxmGLAFESTK	1126.57	16	2	plasma	m:Oxidized methionine	6.17	H82C49N12O16S1	0.504422	0.308041	0.131798	0.0420165	0.0108397	0.51144	0.312327	0.133632	0.0426011	0.0109905			0.0415201	0.0211002			6.01	5.839			322709	376276							151960	185617			-0.0405533	-0.0181404
8	1	8	H	MTD000012	Apolipoprotein B-100	P04114	305+KxmGLAFESTK	1126.57	16	3	Gel	m:Oxidized methionine	6.17	H82C49N12O16S1	0.504422	0.308041	0.131798	0.0420165	0.0108397	0.51144	0.312327	0.133632	0.0426011	0.0109905		0.00385282	0.0161215	0.0249235		6.191	6.131	6.131		38407.4	37293	38290.3						19587.5	19453.3	18275.3		-0.00144685	0.0101924	-0.0341578
2	4	8	H	MTD000012	Apolipoprotein B-100	P04114	306+MGLAFESTK	982.48	15	2	plasma	none	10.48	H70C43N10O14S1	0.546308	0.292067	0.116919	0.0344885	0.00823196	0.551948	0.295082	0.118126	0.0348445	0.00831694			0.0293529	0.0347121			9.816	9.617			4.71102e+07	57622615			1	1			23739468	28515242			-0.0480346	-0.0570857
12	4	48	H	MTD000012	Apolipoprotein B-100	P04114	306+MGLAFESTK	982.48	15	2	Gel	none	10.48	H70C43N10O14S1	0.546308	0.292067	0.116919	0.0344885	0.00823196	0.551948	0.295082	0.118126	0.0348445	0.00831694	0.0127814	0.00366188	0.00297891	0.0129476	10.541	10.5	10.468	10.44	536744	1.49968e+06	1.55643e+06	2.37164e+06					285582	835998	858696	1.35455e+06	-0.0198831	0.00550427	-0.000239884	0.0192002	0.708167
2	4	8	H	MTD000012	Apolipoprotein B-100	P04114	306+xmGLAFESTK	998.475	15	2	plasma	m:Oxidized methionine	8.29	H70C43N10O15S1	0.544992	0.291565	0.11786	0.0350445	0.0084634	0.550796	0.294671	0.119115	0.0354177	0.00855355			0.0130578	0.00663091			7.549	7.546			905575	1.32641e+06							491478	738693			-0.00807172	0.00611676
12	3	36	H	MTD000012	Apolipoprotein B-100	P04114	306+xmGLAFESTK	998.475	15	2	Gel	m:Oxidized methionine	8.29	H70C43N10O15S1	0.544992	0.291565	0.11786	0.0350445	0.0084634	0.550796	0.294671	0.119115	0.0354177	0.00855355	0.00867814	0.00605725	0.010288	0.00327514	8.359	8.318	8.285	8.258	83243.6	227943	179904	272877					44744	123257	96192.1	148761	-0.0132893	-0.0100612	-0.0161113	-0.00563744	0.47459
1	1	1	H	MTD000012	Apolipoprotein B-100	P04114	3064+LTGKIDFLNNYALFLSPSAQQASWQVSAR	3224.66	58	3	Gel	none	19.12	H225C147N39O43S0	0.150685	0.273325	0.259754	0.171407	0.0879477	0.159773	0.289809	0.275421	0.181745	0.093252
2	4	8	H	MTD000012	Apolipoprotein B-100	P04114	3064+LTGKIDFLNNYALFLSPSAQQASWQVSAR	3224.66	58	3	plasma	none	19.12	H225C147N39O43S0	0.150685	0.273325	0.259754	0.171407	0.0879477	0.159773	0.289809	0.275421	0.181745	0.093252			0.0191886	0.0134141			19.274	19.103			1.13627e+06	821481							328104	232992			-0.0190207	-0.00995163
1	1	1	H	MTD000012	Apolipoprotein B-100	P04114	3064+LTGKIDFLNNYALFLSPSAQQASWQVSAR	3224.66	58	4	Gel	none	19.12	H225C147N39O43S0	0.150685	0.273325	0.259754	0.171407	0.0879477	0.159773	0.289809	0.275421	0.181745	0.093252
2	4	8	H	MTD000012	Apolipoprotein B-100	P04114	3068+IDFLNNYALFLSPSAQQASWQVSAR	2825.41	54	2	plasma	none	20.88	H192C129N34O38S0	0.190179	0.302422	0.2537	0.148524	0.0678713	0.197548	0.314141	0.263531	0.154279	0.0705012			0.0175775	0.0106969			20.813	20.726			2.49097e+06	3.32898e+06							727712	1.01791e+06			-0.0208193	-0.0166919
2	4	8	H	MTD000012	Apolipoprotein B-100	P04114	3068+IDFLNNYALFLSPSAQQASWQVSAR	2825.41	54	3	plasma	none	20.88	H192C129N34O38S0	0.190179	0.302422	0.2537	0.148524	0.0678713	0.197548	0.314141	0.263531	0.154279	0.0705012			0.0185435	0.0112556			20.813	20.726			4.18294e+06	5.94791e+06							1261081	1.83377e+06			-0.0305619	-0.0193902
5	2	10	H	MTD000012	Apolipoprotein B-100	P04114	3068+IDFLNNYALFLSPSAQQASWQVSAR	2825.41	54	3	Gel	none	20.88	H192C129N34O38S0	0.190179	0.302422	0.2537	0.148524	0.0678713	0.197548	0.314141	0.263531	0.154279	0.0705012	0.0121185		0.0147123	0.00938574	21.091		21.101	21.13	36933.6		144368	98479					11231.1		42519.9	30034.8	-0.0175385		-0.014612	-0.0105082	0.56029
1	2	2	H	MTD000012	Apolipoprotein B-100	P04114	3068+IDFLNNYALFLSPSAQQASWQVSAR	2825.41	54	4	Gel	none	20.88	H192C129N34O38S0	0.190179	0.302422	0.2537	0.148524	0.0678713	0.197548	0.314141	0.263531	0.154279	0.0705012
2	1	2	H	MTD000012	Apolipoprotein B-100	P04114	3137+LPYTIITTPPLKDFSLWEK	2261.23	23	2	Gel	none	20.05	H168C110N22O29S0	0.251022	0.333803	0.235113	0.1159	0.0446901	0.268232	0.356689	0.251233	0.123846	0.0477541			0.00787321				20.038				180252								65688.8				-0.0125879
2	4	8	H	MTD000012	Apolipoprotein B-100	P04114	3137+LPYTIITTPPLKDFSLWEK	2261.23	23	2	plasma	none	20.05	H168C110N22O29S0	0.251022	0.333803	0.235113	0.1159	0.0446901	0.268232	0.356689	0.251233	0.123846	0.0477541			0.00518434	0.00237591			19.526	19.355			9.96861e+06	8.91147e+06							3.57602e+06	3.20076e+06			-0.00854397	-0.00293744
2	4	8	H	MTD000012	Apolipoprotein B-100	P04114	3137+LPYTIITTPPLKDFSLWEK	2261.23	23	3	plasma	none	20.05	H168C110N22O29S0	0.251022	0.333803	0.235113	0.1159	0.0446901	0.268232	0.356689	0.251233	0.123846	0.0477541			0.0102354	0.00728534			19.526	19.355			38400395	37799785			1	1			13478669	13285030			-0.0139148	-0.00900618
11	4	44	H	MTD000012	Apolipoprotein B-100	P04114	3137+LPYTIITTPPLKDFSLWEK	2261.23	23	3	Gel	none	20.05	H168C110N22O29S0	0.251022	0.333803	0.235113	0.1159	0.0446901	0.268232	0.356689	0.251233	0.123846	0.0477541		0.00820169	0.00856498	0.00872268		20.043	20.038	20.038		100695	5.15425e+06	3.47894e+06						36685.6	1.86787e+06	1.27703e+06		-0.0134941	-0.0126575	-0.0131773
2	4	8	H	MTD000012	Apolipoprotein B-100	P04114	3137+LPYTIITTPPLKDFSLWEK	2261.23	23	4	plasma	none	20.05	H168C110N22O29S0	0.251022	0.333803	0.235113	0.1159	0.0446901	0.268232	0.356689	0.251233	0.123846	0.0477541			0.00979848	0.00934485			19.526	19.355			1.92661e+06	1.88715e+06							654721	644632			0.00632802	0.00992619
6	1	6	H	MTD000012	Apolipoprotein B-100	P04114	3137+LPYTIITTPPLKDFSLWEK	2261.23	23	4	Gel	none	20.05	H168C110N22O29S0	0.251022	0.333803	0.235113	0.1159	0.0446901	0.268232	0.356689	0.251233	0.123846	0.0477541			0.0123873	0.018264			20.038	20.038			412961	294025							141565	99987.3			0.0196085	0.0282539
2	4	8	H	MTD000012	Apolipoprotein B-100	P04114	315+STSPPKQAEAVLK	1354.75	29	2	plasma	none	6.81	H102C59N16O20S0	0.463333	0.339222	0.141417	0.0429313	0.0104721	0.469482	0.343724	0.143293	0.043501	0.010611			0.0252176	0.0168623			6.318	6.203			765013	841676							328640	373821			-0.0398948	-0.025344
2	4	8	H	MTD000012	Apolipoprotein B-100	P04114	315+STSPPKQAEAVLK	1354.75	29	3	plasma	none	6.81	H102C59N16O20S0	0.463333	0.339222	0.141417	0.0429313	0.0104721	0.469482	0.343724	0.143293	0.043501	0.010611			0.0485794	0.0412045			6.318	6.203			521146	568847							208712	237843			-0.0689956	-0.0513672
3	2	6	H	MTD000012	Apolipoprotein B-100	P04114	315+STSPPKQAEAVLK	1354.75	29	3	Gel	none	6.81	H102C59N16O20S0	0.463333	0.339222	0.141417	0.0429313	0.0104721	0.469482	0.343724	0.143293	0.043501	0.010611
2	4	8	H	MTD000012	Apolipoprotein B-100	P04114	3211+NRNNALDFVTK	1290.67	17	2	plasma	none	9.28	H90C55N18O18S0	0.483799	0.33516	0.132226	0.0379901	0.00876867	0.489094	0.338827	0.133673	0.0384059	0.00886463			0.011062	0.00591599			8.501	8.33			9.42107e+06	1.27737e+07							4434915	6128953			-0.0183495	-0.00928371
3	1	3	H	MTD000012	Apolipoprotein B-100	P04114	3211+NRNNALDFVTK	1290.67	17	2	Gel	none	9.28	H90C55N18O18S0	0.483799	0.33516	0.132226	0.0379901	0.00876867	0.489094	0.338827	0.133673	0.0384059	0.00886463
2	4	8	H	MTD000012	Apolipoprotein B-100	P04114	3211+NRNNALDFVTK	1290.67	17	3	plasma	none	9.28	H90C55N18O18S0	0.483799	0.33516	0.132226	0.0379901	0.00876867	0.489094	0.338827	0.133673	0.0384059	0.00886463			0.041011	0.0318642			8.501	8.33			2.41475e+06	3.44174e+06							1.13417e+06	1.62493e+06			-0.0194102	-0.0169683
4	3	12	H	MTD000012	Apolipoprotein B-100	P04114	3211+NRNNALDFVTK	1290.67	17	3	Gel	none	9.28	H90C55N18O18S0	0.483799	0.33516	0.132226	0.0379901	0.00876867	0.489094	0.338827	0.133673	0.0384059	0.00886463
2	3	6	H	MTD000012	Apolipoprotein B-100	P04114	3245+TFQIPGYTVPVVNVEVSPFTIEMSAFGYVFPK	3562.81	47	3	Gel	none	23.72	H251C171N35O46S1	0.110328	0.229138	0.252136	0.194162	0.116871	0.122229	0.253855	0.279333	0.215106	0.129478
2	4	8	H	MTD000012	Apolipoprotein B-100	P04114	3245+TFQIPGYTVPVVNVEVSPFTIEMSAFGYVFPK	3562.81	47	3	plasma	none	23.72	H251C171N35O46S1	0.110328	0.229138	0.252136	0.194162	0.116871	0.122229	0.253855	0.279333	0.215106	0.129478			0.0116353	0.00761219			23.752	23.72			2.09894e+06	4.13408e+06							577318	1.16692e+06			-0.0055594	-0.00863044
2	2	4	H	MTD000012	Apolipoprotein B-100	P04114	3245+TFQIPGYTVPVVNVEVSPFTIEMSAFGYVFPK	3562.81	47	4	Gel	none	23.72	H251C171N35O46S1	0.110328	0.229138	0.252136	0.194162	0.116871	0.122229	0.253855	0.279333	0.215106	0.129478
2	4	8	H	MTD000012	Apolipoprotein B-100	P04114	3245+TFQIPGYTVPVVNVEVSPFTIEMSAFGYVFPK	3562.81	47	4	plasma	none	23.72	H251C171N35O46S1	0.110328	0.229138	0.252136	0.194162	0.116871	0.122229	0.253855	0.279333	0.215106	0.129478			0.0381406	0.0227306			23.752	23.72			716487	1.31299e+06							207001	347663			-0.01835	-0.0106546
1	1	1	H	MTD000012	Apolipoprotein B-100	P04114	3245+TFQIPGYTVPVVNVEVSPFTIExmSAFGYVFPK	3578.8	47	3	Gel	m:Oxidized methionine	23.23	H251C171N35O47S1	0.110062	0.228627	0.251838	0.194255	0.117176	0.122026	0.253479	0.279213	0.215371	0.129913
2	4	8	H	MTD000012	Apolipoprotein B-100	P04114	3245+TFQIPGYTVPVVNVEVSPFTIExmSAFGYVFPK	3578.8	47	3	plasma	m:Oxidized methionine	23.23	H251C171N35O47S1	0.110062	0.228627	0.251838	0.194255	0.117176	0.122026	0.253479	0.279213	0.215371	0.129913			0.0193299	0.0115469			23.276	23.217			642668	1.60618e+06							196454	471215			-0.014285	-0.00933893
1	1	1	H	MTD000012	Apolipoprotein B-100	P04114	3245+TFQIPGYTVPVVNVEVSPFTIExmSAFGYVFPK	3578.8	47	4	Gel	m:Oxidized methionine	23.23	H251C171N35O47S1	0.110062	0.228627	0.251838	0.194255	0.117176	0.122026	0.253479	0.279213	0.215371	0.129913
1	3	3	H	MTD000012	Apolipoprotein B-100	P04114	3245+TFQIPGYTVPVVNVEVSPFTIExmSAFGYVFPK	3578.8	47	4	plasma	m:Oxidized methionine	23.23	H251C171N35O47S1	0.110062	0.228627	0.251838	0.194255	0.117176	0.122026	0.253479	0.279213	0.215371	0.129913				0.030885				23.217				571116								156119				-0.0161219
2	4	8	H	MTD000012	Apolipoprotein B-100	P04114	3277+AVSMPSFSILGSDVR	1564.79	29	2	plasma	none	17.39	H112C68N18O22S1	0.393106	0.333727	0.175424	0.0686157	0.0216742	0.404899	0.343739	0.180687	0.0706743	0.0223244			0.0326568	0.0477379			16.812	16.669			68533127	96720409			1	1			24352294	32620116			-0.0495634	-0.0676375
12	4	48	H	MTD000012	Apolipoprotein B-100	P04114	3277+AVSMPSFSILGSDVR	1564.79	29	2	Gel	none	17.39	H112C68N18O22S1	0.393106	0.333727	0.175424	0.0686157	0.0216742	0.404899	0.343739	0.180687	0.0706743	0.0223244	0.0111542	0.00305206	0.00794433	0.00360501	17.341	17.356	17.324	17.324	725800	1.76101e+06	5.80006e+06	6.01955e+06					279921	704673	2.27316e+06	2424400	-0.0192273	-0.00474758	-0.0129797	-0.00214519	0.518813
2	4	8	H	MTD000012	Apolipoprotein B-100	P04114	3277+AVSMPSFSILGSDVR	1564.79	29	3	plasma	none	17.39	H112C68N18O22S1	0.393106	0.333727	0.175424	0.0686157	0.0216742	0.404899	0.343739	0.180687	0.0706743	0.0223244			0.0184371	0.00968641			16.812	16.669			5.04573e+06	7.85925e+06							1.89905e+06	3.07243e+06			-0.0285323	-0.0139671
12	4	48	H	MTD000012	Apolipoprotein B-100	P04114	3277+AVSMPSFSILGSDVR	1564.79	29	3	Gel	none	17.39	H112C68N18O22S1	0.393106	0.333727	0.175424	0.0686157	0.0216742	0.404899	0.343739	0.180687	0.0706743	0.0223244	0.017596	0.00780691	0.00925191	0.00374929	17.341	17.356	17.324	17.324	353128	808759	2.19736e+06	2.27487e+06					132448	316564	880410	920516	-0.0298303	-0.0134808	-0.0042324	-0.000253089	0.804913
2	3	6	H	MTD000012	Apolipoprotein B-100	P04114	3277+AVSMPSFSILGSDVRVPSYTLILPSLELPVLHVPR	3789.09	61	3	plasma	none	22.9	H285C175N43O48S1	0.101518	0.218905	0.249455	0.19859	0.123425	0.113823	0.245439	0.279692	0.222662	0.138385			0.0121507	0.0100987			22.856	22.797			1.1563e+06	255576							326170	71470.8			-0.0139909	0.0128539
1	1	1	H	MTD000012	Apolipoprotein B-100	P04114	3277+AVSMPSFSILGSDVRVPSYTLILPSLELPVLHVPR	3789.09	61	4	Gel	none	22.9	H285C175N43O48S1	0.101518	0.218905	0.249455	0.19859	0.123425	0.113823	0.245439	0.279692	0.222662	0.138385
2	4	8	H	MTD000012	Apolipoprotein B-100	P04114	3277+AVSMPSFSILGSDVRVPSYTLILPSLELPVLHVPR	3789.09	61	4	plasma	none	22.9	H285C175N43O48S1	0.101518	0.218905	0.249455	0.19859	0.123425	0.113823	0.245439	0.279692	0.222662	0.138385			0.0142102	0.00855215			22.856	22.797			2.05997e+06	496841							548930	131281			-0.013005	-0.000103919
2	4	8	H	MTD000012	Apolipoprotein B-100	P04114	3277+AVSxmPSFSILGSDVR	1580.79	29	2	plasma	m:Oxidized methionine	14.76	H112C68N18O23S1	0.392158	0.333068	0.175927	0.069196	0.0220052	0.404141	0.343245	0.181303	0.0713104	0.0226776			0.0154117	0.00445476			14.013	13.87			1.77133e+06	3.85376e+06							680243	1.53452e+06			-0.0201131	-0.00595235
12	4	48	H	MTD000012	Apolipoprotein B-100	P04114	3277+AVSxmPSFSILGSDVR	1580.79	29	2	Gel	m:Oxidized methionine	14.76	H112C68N18O23S1	0.392158	0.333068	0.175927	0.069196	0.0220052	0.404141	0.343245	0.181303	0.0713104	0.0226776	0.0153995	0.00637887	0.0123615	0.00770475	14.767	14.754	14.721	14.722	275483	613572	1.04806e+06	926440					104027	241192	403382	364710	-0.0265237	-0.0110468	-0.0192549	-0.0104729	0.717499
12	3	36	H	MTD000012	Apolipoprotein B-100	P04114	3277+AVSxmPSFSILGSDVR	1580.79	29	3	Gel	m:Oxidized methionine	14.76	H112C68N18O23S1	0.392158	0.333068	0.175927	0.069196	0.0220052	0.404141	0.343245	0.181303	0.0713104	0.0226776	0.0158644	0.006945	0.0122374	0.0153682	14.767	14.754	14.721	14.722	147488	308401	474645	418637					55782.5	121055	182275	158444	-0.0259237	-0.0116155	-0.0201169	-0.0256646	0.701269
2	4	8	H	MTD000012	Apolipoprotein B-100	P04114	3292+VPSYTLILPSLELPVLHVPR	2242.31	32	2	plasma	none	21.8	H175C107N25O27S0	0.257543	0.33688	0.232831	0.112428	0.0424092	0.274074	0.358504	0.247776	0.119645	0.0451314			0.0103826	0.00653217			21.289	21.118			24301046	2.32502e+07							8677271	8339779			-0.0163946	-0.0106855
2	4	8	H	MTD000012	Apolipoprotein B-100	P04114	3292+VPSYTLILPSLELPVLHVPR	2242.31	32	3	plasma	none	21.8	H175C107N25O27S0	0.257543	0.33688	0.232831	0.112428	0.0424092	0.274074	0.358504	0.247776	0.119645	0.0451314			0.0418387	0.0432057			21.289	21.118			108063638	105192890			1	1			32310982	31108364			-0.0116541	-0.00891934
9	3	27	H	MTD000012	Apolipoprotein B-100	P04114	3292+VPSYTLILPSLELPVLHVPR	2242.31	32	3	Gel	none	21.8	H175C107N25O27S0	0.257543	0.33688	0.232831	0.112428	0.0424092	0.274074	0.358504	0.247776	0.119645	0.0451314			0.0112441	0.00542124			21.941	21.941			2.20157e+06	1.60988e+06							811580	570425			-0.0180885	-0.00592896
2	3	6	H	MTD000012	Apolipoprotein B-100	P04114	3292+VPSYTLILPSLELPVLHVPR	2242.31	32	4	Gel	none	21.8	H175C107N25O27S0	0.257543	0.33688	0.232831	0.112428	0.0424092	0.274074	0.358504	0.247776	0.119645	0.0451314			0.0388996	0.122966			21.941	21.941			492269	454482							161412	150598			-0.0253561	-0.0678711
2	4	8	H	MTD000012	Apolipoprotein B-100	P04114	3292+VPSYTLILPSLELPVLHVPR	2242.31	32	4	plasma	none	21.8	H175C107N25O27S0	0.257543	0.33688	0.232831	0.112428	0.0424092	0.274074	0.358504	0.247776	0.119645	0.0451314			0.0125722	0.00945256			21.289	21.118			3.33919e+07	34423660			1	1			11632212	11997622			-0.014637	-0.00871505
2	4	8	H	MTD000012	Apolipoprotein B-100	P04114	334+KLTISEQNIQR	1328.74	23	2	plasma	none	7.22	H100C56N18O19S0	0.476629	0.336365	0.135528	0.0398092	0.00940132	0.482256	0.340336	0.137129	0.0402792	0.00951232			0.0213343	0.0298147			6.738	6.623			4.46161e+07	6.09489e+07			1	1			19897682	26311888			-0.0362811	-0.050552
12	1	12	H	MTD000012	Apolipoprotein B-100	P04114	334+KLTISEQNIQR	1328.74	23	2	Gel	none	7.22	H100C56N18O19S0	0.476629	0.336365	0.135528	0.0398092	0.00940132	0.482256	0.340336	0.137129	0.0402792	0.00951232	0.00730064	0.00412114	0.00377695	0.0072385	7.267	7.227	7.194	7.194	44937.5	173227	146355	272885					21304.3	84215.8	69900.4	134523	-0.00816833	0.00390259	-0.00464909	0.0107105	0.222526
2	4	8	H	MTD000012	Apolipoprotein B-100	P04114	334+KLTISEQNIQR	1328.74	23	3	plasma	none	7.22	H100C56N18O19S0	0.476629	0.336365	0.135528	0.0398092	0.00940132	0.482256	0.340336	0.137129	0.0402792	0.00951232			0.015483	0.0200711			6.738	6.623			30314852	4.47629e+07			1	1			13817623	20054074			-0.0264523	-0.0342498
12	4	48	H	MTD000012	Apolipoprotein B-100	P04114	334+KLTISEQNIQR	1328.74	23	3	Gel	none	7.22	H100C56N18O19S0	0.476629	0.336365	0.135528	0.0398092	0.00940132	0.482256	0.340336	0.137129	0.0402792	0.00951232	0.00847562	0.0103826	0.0121597	0.022103	7.267	7.227	7.194	7.194	438066	1.46753e+06	1.29748e+06	2.2626e+06					204861	684165	599983	1.16155e+06	-0.0146068	-0.016053	-0.0198353	0.031114	0.397925
1	1	1	H	MTD000012	Apolipoprotein B-100	P04114	334+KLTISEQNIQR	1328.74	23	4	Gel	none	7.22	H100C56N18O19S0	0.476629	0.336365	0.135528	0.0398092	0.00940132	0.482256	0.340336	0.137129	0.0402792	0.00951232				0.0260571				7.194				34299								16216				-0.00947114
2	4	8	H	MTD000012	Apolipoprotein B-100	P04114	335+LTISEQNIQR	1200.65	23	2	plasma	none	8.41	H88C50N16O18S0	0.514963	0.32444	0.119538	0.0323897	0.00709629	0.519466	0.327277	0.120583	0.0326729	0.00715834			0.0400073	0.0566724			7.829	7.742			5.09504e+07	6.92169e+07			1	1			23005106	29349438			-0.0679465	-0.0954452
12	4	48	H	MTD000012	Apolipoprotein B-100	P04114	335+LTISEQNIQR	1200.65	23	2	Gel	none	8.41	H88C50N16O18S0	0.514963	0.32444	0.119538	0.0323897	0.00709629	0.519466	0.327277	0.120583	0.0326729	0.00715834	0.0163063	0.00736541	0.0148581	0.00954108	8.442	8.43	8.397	8.37	388262	873548	706123	1.39009e+06					190825	442856	348903	699602	-0.0279802	-0.0125033	-0.0253555	-0.0161876	0.701911
2	4	8	H	MTD000012	Apolipoprotein B-100	P04114	335+LTISEQNIQR	1200.65	23	3	plasma	none	8.41	H88C50N16O18S0	0.514963	0.32444	0.119538	0.0323897	0.00709629	0.519466	0.327277	0.120583	0.0326729	0.00715834			0.0178507	0.0095284			7.829	7.742			3.15662e+06	5.27311e+06							1.55852e+06	2704202			-0.0257352	-0.00663799
12	3	36	H	MTD000012	Apolipoprotein B-100	P04114	335+LTISEQNIQR	1200.65	23	3	Gel	none	8.41	H88C50N16O18S0	0.514963	0.32444	0.119538	0.0323897	0.00709629	0.519466	0.327277	0.120583	0.0326729	0.00715834	0.0181175	0.0100304	0.0132369	0.009329	8.442	8.43	8.397	8.37	129814	284599	236998	442804					63385.1	143055	117745	222932	-0.0311891	-0.0168125	-0.0226494	-0.0160115	0.78241
2	4	8	H	MTD000012	Apolipoprotein B-100	P04114	3395+LATALSLSNK	1016.59	18	2	plasma	none	9.63	H80C44N12O15S0	0.562824	0.307804	0.0998814	0.023942	0.00465195	0.565965	0.309521	0.100439	0.0240756	0.00467791			0.00869779	0.00479148			8.753	8.638			1.66368e+07	2.37804e+07				1			9181234	13306349			-0.0141033	-0.00641271
12	4	48	H	MTD000012	Apolipoprotein B-100	P04114	3395+LATALSLSNK	1016.59	18	2	Gel	none	9.63	H80C44N12O15S0	0.562824	0.307804	0.0998814	0.023942	0.00465195	0.565965	0.309521	0.100439	0.0240756	0.00467791	0.0152073	0.0168885	0.00990025	0.00656606	9.674	9.661	9.628	9.601	892816	2.33017e+06	2.07603e+06	3.42763e+06					482458	1.37392e+06	1.19059e+06	1.97521e+06	-0.0255873	0.023658	0.00752676	0.0102953	0.737263
7	1	7	H	MTD000012	Apolipoprotein B-100	P04114	3395+LATALSLSNK	1016.59	18	3	Gel	none	9.63	H80C44N12O15S0	0.562824	0.307804	0.0998814	0.023942	0.00465195	0.565965	0.309521	0.100439	0.0240756	0.00467791		0.0164267	0.0366553	0.0110905		9.661	9.628	9.601		68026.3	62399.9	96092						37001.6	31995.5	52931.5		-0.0220338	-0.0532151	-0.0151228
2	4	8	H	MTD000012	Apolipoprotein B-100	P04114	3420+NMEVSVATTTK	1179.58	16	2	plasma	none	7.26	H85C48N13O19S1	0.504218	0.305004	0.133095	0.0431299	0.0114049	0.511664	0.309508	0.135061	0.0437668	0.0115733			0.0129552	0.00850571			6.99	6.875			2.2315e+07	2.33078e+07			1	1			10973501	11668538			-0.0199092	-0.0110361
12	4	48	H	MTD000012	Apolipoprotein B-100	P04114	3420+NMEVSVATTTK	1179.58	16	2	Gel	none	7.26	H85C48N13O19S1	0.504218	0.305004	0.133095	0.0431299	0.0114049	0.511664	0.309508	0.135061	0.0437668	0.0115733	0.0177673	0.00822824	0.0115682	0.00502801	7.463	7.45	7.418	7.418	302735	563370	444320	1.09722e+06					145987	281468	219199	552578	-0.029436	-0.0120503	-0.0183294	-0.00804691	1.07251
1	1	1	H	MTD000012	Apolipoprotein B-100	P04114	3420+NMEVSVATTTK	1179.58	16	3	Gel	none	7.26	H85C48N13O19S1	0.504218	0.305004	0.133095	0.0431299	0.0114049	0.511664	0.309508	0.135061	0.0437668	0.0115733				0.0107757				7.418				56187.1								27799.6				-0.0168954
2	4	8	H	MTD000012	Apolipoprotein B-100	P04114	3438+MNFKQELNGNTK	1422.69	19	2	plasma	none	7.27	H98C60N18O20S1	0.432147	0.327508	0.159665	0.0581508	0.017134	0.442108	0.335057	0.163345	0.0594911	0.0175289			0.132388	0.134465			6.962	6.931			9.89883e+06	1.4919e+07							3.91864e+06	6.02899e+06			-0.226942	-0.230998
3	1	3	H	MTD000012	Apolipoprotein B-100	P04114	3438+MNFKQELNGNTK	1422.69	19	2	Gel	none	7.27	H98C60N18O20S1	0.432147	0.327508	0.159665	0.0581508	0.017134	0.442108	0.335057	0.163345	0.0594911	0.0175289
2	4	8	H	MTD000012	Apolipoprotein B-100	P04114	3438+MNFKQELNGNTK	1422.69	19	3	plasma	none	7.27	H98C60N18O20S1	0.432147	0.327508	0.159665	0.0581508	0.017134	0.442108	0.335057	0.163345	0.0594911	0.0175289			0.137166	0.132657			6.962	6.931			9.22173e+06	1.49326e+07							3.70435e+06	6016901			-0.235913	-0.228263
11	2	22	H	MTD000012	Apolipoprotein B-100	P04114	3438+MNFKQELNGNTK	1422.69	19	3	Gel	none	7.27	H98C60N18O20S1	0.432147	0.327508	0.159665	0.0581508	0.017134	0.442108	0.335057	0.163345	0.0594911	0.0175289		0.119397	0.147286	0.131884		7.506	7.446	7.446		60966.2	64660.1	88242.5						23557	25563.6	34396.6		-0.205624	-0.25231	-0.226579
2	2	4	H	MTD000012	Apolipoprotein B-100	P04114	3438+xmNFKQELNGNTK	1438.69	19	2	plasma	m:Oxidized methionine	5.46	H98C60N18O21S1	0.431106	0.326879	0.160283	0.0587379	0.01744	0.441252	0.334572	0.164055	0.0601203	0.0178504			0.0933028	0.0623022			5.982	5.056			146110	414030							46352.9	159630			-0.124006	-0.0557012
1	2	2	H	MTD000012	Apolipoprotein B-100	P04114	3438+xmNFKQELNGNTK	1438.69	19	3	plasma	m:Oxidized methionine	5.46	H98C60N18O21S1	0.431106	0.326879	0.160283	0.0587379	0.01744	0.441252	0.334572	0.164055	0.0601203	0.0178504			0.145097				5.982				195291								71156.4				-0.150511
4	1	4	H	MTD000012	Apolipoprotein B-100	P04114	3438+xmNFKQELNGNTK	1438.69	19	3	Gel	m:Oxidized methionine	5.46	H98C60N18O21S1	0.431106	0.326879	0.160283	0.0587379	0.01744	0.441252	0.334572	0.164055	0.0601203	0.0178504
2	4	8	H	MTD000012	Apolipoprotein B-100	P04114	3442+QELNGNTK	902.446	15	2	plasma	none	1.97	H62C36N12O15S0	0.616128	0.280906	0.0815371	0.0177141	0.00315874	0.618425	0.281953	0.0818411	0.0177801	0.00317052			0.141679	0.0929887			2.093	2.034			1.8929e+06	3.70141e+06							751972	1.71289e+06			-0.239446	-0.155657
4	1	4	H	MTD000012	Apolipoprotein B-100	P04114	3442+QELNGNTK	902.446	15	2	Gel	none	1.97	H62C36N12O15S0	0.616128	0.280906	0.0815371	0.0177141	0.00315874	0.618425	0.281953	0.0818411	0.0177801	0.00317052		0.0627997		0.0656549		1.854		1.85		58074.4		219817						30036.6		111821		-0.101216		-0.109724
8	2	16	H	MTD000012	Apolipoprotein B-100	P04114	3450+SKPTVSSSMEFK	1326.65	20	2	Gel	none	7.33	H94C57N14O20S1	0.453456	0.321738	0.15155	0.0533793	0.01525	0.462652	0.328263	0.154624	0.0544618	0.0155592	0.018837	0.0140551	0.0205038	0.0147412	7.295	7.254	7.222	7.194	73208	243154	195808	369181					31762.7	109392	87048.9	169010	-0.0287823	-0.0127633	-0.0180894	-0.00485596	0.946878
2	1	2	H	MTD000012	Apolipoprotein B-100	P04114	3450+SKPTVSSSxmEFK	1342.64	20	2	plasma	m:Oxidized methionine	5.18	H94C57N14O21S1	0.452363	0.32113	0.152229	0.053963	0.0155421	0.461743	0.327789	0.155386	0.055082	0.0158644			0.0227034	0.00998132			4.359	4.16			46629.8	151417							20465.7	68341.2			-0.0228455	-0.0103983
6	1	6	H	MTD000012	Apolipoprotein B-100	P04114	3450+SKPTVSSSxmEFK	1342.64	20	3	Gel	m:Oxidized methionine	5.18	H94C57N14O21S1	0.452363	0.32113	0.152229	0.053963	0.0155421	0.461743	0.327789	0.155386	0.055082	0.0158644	0.0238998	0.0168382	0.0162888	0.0109918	4.609	4.456	4.452	4.424	30426.4	79397.5	41278.9	82168.1					13141.6	34470.2	17988.8	36486.1	-0.0298285	-0.0275959	-0.0259557	-0.0177012	0.983861
2	3	6	H	MTD000012	Apolipoprotein B-100	P04114	3481+LSLESLTSYFSIESSTK	1890.95	28	2	plasma	none	20.26	H134C84N18O31S0	0.338865	0.34701	0.197386	0.0808382	0.0264177	0.351484	0.359932	0.204736	0.0838484	0.0274014			0.0398199	0.0162902			19.89	19.831			340551	677239							120200	240710			0.00147339	0.00394447
9	3	27	H	MTD000012	Apolipoprotein B-100	P04114	3481+LSLESLTSYFSIESSTK	1890.95	28	2	Gel	none	20.26	H134C84N18O31S0	0.338865	0.34701	0.197386	0.0808382	0.0264177	0.351484	0.359932	0.204736	0.0838484	0.0274014	0.0161846		0.0116908	0.00627962	20.279		20.234	20.262	39893.1		1.59665e+06	968918					14596.4		572915	350281	-0.0277297		-0.0186221	-0.0106651	0.903446
11	3	33	H	MTD000012	Apolipoprotein B-100	P04114	3481+LSLESLTSYFSIESSTK	1890.95	28	3	Gel	none	20.26	H134C84N18O31S0	0.338865	0.34701	0.197386	0.0808382	0.0264177	0.351484	0.359932	0.204736	0.0838484	0.0274014	0.0155982	0.014524	0.018585	0.00946428	20.279	20.294	20.234	20.262	60288.2	41652.5	1.89182e+06	1.22324e+06					21751.7	14803.1	663364	428898	-0.0247673	0.00391098	-0.0259554	-0.00961006	0.806929
2	2	4	H	MTD000012	Apolipoprotein B-100	P04114	3481+LSLESLTSYFSIESSTKGDVK	2290.16	33	2	plasma	none	18.9	H163C101N23O37S0	0.270968	0.335037	0.225924	0.108614	0.0413932	0.288097	0.356216	0.240206	0.11548	0.0440099			0.0757075	0.0490516			17.539	18.236			151913	255376							44824.3	82128			-0.032916	-0.0342991
1	2	2	H	MTD000012	Apolipoprotein B-100	P04114	3481+LSLESLTSYFSIESSTKGDVK	2290.16	33	3	plasma	none	18.9	H163C101N23O37S0	0.270968	0.335037	0.225924	0.108614	0.0413932	0.288097	0.356216	0.240206	0.11548	0.0440099				0.078774				18.236				263993								88347.8				0.0465628
7	1	7	H	MTD000012	Apolipoprotein B-100	P04114	3481+LSLESLTSYFSIESSTKGDVK	2290.16	33	3	Gel	none	18.9	H163C101N23O37S0	0.270968	0.335037	0.225924	0.108614	0.0413932	0.288097	0.356216	0.240206	0.11548	0.0440099			0.0143472	0.00900077			18.863	18.891			288418	179124							100343	62987.1			-0.0183752	-0.0106419
2	4	8	H	MTD000012	Apolipoprotein B-100	P04114	3508+EYSGTIASEANTYLNSK	1846.86	33	2	plasma	none	12.25	H122C79N20O31S0	0.356011	0.346893	0.189816	0.075175	0.0238405	0.36782	0.3584	0.196112	0.0776686	0.0246313			0.049171	0.0514505			11.803	11.604			1.31616e+06	2.15599e+06							450563	764618			-0.0732653	-0.0822956
12	4	48	H	MTD000012	Apolipoprotein B-100	P04114	3508+EYSGTIASEANTYLNSK	1846.86	33	2	Gel	none	12.25	H122C79N20O31S0	0.356011	0.346893	0.189816	0.075175	0.0238405	0.36782	0.3584	0.196112	0.0776686	0.0246313	0.060886	0.0494772	0.0582148	0.0493447	12.332	12.291	12.231	12.231	366685	1.19475e+06	1.84059e+06	1.81796e+06					135189	435975	662566	661542	-0.102009	-0.0822988	-0.0950971	-0.0818086	2.71445
1	3	3	H	MTD000012	Apolipoprotein B-100	P04114	3508+EYSGTIASEANTYLNSK	1846.86	33	3	plasma	none	12.25	H122C79N20O31S0	0.356011	0.346893	0.189816	0.075175	0.0238405	0.36782	0.3584	0.196112	0.0776686	0.0246313				0.0711269				11.604				453914								149350				-0.0946034
12	4	48	H	MTD000012	Apolipoprotein B-100	P04114	3508+EYSGTIASEANTYLNSK	1846.86	33	3	Gel	none	12.25	H122C79N20O31S0	0.356011	0.346893	0.189816	0.075175	0.0238405	0.36782	0.3584	0.196112	0.0776686	0.0246313	0.0436883	0.0397398	0.0414494	0.032971	12.332	12.291	12.231	12.231	639888	1.69155e+06	2.60455e+06	2.5314e+06					231584	597270	976671	938437	-0.0722087	-0.0625235	-0.0713666	-0.0566722	1.92147
2	4	8	H	MTD000012	Apolipoprotein B-100	P04114	3548+ENFAGEATLQR	1234.59	28	2	plasma	none	8.42	H82C52N16O19S0	0.503054	0.327741	0.124664	0.0348528	0.00787697	0.507976	0.330947	0.125883	0.0351938	0.00795403			0.0228981	0.0229096			7.857	7.77			2.43063e+07	42290322			1	1			11412507	19854016			-0.0384478	-0.0385066
12	4	48	H	MTD000012	Apolipoprotein B-100	P04114	3548+ENFAGEATLQR	1234.59	28	2	Gel	none	8.42	H82C52N16O19S0	0.503054	0.327741	0.124664	0.0348528	0.00787697	0.507976	0.330947	0.125883	0.0351938	0.00795403	0.0233997	0.011705	0.0168946	0.00338961	8.498	8.458	8.425	8.398	579084	1.32988e+06	1.09404e+06	1.9618e+06					270972	649240	523905	994661	-0.0400446	-0.0197814	-0.029104	-0.000962012	0.85706
2	4	8	H	MTD000012	Apolipoprotein B-100	P04114	3548+ENFAGEATLQR	1234.59	28	3	plasma	none	8.42	H82C52N16O19S0	0.503054	0.327741	0.124664	0.0348528	0.00787697	0.507976	0.330947	0.125883	0.0351938	0.00795403			0.0417194	0.0252311			7.857	7.77			851592	1.59664e+06							385928	778570			-0.0547917	-0.0203465
9	2	18	H	MTD000012	Apolipoprotein B-100	P04114	3548+ENFAGEATLQR	1234.59	28	3	Gel	none	8.42	H82C52N16O19S0	0.503054	0.327741	0.124664	0.0348528	0.00787697	0.507976	0.330947	0.125883	0.0351938	0.00795403	0.0170384	0.0104489	0.0148994	0.00913973	8.498	8.458	8.425	8.398	115268	252845	210501	357459					55528	123975	101564	176210	-0.0262463	-0.0176575	-0.025488	-0.0150237	0.561739
2	4	8	H	MTD000012	Apolipoprotein B-100	P04114	3559+IYSLWEHSTK	1262.63	15	2	plasma	none	10.48	H86C59N14O17S0	0.4713	0.3399	0.137218	0.0400374	0.00933807	0.476804	0.34387	0.138821	0.040505	0.00944713			0.00924267	0.0075544			9.732	9.477			2.67393e+07	3.52524e+07			1	1			12332997	16374416			-0.0155733	-0.0123138
12	4	48	H	MTD000012	Apolipoprotein B-100	P04114	3559+IYSLWEHSTK	1262.63	15	2	Gel	none	10.48	H86C59N14O17S0	0.4713	0.3399	0.137218	0.0400374	0.00933807	0.476804	0.34387	0.138821	0.040505	0.00944713	0.0101338	0.00765152	0.0070829	0.00241459	10.569	10.5	10.44	10.412	121403	592497	876090	971518					56168.1	276405	409731	461539	-0.0141452	-0.0102959	-0.00912279	-0.00173407	0.58682
2	4	8	H	MTD000012	Apolipoprotein B-100	P04114	3559+IYSLWEHSTK	1262.63	15	3	plasma	none	10.48	H86C59N14O17S0	0.4713	0.3399	0.137218	0.0400374	0.00933807	0.476804	0.34387	0.138821	0.040505	0.00944713			0.0139766	0.0122061			9.732	9.477			1.82165e+07	2.43255e+07				1			8311606	11175540			-0.0205371	-0.0173879
12	4	48	H	MTD000012	Apolipoprotein B-100	P04114	3559+IYSLWEHSTK	1262.63	15	3	Gel	none	10.48	H86C59N14O17S0	0.4713	0.3399	0.137218	0.0400374	0.00933807	0.476804	0.34387	0.138821	0.040505	0.00944713	0.0146464	0.00317915	0.00835548	0.00972502	10.569	10.5	10.44	10.412	662813	2.8178e+06	4.31286e+06	4.70242e+06					299492	1.35159e+06	2.03838e+06	2272307	-0.0249544	0.00285763	-0.00417468	0.00641654	1.03524
2	4	8	H	MTD000012	Apolipoprotein B-100	P04114	3569+NHLQLEGLFFTNGEHTSK	2071.01	31	2	plasma	none	13.28	H138C92N26O29S0	0.302739	0.345542	0.213407	0.0935323	0.0323884	0.316931	0.361741	0.223411	0.0979169	0.0339067			0.0679161	0.00935642			13.202	12.975			5.59954e+06	6.11058e+06							1.90328e+06	2.20249e+06			-0.101618	-0.014535
2	4	8	H	MTD000012	Apolipoprotein B-100	P04114	3569+NHLQLEGLFFTNGEHTSK	2071.01	31	3	plasma	none	13.28	H138C92N26O29S0	0.302739	0.345542	0.213407	0.0935323	0.0323884	0.316931	0.361741	0.223411	0.0979169	0.0339067			0.0288122	0.0159554			13.202	12.975			3.5422e+07	5.65556e+07			1	1			12531416	19444406			-0.0437862	-0.0138283
3	1	3	H	MTD000012	Apolipoprotein B-100	P04114	3569+NHLQLEGLFFTNGEHTSK	2071.01	31	3	Gel	none	13.28	H138C92N26O29S0	0.302739	0.345542	0.213407	0.0935323	0.0323884	0.316931	0.361741	0.223411	0.0979169	0.0339067
1	1	1	H	MTD000012	Apolipoprotein B-100	P04114	3569+NHLQLEGLFFTNGEHTSK	2071.01	31	4	Gel	none	13.28	H138C92N26O29S0	0.302739	0.345542	0.213407	0.0935323	0.0323884	0.316931	0.361741	0.223411	0.0979169	0.0339067
2	4	8	H	MTD000012	Apolipoprotein B-100	P04114	3569+NHLQLEGLFFTNGEHTSK	2071.01	31	4	plasma	none	13.28	H138C92N26O29S0	0.302739	0.345542	0.213407	0.0935323	0.0323884	0.316931	0.361741	0.223411	0.0979169	0.0339067			0.00747583	0.00512946			13.202	12.975			6.49327e+06	1.3093e+07							2.29063e+06	4.71629e+06			0.00210842	-0.00573026
2	4	8	H	MTD000012	Apolipoprotein B-100	P04114	3639+IHSGSFQSQVELSNDQEK	2031.95	42	2	plasma	none	7.99	H133C85N25O33S0	0.325179	0.345108	0.203339	0.0862367	0.02918	0.338777	0.359539	0.211842	0.0898427	0.0304002			0.0207285	0.0107654			7.465	7.434			3.76184e+06	6.27455e+06							1.37682e+06	2.3086e+06			-0.0354078	-0.0181881
4	1	4	H	MTD000012	Apolipoprotein B-100	P04114	3639+IHSGSFQSQVELSNDQEK	2031.95	42	2	Gel	none	7.99	H133C85N25O33S0	0.325179	0.345108	0.203339	0.0862367	0.02918	0.338777	0.359539	0.211842	0.0898427	0.0304002			0.0173949	0.0082931			8.117	8.09			86089.1	152918							30330.3	54352.3			-0.025167	-0.011197
2	4	8	H	MTD000012	Apolipoprotein B-100	P04114	3639+IHSGSFQSQVELSNDQEK	2031.95	42	3	plasma	none	7.99	H133C85N25O33S0	0.325179	0.345108	0.203339	0.0862367	0.02918	0.338777	0.359539	0.211842	0.0898427	0.0304002			0.0179071	0.0092246			7.465	7.434			9.04558e+06	1.70963e+07							3275511	6.17472e+06			-0.0299841	-0.0154901
12	4	48	H	MTD000012	Apolipoprotein B-100	P04114	3639+IHSGSFQSQVELSNDQEK	2031.95	42	3	Gel	none	7.99	H133C85N25O33S0	0.325179	0.345108	0.203339	0.0862367	0.02918	0.338777	0.359539	0.211842	0.0898427	0.0304002	0.0204828	0.00721661	0.0143892	0.00338344	8.191	8.15	8.117	8.09	624712	2.34792e+06	3.4493e+06	4.6634e+06					219699	851125	1.29233e+06	1.68627e+06	-0.0298739	-0.0111526	-0.0201817	-0.00583059	0.706023
8	1	8	H	MTD000012	Apolipoprotein B-100	P04114	3639+IHSGSFQSQVELSNDQEK	2031.95	42	4	Gel	none	7.99	H133C85N25O33S0	0.325179	0.345108	0.203339	0.0862367	0.02918	0.338777	0.359539	0.211842	0.0898427	0.0304002		0.0126893	0.0200024	0.00698948		8.15	8.117	8.09		72857.1	101393	131798						26049.3	36642.6	47194.8		-0.0178477	-0.0327306	-0.0103866
1	1	1	H	MTD000012	Apolipoprotein B-100	P04114	3657+AHLDIAGSLEGHLR	1487.78	33	2	Gel	none	11.33	H105C64N21O20S0	0.430478	0.346973	0.155705	0.0503679	0.0130052	0.437689	0.352786	0.158313	0.0512117	0.013223				0.0129787				11.672				39743.6								17174				-0.00556952
2	4	8	H	MTD000012	Apolipoprotein B-100	P04114	3657+AHLDIAGSLEGHLR	1487.78	33	2	plasma	none	11.33	H105C64N21O20S0	0.430478	0.346973	0.155705	0.0503679	0.0130052	0.437689	0.352786	0.158313	0.0512117	0.013223			0.0149614	0.00500226			11.159	11.016			9.24783e+06	1.2748e+07							3.80847e+06	5.47011e+06			-0.0258665	-0.00859475
2	4	8	H	MTD000012	Apolipoprotein B-100	P04114	3657+AHLDIAGSLEGHLR	1487.78	33	3	plasma	none	11.33	H105C64N21O20S0	0.430478	0.346973	0.155705	0.0503679	0.0130052	0.437689	0.352786	0.158313	0.0512117	0.013223			0.0262388	0.0237178			11.159	11.016			45832460	5.24455e+07			1	1			18030590	20887418			-0.0442872	-0.0394203
4	2	8	H	MTD000012	Apolipoprotein B-100	P04114	3657+AHLDIAGSLEGHLR	1487.78	33	3	Gel	none	11.33	H105C64N21O20S0	0.430478	0.346973	0.155705	0.0503679	0.0130052	0.437689	0.352786	0.158313	0.0512117	0.013223			0.0156111	0.00699234			11.699	11.672			388339	515551							160436	220998			-0.0245552	-0.00902543
2	4	8	H	MTD000012	Apolipoprotein B-100	P04114	3657+AHLDIAGSLEGHLR	1487.78	33	4	plasma	none	11.33	H105C64N21O20S0	0.430478	0.346973	0.155705	0.0503679	0.0130052	0.437689	0.352786	0.158313	0.0512117	0.013223			0.024612	0.0169835			11.159	11.016			9.60728e+06	1.17324e+07							3824316	4853567			-0.0396248	-0.0239986
7	2	14	H	MTD000012	Apolipoprotein B-100	P04114	3657+AHLDIAGSLEGHLR	1487.78	33	4	Gel	none	11.33	H105C64N21O20S0	0.430478	0.346973	0.155705	0.0503679	0.0130052	0.437689	0.352786	0.158313	0.0512117	0.013223			0.0217979	0.0160844			11.699	11.672			542757	688999							217252	282847			-0.0374145	-0.0271708
2	4	8	H	MTD000012	Apolipoprotein B-100	P04114	3690+LDVTTSIGRR	1116.62	16	2	plasma	none	7.7	H84C46N16O16S0	0.540981	0.316247	0.108566	0.027446	0.00561346	0.544663	0.318399	0.109305	0.0276328	0.00565167			0.00635283	0.000721017			7.186	7.07			3.32019e+06	4.41075e+06							1.77319e+06	2.40072e+06			-0.0106014	-0.000374426
3	1	3	H	MTD000012	Apolipoprotein B-100	P04114	3690+LDVTTSIGRR	1116.62	16	2	Gel	none	7.7	H84C46N16O16S0	0.540981	0.316247	0.108566	0.027446	0.00561346	0.544663	0.318399	0.109305	0.0276328	0.00565167
2	4	8	H	MTD000012	Apolipoprotein B-100	P04114	3690+LDVTTSIGRR	1116.62	16	3	plasma	none	7.7	H84C46N16O16S0	0.540981	0.316247	0.108566	0.027446	0.00561346	0.544663	0.318399	0.109305	0.0276328	0.00565167			0.0371926	0.0213661			7.186	7.07			2.99187e+06	4.05366e+06							1.51435e+06	2.13775e+06			-0.0385098	-0.0173012
9	2	18	H	MTD000012	Apolipoprotein B-100	P04114	3690+LDVTTSIGRR	1116.62	16	3	Gel	none	7.7	H84C46N16O16S0	0.540981	0.316247	0.108566	0.027446	0.00561346	0.544663	0.318399	0.109305	0.0276328	0.00565167		0.00634745	0.0226516	0.00297128		7.73	7.698	7.67		44362	53461.6	86097.8						24171.7	27101.8	46529.4		0.0002112	-0.0377237	-0.00423846
1	1	1	H	MTD000012	Apolipoprotein B-100	P04114	3704+VSTAFVYTKNPNGYSFSIPVK	2318.19	28	2	plasma	none	14.78	H163C109N25O31S0	0.250006	0.332435	0.235171	0.116787	0.0454688	0.267558	0.355774	0.251682	0.124986	0.048661				0.107184				15.521				76307.8								23574.8				-0.0847195
0	4	0	H	MTD000012	Apolipoprotein B-100	P04114	3704+VSTAFVYTKNPNGYSFSIPVK	2318.19	28	3	plasma	none	14.78	H163C109N25O31S0	0.250006	0.332435	0.235171	0.116787	0.0454688	0.267558	0.355774	0.251682	0.124986	0.048661
3	1	3	H	MTD000012	Apolipoprotein B-100	P04114	3704+VSTAFVYTKNPNGYSFSIPVK	2318.19	28	3	Gel	none	14.78	H163C109N25O31S0	0.250006	0.332435	0.235171	0.116787	0.0454688	0.267558	0.355774	0.251682	0.124986	0.048661
0	4	0	H	MTD000012	Apolipoprotein B-100	P04114	3704+VSTAFVYTKNPNGYSFSIPVK	2318.19	28	4	plasma	none	14.78	H163C109N25O31S0	0.250006	0.332435	0.235171	0.116787	0.0454688	0.267558	0.355774	0.251682	0.124986	0.048661
2	4	8	H	MTD000012	Apolipoprotein B-100	P04114	3713+NPNGYSFSIPVK	1321.67	19	2	plasma	none	13.05	H91C61N15O18S0	0.457934	0.342559	0.143238	0.0432596	0.0104399	0.46397	0.347074	0.145126	0.0438298	0.0105775			0.0137008	0.0106293			12.362	12.107			1.94835e+07	2.44581e+07				1			8603372	10966887			-0.0223979	-0.0155747
11	4	44	H	MTD000012	Apolipoprotein B-100	P04114	3713+NPNGYSFSIPVK	1321.67	19	2	Gel	none	13.05	H91C61N15O18S0	0.457934	0.342559	0.143238	0.0432596	0.0104399	0.46397	0.347074	0.145126	0.0438298	0.0105775	0.0331257	0.0757529		0.0440952	13.032	13.019		12.987	583667	1.57393e+06		2.93533e+06					243945	564300		1.25132e+06	-0.0460171	-0.125887		-0.0376731	1.56826
2	4	8	H	MTD000012	Apolipoprotein B-100	P04114	3713+NPNGYSFSIPVK	1321.67	19	3	plasma	none	13.05	H91C61N15O18S0	0.457934	0.342559	0.143238	0.0432596	0.0104399	0.46397	0.347074	0.145126	0.0438298	0.0105775			0.116393	0.117354			12.362	12.107			584899	685918							192248	229231			-0.135284	-0.129774
9	2	18	H	MTD000012	Apolipoprotein B-100	P04114	3713+NPNGYSFSIPVK	1321.67	19	3	Gel	none	13.05	H91C61N15O18S0	0.457934	0.342559	0.143238	0.0432596	0.0104399	0.46397	0.347074	0.145126	0.0438298	0.0105775		0.127448		0.149641		13.019		12.987		171292		337441						52171.8		113060		-0.164172		-0.128918
2	4	8	H	MTD000012	Apolipoprotein B-100	P04114	3725+VLADKFIIPGLK	1312.81	16	2	plasma	none	15.34	H108C64N14O15S0	0.44679	0.348045	0.147487	0.0444979	0.0106246	0.452758	0.352693	0.149457	0.0450922	0.0107665			0.00840414	0.00774219			14.741	14.43			3.62989e+07	42664544			1	1			15942271	18790902			-0.0135635	-0.0123241
9	2	18	H	MTD000012	Apolipoprotein B-100	P04114	3725+VLADKFIIPGLK	1312.81	16	2	Gel	none	15.34	H108C64N14O15S0	0.44679	0.348045	0.147487	0.0444979	0.0106246	0.452758	0.352693	0.149457	0.0450922	0.0107665			0.0117492	0.00623336			15.337	15.337			117365	126733							50980.3	56041.8			-0.0183832	-0.010552
2	4	8	H	MTD000012	Apolipoprotein B-100	P04114	3725+VLADKFIIPGLK	1312.81	16	3	plasma	none	15.34	H108C64N14O15S0	0.44679	0.348045	0.147487	0.0444979	0.0106246	0.452758	0.352693	0.149457	0.0450922	0.0107665			0.00743805	0.00371387			14.741	14.43			2.82224e+07	3.1498e+07			1	1			12444543	14089996			-0.011812	-0.00542726
12	4	48	H	MTD000012	Apolipoprotein B-100	P04114	3725+VLADKFIIPGLK	1312.81	16	3	Gel	none	15.34	H108C64N14O15S0	0.44679	0.348045	0.147487	0.0444979	0.0106246	0.452758	0.352693	0.149457	0.0450922	0.0107665	0.00450589	0.00766697	0.0166111	0.0131095	15.354	15.369	15.337	15.337	141289	305868	1.37147e+06	1.48139e+06					63007.8	135706	584009	638916	-0.0068095	-0.0090816	-0.0269305	-0.0214625	0.280886
1	1	1	H	MTD000012	Apolipoprotein B-100	P04114	3763+LDFREIQIYK	1323.72	17	2	Gel	none	13.88	H97C62N15O17S0	0.453612	0.344581	0.144893	0.043793	0.0105427	0.459643	0.349162	0.146819	0.0443753	0.0106828
2	4	8	H	MTD000012	Apolipoprotein B-100	P04114	3763+LDFREIQIYK	1323.72	17	3	Gel	none	13.88	H97C62N15O17S0	0.453612	0.344581	0.144893	0.043793	0.0105427	0.459643	0.349162	0.146819	0.0443753	0.0106828
1	3	3	H	MTD000012	Apolipoprotein B-100	P04114	3763+LDFREIQIYKK	1451.81	18	2	Gel	none	11.98	H109C68N17O18S0	0.419845	0.350708	0.16015	0.052213	0.0134998	0.427142	0.356804	0.162933	0.0531206	0.0137344
1	4	4	H	MTD000012	Apolipoprotein B-100	P04114	3763+LDFREIQIYKK	1451.81	18	2	plasma	none	11.98	H109C68N17O18S0	0.419845	0.350708	0.16015	0.052213	0.0134998	0.427142	0.356804	0.162933	0.0531206	0.0137344				0.00333826				12.051				1.37764e+07								5.9367e+06				0.00378967
1	4	4	H	MTD000012	Apolipoprotein B-100	P04114	3763+LDFREIQIYKK	1451.81	18	3	plasma	none	11.98	H109C68N17O18S0	0.419845	0.350708	0.16015	0.052213	0.0134998	0.427142	0.356804	0.162933	0.0531206	0.0137344				0.015838				12.051				1.33877e+06								537663				-0.0255328
8	4	32	H	MTD000012	Apolipoprotein B-100	P04114	3763+LDFREIQIYKK	1451.81	18	3	Gel	none	11.98	H109C68N17O18S0	0.419845	0.350708	0.16015	0.052213	0.0134998	0.427142	0.356804	0.162933	0.0531206	0.0137344	0.0134662	0.00426153	0.0110921	0.00305256	12.892	12.879	12.874	12.847	198326	577390	779919	821303					80686.7	245196	319691	347345	-0.0203044	-0.00247932	-0.0172387	-0.00422283	0.799417
3	1	3	H	MTD000012	Apolipoprotein B-100	P04114	3763+LDFREIQIYKK	1451.81	18	4	Gel	none	11.98	H109C68N17O18S0	0.419845	0.350708	0.16015	0.052213	0.0134998	0.427142	0.356804	0.162933	0.0531206	0.0137344
2	4	8	H	MTD000012	Apolipoprotein B-100	P04114	3776+TSSFALNLPTLPEVK	1615.88	24	2	plasma	none	18.01	H121C74N17O23S0	0.387683	0.350922	0.175269	0.0628141	0.0179176	0.396937	0.359297	0.179453	0.0643133	0.0183452			0.0327247	0.0336082			17.371	17.228			7.36352e+07	75072037			1	1			25851768	26399924			-0.0458575	-0.0452754
12	4	48	H	MTD000012	Apolipoprotein B-100	P04114	3776+TSSFALNLPTLPEVK	1615.88	24	2	Gel	none	18.01	H121C74N17O23S0	0.387683	0.350922	0.175269	0.0628141	0.0179176	0.396937	0.359297	0.179453	0.0643133	0.0183452	0.011089	0.00653857	0.00773162	0.00426764	17.929	17.972	17.967	17.968	596357	1.22587e+06	5.12876e+06	5.0452e+06					225473	472748	1.96898e+06	1.98047e+06	-0.0188523	-0.0112947	-0.0130269	-0.00439206	0.615031
2	4	8	H	MTD000012	Apolipoprotein B-100	P04114	3776+TSSFALNLPTLPEVK	1615.88	24	3	plasma	none	18.01	H121C74N17O23S0	0.387683	0.350922	0.175269	0.0628141	0.0179176	0.396937	0.359297	0.179453	0.0643133	0.0183452			0.00970163	0.00523072			17.371	17.228			8.55504e+06	9.19755e+06							3.27498e+06	3602662			-0.0141237	-0.0052387
11	4	44	H	MTD000012	Apolipoprotein B-100	P04114	3776+TSSFALNLPTLPEVK	1615.88	24	3	Gel	none	18.01	H121C74N17O23S0	0.387683	0.350922	0.175269	0.0628141	0.0179176	0.396937	0.359297	0.179453	0.0643133	0.0183452	0.0122566	0.00697316	0.00755951	0.00749454	17.929	17.972	17.967	17.968	485794	928068	3.38347e+06	3.32729e+06					184334	358667	1.32817e+06	1329638	-0.0174877	-0.0104705	-0.00439016	0.00267945	0.570513
2	4	8	H	MTD000012	Apolipoprotein B-100	P04114	3776+TSSFALNLPTLPEVKFPEVDVLTK	2644.44	35	2	plasma	none	21	H197C123N27O37S0	0.208711	0.312826	0.248633	0.13841	0.0603082	0.215413	0.322871	0.256617	0.142854	0.0622448			0.0111142	0.00757908			20.674	20.502			3.6954e+06	4.27285e+06							1186488	1.3903e+06			-0.0205837	-0.0148488
2	4	8	H	MTD000012	Apolipoprotein B-100	P04114	3776+TSSFALNLPTLPEVKFPEVDVLTK	2644.44	35	3	plasma	none	21	H197C123N27O37S0	0.208711	0.312826	0.248633	0.13841	0.0603082	0.215413	0.322871	0.256617	0.142854	0.0622448			0.011867	0.00726146			20.674	20.502			2.32898e+07	3.08157e+07							7.31846e+06	9758076			-0.0191729	-0.0111081
8	1	8	H	MTD000012	Apolipoprotein B-100	P04114	3776+TSSFALNLPTLPEVKFPEVDVLTK	2644.44	35	3	Gel	none	21	H197C123N27O37S0	0.208711	0.312826	0.248633	0.13841	0.0603082	0.215413	0.322871	0.256617	0.142854	0.0622448			0.0103815	0.00534649			21.101	21.13			336265	191868							104972	60540			-0.0143827	-0.0038607
3	1	3	H	MTD000012	Apolipoprotein B-100	P04114	3776+TSSFALNLPTLPEVKFPEVDVLTK	2644.44	35	4	Gel	none	21	H197C123N27O37S0	0.208711	0.312826	0.248633	0.13841	0.0603082	0.215413	0.322871	0.256617	0.142854	0.0622448			0.0152211	0.0196518			21.101	21.13			59072.1	36104.9							20059	12535.5			-0.023465	-0.0215689
2	4	8	H	MTD000012	Apolipoprotein B-100	P04114	3800+YSQPEDSLIPFFEITVPESQLTVSQFTLPK	3439.74	54	3	plasma	none	23.18	H242C160N34O50S0	0.13051	0.253722	0.258673	0.183243	0.10099	0.140767	0.273662	0.279002	0.197644	0.108926			0.0155368	0.0102353			23.08	23.049			2.9883e+07	4.64222e+07				1			8481461	13101646			-0.0204798	-0.0138032
7	3	21	H	MTD000012	Apolipoprotein B-100	P04114	3800+YSQPEDSLIPFFEITVPESQLTVSQFTLPK	3439.74	54	3	Gel	none	23.18	H242C160N34O50S0	0.13051	0.253722	0.258673	0.183243	0.10099	0.140767	0.273662	0.279002	0.197644	0.108926	0.0108951		0.0125416	0.00800621	23.133		23.172	23.173	53823.2		1.28897e+06	725940					14842.8		358471	203651	-0.00635894		-0.0149389	-0.0112696	0.296289
2	4	8	H	MTD000012	Apolipoprotein B-100	P04114	3800+YSQPEDSLIPFFEITVPESQLTVSQFTLPK	3439.74	54	4	plasma	none	23.18	H242C160N34O50S0	0.13051	0.253722	0.258673	0.183243	0.10099	0.140767	0.273662	0.279002	0.197644	0.108926			0.0176086	0.0116273			23.08	23.049			1.28589e+07	20970410							3.74315e+06	6044563			-0.0238966	-0.0156983
7	2	14	H	MTD000012	Apolipoprotein B-100	P04114	3800+YSQPEDSLIPFFEITVPESQLTVSQFTLPK	3439.74	54	4	Gel	none	23.18	H242C160N34O50S0	0.13051	0.253722	0.258673	0.183243	0.10099	0.140767	0.273662	0.279002	0.197644	0.108926	0.0121165		0.0122794	0.00429981	23.133		23.172	23.173	37176.9		903147	517646					10640.9		251933	142177	-0.0186958		-0.0118371	-0.00435751	0.871112
2	4	8	H	MTD000012	Apolipoprotein B-100	P04114	3830+SVSDGIAALDLNAVANK	1656.87	35	2	plasma	none	14.84	H120C70N20O26S0	0.397811	0.347305	0.171011	0.0610658	0.0174806	0.407095	0.355411	0.175003	0.062491	0.0178886			0.0463009	0.039489			14.405	14.206			7.91237e+07	78421085			1	1			27038978	27611780			-0.0653646	-0.0549988
12	4	48	H	MTD000012	Apolipoprotein B-100	P04114	3830+SVSDGIAALDLNAVANK	1656.87	35	2	Gel	none	14.84	H120C70N20O26S0	0.397811	0.347305	0.171011	0.0610658	0.0174806	0.407095	0.355411	0.175003	0.062491	0.0178886	0.0179924	0.00691362	0.0186677	0.0080877	14.935	14.95	14.945	14.918	965114	2.5326e+06	4.93007e+06	4.54748e+06					364573	1.001e+06	1848871	1.79023e+06	-0.0293444	-0.0118509	-0.0320762	-0.0134187	0.658482
2	4	8	H	MTD000012	Apolipoprotein B-100	P04114	3830+SVSDGIAALDLNAVANK	1656.87	35	3	plasma	none	14.84	H120C70N20O26S0	0.397811	0.347305	0.171011	0.0610658	0.0174806	0.407095	0.355411	0.175003	0.062491	0.0178886			0.0182755	0.00817953			14.405	14.206			1.38133e+07	1.43323e+07							5192111	5632118			-0.0312181	-0.0141272
12	4	48	H	MTD000012	Apolipoprotein B-100	P04114	3830+SVSDGIAALDLNAVANK	1656.87	35	3	Gel	none	14.84	H120C70N20O26S0	0.397811	0.347305	0.171011	0.0610658	0.0174806	0.407095	0.355411	0.175003	0.062491	0.0178886	0.0213242	0.00874839	0.0108822	0.00506219	14.935	14.95	14.945	14.918	865570	2.0716e+06	3.80734e+06	3.49035e+06					321520	843675	1.48782e+06	1.43649e+06	-0.0356398	0.000162788	-0.016319	0.00446412	0.79975
2	4	8	H	MTD000012	Apolipoprotein B-100	P04114	3847+IADFELPTIIVPEQTIEIPSIK	2465.37	40	2	plasma	none	22.02	H188C115N24O35S0	0.23179	0.323938	0.241292	0.126324	0.0518977	0.237674	0.332161	0.247418	0.129531	0.0532152			0.0150631	0.0114702			21.625	21.51			4.74174e+07	5.8792e+07			1	1			15173535	18624284			-0.0234586	-0.012422
2	4	8	H	MTD000012	Apolipoprotein B-100	P04114	3847+IADFELPTIIVPEQTIEIPSIK	2465.37	40	3	plasma	none	22.02	H188C115N24O35S0	0.23179	0.323938	0.241292	0.126324	0.0518977	0.237674	0.332161	0.247418	0.129531	0.0532152			0.0137494	0.00884142			21.625	21.51			34423800	4.10814e+07			1	1			11194451	13430402			-0.0239149	-0.0149686
12	4	48	H	MTD000012	Apolipoprotein B-100	P04114	3847+IADFELPTIIVPEQTIEIPSIK	2465.37	40	3	Gel	none	22.02	H188C115N24O35S0	0.23179	0.323938	0.241292	0.126324	0.0518977	0.237674	0.332161	0.247418	0.129531	0.0532152	0.0130032	0.00928365	0.0123425	0.00706143	21.874	21.945	21.969	21.969	247772	295592	8.53159e+06	5.8197e+06					80195.4	97336	2840117	1.95561e+06	-0.0213774	-0.016747	-0.0234596	-0.0132684	0.720007
6	2	12	H	MTD000012	Apolipoprotein B-100	P04114	3847+IADFELPTIIVPEQTIEIPSIK	2465.37	40	4	Gel	none	22.02	H188C115N24O35S0	0.23179	0.323938	0.241292	0.126324	0.0518977	0.237674	0.332161	0.247418	0.129531	0.0532152		0.0267515				21.945				34996								9939.57				0.0204573
2	4	8	H	MTD000012	Apolipoprotein B-100	P04114	3869+FSVPAGIVIPSFQALTAR	1873.05	36	2	plasma	none	21.11	H140C88N22O23S0	0.325546	0.35183	0.203641	0.0831112	0.026675	0.337658	0.36492	0.211218	0.0862035	0.0276675			0.0357214	0.0350256			20.534	20.334			83852654	83376027			1	1			27560068	27216072			-0.0351025	-0.0313192
12	4	48	H	MTD000012	Apolipoprotein B-100	P04114	3869+FSVPAGIVIPSFQALTAR	1873.05	36	2	Gel	none	21.11	H140C88N22O23S0	0.325546	0.35183	0.203641	0.0831112	0.026675	0.337658	0.36492	0.211218	0.0862035	0.0276675	0.0166127	0.00830566	0.0151892	0.0086964	20.979	21.022	21.017	21.046	57087.4	247771	4.50223e+06	2.70627e+06					19991.9	89876.4	1.67799e+06	1.00399e+06	-0.0181515	-0.0120718	-0.0260573	-0.0145297	0.49127
2	4	8	H	MTD000012	Apolipoprotein B-100	P04114	3869+FSVPAGIVIPSFQALTAR	1873.05	36	3	plasma	none	21.11	H140C88N22O23S0	0.325546	0.35183	0.203641	0.0831112	0.026675	0.337658	0.36492	0.211218	0.0862035	0.0276675			0.0131448	0.00894696			20.534	20.334			2.38104e+07	23951665							8616249	8649021			-0.0202369	-0.0127595
11	4	44	H	MTD000012	Apolipoprotein B-100	P04114	3869+FSVPAGIVIPSFQALTAR	1873.05	36	3	Gel	none	21.11	H140C88N22O23S0	0.325546	0.35183	0.203641	0.0831112	0.026675	0.337658	0.36492	0.211218	0.0862035	0.0276675	0.0190184	0.010352	0.0103156	0.00467479	20.979	21.022	21.017	21.046	160870	660201	1.02336e+07	6.53523e+06					56919.4	237126	3.73646e+06	2.41612e+06	-0.0253961	-0.0139374	-0.0169015	-0.00775165	0.687345
2	4	8	H	MTD000012	Apolipoprotein B-100	P04114	3936+IEDGTLASK	932.482	17	2	plasma	none	4.08	H68C39N10O16S0	0.598568	0.289086	0.0879344	0.0199956	0.00372675	0.601223	0.290368	0.0883245	0.0200843	0.00374328			0.00693345	0.000320091			3.995	3.824			2.94927e+06	4.36965e+06							1.74091e+06	2.62726e+06			-0.0109388	2.79246e-05
8	1	8	H	MTD000012	Apolipoprotein B-100	P04114	3936+IEDGTLASK	932.482	17	2	Gel	none	4.08	H68C39N10O16S0	0.598568	0.289086	0.0879344	0.0199956	0.00372675	0.601223	0.290368	0.0883245	0.0200843	0.00374328	0.0105745	0.00257745		0.00448254	4.357	4.288		4.172	30363	63292.4		228615					18266.8	38048.2		135755	0.000390751	-7.38846e-05		-0.0074051	-0.0111497
2	3	6	H	MTD000012	Apolipoprotein B-100	P04114	3953+DFSAEYEEDGKYEGLQEWEGK	2508.06	47	2	plasma	none	13.31	H153C111N25O42S0	0.238551	0.323062	0.237596	0.124269	0.0514388	0.244689	0.331374	0.243708	0.127467	0.0527622			0.0206998	0.0116844			12.922	12.779			635800	592469							203513	194042			-0.0353959	-0.0209099
4	3	12	H	MTD000012	Apolipoprotein B-100	P04114	3953+DFSAEYEEDGKYEGLQEWEGK	2508.06	47	2	Gel	none	13.31	H153C111N25O42S0	0.238551	0.323062	0.237596	0.124269	0.0514388	0.244689	0.331374	0.243708	0.127467	0.0527622			0.0166501	0.00823855			13.322	13.295			401925	395370							131296	130313			-0.0306246	-0.0153624
2	4	8	H	MTD000012	Apolipoprotein B-100	P04114	3953+DFSAEYEEDGKYEGLQEWEGK	2508.06	47	3	plasma	none	13.31	H153C111N25O42S0	0.238551	0.323062	0.237596	0.124269	0.0514388	0.244689	0.331374	0.243708	0.127467	0.0527622			0.019774	0.0210923			12.922	12.779			1.18734e+06	1.50021e+06							384120	484201			-0.0347063	-0.0293358
12	4	48	H	MTD000012	Apolipoprotein B-100	P04114	3953+DFSAEYEEDGKYEGLQEWEGK	2508.06	47	3	Gel	none	13.31	H153C111N25O42S0	0.238551	0.323062	0.237596	0.124269	0.0514388	0.244689	0.331374	0.243708	0.127467	0.0527622	0.0156221	0.00778621	0.0185191	0.0114591	13.396	13.383	13.322	13.295	378572	505652	2.8723e+06	2.82238e+06					121182	166064	936289	942810	-0.0246475	-0.0136051	-0.0339579	-0.0223307	0.700831
5	1	5	H	MTD000012	Apolipoprotein B-100	P04114	3953+DFSAEYEEDGKYEGLQEWEGK	2508.06	47	4	Gel	none	13.31	H153C111N25O42S0	0.238551	0.323062	0.237596	0.124269	0.0514388	0.244689	0.331374	0.243708	0.127467	0.0527622	0.0606485	0.034378			13.396	13.383			41852.5	54077.7							11890.9	16833.3			-0.043672	-0.0366857			1.24178
2	4	8	H	MTD000012	Apolipoprotein B-100	P04114	3980+SPAFTDLHLR	1155.6	19	2	plasma	none	10.99	H81C52N15O15S0	0.509874	0.329479	0.120432	0.0319686	0.00680216	0.514113	0.332219	0.121433	0.0322345	0.00685872			0.0118321	0.00910224			10.6	10.4			2.81586e+07	32612945			1	1			13920990	16284793			-0.0197344	-0.0147779
12	4	48	H	MTD000012	Apolipoprotein B-100	P04114	3980+SPAFTDLHLR	1155.6	19	2	Gel	none	10.99	H81C52N15O15S0	0.509874	0.329479	0.120432	0.0319686	0.00680216	0.514113	0.332219	0.121433	0.0322345	0.00685872	0.011123	0.00586855	0.00871531	0.00634699	11.353	11.312	11.279	11.252	102531	491646	903704	865857					50814.2	248459	452622	437736	-0.0185139	-0.0087515	-0.0132604	-0.0085604	0.562482
1	4	4	H	MTD000012	Apolipoprotein B-100	P04114	3980+SPAFTDLHLR	1155.6	19	3	plasma	none	10.99	H81C52N15O15S0	0.509874	0.329479	0.120432	0.0319686	0.00680216	0.514113	0.332219	0.121433	0.0322345	0.00685872			0.0215638				10.6				3.04116e+07				1				15351556				-0.0093203
11	4	44	H	MTD000012	Apolipoprotein B-100	P04114	3980+SPAFTDLHLR	1155.6	19	3	Gel	none	10.99	H81C52N15O15S0	0.509874	0.329479	0.120432	0.0319686	0.00680216	0.514113	0.332219	0.121433	0.0322345	0.00685872	0.0149972	0.0134493	0.00670515	0.00860536	11.353	11.312	11.279	11.252	961437	4.49391e+06	8.58554e+06	8.13543e+06					477405	2401031	4.47768e+06	4285336	-0.0175593	0.0201719	0.00742499	0.0126367	0.533478
2	4	8	H	MTD000012	Apolipoprotein B-100	P04114	3996+GISTSAASPAVGTVGMDMDEDDDFSK	2602.1	50	2	plasma	none	13.47	H167C106N27O45S2	0.223316	0.296072	0.235507	0.138603	0.0660921	0.23272	0.30854	0.245424	0.14444	0.0688754			0.0183799	0.0107762			13.174	13.087			2.34898e+06	3.00156e+06							713969	938629			-0.0336055	-0.0212562
6	1	6	H	MTD000012	Apolipoprotein B-100	P04114	3996+GISTSAASPAVGTVGMDMDEDDDFSK	2602.1	50	2	Gel	none	13.47	H167C106N27O45S2	0.223316	0.296072	0.235507	0.138603	0.0660921	0.23272	0.30854	0.245424	0.14444	0.0688754		0.0117067	0.0175131	0.00802114		13.635	13.63	13.602		73580.4	170043	183464						23319.8	51746.3	56867.9		-0.0168424	-0.0320312	-0.0148963
2	4	8	H	MTD000012	Apolipoprotein B-100	P04114	3996+GISTSAASPAVGTVGMDMDEDDDFSK	2602.1	50	3	plasma	none	13.47	H167C106N27O45S2	0.223316	0.296072	0.235507	0.138603	0.0660921	0.23272	0.30854	0.245424	0.14444	0.0688754			0.0173586	0.0101659			13.174	13.087			2.01217e+06	2.96376e+06							584347	900108			-0.0225086	-0.0173135
9	4	36	H	MTD000012	Apolipoprotein B-100	P04114	3996+GISTSAASPAVGTVGMDMDEDDDFSK	2602.1	50	3	Gel	none	13.47	H167C106N27O45S2	0.223316	0.296072	0.235507	0.138603	0.0660921	0.23272	0.30854	0.245424	0.14444	0.0688754	0.0152337	0.00730787	0.0153141	0.00857368	13.619	13.635	13.63	13.602	243647	546367	1.16928e+06	1.13493e+06					71973	167620	352347	345191	-0.0232626	-0.0134994	-0.0268254	-0.014503	0.670277
2	3	6	H	MTD000012	Apolipoprotein B-100	P04114	3996+GISTSAASPAVGTVGMDxmDEDDDFSK	2618.1	50	2	plasma	m:Oxidized methionine	11.82	H167C106N27O46S2	0.222777	0.295441	0.235505	0.13896	0.0664646	0.232266	0.308025	0.245535	0.144879	0.0692954			0.0209118	0.00986553			11.439	11.324			318715	981636							95526.7	303726			-0.0361884	-0.0190251
8	1	8	H	MTD000012	Apolipoprotein B-100	P04114	3996+GISTSAASPAVGTVGMDxmDEDDDFSK	2618.1	50	3	Gel	m:Oxidized methionine	11.82	H167C106N27O46S2	0.222777	0.295441	0.235505	0.13896	0.0664646	0.232266	0.308025	0.245535	0.144879	0.0692954		0.00741915	0.0134841	0.0118895		12.319	12.315	11.812		127087	179232	277245						38643.1	53450.8	83848.4		-0.0111517	-0.0206032	-0.0200532
2	3	6	H	MTD000012	Apolipoprotein B-100	P04114	3996+GISTSAASPAVGTVGxmDMDEDDDFSK	2618.1	50	2	plasma	m:Oxidized methionine	12.3	H167C106N27O46S2	0.222777	0.295441	0.235505	0.13896	0.0664646	0.232266	0.308025	0.245535	0.144879	0.0692954			0.0209118	0.00986553			11.439	11.324			318715	981636							95526.7	303726			-0.0361884	-0.0190251
10	1	10	H	MTD000012	Apolipoprotein B-100	P04114	3996+GISTSAASPAVGTVGxmDMDEDDDFSK	2618.1	50	3	Gel	m:Oxidized methionine	12.3	H167C106N27O46S2	0.222777	0.295441	0.235505	0.13896	0.0664646	0.232266	0.308025	0.245535	0.144879	0.0692954	0.0181461	0.00741915	0.0134841	0.0118895	12.332	12.319	12.315	11.812	45503.4	127087	179232	277245					13424.8	38643.1	53450.8	83848.4	-0.0288597	-0.0111517	-0.0206032	-0.0200532	0.83351
1	1	1	H	MTD000012	Apolipoprotein B-100	P04114	3996+GISTSAASPAVGTVGxmDxmDEDDDFSK	2634.09	50	2	plasma	m:Oxidized methionine	10.47	H167C106N27O47S2	0.222241	0.294812	0.235501	0.139315	0.0668362	0.231813	0.307511	0.245645	0.145316	0.0697151				0.0624175				10.009				56592.4								13586.4				-0.023596
12	1	12	H	MTD000012	Apolipoprotein B-100	P04114	3996+GISTSAASPAVGTVGxmDxmDEDDDFSK	2634.09	50	3	Gel	m:Oxidized methionine	10.47	H167C106N27O47S2	0.222241	0.294812	0.235501	0.139315	0.0668362	0.231813	0.307511	0.245645	0.145316	0.0697151	0.0193786	0.00900354	0.0135921	0.00765536	10.485	10.473	10.44	10.44	50845.9	142940	164598	180277					14568.8	42425.7	49125.2	53503.9	-0.0251881	-0.0110229	-0.0222222	-0.00736126	0.729184
2	4	8	H	MTD000012	Apolipoprotein B-100	P04114	4022+WNFYYSPQSSPDK	1617.71	23	2	plasma	none	13.07	H99C76N17O23S0	0.380582	0.351575	0.178489	0.0648829	0.0187456	0.390129	0.360394	0.182966	0.0665105	0.0192159			0.0416073	0.0378489			12.53	12.331			1.85454e+06	2.32398e+06							636139	819462			-0.0471109	-0.037517
9	1	9	H	MTD000012	Apolipoprotein B-100	P04114	4022+WNFYYSPQSSPDK	1617.71	23	2	Gel	none	13.07	H99C76N17O23S0	0.380582	0.351575	0.178489	0.0648829	0.0187456	0.390129	0.360394	0.182966	0.0665105	0.0192159	0.0197225	0.0216199	0.00951182	0.0262419	13.144	13.103	13.07	13.015	52977.9	159647	240840	289326					19235.4	58234	90147.4	105455	-0.0305197	-0.0253615	-0.015824	-0.0256422	1.05691
4	1	4	H	MTD000012	Apolipoprotein B-100	P04114	4022+WNFYYSPQSSPDK	1617.71	23	3	Gel	none	13.07	H99C76N17O23S0	0.380582	0.351575	0.178489	0.0648829	0.0187456	0.390129	0.360394	0.182966	0.0665105	0.0192159		0.0142044	0.00515815			13.103	13.07			34590.8	53199.8							14158.7	20580.3			0.0191905	-0.00328004
2	4	8	H	MTD000012	Apolipoprotein B-100	P04114	4022+WNFYYSPQSSPDKK	1745.8	23	2	plasma	none	11.6	H111C82N19O24S0	0.352251	0.352066	0.191428	0.0741024	0.0227114	0.363203	0.363011	0.19738	0.0764062	0.0234175			0.00814617	0.00479267			11.103	10.932			3.71612e+06	3.91542e+06							1392961	1.43952e+06			0.0116403	-0.00721808
5	2	10	H	MTD000012	Apolipoprotein B-100	P04114	4022+WNFYYSPQSSPDKK	1745.8	23	2	Gel	none	11.6	H111C82N19O24S0	0.352251	0.352066	0.191428	0.0741024	0.0227114	0.363203	0.363011	0.19738	0.0764062	0.0234175		0.0257781	0.0175286	0.0234609		11.648	11.615	11.588		136403	254902	255930						54685.1	100080	102806		0.0377061	0.0294199	0.0384927
2	4	8	H	MTD000012	Apolipoprotein B-100	P04114	4022+WNFYYSPQSSPDKK	1745.8	23	3	plasma	none	11.6	H111C82N19O24S0	0.352251	0.352066	0.191428	0.0741024	0.0227114	0.363203	0.363011	0.19738	0.0764062	0.0234175			0.0073393	0.0109709			11.103	10.932			5.02793e+06	4.77871e+06							1.88805e+06	1.82288e+06			-0.0043676	-0.00986672
7	4	28	H	MTD000012	Apolipoprotein B-100	P04114	4022+WNFYYSPQSSPDKK	1745.8	23	3	Gel	none	11.6	H111C82N19O24S0	0.352251	0.352066	0.191428	0.0741024	0.0227114	0.363203	0.363011	0.19738	0.0764062	0.0234175	0.0289946	0.0261886	0.0118677	0.0177353	11.717	11.648	11.615	11.588	248616	1.01014e+06	1.73917e+06	1.68418e+06					97170.9	393434	662285	644620	0.02745	0.0262819	0.0176017	0.0195482	-1.03196
2	4	8	H	MTD000012	Apolipoprotein B-100	P04114	4045+VRESDEETQIK	1332.65	26	2	plasma	none	2.47	H92C54N16O23S0	0.486661	0.329267	0.132629	0.0394953	0.00955294	0.492546	0.333249	0.134232	0.0399729	0.00966846			0.0108517	0.00446161			3.1	2.901			5.26744e+06	5.53203e+06							2.5019e+06	2.71247e+06			-0.0175712	-0.00222471
2	4	8	H	MTD000012	Apolipoprotein B-100	P04114	4045+VRESDEETQIK	1332.65	26	3	plasma	none	2.47	H92C54N16O23S0	0.486661	0.329267	0.132629	0.0394953	0.00955294	0.492546	0.333249	0.134232	0.0399729	0.00966846			0.0430887	0.0186275			3.1	2.901			2.24526e+06	2.40761e+06							955526	1.11823e+06			-0.0669699	-0.028087
10	1	10	H	MTD000012	Apolipoprotein B-100	P04114	4045+VRESDEETQIK	1332.65	26	3	Gel	none	2.47	H92C54N16O23S0	0.486661	0.329267	0.132629	0.0394953	0.00955294	0.492546	0.333249	0.134232	0.0399729	0.00966846	0.0226857	0.00966239	0.0134603	0.00957838	2.51	2.497	2.465	2.465	72308.7	133138	57669.9	289483					32991.2	63706.6	27305.8	138788	-0.03629	-0.0140459	-0.0190608	-0.0131127	0.862417
1	1	1	H	MTD000012	Apolipoprotein B-100	P04114	4047+ESDEETQIK	1077.48	22	2	Gel	none	2.57	H71C43N11O21S0	0.563694	0.300465	0.10277	0.0263255	0.00555259	0.567522	0.302505	0.103468	0.0265043	0.0055903				0.0163247				2.577				81337.9								44223.9				-0.0238163
2	4	8	H	MTD000012	Apolipoprotein B-100	P04114	4047+ESDEETQIK	1077.48	22	2	plasma	none	2.57	H71C43N11O21S0	0.563694	0.300465	0.10277	0.0263255	0.00555259	0.567522	0.302505	0.103468	0.0265043	0.0055903			0.0244819	0.0192527			3.016	2.845			702372	1.13506e+06							369003	606544			-0.0421541	-0.0331483
2	4	8	H	MTD000012	Apolipoprotein B-100	P04114	4056+VNWEEEAASGLLTSLK	1745.88	32	2	plasma	none	18.85	H123C77N19O27S0	0.368718	0.349308	0.184046	0.0698627	0.0211676	0.379365	0.359395	0.18936	0.07188	0.0217788			0.0241896	0.0168305			18.575	18.404			8.01375e+06	1.02425e+07							2.89565e+06	3.68427e+06			-0.040104	-0.0275741
12	4	48	H	MTD000012	Apolipoprotein B-100	P04114	4056+VNWEEEAASGLLTSLK	1745.88	32	2	Gel	none	18.85	H123C77N19O27S0	0.368718	0.349308	0.184046	0.0698627	0.0211676	0.379365	0.359395	0.18936	0.07188	0.0217788	0.0254288	0.0111173	0.0157496	0.00736075	18.992	18.979	18.947	18.919	135003	367198	3.01987e+06	2.84603e+06					48236.9	132905	1.10717e+06	1.04383e+06	-0.0407468	-0.0174219	-0.0272087	-0.012598	1.07452
2	4	8	H	MTD000012	Apolipoprotein B-100	P04114	4056+VNWEEEAASGLLTSLK	1745.88	32	3	plasma	none	18.85	H123C77N19O27S0	0.368718	0.349308	0.184046	0.0698627	0.0211676	0.379365	0.359395	0.18936	0.07188	0.0217788			0.0271437	0.017205			18.575	18.404			2.16487e+06	2.65299e+06							839763	1.00905e+06			-0.044591	-0.0266515
12	4	48	H	MTD000012	Apolipoprotein B-100	P04114	4056+VNWEEEAASGLLTSLK	1745.88	32	3	Gel	none	18.85	H123C77N19O27S0	0.368718	0.349308	0.184046	0.0698627	0.0211676	0.379365	0.359395	0.18936	0.07188	0.0217788	0.0191593	0.0144885	0.0154575	0.00673167	18.992	18.979	18.947	18.919	304729	770030	5.20268e+06	4.96274e+06					111432	277682	1.91002e+06	1833447	-0.0328127	-0.0240364	-0.0267028	-0.0099228	0.86529
2	4	8	H	MTD000012	Apolipoprotein B-100	P04114	4056+VNWEEEAASGLLTSLKDNVPK	2299.17	40	2	plasma	none	19.07	H162C101N26O35S0	0.26935	0.335755	0.226843	0.108869	0.0413143	0.286294	0.356876	0.241113	0.115718	0.0439132			0.0190399	0.0115368			18.687	18.516			6.22462e+06	5.42966e+06							2.2104e+06	1.936e+06			-0.0304284	-0.0186545
2	4	8	H	MTD000012	Apolipoprotein B-100	P04114	4056+VNWEEEAASGLLTSLKDNVPK	2299.17	40	3	plasma	none	19.07	H162C101N26O35S0	0.26935	0.335755	0.226843	0.108869	0.0413143	0.286294	0.356876	0.241113	0.115718	0.0439132			0.0162537	0.00876735			18.687	18.516			1.95596e+07	2.0932e+07							6932221	7.48974e+06			-0.025605	-0.0146019
7	2	14	H	MTD000012	Apolipoprotein B-100	P04114	4056+VNWEEEAASGLLTSLKDNVPK	2299.17	40	3	Gel	none	19.07	H162C101N26O35S0	0.26935	0.335755	0.226843	0.108869	0.0413143	0.286294	0.356876	0.241113	0.115718	0.0439132			0.0139949	0.00569886			19.087	19.087			943637	673468							327951	236552			-0.0176037	-0.00496034
2	1	2	H	MTD000012	Apolipoprotein B-100	P04114	4056+VNWEEEAASGLLTSLKDNVPK	2299.17	40	4	Gel	none	19.07	H162C101N26O35S0	0.26935	0.335755	0.226843	0.108869	0.0413143	0.286294	0.356876	0.241113	0.115718	0.0439132			0.023609	0.0405355			19.087	19.087			142424	106750							49013.7	35255.4			-0.0281987	-0.0414291
2	4	8	H	MTD000012	Apolipoprotein B-100	P04114	4056+VNWEEEAASGLLTSLKDNVPK	2299.17	40	4	plasma	none	19.07	H162C101N26O35S0	0.26935	0.335755	0.226843	0.108869	0.0413143	0.286294	0.356876	0.241113	0.115718	0.0439132			0.0320711	0.0246524			18.687	18.516			1.60444e+06	1.64099e+06							532988	552088			-0.0357368	-0.0245929
2	4	8	H	MTD000012	Apolipoprotein B-100	P04114	4077+ATGVLYDYVNKYHWEHTGLTLR	2635.32	30	3	plasma	none	14.53	H178C122N32O34S0	0.209313	0.314402	0.249083	0.137693	0.0594072	0.215809	0.32416	0.256813	0.141967	0.0612509			0.014817	0.00978719			14.293	14.122			2.01645e+06	2.32045e+06							606903	720248			-0.00724839	-0.00370184
2	4	8	H	MTD000012	Apolipoprotein B-100	P04114	4077+ATGVLYDYVNKYHWEHTGLTLR	2635.32	30	4	plasma	none	14.53	H178C122N32O34S0	0.209313	0.314402	0.249083	0.137693	0.0594072	0.215809	0.32416	0.256813	0.141967	0.0612509			0.00940115	0.00780365			14.293	14.122			4.67539e+06	5.28771e+06							1515262	1.70135e+06			-0.0175344	-0.0109
2	4	8	H	MTD000012	Apolipoprotein B-100	P04114	4088+YHWEHTGLTLR	1411.7	17	2	plasma	none	9.61	H93C65N19O17S0	0.432837	0.349181	0.154129	0.0485975	0.0121549	0.439542	0.354591	0.156517	0.0493503	0.0123432			0.00926546	0.00677444			9.004	8.805			2.50517e+07	2.38575e+07			1	1			10627249	10252563			-0.0153291	-0.0098
4	1	4	H	MTD000012	Apolipoprotein B-100	P04114	4088+YHWEHTGLTLR	1411.7	17	2	Gel	none	9.61	H93C65N19O17S0	0.432837	0.349181	0.154129	0.0485975	0.0121549	0.439542	0.354591	0.156517	0.0493503	0.0123432			0.0674259	0.0498158			9.768	9.713			66282.4	71791.8							24865	28164.1			-0.0644056	-0.04724
2	4	8	H	MTD000012	Apolipoprotein B-100	P04114	4088+YHWEHTGLTLR	1411.7	17	3	plasma	none	9.61	H93C65N19O17S0	0.432837	0.349181	0.154129	0.0485975	0.0121549	0.439542	0.354591	0.156517	0.0493503	0.0123432			0.0340633	0.033409			9.004	8.805			68824149	67508856			1	1			26734536	26333528			-0.051095	-0.0494668
8	2	16	H	MTD000012	Apolipoprotein B-100	P04114	4088+YHWEHTGLTLR	1411.7	17	3	Gel	none	9.61	H93C65N19O17S0	0.432837	0.349181	0.154129	0.0485975	0.0121549	0.439542	0.354591	0.156517	0.0493503	0.0123432		0.00909403	0.00760215	0.00786508		9.801	9.768	9.713		84960.3	581835	606906						36737.7	251784	260745		-0.00713217	-0.00680054	-0.00991259
2	4	8	H	MTD000012	Apolipoprotein B-100	P04114	4088+YHWEHTGLTLR	1411.7	17	4	plasma	none	9.61	H93C65N19O17S0	0.432837	0.349181	0.154129	0.0485975	0.0121549	0.439542	0.354591	0.156517	0.0493503	0.0123432			0.00946506	0.0084679			9.004	8.805			2.19464e+07	2.17111e+07							9330914	9300845			-0.0143732	-0.0111505
9	3	27	H	MTD000012	Apolipoprotein B-100	P04114	4088+YHWEHTGLTLR	1411.7	17	4	Gel	none	9.61	H93C65N19O17S0	0.432837	0.349181	0.154129	0.0485975	0.0121549	0.439542	0.354591	0.156517	0.0493503	0.0123432		0.014137	0.0182662	0.0131851		9.801	9.768	9.713		137151	860097	892545						57053.9	350879	372068		-0.0235483	-0.0315894	-0.0226807
2	4	8	H	MTD000012	Apolipoprotein B-100	P04114	4106+RNLQNNAEWVYQGAIR	1930.98	37	2	plasma	none	11.29	H130C84N28O25S0	0.331669	0.350846	0.200767	0.0815179	0.0261461	0.34377	0.363647	0.208092	0.084492	0.0271			0.0162974	0.00844429			10.963	10.792			8.94428e+06	1.02307e+07							3.30084e+06	3.75966e+06			-0.027676	-0.0143064
3	1	3	H	MTD000012	Apolipoprotein B-100	P04114	4106+RNLQNNAEWVYQGAIR	1930.98	37	2	Gel	none	11.29	H130C84N28O25S0	0.331669	0.350846	0.200767	0.0815179	0.0261461	0.34377	0.363647	0.208092	0.084492	0.0271			0.0196892	0.0122005			11.475	11.476			49254.4	51909.2							17016.3	17958.7			-0.0209302	-0.00387819
2	4	8	H	MTD000012	Apolipoprotein B-100	P04114	4106+RNLQNNAEWVYQGAIR	1930.98	37	3	plasma	none	11.29	H130C84N28O25S0	0.331669	0.350846	0.200767	0.0815179	0.0261461	0.34377	0.363647	0.208092	0.084492	0.0271			0.0165068	0.00892158			10.963	10.792			1.16905e+07	1.15354e+07							4.27189e+06	4215059			-0.0269182	-0.0143395
12	2	24	H	MTD000012	Apolipoprotein B-100	P04114	4106+RNLQNNAEWVYQGAIR	1930.98	37	3	Gel	none	11.29	H130C84N28O25S0	0.331669	0.350846	0.200767	0.0815179	0.0261461	0.34377	0.363647	0.208092	0.084492	0.0271	0.0234639	0.0104852	0.0161482	0.0109489	11.577	11.508	11.475	11.476	48914.6	233460	584885	547523					17757.5	84828.8	210366	197846	-0.0381003	-0.0168691	-0.0247471	-0.0169809	0.986549
2	4	8	H	MTD000012	Apolipoprotein B-100	P04114	4107+NLQNNAEWVYQGAIR	1774.87	34	2	plasma	none	13.42	H118C78N24O24S0	0.360975	0.351879	0.187453	0.0712797	0.0214978	0.371531	0.362169	0.192935	0.0733642	0.0221265			0.0244343	0.0219804			12.95	12.779			4.92646e+07	6.03493e+07			1	1			17679304	21438432			-0.0381681	-0.032335
12	4	48	H	MTD000012	Apolipoprotein B-100	P04114	4107+NLQNNAEWVYQGAIR	1774.87	34	2	Gel	none	13.42	H118C78N24O24S0	0.360975	0.351879	0.187453	0.0712797	0.0214978	0.371531	0.362169	0.192935	0.0733642	0.0221265	0.0172374	0.0126892	0.0194331	0.00894331	13.563	13.551	13.49	13.491	312338	822479	1.94829e+06	1.75744e+06					114369	303044	719638	632917	-0.0291901	-0.0217632	-0.0330747	-0.0134937	0.74537
2	4	8	H	MTD000012	Apolipoprotein B-100	P04114	4107+NLQNNAEWVYQGAIR	1774.87	34	3	plasma	none	13.42	H118C78N24O24S0	0.360975	0.351879	0.187453	0.0712797	0.0214978	0.371531	0.362169	0.192935	0.0733642	0.0221265			0.0189719	0.0108667			12.95	12.779			1.1022e+07	1.34393e+07							3.96949e+06	4.85569e+06			-0.0291495	-0.0162811
12	4	48	H	MTD000012	Apolipoprotein B-100	P04114	4107+NLQNNAEWVYQGAIR	1774.87	34	3	Gel	none	13.42	H118C78N24O24S0	0.360975	0.351879	0.187453	0.0712797	0.0214978	0.371531	0.362169	0.192935	0.0733642	0.0221265	0.0237042	0.0167991	0.0106931	0.00702541	13.563	13.551	13.49	13.491	719868	1.56956e+06	3.61213e+06	3.1386e+06					261108	552504	1.34299e+06	1.15835e+06	-0.0385509	-0.0217913	-0.0164485	-0.00970526	0.984397
2	4	8	H	MTD000012	Apolipoprotein B-100	P04114	4122+QIDDIDVR	972.488	16	2	plasma	none	8	H68C40N12O16S0	0.587729	0.294634	0.0916052	0.0212444	0.00402765	0.590556	0.296051	0.0920459	0.0213466	0.00404702			0.0422677	0.0566125			7.549	7.574			49185326	6.177e+07			1	1			25587362	30648260			-0.0703328	-0.0943886
12	4	48	H	MTD000012	Apolipoprotein B-100	P04114	4122+QIDDIDVR	972.488	16	2	Gel	none	8	H68C40N12O16S0	0.587729	0.294634	0.0916052	0.0212444	0.00402765	0.590556	0.296051	0.0920459	0.0213466	0.00404702	0.0169119	0.00837982	0.0122525	0.00738901	8.247	8.206	8.173	8.146	481455	934844	801122	1.66517e+06					270501	539587	456432	996965	-0.028717	-0.0133622	-0.0208152	0.00816196	0.885621
2	4	8	H	MTD000012	Apolipoprotein B-100	P04114	4133+AASGTTGTYQEWK	1398.64	24	2	plasma	none	7.3	H90C61N16O22S0	0.451951	0.340338	0.146754	0.0461843	0.0116978	0.458728	0.345442	0.148954	0.0468768	0.0118732			0.0177917	0.0109944			6.934	6.847			3.18449e+07	3.40136e+07			1	1			13644258	14974870			-0.0302681	-0.018466
12	3	36	H	MTD000012	Apolipoprotein B-100	P04114	4133+AASGTTGTYQEWK	1398.64	24	2	Gel	none	7.3	H90C61N16O22S0	0.451951	0.340338	0.146754	0.0461843	0.0116978	0.458728	0.345442	0.148954	0.0468768	0.0118732	0.0144708	0.00676642	0.0191443	0.0112399	7.519	7.478	7.418	7.39	276823	613574	420019	1.04223e+06					120087	274400	178953	458017	-0.0249238	-0.0115121	-0.0326673	-0.0192678	0.690581
2	4	8	H	MTD000012	Apolipoprotein B-100	P04114	4133+AASGTTGTYQEWK	1398.64	24	3	plasma	none	7.3	H90C61N16O22S0	0.451951	0.340338	0.146754	0.0461843	0.0116978	0.458728	0.345442	0.148954	0.0468768	0.0118732			0.0492728	0.0488373			6.934	6.847			785954	933338							344483	424424			-0.0204285	-0.0039896
9	1	9	H	MTD000012	Apolipoprotein B-100	P04114	4133+AASGTTGTYQEWK	1398.64	24	3	Gel	none	7.3	H90C61N16O22S0	0.451951	0.340338	0.146754	0.0461843	0.0116978	0.458728	0.345442	0.148954	0.0468768	0.0118732	0.0211422	0.0119492	0.0160952	0.0107575	7.519	7.478	7.418	7.39	47252.5	105701	75332.7	174614					20031.8	47194.5	32748.2	78108.4	-0.0347964	-0.0122367	-0.0240127	-0.0114081	0.964129
2	4	8	H	MTD000012	Apolipoprotein B-100	P04114	4133+AASGTTGTYQEWKDK	1641.76	27	2	plasma	none	6.23	H107C71N19O26S0	0.395718	0.347587	0.171937	0.0616373	0.0177056	0.405084	0.355814	0.176006	0.0630962	0.0181247			0.0144209	0.00786195			5.982	5.839			2.27043e+07	3.25972e+07				1			8653437	12802314			-0.0239473	-0.0123413
3	1	3	H	MTD000012	Apolipoprotein B-100	P04114	4133+AASGTTGTYQEWKDK	1641.76	27	2	Gel	none	6.23	H107C71N19O26S0	0.395718	0.347587	0.171937	0.0616373	0.0177056	0.405084	0.355814	0.176006	0.0630962	0.0181247
2	4	8	H	MTD000012	Apolipoprotein B-100	P04114	4133+AASGTTGTYQEWKDK	1641.76	27	3	plasma	none	6.23	H107C71N19O26S0	0.395718	0.347587	0.171937	0.0616373	0.0177056	0.405084	0.355814	0.176006	0.0630962	0.0181247			0.0137828	0.00641706			5.982	5.839			14392679	18506154							5.50527e+06	7303893			-0.0225789	-0.0104101
12	2	24	H	MTD000012	Apolipoprotein B-100	P04114	4133+AASGTTGTYQEWKDK	1641.76	27	3	Gel	none	6.23	H107C71N19O26S0	0.395718	0.347587	0.171937	0.0616373	0.0177056	0.405084	0.355814	0.176006	0.0630962	0.0181247	0.0122044	0.0115851	0.0183537	0.00933402	6.344	6.303	6.242	6.215	75318.2	112917	94861.6	180811					29344.6	43730.2	35457.8	70608.5	-0.0154751	-0.0178049	-0.0312989	-0.0145742	0.442556
2	4	8	H	MTD000012	Apolipoprotein B-100	P04114	4146+DKAQNLYQELLTQEGQASFQGLK	2608.31	51	3	plasma	none	17.27	H181C114N31O39S0	0.226475	0.31991	0.242393	0.129624	0.0545631	0.232768	0.328799	0.249128	0.133226	0.0560792			0.0301927	0.0407513			16.896	16.809			3.40706e+06	7.8159e+06							1.01717e+06	2.19921e+06			-0.0404147	-0.0469541
6	3	18	H	MTD000012	Apolipoprotein B-100	P04114	4146+DKAQNLYQELLTQEGQASFQGLK	2608.31	51	3	Gel	none	17.27	H181C114N31O39S0	0.226475	0.31991	0.242393	0.129624	0.0545631	0.232768	0.328799	0.249128	0.133226	0.0560792		0.012171	0.0173901	0.00873726		17.3	17.268	17.268		63419.6	1.40862e+06	1.25042e+06						19831.6	450427	403556		-0.00914347	-0.0300673	-0.0142493
2	4	8	H	MTD000012	Apolipoprotein B-100	P04114	4146+DKAQNLYQELLTQEGQASFQGLK	2608.31	51	4	plasma	none	17.27	H181C114N31O39S0	0.226475	0.31991	0.242393	0.129624	0.0545631	0.232768	0.328799	0.249128	0.133226	0.0560792			0.137943	0.142581			16.896	16.809			897996	2.02738e+06							264973	677766			-0.130654	-0.132753
5	2	10	H	MTD000012	Apolipoprotein B-100	P04114	4146+DKAQNLYQELLTQEGQASFQGLK	2608.31	51	4	Gel	none	17.27	H181C114N31O39S0	0.226475	0.31991	0.242393	0.129624	0.0545631	0.232768	0.328799	0.249128	0.133226	0.0560792			0.0222806	0.0143405			17.268	17.268			626208	544737							194524	172560			-0.0306549	-0.0159623
2	4	8	H	MTD000012	Apolipoprotein B-100	P04114	4148+AQNLYQELLTQEGQASFQGLK	2365.19	48	2	plasma	none	17.9	H164C104N28O35S0	0.258658	0.332954	0.231125	0.113618	0.0440686	0.276239	0.355585	0.246835	0.121341	0.0470639			0.0234142	0.0130008			17.707	17.62			2.49772e+06	6.9944e+06							861907	2487055			-0.0332607	-0.0212203
6	2	12	H	MTD000012	Apolipoprotein B-100	P04114	4148+AQNLYQELLTQEGQASFQGLK	2365.19	48	2	Gel	none	17.9	H164C104N28O35S0	0.258658	0.332954	0.231125	0.113618	0.0440686	0.276239	0.355585	0.246835	0.121341	0.0470639		0.0133461	0.0173413	0.00921514		18.056	18.023	18.024		34459	485754	428207						11791.5	171499	151832		-0.0128583	-0.0272673	-0.0146635
2	4	8	H	MTD000012	Apolipoprotein B-100	P04114	4148+AQNLYQELLTQEGQASFQGLK	2365.19	48	3	plasma	none	17.9	H164C104N28O35S0	0.258658	0.332954	0.231125	0.113618	0.0440686	0.276239	0.355585	0.246835	0.121341	0.0470639			0.0241781	0.00876045			17.707	17.62			1.78411e+06	5.00094e+06							588058	1.74127e+06			-0.0177018	-0.00992225
12	4	48	H	MTD000012	Apolipoprotein B-100	P04114	4148+AQNLYQELLTQEGQASFQGLK	2365.19	48	3	Gel	none	17.9	H164C104N28O35S0	0.258658	0.332954	0.231125	0.113618	0.0440686	0.276239	0.355585	0.246835	0.121341	0.0470639	0.0227646	0.00892708	0.0198467	0.0120427	18.069	18.056	18.023	18.024	152889	584136	3.52298e+06	3.20835e+06					51457.3	204133	1.26074e+06	1.16803e+06	-0.0261808	-0.0113426	-0.033009	-0.0207765	0.699812
6	1	6	H	MTD000012	Apolipoprotein B-100	P04114	4148+AQNLYQELLTQEGQASFQGLK	2365.19	48	4	Gel	none	17.9	H164C104N28O35S0	0.258658	0.332954	0.231125	0.113618	0.0440686	0.276239	0.355585	0.246835	0.121341	0.0470639		0.0145222	0.0151015	0.00844126		18.056	18.023	18.024		32899	177702	164812						11180.6	60895.8	56485.8		-0.0123006	-0.0152541	0.000558977
2	4	8	H	MTD000012	Apolipoprotein B-100	P04114	4202+FQFPGKPGIYTR	1409.75	19	2	plasma	none	11.58	H99C68N17O16S0	0.422534	0.351982	0.158636	0.0507386	0.0128157	0.429452	0.357745	0.161233	0.0515693	0.0130256			0.00989645	0.0131105			11.019	10.848			2.6564e+07	4.4962e+07			1	1			10963037	18297494			-0.0167492	-0.0224979
10	2	20	H	MTD000012	Apolipoprotein B-100	P04114	4202+FQFPGKPGIYTR	1409.75	19	2	Gel	none	11.58	H99C68N17O16S0	0.422534	0.351982	0.158636	0.0507386	0.0128157	0.429452	0.357745	0.161233	0.0515693	0.0130256		0.0310855	0.0275753	0.0257496		11.564	11.559	11.532		144499	378457	435678						55401.4	146864	171631		-0.0460493	-0.041391	-0.0355131
2	4	8	H	MTD000012	Apolipoprotein B-100	P04114	4202+FQFPGKPGIYTR	1409.75	19	3	plasma	none	11.58	H99C68N17O16S0	0.422534	0.351982	0.158636	0.0507386	0.0128157	0.429452	0.357745	0.161233	0.0515693	0.0130256			0.0118438	0.0245853			11.019	10.848			4.24215e+07	6.1959e+07			1	1			17419574	24356828			-0.018821	-0.0363403
12	4	48	H	MTD000012	Apolipoprotein B-100	P04114	4202+FQFPGKPGIYTR	1409.75	19	3	Gel	none	11.58	H99C68N17O16S0	0.422534	0.351982	0.158636	0.0507386	0.0128157	0.429452	0.357745	0.161233	0.0515693	0.0130256	0.00788961	0.0109138	0.00451827	0.00493494	11.605	11.564	11.559	11.532	341613	1.83095e+06	5.26368e+06	5.99335e+06					142596	791070	2.27271e+06	2.59577e+06	-0.0120323	0.00260162	0.00232061	0.00365686	0.446704
2	4	8	H	MTD000012	Apolipoprotein B-100	P04114	4214+EELCTMFIR	1197.55	16	2	plasma	C:Carbamidomethylation	13.79	H83C51N13O16S2	0.466683	0.300799	0.152872	0.0565458	0.0173424	0.477719	0.307912	0.156487	0.057883	0.0177525			0.00613088	0.00389421			13.398	13.199			2.03141e+07	3.19665e+07				1			9573296	15178409			-0.00645523	-0.00289651
12	4	48	H	MTD000012	Apolipoprotein B-100	P04114	4214+EELCTMFIR	1197.55	16	2	Gel	C:Carbamidomethylation	13.79	H83C51N13O16S2	0.466683	0.300799	0.152872	0.0565458	0.0173424	0.477719	0.307912	0.156487	0.057883	0.0177525	0.0131072	0.00694167	0.0103036	0.00721133	14.151	14.138	14.106	14.106	272515	778388	1.04609e+06	1.21601e+06					124242	364771	482649	567899	-0.0218094	-0.00909479	-0.0163363	-0.0106994	0.863785
2	4	8	H	MTD000012	Apolipoprotein B-100	P04114	4214+EELCTMFIR	1197.55	16	3	plasma	C:Carbamidomethylation	13.79	H83C51N13O16S2	0.466683	0.300799	0.152872	0.0565458	0.0173424	0.477719	0.307912	0.156487	0.057883	0.0177525			0.0797206	0.0510475			13.398	13.199			433097	567086							190442	257016			-0.0379976	-0.024497
5	1	5	H	MTD000012	Apolipoprotein B-100	P04114	4214+EELCTMFIR	1197.55	16	3	Gel	C:Carbamidomethylation	13.79	H83C51N13O16S2	0.466683	0.300799	0.152872	0.0565458	0.0173424	0.477719	0.307912	0.156487	0.057883	0.0177525		0.105223	0.0975402	0.108657		14.138	14.106	14.106		55871	68029.3	79296.3						23163.5	29776.4	32754.1		-0.0631301	-0.0400186	-0.0646592
2	4	8	H	MTD000012	Apolipoprotein B-100	P04114	4214+EELCTxmFIR	1213.55	16	2	plasma	C:Carbamidomethylation m:Oxidized methionine	11.5	H83C51N13O17S2	0.465558	0.300246	0.153567	0.0570797	0.0176333	0.476786	0.307487	0.15727	0.0584563	0.0180586			0.00183546	0.00833994			11.047	10.876			1.12249e+06	2.86201e+06							538117	1.3723e+06			0.00260895	0.00270233
12	2	24	H	MTD000012	Apolipoprotein B-100	P04114	4214+EELCTxmFIR	1213.55	16	2	Gel	C:Carbamidomethylation m:Oxidized methionine	11.5	H83C51N13O17S2	0.465558	0.300246	0.153567	0.0570797	0.0176333	0.476786	0.307487	0.15727	0.0584563	0.0180586	0.0134495	0.00578366	0.00573741	0.00367451	11.549	11.508	11.503	11.476	73941.8	244958	243190	313245					33647.6	115872	113896	149187	-0.0217309	-0.0037567	-0.00844235	-0.000524406	0.862883
1	1	1	H	MTD000012	Apolipoprotein B-100	P04114	4214+EELCTxmFIR	1213.55	16	3	Gel	C:Carbamidomethylation m:Oxidized methionine	11.5	H83C51N13O17S2	0.465558	0.300246	0.153567	0.0570797	0.0176333	0.476786	0.307487	0.15727	0.0584563	0.0180586				0.014217				11.476				31886.5								15860.2				0.0206084
2	4	8	H	MTD000012	Apolipoprotein B-100	P04114	4223+EVGTVLSQVYSK	1308.69	19	2	plasma	none	11.69	H96C58N14O20S0	0.47232	0.336693	0.137614	0.0410726	0.0098677	0.478202	0.340886	0.139328	0.0415841	0.0099906			0.0281072	0.0378167			11.243	11.072			54551042	68339679			1	1			23487382	28367366			-0.0476438	-0.0631081
12	4	48	H	MTD000012	Apolipoprotein B-100	P04114	4223+EVGTVLSQVYSK	1308.69	19	2	Gel	none	11.69	H96C58N14O20S0	0.47232	0.336693	0.137614	0.0410726	0.0098677	0.478202	0.340886	0.139328	0.0415841	0.0099906	0.00921926	0.00284911	0.00333362	0.0044908	11.745	11.732	11.699	11.672	859351	2.96647e+06	3.28235e+06	4.33284e+06					397233	1.4268e+06	1.55243e+06	2.07357e+06	-0.0159537	0.00277303	-0.00523913	0.000369495	0.526235
2	4	8	H	MTD000012	Apolipoprotein B-100	P04114	4223+EVGTVLSQVYSK	1308.69	19	3	plasma	none	11.69	H96C58N14O20S0	0.47232	0.336693	0.137614	0.0410726	0.0098677	0.478202	0.340886	0.139328	0.0415841	0.0099906			0.100663	0.0404744			11.243	11.072			3.04885e+06	2.99988e+06							1223267	1.47105e+06			-0.076979	0.0121684
12	3	36	H	MTD000012	Apolipoprotein B-100	P04114	4223+EVGTVLSQVYSK	1308.69	19	3	Gel	none	11.69	H96C58N14O20S0	0.47232	0.336693	0.137614	0.0410726	0.0098677	0.478202	0.340886	0.139328	0.0415841	0.0099906	0.0234709	0.010834	0.0121225	0.0106867	11.745	11.732	11.699	11.672	139728	375884	411417	529909					67329.8	179219	193215	254459	0.00366291	-0.00140795	-0.00856787	0.00199101	-0.120822
3	1	3	H	MTD000012	Apolipoprotein B-100	P04114	4262+LIDVISxmYRELLK	1607.9	18	3	Gel	m:Oxidized methionine	17.65	H125C73N17O21S1	0.37365	0.337049	0.183236	0.0737411	0.023879	0.386131	0.348307	0.189357	0.0762043	0.0246766
2	4	8	H	MTD000012	Apolipoprotein B-100	P04114	4275+DLSKEAQEVFK	1292.66	23	2	plasma	none	11.57	H92C57N14O20S0	0.477823	0.335052	0.135313	0.0399732	0.00951627	0.483548	0.339066	0.136934	0.0404521	0.00963028			0.0538315	0.0287548			11.131	10.988			1.22939e+06	2.51972e+06							532018	1.16553e+06			-0.0507991	-0.0209854
7	1	7	H	MTD000012	Apolipoprotein B-100	P04114	4275+DLSKEAQEVFK	1292.66	23	2	Gel	none	11.57	H92C57N14O20S0	0.477823	0.335052	0.135313	0.0399732	0.00951627	0.483548	0.339066	0.136934	0.0404521	0.00963028			0.054659	0.0582807			12.567	12.539			72497.8	69233.6							30631.8	29209.2			-0.0610276	-0.0616545
5	1	5	H	MTD000012	Apolipoprotein B-100	P04114	4275+DLSKEAQEVFK	1292.66	23	3	Gel	none	11.57	H92C57N14O20S0	0.477823	0.335052	0.135313	0.0399732	0.00951627	0.483548	0.339066	0.136934	0.0404521	0.00963028
1	4	4	H	MTD000012	Apolipoprotein B-100	P04114	4386+EEYFDPSIVGWTVK	1668.8	21	2	plasma	none	17.57	H112C79N16O24S0	0.367983	0.351637	0.184263	0.0690538	0.0205521	0.378219	0.361418	0.189388	0.0709745	0.0211238				0.00968612				17.032				807487								300032				-0.00665615
9	4	36	H	MTD000012	Apolipoprotein B-100	P04114	4386+EEYFDPSIVGWTVK	1668.8	21	2	Gel	none	17.57	H112C79N16O24S0	0.367983	0.351637	0.184263	0.0690538	0.0205521	0.378219	0.361418	0.189388	0.0709745	0.0211238	0.0130918	0.00598821	0.00865663	0.00328086	17.593	17.608	17.576	17.576	196614	478238	1.07119e+06	1.28184e+06					71282.1	176392	392909	477906	-0.021713	-0.00938176	-0.0149788	-0.00538954	0.849337
1	1	1	H	MTD000012	Apolipoprotein B-100	P04114	4386+EEYFDPSIVGWTVK	1668.8	21	3	plasma	none	17.57	H112C79N16O24S0	0.367983	0.351637	0.184263	0.0690538	0.0205521	0.378219	0.361418	0.189388	0.0709745	0.0211238				0.148297				17.032				129647								55195.1				0.047515
9	2	18	H	MTD000012	Apolipoprotein B-100	P04114	4386+EEYFDPSIVGWTVK	1668.8	21	3	Gel	none	17.57	H112C79N16O24S0	0.367983	0.351637	0.184263	0.0690538	0.0205521	0.378219	0.361418	0.189388	0.0709745	0.0211238	0.0180329	0.00645958	0.0140109	0.00408161	17.593	17.608	17.576	17.576	88419.8	207768	439246	531526					31350.2	77042.1	161363	198527	-0.0236574	-0.00740974	-0.0241543	-0.00471574	0.925395
1	4	4	H	MTD000012	Apolipoprotein B-100	P04114	440+ATLYALSHAVNNYHK	1700.86	27	2	plasma	none	9.72	H116C77N22O22S0	0.369525	0.353045	0.183491	0.0678953	0.0198892	0.379406	0.362485	0.188397	0.0697108	0.020421				0.0043354				9.001				1.22363e+07								4555573				-0.0071057
2	4	8	H	MTD000012	Apolipoprotein B-100	P04114	440+ATLYALSHAVNNYHK	1700.86	27	3	plasma	none	9.72	H116C77N22O22S0	0.369525	0.353045	0.183491	0.0678953	0.0198892	0.379406	0.362485	0.188397	0.0697108	0.020421			0.0264721	0.0150695			9.172	9.001			3.20461e+07	62083566			1	1			11637724	22228310			-0.0432301	-0.0213677
10	3	30	H	MTD000012	Apolipoprotein B-100	P04114	440+ATLYALSHAVNNYHK	1700.86	27	3	Gel	none	9.72	H116C77N22O22S0	0.369525	0.353045	0.183491	0.0678953	0.0198892	0.379406	0.362485	0.188397	0.0697108	0.020421		0.00932044	0.0167678	0.012211		9.969	9.908	9.881		212835	868000	824781						78738.2	318278	305162		-0.0150594	-0.0284863	-0.0211308
2	4	8	H	MTD000012	Apolipoprotein B-100	P04114	440+ATLYALSHAVNNYHK	1700.86	27	4	plasma	none	9.72	H116C77N22O22S0	0.369525	0.353045	0.183491	0.0678953	0.0198892	0.379406	0.362485	0.188397	0.0697108	0.020421			0.0247859	0.0161925			9.172	9.001			2.24953e+07	4.76565e+07				1			8125683	17003810			-0.0396176	-0.0235281
11	4	44	H	MTD000012	Apolipoprotein B-100	P04114	440+ATLYALSHAVNNYHK	1700.86	27	4	Gel	none	9.72	H116C77N22O22S0	0.369525	0.353045	0.183491	0.0678953	0.0198892	0.379406	0.362485	0.188397	0.0697108	0.020421	0.0577876	0.0132985	0.0107468	0.00642829	10.01	9.969	9.908	9.881	83774.3	731974	2.97805e+06	2.97607e+06					38494.4	273521	1.10954e+06	1.11878e+06	0.0800946	-0.00572995	-0.0142688	-0.00348083	-2.46338
2	4	8	H	MTD000012	Apolipoprotein B-100	P04114	4447+NIQEYLSILTDPDGK	1704.86	25	2	plasma	none	19.06	H120C75N18O27S0	0.378447	0.348621	0.179697	0.0669282	0.0199358	0.388672	0.358039	0.184552	0.0687364	0.0204744			0.0127571	0.00825529			18.715	18.572			2.17025e+07	3.27734e+07				1			8.00137e+06	12318744			-0.0199884	-0.0127955
12	4	48	H	MTD000012	Apolipoprotein B-100	P04114	4447+NIQEYLSILTDPDGK	1704.86	25	2	Gel	none	19.06	H120C75N18O27S0	0.378447	0.348621	0.179697	0.0669282	0.0199358	0.388672	0.358039	0.184552	0.0687364	0.0204744	0.0163968	0.00602438	0.00829087	0.00309002	19.076	19.091	19.059	19.031	103744	210311	2.20271e+06	2.40253e+06					37540.8	80400	825071	925601	-0.026813	-0.00638067	-0.0141015	-0.00341198	0.863779
2	4	8	H	MTD000012	Apolipoprotein B-100	P04114	4447+NIQEYLSILTDPDGK	1704.86	25	3	plasma	none	19.06	H120C75N18O27S0	0.378447	0.348621	0.179697	0.0669282	0.0199358	0.388672	0.358039	0.184552	0.0687364	0.0204744			0.0112348	0.00487752			18.715	18.572			3.7278e+06	5.46543e+06							1419431	2.11282e+06			-0.00790259	-0.00209351
12	4	48	H	MTD000012	Apolipoprotein B-100	P04114	4447+NIQEYLSILTDPDGK	1704.86	25	3	Gel	none	19.06	H120C75N18O27S0	0.378447	0.348621	0.179697	0.0669282	0.0199358	0.388672	0.358039	0.184552	0.0687364	0.0204744	0.0168472	0.00643592	0.00612257	0.00600691	19.076	19.091	19.059	19.031	208089	394880	3.2758e+06	3.60183e+06					75411.2	150108	1.24192e+06	1.42637e+06	-0.0262733	-0.00853562	-0.00955222	0.00734179	0.846392
2	4	8	H	MTD000012	Apolipoprotein B-100	P04114	4447+NIQEYLSILTDPDGKGK	1889.97	28	2	plasma	none	17.45	H135C83N21O29S0	0.340448	0.348421	0.196715	0.0796833	0.0256936	0.352698	0.360958	0.203793	0.0825505	0.0266181			0.0130638	0.00742397			17.008	16.865			1.18109e+07	21364155							4.30502e+06	7782900			-0.0222274	-0.0127834
4	1	4	H	MTD000012	Apolipoprotein B-100	P04114	4447+NIQEYLSILTDPDGKGK	1889.97	28	2	Gel	none	17.45	H135C83N21O29S0	0.340448	0.348421	0.196715	0.0796833	0.0256936	0.352698	0.360958	0.203793	0.0825505	0.0266181			0.016287	0.006458			17.436	17.436			72388.2	68045.3							26023.1	24529.3			-0.0259402	-0.00766588
2	4	8	H	MTD000012	Apolipoprotein B-100	P04114	4447+NIQEYLSILTDPDGKGK	1889.97	28	3	plasma	none	17.45	H135C83N21O29S0	0.340448	0.348421	0.196715	0.0796833	0.0256936	0.352698	0.360958	0.203793	0.0825505	0.0266181			0.0129242	0.00728155			17.008	16.865			9.29762e+06	1.62548e+07							3.42682e+06	5.96659e+06			-0.0221502	-0.0122596
10	3	30	H	MTD000012	Apolipoprotein B-100	P04114	4447+NIQEYLSILTDPDGKGK	1889.97	28	3	Gel	none	17.45	H135C83N21O29S0	0.340448	0.348421	0.196715	0.0796833	0.0256936	0.352698	0.360958	0.203793	0.0825505	0.0266181		0.0100858	0.0151341	0.00969294		17.468	17.436	17.436		41758.4	818163	799463						15491.3	299005	292133		-0.0168278	-0.0257963	-0.0166194
0	4	0	H	MTD000012	Apolipoprotein B-100	P04114	4447+NIQEYLSILTDPDGKGKEK	2147.11	32	2	plasma	none	15.83	H154C94N24O33S0	0.294747	0.34193	0.216492	0.0977653	0.0350069	0.309955	0.359573	0.227663	0.10281	0.0368131
1	4	4	H	MTD000012	Apolipoprotein B-100	P04114	4447+NIQEYLSILTDPDGKGKEK	2147.11	32	3	plasma	none	15.83	H154C94N24O33S0	0.294747	0.34193	0.216492	0.0977653	0.0350069	0.309955	0.359573	0.227663	0.10281	0.0368131				0.00960657				15.437				2.72027e+06								985583				-0.0161958
2	1	2	H	MTD000012	Apolipoprotein B-100	P04114	4447+NIQEYLSILTDPDGKGKEK	2147.11	32	4	Gel	none	15.83	H154C94N24O33S0	0.294747	0.34193	0.216492	0.0977653	0.0350069	0.309955	0.359573	0.227663	0.10281	0.0368131
2	4	8	H	MTD000012	Apolipoprotein B-100	P04114	4466+IAELSATAQEIIK	1385.78	31	2	plasma	none	13.54	H107C61N15O21S0	0.453498	0.340877	0.14586	0.0454447	0.0113769	0.460087	0.345829	0.147979	0.046105	0.0115422			0.0214232	0.0452188			13.342	12.723			2.31466e+06	7.88331e+07				1			980212	30515804			-0.0366068	-0.0729929
12	4	48	H	MTD000012	Apolipoprotein B-100	P04114	4466+IAELSATAQEIIK	1385.78	31	2	Gel	none	13.54	H107C61N15O21S0	0.453498	0.340877	0.14586	0.0454447	0.0113769	0.460087	0.345829	0.147979	0.046105	0.0115422	0.0206727	0.00470923	0.00851586	0.00194205	13.563	13.551	13.546	13.519	1.23232e+06	3.48829e+06	5.48322e+06	5.41753e+06					523316	1.59364e+06	2442480	2.48555e+06	-0.0354264	-0.00323222	-0.01464	-0.00128893	0.771428
2	4	8	H	MTD000012	Apolipoprotein B-100	P04114	4466+IAELSATAQEIIK	1385.78	31	3	plasma	none	13.54	H107C61N15O21S0	0.453498	0.340877	0.14586	0.0454447	0.0113769	0.460087	0.345829	0.147979	0.046105	0.0115422			0.0375057	0.00980247			13.342	12.723			193532	8.13149e+06							77640.9	3613576			-0.0589074	-0.0156939
12	4	48	H	MTD000012	Apolipoprotein B-100	P04114	4466+IAELSATAQEIIK	1385.78	31	3	Gel	none	13.54	H107C61N15O21S0	0.453498	0.340877	0.14586	0.0454447	0.0113769	0.460087	0.345829	0.147979	0.046105	0.0115422	0.0229383	0.0151991	0.0287035	0.0213534	13.563	13.551	13.546	13.519	451631	1.10433e+06	1.56307e+06	1.5179e+06					190064	479840	643097	643291	-0.0392461	-0.0255799	-0.0486533	-0.036284	0.854605
2	4	8	H	MTD000012	Apolipoprotein B-100	P04114	4487+IISDYHQQFR	1305.65	21	2	plasma	none	7.27	H87C59N17O17S0	0.466085	0.341335	0.139466	0.0411211	0.00968179	0.471743	0.345478	0.141159	0.0416202	0.00979931			0.018537	0.0180601			6.85	6.735			44423119	4.76582e+07			1	1			19544880	21022596			-0.031772	-0.0306309
12	2	24	H	MTD000012	Apolipoprotein B-100	P04114	4487+IISDYHQQFR	1305.65	21	2	Gel	none	7.27	H87C59N17O17S0	0.466085	0.341335	0.139466	0.0411211	0.00968179	0.471743	0.345478	0.141159	0.0416202	0.00979931	0.0034496	0.00285494	0.00741512	0.00374373	7.379	7.338	7.306	7.278	57755.1	186810	147763	284975					27023.2	88424.5	67809.2	132614	-0.00385039	0.00159675	-0.0128389	-0.00638955	0.117049
2	4	8	H	MTD000012	Apolipoprotein B-100	P04114	4487+IISDYHQQFR	1305.65	21	3	plasma	none	7.27	H87C59N17O17S0	0.466085	0.341335	0.139466	0.0411211	0.00968179	0.471743	0.345478	0.141159	0.0416202	0.00979931			0.0307192	0.032596			6.85	6.735			5.67447e+07	6.06191e+07			1	1			23802980	25261432			-0.0522677	-0.0550191
12	4	48	H	MTD000012	Apolipoprotein B-100	P04114	4487+IISDYHQQFR	1305.65	21	3	Gel	none	7.27	H87C59N17O17S0	0.466085	0.341335	0.139466	0.0411211	0.00968179	0.471743	0.345478	0.141159	0.0416202	0.00979931	0.0182306	0.0177378	0.0152211	0.00994867	7.379	7.338	7.306	7.278	728067	2.14053e+06	1.72218e+06	3.31477e+06					320628	1.04111e+06	801958	1.60165e+06	-0.031361	0.0146379	-0.00607792	0.0114425	0.953347
2	4	8	H	MTD000012	Apolipoprotein B-100	P04114	4497+YKLQDFSDQLSDYYEK	2040.93	27	2	plasma	none	13.98	H132C93N20O32S0	0.304159	0.343883	0.212541	0.0937808	0.0328306	0.318703	0.360327	0.222705	0.0982653	0.0344005			0.0173539	0.00769785			13.762	13.619			2.34217e+06	3.88318e+06							829120	1.39822e+06			-0.0255842	-0.0124787
5	1	5	H	MTD000012	Apolipoprotein B-100	P04114	4497+YKLQDFSDQLSDYYEK	2040.93	27	2	Gel	none	13.98	H132C93N20O32S0	0.304159	0.343883	0.212541	0.0937808	0.0328306	0.318703	0.360327	0.222705	0.0982653	0.0344005			0.0130813	0.00494896			14.218	14.19			57759.9	50298.7							20137.5	17850.7			-0.0116059	-0.00434135
2	4	8	H	MTD000012	Apolipoprotein B-100	P04114	4497+YKLQDFSDQLSDYYEK	2040.93	27	3	plasma	none	13.98	H132C93N20O32S0	0.304159	0.343883	0.212541	0.0937808	0.0328306	0.318703	0.360327	0.222705	0.0982653	0.0344005			0.0188586	0.00589942			13.762	13.619			2.14741e+06	4.1348e+06							751110	1.4923e+06			-0.022767	-0.00872267
11	2	22	H	MTD000012	Apolipoprotein B-100	P04114	4497+YKLQDFSDQLSDYYEK	2040.93	27	3	Gel	none	13.98	H132C93N20O32S0	0.304159	0.343883	0.212541	0.0937808	0.0328306	0.318703	0.360327	0.222705	0.0982653	0.0344005	0.0266435	0.00898807	0.0140851	0.00564292	14.319	14.278	14.218	14.19	37083	136679	587114	519300					12384.1	47675.2	208494	186848	-0.0211761	-0.000287579	-0.0205769	-0.00855617	0.799321
1	4	4	H	MTD000012	Apolipoprotein B-100	P04114	4499+LQDFSDQLSDYYEK	1749.77	26	2	plasma	none	13.16	H111C78N17O29S0	0.366293	0.347949	0.185206	0.071279	0.0219506	0.377338	0.358442	0.190791	0.0734285	0.0226126				0.00758398				12.723				5.65765e+06								2.06176e+06				-0.012919
12	4	48	H	MTD000012	Apolipoprotein B-100	P04114	4499+LQDFSDQLSDYYEK	1749.77	26	2	Gel	none	13.16	H111C78N17O29S0	0.366293	0.347949	0.185206	0.071279	0.0219506	0.377338	0.358442	0.190791	0.0734285	0.0226126	0.016044	0.00810914	0.0154408	0.00750421	13.34	13.327	13.266	13.239	407433	1.15376e+06	1.70515e+06	1.70107e+06					147363	419477	617871	620650	-0.0269864	-0.0140164	-0.0261233	-0.0124803	0.867583
12	3	36	H	MTD000012	Apolipoprotein B-100	P04114	4499+LQDFSDQLSDYYEK	1749.77	26	3	Gel	none	13.16	H111C78N17O29S0	0.366293	0.347949	0.185206	0.071279	0.0219506	0.377338	0.358442	0.190791	0.0734285	0.0226126	0.018579	0.00906818	0.0161298	0.0092257	13.34	13.327	13.266	13.239	294193	758765	1.05611e+06	1.03196e+06					103997	275922	375864	377616	-0.0283009	-0.0136927	-0.0253743	-0.0114172	0.909842
1	1	1	H	MTD000012	Apolipoprotein B-100	P04114	4541+KLQSTTVMNPYMK	1539.78	16	2	plasma	none	9.24	H113C67N17O20S2	0.380442	0.320213	0.183087	0.078216	0.0272867	0.395487	0.332876	0.190328	0.0813092	0.0283658			0.13322				9.508				105033								33575				-0.164718
9	1	9	H	MTD000012	Apolipoprotein B-100	P04114	4541+KLQSTTVMNPYMK	1539.78	16	3	Gel	none	9.24	H113C67N17O20S2	0.380442	0.320213	0.183087	0.078216	0.0272867	0.395487	0.332876	0.190328	0.0813092	0.0283658	0.0122397	0.0130812	0.0117338	0.00784139	9.31	9.269	9.237	9.209	39163.2	108407	112688	175399					14711.4	41146.2	42788.6	67462.4	-0.0198428	-0.0159334	-0.0157774	-0.0108655	0.973305
1	1	1	H	MTD000012	Apolipoprotein B-100	P04114	4541+KLQSTTVMNPYxmK	1555.77	16	2	plasma	m:Oxidized methionine	7.62	H113C67N17O21S2	0.379525	0.319582	0.183541	0.0787485	0.0276234	0.394765	0.332414	0.190911	0.0819105	0.0287326				0.0985693				7.658				150524								46112.9				-0.111689
10	1	10	H	MTD000012	Apolipoprotein B-100	P04114	4541+KLQSTTVMNPYxmK	1555.77	16	3	Gel	m:Oxidized methionine	7.62	H113C67N17O21S2	0.379525	0.319582	0.183541	0.0787485	0.0276234	0.394765	0.332414	0.190911	0.0819105	0.0287326		0.0175677	0.0100039	0.0329416		7.646	7.614	7.586		84189.6	78291.7	109225						31651.3	30027.1	40216.1		-0.0188125	-0.0112366	-0.0265691
1	1	1	H	MTD000012	Apolipoprotein B-100	P04114	4541+KLQSTTVMNxpYMK	1555.77	16	2	plasma	p:Hydroxylation	7.6	H113C67N17O21S2	0.379525	0.319582	0.183541	0.0787485	0.0276234	0.394765	0.332414	0.190911	0.0819105	0.0287326				0.0985693				7.658				150524								46112.9				-0.111689
9	1	9	H	MTD000012	Apolipoprotein B-100	P04114	4541+KLQSTTVMNxpYMK	1555.77	16	3	Gel	p:Hydroxylation	7.6	H113C67N17O21S2	0.379525	0.319582	0.183541	0.0787485	0.0276234	0.394765	0.332414	0.190911	0.0819105	0.0287326		0.0175677	0.0100039	0.0329416		7.646	7.614	7.586		84189.6	78291.7	109225						31651.3	30027.1	40216.1		-0.0188125	-0.0112366	-0.0265691
2	4	8	H	MTD000012	Apolipoprotein B-100	P04114	4542+LQSTTVMNPYMK	1411.68	16	2	plasma	none	10.56	H101C61N15O19S2	0.41104	0.314855	0.172119	0.0699699	0.02334	0.424636	0.325269	0.177811	0.0722841	0.0241119			0.0658105	0.0251139			9.956	9.785			32092939	1.02061e+07			1				17197076	4.76008e+06			0.111217	0.0417619
10	2	20	H	MTD000012	Apolipoprotein B-100	P04114	4542+LQSTTVMNPYMK	1411.68	16	2	Gel	none	10.56	H101C61N15O19S2	0.41104	0.314855	0.172119	0.0699699	0.02334	0.424636	0.325269	0.177811	0.0722841	0.0241119	0.0107986	0.00677532	0.00388788	0.003954	10.625	10.584	10.58	10.552	95060.3	272661	255109	401639					38952.4	113405	106627	168681	-0.0148701	-0.00871428	-0.00667008	-0.00465542	0.672777
1	4	4	H	MTD000012	Apolipoprotein B-100	P04114	4542+LQSTTVMNPYMK	1411.68	16	3	plasma	none	10.56	H101C61N15O19S2	0.41104	0.314855	0.172119	0.0699699	0.02334	0.424636	0.325269	0.177811	0.0722841	0.0241119				0.0421208				9.785				1.41839e+06								705221				0.072561
6	1	6	H	MTD000012	Apolipoprotein B-100	P04114	4542+LQSTTVMNPYMK	1411.68	16	3	Gel	none	10.56	H101C61N15O19S2	0.41104	0.314855	0.172119	0.0699699	0.02334	0.424636	0.325269	0.177811	0.0722841	0.0241119		0.00520799	0.0139996	0.00623771		10.584	10.58	10.552		64568.6	67443	94753.4						26865.6	27150.5	39273.2		-0.00855766	-0.0220654	-0.0101576
1	2	2	H	MTD000012	Apolipoprotein B-100	P04114	4542+LQSTTVMNxpYMK	1427.68	16	2	plasma	p:Hydroxylation	8.69	H101C61N15O20S2	0.41005	0.314248	0.172659	0.0705073	0.0236607	0.42384	0.324816	0.178465	0.0728784	0.0244564			0.0481629				8.445				198021								75172.8				-0.0442201
11	1	11	H	MTD000012	Apolipoprotein B-100	P04114	4542+LQSTTVMNxpYMK	1427.68	16	2	Gel	p:Hydroxylation	8.69	H101C61N15O20S2	0.41005	0.314248	0.172659	0.0705073	0.0236607	0.42384	0.324816	0.178465	0.0728784	0.0244564	0.0109846	0.00473553	0.0112961	0.00487353	8.75	8.71	8.677	8.678	40316.9	94831.9	77223.6	133189					16340.5	39417.4	31265.6	55586.5	-0.0185382	-0.00818427	-0.0189686	-0.00648775	0.840837
7	1	7	H	MTD000012	Apolipoprotein B-100	P04114	4542+LQSTTVMNxpYMK	1427.68	16	3	Gel	p:Hydroxylation	8.69	H101C61N15O20S2	0.41005	0.314248	0.172659	0.0705073	0.0236607	0.42384	0.324816	0.178465	0.0728784	0.0244564		0.0174232	0.0115317	0.0192102		8.71	8.677	8.678		44669.8	43410.4	66096.8						17684.2	18329.2	26354		-0.0279524	-0.00160875	-0.0251209
2	4	8	H	MTD000012	Apolipoprotein B-100	P04114	4554+LAPGELTIIL	1038.63	17	2	plasma	none	20.82	H86C49N10O14S0	0.537516	0.319946	0.108973	0.0270845	0.0054113	0.541022	0.322033	0.109684	0.0272612	0.0054466			0.0078073	0.00365179			20.198	19.999			1.6071e+07	1.78889e+07							8492846	9591788			-0.0125647	-0.00483441
12	4	48	H	MTD000012	Apolipoprotein B-100	P04114	4554+LAPGELTIIL	1038.63	17	2	Gel	none	20.82	H86C49N10O14S0	0.537516	0.319946	0.108973	0.0270845	0.0054113	0.541022	0.322033	0.109684	0.0272612	0.0054466	0.0169071	0.00488943	0.00185009	0.006691	20.699	20.77	20.766	20.766	861222	931362	4.28214e+06	4.10501e+06					441446	497976	2.32487e+06	2265782	-0.0284409	-0.00634717	0.00189973	0.0109324	0.908779
2	4	8	H	MTD000012	Apolipoprotein B-100	P04114	491+VIGNMGQTMEQLTPELK	1887.94	30	2	plasma	none	15.31	H137C80N21O27S2	0.318491	0.320384	0.205901	0.0988315	0.0386197	0.337525	0.339531	0.218206	0.104738	0.0409277			0.0351025	0.0288816			14.881	14.71			94782117	91393134			1	1			29420816	28730582			-0.0404275	-0.0323508
12	4	48	H	MTD000012	Apolipoprotein B-100	P04114	491+VIGNMGQTMEQLTPELK	1887.94	30	2	Gel	none	15.31	H137C80N21O27S2	0.318491	0.320384	0.205901	0.0988315	0.0386197	0.337525	0.339531	0.218206	0.104738	0.0409277	0.0119556	0.00494181	0.0107395	0.00360688	15.466	15.481	15.421	15.421	246849	653656	1.65331e+06	1.68477e+06					85151.8	225173	568515	578424	-0.0206493	-0.00756503	-0.0183347	-0.00588522	0.671664
2	4	8	H	MTD000012	Apolipoprotein B-100	P04114	491+VIGNMGQTMEQLTPELK	1887.94	30	3	plasma	none	15.31	H137C80N21O27S2	0.318491	0.320384	0.205901	0.0988315	0.0386197	0.337525	0.339531	0.218206	0.104738	0.0409277			0.0132246	0.00759755			14.881	14.71			2.92611e+07	28931128							9976723	9882475			-0.0220021	-0.012897
12	4	48	H	MTD000012	Apolipoprotein B-100	P04114	491+VIGNMGQTMEQLTPELK	1887.94	30	3	Gel	none	15.31	H137C80N21O27S2	0.318491	0.320384	0.205901	0.0988315	0.0386197	0.337525	0.339531	0.218206	0.104738	0.0409277	0.0138192	0.0125159	0.0118648	0.00843777	15.466	15.481	15.421	15.421	824820	1.9131e+06	4.79123e+06	4.9576e+06					278582	648245	1.6951e+06	1.75263e+06	-0.0217846	-0.0197179	-0.0186905	-0.00863575	0.708591
2	4	8	H	MTD000012	Apolipoprotein B-100	P04114	491+VIGNMGQTxmEQLTPELK	1903.94	30	2	plasma	m:Oxidized methionine	12.15	H137C80N21O28S2	0.317724	0.319729	0.206173	0.0993231	0.0389832	0.336947	0.339074	0.218647	0.105332	0.0413418			0.0157438	0.00842608			11.579	11.436			1.69753e+06	2.65213e+06							582111	912209			-0.0265999	-0.0143861
12	1	12	H	MTD000012	Apolipoprotein B-100	P04114	491+VIGNMGQTxmEQLTPELK	1903.94	30	2	Gel	m:Oxidized methionine	12.15	H137C80N21O28S2	0.317724	0.319729	0.206173	0.0993231	0.0389832	0.336947	0.339074	0.218647	0.105332	0.0413418	0.0105652	0.00571883	0.0104622	0.00376587	12.136	12.151	12.147	12.119	36366.9	104842	143872	136786					12437.6	36453.5	48220.6	46290.5	-0.0180016	-0.00717655	-0.0153782	-0.00545131	0.586914
12	3	36	H	MTD000012	Apolipoprotein B-100	P04114	491+VIGNMGQTxmEQLTPELK	1903.94	30	3	Gel	m:Oxidized methionine	12.15	H137C80N21O28S2	0.317724	0.319729	0.206173	0.0993231	0.0389832	0.336947	0.339074	0.218647	0.105332	0.0413418	0.0137288	0.0104011	0.0123019	0.00529762	12.136	12.151	12.147	12.119	161661	409355	535075	505339					55604.3	140161	181326	171772	-0.0235683	-0.0165895	-0.0194635	-0.00878793	0.768404
2	4	8	H	MTD000012	Apolipoprotein B-100	P04114	491+VIGNxmGQTMEQLTPELK	1903.94	30	2	plasma	m:Oxidized methionine	12.66	H137C80N21O28S2	0.317724	0.319729	0.206173	0.0993231	0.0389832	0.336947	0.339074	0.218647	0.105332	0.0413418			0.0157438	0.00805722			11.579	11.436			1.69753e+06	2.941e+06							582111	1.01138e+06			-0.0265999	-0.0138085
12	1	12	H	MTD000012	Apolipoprotein B-100	P04114	491+VIGNxmGQTMEQLTPELK	1903.94	30	2	Gel	m:Oxidized methionine	12.66	H137C80N21O28S2	0.317724	0.319729	0.206173	0.0993231	0.0389832	0.336947	0.339074	0.218647	0.105332	0.0413418	0.0105652	0.00571883	0.0104622	0.00376587	12.136	12.151	12.147	12.119	36366.9	104842	143872	136786					12437.6	36453.5	48220.6	46290.5	-0.0180016	-0.00717655	-0.0153782	-0.00545131	0.586914
12	3	36	H	MTD000012	Apolipoprotein B-100	P04114	491+VIGNxmGQTMEQLTPELK	1903.94	30	3	Gel	m:Oxidized methionine	12.66	H137C80N21O28S2	0.317724	0.319729	0.206173	0.0993231	0.0389832	0.336947	0.339074	0.218647	0.105332	0.0413418	0.0137288	0.0104011	0.0123019	0.00529762	12.136	12.151	12.147	12.119	161661	409355	535075	505339					55604.3	140161	181326	171772	-0.0235683	-0.0165895	-0.0194635	-0.00878793	0.768404
2	1	2	H	MTD000012	Apolipoprotein B-100	P04114	491+VIGNxmGQTxmEQLTPELK	1919.93	30	2	plasma	m:Oxidized methionine	10.34	H137C80N21O29S2	0.316958	0.319076	0.206443	0.0998123	0.0393466	0.33637	0.338618	0.219086	0.105925	0.0417564			0.0689245	0.0519765			10.795	10.652			129467	196713							40299.4	61841.8			-0.0810271	-0.0615045
10	1	10	H	MTD000012	Apolipoprotein B-100	P04114	491+VIGNxmGQTxmEQLTPELK	1919.93	30	2	Gel	m:Oxidized methionine	10.34	H137C80N21O29S2	0.316958	0.319076	0.206443	0.0998123	0.0393466	0.33637	0.338618	0.219086	0.105925	0.0417564		0.00814558	0.0121595	0.00257408		10.361	10.328	10.301		56848.5	69820.5	75961.7						19525.5	23828.8	25821.8		-0.0141031	-0.0203311	-0.00429381
12	3	36	H	MTD000012	Apolipoprotein B-100	P04114	491+VIGNxmGQTxmEQLTPELK	1919.93	30	3	Gel	m:Oxidized methionine	10.34	H137C80N21O29S2	0.316958	0.319076	0.206443	0.0998123	0.0393466	0.33637	0.338618	0.219086	0.105925	0.0417564	0.0104431	0.00620273	0.00879	0.00473238	10.345	10.361	10.328	10.301	110415	282355	337508	336991					37550.4	96955.7	112362	115994	-0.0174351	-0.0104772	-0.011363	-0.0073923	0.56977
2	4	8	H	MTD000012	Apolipoprotein B-100	P04114	51+KYTYNYEAESSSGVPGTADSR	2281.01	43	2	plasma	none	7.96	H144C97N26O38S0	0.280177	0.336425	0.222055	0.10495	0.0394401	0.296921	0.356531	0.235325	0.111222	0.0417972			0.0176416	0.0101623			7.437	7.406			4.37839e+06	1.0965e+07							1.56263e+06	3.94399e+06			-0.0288085	-0.0171958
9	1	9	H	MTD000012	Apolipoprotein B-100	P04114	51+KYTYNYEAESSSGVPGTADSR	2281.01	43	2	Gel	none	7.96	H144C97N26O38S0	0.280177	0.336425	0.222055	0.10495	0.0394401	0.296921	0.356531	0.235325	0.111222	0.0417972		0.0109064	0.0108396	0.00751929		8.01	7.977	7.95		68556	50141.8	112066						23881	17537	40173		-0.0127548	-0.0135304	-0.0126844
2	4	8	H	MTD000012	Apolipoprotein B-100	P04114	51+KYTYNYEAESSSGVPGTADSR	2281.01	43	3	plasma	none	7.96	H144C97N26O38S0	0.280177	0.336425	0.222055	0.10495	0.0394401	0.296921	0.356531	0.235325	0.111222	0.0417972			0.0163895	0.00933814			7.437	7.406			6.931e+06	1.94376e+07							2.48272e+06	6907075			-0.0272754	-0.0148041
12	4	48	H	MTD000012	Apolipoprotein B-100	P04114	51+KYTYNYEAESSSGVPGTADSR	2281.01	43	3	Gel	none	7.96	H144C97N26O38S0	0.280177	0.336425	0.222055	0.10495	0.0394401	0.296921	0.356531	0.235325	0.111222	0.0417972	0.0171113	0.00945112	0.0195876	0.0120105	8.051	8.01	7.977	7.95	502085	1.24731e+06	1.03806e+06	1.53208e+06					176188	439438	360836	534532	-0.0255205	-0.0134839	-0.0278547	-0.0156932	0.689604
9	1	9	H	MTD000012	Apolipoprotein B-100	P04114	51+KYTYNYEAESSSGVPGTADSR	2281.01	43	4	Gel	none	7.96	H144C97N26O38S0	0.280177	0.336425	0.222055	0.10495	0.0394401	0.296921	0.356531	0.235325	0.111222	0.0417972		0.0210344	0.0158383	0.014894		8.01	7.977	7.95		59857	48256.5	73412.2						19268.3	16176.5	24511.9		0.0221455	0.00302982	0.0111566
2	4	8	H	MTD000012	Apolipoprotein B-100	P04114	513+CVQSTKPSLMIQK	1518.79	22	2	plasma	C:Carbamidomethylation	7.83	H114C64N18O20S2	0.391663	0.318204	0.179084	0.0752059	0.0258472	0.406223	0.330034	0.185742	0.0780018	0.0268081			0.0187055	0.0174957			7.214	7.098			5.23713e+07	5.89929e+07			1	1			19594136	22201846			-0.0320838	-0.029875
5	1	5	H	MTD000012	Apolipoprotein B-100	P04114	513+CVQSTKPSLMIQK	1518.79	22	2	Gel	C:Carbamidomethylation	7.83	H114C64N18O20S2	0.391663	0.318204	0.179084	0.0752059	0.0258472	0.406223	0.330034	0.185742	0.0780018	0.0268081		0.0190148	0.0130688	0.0292399		7.87	7.838	7.81		55450	59909.4	109158						22291.5	24522.5	47012.6		-0.00421232	0.00310255	0.0244623
2	4	8	H	MTD000012	Apolipoprotein B-100	P04114	513+CVQSTKPSLMIQK	1518.79	22	3	plasma	C:Carbamidomethylation	7.83	H114C64N18O20S2	0.391663	0.318204	0.179084	0.0752059	0.0258472	0.406223	0.330034	0.185742	0.0780018	0.0268081			0.0324295	0.0344496			7.214	7.098			70191248	7.85027e+07			1	1			24950370	27740346			-0.0507603	-0.052855
12	4	48	H	MTD000012	Apolipoprotein B-100	P04114	513+CVQSTKPSLMIQK	1518.79	22	3	Gel	C:Carbamidomethylation	7.83	H114C64N18O20S2	0.391663	0.318204	0.179084	0.0752059	0.0258472	0.406223	0.330034	0.185742	0.0780018	0.0268081	0.0147693	0.0105931	0.0137069	0.00927858	7.883	7.87	7.838	7.81	449947	1.22455e+06	1.33354e+06	2.11356e+06					171588	477573	512692	871525	-0.0248723	-0.0162237	-0.0217631	0.00612652	0.872648
1	1	1	H	MTD000012	Apolipoprotein B-100	P04114	513+CVQSTKPSLxmIQK	1534.78	22	2	Gel	C:Carbamidomethylation m:Oxidized methionine	6.83	H114C64N18O21S2	0.390719	0.317582	0.179569	0.0757401	0.026178	0.405474	0.329575	0.18635	0.0786003	0.0271666
2	4	8	H	MTD000012	Apolipoprotein B-100	P04114	513+CVQSTKPSLxmIQK	1534.78	22	2	plasma	C:Carbamidomethylation m:Oxidized methionine	6.83	H114C64N18O21S2	0.390719	0.317582	0.179569	0.0757401	0.026178	0.405474	0.329575	0.18635	0.0786003	0.0271666			0.0126591	0.00870386			6.318	6.203			1.0789e+06	1.19341e+06							416570	468290			-0.0193688	-0.0130768
2	4	8	H	MTD000012	Apolipoprotein B-100	P04114	513+CVQSTKPSLxmIQK	1534.78	22	3	plasma	C:Carbamidomethylation m:Oxidized methionine	6.83	H114C64N18O21S2	0.390719	0.317582	0.179569	0.0757401	0.026178	0.405474	0.329575	0.18635	0.0786003	0.0271666			0.0354381	0.0258021			6.318	6.203			1.46957e+06	1.58637e+06							535131	595776			-0.0413337	-0.0299145
12	3	36	H	MTD000012	Apolipoprotein B-100	P04114	513+CVQSTKPSLxmIQK	1534.78	22	3	Gel	C:Carbamidomethylation m:Oxidized methionine	6.83	H114C64N18O21S2	0.390719	0.317582	0.179569	0.0757401	0.026178	0.405474	0.329575	0.18635	0.0786003	0.0271666	0.010078	0.00853223	0.00815564	0.00444046	6.875	6.835	6.83	6.831	85888.2	274798	187524	337290					33339.1	107876	74086	134581	-0.017305	-0.01291	-0.0103996	-0.00646608	0.608655
1	1	1	H	MTD000012	Apolipoprotein B-100	P04114	513+CVQSTKxpSLMIQK	1534.78	22	2	Gel	C:Carbamidomethylation p:Hydroxylation	6.82	H114C64N18O21S2	0.390719	0.317582	0.179569	0.0757401	0.026178	0.405474	0.329575	0.18635	0.0786003	0.0271666
2	4	8	H	MTD000012	Apolipoprotein B-100	P04114	513+CVQSTKxpSLMIQK	1534.78	22	2	plasma	C:Carbamidomethylation p:Hydroxylation	6.82	H114C64N18O21S2	0.390719	0.317582	0.179569	0.0757401	0.026178	0.405474	0.329575	0.18635	0.0786003	0.0271666			0.0126591	0.00870386			6.318	6.203			1.0789e+06	1.19341e+06							416570	468290			-0.0193688	-0.0130768
2	4	8	H	MTD000012	Apolipoprotein B-100	P04114	513+CVQSTKxpSLMIQK	1534.78	22	3	plasma	C:Carbamidomethylation p:Hydroxylation	6.82	H114C64N18O21S2	0.390719	0.317582	0.179569	0.0757401	0.026178	0.405474	0.329575	0.18635	0.0786003	0.0271666			0.0354381	0.0258021			6.318	6.203			1.46957e+06	1.58637e+06							535131	595776			-0.0413337	-0.0299145
11	3	33	H	MTD000012	Apolipoprotein B-100	P04114	513+CVQSTKxpSLMIQK	1534.78	22	3	Gel	C:Carbamidomethylation p:Hydroxylation	6.82	H114C64N18O21S2	0.390719	0.317582	0.179569	0.0757401	0.026178	0.405474	0.329575	0.18635	0.0786003	0.0271666	0.010078	0.00853223	0.00815564	0.00444046	6.875	6.835	6.83	6.831	85888.2	274798	187524	337290					33339.1	107876	74086	134581	-0.017305	-0.01291	-0.0103996	-0.00646608	0.608655
2	4	8	H	MTD000012	Apolipoprotein B-100	P04114	52+YTYNYEAESSSGVPGTADSR	2152.92	42	2	plasma	none	9	H132C91N24O37S0	0.302711	0.340571	0.212764	0.0956823	0.0343358	0.318064	0.357845	0.223556	0.100535	0.0360773			0.0219735	0.0128438			8.725	8.638			1.98987e+06	3.81127e+06							710925	1379596			-0.0356324	-0.0219187
12	1	12	H	MTD000012	Apolipoprotein B-100	P04114	52+YTYNYEAESSSGVPGTADSR	2152.92	42	2	Gel	none	9	H132C91N24O37S0	0.302711	0.340571	0.212764	0.0956823	0.0343358	0.318064	0.357845	0.223556	0.100535	0.0360773	0.0249728	0.0102933	0.0184247	0.00735331	9.17	9.101	9.069	9.041	52166.1	129363	137658	214004					18337.6	45827.8	49515.9	76208.4	-0.0377683	-0.0152686	-0.0306008	-0.0112911	0.961375
2	4	8	H	MTD000012	Apolipoprotein B-100	P04114	52+YTYNYEAESSSGVPGTADSR	2152.92	42	3	plasma	none	9	H132C91N24O37S0	0.302711	0.340571	0.212764	0.0956823	0.0343358	0.318064	0.357845	0.223556	0.100535	0.0360773			0.0273801	0.0121772			8.725	8.638			596855	1.1997e+06							205368	424270			-0.0363883	-0.0178588
12	3	36	H	MTD000012	Apolipoprotein B-100	P04114	52+YTYNYEAESSSGVPGTADSR	2152.92	42	3	Gel	none	9	H132C91N24O37S0	0.302711	0.340571	0.212764	0.0956823	0.0343358	0.318064	0.357845	0.223556	0.100535	0.0360773	0.0204194	0.00855409	0.0153487	0.00971302	9.17	9.101	9.069	9.041	210728	489014	413333	740057					74145.2	175045	143958	260660	-0.0304868	-0.0139424	-0.0201943	-0.0130315	0.776027
2	4	8	H	MTD000012	Apolipoprotein B-100	P04114	526+AAIQALRK	869.545	22	2	plasma	none	4.18	H71C38N13O10S0	0.607006	0.292076	0.0812282	0.0165494	0.00271332	0.608918	0.292996	0.0814841	0.0166015	0.00272187			0.0168415	0.00561684			4.359	4.16			4.22665e+06	3.97176e+06							2.45622e+06	2.39008e+06			-0.0277904	-0.00714916
2	4	8	H	MTD000012	Apolipoprotein B-100	P04114	526+AAIQALRK	869.545	22	3	plasma	none	4.18	H71C38N13O10S0	0.607006	0.292076	0.0812282	0.0165494	0.00271332	0.608918	0.292996	0.0814841	0.0166015	0.00272187			0.0337412	0.0130382			4.359	4.16			1.84121e+06	1.89248e+06							1.01898e+06	1.11049e+06			-0.0554854	-0.022129
3	1	3	H	MTD000012	Apolipoprotein B-100	P04114	526+AAIQALRK	869.545	22	3	Gel	none	4.18	H71C38N13O10S0	0.607006	0.292076	0.0812282	0.0165494	0.00271332	0.608918	0.292996	0.0814841	0.0166015	0.00272187
2	4	8	H	MTD000012	Apolipoprotein B-100	P04114	538+DKDQEVLLQTFLDDASPGDK	2233.07	37	2	plasma	none	17.69	H152C96N24O37S0	0.285676	0.338038	0.219901	0.10244	0.0379458	0.301966	0.357313	0.23244	0.108281	0.0401095			0.0318112	0.0228126			17.483	17.396			596913	703067							183669	225386			-0.00354549	0.00140834
2	1	2	H	MTD000012	Apolipoprotein B-100	P04114	538+DKDQEVLLQTFLDDASPGDK	2233.07	37	3	Gel	none	17.69	H152C96N24O37S0	0.285676	0.338038	0.219901	0.10244	0.0379458	0.301966	0.357313	0.23244	0.108281	0.0401095
2	4	8	H	MTD000012	Apolipoprotein B-100	P04114	538+DKDQEVLLQTFLDDASPGDK	2233.07	37	3	plasma	none	17.69	H152C96N24O37S0	0.285676	0.338038	0.219901	0.10244	0.0379458	0.301966	0.357313	0.23244	0.108281	0.0401095			0.0686731	0.0449876			17.483	17.396			634184	707656							221591	232708			0.0474453	0.0268783
1	4	4	H	MTD000012	Apolipoprotein B-100	P04114	538+DKDQEVLLQTFLDDASPGDKR	2389.18	40	2	plasma	none	16.69	H164C102N28O38S0	0.262483	0.332385	0.229172	0.112543	0.0437841	0.280257	0.354891	0.244689	0.120163	0.0467488			0.0180419				16.196				3.90134e+06								1.37456e+06				-0.0285038
2	4	8	H	MTD000012	Apolipoprotein B-100	P04114	538+DKDQEVLLQTFLDDASPGDKR	2389.18	40	3	plasma	none	16.69	H164C102N28O38S0	0.262483	0.332385	0.229172	0.112543	0.0437841	0.280257	0.354891	0.244689	0.120163	0.0467488			0.0277483	0.0267476			16.196	16.053			70387920	81349830			1	1			23012280	26006060			-0.0269307	-0.0153728
7	3	21	H	MTD000012	Apolipoprotein B-100	P04114	538+DKDQEVLLQTFLDDASPGDKR	2389.18	40	3	Gel	none	16.69	H164C102N28O38S0	0.262483	0.332385	0.229172	0.112543	0.0437841	0.280257	0.354891	0.244689	0.120163	0.0467488			0.0123205	0.00706177			16.848	16.82			1.13132e+06	1.12619e+06							381402	386239			-0.00519324	0.00158567
2	4	8	H	MTD000012	Apolipoprotein B-100	P04114	538+DKDQEVLLQTFLDDASPGDKR	2389.18	40	4	plasma	none	16.69	H164C102N28O38S0	0.262483	0.332385	0.229172	0.112543	0.0437841	0.280257	0.354891	0.244689	0.120163	0.0467488			0.0202009	0.0135002			16.196	16.053			31522041	39823996			1	1			10795725	13604819			-0.026675	-0.0137307
10	4	40	H	MTD000012	Apolipoprotein B-100	P04114	538+DKDQEVLLQTFLDDASPGDKR	2389.18	40	4	Gel	none	16.69	H164C102N28O38S0	0.262483	0.332385	0.229172	0.112543	0.0437841	0.280257	0.354891	0.244689	0.120163	0.0467488		0.0150919	0.0138707	0.00959087		16.881	16.848	16.82		96677.9	4.56683e+06	4.60385e+06						32297.6	1.66074e+06	1.68997e+06		-0.00758919	-0.0230397	-0.0125083
2	4	8	H	MTD000012	Apolipoprotein B-100	P04114	559+LAAYLMLMR	1080.58	16	2	plasma	none	16.49	H84C49N12O11S2	0.484509	0.299012	0.145444	0.0514548	0.0149675	0.494185	0.304984	0.148349	0.0524825	0.0152664			0.0210067	0.021985			15.944	15.745			49675667	5.33744e+07			1	1			22782098	24394760			-0.0355685	-0.0371353
12	4	48	H	MTD000012	Apolipoprotein B-100	P04114	559+LAAYLMLMR	1080.58	16	2	Gel	none	16.49	H84C49N12O11S2	0.484509	0.299012	0.145444	0.0514548	0.0149675	0.494185	0.304984	0.148349	0.0524825	0.0152664	0.00300624	0.00588046	0.00501354	0.0104454	16.809	16.825	16.764	16.765	169015	292924	3.01032e+06	3.80122e+06					82746	146769	1.51162e+06	1.94426e+06	-0.00460875	0.00686082	0.00796138	0.0172984	0.175453
2	4	8	H	MTD000012	Apolipoprotein B-100	P04114	559+LAAYLMLMR	1080.58	16	3	plasma	none	16.49	H84C49N12O11S2	0.484509	0.299012	0.145444	0.0514548	0.0149675	0.494185	0.304984	0.148349	0.0524825	0.0152664			0.0503095	0.0444941			15.944	15.745			741071	779740							371821	393041			0.0075493	0.00988191
2	4	8	H	MTD000012	Apolipoprotein B-100	P04114	559+LAAYLMLxmR	1096.58	16	2	plasma	m:Oxidized methionine	13.58	H84C49N12O12S2	0.483341	0.29847	0.146192	0.0519946	0.0152471	0.493206	0.304562	0.149176	0.0530558	0.0155583			0.022671	0.0238666			13.985	12.919			1.1121e+06	1.43051e+06							529650	680990			-0.0169467	-0.0171574
12	3	36	H	MTD000012	Apolipoprotein B-100	P04114	559+LAAYLMLxmR	1096.58	16	2	Gel	m:Oxidized methionine	13.58	H84C49N12O12S2	0.483341	0.29847	0.146192	0.0519946	0.0152471	0.493206	0.304562	0.149176	0.0530558	0.0155583	0.00659339	0.0149374	0.00882482	0.011643	13.871	14.838	14.805	14.778	45756.5	138986	543188	520441					23038.1	70979.1	275429	266272	0.0102868	0.0174879	0.013854	0.0184225	-0.392628
6	1	6	H	MTD000012	Apolipoprotein B-100	P04114	559+LAAYLMLxmR	1096.58	16	3	Gel	m:Oxidized methionine	13.58	H84C49N12O12S2	0.483341	0.29847	0.146192	0.0519946	0.0152471	0.493206	0.304562	0.149176	0.0530558	0.0155583			0.0554252	0.0584044			14.805	14.778			35181.9	34510.1							15515.2	15054.2			-0.0522059	-0.0569806
2	4	8	H	MTD000012	Apolipoprotein B-100	P04114	559+LAAYLxmLMR	1096.58	16	2	plasma	m:Oxidized methionine	14.94	H84C49N12O12S2	0.483341	0.29847	0.146192	0.0519946	0.0152471	0.493206	0.304562	0.149176	0.0530558	0.0155583			0.022671	0.0187264			13.985	13.842			1.1121e+06	1.31875e+06							529650	638960			-0.0169467	-0.00868703
12	3	36	H	MTD000012	Apolipoprotein B-100	P04114	559+LAAYLxmLMR	1096.58	16	2	Gel	m:Oxidized methionine	14.94	H84C49N12O12S2	0.483341	0.29847	0.146192	0.0519946	0.0152471	0.493206	0.304562	0.149176	0.0530558	0.0155583	0.00659339	0.0149374	0.00882482	0.011643	13.871	14.838	14.805	14.778	45756.5	138986	543188	520441					23038.1	70979.1	275429	266272	0.0102868	0.0174879	0.013854	0.0184225	-0.392628
6	1	6	H	MTD000012	Apolipoprotein B-100	P04114	559+LAAYLxmLMR	1096.58	16	3	Gel	m:Oxidized methionine	14.94	H84C49N12O12S2	0.483341	0.29847	0.146192	0.0519946	0.0152471	0.493206	0.304562	0.149176	0.0530558	0.0155583			0.0554252	0.0584044			14.805	14.778			35181.9	34510.1							15515.2	15054.2			-0.0522059	-0.0569806
2	3	6	H	MTD000012	Apolipoprotein B-100	P04114	559+LAAYLxmLxmR	1112.57	16	2	plasma	m:Oxidized methionine	11.99	H84C49N12O13S2	0.482176	0.29793	0.146936	0.0525322	0.0155279	0.49223	0.304142	0.15	0.0536276	0.0158516			0.0915284	0.0893913			11.383	11.268			264944	366655							111654	145520			-0.0708064	-0.0953443
12	2	24	H	MTD000012	Apolipoprotein B-100	P04114	559+LAAYLxmLxmR	1112.57	16	2	Gel	m:Oxidized methionine	11.99	H84C49N12O13S2	0.482176	0.29793	0.146936	0.0525322	0.0155279	0.49223	0.304142	0.15	0.0536276	0.0158516	0.00721626	0.00764739	0.00612251	0.0059052	11.996	11.984	11.951	11.952	48052.6	93833	227068	232623					23066.7	45946.6	110020	115499	-0.0122004	-0.00256628	-0.00770355	0.00427459	0.466872
3	1	3	H	MTD000012	Apolipoprotein B-100	P04114	559+LAAYLxmLxmR	1112.57	16	3	Gel	m:Oxidized methionine	11.99	H84C49N12O13S2	0.482176	0.29793	0.146936	0.0525322	0.0155279	0.49223	0.304142	0.15	0.0536276	0.0158516
2	4	8	H	MTD000012	Apolipoprotein B-100	P04114	568+SPSQADINK	958.472	21	2	plasma	none	2.08	H66C39N12O16S0	0.594391	0.291238	0.0893412	0.0204718	0.00384101	0.597113	0.292572	0.0897502	0.0205655	0.00385859			0.0152214	0.0157067			2.512	2.397			1.70483e+07	2.78434e+07				1			9757013	15931912			-0.0247981	-0.0249157
10	2	20	H	MTD000012	Apolipoprotein B-100	P04114	568+SPSQADINK	958.472	21	2	Gel	none	2.08	H66C39N12O16S0	0.594391	0.291238	0.0893412	0.0204718	0.00384101	0.597113	0.292572	0.0897502	0.0205655	0.00385859	0.0135541	0.0104538		0.00935148	2.09	2.05		2.046	46211.6	128571		450147					26851.9	74863.5		261827	-0.0160474	-0.0148386		-0.015465	0.376796
0	4	0	H	MTD000012	Apolipoprotein B-100	P04114	568+SPSQADINKIVQILPWEQNEQVK	2663.39	50	2	plasma	none	17.03	H190C118N32O38S0	0.216188	0.315924	0.246039	0.134665	0.0578375	0.222724	0.325475	0.253478	0.138737	0.0595861
1	1	1	H	MTD000012	Apolipoprotein B-100	P04114	568+SPSQADINKIVQILPWEQNEQVK	2663.39	50	3	Gel	none	17.03	H190C118N32O38S0	0.216188	0.315924	0.246039	0.134665	0.0578375	0.222724	0.325475	0.253478	0.138737	0.0595861
2	4	8	H	MTD000012	Apolipoprotein B-100	P04114	568+SPSQADINKIVQILPWEQNEQVK	2663.39	50	3	plasma	none	17.03	H190C118N32O38S0	0.216188	0.315924	0.246039	0.134665	0.0578375	0.222724	0.325475	0.253478	0.138737	0.0595861			0.0250389	0.019261			17.232	17.144			2.25965e+06	2.9977e+06							684801	941209			-0.0346106	-0.0280512
1	1	1	H	MTD000012	Apolipoprotein B-100	P04114	568+SPSQADINKIVQILPWEQNEQVK	2663.39	50	4	Gel	none	17.03	H190C118N32O38S0	0.216188	0.315924	0.246039	0.134665	0.0578375	0.222724	0.325475	0.253478	0.138737	0.0595861
2	3	6	H	MTD000012	Apolipoprotein B-100	P04114	568+SPSQADINKIVQILPWEQNEQVK	2663.39	50	4	plasma	none	17.03	H190C118N32O38S0	0.216188	0.315924	0.246039	0.134665	0.0578375	0.222724	0.325475	0.253478	0.138737	0.0595861			0.0414158	0.0286086			17.232	17.144			554084	701294							169564	206495			-0.0384322	-0.0267896
2	4	8	H	MTD000012	Apolipoprotein B-100	P04114	577+IVQILPWEQNEQVK	1722.93	29	2	plasma	none	15.71	H126C79N20O23S0	0.362723	0.352584	0.186634	0.0703746	0.0210176	0.373051	0.362623	0.191948	0.0723783	0.0216161			0.025898	0.0267307			14.993	14.794			58505666	63062033			1	1			20535180	21768892			-0.0363575	-0.0339727
11	4	44	H	MTD000012	Apolipoprotein B-100	P04114	577+IVQILPWEQNEQVK	1722.93	29	2	Gel	none	15.71	H126C79N20O23S0	0.362723	0.352584	0.186634	0.0703746	0.0210176	0.373051	0.362623	0.191948	0.0723783	0.0216161	0.0154901	0.00755403	0.0115586	0.00563458	15.662	15.677	15.617	15.645	443520	1.40034e+06	3.09929e+06	3.06881e+06					163281	516569	1.15994e+06	1.13857e+06	-0.0263403	-0.0129168	-0.019063	-0.00654056	0.773453
2	4	8	H	MTD000012	Apolipoprotein B-100	P04114	577+IVQILPWEQNEQVK	1722.93	29	3	plasma	none	15.71	H126C79N20O23S0	0.362723	0.352584	0.186634	0.0703746	0.0210176	0.373051	0.362623	0.191948	0.0723783	0.0216161			0.014603	0.00907259			14.993	14.794			1.20545e+07	1.40982e+07							4428138	5.15096e+06			-0.0249992	-0.0154821
12	4	48	H	MTD000012	Apolipoprotein B-100	P04114	577+IVQILPWEQNEQVK	1722.93	29	3	Gel	none	15.71	H126C79N20O23S0	0.362723	0.352584	0.186634	0.0703746	0.0210176	0.373051	0.362623	0.191948	0.0723783	0.0216161	0.0164191	0.00875532	0.0140742	0.00801496	15.662	15.677	15.617	15.645	997614	3.01964e+06	6.14463e+06	6.04287e+06					356003	1134625	2.28649e+06	2.26214e+06	-0.0241283	-0.00982604	-0.023202	-0.010666	0.708501
2	4	8	H	MTD000012	Apolipoprotein B-100	P04114	617+EALKESQLPTVMDFR	1762.89	30	2	plasma	none	14.03	H126C77N20O25S1	0.35027	0.335822	0.193024	0.0820448	0.0281047	0.364423	0.349392	0.200824	0.0853601	0.0292404			0.0107602	0.00389441			13.398	13.087			5.53033e+06	6.28345e+06							1.94978e+06	2.24786e+06			-0.0183415	-0.00668068
6	1	6	H	MTD000012	Apolipoprotein B-100	P04114	617+EALKESQLPTVMDFR	1762.89	30	2	Gel	none	14.03	H126C77N20O25S1	0.35027	0.335822	0.193024	0.0820448	0.0281047	0.364423	0.349392	0.200824	0.0853601	0.0292404		0.00887278	0.0275923	0.0171772		14.054	14.022	14.022		80098.9	111376	111572						28588.5	37112.2	38708.3		-0.00750812	-0.0315443	-0.0174882
2	4	8	H	MTD000012	Apolipoprotein B-100	P04114	617+EALKESQLPTVMDFR	1762.89	30	3	plasma	none	14.03	H126C77N20O25S1	0.35027	0.335822	0.193024	0.0820448	0.0281047	0.364423	0.349392	0.200824	0.0853601	0.0292404			0.0143124	0.00836433			13.398	13.087			4.54905e+06	5.56651e+06							1.6216e+06	1.96316e+06			-0.0242119	-0.0121082
11	4	44	H	MTD000012	Apolipoprotein B-100	P04114	617+EALKESQLPTVMDFR	1762.89	30	3	Gel	none	14.03	H126C77N20O25S1	0.35027	0.335822	0.193024	0.0820448	0.0281047	0.364423	0.349392	0.200824	0.0853601	0.0292404	0.013272	0.0100471	0.0169252	0.0124243	14.067	14.054	14.022	14.022	289767	976679	1.06014e+06	1.05026e+06					102975	341330	370444	365934	-0.0229092	-0.0160048	-0.0274998	-0.0191387	0.676285
1	4	4	H	MTD000012	Apolipoprotein B-100	P04114	617+EALKESQLPTVMDFRK	1890.99	31	2	plasma	none	12.12	H138C83N22O26S1	0.324195	0.335362	0.203651	0.0909333	0.032634	0.339777	0.35148	0.213439	0.0953038	0.0342025				0.00836351				11.324				1.45889e+06								509909				-0.0128551
2	4	8	H	MTD000012	Apolipoprotein B-100	P04114	617+EALKESQLPTVMDFRK	1890.99	31	3	plasma	none	12.12	H138C83N22O26S1	0.324195	0.335362	0.203651	0.0909333	0.032634	0.339777	0.35148	0.213439	0.0953038	0.0342025			0.0125612	0.00702801			11.467	11.324			1.49881e+07	2.40491e+07							5.30346e+06	8480250			-0.0211743	-0.0117871
8	1	8	H	MTD000012	Apolipoprotein B-100	P04114	617+EALKESQLPTVMDFRK	1890.99	31	3	Gel	none	12.12	H138C83N22O26S1	0.324195	0.335362	0.203651	0.0909333	0.032634	0.339777	0.35148	0.213439	0.0953038	0.0342025			0.0707039	0.0642841			12.091	12.091			41312.9	43010.6							16394.2	16749.9			0.057053	0.0496592
2	4	8	H	MTD000012	Apolipoprotein B-100	P04114	617+EALKESQLPTVMDFRK	1890.99	31	4	plasma	none	12.12	H138C83N22O26S1	0.324195	0.335362	0.203651	0.0909333	0.032634	0.339777	0.35148	0.213439	0.0953038	0.0342025			0.0124629	0.00559112			11.467	11.324			8.28657e+06	1.31017e+07							2.9046e+06	4582067			-0.0184682	-0.00807452
10	2	20	H	MTD000012	Apolipoprotein B-100	P04114	617+EALKESQLPTVMDFRK	1890.99	31	4	Gel	none	12.12	H138C83N22O26S1	0.324195	0.335362	0.203651	0.0909333	0.032634	0.339777	0.35148	0.213439	0.0953038	0.0342025		0.0150034	0.0151095	0.0168629		12.151	12.091	12.091		46250.3	109732	119984						16089.4	36662.1	39839.8		-0.0229474	-0.0126555	-0.0112221
0	4	0	H	MTD000012	Apolipoprotein B-100	P04114	617+EALKESQLPTVxmDFRK	1906.98	31	2	plasma	m:Oxidized methionine	10.27	H138C83N22O27S1	0.323414	0.334674	0.203946	0.0914737	0.0330044	0.339184	0.350992	0.21389	0.0959339	0.0346137
2	4	8	H	MTD000012	Apolipoprotein B-100	P04114	617+EALKESQLPTVxmDFRK	1906.98	31	3	plasma	m:Oxidized methionine	10.27	H138C83N22O27S1	0.323414	0.334674	0.203946	0.0914737	0.0330044	0.339184	0.350992	0.21389	0.0959339	0.0346137			0.0358362	0.0234244			9.788	9.617			617601	1.04482e+06							200207	345791			-0.0385846	-0.0226841
3	1	3	H	MTD000012	Apolipoprotein B-100	P04114	617+EALKESQLPTVxmDFRK	1906.98	31	3	Gel	m:Oxidized methionine	10.27	H138C83N22O27S1	0.323414	0.334674	0.203946	0.0914737	0.0330044	0.339184	0.350992	0.21389	0.0959339	0.0346137
5	2	10	H	MTD000012	Apolipoprotein B-100	P04114	617+EALKESQLPTVxmDFRK	1906.98	31	4	Gel	m:Oxidized methionine	10.27	H138C83N22O27S1	0.323414	0.334674	0.203946	0.0914737	0.0330044	0.339184	0.350992	0.21389	0.0959339	0.0346137			0.0230829				10.272				30976.5								10239				-0.0190439
1	2	2	H	MTD000012	Apolipoprotein B-100	P04114	617+EALKESQLxpTVMDFR	1778.89	30	2	plasma	p:Hydroxylation	11.88	H126C77N20O26S1	0.349426	0.335143	0.193398	0.0826036	0.0284611	0.363769	0.3489	0.201337	0.0859943	0.0296294				0.0814783				11.212				394264								116413				-0.0685018
1	3	3	H	MTD000012	Apolipoprotein B-100	P04114	617+EALKESQLxpTVMDFR	1778.89	30	3	plasma	p:Hydroxylation	11.88	H126C77N20O26S1	0.349426	0.335143	0.193398	0.0826036	0.0284611	0.363769	0.3489	0.201337	0.0859943	0.0296294				0.0568621				11.212				482279								178866				-0.0937599
12	1	12	H	MTD000012	Apolipoprotein B-100	P04114	617+EALKESQLxpTVMDFR	1778.89	30	3	Gel	p:Hydroxylation	11.88	H126C77N20O26S1	0.349426	0.335143	0.193398	0.0826036	0.0284611	0.363769	0.3489	0.201337	0.0859943	0.0296294	0.0192069	0.0144788	0.0663816	0.0748146	11.884	11.9	11.867	11.868	72637.9	182409	140795	137705					25045.6	62666.7	41317.8	39000.5	-0.0297344	-0.0213029	-0.0755297	-0.0814898	0.879917
2	4	8	H	MTD000012	Apolipoprotein B-100	P04114	621+ESQLPTVMDFR	1321.63	21	2	plasma	none	14.4	H91C57N15O19S1	0.453104	0.322768	0.151413	0.053105	0.015079	0.462167	0.329224	0.154442	0.0541673	0.0153806			0.0124644	0.0077281			13.818	13.647			2.39698e+07	2.82204e+07			1	1			10601301	12748742			-0.0198896	-0.0104109
11	4	44	H	MTD000012	Apolipoprotein B-100	P04114	621+ESQLPTVMDFR	1321.63	21	2	Gel	none	14.4	H91C57N15O19S1	0.453104	0.322768	0.151413	0.053105	0.015079	0.462167	0.329224	0.154442	0.0541673	0.0153806	0.015238		0.00566496	0.00288248	14.431		14.386	14.386	488372		3.14147e+06	3.19291e+06					212968		1.42639e+06	1.4828e+06	-0.02609		-0.00811683	0.00223686	0.819979
2	4	8	H	MTD000012	Apolipoprotein B-100	P04114	621+ESQLPTVMDFR	1321.63	21	3	plasma	none	14.4	H91C57N15O19S1	0.453104	0.322768	0.151413	0.053105	0.015079	0.462167	0.329224	0.154442	0.0541673	0.0153806			0.0531087	0.040543			13.818	13.647			513578	571746							205063	237507			-0.0628849	-0.0467605
9	2	18	H	MTD000012	Apolipoprotein B-100	P04114	621+ESQLPTVMDFR	1321.63	21	3	Gel	none	14.4	H91C57N15O19S1	0.453104	0.322768	0.151413	0.053105	0.015079	0.462167	0.329224	0.154442	0.0541673	0.0153806	0.0200289	0.0100894	0.0125299	0.0100698	14.431	14.446	14.386	14.386	56360.3	166578	330521	338339					24414.6	74132.1	145770	150486	-0.0289794	-0.0171364	-0.0211348	-0.0173874	0.910791
2	4	8	H	MTD000012	Apolipoprotein B-100	P04114	621+ESQLPTVMDFRK	1449.73	22	2	plasma	none	12.02	H103C63N17O20S1	0.419374	0.330483	0.164654	0.0611971	0.0183741	0.429815	0.338711	0.168753	0.0627206	0.0188315			0.00841506	0.00706278			11.355	11.296			1.61447e+07	3.02557e+07				1			6.72356e+06	12657309			-0.0133601	-0.0114708
9	1	9	H	MTD000012	Apolipoprotein B-100	P04114	621+ESQLPTVMDFRK	1449.73	22	2	Gel	none	12.02	H103C63N17O20S1	0.419374	0.330483	0.164654	0.0611971	0.0183741	0.429815	0.338711	0.168753	0.0627206	0.0188315			0.0150351	0.0100458			12.007	12.007			55692.2	58418.9							22600.1	24150.4			-0.0240119	-0.0164147
2	4	8	H	MTD000012	Apolipoprotein B-100	P04114	621+ESQLPTVMDFRK	1449.73	22	3	plasma	none	12.02	H103C63N17O20S1	0.419374	0.330483	0.164654	0.0611971	0.0183741	0.429815	0.338711	0.168753	0.0627206	0.0188315			0.00594766	0.00561343			11.355	11.296			15097463	2.75715e+07				1			6.3394e+06	11589850			-0.00991658	-0.00945909
12	3	36	H	MTD000012	Apolipoprotein B-100	P04114	621+ESQLPTVMDFRK	1449.73	22	3	Gel	none	12.02	H103C63N17O20S1	0.419374	0.330483	0.164654	0.0611971	0.0183741	0.429815	0.338711	0.168753	0.0627206	0.0188315	0.0181746	0.00793166	0.0104485	0.0059366	12.08	12.04	12.007	12.007	75650	206333	560974	563993					30144.7	86471.2	231682	237587	-0.0313387	-0.0107303	-0.0168156	-0.00855613	1.02264
9	1	9	H	MTD000012	Apolipoprotein B-100	P04114	621+ESQLPTVxmDFR	1337.63	21	2	Gel	m:Oxidized methionine	11.72	H91C57N15O20S1	0.452012	0.322158	0.152092	0.0536915	0.0153712	0.461259	0.328748	0.155203	0.0547899	0.0156856	0.0817334	0.0742068	0.0758228	0.0804691	11.828	11.788	11.755	11.728	57326.7	177868	247805	244727					20073.5	62880.8	94153.4	92662.4	-0.138995	-0.127017	-0.130436	-0.138622	4.37988
7	1	7	H	MTD000012	Apolipoprotein B-100	P04114	621+ESQLPTVxmDFR	1337.63	21	3	Gel	m:Oxidized methionine	11.72	H91C57N15O20S1	0.452012	0.322158	0.152092	0.0536915	0.0153712	0.461259	0.328748	0.155203	0.0547899	0.0156856		0.180366	0.176674	0.187412		11.788	11.755	11.728		51989.2	66801	64492.2						17711.9	22284.5	22895.3		-0.255541	-0.254728	-0.254067
1	3	3	H	MTD000012	Apolipoprotein B-100	P04114	621+ESQLPTVxmDFRK	1465.72	22	2	plasma	m:Oxidized methionine	9.8	H103C63N17O21S1	0.418364	0.329842	0.165235	0.0617847	0.0186884	0.428992	0.338221	0.169433	0.0633542	0.0191631				0.0668055				8.945				438405								159465				-0.092788
2	1	2	H	MTD000012	Apolipoprotein B-100	P04114	621+ESQLPTVxmDFRK	1465.72	22	2	Gel	m:Oxidized methionine	9.8	H103C63N17O21S1	0.418364	0.329842	0.165235	0.0617847	0.0186884	0.428992	0.338221	0.169433	0.0633542	0.0191631
10	2	20	H	MTD000012	Apolipoprotein B-100	P04114	621+ESQLPTVxmDFRK	1465.72	22	3	Gel	m:Oxidized methionine	9.8	H103C63N17O21S1	0.418364	0.329842	0.165235	0.0617847	0.0186884	0.428992	0.338221	0.169433	0.0633542	0.0191631		0.0154394	0.0116835	0.00927269		9.801	9.768	9.769		51065	118639	113740						20850.3	49115.5	48253.7		-0.0206837	-0.0150012	-0.00474767
1	3	3	H	MTD000012	Apolipoprotein B-100	P04114	621+ESQLxpTVMDFRK	1465.72	22	2	plasma	p:Hydroxylation	9.77	H103C63N17O21S1	0.418364	0.329842	0.165235	0.0617847	0.0186884	0.428992	0.338221	0.169433	0.0633542	0.0191631				0.0668055				8.945				438405								159465				-0.092788
2	1	2	H	MTD000012	Apolipoprotein B-100	P04114	621+ESQLxpTVMDFRK	1465.72	22	2	Gel	p:Hydroxylation	9.77	H103C63N17O21S1	0.418364	0.329842	0.165235	0.0617847	0.0186884	0.428992	0.338221	0.169433	0.0633542	0.0191631
10	2	20	H	MTD000012	Apolipoprotein B-100	P04114	621+ESQLxpTVMDFRK	1465.72	22	3	Gel	p:Hydroxylation	9.77	H103C63N17O21S1	0.418364	0.329842	0.165235	0.0617847	0.0186884	0.428992	0.338221	0.169433	0.0633542	0.0191631		0.0154394	0.0116835	0.00927269		9.801	9.768	9.769		51065	118639	113740						20850.3	49115.5	48253.7		-0.0206837	-0.0150012	-0.00474767
2	4	8	H	MTD000012	Apolipoprotein B-100	P04114	642+SVSLPSLDPASAK	1270.68	28	2	plasma	none	12.33	H94C55N14O20S0	0.48826	0.331762	0.131004	0.0379618	0.00888428	0.493697	0.335456	0.132463	0.0383845	0.00898322			0.0506319	0.0573011			11.887	11.772			6.49353e+07	69733410			1	1			26659482	27964946			-0.083142	-0.0926703
12	4	48	H	MTD000012	Apolipoprotein B-100	P04114	642+SVSLPSLDPASAK	1270.68	28	2	Gel	none	12.33	H94C55N14O20S0	0.48826	0.331762	0.131004	0.0379618	0.00888428	0.493697	0.335456	0.132463	0.0383845	0.00898322	0.0156633	0.00327342	0.00486835	0.00338514	12.584	12.571	12.567	12.539	1.32657e+06	4.17693e+06	5.41833e+06	6.1588e+06					621352	2.08296e+06	2630077	3.07474e+06	-0.0253077	0.00498488	-0.00829345	0.00554699	0.559231
2	4	8	H	MTD000012	Apolipoprotein B-100	P04114	655+IEGNLIFDPNNYLPK	1745.9	23	2	plasma	none	18.19	H123C81N19O24S0	0.355467	0.352028	0.189962	0.0730477	0.0222541	0.36627	0.362727	0.195735	0.0752677	0.0229304			0.0240009	0.0267524			17.539	17.452			6.4271e+07	75454270			1	1			22180960	25512710			-0.029152	-0.0281485
12	4	48	H	MTD000012	Apolipoprotein B-100	P04114	655+IEGNLIFDPNNYLPK	1745.9	23	2	Gel	none	18.19	H123C81N19O24S0	0.355467	0.352028	0.189962	0.0730477	0.0222541	0.36627	0.362727	0.195735	0.0752677	0.0229304	0.00861909	0.00321799	0.00609677	0.00419433	18.041	18.056	18.023	18.024	563103	1.0742e+06	5.79148e+06	5.6724e+06					206626	388757	2.12568e+06	2.08847e+06	-0.0149009	-0.00436529	-0.0104916	-0.00629709	0.554813
2	4	8	H	MTD000012	Apolipoprotein B-100	P04114	655+IEGNLIFDPNNYLPK	1745.9	23	3	plasma	none	18.19	H123C81N19O24S0	0.355467	0.352028	0.189962	0.0730477	0.0222541	0.36627	0.362727	0.195735	0.0752677	0.0229304			0.0149168	0.00955866			17.539	17.452			6.80467e+06	8.36705e+06							2.58379e+06	3.15214e+06			-0.0235346	-0.0118051
12	4	48	H	MTD000012	Apolipoprotein B-100	P04114	655+IEGNLIFDPNNYLPK	1745.9	23	3	Gel	none	18.19	H123C81N19O24S0	0.355467	0.352028	0.189962	0.0730477	0.0222541	0.36627	0.362727	0.195735	0.0752677	0.0229304	0.00890685	0.00714896	0.00912559	0.00544663	18.041	18.056	18.023	18.024	360675	661746	2.98252e+06	2.92517e+06					130273	241308	1.11466e+06	1.08192e+06	-0.013812	-0.0121561	-0.0133351	-0.00294911	0.514271
2	4	8	H	MTD000012	Apolipoprotein B-100	P04114	675+TTLTAFGFASADLIEIGLEGK	2153.13	36	2	plasma	none	22.47	H156C98N22O32S0	0.284773	0.340809	0.220833	0.101583	0.0369304	0.300394	0.359504	0.232947	0.107155	0.0389562			0.0177277	0.00980254			22.464	22.433			4.71582e+06	8.83728e+06							1.68833e+06	3.18934e+06			-0.0282528	-0.0161259
5	3	15	H	MTD000012	Apolipoprotein B-100	P04114	675+TTLTAFGFASADLIEIGLEGK	2153.13	36	2	Gel	none	22.47	H156C98N22O32S0	0.284773	0.340809	0.220833	0.101583	0.0369304	0.300394	0.359504	0.232947	0.107155	0.0389562	0.0186238		0.0141633	0.0102628	22.546		22.556	22.557	102400		105199	82047.8					36447.6		37334.6	28753	-0.028811		-0.0211292	-0.0113632	0.896036
2	4	8	H	MTD000012	Apolipoprotein B-100	P04114	675+TTLTAFGFASADLIEIGLEGK	2153.13	36	3	plasma	none	22.47	H156C98N22O32S0	0.284773	0.340809	0.220833	0.101583	0.0369304	0.300394	0.359504	0.232947	0.107155	0.0389562			0.0306428	0.0176708			22.464	22.433			2.92411e+06	5.32464e+06							1.00694e+06	1.89953e+06			-0.0397789	-0.0243144
10	4	40	H	MTD000012	Apolipoprotein B-100	P04114	675+TTLTAFGFASADLIEIGLEGK	2153.13	36	3	Gel	none	22.47	H156C98N22O32S0	0.284773	0.340809	0.220833	0.101583	0.0369304	0.300394	0.359504	0.232947	0.107155	0.0389562	0.0192614	0.02293	0.0167949	0.0129971	22.546	22.561	22.556	22.557	499473	63849.6	512543	408126					176962	22583.6	179995	145783	-0.0293182	-0.0313465	-0.0233887	-0.0199284	0.911809
2	4	8	H	MTD000012	Apolipoprotein B-100	P04114	696+GFEPTLEALFGK	1307.68	21	2	plasma	none	19.06	H93C62N13O18S0	0.456125	0.343032	0.144021	0.0436469	0.0105657	0.462214	0.347612	0.145944	0.0442296	0.0107068			0.0229513	0.033361			18.379	18.32			4.64104e+07	6.22783e+07			1	1			19674304	25417150			-0.0382943	-0.0540925
12	4	48	H	MTD000012	Apolipoprotein B-100	P04114	696+GFEPTLEALFGK	1307.68	21	2	Gel	none	19.06	H93C62N13O18S0	0.456125	0.343032	0.144021	0.0436469	0.0105657	0.462214	0.347612	0.145944	0.0442296	0.0107068	0.0136398	0.00590384	0.00518988	0.00136542	19.076	19.063	19.031	19.031	538114	1.53482e+06	9.82128e+06	1.00542e+07					236627	698354	4.4532e+06	4647790	-0.0224809	-0.00720657	-0.00879113	5.95578e-05	0.699412
2	4	8	H	MTD000012	Apolipoprotein B-100	P04114	696+GFEPTLEALFGK	1307.68	21	3	plasma	none	19.06	H93C62N13O18S0	0.456125	0.343032	0.144021	0.0436469	0.0105657	0.462214	0.347612	0.145944	0.0442296	0.0107068			0.0447453	0.0240665			18.379	18.32			1.48084e+06	2.29873e+06							597251	985485			-0.0693528	-0.0335053
11	3	33	H	MTD000012	Apolipoprotein B-100	P04114	696+GFEPTLEALFGK	1307.68	21	3	Gel	none	19.06	H93C62N13O18S0	0.456125	0.343032	0.144021	0.0436469	0.0105657	0.462214	0.347612	0.145944	0.0442296	0.0107068	0.0265132	0.0197985	0.0171654	0.00972276	19.076	19.063	19.031	19.031	63579.1	172280	848289	865679					26667.8	74051.1	367440	385772	-0.0427713	-0.0323834	-0.0290599	-0.0165856	1.33067
2	4	8	H	MTD000012	Apolipoprotein B-100	P04114	708+QGFFPDSVNK	1137.55	17	2	plasma	none	10.96	H75C52N13O16S0	0.512858	0.327361	0.119593	0.0318835	0.0068357	0.517153	0.330102	0.120595	0.0321505	0.00689294			0.0615321	0.0850155			10.32	10.177			68237079	76158710			1	1			28198854	29094116			-0.103905	-0.135133
12	4	48	H	MTD000012	Apolipoprotein B-100	P04114	708+QGFFPDSVNK	1137.55	17	2	Gel	none	10.96	H75C52N13O16S0	0.512858	0.327361	0.119593	0.0318835	0.0068357	0.517153	0.330102	0.120595	0.0321505	0.00689294	0.0107999	0.00305049	0.00190635	0.00434082	11.101	11.088	11.028	11.028	753392	2.56254e+06	3.12084e+06	3.43129e+06					375699	1.33368e+06	1.60807e+06	1.79345e+06	-0.0184765	0.00329935	-0.00188426	0.00552348	0.620813
2	4	8	H	MTD000012	Apolipoprotein B-100	P04114	718+ALYWVNGQVPDGVSK	1631.83	24	2	plasma	none	13.65	H113C75N19O22S0	0.38206	0.352222	0.177756	0.0640951	0.0183413	0.391401	0.360834	0.182102	0.0656622	0.0187898			0.109463	0.0430749			13.062	12.863			39477549	67647644			1	1			14660457	23603460			-0.181171	-0.064811
12	4	48	H	MTD000012	Apolipoprotein B-100	P04114	718+ALYWVNGQVPDGVSK	1631.83	24	2	Gel	none	13.65	H113C75N19O22S0	0.38206	0.352222	0.177756	0.0640951	0.0183413	0.391401	0.360834	0.182102	0.0656622	0.0187898	0.117901	0.107323	0.110545	0.107321	13.647	13.663	13.63	13.63	353518	1.01742e+06	1.69563e+06	1.59923e+06					135235	392415	647075	616534	-0.197952	-0.181139	-0.185666	-0.181182	6.55897
2	4	8	H	MTD000012	Apolipoprotein B-100	P04114	718+ALYWVNGQVPDGVSK	1631.83	24	3	plasma	none	13.65	H113C75N19O22S0	0.38206	0.352222	0.177756	0.0640951	0.0183413	0.391401	0.360834	0.182102	0.0656622	0.0187898			0.0878564	0.0236367			13.062	12.863			4.60441e+06	9.60954e+06							1.79132e+06	3.61129e+06			-0.149763	-0.0405918
12	4	48	H	MTD000012	Apolipoprotein B-100	P04114	718+ALYWVNGQVPDGVSK	1631.83	24	3	Gel	none	13.65	H113C75N19O22S0	0.38206	0.352222	0.177756	0.0640951	0.0183413	0.391401	0.360834	0.182102	0.0656622	0.0187898	0.103374	0.0938418	0.0956661	0.0941669	13.647	13.663	13.63	13.63	315915	840466	1.32509e+06	1.19978e+06					120167	321515	494937	451614	-0.173791	-0.158317	-0.159574	-0.157498	5.75841
2	4	8	H	MTD000012	Apolipoprotein B-100	P04114	733+VLVDHFGYTKDDKHEQDMVNGIMLSVEK	3246.57	43	3	plasma	none	13.65	H223C142N37O46S2	0.143497	0.253742	0.249526	0.176666	0.0996175	0.15546	0.274895	0.270329	0.191394	0.107922			0.0175844	0.0118937			13.846	13.675			5.83447e+06	6.48109e+06							1.6147e+06	1.78615e+06			-0.0292058	-0.0210715
2	4	8	H	MTD000012	Apolipoprotein B-100	P04114	733+VLVDHFGYTKDDKHEQDMVNGIMLSVEK	3246.57	43	4	plasma	none	13.65	H223C142N37O46S2	0.143497	0.253742	0.249526	0.176666	0.0996175	0.15546	0.274895	0.270329	0.191394	0.107922			0.0187093	0.0135824			13.846	13.675			27288799	3.22023e+07							7450257	8751034			-0.0281113	-0.0206601
2	4	8	H	MTD000012	Apolipoprotein B-100	P04114	743+DDKHEQDMVNGIMLSVEK	2086.97	33	2	plasma	none	13.4	H142C86N24O32S2	0.291203	0.316155	0.215411	0.109443	0.0452429	0.312378	0.339145	0.231075	0.117402	0.0485328			0.0193935	0.0125734			13.174	13.003			8.28123e+06	8.16931e+06							2.83029e+06	2.80716e+06			-0.0324056	-0.0214685
2	4	8	H	MTD000012	Apolipoprotein B-100	P04114	743+DDKHEQDMVNGIMLSVEK	2086.97	33	3	plasma	none	13.4	H142C86N24O32S2	0.291203	0.316155	0.215411	0.109443	0.0452429	0.312378	0.339145	0.231075	0.117402	0.0485328			0.0213406	0.0147714			13.174	13.003			1.92955e+07	2.13151e+07							6.497e+06	7.19362e+06			-0.0337077	-0.0232111
6	2	12	H	MTD000012	Apolipoprotein B-100	P04114	743+DDKHEQDMVNGIMLSVEK	2086.97	33	3	Gel	none	13.4	H142C86N24O32S2	0.291203	0.316155	0.215411	0.109443	0.0452429	0.312378	0.339145	0.231075	0.117402	0.0485328		0.0303622	0.019344	0.0107833		13.914	13.854	13.854		49276.4	399587	382909						16620.7	133719	128167		-0.0436109	-0.0297257	-0.0152618
2	4	8	H	MTD000012	Apolipoprotein B-100	P04114	743+DDKHEQDMVNGIMLSVEK	2086.97	33	4	plasma	none	13.4	H142C86N24O32S2	0.291203	0.316155	0.215411	0.109443	0.0452429	0.312378	0.339145	0.231075	0.117402	0.0485328			0.0202275	0.013469			13.174	13.003			5.6971e+06	6.3711e+06							1.96335e+06	2190285			-0.0338686	-0.0228861
8	2	16	H	MTD000012	Apolipoprotein B-100	P04114	743+DDKHEQDMVNGIMLSVEK	2086.97	33	4	Gel	none	13.4	H142C86N24O32S2	0.291203	0.316155	0.215411	0.109443	0.0452429	0.312378	0.339145	0.231075	0.117402	0.0485328		0.012899	0.0189061	0.014084		13.914	13.854	13.854		107917	820677	757101						36236.6	275875	257383		-0.0171718	-0.0296565	-0.0228528
2	4	8	H	MTD000012	Apolipoprotein B-100	P04114	76+INCKVELEVPQLCSFILK	2189.16	29	2	plasma	C:Carbamidomethylation	18.34	H164C98N24O28S2	0.256909	0.313398	0.227496	0.121881	0.0526663	0.279345	0.340767	0.247363	0.132525	0.0572656			0.00736056	0.00266534			18.043	17.9			2.18696e+06	3.05053e+06							739591	1.04089e+06			-0.0108837	-0.00438409
2	4	8	H	MTD000012	Apolipoprotein B-100	P04114	76+INCKVELEVPQLCSFILK	2189.16	29	3	plasma	C:Carbamidomethylation	18.34	H164C98N24O28S2	0.256909	0.313398	0.227496	0.121881	0.0526663	0.279345	0.340767	0.247363	0.132525	0.0572656			0.014998	0.00921122			18.043	17.9			3.69973e+06	5.29985e+06							1.26205e+06	1.79626e+06			-0.0226493	-0.00917825
3	1	3	H	MTD000012	Apolipoprotein B-100	P04114	76+INCKVELEVPQLCSFILK	2189.16	29	3	Gel	C:Carbamidomethylation	18.34	H164C98N24O28S2	0.256909	0.313398	0.227496	0.121881	0.0526663	0.279345	0.340767	0.247363	0.132525	0.0572656
2	3	6	H	MTD000012	Apolipoprotein B-100	P04114	76+INCKVELEVPQLCSFILK	2189.16	29	4	plasma	C:Carbamidomethylation	18.34	H164C98N24O28S2	0.256909	0.313398	0.227496	0.121881	0.0526663	0.279345	0.340767	0.247363	0.132525	0.0572656			0.115388	0.0795018			18.043	17.9			410525	533971							128158	168665			0.0328357	0.0365234
2	4	8	H	MTD000012	Apolipoprotein B-100	P04114	767+SKEVPEAR	914.482	22	2	plasma	none	1.88	H66C38N12O14S0	0.603849	0.28877	0.0848915	0.0185875	0.00331961	0.606215	0.289901	0.0852242	0.0186603	0.00333261			0.01423	0.0172757			2.205	2.09			1.79193e+07	2.45487e+07			1	1			10428442	14212299			-0.0242484	-0.0272717
8	2	16	H	MTD000012	Apolipoprotein B-100	P04114	767+SKEVPEAR	914.482	22	2	Gel	none	1.88	H66C38N12O14S0	0.603849	0.28877	0.0848915	0.0185875	0.00331961	0.606215	0.289901	0.0852242	0.0186603	0.00333261		0.0229401		0.0241197		1.826		1.85		55926.2		119005						31707.5		67313.5		-0.0392621		-0.0405775
2	4	8	H	MTD000012	Apolipoprotein B-100	P04114	767+SKEVPEAR	914.482	22	3	plasma	none	1.88	H66C38N12O14S0	0.603849	0.28877	0.0848915	0.0185875	0.00331961	0.606215	0.289901	0.0852242	0.0186603	0.00333261			0.0271606	0.00652987			2.205	2.09			2.00603e+06	2.43274e+06							1.1237e+06	1479277			-0.0460515	0.00185688
12	3	36	H	MTD000012	Apolipoprotein B-100	P04114	767+SKEVPEAR	914.482	22	3	Gel	none	1.88	H66C38N12O14S0	0.603849	0.28877	0.0848915	0.0185875	0.00331961	0.606215	0.289901	0.0852242	0.0186603	0.00333261	0.02679	0.0112168	0.019629	0.0305843	1.838	1.826	1.849	1.85	385975	327016	155672	636358					217968	192300	89372.5	352306	-0.0414941	-0.0181706	-0.0321052	-0.0525857	0.916338
2	4	8	H	MTD000012	Apolipoprotein B-100	P04114	779+ILGEELGFASLHDLQLLGK	2052.13	35	2	plasma	none	19.56	H153C94N23O28S0	0.299464	0.345703	0.214931	0.0945564	0.0327998	0.313689	0.362124	0.22514	0.0990477	0.0343578			0.0182416	0.0124019			19.05	18.879			5.09604e+07	61452603			1	1			18031812	21606604			-0.0259805	-0.0141385
3	2	6	H	MTD000012	Apolipoprotein B-100	P04114	779+ILGEELGFASLHDLQLLGK	2052.13	35	2	Gel	none	19.56	H153C94N23O28S0	0.299464	0.345703	0.214931	0.0945564	0.0327998	0.313689	0.362124	0.22514	0.0990477	0.0343578			0.012136	0.00745584			19.646	19.647			285956	210948							101294	76315.3			-0.0157351	-0.0119895
2	4	8	H	MTD000012	Apolipoprotein B-100	P04114	779+ILGEELGFASLHDLQLLGK	2052.13	35	3	plasma	none	19.56	H153C94N23O28S0	0.299464	0.345703	0.214931	0.0945564	0.0327998	0.313689	0.362124	0.22514	0.0990477	0.0343578			0.0301535	0.032468			19.05	18.879			68922181	88318638			1	1			22895556	28398508			-0.0303654	-0.0229786
12	4	48	H	MTD000012	Apolipoprotein B-100	P04114	779+ILGEELGFASLHDLQLLGK	2052.13	35	3	Gel	none	19.56	H153C94N23O28S0	0.299464	0.345703	0.214931	0.0945564	0.0327998	0.313689	0.362124	0.22514	0.0990477	0.0343578	0.0190948	0.0077522	0.0131082	0.00585468	19.664	19.707	19.646	19.647	39873.9	203826	1.02216e+07	8.09102e+06					14015.1	73269.5	3.75773e+06	2980040	-0.025978	-0.0100628	-0.0225336	-0.00818951	0.786695
4	1	4	H	MTD000012	Apolipoprotein B-100	P04114	779+ILGEELGFASLHDLQLLGK	2052.13	35	4	Gel	none	19.56	H153C94N23O28S0	0.299464	0.345703	0.214931	0.0945564	0.0327998	0.313689	0.362124	0.22514	0.0990477	0.0343578			0.0154475	0.00889607			19.646	19.647			324572	267782							114526	97416.4			-0.0204831	-0.0147545
2	4	8	H	MTD000012	Apolipoprotein B-100	P04114	80+VELEVPQLCSFILK	1673.91	23	2	plasma	C:Carbamidomethylation	20.08	H127C77N17O22S1	0.35665	0.337679	0.1903	0.0791517	0.0264653	0.370053	0.350369	0.197452	0.0821262	0.0274599			0.00836373	0.00466973			19.442	19.327			5.50598e+06	3.25244e+06							1978096	1.18647e+06			-0.0137319	-0.00525842
12	3	36	H	MTD000012	Apolipoprotein B-100	P04114	80+VELEVPQLCSFILK	1673.91	23	2	Gel	C:Carbamidomethylation	20.08	H127C77N17O22S1	0.35665	0.337679	0.1903	0.0791517	0.0264653	0.370053	0.350369	0.197452	0.0821262	0.0274599	0.0122308	0.00381064	0.00782451	0.00232176	20.055	20.098	20.094	20.094	84310.4	204555	1.70749e+06	1.48508e+06					29731	74853.1	611329	548117	-0.0174163	-0.004122	-0.012026	-0.000970427	0.646269
2	4	8	H	MTD000012	Apolipoprotein B-100	P04114	80+VELEVPQLCSFILK	1673.91	23	3	plasma	C:Carbamidomethylation	20.08	H127C77N17O22S1	0.35665	0.337679	0.1903	0.0791517	0.0264653	0.370053	0.350369	0.197452	0.0821262	0.0274599			0.0251695	0.032075			19.442	19.327			657656	405625							254007	163374			-0.0352418	-0.0331138
12	4	48	H	MTD000012	Apolipoprotein B-100	P04114	80+VELEVPQLCSFILK	1673.91	23	3	Gel	C:Carbamidomethylation	20.08	H127C77N17O22S1	0.35665	0.337679	0.1903	0.0791517	0.0264653	0.370053	0.350369	0.197452	0.0821262	0.0274599	0.0149624	0.00542021	0.0130604	0.00828221	20.055	20.098	20.094	20.094	129206	306465	2.05579e+06	1.81988e+06					46454.7	110736	736799	649127	-0.0258976	-0.00871841	-0.0226132	-0.0133661	0.960988
2	4	8	H	MTD000012	Apolipoprotein B-100	P04114	805+TLQGIPQMIGEVIR	1553.86	27	2	plasma	none	19.15	H119C68N19O20S1	0.393136	0.33533	0.17517	0.0679547	0.021234	0.404631	0.345135	0.180292	0.0699417	0.0218548			0.0181488	0.0241633			18.687	18.516			46379045	66543465			1	1			17360160	24429798			-0.0303207	-0.0375057
12	4	48	H	MTD000012	Apolipoprotein B-100	P04114	805+TLQGIPQMIGEVIR	1553.86	27	2	Gel	none	19.15	H119C68N19O20S1	0.393136	0.33533	0.17517	0.0679547	0.021234	0.404631	0.345135	0.180292	0.0699417	0.0218548	0.0132463	0.00785565	0.00720096	0.00369895	19.16	19.175	19.115	19.115	111626	294382	3.8917e+06	3.26231e+06					42622.2	115125	1.53002e+06	1.31627e+06	-0.0228015	-0.0135579	-0.011481	-0.00115399	0.657267
2	4	8	H	MTD000012	Apolipoprotein B-100	P04114	805+TLQGIPQMIGEVIR	1553.86	27	3	plasma	none	19.15	H119C68N19O20S1	0.393136	0.33533	0.17517	0.0679547	0.021234	0.404631	0.345135	0.180292	0.0699417	0.0218548			0.0184791	0.0128022			18.687	18.516			5.15405e+06	7.61555e+06							1.95738e+06	2990077			-0.0248553	-0.0120032
12	4	48	H	MTD000012	Apolipoprotein B-100	P04114	805+TLQGIPQMIGEVIR	1553.86	27	3	Gel	none	19.15	H119C68N19O20S1	0.393136	0.33533	0.17517	0.0679547	0.021234	0.404631	0.345135	0.180292	0.0699417	0.0218548	0.0174432	0.00909205	0.00297148	0.00758135	19.16	19.175	19.115	19.115	107845	270767	2.83314e+06	2.33692e+06					40477	105347	1.1429e+06	957497	-0.029305	-0.0155605	-0.00122823	0.00509598	0.844734
2	4	8	H	MTD000012	Apolipoprotein B-100	P04114	805+TLQGIPQMIGEVIRK	1681.95	28	2	plasma	none	16.85	H131C74N21O21S1	0.36387	0.33791	0.187271	0.0766472	0.0252128	0.376795	0.349912	0.193923	0.0793697	0.0261084			0.0105174	0.0056016			16.504	16.361			6.91597e+06	1.18481e+07							2480068	4.35688e+06			-0.0181952	-0.00906694
2	4	8	H	MTD000012	Apolipoprotein B-100	P04114	805+TLQGIPQMIGEVIRK	1681.95	28	3	plasma	none	16.85	H131C74N21O21S1	0.36387	0.33791	0.187271	0.0766472	0.0252128	0.376795	0.349912	0.193923	0.0793697	0.0261084			0.00972225	0.00360912			16.504	16.361			8.52964e+06	1.49167e+07							3.0761e+06	5531845			-0.0161591	-0.0059458
6	1	6	H	MTD000012	Apolipoprotein B-100	P04114	805+TLQGIPQMIGEVIRK	1681.95	28	3	Gel	none	16.85	H131C74N21O21S1	0.36387	0.33791	0.187271	0.0766472	0.0252128	0.376795	0.349912	0.193923	0.0793697	0.0261084			0.0118958	0.00536211			17.212	17.212			336894	271211							120406	99915.1			-0.019394	-0.00839177
2	4	8	H	MTD000012	Apolipoprotein B-100	P04114	805+TLQGIPQxmIGEVIR	1569.85	27	2	plasma	m:Oxidized methionine	15.5	H119C68N19O21S1	0.392188	0.334668	0.175674	0.0685398	0.0215653	0.403873	0.344638	0.180908	0.0705818	0.0222077			0.0133725	0.00676536			14.909	14.71			2.68962e+06	7.06397e+06							1.03165e+06	2.78971e+06			-0.0203047	-0.00895082
12	4	48	H	MTD000012	Apolipoprotein B-100	P04114	805+TLQGIPQxmIGEVIR	1569.85	27	2	Gel	m:Oxidized methionine	15.5	H119C68N19O21S1	0.392188	0.334668	0.175674	0.0685398	0.0215653	0.403873	0.344638	0.180908	0.0705818	0.0222077	0.00811576	0.00206793	0.00816245	0.00250525	15.494	15.481	15.477	15.477	182118	332212	880438	869627					71070.1	133114	343263	350376	-0.0136297	-0.00318074	-0.0139951	-0.000969128	0.393882
1	4	4	H	MTD000012	Apolipoprotein B-100	P04114	805+TLQGIPQxmIGEVIR	1569.85	27	3	plasma	m:Oxidized methionine	15.5	H119C68N19O21S1	0.392188	0.334668	0.175674	0.0685398	0.0215653	0.403873	0.344638	0.180908	0.0705818	0.0222077				0.0506701				14.71				691160								309718				0.0442407
12	4	48	H	MTD000012	Apolipoprotein B-100	P04114	805+TLQGIPQxmIGEVIR	1569.85	27	3	Gel	m:Oxidized methionine	15.5	H119C68N19O21S1	0.392188	0.334668	0.175674	0.0685398	0.0215653	0.403873	0.344638	0.180908	0.0705818	0.0222077	0.0113096	0.0161639	0.0112673	0.0100423	15.494	15.481	15.477	15.477	159751	272871	630199	628570					63150.9	110300	248194	246250	-0.0085635	0.000347024	-0.0100386	-0.0121106	0.247474
2	4	8	H	MTD000012	Apolipoprotein B-100	P04114	805+TLQGIxpQMIGEVIR	1569.85	27	2	plasma	p:Hydroxylation	15.39	H119C68N19O21S1	0.392188	0.334668	0.175674	0.0685398	0.0215653	0.403873	0.344638	0.180908	0.0705818	0.0222077			0.0133725	0.00676536			14.909	14.71			2.68962e+06	7.06397e+06							1.03165e+06	2.78971e+06			-0.0203047	-0.00895082
12	4	48	H	MTD000012	Apolipoprotein B-100	P04114	805+TLQGIxpQMIGEVIR	1569.85	27	2	Gel	p:Hydroxylation	15.39	H119C68N19O21S1	0.392188	0.334668	0.175674	0.0685398	0.0215653	0.403873	0.344638	0.180908	0.0705818	0.0222077	0.00811576	0.00206793	0.00816245	0.00250525	15.494	15.481	15.477	15.477	182118	332212	880438	869627					71070.1	133114	343263	350376	-0.0136297	-0.00318074	-0.0139951	-0.000969128	0.393882
1	4	4	H	MTD000012	Apolipoprotein B-100	P04114	805+TLQGIxpQMIGEVIR	1569.85	27	3	plasma	p:Hydroxylation	15.39	H119C68N19O21S1	0.392188	0.334668	0.175674	0.0685398	0.0215653	0.403873	0.344638	0.180908	0.0705818	0.0222077				0.0506701				14.71				691160								309718				0.0442407
12	4	48	H	MTD000012	Apolipoprotein B-100	P04114	805+TLQGIxpQMIGEVIR	1569.85	27	3	Gel	p:Hydroxylation	15.39	H119C68N19O21S1	0.392188	0.334668	0.175674	0.0685398	0.0215653	0.403873	0.344638	0.180908	0.0705818	0.0222077	0.0113096	0.0161639	0.0112673	0.0100423	15.494	15.481	15.477	15.477	159751	272871	630199	628570					63150.9	110300	248194	246250	-0.0085635	0.000347024	-0.0100386	-0.0121106	0.247474
1	4	4	H	MTD000012	Apolipoprotein B-100	P04114	805+TLQGIxpQMIGEVIRK	1697.95	28	3	plasma	p:Hydroxylation	13.88	H131C74N21O22S1	0.362993	0.33723	0.187687	0.0772211	0.0255625	0.376108	0.349413	0.194468	0.080011	0.026486				0.0196251				12.919				1.20855e+06								452298				-0.0292685
9	1	9	H	MTD000012	Apolipoprotein B-100	P04114	805+TLQGIxpQMIGEVIRK	1697.95	28	3	Gel	p:Hydroxylation	13.88	H131C74N21O22S1	0.362993	0.33723	0.187687	0.0772211	0.0255625	0.376108	0.349413	0.194468	0.080011	0.026486			0.0168799	0.0137369			13.882	13.854			135023	139111							49223	49786.8			-0.0280483	-0.0237856
2	4	8	H	MTD000012	Apolipoprotein B-100	P04114	935+LLSGGNTLHLVSTTK	1539.86	18	2	plasma	none	10.82	H117C67N19O22S0	0.416811	0.347773	0.162087	0.0545425	0.0146671	0.424791	0.354432	0.16519	0.0555869	0.0149479			0.0221769	0.0254389			10.068	9.841			5.45702e+07	6.46777e+07			1	1			21295448	25025456			-0.0345518	-0.037866
12	3	36	H	MTD000012	Apolipoprotein B-100	P04114	935+LLSGGNTLHLVSTTK	1539.86	18	2	Gel	none	10.82	H117C67N19O22S0	0.416811	0.347773	0.162087	0.0545425	0.0146671	0.424791	0.354432	0.16519	0.0555869	0.0149479	0.00262473	0.00472676	0.00675751	0.00561391	10.877	10.864	10.832	10.832	92067.9	406768	620643	662723					38757.7	172403	256862	275201	-0.00382284	-0.000955749	-0.0109276	-0.00953352	0.151728
2	4	8	H	MTD000012	Apolipoprotein B-100	P04114	935+LLSGGNTLHLVSTTK	1539.86	18	3	plasma	none	10.82	H117C67N19O22S0	0.416811	0.347773	0.162087	0.0545425	0.0146671	0.424791	0.354432	0.16519	0.0555869	0.0149479			0.0331619	0.0420565			10.068	9.841			62752593	76440200			1	1			23606368	27931676			-0.0486098	-0.0593858
12	4	48	H	MTD000012	Apolipoprotein B-100	P04114	935+LLSGGNTLHLVSTTK	1539.86	18	3	Gel	none	10.82	H117C67N19O22S0	0.416811	0.347773	0.162087	0.0545425	0.0146671	0.424791	0.354432	0.16519	0.0555869	0.0149479	0.0200557	0.00406841	0.00335775	0.00293839	10.877	10.864	10.832	10.832	1.6537e+06	6.51507e+06	1.0631e+07	1.05354e+07					647478	2775665	4.50392e+06	4.51265e+06	-0.0332593	0.00124629	-0.00113254	0.00353943	1.32006
2	4	8	H	MTD000012	Apolipoprotein B-100	P04114	935+LLSGGNTLHLVSTTKTEVIPPLIENR	2801.56	40	3	plasma	none	15.2	H212C124N34O39S0	0.199783	0.307384	0.250851	0.14341	0.0641814	0.206898	0.318332	0.259786	0.148518	0.0664672			0.0181203	0.0132923			14.965	14.878			699300	675765							208213	206716			-0.0200905	-0.0155469
2	4	8	H	MTD000012	Apolipoprotein B-100	P04114	935+LLSGGNTLHLVSTTKTEVIPPLIENR	2801.56	40	4	plasma	none	15.2	H212C124N34O39S0	0.199783	0.307384	0.250851	0.14341	0.0641814	0.206898	0.318332	0.259786	0.148518	0.0664672			0.0244225	0.0250796			14.965	14.878			823743	928112							226699	252189			0.00955549	0.0165794
5	1	5	H	MTD000012	Apolipoprotein B-100	P04114	935+LLSGGNTLHLVSTTKTEVIPPLIENR	2801.56	40	4	Gel	none	15.2	H212C124N34O39S0	0.199783	0.307384	0.250851	0.14341	0.0641814	0.206898	0.318332	0.259786	0.148518	0.0664672			0.0320379	0.0450251			15.505	15.533			118809	76031.3							32835.1	21265.5			0.0459108	0.0727953
2	4	8	H	MTD000012	Apolipoprotein B-100	P04114	950+TEVIPPLIENR	1279.71	22	2	plasma	none	13.57	H97C57N15O18S0	0.478009	0.336952	0.134651	0.0391125	0.00911584	0.48346	0.340795	0.136187	0.0395586	0.0092198			0.0291475	0.0385422			12.838	12.667			5.30565e+07	66546737			1	1			23038828	27924286			-0.049228	-0.0638408
11	4	44	H	MTD000012	Apolipoprotein B-100	P04114	950+TEVIPPLIENR	1279.71	22	2	Gel	none	13.57	H97C57N15O18S0	0.478009	0.336952	0.134651	0.0391125	0.00911584	0.48346	0.340795	0.136187	0.0395586	0.0092198	0.0115944	0.00245486	0.00933533	0.00501636	13.563	13.551	13.546	13.575	1.36773e+06	4.40311e+06	6.37144e+06	5.80393e+06					635020	2.14332e+06	2.98517e+06	2.7717e+06	-0.0191711	0.00331566	-0.0149367	-0.00590345	0.542911
1	4	4	H	MTD000012	Apolipoprotein B-100	P04114	950+TEVIPPLIENR	1279.71	22	3	plasma	none	13.57	H97C57N15O18S0	0.478009	0.336952	0.134651	0.0391125	0.00911584	0.48346	0.340795	0.136187	0.0395586	0.0092198			0.0126318				12.838				2.73872e+06								1.27215e+06				-0.0189551
12	4	48	H	MTD000012	Apolipoprotein B-100	P04114	950+TEVIPPLIENR	1279.71	22	3	Gel	none	13.57	H97C57N15O18S0	0.478009	0.336952	0.134651	0.0391125	0.00911584	0.48346	0.340795	0.136187	0.0395586	0.0092198	0.0152203	0.0146789	0.0240661	0.0183631	13.563	13.551	13.546	13.575	351222	970137	1.31812e+06	1.09785e+06					160669	444561	583483	496619	-0.0260034	-0.0252145	-0.0407981	-0.0311022	0.736398
2	4	8	H	MTD000012	Apolipoprotein C-II	P02655	62+TYLPAVDEK	1034.53	15	2	plasma	none	8.02	H74C47N10O16S0	0.547808	0.313379	0.105958	0.0264346	0.00534279	0.551348	0.315404	0.106643	0.0266054	0.00537732			0.0358803	0.0267676			8.417	8.246			4.40771e+07	4.03275e+07			1	1			21626720	20419792			-0.0606915	-0.0449985
0	4	0	H	MTD000012	Apolipoprotein C-II	P02655	62+TYLPAVDEKLR	1303.71	19	2	plasma	none	10	H97C59N15O18S0	0.467645	0.339953	0.139054	0.0412079	0.00977755	0.473392	0.344131	0.140763	0.0417143	0.00989771
0	4	0	H	MTD000012	Apolipoprotein C-II	P02655	62+TYLPAVDEKLR	1303.71	19	3	plasma	none	10	H97C59N15O18S0	0.467645	0.339953	0.139054	0.0412079	0.00977755	0.473392	0.344131	0.140763	0.0417143	0.00989771
1	1	1	H	MTD000012	Apolipoprotein C-II	P02655	78+STAAMSTYTGIFTDQVLSVLK	2232.13	30	2	Gel	none	21.9	H161C99N23O33S1	0.265563	0.32415	0.226106	0.114914	0.0467874	0.285327	0.348274	0.242933	0.123466	0.0502693
2	4	8	H	MTD000012	Apolipoprotein C-II	P02655	78+STAAMSTYTGIFTDQVLSVLK	2232.13	30	2	plasma	none	21.9	H161C99N23O33S1	0.265563	0.32415	0.226106	0.114914	0.0467874	0.285327	0.348274	0.242933	0.123466	0.0502693			0.0253761	0.0175378			21.709	21.622			3.36023e+06	2.641e+06							1.17777e+06	940316			-0.0420728	-0.0299716
1	2	2	H	MTD000012	Apolipoprotein C-II	P02655	78+STAAMSTYTGIFTDQVLSVLK	2232.13	30	3	Gel	none	21.9	H161C99N23O33S1	0.265563	0.32415	0.226106	0.114914	0.0467874	0.285327	0.348274	0.242933	0.123466	0.0502693
2	4	8	H	MTD000012	Apolipoprotein C-II	P02655	78+STAAMSTYTGIFTDQVLSVLK	2232.13	30	3	plasma	none	21.9	H161C99N23O33S1	0.265563	0.32415	0.226106	0.114914	0.0467874	0.285327	0.348274	0.242933	0.123466	0.0502693			0.0255195	0.0200372			21.709	21.622			1.80004e+06	1.43808e+06							653156	532945			-0.0438584	-0.031828
2	2	4	H	MTD000012	Apolipoprotein C-II	P02655	78+STAAxmSTYTGIFTDQVLSVLKGEE	2563.24	40	2	plasma	m:Oxidized methionine	21	H178C111N26O41S1	0.225295	0.308533	0.238767	0.134028	0.0601807	0.23303	0.319127	0.246966	0.13863	0.062247			0.049371	0.028806			21.177	21.034			346827	522342							92370.2	144902			-0.0181567	-0.0175238
2	2	4	H	MTD000012	Apolipoprotein C-II	P02655	78+STAAxmSTYTGIFTDQVLSVLKGEE	2563.24	40	3	plasma	m:Oxidized methionine	21	H178C111N26O41S1	0.225295	0.308533	0.238767	0.134028	0.0601807	0.23303	0.319127	0.246966	0.13863	0.062247			0.0656719	0.0445365			21.177	21.034			272851	432799							72089.7	113575			0.0311783	0.0253463
2	2	4	H	MTD000012	Apolipoprotein C-III	P02656	42+TAKDALSSVQESQVAQQAR	2016.02	51	2	plasma	none	7.37	H141C82N27O32S0	0.333989	0.346156	0.199513	0.0828408	0.0274582	0.347002	0.359643	0.207287	0.0860684	0.028528			0.0420211	0.0250734			7.661	7.574			126867	245905							46435.4	88574.1			-0.0697624	-0.0407286
1	3	3	H	MTD000012	Apolipoprotein C-III	P02656	42+TAKDALSSVQESQVAQQAR	2016.02	51	3	plasma	none	7.37	H141C82N27O32S0	0.333989	0.346156	0.199513	0.0828408	0.0274582	0.347002	0.359643	0.207287	0.0860684	0.028528			0.0599421				7.661				332370								138798				-0.100136
0	4	0	H	MTD000012	Apolipoprotein C-III	P02656	42+TAKDALSSVQESQVAQQAR	2016.02	51	4	plasma	none	7.37	H141C82N27O32S0	0.333989	0.346156	0.199513	0.0828408	0.0274582	0.347002	0.359643	0.207287	0.0860684	0.028528
2	4	8	H	MTD000012	Apolipoprotein C-III	P02656	45+DALSSVQESQVAQQAR	1715.84	47	2	plasma	none	8.88	H117C69N23O28S0	0.396077	0.345888	0.171986	0.062269	0.0181239	0.405725	0.354314	0.176176	0.0637859	0.0185654			0.0571441	0.0449124			8.557	8.526			7.3894e+07	7.47771e+07			1	1			24873564	25429162			-0.0852725	-0.0656588
1	1	1	H	MTD000012	Apolipoprotein C-III	P02656	45+DALSSVQESQVAQQAR	1715.84	47	3	Gel	none	8.88	H117C69N23O28S0	0.396077	0.345888	0.171986	0.062269	0.0181239	0.405725	0.354314	0.176176	0.0637859	0.0185654
2	4	8	H	MTD000012	Apolipoprotein C-III	P02656	45+DALSSVQESQVAQQAR	1715.84	47	3	plasma	none	8.88	H117C69N23O28S0	0.396077	0.345888	0.171986	0.062269	0.0181239	0.405725	0.354314	0.176176	0.0637859	0.0185654			0.0461559	0.0280519			8.557	8.526			2.7751e+07	2.92348e+07			1	1			10123486	10622213			-0.0777022	-0.0476924
2	1	2	H	MTD000012	Apolipoprotein C-III	P02656	61+GWVTDGFSSLKDYWSTVKDK	2318.12	22	2	plasma	none	17	H155C107N25O33S0	0.254634	0.332848	0.233028	0.115035	0.0446661	0.272177	0.355779	0.249082	0.122961	0.0477434			0.0883484	0.081104			16.896	16.781			149264	160531							43732.4	51929.5			-0.0812858	-0.102291
2	4	8	H	MTD000012	Apolipoprotein C-III	P02656	61+GWVTDGFSSLKDYWSTVKDK	2318.12	22	3	plasma	none	17	H155C107N25O33S0	0.254634	0.332848	0.233028	0.115035	0.0446661	0.272177	0.355779	0.249082	0.122961	0.0477434			0.0498952	0.0293099			16.896	16.781			529544	731948							173912	239629			-0.0418173	-0.0241755
2	3	6	H	MTD000012	Apolipoprotein C-III	P02656	61+GWVTDGFSSLKDYWSTVKDK	2318.12	22	4	plasma	none	17	H155C107N25O33S0	0.254634	0.332848	0.233028	0.115035	0.0446661	0.272177	0.355779	0.249082	0.122961	0.0477434			0.0928586	0.0817443			16.896	16.781			391130	443916							117826	137001			-0.0721081	-0.0581881
2	3	6	H	MTD000012	Apolipoprotein C-IV	P55056	119+LVCGDKDQG	990.444	15	2	plasma	C:Carbamidomethylation	2.27	H66C39N12O16S1	0.564256	0.28099	0.112524	0.032607	0.00775347	0.569738	0.28372	0.113618	0.0329238	0.00782881			0.0206774	0.0115241			2.316	2.229			185697	301003							105330	172507			-0.00252207	0.00336728
2	4	8	H	MTD000012	Apolipoprotein C-IV	P55056	80+GFMQTYYDDHLR	1544.67	19	2	plasma	none	11.02	H96C69N18O21S1	0.390734	0.334899	0.176261	0.0689298	0.0217345	0.402477	0.344964	0.181558	0.0710013	0.0223877			0.0186781	0.0103875			11.103	10.96			2.01095e+06	2.02672e+06							748235	785062			-0.0303968	-0.015122
2	4	8	H	MTD000012	Apolipoprotein C-IV	P55056	80+GFMQTYYDDHLR	1544.67	19	3	plasma	none	11.02	H96C69N18O21S1	0.390734	0.334899	0.176261	0.0689298	0.0217345	0.402477	0.344964	0.181558	0.0710013	0.0223877			0.0252517	0.0185784			11.103	10.96			1.6291e+06	1.55068e+06							592874	576462			-0.0433235	-0.0307297
2	1	2	H	MTD000012	Apolipoprotein C-IV	P55056	80+GFMQTYYDDHLRDLGPLTK	2269.08	28	2	plasma	none	14.32	H152C102N26O31S1	0.255758	0.3229	0.229967	0.118688	0.0489053	0.275806	0.34821	0.247993	0.127992	0.0527386			0.0733835	0.0823371			14.209	14.038			73244.9	88355.1							21379	24567.2			0.0141318	0.00224543
2	2	4	H	MTD000012	Apolipoprotein C-IV	P55056	80+GFMQTYYDDHLRDLGPLTK	2269.08	28	3	plasma	none	14.32	H152C102N26O31S1	0.255758	0.3229	0.229967	0.118688	0.0489053	0.275806	0.34821	0.247993	0.127992	0.0527386			0.0935969	0.0626374			14.209	14.038			167211	254296							52024.9	76336.1			0.0353271	0.0243809
0	4	0	H	MTD000012	Apolipoprotein C-IV	P55056	80+GFMQTYYDDHLRDLGPLTK	2269.08	28	4	plasma	none	14.32	H152C102N26O31S1	0.255758	0.3229	0.229967	0.118688	0.0489053	0.275806	0.34821	0.247993	0.127992	0.0527386
0	4	0	H	MTD000012	Apolipoprotein D	P05090	165+NILTSNNIDVKK	1357.76	15	2	plasma	none	8.57	H103C58N17O20S0	0.466657	0.338295	0.140008	0.0422405	0.0102469	0.472707	0.342681	0.141823	0.0427882	0.0103798
2	1	2	H	MTD000012	Apolipoprotein D	P05090	165+NILTSNNIDVKK	1357.76	15	3	Gel	none	8.57	H103C58N17O20S0	0.466657	0.338295	0.140008	0.0422405	0.0102469	0.472707	0.342681	0.141823	0.0427882	0.0103798
2	4	8	H	MTD000012	Apolipoprotein D	P05090	165+NILTSNNIDVKK	1357.76	15	3	plasma	none	8.57	H103C58N17O20S0	0.466657	0.338295	0.140008	0.0422405	0.0102469	0.472707	0.342681	0.141823	0.0427882	0.0103798			0.0395917	0.0213418			7.857	7.77			1.23119e+06	2.33149e+06							509127	1.02574e+06			-0.0591839	-0.032755
2	1	2	H	MTD000012	Apolipoprotein D	P05090	28+CPNPPVQENFDVNKYLGR	2146.03	33	2	plasma	C:Carbamidomethylation	12.88	H143C94N27O29S1	0.279915	0.329145	0.221108	0.108199	0.0423769	0.2983	0.350764	0.235631	0.115305	0.0451603			0.0864609	0.0817555			13.258	13.087			144005	136693							40666.6	38174.3			-0.064952	-0.0609894
0	4	0	H	MTD000012	Apolipoprotein D	P05090	28+CPNPPVQENFDVNKYLGR	2146.03	33	3	plasma	C:Carbamidomethylation	12.88	H143C94N27O29S1	0.279915	0.329145	0.221108	0.108199	0.0423769	0.2983	0.350764	0.235631	0.115305	0.0451603
2	1	2	H	MTD000012	Apolipoprotein D	P05090	28+CPNPPVQENFDVNKYLGR	2146.03	33	3	Gel	C:Carbamidomethylation	12.88	H143C94N27O29S1	0.279915	0.329145	0.221108	0.108199	0.0423769	0.2983	0.350764	0.235631	0.115305	0.0451603
2	4	8	H	MTD000012	Apolipoprotein D	P05090	46+WYEIEKIPTTFENGR	1881.93	26	2	plasma	none	14.32	H127C87N21O26S0	0.328623	0.350029	0.202104	0.0829031	0.0268873	0.341016	0.363229	0.209725	0.0860296	0.0279013			0.0294512	0.0175009			13.762	13.591			667699	1.12312e+06							231482	396373			-0.0349938	-0.0211651
1	1	1	H	MTD000012	Apolipoprotein D	P05090	46+WYEIEKIPTTFENGR	1881.93	26	3	Gel	none	14.32	H127C87N21O26S0	0.328623	0.350029	0.202104	0.0829031	0.0268873	0.341016	0.363229	0.209725	0.0860296	0.0279013
2	4	8	H	MTD000012	Apolipoprotein D	P05090	46+WYEIEKIPTTFENGR	1881.93	26	3	plasma	none	14.32	H127C87N21O26S0	0.328623	0.350029	0.202104	0.0829031	0.0268873	0.341016	0.363229	0.209725	0.0860296	0.0279013			0.0335317	0.0205359			13.762	13.591			709070	1.27783e+06							238511	439953			-0.00464408	0.00328021
2	1	2	H	MTD000012	Apolipoprotein E	P02649	138+GEVQAMLGQSTEELR	1646.79	37	2	Gel	none	12.1	H114C67N20O26S1	0.39063	0.330884	0.176904	0.0705741	0.0228463	0.40313	0.341472	0.182565	0.0728325	0.0235774				0.155558				12.791				30869.7								10434.6				-0.0651103
2	4	8	H	MTD000012	Apolipoprotein E	P02649	138+GEVQAMLGQSTEELR	1646.79	37	2	plasma	none	12.1	H114C67N20O26S1	0.39063	0.330884	0.176904	0.0705741	0.0228463	0.40313	0.341472	0.182565	0.0728325	0.0235774			0.0443334	0.0299557			12.362	12.219			1.9655e+07	1.95379e+07							7020876	6.9471e+06			-0.0759262	-0.0516458
2	1	2	H	MTD000012	Apolipoprotein E	P02649	138+GEVQAMLGQSTEELR	1646.79	37	3	Gel	none	12.1	H114C67N20O26S1	0.39063	0.330884	0.176904	0.0705741	0.0228463	0.40313	0.341472	0.182565	0.0728325	0.0235774
2	4	8	H	MTD000012	Apolipoprotein E	P02649	138+GEVQAMLGQSTEELR	1646.79	37	3	plasma	none	12.1	H114C67N20O26S1	0.39063	0.330884	0.176904	0.0705741	0.0228463	0.40313	0.341472	0.182565	0.0728325	0.0235774			0.0440369	0.029728			12.362	12.219			3.78201e+06	3.37988e+06							1.37164e+06	1.24197e+06			-0.0760826	-0.0503754
2	1	2	H	MTD000012	Apolipoprotein E	P02649	138+GEVQAMLGQSTEELRVR	1901.96	41	2	plasma	none	12.68	H135C78N25O28S1	0.337248	0.33408	0.198356	0.0870978	0.0308614	0.352481	0.349171	0.207316	0.091032	0.0322555			0.102184	0.0853998			11.243	12.303			123836	257972							36287.8	79134.7			-0.118758	-0.108282
1	2	2	H	MTD000012	Apolipoprotein E	P02649	138+GEVQAMLGQSTEELRVR	1901.96	41	3	plasma	none	12.68	H135C78N25O28S1	0.337248	0.33408	0.198356	0.0870978	0.0308614	0.352481	0.349171	0.207316	0.091032	0.0322555			0.106535				11.243				293781								107310				-0.160001
0	4	0	H	MTD000012	Apolipoprotein E	P02649	169+DADDLQKR	959.468	18	2	plasma	none	2.23	H65C38N13O16S0	0.598842	0.28892	0.087855	0.0199724	0.00372196	0.601495	0.2902	0.0882442	0.0200609	0.00373845
1	3	3	H	MTD000012	Apolipoprotein E	P02649	169+DADDLQKR	959.468	18	3	plasma	none	2.23	H65C38N13O16S0	0.598842	0.28892	0.087855	0.0199724	0.00372196	0.601495	0.2902	0.0882442	0.0200609	0.00373845			0.0630821				2.288				302247								151353				-0.100734
2	4	8	H	MTD000012	Apolipoprotein E	P02649	247+LDEVKEQVAEVR	1413.75	28	2	plasma	none	6.52	H103C60N17O22S0	0.454341	0.339717	0.145738	0.0456654	0.0115221	0.461044	0.344729	0.147888	0.0463391	0.0116921			0.0407811	0.028535			6.794	6.707			3.71978e+06	2.93561e+06							1.45353e+06	1.20861e+06			-0.0702873	-0.0493374
2	4	8	H	MTD000012	Apolipoprotein E	P02649	247+LDEVKEQVAEVR	1413.75	28	3	plasma	none	6.52	H103C60N17O22S0	0.454341	0.339717	0.145738	0.0456654	0.0115221	0.461044	0.344729	0.147888	0.0463391	0.0116921			0.0305235	0.0196294			6.794	6.707			4.01882e+06	3.23916e+06							1.64571e+06	1.38695e+06			-0.0515424	-0.0328629
1	1	1	H	MTD000012	Apolipoprotein E	P02649	270+LQAEAFQAR	1032.54	28	2	Gel	none	6.77	H72C45N14O14S0	0.55466	0.312617	0.102409	0.0246224	0.00477647	0.557835	0.314406	0.102995	0.0247634	0.00480382
2	4	8	H	MTD000012	Apolipoprotein E	P02649	270+LQAEAFQAR	1032.54	28	2	plasma	none	6.77	H72C45N14O14S0	0.55466	0.312617	0.102409	0.0246224	0.00477647	0.557835	0.314406	0.102995	0.0247634	0.00480382			0.0539097	0.0626008			7.074	7.015			42308120	3.5848e+07			1	1			19719106	16189054			-0.0917518	-0.106232
2	4	8	H	MTD000012	Apolipoprotein E	P02649	270+LQAEAFQAR	1032.54	28	3	plasma	none	6.77	H72C45N14O14S0	0.55466	0.312617	0.102409	0.0246224	0.00477647	0.557835	0.314406	0.102995	0.0247634	0.00480382			0.0802772	0.0631395			7.074	7.015			763941	726821							338507	344406			-0.114729	-0.0839817
2	4	8	H	MTD000012	Apolipoprotein E	P02649	279+LKSWFEPLVEDMQR	1776.89	26	2	plasma	none	16.9	H124C81N20O23S1	0.336973	0.337573	0.19845	0.0857622	0.0297497	0.351468	0.352094	0.206986	0.0894514	0.0310294			0.021022	0.0123594			16.756	16.613			1.20262e+06	1.75733e+06							400192	603600			-0.0218684	-0.015136
2	4	8	H	MTD000012	Apolipoprotein E	P02649	279+LKSWFEPLVEDMQR	1776.89	26	3	plasma	none	16.9	H124C81N20O23S1	0.336973	0.337573	0.19845	0.0857622	0.0297497	0.351468	0.352094	0.206986	0.0894514	0.0310294			0.0434141	0.0317838			16.756	16.613			878026	1.21465e+06							285869	397904			-0.0258865	-0.0272708
2	2	4	H	MTD000012	Apolipoprotein E	P02649	281+SWFEPLVEDxmQR	1551.7	25	2	plasma	m:Oxidized methionine	14.82	H101C69N17O22S1	0.390915	0.334072	0.176304	0.0692048	0.0219317	0.402799	0.344228	0.181664	0.0713087	0.0225984			0.0552892	0.0320178			15.049	14.85			304017	241312							117385	90108.1			-0.0835746	-0.0497889
2	4	8	H	MTD000012	Apolipoprotein E	P02649	57+WVQTLSEQVQEELLSSQVTQELR	2729.39	51	2	plasma	none	19.15	H192C118N32O42S0	0.214045	0.313176	0.245913	0.136329	0.0595054	0.220899	0.323206	0.253788	0.140695	0.0614111			0.038992	0.0259655			18.995	18.823			4.85234e+06	2.18214e+06							1.43048e+06	661335			-0.0626836	-0.0409868
2	4	8	H	MTD000012	Apolipoprotein E	P02649	57+WVQTLSEQVQEELLSSQVTQELR	2729.39	51	3	plasma	none	19.15	H192C118N32O42S0	0.214045	0.313176	0.245913	0.136329	0.0595054	0.220899	0.323206	0.253788	0.140695	0.0614111			0.0388453	0.0259068			18.995	18.823			1.28739e+07	7.3522e+06							3.7607e+06	2237971			-0.0606559	-0.0419555
4	1	4	H	MTD000012	Apolipoprotein E	P02649	57+WVQTLSEQVQEELLSSQVTQELR	2729.39	51	3	Gel	none	19.15	H192C118N32O42S0	0.214045	0.313176	0.245913	0.136329	0.0595054	0.220899	0.323206	0.253788	0.140695	0.0614111			0.0362432	0.0282715			19.422	19.423			53306.7	37047.3							15420.4	10949.8			-0.0529689	-0.0390147
1	1	1	H	MTD000012	Apolipoprotein E	P02649	57+WVQTLSEQVQEELLSSQVTQELR	2729.39	51	4	Gel	none	19.15	H192C118N32O42S0	0.214045	0.313176	0.245913	0.136329	0.0595054	0.220899	0.323206	0.253788	0.140695	0.0614111
1	2	2	H	MTD000012	Apolipoprotein E	P02649	80+ALMDETMKELK	1307.65	19	2	plasma	none	10.67	H97C55N13O19S2	0.442477	0.30616	0.161558	0.0626113	0.0200919	0.454846	0.314719	0.166074	0.0643616	0.0206536				0.0758999				10.456				328963								113330				-0.116086
0	4	0	H	MTD000012	Apolipoprotein E	P02649	80+ALMDETMKELK	1307.65	19	3	plasma	none	10.67	H97C55N13O19S2	0.442477	0.30616	0.161558	0.0626113	0.0200919	0.454846	0.314719	0.166074	0.0643616	0.0206536
2	4	8	H	MTD000012	Apolipoprotein E	P02649	91+AYKSELEEQLTPVAEETR	2092.03	43	2	plasma	none	10.87	H145C90N23O34S0	0.308773	0.34314	0.210398	0.0925618	0.0324204	0.323365	0.359357	0.220341	0.0969363	0.0339526			0.0437641	0.0290337			10.739	10.624			3.7073e+06	3.28585e+06							1317614	1.18539e+06			-0.0700456	-0.047853
1	1	1	H	MTD000012	Apolipoprotein E	P02649	91+AYKSELEEQLTPVAEETR	2092.03	43	3	Gel	none	10.87	H145C90N23O34S0	0.308773	0.34314	0.210398	0.0925618	0.0324204	0.323365	0.359357	0.220341	0.0969363	0.0339526
2	4	8	H	MTD000012	Apolipoprotein E	P02649	91+AYKSELEEQLTPVAEETR	2092.03	43	3	plasma	none	10.87	H145C90N23O34S0	0.308773	0.34314	0.210398	0.0925618	0.0324204	0.323365	0.359357	0.220341	0.0969363	0.0339526			0.0402237	0.0260913			10.739	10.624			5.86099e+06	4.89785e+06							2.04583e+06	1.72194e+06			-0.0614783	-0.039307
0	4	0	H	MTD000012	Apolipoprotein E	P02649	91+AYKSELEEQLTPVAEETRAR	2319.17	51	3	plasma	none	10.23	H162C99N28O36S0	0.272655	0.335963	0.225367	0.107669	0.0407474	0.289549	0.35678	0.239331	0.11434	0.0432722
0	4	0	H	MTD000012	Apolipoprotein E	P02649	91+AYKSELEEQLTPVAEETRAR	2319.17	51	4	plasma	none	10.23	H162C99N28O36S0	0.272655	0.335963	0.225367	0.107669	0.0407474	0.289549	0.35678	0.239331	0.11434	0.0432722
2	4	8	H	MTD000012	Complement C4-A	P0C0L4	723+VQQPDCREPFLSCCQFAESLR	2626.17	50	3	plasma	C:Carbamidomethylation	13.25	H171C110N33O36S3	0.202729	0.283243	0.238857	0.149204	0.0755302	0.213497	0.298288	0.251544	0.157129	0.079542			0.0115506	0.0306218			13.51	13.339			4.1369e+06	660911							1.1916e+06	172374			-0.0160718	0.0297399
1	2	2	H	MTD000012	Complement C4-A	P0C0L4	957+TLEIPGNSDPNMIPDGDFNSYVR	2550.17	41	2	plasma	none	15.9	H167C110N29O39S1	0.226771	0.309991	0.238642	0.133055	0.0592733	0.234333	0.320327	0.246599	0.137491	0.0612497			0.0309963				15.776				327882								101907				-0.0410822
0	4	0	H	MTD000012	Complement C4-A	P0C0L4	957+TLEIPGNSDPNMIPDGDFNSYVR	2550.17	41	3	plasma	none	15.9	H167C110N29O39S1	0.226771	0.309991	0.238642	0.133055	0.0592733	0.234333	0.320327	0.246599	0.137491	0.0612497
2	4	8	H	MTD000012	Fibrinogen alpha chain	P02671	468+TVIGPDGHKEVTK	1379.74	19	2	plasma	none	3.15	H101C60N17O20S0	0.456681	0.340986	0.144261	0.0443526	0.0109418	0.463034	0.345729	0.146268	0.0449695	0.0110939			0.0102663	0.0067707			3.408	3.125			750785	255962							334801	115915			-0.0170993	-0.0101734
1	4	4	H	MTD000012	Fibrinogen alpha chain	P02671	468+TVIGPDGHKEVTK	1379.74	19	3	plasma	none	3.15	H101C60N17O20S0	0.456681	0.340986	0.144261	0.0443526	0.0109418	0.463034	0.345729	0.146268	0.0449695	0.0110939			0.0182562				3.408				838001								364041				-0.0286181
2	3	6	H	MTD000012	Fibrinogen alpha chain	P02671	481+EVVTSEDGSDCPEAMDLGTLSGIGTLDGFR	3127.4	55	2	plasma	C:Carbamidomethylation	18.72	H206C129N34O52S2	0.165329	0.266773	0.24641	0.165959	0.0897561	0.176969	0.285555	0.263758	0.177643	0.0960752			0.0103224	0.00887752			18.883	18.739			870385	290000							242318	79537.7			-0.0168309	-0.00674325
2	4	8	H	MTD000012	Fibrinogen alpha chain	P02671	481+EVVTSEDGSDCPEAMDLGTLSGIGTLDGFR	3127.4	55	3	plasma	C:Carbamidomethylation	18.72	H206C129N34O52S2	0.165329	0.266773	0.24641	0.165959	0.0897561	0.176969	0.285555	0.263758	0.177643	0.0960752			0.013716	0.004705			18.883	18.739			1.58286e+06	598253							425838	167635			-0.013116	0.000700372
2	2	4	H	MTD000012	Fibrinogen alpha chain	P02671	603+MADEAGSEADHEGTHSTK	1871.76	45	2	plasma	none	2.12	H113C73N23O33S1	0.355775	0.329662	0.191174	0.0826686	0.0290791	0.370877	0.343656	0.19929	0.0861778	0.0303135			0.0700713	0.055792			2.177	2.09			356662	231192							111185	75475.4			-0.0780498	-0.0542936
2	2	4	H	MTD000012	Fibrinogen alpha chain	P02671	603+MADEAGSEADHEGTHSTK	1871.76	45	3	plasma	none	2.12	H113C73N23O33S1	0.355775	0.329662	0.191174	0.0826686	0.0290791	0.370877	0.343656	0.19929	0.0861778	0.0303135			0.0206146	0.0140842			2.177	2.09			418033	210127							142480	75086.1			-0.0319641	-0.0234121
1	1	1	H	MTD000012	Fibrinogen alpha chain	P02671	603+MADEAGSEADHEGTHSTK	1871.76	45	4	plasma	none	2.12	H113C73N23O33S1	0.355775	0.329662	0.191174	0.0826686	0.0290791	0.370877	0.343656	0.19929	0.0861778	0.0303135			0.0216151				2.177				106172								36779.4				-0.0337747
1	1	1	H	MTD000012	Keratin, type I cytoskeletal 10	P13645	323+SQYEQLAEQNR	1364.63	33	2	plasma	none	6.18	H88C56N18O22S0	0.474078	0.334204	0.137457	0.041543	0.0101516	0.480184	0.338509	0.139228	0.0420782	0.0102823			0.155158				5.73				75805.5								22415.5				-0.184487
1	1	1	H	MTD000012	Keratin, type I cytoskeletal 10	P13645	371+NVQALEIELQSQLALK	1796	37	2	plasma	none	18.03	H137C79N21O26S0	0.358177	0.35049	0.188758	0.0728434	0.0223562	0.369153	0.36123	0.194542	0.0750754	0.0230412				0.164832				17.144				111386								35465.2				-0.200816
0	4	0	H	MTD000012	Keratin, type II cytoskeletal 1	P04264	200+FLEQQNQVLQTKWELLQQVDTSTR	2931.51	46	3	plasma	none	16.2	H206C129N36O42S0	0.186572	0.298737	0.253685	0.150901	0.070264	0.194313	0.311133	0.264212	0.157162	0.0731796
4	1	4	H	MTD000012	Keratin, type II cytoskeletal 1	P04264	344+SLDLDSIIAEVK	1301.71	21	2	Gel	none	18.8	H99C57N13O21S0	0.477895	0.334051	0.135577	0.0403672	0.00970594	0.483753	0.338146	0.137239	0.040862	0.00982491
0	4	0	H	MTD000012	Keratin, type II cytoskeletal 1	P04264	418+QISNLQQSISDAEQR	1715.84	41	2	plasma	none	10.22	H117C69N23O28S0	0.396077	0.345888	0.171986	0.062269	0.0181239	0.405725	0.354314	0.176176	0.0637859	0.0185654
0	4	0	H	MTD000012	Keratin, type II cytoskeletal 1	P04264	418+QISNLQQSISDAEQR	1715.84	41	3	plasma	none	10.22	H117C69N23O28S0	0.396077	0.345888	0.171986	0.062269	0.0181239	0.405725	0.354314	0.176176	0.0637859	0.0185654
1	1	1	H	MTD000012	Keratin, type II cytoskeletal 1	P04264	418+QISNLQQSISDAEQR	1715.84	41	3	Gel	none	10.22	H117C69N23O28S0	0.396077	0.345888	0.171986	0.062269	0.0181239	0.405725	0.354314	0.176176	0.0637859	0.0185654
2	1	2	H	MTD000012	Serum albumin	P02768	139+LVRPEVDVMCTAFHDNEETFLK	2649.26	38	2	plasma	C:Carbamidomethylation	15.05	H180C116N30O37S2	0.2014	0.291235	0.242539	0.147586	0.0721101	0.210919	0.305	0.254002	0.154561	0.0755181			0.0742638	0.100859			14.825	15.773			54787.4	32411.4							11440.9	8756.49			-0.0128544	0.0592481
0	4	0	H	MTD000012	Serum albumin	P02768	139+LVRPEVDVMCTAFHDNEETFLK	2649.26	38	3	plasma	C:Carbamidomethylation	15.05	H180C116N30O37S2	0.2014	0.291235	0.242539	0.147586	0.0721101	0.210919	0.305	0.254002	0.154561	0.0755181
0	4	0	H	MTD000012	Serum albumin	P02768	139+LVRPEVDVMCTAFHDNEETFLK	2649.26	38	4	plasma	C:Carbamidomethylation	15.05	H180C116N30O37S2	0.2014	0.291235	0.242539	0.147586	0.0721101	0.210919	0.305	0.254002	0.154561	0.0755181
1	2	2	H	MTD000012	Serum albumin	P02768	169+RHPYFYAPELLFFAK	1897.99	27	2	plasma	none	17.87	H131C96N21O20S0	0.301909	0.351035	0.214622	0.0913635	0.0303	0.314839	0.36607	0.223814	0.0952766	0.0315978			0.0792154				17.483				234956								70068				-0.0644287
0	4	0	H	MTD000012	Serum albumin	P02768	169+RHPYFYAPELLFFAK	1897.99	27	3	plasma	none	17.87	H131C96N21O20S0	0.301909	0.351035	0.214622	0.0913635	0.0303	0.314839	0.36607	0.223814	0.0952766	0.0315978
0	4	0	H	MTD000012	Serum albumin	P02768	169+RHPYFYAPELLFFAK	1897.99	27	4	plasma	none	17.87	H131C96N21O20S0	0.301909	0.351035	0.214622	0.0913635	0.0303	0.314839	0.36607	0.223814	0.0952766	0.0315978
1	1	1	H	MTD000012	Serum albumin	P02768	169+RHPYFYAPELLFFAKR	2054.09	30	2	plasma	none	16.2	H143C102N25O21S0	0.277398	0.345565	0.225388	0.102027	0.0358924	0.291882	0.363608	0.237157	0.107354	0.0377664				0.101263				16.417				137578								38550.8				-0.0361209
0	4	0	H	MTD000012	Serum albumin	P02768	169+RHPYFYAPELLFFAKR	2054.09	30	4	plasma	none	16.2	H143C102N25O21S0	0.277398	0.345565	0.225388	0.102027	0.0358924	0.291882	0.363608	0.237157	0.107354	0.0377664
0	4	0	H	MTD000012	Serum albumin	P02768	185+YKAAFTECCQAADK	1661.72	31	2	plasma	C:Carbamidomethylation	6	H107C70N19O24S2	0.362283	0.319758	0.190026	0.0844315	0.0306849	0.378759	0.334301	0.198669	0.0882713	0.0320804
0	4	0	H	MTD000012	Serum albumin	P02768	185+YKAAFTECCQAADK	1661.72	31	3	plasma	C:Carbamidomethylation	6	H107C70N19O24S2	0.362283	0.319758	0.190026	0.0844315	0.0306849	0.378759	0.334301	0.198669	0.0882713	0.0320804
0	4	0	H	MTD000012	Serum albumin	P02768	234+AFKAWAVAR	1018.57	21	2	plasma	none	8.67	H74C49N14O10S0	0.535851	0.325008	0.107876	0.025583	0.00480879	0.538913	0.326866	0.108492	0.0257292	0.00483627
0	4	0	H	MTD000012	Serum albumin	P02768	234+AFKAWAVAR	1018.57	21	3	plasma	none	8.67	H74C49N14O10S0	0.535851	0.325008	0.107876	0.025583	0.00480879	0.538913	0.326866	0.108492	0.0257292	0.00483627
1	2	2	H	MTD000012	Serum albumin	P02768	250+AEFAEVSKLVTDLTK	1649.89	25	2	plasma	none	17.25	H123C74N17O25S0	0.385697	0.34953	0.176317	0.064105	0.0186074	0.395324	0.358254	0.180718	0.0657051	0.0190719			0.181725				17.763				228204								69595.2				-0.242038
0	4	0	H	MTD000012	Serum albumin	P02768	250+AEFAEVSKLVTDLTK	1649.89	25	3	plasma	none	17.25	H123C74N17O25S0	0.385697	0.34953	0.176317	0.064105	0.0186074	0.395324	0.358254	0.180718	0.0657051	0.0190719
1	2	2	H	MTD000012	Serum albumin	P02768	311+SHCIAEVENDEMPADLPSLAADFVESKDVCK	3475.56	67	3	plasma	C:Carbamidomethylation	17.67	H230C146N38O54S3	0.127281	0.232679	0.242814	0.184555	0.112584	0.141437	0.258557	0.26982	0.205081	0.125105				0.0583999				17.032				319353								71988.5				0.050426
0	4	0	H	MTD000012	Serum albumin	P02768	311+SHCIAEVENDEMPADLPSLAADFVESKDVCK	3475.56	67	4	plasma	C:Carbamidomethylation	17.67	H230C146N38O54S3	0.127281	0.232679	0.242814	0.184555	0.112584	0.141437	0.258557	0.26982	0.205081	0.125105
0	4	0	H	MTD000012	Serum albumin	P02768	35+FKDLGEENFK	1225.6	16	2	plasma	none	7.83	H83C56N13O18S0	0.487888	0.333899	0.130512	0.0371956	0.00852263	0.493068	0.337444	0.131898	0.0375904	0.00861311
0	4	0	H	MTD000012	Serum albumin	P02768	35+FKDLGEENFK	1225.6	16	3	plasma	none	7.83	H83C56N13O18S0	0.487888	0.333899	0.130512	0.0371956	0.00852263	0.493068	0.337444	0.131898	0.0375904	0.00861311
2	3	6	H	MTD000012	Serum albumin	P02768	361+RHPDYSVVLLLR	1466.84	20	2	plasma	none	12.96	H110C67N20O17S0	0.420789	0.351394	0.15958	0.051587	0.0131977	0.427914	0.357344	0.162282	0.0524605	0.0134211			0.0278281	0.0141114			12.922	12.639			327029	474413							146390	205228			0.0197219	0.00468005
1	4	4	H	MTD000012	Serum albumin	P02768	361+RHPDYSVVLLLR	1466.84	20	3	plasma	none	12.96	H110C67N20O17S0	0.420789	0.351394	0.15958	0.051587	0.0131977	0.427914	0.357344	0.162282	0.0524605	0.0134211				0.0302051				12.639				696348								278425				-0.0421071
0	4	0	H	MTD000012	Serum albumin	P02768	361+RHPDYSVVLLLR	1466.84	20	4	plasma	none	12.96	H110C67N20O17S0	0.420789	0.351394	0.15958	0.051587	0.0131977	0.427914	0.357344	0.162282	0.0524605	0.0134211
2	1	2	H	MTD000012	Serum albumin	P02768	384+CCAAADPHECYAK	1551.59	33	2	plasma	C:Carbamidomethylation	3.15	H93C62N19O22S3	0.378072	0.302283	0.1876	0.0851749	0.0324107	0.396663	0.317148	0.196825	0.0893634	0.0340045			0.0175106	0.0164703			3.24	3.069			53764.4	97468.5							20482.8	36436.5			-0.0156893	-0.022835
2	1	2	H	MTD000012	Serum albumin	P02768	384+CCAAADPHECYAK	1551.59	33	3	plasma	C:Carbamidomethylation	3.15	H93C62N19O22S3	0.378072	0.302283	0.1876	0.0851749	0.0324107	0.396663	0.317148	0.196825	0.0893634	0.0340045			0.0817478	0.0447365			3.24	3.069			60417.9	115910							23967.4	43466			3.11552e-05	-0.0216658
0	4	0	H	MTD000012	Serum albumin	P02768	414+QNCELFEQLGEYK	1656.75	28	2	plasma	C:Carbamidomethylation	13.88	H108C72N18O25S1	0.373764	0.333965	0.183508	0.0749615	0.024758	0.38684	0.345648	0.189928	0.077584	0.0256241
0	4	0	H	MTD000012	Serum albumin	P02768	414+QNCELFEQLGEYK	1656.75	28	3	plasma	C:Carbamidomethylation	13.88	H108C72N18O25S1	0.373764	0.333965	0.183508	0.0749615	0.024758	0.38684	0.345648	0.189928	0.077584	0.0256241
2	1	2	H	MTD000012	Serum albumin	P02768	414+QNCELFEQLGEYK	1656.75	28	3	Gel	C:Carbamidomethylation	13.88	H108C72N18O25S1	0.373764	0.333965	0.183508	0.0749615	0.024758	0.38684	0.345648	0.189928	0.077584	0.0256241			0.0741571				12.455				48363.2								22526.3				0.0789343
0	4	0	H	MTD000012	Serum albumin	P02768	414+QNCELFEQLGEYKFQNALLVR	2598.29	43	3	plasma	C:Carbamidomethylation	17.92	H179C116N31O35S1	0.212438	0.306083	0.243761	0.139339	0.063269	0.220168	0.317221	0.252631	0.144409	0.0655713
0	4	0	H	MTD000012	Serum albumin	P02768	414+QNCELFEQLGEYKFQNALLVR	2598.29	43	4	plasma	C:Carbamidomethylation	17.92	H179C116N31O35S1	0.212438	0.306083	0.243761	0.139339	0.063269	0.220168	0.317221	0.252631	0.144409	0.0655713
2	4	8	H	MTD000012	Serum albumin	P02768	427+FQNALLVR	959.556	15	2	plasma	none	10.58	H73C44N13O11S0	0.566827	0.310609	0.0962892	0.0216809	0.00390979	0.569443	0.312043	0.0967335	0.021781	0.00392783			0.0168881	0.019996			10.32	10.121			2.12377e+06	2.85175e+06							1.1773e+06	1.53965e+06			-0.0150986	-0.0295456
0	4	0	H	MTD000012	Serum albumin	P02768	427+FQNALLVR	959.556	15	3	plasma	none	10.58	H73C44N13O11S0	0.566827	0.310609	0.0962892	0.0216809	0.00390979	0.569443	0.312043	0.0967335	0.021781	0.00392783
0	4	0	H	MTD000012	Serum albumin	P02768	438+KVPQVSTPTLVEVSR	1638.93	26	2	plasma	none	10.7	H126C72N20O23S0	0.391646	0.350486	0.173481	0.0616915	0.0174756	0.400741	0.358626	0.177509	0.0631241	0.0178814
0	4	0	H	MTD000012	Serum albumin	P02768	438+KVPQVSTPTLVEVSR	1638.93	26	3	plasma	none	10.7	H126C72N20O23S0	0.391646	0.350486	0.173481	0.0616915	0.0174756	0.400741	0.358626	0.177509	0.0631241	0.0178814
0	4	0	H	MTD000012	Serum albumin	P02768	469+RMPCAEDYLSVVLNQLCVLHEKTPVSDR	3328.64	52	4	plasma	C:Carbamidomethylation	20.22	H233C142N41O45S3	0.134358	0.240786	0.245129	0.181381	0.107527	0.14778	0.264838	0.269615	0.199499	0.118268
2	4	8	H	MTD000012	Serum albumin	P02768	500+CCTESLVNR	1137.49	16	2	plasma	C:Carbamidomethylation	5.6	H75C43N15O17S2	0.505148	0.284315	0.141825	0.04944	0.0146474	0.515075	0.289902	0.144612	0.0504116	0.0149352			0.0173067	0.0183242			5.674	5.531			520005	767081							253617	372613			-0.0273548	-0.0293196
0	4	0	H	MTD000012	Serum albumin	P02768	500+CCTESLVNRRPCFSALEVDETYVPK	3029.4	46	3	plasma	C:Carbamidomethylation	13.32	H204C128N36O43S3	0.161029	0.259941	0.244489	0.168711	0.0938043	0.173527	0.280117	0.263465	0.181805	0.101085
[truncated: 34 more rows]
[truncated: 116 more columns]
