# Supplementary material for: Acetyl-CoA carboxylase inhibitor increases LDL-apoB production rate in NASH with cirrhosis: prevention by fenofibrate
Source: J Lipid Res. 2023 Feb 2;64(3):100339. doi: 10.1016/j.jlr.2023.100339 (PMC10017426; doi:10.1016/j.jlr.2023.100339)
Supplement: Summary table 5 [file mmc16.xlsx]

## Sheet: SUMMARY TABLE
Sample Score	Abund Score	Sample*Abund Score	Species	Code	Protein	Accession#	Sequence	Mass	n	Charge	Fraction	Modifications	Target RT	Formula	M0	M1	M2	M3	M4	M0_c	M1_c	M2_c	M3_c	M4_c	RMS Error - Sub2005baselineLDL-0108H	RMS Error - Sub2005week12LDL-0109H	RMS Error - Sub2008baselineLDL-0110H	RMS Error - Sub2008week12LDL-0111H	RMS Error - Sub2009baselineLDL-0112H	RMS Error - Sub2009week12LDL-0113H	RT - Sub2005baselineLDL-0108H	RT - Sub2005week12LDL-0109H	RT - Sub2008baselineLDL-0110H	RT - Sub2008week12LDL-0111H	RT - Sub2009baselineLDL-0112H	RT - Sub2009week12LDL-0113H	Sum Abund - Sub2005baselineLDL-0108H	Sum Abund - Sub2005week12LDL-0109H	Sum Abund - Sub2008baselineLDL-0110H	Sum Abund - Sub2008week12LDL-0111H	Sum Abund - Sub2009baselineLDL-0112H	Sum Abund - Sub2009week12LDL-0113H	sat - Sub2005baselineLDL-0108H	sat - Sub2005week12LDL-0109H	sat - Sub2008baselineLDL-0110H	sat - Sub2008week12LDL-0111H	sat - Sub2009baselineLDL-0112H	sat - Sub2009week12LDL-0113H	Base Pk Abund - Sub2005baselineLDL-0108H
7	4	28	H	MTD000011	Alpha-1-acid glycoprotein 1	P02763	109+YVGGQEHFAHLLILR	1751.95	29	2	plasma	none	12.2	H125C82N23O20S0	0.349738	0.354924	0.192601	0.0736218	0.0221134	0.360226	0.365568	0.198377	0.0758296	0.0227765
7	4	28	H	MTD000011	Alpha-1-acid glycoprotein 1	P02763	109+YVGGQEHFAHLLILR	1751.95	29	3	plasma	none	12.2	H125C82N23O20S0	0.349738	0.354924	0.192601	0.0736218	0.0221134	0.360226	0.365568	0.198377	0.0758296	0.0227765
8	4	32	H	MTD000011	Alpha-1-acid glycoprotein 1	P02763	109+YVGGQEHFAHLLILR	1751.95	29	4	plasma	none	12.2	H125C82N23O20S0	0.349738	0.354924	0.192601	0.0736218	0.0221134	0.360226	0.365568	0.198377	0.0758296	0.0227765
2	1	2	H	MTD000011	Alpha-1-acid glycoprotein 1	P02763	127+TYMLAFDVNDEKNWGLSVYADKPETTK	3134.49	40	2	plasma	none	15.73	H211C141N33O46S1	0.155369	0.269211	0.253499	0.169772	0.0898668	0.165689	0.287091	0.270336	0.181048	0.0958357
1	1	1	H	MTD000011	Alpha-1-acid glycoprotein 1	P02763	127+TYMLAFDVNDEKNWGLSVYADKPETTK	3134.49	40	3	Gel	none	15.73	H211C141N33O46S1	0.155369	0.269211	0.253499	0.169772	0.0898668	0.165689	0.287091	0.270336	0.181048	0.0958357	0.0125642						16.52						155381												43401.4
4	4	16	H	MTD000011	Alpha-1-acid glycoprotein 1	P02763	127+TYMLAFDVNDEKNWGLSVYADKPETTK	3134.49	40	3	plasma	none	15.73	H211C141N33O46S1	0.155369	0.269211	0.253499	0.169772	0.0898668	0.165689	0.287091	0.270336	0.181048	0.0958357
1	4	4	H	MTD000011	Alpha-1-acid glycoprotein 1	P02763	127+TYMLAFDVNDEKNWGLSVYADKPETTK	3134.49	40	4	plasma	none	15.73	H211C141N33O46S1	0.155369	0.269211	0.253499	0.169772	0.0898668	0.165689	0.287091	0.270336	0.181048	0.0958357
8	4	32	H	MTD000011	Alpha-1-acid glycoprotein 1	P02763	181+DKCEPLEK	1017.48	16	2	plasma	C:Carbamidomethylation	2.12	H71C42N11O16S1	0.547578	0.289209	0.117581	0.0350152	0.00850992	0.553454	0.292312	0.118842	0.0353909	0.00860124
4	4	16	H	MTD000011	Alpha-1-acid glycoprotein 1	P02763	181+DKCEPLEK	1017.48	16	3	plasma	C:Carbamidomethylation	2.12	H71C42N11O16S1	0.547578	0.289209	0.117581	0.0350152	0.00850992	0.553454	0.292312	0.118842	0.0353909	0.00860124
6	4	24	H	MTD000011	Alpha-1-acid glycoprotein 2	P19652	114+EHVAHLLFLR	1233.7	20	2	plasma	none	10.56	H91C58N17O13S0	0.475495	0.342577	0.134318	0.0375054	0.00828752	0.480349	0.346074	0.135689	0.0378882	0.00837212
5	4	20	H	MTD000011	Alpha-1-acid glycoprotein 2	P19652	114+EHVAHLLFLR	1233.7	20	3	plasma	none	10.56	H91C58N17O13S0	0.475495	0.342577	0.134318	0.0375054	0.00828752	0.480349	0.346074	0.135689	0.0378882	0.00837212
4	4	16	H	MTD000011	Alpha-1-acid glycoprotein 2	P19652	114+EHVAHLLFLR	1233.7	20	4	plasma	none	10.56	H91C58N17O13S0	0.475495	0.342577	0.134318	0.0375054	0.00828752	0.480349	0.346074	0.135689	0.0378882	0.00837212
4	1	4	H	MTD000011	Alpha-1-acid glycoprotein 2	P19652	127+TLMFGSYLDDEKNWGLSFYADKPETTK	3155.48	38	2	plasma	none	17.25	H210C144N32O46S1	0.150918	0.265911	0.253921	0.172175	0.0921765	0.161392	0.284366	0.271544	0.184124	0.0985738
1	1	1	H	MTD000011	Alpha-1-acid glycoprotein 2	P19652	127+TLMFGSYLDDEKNWGLSFYADKPETTK	3155.48	38	3	Gel	none	17.25	H210C144N32O46S1	0.150918	0.265911	0.253921	0.172175	0.0921765	0.161392	0.284366	0.271544	0.184124	0.0985738	0.0118588						17.975						63465.5												17558.5
4	4	16	H	MTD000011	Alpha-1-acid glycoprotein 2	P19652	127+TLMFGSYLDDEKNWGLSFYADKPETTK	3155.48	38	3	plasma	none	17.25	H210C144N32O46S1	0.150918	0.265911	0.253921	0.172175	0.0921765	0.161392	0.284366	0.271544	0.184124	0.0985738
1	3	3	H	MTD000011	Alpha-1-acid glycoprotein 2	P19652	127+TLMFGSYLDDEKNWGLSFYADKPETTK	3155.48	38	4	Gel	none	17.25	H210C144N32O46S1	0.150918	0.265911	0.253921	0.172175	0.0921765	0.161392	0.284366	0.271544	0.184124	0.0985738	0.0107566						17.975						533897												149305
5	4	20	H	MTD000011	Alpha-1-acid glycoprotein 2	P19652	127+TLMFGSYLDDEKNWGLSFYADKPETTK	3155.48	38	4	plasma	none	17.25	H210C144N32O46S1	0.150918	0.265911	0.253921	0.172175	0.0921765	0.161392	0.284366	0.271544	0.184124	0.0985738
8	4	32	H	MTD000011	Alpha-1-acid glycoprotein 2	P19652	154+EQLGEFYEALDCLCIPR	2111.97	37	2	plasma	C:Carbamidomethylation	18.68	H141C92N23O30S2	0.275036	0.315534	0.221131	0.115066	0.0485078	0.296769	0.340467	0.238605	0.124158	0.0523409
4	4	16	H	MTD000011	Alpha-1-acid glycoprotein 2	P19652	154+EQLGEFYEALDCLCIPR	2111.97	37	3	plasma	C:Carbamidomethylation	18.68	H141C92N23O30S2	0.275036	0.315534	0.221131	0.115066	0.0485078	0.296769	0.340467	0.238605	0.124158	0.0523409
8	4	32	H	MTD000011	Alpha-1-acid glycoprotein 2	P19652	181+DKCEPLEK	1017.48	16	2	plasma	C:Carbamidomethylation	2.12	H71C42N11O16S1	0.547578	0.289209	0.117581	0.0350152	0.00850992	0.553454	0.292312	0.118842	0.0353909	0.00860124
4	4	16	H	MTD000011	Alpha-1-acid glycoprotein 2	P19652	181+DKCEPLEK	1017.48	16	3	plasma	C:Carbamidomethylation	2.12	H71C42N11O16S1	0.547578	0.289209	0.117581	0.0350152	0.00850992	0.553454	0.292312	0.118842	0.0353909	0.00860124
7	2	14	H	MTD000011	Alpha-1-antichymotrypsin	P01011	160+LYGSEAFATDFQDSAAAKK	2018.96	42	2	plasma	none	10.8	H134C90N22O31S0	0.312691	0.345465	0.208903	0.0902443	0.0309446	0.326638	0.360873	0.21822	0.0942694	0.0323247
1	4	4	H	MTD000011	Alpha-1-antichymotrypsin	P01011	160+LYGSEAFATDFQDSAAAKK	2018.96	42	3	plasma	none	10.8	H134C90N22O31S0	0.312691	0.345465	0.208903	0.0902443	0.0309446	0.326638	0.360873	0.21822	0.0942694	0.0323247
5	4	20	H	MTD000011	Alpha-1-antichymotrypsin	P01011	307+EIGELYLPK	1060.58	16	2	plasma	none	11.42	H80C50N10O15S0	0.530873	0.321542	0.112012	0.0285302	0.00585002	0.534638	0.323822	0.112807	0.0287326	0.00589152
3	4	12	H	MTD000011	Alpha-1-antichymotrypsin	P01011	351+NLAVSQVVHK	1093.62	18	2	plasma	none	6.02	H83C48N15O14S0	0.533844	0.321405	0.110425	0.0276545	0.00556345	0.537429	0.323564	0.111167	0.0278403	0.00560081
4	4	16	H	MTD000011	Alpha-1-antichymotrypsin	P01011	351+NLAVSQVVHK	1093.62	18	3	plasma	none	6.02	H83C48N15O14S0	0.533844	0.321405	0.110425	0.0276545	0.00556345	0.537429	0.323564	0.111167	0.0278403	0.00560081
6	4	24	H	MTD000011	Alpha-1-antitrypsin	P01009	126+TLNQPDSQLQLTTGNGLFLSEGLK	2573.33	41	2	plasma	none	16.33	H184C112N30O39S0	0.232233	0.322184	0.240381	0.126792	0.0527049	0.23836	0.330684	0.246723	0.130137	0.0540954
1	1	1	H	MTD000011	Alpha-1-antitrypsin	P01009	126+TLNQPDSQLQLTTGNGLFLSEGLK	2573.33	41	3	Gel	none	16.33	H184C112N30O39S0	0.232233	0.322184	0.240381	0.126792	0.0527049	0.23836	0.330684	0.246723	0.130137	0.0540954	0.0408303						16.884						128590												38585.6
5	4	20	H	MTD000011	Alpha-1-antitrypsin	P01009	126+TLNQPDSQLQLTTGNGLFLSEGLK	2573.33	41	3	plasma	none	16.33	H184C112N30O39S0	0.232233	0.322184	0.240381	0.126792	0.0527049	0.23836	0.330684	0.246723	0.130137	0.0540954
9	4	36	H	MTD000011	Alpha-1-antitrypsin	P01009	161+LYHSEAFTVNFGDTEEAKK	2185.03	35	2	plasma	none	10.07	H144C98N24O33S0	0.282545	0.339789	0.221654	0.10276	0.0376812	0.298438	0.358901	0.234121	0.10854	0.0398007
1	1	1	H	MTD000011	Alpha-1-antitrypsin	P01009	161+LYHSEAFTVNFGDTEEAKK	2185.03	35	3	Gel	none	10.07	H144C98N24O33S0	0.282545	0.339789	0.221654	0.10276	0.0376812	0.298438	0.358901	0.234121	0.10854	0.0398007	0.0245231						11.119						30523.8												9688.65
8	4	32	H	MTD000011	Alpha-1-antitrypsin	P01009	161+LYHSEAFTVNFGDTEEAKK	2185.03	35	3	plasma	none	10.07	H144C98N24O33S0	0.282545	0.339789	0.221654	0.10276	0.0376812	0.298438	0.358901	0.234121	0.10854	0.0398007
1	1	1	H	MTD000011	Alpha-1-antitrypsin	P01009	161+LYHSEAFTVNFGDTEEAKK	2185.03	35	4	Gel	none	10.07	H144C98N24O33S0	0.282545	0.339789	0.221654	0.10276	0.0376812	0.298438	0.358901	0.234121	0.10854	0.0398007	0.0103882						11.119						115365												39528.4
1	1	1	H	MTD000011	Alpha-1-antitrypsin	P01009	161+LYHSEAFTVNFGDTEEAKK	2185.03	35	4	plasma	none	10.07	H144C98N24O33S0	0.282545	0.339789	0.221654	0.10276	0.0376812	0.298438	0.358901	0.234121	0.10854	0.0398007
8	4	32	H	MTD000011	Alpha-1-antitrypsin	P01009	216+GKWERPFEVK	1274.68	18	2	plasma	none	6.43	H90C60N16O15S0	0.464715	0.343622	0.139552	0.0405707	0.00936757	0.47014	0.347634	0.141182	0.0410443	0.00947694
7	4	28	H	MTD000011	Alpha-1-antitrypsin	P01009	216+GKWERPFEVK	1274.68	18	3	plasma	none	6.43	H90C60N16O15S0	0.464715	0.343622	0.139552	0.0405707	0.00936757	0.47014	0.347634	0.141182	0.0410443	0.00947694
6	4	24	H	MTD000011	Alpha-1-antitrypsin	P01009	216+GKWERPFEVKDTEEEDFHVDQVTTVK	3147.51	46	3	plasma	none	10.66	H210C140N36O47S0	0.163297	0.281669	0.257191	0.164286	0.082068	0.172161	0.29696	0.271153	0.173204	0.086523
1	1	1	H	MTD000011	Alpha-1-antitrypsin	P01009	216+GKWERPFEVKDTEEEDFHVDQVTTVK	3147.51	46	4	Gel	none	10.66	H210C140N36O47S0	0.163297	0.281669	0.257191	0.164286	0.082068	0.172161	0.29696	0.271153	0.173204	0.086523	0.0156306						11.875						79695.2												22658.8
7	4	28	H	MTD000011	Alpha-1-antitrypsin	P01009	216+GKWERPFEVKDTEEEDFHVDQVTTVK	3147.51	46	4	plasma	none	10.66	H210C140N36O47S0	0.163297	0.281669	0.257191	0.164286	0.082068	0.172161	0.29696	0.271153	0.173204	0.086523
8	4	32	H	MTD000011	Alpha-1-antitrypsin	P01009	226+DTEEEDFHVDQVTTVK	1890.85	27	2	plasma	none	8.98	H122C80N20O33S0	0.350435	0.345582	0.192296	0.077611	0.0251206	0.362798	0.357774	0.19908	0.080349	0.0260068
5	4	20	H	MTD000011	Alpha-1-antitrypsin	P01009	226+DTEEEDFHVDQVTTVK	1890.85	27	3	plasma	none	8.98	H122C80N20O33S0	0.350435	0.345582	0.192296	0.077611	0.0251206	0.362798	0.357774	0.19908	0.080349	0.0260068
9	4	36	H	MTD000011	Alpha-1-antitrypsin	P01009	247+RLGMFNIQHCK	1402.7	19	2	plasma	C:Carbamidomethylation	7.2	H98C60N20O15S2	0.412191	0.31794	0.170934	0.0685021	0.0223799	0.425129	0.327919	0.176299	0.0706522	0.0230824
4	4	16	H	MTD000011	Alpha-1-antitrypsin	P01009	247+RLGMFNIQHCK	1402.7	19	3	plasma	C:Carbamidomethylation	7.2	H98C60N20O15S2	0.412191	0.31794	0.170934	0.0685021	0.0223799	0.425129	0.327919	0.176299	0.0706522	0.0230824
4	4	16	H	MTD000011	Alpha-1-antitrypsin	P01009	248+LGMFNIQHCK	1246.59	16	2	plasma	C:Carbamidomethylation	8.71	H86C54N16O14S2	0.448612	0.30879	0.158115	0.0597486	0.0185153	0.45999	0.316621	0.162125	0.061264	0.0189849
4	4	16	H	MTD000011	Alpha-1-antitrypsin	P01009	248+LGMFNIQHCK	1246.59	16	3	plasma	C:Carbamidomethylation	8.71	H86C54N16O14S2	0.448612	0.30879	0.158115	0.0597486	0.0185153	0.45999	0.316621	0.162125	0.061264	0.0189849
7	4	28	H	MTD000011	Alpha-1-antitrypsin	P01009	248+LGMFNIQHCKK	1374.69	17	2	plasma	C:Carbamidomethylation	6.67	H98C60N18O15S2	0.415217	0.317231	0.169859	0.0677561	0.0220455	0.428031	0.327021	0.175101	0.0698471	0.0227258
2	4	8	H	MTD000011	Alpha-1-antitrypsin	P01009	248+LGMFNIQHCKK	1374.69	17	3	plasma	C:Carbamidomethylation	6.67	H98C60N18O15S2	0.415217	0.317231	0.169859	0.0677561	0.0220455	0.428031	0.327021	0.175101	0.0698471	0.0227258
1	4	4	H	MTD000011	Alpha-1-antitrypsin	P01009	248+LGMFNIQHCKK	1374.69	17	4	plasma	C:Carbamidomethylation	6.67	H98C60N18O15S2	0.415217	0.317231	0.169859	0.0677561	0.0220455	0.428031	0.327021	0.175101	0.0698471	0.0227258
6	4	24	H	MTD000011	Alpha-1-antitrypsin	P01009	284+LQHLENELTHDIITK	1802.95	26	2	plasma	none	10.06	H130C79N22O26S0	0.35726	0.350511	0.189172	0.0731397	0.0224851	0.368278	0.361321	0.195006	0.0753953	0.0231786
1	4	4	H	MTD000011	Alpha-1-antitrypsin	P01009	284+LQHLENELTHDIITK	1802.95	26	3	plasma	none	10.06	H130C79N22O26S0	0.35726	0.350511	0.189172	0.0731397	0.0224851	0.368278	0.361321	0.195006	0.0753953	0.0231786
4	4	16	H	MTD000011	Alpha-1-antitrypsin	P01009	284+LQHLENELTHDIITK	1802.95	26	4	plasma	none	10.06	H130C79N22O26S0	0.35726	0.350511	0.189172	0.0731397	0.0224851	0.368278	0.361321	0.195006	0.0753953	0.0231786
4	4	16	H	MTD000011	Alpha-1-antitrypsin	P01009	307+SASLHLPK	851.487	16	2	plasma	none	5.62	H65C38N11O11S0	0.610559	0.288967	0.0806609	0.0166049	0.00276358	0.612524	0.289897	0.0809205	0.0166583	0.00277248
9	4	36	H	MTD000011	Alpha-1-antitrypsin	P01009	335+VFSNGADLSGVTEEAPLK	1832.92	35	2	plasma	none	11.58	H128C80N20O29S0	0.353503	0.348413	0.190897	0.0753354	0.0237284	0.365133	0.359876	0.197177	0.077814	0.0245091
2	4	8	H	MTD000011	Alpha-1-antitrypsin	P01009	335+VFSNGADLSGVTEEAPLK	1832.92	35	3	plasma	none	11.58	H128C80N20O29S0	0.353503	0.348413	0.190897	0.0753354	0.0237284	0.365133	0.359876	0.197177	0.077814	0.0245091
7	4	28	H	MTD000011	Alpha-1-antitrypsin	P01009	335+VFSNGADLSGVTEEAPLKLSK	2161.13	39	2	plasma	none	12.47	H156C95N24O33S0	0.291444	0.3414	0.217898	0.0990965	0.0357107	0.306835	0.35943	0.229405	0.10433	0.0375966
2	4	8	H	MTD000011	Alpha-1-antitrypsin	P01009	335+VFSNGADLSGVTEEAPLKLSK	2161.13	39	3	plasma	none	12.47	H156C95N24O33S0	0.291444	0.3414	0.217898	0.0990965	0.0357107	0.306835	0.35943	0.229405	0.10433	0.0375966
9	4	36	H	MTD000011	Alpha-1-antitrypsin	P01009	35+TDTSHHDQDHPTFNK	1778.76	27	2	plasma	none	1.98	H106C74N24O28S0	0.374229	0.348158	0.181636	0.0685407	0.0206997	0.384786	0.357979	0.18676	0.0704743	0.0212836
8	4	32	H	MTD000011	Alpha-1-antitrypsin	P01009	35+TDTSHHDQDHPTFNK	1778.76	27	3	plasma	none	1.98	H106C74N24O28S0	0.374229	0.348158	0.181636	0.0685407	0.0206997	0.384786	0.357979	0.18676	0.0704743	0.0212836
4	4	16	H	MTD000011	Alpha-1-antitrypsin	P01009	35+TDTSHHDQDHPTFNK	1778.76	27	4	plasma	none	1.98	H106C74N24O28S0	0.374229	0.348158	0.181636	0.0685407	0.0206997	0.384786	0.357979	0.18676	0.0704743	0.0212836
1	1	1	H	MTD000011	Alpha-1-antitrypsin	P01009	368+GTEAAGAMFLEAIPMSIPPEVK	2258.13	49	2	Gel	none	19.88	H163C101N23O31S2	0.247749	0.309744	0.230149	0.126181	0.0558238	0.271113	0.338954	0.251853	0.13808	0.0610883				0.00748808						20.133						40258
4	4	16	H	MTD000011	Alpha-1-antitrypsin	P01009	368+GTEAAGAMFLEAIPMSIPPEVK	2258.13	49	2	plasma	none	19.88	H163C101N23O31S2	0.247749	0.309744	0.230149	0.126181	0.0558238	0.271113	0.338954	0.251853	0.13808	0.0610883
4	1	4	H	MTD000011	Alpha-1-antitrypsin	P01009	368+GTEAAGAMFLEAIPMSIPPEVK	2258.13	49	3	Gel	none	19.88	H163C101N23O31S2	0.247749	0.309744	0.230149	0.126181	0.0558238	0.271113	0.338954	0.251853	0.13808	0.0610883		0.0189091	0.00509705	0.010461	0.0192933			20.17	20.026	20.133	20.213			96382	69255.8	286369	109495
4	4	16	H	MTD000011	Alpha-1-antitrypsin	P01009	368+GTEAAGAMFLEAIPMSIPPEVK	2258.13	49	3	plasma	none	19.88	H163C101N23O31S2	0.247749	0.309744	0.230149	0.126181	0.0558238	0.271113	0.338954	0.251853	0.13808	0.0610883
1	1	1	H	MTD000011	Alpha-1-antitrypsin	P01009	368+GTEAAGAMFLEAIPMSIPPEVK	2258.13	49	4	Gel	none	19.88	H163C101N23O31S2	0.247749	0.309744	0.230149	0.126181	0.0558238	0.271113	0.338954	0.251853	0.13808	0.0610883				0.0786894						20.133						36701.9
9	3	27	H	MTD000011	Alpha-1-antitrypsin	P01009	368+GTEAAGAxmFLEAIPMSIPPEVK	2274.13	49	2	plasma	m:Oxidized methionine	18.23	H163C101N23O32S2	0.247152	0.309089	0.230214	0.126594	0.0562055	0.270689	0.338524	0.252138	0.13865	0.061558
1	1	1	H	MTD000011	Alpha-1-antitrypsin	P01009	368+GTEAAGAxmFLEAIPMSIPPEVK	2274.13	49	3	Gel	m:Oxidized methionine	18.23	H163C101N23O32S2	0.247152	0.309089	0.230214	0.126594	0.0562055	0.270689	0.338524	0.252138	0.13865	0.061558			0.0928369						16.92						39086
1	4	4	H	MTD000011	Alpha-1-antitrypsin	P01009	368+GTEAAGAxmFLEAIPMSIPPEVK	2274.13	49	3	plasma	m:Oxidized methionine	18.23	H163C101N23O32S2	0.247152	0.309089	0.230214	0.126594	0.0562055	0.270689	0.338524	0.252138	0.13865	0.061558
5	4	20	H	MTD000011	Alpha-1-antitrypsin	P01009	390+FNKPFVFLMIEQNTK	1854.97	20	2	plasma	none	16.65	H134C88N20O22S1	0.312354	0.337376	0.208648	0.0940582	0.0338787	0.327952	0.354225	0.219068	0.0987554	0.0355705
4	4	16	H	MTD000011	Alpha-1-antitrypsin	P01009	390+FNKPFVFLMIEQNTK	1854.97	20	3	plasma	none	16.65	H134C88N20O22S1	0.312354	0.337376	0.208648	0.0940582	0.0338787	0.327952	0.354225	0.219068	0.0987554	0.0355705
3	4	12	H	MTD000011	Alpha-1-antitrypsin	P01009	390+FNKPFVFLxmIEQNTK	1870.97	20	2	plasma	m:Oxidized methionine	14.5	H134C88N20O23S1	0.311601	0.336679	0.208907	0.094597	0.0342575	0.327386	0.353735	0.21949	0.0993891	0.0359929
1	1	1	H	MTD000011	Alpha-1-antitrypsin	P01009	390+FNKPFVFLxmIEQNTK	1870.97	20	3	Gel	m:Oxidized methionine	14.5	H134C88N20O23S1	0.311601	0.336679	0.208907	0.094597	0.0342575	0.327386	0.353735	0.21949	0.0993891	0.0359929				0.0781985						14.173						110510
7	4	28	H	MTD000011	Alpha-1-antitrypsin	P01009	50+ITPNLAEFAFSLYR	1640.86	26	2	plasma	none	20.12	H116C78N18O21S0	0.371779	0.353709	0.182418	0.0668381	0.0193596	0.381412	0.362874	0.187144	0.0685699	0.0198612
4	4	16	H	MTD000011	Alpha-1-antitrypsin	P01009	50+ITPNLAEFAFSLYR	1640.86	26	3	plasma	none	20.12	H116C78N18O21S0	0.371779	0.353709	0.182418	0.0668381	0.0193596	0.381412	0.362874	0.187144	0.0685699	0.0198612
1	4	4	H	MTD000011	Alpha-1B-glycoprotein	P04217	115+SLPAPWLSMAPVSWITPGLK	2150.16	34	2	plasma	none	22.56	H159C103N23O25S1	0.259208	0.326969	0.229517	0.116008	0.0465921	0.278209	0.350937	0.246341	0.124513	0.0500076
8	4	32	H	MTD000011	Alpha-1B-glycoprotein	P04217	228+VTLTCVAPLSGVDFQLR	1874.99	26	2	plasma	C:Carbamidomethylation	16.85	H138C83N22O25S1	0.324978	0.336052	0.203354	0.0903904	0.0322635	0.340372	0.35197	0.212986	0.094672	0.0337917
8	4	32	H	MTD000011	Alpha-2-HS-glycoprotein	P02765	107+EHAVEGDCDFQLLK	1659.76	29	2	plasma	C:Carbamidomethylation	10	H109C71N19O25S1	0.376445	0.33365	0.182433	0.0741949	0.0244064	0.389403	0.345135	0.188713	0.076749	0.0252466
4	4	16	H	MTD000011	Alpha-2-HS-glycoprotein	P02765	107+EHAVEGDCDFQLLK	1659.76	29	3	plasma	C:Carbamidomethylation	10	H109C71N19O25S1	0.376445	0.33365	0.182433	0.0741949	0.0244064	0.389403	0.345135	0.188713	0.076749	0.0252466
8	4	32	H	MTD000011	Alpha-2-HS-glycoprotein	P02765	188+AQLVPLPPSTYVEFTVSGTDCVAK	2578.3	40	2	plasma	C:Carbamidomethylation	17.29	H183C116N27O37S1	0.214396	0.306056	0.242805	0.138642	0.0630017	0.222195	0.317189	0.251638	0.143685	0.0652934
1	1	1	H	MTD000011	Alpha-2-HS-glycoprotein	P02765	188+AQLVPLPPSTYVEFTVSGTDCVAK	2578.3	40	3	Gel	C:Carbamidomethylation	17.29	H183C116N27O37S1	0.214396	0.306056	0.242805	0.138642	0.0630017	0.222195	0.317189	0.251638	0.143685	0.0652934	0.0169542						17.779						79379												23214.1
6	4	24	H	MTD000011	Alpha-2-HS-glycoprotein	P02765	188+AQLVPLPPSTYVEFTVSGTDCVAK	2578.3	40	3	plasma	C:Carbamidomethylation	17.29	H183C116N27O37S1	0.214396	0.306056	0.242805	0.138642	0.0630017	0.222195	0.317189	0.251638	0.143685	0.0652934
3	2	6	H	MTD000011	Alpha-2-HS-glycoprotein	P02765	188+AQLVPLPPSTYVEFTVSGTDCVAKEATEAAK	3278.64	60	3	plasma	C:Carbamidomethylation	18.05	H231C145N35O49S1	0.1461	0.261279	0.253546	0.174839	0.0952513	0.156926	0.280639	0.272333	0.187794	0.102309
1	1	1	H	MTD000011	Alpha-2-HS-glycoprotein	P02765	29+QPNCDDPETEEAALVAIDYINQNLPWGYK	3362.54	60	2	plasma	C:Carbamidomethylation	22.33	H219C148N37O51S1	0.139931	0.255739	0.253316	0.178179	0.0989771	0.15109	0.276134	0.273517	0.192388	0.10687
1	1	1	H	MTD000011	Alpha-2-HS-glycoprotein	P02765	29+QPNCDDPETEEAALVAIDYINQNLPWGYK	3362.54	60	3	Gel	C:Carbamidomethylation	22.33	H219C148N37O51S1	0.139931	0.255739	0.253316	0.178179	0.0989771	0.15109	0.276134	0.273517	0.192388	0.10687	0.018095						22.452						39810.1												10526.9
4	4	16	H	MTD000011	Alpha-2-HS-glycoprotein	P02765	29+QPNCDDPETEEAALVAIDYINQNLPWGYK	3362.54	60	3	plasma	C:Carbamidomethylation	22.33	H219C148N37O51S1	0.139931	0.255739	0.253316	0.178179	0.0989771	0.15109	0.276134	0.273517	0.192388	0.10687
2	3	6	H	MTD000011	Alpha-2-HS-glycoprotein	P02765	29+QPNCDDPETEEAALVAIDYINQNLPWGYK	3362.54	60	4	plasma	C:Carbamidomethylation	22.33	H219C148N37O51S1	0.139931	0.255739	0.253316	0.178179	0.0989771	0.15109	0.276134	0.273517	0.192388	0.10687
4	4	16	H	MTD000011	Alpha-2-HS-glycoprotein	P02765	318+HTFMGVVSLGSPSGEVSHPR	2080.02	39	2	plasma	none	10.58	H141C90N27O28S1	0.293257	0.331707	0.215976	0.10273	0.0391602	0.310762	0.351507	0.228869	0.108862	0.0414978
9	4	36	H	MTD000011	Alpha-2-HS-glycoprotein	P02765	318+HTFMGVVSLGSPSGEVSHPR	2080.02	39	3	plasma	none	10.58	H141C90N27O28S1	0.293257	0.331707	0.215976	0.10273	0.0391602	0.310762	0.351507	0.228869	0.108862	0.0414978
7	4	28	H	MTD000011	Alpha-2-HS-glycoprotein	P02765	318+HTFMGVVSLGSPSGEVSHPR	2080.02	39	4	plasma	none	10.58	H141C90N27O28S1	0.293257	0.331707	0.215976	0.10273	0.0391602	0.310762	0.351507	0.228869	0.108862	0.0414978
4	4	16	H	MTD000011	Alpha-2-HS-glycoprotein	P02765	341+TVVQPSVGAAAGPVVPPCPGR	2015.06	46	2	plasma	C:Carbamidomethylation	10.14	H146C88N26O26S1	0.302074	0.333927	0.212603	0.0988976	0.0368509	0.318811	0.352429	0.224383	0.104377	0.0388927
3	4	12	H	MTD000011	Alpha-2-HS-glycoprotein	P02765	341+TVVQPSVGAAAGPVVPPCPGR	2015.06	46	3	plasma	C:Carbamidomethylation	10.14	H146C88N26O26S1	0.302074	0.333927	0.212603	0.0988976	0.0368509	0.318811	0.352429	0.224383	0.104377	0.0388927
5	4	20	H	MTD000011	Alpha-2-HS-glycoprotein	P02765	58+HTLNQIDEVK	1195.62	17	2	plasma	none	5.12	H85C51N15O18S0	0.511455	0.325753	0.120928	0.0329772	0.007266	0.516041	0.328674	0.122012	0.0332729	0.00733114
2	4	8	H	MTD000011	Alpha-2-HS-glycoprotein	P02765	58+HTLNQIDEVK	1195.62	17	3	plasma	none	5.12	H85C51N15O18S0	0.511455	0.325753	0.120928	0.0329772	0.007266	0.516041	0.328674	0.122012	0.0332729	0.00733114
7	3	21	H	MTD000011	Alpha-2-HS-glycoprotein	P02765	68+VWPQQPSGELFEIEIDTLETTCHVLDPTPVAR	3676.81	61	3	plasma	C:Carbamidomethylation	22.7	H253C164N41O53S1	0.114552	0.231927	0.251199	0.191648	0.11484	0.126694	0.256509	0.277824	0.211961	0.127012
1	1	1	H	MTD000011	Alpha-2-HS-glycoprotein	P02765	68+VWPQQPSGELFEIEIDTLETTCHVLDPTPVAR	3676.81	61	4	Gel	C:Carbamidomethylation	22.7	H253C164N41O53S1	0.114552	0.231927	0.251199	0.191648	0.11484	0.126694	0.256509	0.277824	0.211961	0.127012	0.0211304						22.76						43880.8												11378.1
2	4	8	H	MTD000011	Alpha-2-HS-glycoprotein	P02765	68+VWPQQPSGELFEIEIDTLETTCHVLDPTPVAR	3676.81	61	4	plasma	C:Carbamidomethylation	22.7	H253C164N41O53S1	0.114552	0.231927	0.251199	0.191648	0.11484	0.126694	0.256509	0.277824	0.211961	0.127012
4	3	12	H	MTD000011	Angiotensinogen	P01019	180+VLSALQAVQGLLVAQGR	1722.02	38	2	plasma	none	19.7	H135C76N23O22S0	0.371132	0.35295	0.182755	0.0674033	0.0196876	0.380945	0.362282	0.187587	0.0691855	0.0202082
9	4	36	H	MTD000011	Apolipoprotein A-I	P02647	121+VQPYLDDFQKK	1379.71	17	2	plasma	none	7.85	H97C64N15O19S0	0.441641	0.345548	0.150579	0.04731	0.0118651	0.448331	0.350783	0.15286	0.0480266	0.0120448
9	4	36	H	MTD000011	Apolipoprotein A-I	P02647	121+VQPYLDDFQKK	1379.71	17	3	plasma	none	7.85	H97C64N15O19S0	0.441641	0.345548	0.150579	0.04731	0.0118651	0.448331	0.350783	0.15286	0.0480266	0.0120448
9	4	36	H	MTD000011	Apolipoprotein A-I	P02647	143+VEPLRAELQEGAR	1466.78	37	2	plasma	none	7.17	H106C62N20O21S0	0.440497	0.343959	0.151486	0.0483868	0.0123864	0.44751	0.349435	0.153898	0.0491572	0.0125836
7	4	28	H	MTD000011	Apolipoprotein A-I	P02647	143+VEPLRAELQEGAR	1466.78	37	3	plasma	none	7.17	H106C62N20O21S0	0.440497	0.343959	0.151486	0.0483868	0.0123864	0.44751	0.349435	0.153898	0.0491572	0.0125836
9	4	36	H	MTD000011	Apolipoprotein A-I	P02647	156+QKLHELQEK	1151.63	21	2	plasma	none	2.05	H85C50N15O16S0	0.519593	0.324825	0.116902	0.0307715	0.00652327	0.523735	0.327414	0.117834	0.0310168	0.00657527
5	4	20	H	MTD000011	Apolipoprotein A-I	P02647	156+QKLHELQEK	1151.63	21	3	plasma	none	2.05	H85C50N15O16S0	0.519593	0.324825	0.116902	0.0307715	0.00652327	0.523735	0.327414	0.117834	0.0310168	0.00657527
9	4	36	H	MTD000011	Apolipoprotein A-I	P02647	165+LSPLGEEMR	1030.51	21	2	plasma	none	7.94	H74C43N12O15S1	0.540683	0.293559	0.119238	0.0357023	0.00867504	0.546596	0.296769	0.120542	0.0360928	0.00876992
5	2	10	H	MTD000011	Apolipoprotein A-I	P02647	165+LSPLGEEMR	1030.51	21	3	plasma	none	7.94	H74C43N12O15S1	0.540683	0.293559	0.119238	0.0357023	0.00867504	0.546596	0.296769	0.120542	0.0360928	0.00876992
2	4	8	H	MTD000011	Apolipoprotein A-I	P02647	185+THLAPYSDELRQR	1584.8	31	2	plasma	none	6.07	H108C68N22O22S0	0.408342	0.349122	0.165868	0.0567514	0.0154912	0.416641	0.356216	0.169239	0.0579047	0.015806
4	4	16	H	MTD000011	Apolipoprotein A-I	P02647	185+THLAPYSDELRQR	1584.8	31	3	plasma	none	6.07	H108C68N22O22S0	0.408342	0.349122	0.165868	0.0567514	0.0154912	0.416641	0.356216	0.169239	0.0579047	0.015806
1	4	4	H	MTD000011	Apolipoprotein A-I	P02647	185+THLAPYSDELRQR	1584.8	31	4	plasma	none	6.07	H108C68N22O22S0	0.408342	0.349122	0.165868	0.0567514	0.0154912	0.416641	0.356216	0.169239	0.0579047	0.015806
7	4	28	H	MTD000011	Apolipoprotein A-I	P02647	202+LEALKENGGAR	1156.62	27	2	plasma	none	2.67	H84C48N16O17S0	0.527976	0.320477	0.114021	0.0298558	0.00632329	0.532057	0.322954	0.114902	0.0300865	0.00637216
7	4	28	H	MTD000011	Apolipoprotein A-I	P02647	202+LEALKENGGAR	1156.62	27	3	plasma	none	2.67	H84C48N16O17S0	0.527976	0.320477	0.114021	0.0298558	0.00632329	0.532057	0.322954	0.114902	0.0300865	0.00637216
9	4	36	H	MTD000011	Apolipoprotein A-I	P02647	220+ATEHLSTLSEK	1214.61	22	2	plasma	none	3.17	H86C51N14O20S0	0.510778	0.323909	0.121963	0.0339269	0.00765845	0.515637	0.326991	0.123123	0.0342496	0.0077313
3	4	12	H	MTD000011	Apolipoprotein A-I	P02647	220+ATEHLSTLSEK	1214.61	22	3	plasma	none	3.17	H86C51N14O20S0	0.510778	0.323909	0.121963	0.0339269	0.00765845	0.515637	0.326991	0.123123	0.0342496	0.0077313
8	4	32	H	MTD000011	Apolipoprotein A-I	P02647	231+AKPALEDLR	1011.57	22	2	plasma	none	5.82	H77C44N13O14S0	0.562388	0.309153	0.0995211	0.0235728	0.00451238	0.565421	0.310821	0.100058	0.0236999	0.00453672
8	4	32	H	MTD000011	Apolipoprotein A-I	P02647	231+AKPALEDLR	1011.57	22	3	plasma	none	5.82	H77C44N13O14S0	0.562388	0.309153	0.0995211	0.0235728	0.00451238	0.565421	0.310821	0.100058	0.0236999	0.00453672
9	4	36	H	MTD000011	Apolipoprotein A-I	P02647	240+QGLLPVLESFK	1229.7	18	2	plasma	none	17.03	H95C58N13O16S0	0.478722	0.338718	0.133764	0.0381277	0.00867848	0.483884	0.342371	0.135206	0.0385388	0.00877206
2	1	2	H	MTD000011	Apolipoprotein A-I	P02647	251+VSFLSALEEYTK	1385.71	20	2	Gel	none	17.65	H99C64N13O21S0	0.442603	0.343525	0.15056	0.047882	0.0122081	0.449539	0.348909	0.15292	0.0486325	0.0123994	0.054253					0.0627185	18.451					18.49	51970.8					41595.6							18932.6
9	4	36	H	MTD000011	Apolipoprotein A-I	P02647	251+VSFLSALEEYTK	1385.71	20	2	plasma	none	17.65	H99C64N13O21S0	0.442603	0.343525	0.15056	0.047882	0.0122081	0.449539	0.348909	0.15292	0.0486325	0.0123994
5	4	20	H	MTD000011	Apolipoprotein A-I	P02647	251+VSFLSALEEYTK	1385.71	20	3	plasma	none	17.65	H99C64N13O21S0	0.442603	0.343525	0.15056	0.047882	0.0122081	0.449539	0.348909	0.15292	0.0486325	0.0123994
9	4	36	H	MTD000011	Apolipoprotein A-I	P02647	251+VSFLSALEEYTKK	1513.8	21	2	plasma	none	15.79	H111C70N15O22S0	0.409655	0.348959	0.165274	0.0563882	0.0153512	0.417897	0.35598	0.1686	0.0575227	0.0156601
8	4	32	H	MTD000011	Apolipoprotein A-I	P02647	251+VSFLSALEEYTKK	1513.8	21	3	plasma	none	15.79	H111C70N15O22S0	0.409655	0.348959	0.165274	0.0563882	0.0153512	0.417897	0.35598	0.1686	0.0575227	0.0156601
3	2	6	H	MTD000011	Apolipoprotein A-I	P02647	35+VKDLATVYVDVLKDSGR	1877.03	23	2	plasma	none	13.53	H140C83N22O27S0	0.34058	0.349818	0.196689	0.0790127	0.0251934	0.352531	0.362093	0.203591	0.0817852	0.0260774
2	4	8	H	MTD000011	Apolipoprotein A-I	P02647	35+VKDLATVYVDVLKDSGR	1877.03	23	3	plasma	none	13.53	H140C83N22O27S0	0.34058	0.349818	0.196689	0.0790127	0.0251934	0.352531	0.362093	0.203591	0.0817852	0.0260774
2	4	8	H	MTD000011	Apolipoprotein A-I	P02647	35+VKDLATVYVDVLKDSGR	1877.03	23	4	plasma	none	13.53	H140C83N22O27S0	0.34058	0.349818	0.196689	0.0790127	0.0251934	0.352531	0.362093	0.203591	0.0817852	0.0260774
5	1	5	H	MTD000011	Apolipoprotein A-I	P02647	37+DLATVYVDVLKDSGRDYVSQFEGSALGK	3031.51	47	2	plasma	none	19.48	H210C134N34O46S0	0.1761	0.290755	0.255121	0.157023	0.0757344	0.18445	0.30454	0.267216	0.164468	0.0793251
2	4	8	H	MTD000011	Apolipoprotein A-I	P02647	37+DLATVYVDVLKDSGRDYVSQFEGSALGK	3031.51	47	3	plasma	none	19.48	H210C134N34O46S0	0.1761	0.290755	0.255121	0.157023	0.0757344	0.18445	0.30454	0.267216	0.164468	0.0793251
1	4	4	H	MTD000011	Apolipoprotein A-I	P02647	37+DLATVYVDVLKDSGRDYVSQFEGSALGK	3031.51	47	4	plasma	none	19.48	H210C134N34O46S0	0.1761	0.290755	0.255121	0.157023	0.0757344	0.18445	0.30454	0.267216	0.164468	0.0793251
9	4	36	H	MTD000011	Apolipoprotein A-I	P02647	48+DSGRDYVSQFEGSALGK	1814.84	36	2	plasma	none	10.78	H118C77N22O29S0	0.363223	0.34808	0.186571	0.0722438	0.0223711	0.374411	0.358802	0.192318	0.0744691	0.0230601
9	4	36	H	MTD000011	Apolipoprotein A-I	P02647	48+DSGRDYVSQFEGSALGK	1814.84	36	3	plasma	none	10.78	H118C77N22O29S0	0.363223	0.34808	0.186571	0.0722438	0.0223711	0.374411	0.358802	0.192318	0.0744691	0.0230601
9	4	36	H	MTD000011	Apolipoprotein A-I	P02647	52+DYVSQFEGSALGK	1399.66	26	2	plasma	none	11.73	H93C62N15O22S0	0.448452	0.341213	0.148249	0.0469583	0.0119625	0.45534	0.346454	0.150527	0.0476796	0.0121462
9	4	36	H	MTD000011	Apolipoprotein A-I	P02647	52+DYVSQFEGSALGK	1399.66	26	3	plasma	none	11.73	H93C62N15O22S0	0.448452	0.341213	0.148249	0.0469583	0.0119625	0.45534	0.346454	0.150527	0.0476796	0.0121462
9	4	36	H	MTD000011	Apolipoprotein A-I	P02647	70+LLDNWDSVTSTFSK	1611.78	17	2	plasma	none	14.57	H109C72N17O25S0	0.395106	0.348486	0.172109	0.0614397	0.0175434	0.40435	0.356638	0.176135	0.0628771	0.0179538
1	1	1	H	MTD000011	Apolipoprotein A-I	P02647	70+LLDNWDSVTSTFSK	1611.78	17	3	Gel	none	14.57	H109C72N17O25S0	0.395106	0.348486	0.172109	0.0614397	0.0175434	0.40435	0.356638	0.176135	0.0628771	0.0179538						0.241109						13.621						84951.9
9	4	36	H	MTD000011	Apolipoprotein A-I	P02647	70+LLDNWDSVTSTFSK	1611.78	17	3	plasma	none	14.57	H109C72N17O25S0	0.395106	0.348486	0.172109	0.0614397	0.0175434	0.40435	0.356638	0.176135	0.0628771	0.0179538
1	1	1	H	MTD000011	Apolipoprotein A-II	P02652	27+EPCVESLVSQYFQTVTDYGK	2349.08	34	2	Gel	C:Carbamidomethylation	20.88	H156C104N24O36S1	0.248872	0.318484	0.231731	0.122608	0.0519353	0.270016	0.345542	0.251419	0.133024	0.0563476						0.0124487						21.372						30587.7
9	4	36	H	MTD000011	Apolipoprotein A-II	P02652	27+EPCVESLVSQYFQTVTDYGK	2349.08	34	2	plasma	C:Carbamidomethylation	20.88	H156C104N24O36S1	0.248872	0.318484	0.231731	0.122608	0.0519353	0.270016	0.345542	0.251419	0.133024	0.0563476
4	1	4	H	MTD000011	Apolipoprotein A-II	P02652	27+EPCVESLVSQYFQTVTDYGK	2349.08	34	3	Gel	C:Carbamidomethylation	20.88	H156C104N24O36S1	0.248872	0.318484	0.231731	0.122608	0.0519353	0.270016	0.345542	0.251419	0.133024	0.0563476	0.0137899			0.00801003	0.00938917	0.00856748	21.305			21.309	21.36	21.372	53830.8			168496	88030.1	232824							18638.7
9	4	36	H	MTD000011	Apolipoprotein A-II	P02652	27+EPCVESLVSQYFQTVTDYGK	2349.08	34	3	plasma	C:Carbamidomethylation	20.88	H156C104N24O36S1	0.248872	0.318484	0.231731	0.122608	0.0519353	0.270016	0.345542	0.251419	0.133024	0.0563476
1	1	1	H	MTD000011	Apolipoprotein A-II	P02652	27+EPCVESLVSQYFQTVTDYGKDLMEK	2965.37	42	3	Gel	C:Carbamidomethylation	22.86	H200C130N30O45S2	0.168921	0.271359	0.247391	0.163875	0.0869346	0.179994	0.289147	0.263608	0.174617	0.0926334	0.0132333						22.956						110923												29572.5
10	4	40	H	MTD000011	Apolipoprotein A-II	P02652	27+EPCVESLVSQYFQTVTDYGKDLMEK	2965.37	42	3	plasma	C:Carbamidomethylation	22.86	H200C130N30O45S2	0.168921	0.271359	0.247391	0.163875	0.0869346	0.179994	0.289147	0.263608	0.174617	0.0926334
1	1	1	H	MTD000011	Apolipoprotein A-II	P02652	27+EPCVESLVSQYFQTVTDYGKDLMEK	2965.37	42	4	Gel	C:Carbamidomethylation	22.86	H200C130N30O45S2	0.168921	0.271359	0.247391	0.163875	0.0869346	0.179994	0.289147	0.263608	0.174617	0.0926334	0.0463972						22.956						56365.5												13251.5
9	4	36	H	MTD000011	Apolipoprotein A-II	P02652	27+EPCVESLVSQYFQTVTDYGKDLMEK	2965.37	42	4	plasma	C:Carbamidomethylation	22.86	H200C130N30O45S2	0.168921	0.271359	0.247391	0.163875	0.0869346	0.179994	0.289147	0.263608	0.174617	0.0926334
9	4	36	H	MTD000011	Apolipoprotein A-II	P02652	54+SPELQAEAK	971.493	26	2	plasma	none	2.78	H69C41N11O16S0	0.583361	0.296827	0.0931065	0.0217622	0.00415382	0.586259	0.298302	0.093569	0.0218703	0.00417445
3	3	9	H	MTD000011	Apolipoprotein A-II	P02652	54+SPELQAEAK	971.493	26	3	plasma	none	2.78	H69C41N11O16S0	0.583361	0.296827	0.0931065	0.0217622	0.00415382	0.586259	0.298302	0.093569	0.0218703	0.00417445
9	4	36	H	MTD000011	Apolipoprotein A-II	P02652	68+SKEQLTPLIK	1155.69	17	2	plasma	none	7.35	H93C52N13O16S0	0.51142	0.327879	0.120176	0.0321302	0.00690626	0.515749	0.330655	0.121194	0.0324022	0.00696473
8	4	32	H	MTD000011	Apolipoprotein A-II	P02652	68+SKEQLTPLIK	1155.69	17	3	plasma	none	7.35	H93C52N13O16S0	0.51142	0.327879	0.120176	0.0321302	0.00690626	0.515749	0.330655	0.121194	0.0324022	0.00696473
5	4	20	H	MTD000011	Apolipoprotein A-II	P02652	68+SKEQLTPLIKK	1283.78	17	2	plasma	none	5.42	H105C58N15O17S0	0.473349	0.339299	0.136345	0.0396275	0.00921056	0.478797	0.343204	0.137915	0.0400836	0.00931657
5	4	20	H	MTD000011	Apolipoprotein A-II	P02652	68+SKEQLTPLIKK	1283.78	17	3	plasma	none	5.42	H105C58N15O17S0	0.473349	0.339299	0.136345	0.0396275	0.00921056	0.478797	0.343204	0.137915	0.0400836	0.00931657
1	4	4	H	MTD000011	Apolipoprotein A-II	P02652	68+SKEQLTPLIKK	1283.78	17	4	plasma	none	5.42	H105C58N15O17S0	0.473349	0.339299	0.136345	0.0396275	0.00921056	0.478797	0.343204	0.137915	0.0400836	0.00931657
9	4	36	H	MTD000011	Apolipoprotein A-II	P02652	78+KAGTELVNFLSYFVELGTQPATQ	2512.28	40	2	plasma	none	23.18	H177C115N27O36S0	0.229101	0.32239	0.242056	0.127827	0.053	0.235127	0.330869	0.248422	0.131189	0.0543939
1	1	1	H	MTD000011	Apolipoprotein A-II	P02652	78+KAGTELVNFLSYFVELGTQPATQ	2512.28	40	3	Gel	none	23.18	H177C115N27O36S0	0.229101	0.32239	0.242056	0.127827	0.053	0.235127	0.330869	0.248422	0.131189	0.0543939	0.0248277						23.236						99368.6												28651.4
9	4	36	H	MTD000011	Apolipoprotein A-II	P02652	78+KAGTELVNFLSYFVELGTQPATQ	2512.28	40	3	plasma	none	23.18	H177C115N27O36S0	0.229101	0.32239	0.242056	0.127827	0.053	0.235127	0.330869	0.248422	0.131189	0.0543939
9	4	36	H	MTD000011	Apolipoprotein A-II	P02652	79+AGTELVNFLSYFVELGTQPATQ	2384.19	40	2	plasma	none	23.92	H165C109N25O35S0	0.247528	0.329584	0.235456	0.118743	0.0471406	0.265784	0.353892	0.252822	0.127501	0.0506175
1	2	2	H	MTD000011	Apolipoprotein A-II	P02652	79+AGTELVNFLSYFVELGTQPATQ	2384.19	40	3	Gel	none	23.92	H165C109N25O35S0	0.247528	0.329584	0.235456	0.118743	0.0471406	0.265784	0.353892	0.252822	0.127501	0.0506175	0.0180578						23.963						232881												80304.6
10	4	40	H	MTD000011	Apolipoprotein A-II	P02652	79+AGTELVNFLSYFVELGTQPATQ	2384.19	40	3	plasma	none	23.92	H165C109N25O35S0	0.247528	0.329584	0.235456	0.118743	0.0471406	0.265784	0.353892	0.252822	0.127501	0.0506175
4	4	16	H	MTD000011	Apolipoprotein A-IV	P06727	170+ENADSLQASLRPHADELK	1992.99	46	2	plasma	none	8.23	H136C83N26O31S0	0.332619	0.3468	0.200143	0.0830132	0.0274417	0.345551	0.360284	0.207924	0.0862408	0.0285086
9	4	36	H	MTD000011	Apolipoprotein A-IV	P06727	170+ENADSLQASLRPHADELK	1992.99	46	3	plasma	none	8.23	H136C83N26O31S0	0.332619	0.3468	0.200143	0.0830132	0.0274417	0.345551	0.360284	0.207924	0.0862408	0.0285086
9	4	36	H	MTD000011	Apolipoprotein A-IV	P06727	170+ENADSLQASLRPHADELK	1992.99	46	4	plasma	none	8.23	H136C83N26O31S0	0.332619	0.3468	0.200143	0.0830132	0.0274417	0.345551	0.360284	0.207924	0.0862408	0.0285086
6	4	24	H	MTD000011	Apolipoprotein A-IV	P06727	190+IDQNVEELKGR	1299.68	24	2	plasma	none	4.83	H93C54N17O20S0	0.488331	0.331719	0.130981	0.0379562	0.00888371	0.493769	0.335413	0.132439	0.0383789	0.00898263
6	4	24	H	MTD000011	Apolipoprotein A-IV	P06727	190+IDQNVEELKGR	1299.68	24	3	plasma	none	4.83	H93C54N17O20S0	0.488331	0.331719	0.130981	0.0379562	0.00888371	0.493769	0.335413	0.132439	0.0383789	0.00898263
5	4	20	H	MTD000011	Apolipoprotein A-IV	P06727	201+LTPYADEFK	1082.53	15	2	plasma	none	8.57	H74C51N10O16S0	0.524311	0.323049	0.115017	0.0299925	0.0063044	0.528343	0.325533	0.115901	0.0302231	0.00635288
3	4	12	H	MTD000011	Apolipoprotein A-IV	P06727	210+VKIDQTVEELRR	1484.83	24	2	plasma	none	7.32	H112C63N20O21S0	0.435288	0.345095	0.153764	0.0496081	0.0128133	0.442476	0.350794	0.156303	0.0504273	0.0130248
7	4	28	H	MTD000011	Apolipoprotein A-IV	P06727	210+VKIDQTVEELRR	1484.83	24	3	plasma	none	7.32	H112C63N20O21S0	0.435288	0.345095	0.153764	0.0496081	0.0128133	0.442476	0.350794	0.156303	0.0504273	0.0130248
4	4	16	H	MTD000011	Apolipoprotein A-IV	P06727	210+VKIDQTVEELRR	1484.83	24	4	plasma	none	7.32	H112C63N20O21S0	0.435288	0.345095	0.153764	0.0496081	0.0128133	0.442476	0.350794	0.156303	0.0504273	0.0130248
7	4	28	H	MTD000011	Apolipoprotein A-IV	P06727	222+SLAPYAQDTQEKLNHQLEGLTFQMK	2889.43	51	3	plasma	none	14.58	H200C127N34O41S1	0.182978	0.288836	0.250118	0.154855	0.0760137	0.192042	0.303144	0.262508	0.162526	0.0797792
2	4	8	H	MTD000011	Apolipoprotein A-IV	P06727	222+SLAPYAQDTQEKLNHQLEGLTFQMK	2889.43	51	4	plasma	none	14.58	H200C127N34O41S1	0.182978	0.288836	0.250118	0.154855	0.0760137	0.192042	0.303144	0.262508	0.162526	0.0797792
8	4	32	H	MTD000011	Apolipoprotein A-IV	P06727	267+LAPLAEDVR	982.545	22	2	plasma	none	7.73	H74C43N12O14S0	0.570936	0.305202	0.0963824	0.0224562	0.00423615	0.573819	0.306743	0.0968691	0.0225696	0.00425754
9	4	36	H	MTD000011	Apolipoprotein A-IV	P06727	288+SLAELGGHLDQQVEEFRR	2083.04	45	3	plasma	none	11.92	H142C89N28O30S0	0.309637	0.345756	0.210306	0.0911358	0.0312891	0.323606	0.361353	0.219794	0.0952471	0.0327006
5	4	20	H	MTD000011	Apolipoprotein A-IV	P06727	288+SLAELGGHLDQQVEEFRR	2083.04	45	4	plasma	none	11.92	H142C89N28O30S0	0.309637	0.345756	0.210306	0.0911358	0.0312891	0.323606	0.361353	0.219794	0.0952471	0.0327006
4	4	16	H	MTD000011	Apolipoprotein A-IV	P06727	307+VEPYGENFNK	1195.55	18	2	plasma	none	5.98	H77C54N13O18S0	0.499168	0.33015	0.125873	0.0351163	0.00789485	0.504054	0.333381	0.127105	0.03546	0.00797213
9	4	36	H	MTD000011	Apolipoprotein A-IV	P06727	317+ALVQQMEQLR	1214.64	26	2	plasma	none	10.09	H90C51N16O16S1	0.485713	0.315045	0.138441	0.045445	0.0120465	0.493288	0.319958	0.140601	0.0461537	0.0122344
1	4	4	H	MTD000011	Apolipoprotein A-IV	P06727	44+EAVEHLQK	952.498	20	2	plasma	none	2.07	H68C41N12O14S0	0.584135	0.298836	0.0916613	0.0208267	0.00384247	0.5868	0.300199	0.0920794	0.0209217	0.00385999
2	1	2	H	MTD000011	Apolipoprotein A-IV	P06727	52+SELTQQLNALFQDK	1633.83	29	2	Gel	none	16.5	H115C71N19O25S0	0.396179	0.348339	0.171632	0.0611483	0.0174297	0.405381	0.356431	0.175619	0.0625687	0.0178346				0.128635		0.101058				17.363		17.483				51662.5		42617.3
7	4	28	H	MTD000011	Apolipoprotein A-IV	P06727	52+SELTQQLNALFQDK	1633.83	29	2	plasma	none	16.5	H115C71N19O25S0	0.396179	0.348339	0.171632	0.0611483	0.0174297	0.405381	0.356431	0.175619	0.0625687	0.0178346
3	4	12	H	MTD000011	Apolipoprotein A-IV	P06727	52+SELTQQLNALFQDK	1633.83	29	3	plasma	none	16.5	H115C71N19O25S0	0.396179	0.348339	0.171632	0.0611483	0.0174297	0.405381	0.356431	0.175619	0.0625687	0.0178346
4	4	16	H	MTD000011	Apolipoprotein A-IV	P06727	80+LVPFATELHER	1310.7	23	3	plasma	none	10.13	H94C60N16O17S0	0.462189	0.342386	0.141151	0.0419396	0.00994285	0.467961	0.346662	0.142914	0.0424634	0.010067
6	2	12	H	MTD000011	Apolipoprotein B-100	P04114	1001+LELELRPTGEIEQYSVSATYELQR	2823.43	54	3	Gel	none	15.65	H198C124N32O43S0	0.199752	0.305733	0.249989	0.143889	0.0650673	0.207119	0.317009	0.259209	0.149196	0.0674672	0.0235874	0.0160308	0.00719454	0.0123518	0.014101	0.0133304	15.988	16.112	15.884	15.992	16.156	16.196	359472	42560.9	54245.2	499174	224170	137706							105698
10	4	40	H	MTD000011	Apolipoprotein B-100	P04114	1001+LELELRPTGEIEQYSVSATYELQR	2823.43	54	3	plasma	none	15.65	H198C124N32O43S0	0.199752	0.305733	0.249989	0.143889	0.0650673	0.207119	0.317009	0.259209	0.149196	0.0674672
4	1	4	H	MTD000011	Apolipoprotein B-100	P04114	1001+LELELRPTGEIEQYSVSATYELQR	2823.43	54	4	Gel	none	15.65	H198C124N32O43S0	0.199752	0.305733	0.249989	0.143889	0.0650673	0.207119	0.317009	0.259209	0.149196	0.0674672	0.0234879			0.0136184	0.0163408	0.0328073	15.988			15.992	16.156	16.196	140108			195074	92182.8	61222.6							40645.5
6	4	24	H	MTD000011	Apolipoprotein B-100	P04114	1001+LELELRPTGEIEQYSVSATYELQR	2823.43	54	4	plasma	none	15.65	H198C124N32O43S0	0.199752	0.305733	0.249989	0.143889	0.0650673	0.207119	0.317009	0.259209	0.149196	0.0674672
1	4	4	H	MTD000011	Apolipoprotein B-100	P04114	1001+LELELRPTGEIEQYSVSATYELQREDR	3223.6	63	2	plasma	none	14.99	H222C139N38O50S0	0.162407	0.280019	0.256595	0.16494	0.0830864	0.171487	0.295676	0.270942	0.174162	0.0877321
7	4	28	H	MTD000011	Apolipoprotein B-100	P04114	1001+LELELRPTGEIEQYSVSATYELQREDR	3223.6	63	3	plasma	none	14.99	H222C139N38O50S0	0.162407	0.280019	0.256595	0.16494	0.0830864	0.171487	0.295676	0.270942	0.174162	0.0877321
4	4	16	H	MTD000011	Apolipoprotein B-100	P04114	1001+LELELRPTGEIEQYSVSATYELQREDR	3223.6	63	4	plasma	none	14.99	H222C139N38O50S0	0.162407	0.280019	0.256595	0.16494	0.0830864	0.171487	0.295676	0.270942	0.174162	0.0877321
3	4	12	H	MTD000011	Apolipoprotein B-100	P04114	101+EVYGFNPEGK	1138.53	18	2	plasma	none	8.57	H74C52N12O17S0	0.513577	0.326048	0.119687	0.0321856	0.00697902	0.517981	0.328844	0.120713	0.0324616	0.00703887
6	4	24	H	MTD000011	Apolipoprotein B-100	P04114	101+EVYGFNPEGK	1138.53	18	2	Gel	none	8.57	H74C52N12O17S0	0.513577	0.326048	0.119687	0.0321856	0.00697902	0.517981	0.328844	0.120713	0.0324616	0.00703887	0.00671907	0.00294494	0.00494172	0.00760622	0.00588641	0.00651202	8.461	8.585	8.385	8.381	8.46	8.444	3.78584e+06	1.60239e+06	1.38228e+06	3.54446e+06	2.94621e+06	3.03356e+06							1.94435e+06
3	1	3	H	MTD000011	Apolipoprotein B-100	P04114	101+EVYGFNPEGK	1138.53	18	3	Gel	none	8.57	H74C52N12O17S0	0.513577	0.326048	0.119687	0.0321856	0.00697902	0.517981	0.328844	0.120713	0.0324616	0.00703887	0.0858011		0.0448015	0.119574			8.461		8.385	8.381			131257		45019.3	142860									49175.3
5	2	10	H	MTD000011	Apolipoprotein B-100	P04114	1035+FVTQAEGAK	949.487	20	2	Gel	none	2.84	H67C42N11O14S0	0.579975	0.300884	0.0931287	0.0213255	0.00396148	0.582706	0.302301	0.0935673	0.0214259	0.00398013	0.0186053		0.00663078	0.00411502	0.00882688	0.0116069	2.948		2.872	2.868	2.948	3.016	351322		328196	166202	56302.1	76210.1							190815
9	4	36	H	MTD000011	Apolipoprotein B-100	P04114	1035+FVTQAEGAK	949.487	20	2	plasma	none	2.84	H67C42N11O14S0	0.579975	0.300884	0.0931287	0.0213255	0.00396148	0.582706	0.302301	0.0935673	0.0214259	0.00398013
2	3	6	H	MTD000011	Apolipoprotein B-100	P04114	1056+QSMTLSSEVQIPDFDVDLGTILR	2563.28	40	2	Gel	none	21.32	H182C111N28O39S1	0.224595	0.309194	0.239327	0.134067	0.0599806	0.23222	0.319691	0.247453	0.138619	0.062017				0.00958251		0.0094501				21.448		21.54				139179		824578
9	4	36	H	MTD000011	Apolipoprotein B-100	P04114	1056+QSMTLSSEVQIPDFDVDLGTILR	2563.28	40	2	plasma	none	21.32	H182C111N28O39S1	0.224595	0.309194	0.239327	0.134067	0.0599806	0.23222	0.319691	0.247453	0.138619	0.062017
6	4	24	H	MTD000011	Apolipoprotein B-100	P04114	1056+QSMTLSSEVQIPDFDVDLGTILR	2563.28	40	3	Gel	none	21.32	H182C111N28O39S1	0.224595	0.309194	0.239327	0.134067	0.0599806	0.23222	0.319691	0.247453	0.138619	0.062017	0.0313253	0.0125079	0.00412273	0.0107008	0.00983459	0.00976835	21.333	21.401	21.313	21.448	21.528	21.54	78089.4	327491	433709	1.68467e+06	350085	8.89706e+06							22085
8	4	32	H	MTD000011	Apolipoprotein B-100	P04114	1056+QSMTLSSEVQIPDFDVDLGTILR	2563.28	40	3	plasma	none	21.32	H182C111N28O39S1	0.224595	0.309194	0.239327	0.134067	0.0599806	0.23222	0.319691	0.247453	0.138619	0.062017
1	3	3	H	MTD000011	Apolipoprotein B-100	P04114	1056+QSxmTLSSEVQIPDFDVDLGTILR	2579.28	40	2	Gel	m:Oxidized methionine	20.69	H182C111N28O40S1	0.224054	0.308532	0.239323	0.134464	0.0603739	0.231761	0.319145	0.247555	0.139089	0.0624506						0.00965419						20.869						559437
7	2	14	H	MTD000011	Apolipoprotein B-100	P04114	1056+QSxmTLSSEVQIPDFDVDLGTILR	2579.28	40	2	plasma	m:Oxidized methionine	20.69	H182C111N28O40S1	0.224054	0.308532	0.239323	0.134464	0.0603739	0.231761	0.319145	0.247555	0.139089	0.0624506
2	4	8	H	MTD000011	Apolipoprotein B-100	P04114	1056+QSxmTLSSEVQIPDFDVDLGTILR	2579.28	40	3	plasma	m:Oxidized methionine	20.69	H182C111N28O40S1	0.224054	0.308532	0.239323	0.134464	0.0603739	0.231761	0.319145	0.247555	0.139089	0.0624506
6	4	24	H	MTD000011	Apolipoprotein B-100	P04114	1056+QSxmTLSSEVQIPDFDVDLGTILR	2579.28	40	3	Gel	m:Oxidized methionine	20.69	H182C111N28O40S1	0.224054	0.308532	0.239323	0.134464	0.0603739	0.231761	0.319145	0.247555	0.139089	0.0624506	0.015175	0.0109707	0.00554772	0.0137279	0.0109622	0.0145852	20.689	20.757	20.641	20.805	20.857	20.869	340940	1.18031e+06	600322	4.05747e+06	1.78368e+06	7.48346e+06							105383
6	1	6	H	MTD000011	Apolipoprotein B-100	P04114	1101+ITEVALMGHLSCDTK	1673.81	24	2	Gel	C:Carbamidomethylation	11.34	H119C70N19O24S2	0.361605	0.319837	0.190269	0.0846292	0.0307856	0.378113	0.334439	0.198955	0.0884927	0.032191	0.0122949	0.0601115	0.0184476	0.0258304	0.0312145	0.0277515	11.455	11.719	11.295	11.431	11.65	11.718	212013	36019.8	30053.8	182573	95412	81518.4							75493.4
6	4	24	H	MTD000011	Apolipoprotein B-100	P04114	1101+ITEVALMGHLSCDTK	1673.81	24	2	plasma	C:Carbamidomethylation	11.34	H119C70N19O24S2	0.361605	0.319837	0.190269	0.0846292	0.0307856	0.378113	0.334439	0.198955	0.0884927	0.032191
4	4	16	H	MTD000011	Apolipoprotein B-100	P04114	1101+ITEVALMGHLSCDTK	1673.81	24	3	plasma	C:Carbamidomethylation	11.34	H119C70N19O24S2	0.361605	0.319837	0.190269	0.0846292	0.0307856	0.378113	0.334439	0.198955	0.0884927	0.032191
6	4	24	H	MTD000011	Apolipoprotein B-100	P04114	1101+ITEVALMGHLSCDTK	1673.81	24	3	Gel	C:Carbamidomethylation	11.34	H119C70N19O24S2	0.361605	0.319837	0.190269	0.0846292	0.0307856	0.378113	0.334439	0.198955	0.0884927	0.032191	0.0137648	0.00841447	0.00485481	0.0101661	0.00800796	0.00828226	11.455	11.719	11.295	11.431	11.65	11.718	1.62425e+06	364036	364756	1.7127e+06	1.01241e+06	809432							569564
9	4	36	H	MTD000011	Apolipoprotein B-100	P04114	1101+ITEVALMGHLSCDTKEER	2088	35	3	plasma	C:Carbamidomethylation	9.56	H145C86N25O31S2	0.290705	0.316708	0.215635	0.109417	0.0451357	0.31176	0.339646	0.231253	0.117342	0.0484047
2	1	2	H	MTD000011	Apolipoprotein B-100	P04114	1101+ITEVALMGHLSCDTKEER	2088	35	4	Gel	C:Carbamidomethylation	9.56	H145C86N25O31S2	0.290705	0.316708	0.215635	0.109417	0.0451357	0.31176	0.339646	0.231253	0.117342	0.0484047	0.0164944			0.0202234			10.727			10.703			87731.1			84990.2									31568.6
9	4	36	H	MTD000011	Apolipoprotein B-100	P04114	1101+ITEVALMGHLSCDTKEER	2088	35	4	plasma	C:Carbamidomethylation	9.56	H145C86N25O31S2	0.290705	0.316708	0.215635	0.109417	0.0451357	0.31176	0.339646	0.231253	0.117342	0.0484047
8	2	16	H	MTD000011	Apolipoprotein B-100	P04114	1101+ITEVALxmGHLSCDTK	1689.81	24	2	plasma	C:Carbamidomethylation m:Oxidized methionine	8.73	H119C70N19O25S2	0.360734	0.3192	0.190667	0.0851481	0.0311308	0.377436	0.333979	0.199494	0.0890904	0.0325722
2	1	2	H	MTD000011	Apolipoprotein B-100	P04114	1101+ITEVALxmGHLSCDTK	1689.81	24	3	plasma	C:Carbamidomethylation m:Oxidized methionine	8.73	H119C70N19O25S2	0.360734	0.3192	0.190667	0.0851481	0.0311308	0.377436	0.333979	0.199494	0.0890904	0.0325722
6	2	12	H	MTD000011	Apolipoprotein B-100	P04114	1101+ITEVALxmGHLSCDTK	1689.81	24	3	Gel	C:Carbamidomethylation m:Oxidized methionine	8.73	H119C70N19O25S2	0.360734	0.3192	0.190667	0.0851481	0.0311308	0.377436	0.333979	0.199494	0.0890904	0.0325722	0.0145816	0.0276659	0.00721444	0.00505838	0.0118167	0.0228142	8.657	8.921	8.525	8.632	8.824	8.836	294471	89498.7	69385.8	313557	243671	202502							102675
5	4	20	H	MTD000011	Apolipoprotein B-100	P04114	1135+SEILAHWSPAK	1237.65	25	2	plasma	none	9.55	H87C57N15O16S0	0.481071	0.338003	0.132767	0.0376705	0.00853952	0.48617	0.341586	0.134174	0.0380697	0.00863003
6	3	18	H	MTD000011	Apolipoprotein B-100	P04114	1135+SEILAHWSPAK	1237.65	25	2	Gel	none	9.55	H87C57N15O16S0	0.481071	0.338003	0.132767	0.0376705	0.00853952	0.48617	0.341586	0.134174	0.0380697	0.00863003	0.0169897	0.0171752	0.00277169	0.00466925	0.00810484	0.00720997	9.636	10.012	9.448	9.584	9.888	9.9	817160	115504	88446.3	701027	509727	268164							368415
4	4	16	H	MTD000011	Apolipoprotein B-100	P04114	1135+SEILAHWSPAK	1237.65	25	3	plasma	none	9.55	H87C57N15O16S0	0.481071	0.338003	0.132767	0.0376705	0.00853952	0.48617	0.341586	0.134174	0.0380697	0.00863003
6	4	24	H	MTD000011	Apolipoprotein B-100	P04114	1135+SEILAHWSPAK	1237.65	25	3	Gel	none	9.55	H87C57N15O16S0	0.481071	0.338003	0.132767	0.0376705	0.00853952	0.48617	0.341586	0.134174	0.0380697	0.00863003	0.00672678	0.0139263	0.0164481	0.0161144	0.00408737	0.0199182	9.636	10.012	9.448	9.584	9.888	9.9	4.29501e+06	492708	526420	3.70635e+06	2.12359e+06	1.03483e+06							2.0551e+06
6	3	18	H	MTD000011	Apolipoprotein B-100	P04114	1146+LLLQMDSSATAYGSTVSK	1870.93	31	2	Gel	none	12.83	H134C80N20O29S1	0.335266	0.333437	0.199157	0.0880177	0.0314111	0.350741	0.348828	0.20835	0.0920804	0.0328609	0.0140262	0.00834355	0.002487	0.0111466	0.0105706	0.00708158	12.798	12.894	12.722	12.802	12.91	12.894	706543	380417	474504	768850	592892	491817							247053
7	4	28	H	MTD000011	Apolipoprotein B-100	P04114	1146+LLLQMDSSATAYGSTVSK	1870.93	31	2	plasma	none	12.83	H134C80N20O29S1	0.335266	0.333437	0.199157	0.0880177	0.0314111	0.350741	0.348828	0.20835	0.0920804	0.0328609
6	4	24	H	MTD000011	Apolipoprotein B-100	P04114	1146+LLLQMDSSATAYGSTVSK	1870.93	31	3	Gel	none	12.83	H134C80N20O29S1	0.335266	0.333437	0.199157	0.0880177	0.0314111	0.350741	0.348828	0.20835	0.0920804	0.0328609	0.0138313	0.0126935	0.00279885	0.0141136	0.0150551	0.0135872	12.798	12.894	12.722	12.802	12.91	12.894	1.26357e+06	766612	1.00529e+06	1.33728e+06	1.07879e+06	892721							436477
6	4	24	H	MTD000011	Apolipoprotein B-100	P04114	1146+LLLQMDSSATAYGSTVSK	1870.93	31	3	plasma	none	12.83	H134C80N20O29S1	0.335266	0.333437	0.199157	0.0880177	0.0314111	0.350741	0.348828	0.20835	0.0920804	0.0328609
6	3	18	H	MTD000011	Apolipoprotein B-100	P04114	1146+LLLQxmDSSATAYGSTVSK	1886.93	31	2	Gel	m:Oxidized methionine	10.32	H134C80N20O30S1	0.334458	0.332758	0.199485	0.0885595	0.0317742	0.350122	0.348343	0.208827	0.0927072	0.0332624	0.0143972	0.0121227	0.00464707	0.00696527	0.00866286	0.00567358	10.308	10.404	10.232	10.283	10.391	10.375	699423	309523	277600	817756	620736	581232							247923
6	4	24	H	MTD000011	Apolipoprotein B-100	P04114	1146+LLLQxmDSSATAYGSTVSK	1886.93	31	2	plasma	m:Oxidized methionine	10.32	H134C80N20O30S1	0.334458	0.332758	0.199485	0.0885595	0.0317742	0.350122	0.348343	0.208827	0.0927072	0.0332624
1	4	4	H	MTD000011	Apolipoprotein B-100	P04114	1146+LLLQxmDSSATAYGSTVSK	1886.93	31	3	plasma	m:Oxidized methionine	10.32	H134C80N20O30S1	0.334458	0.332758	0.199485	0.0885595	0.0317742	0.350122	0.348343	0.208827	0.0927072	0.0332624
6	4	24	H	MTD000011	Apolipoprotein B-100	P04114	1146+LLLQxmDSSATAYGSTVSK	1886.93	31	3	Gel	m:Oxidized methionine	10.32	H134C80N20O30S1	0.334458	0.332758	0.199485	0.0885595	0.0317742	0.350122	0.348343	0.208827	0.0927072	0.0332624	0.0156467	0.011367	0.00436423	0.0141755	0.014487	0.0148773	10.308	10.404	10.232	10.283	10.391	10.375	1.46171e+06	750913	763922	1.71058e+06	1.46873e+06	1.33568e+06							504258
7	4	28	H	MTD000011	Apolipoprotein B-100	P04114	116+TKNSEEFAAAMSR	1440.67	33	2	plasma	none	7.03	H96C59N18O22S1	0.434942	0.32502	0.159036	0.0581916	0.0172878	0.445095	0.332607	0.162748	0.0595499	0.0176914
3	1	3	H	MTD000011	Apolipoprotein B-100	P04114	116+TKNSEEFAAAMSR	1440.67	33	3	Gel	none	7.03	H96C59N18O22S1	0.434942	0.32502	0.159036	0.0581916	0.0172878	0.445095	0.332607	0.162748	0.0595499	0.0176914	0.0236586			0.0132143	0.014319		7.006			6.897	7.285		72236.4			43260.4	36525.6								29417.7
4	4	16	H	MTD000011	Apolipoprotein B-100	P04114	116+TKNSEEFAAAMSR	1440.67	33	3	plasma	none	7.03	H96C59N18O22S1	0.434942	0.32502	0.159036	0.0581916	0.0172878	0.445095	0.332607	0.162748	0.0595499	0.0176914
2	3	6	H	MTD000011	Apolipoprotein B-100	P04114	1174+IEFEWNTGTNVDTK	1652.77	19	2	plasma	none	12.61	H108C73N18O26S0	0.388496	0.348443	0.175145	0.0636601	0.0185135	0.398153	0.357105	0.179499	0.0652426	0.0189737
6	1	6	H	MTD000011	Apolipoprotein B-100	P04114	1174+IEFEWNTGTNVDTK	1652.77	19	2	Gel	none	12.61	H108C73N18O26S0	0.388496	0.348443	0.175145	0.0636601	0.0185135	0.398153	0.357105	0.179499	0.0652426	0.0189737	0.0260993	0.0255107	0.0113647	0.0171375	0.0198176	0.0348876	12.602	12.698	12.526	12.55	12.658	12.642	78632.3	53219.8	58870	114004	100906	68494							29272.2
6	1	6	H	MTD000011	Apolipoprotein B-100	P04114	1174+IEFEWNTGTNVDTK	1652.77	19	3	Gel	none	12.61	H108C73N18O26S0	0.388496	0.348443	0.175145	0.0636601	0.0185135	0.398153	0.357105	0.179499	0.0652426	0.0189737	0.0551408	0.0602481	0.0284551	0.0374184	0.0494654	0.093518	12.602	12.698	12.526	12.55	12.658	12.642	49230.4	34678.5	43934.6	69047.6	64848.4	54856.8							18355
5	4	20	H	MTD000011	Apolipoprotein B-100	P04114	118+NSEEFAAAMSR	1211.52	32	2	plasma	none	7.86	H77C49N15O19S1	0.495707	0.308331	0.136011	0.0446608	0.0119469	0.503404	0.313119	0.138123	0.0453543	0.0121324
6	4	24	H	MTD000011	Apolipoprotein B-100	P04114	118+NSEEFAAAMSR	1211.52	32	2	Gel	none	7.86	H77C49N15O19S1	0.495707	0.308331	0.136011	0.0446608	0.0119469	0.503404	0.313119	0.138123	0.0453543	0.0121324	0.0124173	0.0177343	0.00663156	0.00749745	0.00850754	0.00527423	7.985	8.109	7.881	7.877	7.985	7.941	2.53212e+06	1.11183e+06	999287	2.67138e+06	2.20561e+06	2.20322e+06							1.20149e+06
3	4	12	H	MTD000011	Apolipoprotein B-100	P04114	118+NSEEFAAAMSR	1211.52	32	3	plasma	none	7.86	H77C49N15O19S1	0.495707	0.308331	0.136011	0.0446608	0.0119469	0.503404	0.313119	0.138123	0.0453543	0.0121324
6	2	12	H	MTD000011	Apolipoprotein B-100	P04114	118+NSEEFAAAMSR	1211.52	32	3	Gel	none	7.86	H77C49N15O19S1	0.495707	0.308331	0.136011	0.0446608	0.0119469	0.503404	0.313119	0.138123	0.0453543	0.0121324	0.0285955	0.0301006	0.0166789	0.0147036	0.0134182	0.0180112	7.985	8.109	7.881	7.877	7.985	7.941	247244	120429	103792	251742	211682	213558							111352
4	1	4	H	MTD000011	Apolipoprotein B-100	P04114	118+NSEEFAAAxmSR	1227.52	32	2	Gel	m:Oxidized methionine	4.7	H77C49N15O20S1	0.494512	0.307771	0.136809	0.0452325	0.0122121	0.502387	0.312673	0.138987	0.0459528	0.0124065	0.0136618		0.00893497	0.0228049		0.0195327	4.711		4.579	4.519		4.639	86587.4		54756.7	46258		36768.2							40744.3
4	1	4	H	MTD000011	Apolipoprotein B-100	P04114	1188+KMTSNFPVDLSDYPK	1740.84	20	2	Gel	none	12.44	H120C78N18O25S1	0.349322	0.335877	0.19341	0.0823391	0.028246	0.363518	0.349526	0.20127	0.0856853	0.0293939	0.00857001			0.0293924	0.0128472	0.0185932	12.658			12.634	12.854	12.866	112377			104349	71050.5	62138.6							38983.3
6	4	24	H	MTD000011	Apolipoprotein B-100	P04114	1188+KMTSNFPVDLSDYPK	1740.84	20	2	plasma	none	12.44	H120C78N18O25S1	0.349322	0.335877	0.19341	0.0823391	0.028246	0.363518	0.349526	0.20127	0.0856853	0.0293939
6	3	18	H	MTD000011	Apolipoprotein B-100	P04114	1188+KMTSNFPVDLSDYPK	1740.84	20	3	Gel	none	12.44	H120C78N18O25S1	0.349322	0.335877	0.19341	0.0823391	0.028246	0.363518	0.349526	0.20127	0.0856853	0.0293939	0.00605756	0.0195071	0.0337137	0.00730692	0.00615652	0.00709739	12.658	12.866	12.526	12.634	12.854	12.866	727021	155665	94236.5	678676	468500	367575							262615
6	4	24	H	MTD000011	Apolipoprotein B-100	P04114	1188+KMTSNFPVDLSDYPK	1740.84	20	3	plasma	none	12.44	H120C78N18O25S1	0.349322	0.335877	0.19341	0.0823391	0.028246	0.363518	0.349526	0.20127	0.0856853	0.0293939
3	1	3	H	MTD000011	Apolipoprotein B-100	P04114	1188+KxmTSNFPVDLSDYPK	1756.83	20	2	Gel	m:Oxidized methionine	11.75	H120C78N18O26S1	0.34848	0.335196	0.193781	0.0828974	0.0286029	0.362866	0.349034	0.201781	0.0863195	0.0297837	0.0216739			0.0243277	0.0162899		11.763			11.739	11.902		45763			33857.6	35260.8								15194.9
7	3	21	H	MTD000011	Apolipoprotein B-100	P04114	1188+KxmTSNFPVDLSDYPK	1756.83	20	2	plasma	m:Oxidized methionine	11.75	H120C78N18O26S1	0.34848	0.335196	0.193781	0.0828974	0.0286029	0.362866	0.349034	0.201781	0.0863195	0.0297837
5	2	10	H	MTD000011	Apolipoprotein B-100	P04114	1188+KxmTSNFPVDLSDYPK	1756.83	20	3	Gel	m:Oxidized methionine	11.75	H120C78N18O26S1	0.34848	0.335196	0.193781	0.0828974	0.0286029	0.362866	0.349034	0.201781	0.0863195	0.0297837	0.0108596	0.0401261		0.00899315	0.00874491	0.0193031	11.763	11.943		11.739	11.902	11.942	316067	51772.6		227993	253119	121953							109652
6	4	24	H	MTD000011	Apolipoprotein B-100	P04114	1189+MTSNFPVDLSDYPK	1612.74	20	2	Gel	none	13.59	H108C72N16O24S1	0.377417	0.334324	0.18195	0.0735989	0.0240534	0.39018	0.345629	0.188103	0.0760877	0.0248668	0.00771121	0.00730972	0.00448381	0.00699954	0.0041856	0.0064942	13.722	13.817	13.674	13.725	13.833	13.817	3.33351e+06	1.44201e+06	1.67287e+06	3.69369e+06	2.58965e+06	2.50692e+06							1.26298e+06
9	4	36	H	MTD000011	Apolipoprotein B-100	P04114	1189+MTSNFPVDLSDYPK	1612.74	20	2	plasma	none	13.59	H108C72N16O24S1	0.377417	0.334324	0.18195	0.0735989	0.0240534	0.39018	0.345629	0.188103	0.0760877	0.0248668
6	4	24	H	MTD000011	Apolipoprotein B-100	P04114	1189+MTSNFPVDLSDYPK	1612.74	20	3	Gel	none	13.59	H108C72N16O24S1	0.377417	0.334324	0.18195	0.0735989	0.0240534	0.39018	0.345629	0.188103	0.0760877	0.0248668	0.00697963	0.00824493	0.00309304	0.0115242	0.0102904	0.0134055	13.722	13.817	13.674	13.725	13.833	13.817	1.0019e+06	480248	594141	1.07511e+06	806951	755138							374166
9	4	36	H	MTD000011	Apolipoprotein B-100	P04114	1189+MTSNFPVDLSDYPK	1612.74	20	3	plasma	none	13.59	H108C72N16O24S1	0.377417	0.334324	0.18195	0.0735989	0.0240534	0.39018	0.345629	0.188103	0.0760877	0.0248668
4	1	4	H	MTD000011	Apolipoprotein B-100	P04114	1203+SLHMYANR	990.471	17	2	Gel	none	4.3	H66C42N14O12S1	0.547283	0.293829	0.115573	0.0336253	0.00785468	0.552638	0.296704	0.116704	0.0339543	0.00793153	0.0177902			0.0130603	0.00844488	0.0208282	4.935			4.743	5.298	5.254	75583.1			41106.9	74225.8	38086.5							39230
4	4	16	H	MTD000011	Apolipoprotein B-100	P04114	1203+SLHMYANR	990.471	17	2	plasma	none	4.3	H66C42N14O12S1	0.547283	0.293829	0.115573	0.0336253	0.00785468	0.552638	0.296704	0.116704	0.0339543	0.00793153
4	4	16	H	MTD000011	Apolipoprotein B-100	P04114	1203+SLHMYANR	990.471	17	3	plasma	none	4.3	H66C42N14O12S1	0.547283	0.293829	0.115573	0.0336253	0.00785468	0.552638	0.296704	0.116704	0.0339543	0.00793153
5	2	10	H	MTD000011	Apolipoprotein B-100	P04114	1203+SLHMYANR	990.471	17	3	Gel	none	4.3	H66C42N14O12S1	0.547283	0.293829	0.115573	0.0336253	0.00785468	0.552638	0.296704	0.116704	0.0339543	0.00793153	0.00906315	0.00733502		0.00375085	0.00429462	0.0128283	4.935	5.507		4.743	5.298	5.254	269807	84865.9		157556	268389	134103							142155
9	4	36	H	MTD000011	Apolipoprotein B-100	P04114	1203+SLHxmYANR	1006.47	17	2	plasma	m:Oxidized methionine	2.03	H66C42N14O13S1	0.545964	0.293323	0.11652	0.0341864	0.00808396	0.551483	0.296288	0.117697	0.034532	0.00816567
3	1	3	H	MTD000011	Apolipoprotein B-100	P04114	1203+SLHxmYANR	1006.47	17	3	Gel	m:Oxidized methionine	2.03	H66C42N14O13S1	0.545964	0.293323	0.11652	0.0341864	0.00808396	0.551483	0.296288	0.117697	0.034532	0.00816567	0.0205649		0.0541916	0.0246126			2.025		1.949	1.973			130913		38655.6	62884.4									66988.6
7	4	28	H	MTD000011	Apolipoprotein B-100	P04114	1203+SLHxmYANR	1006.47	17	3	plasma	m:Oxidized methionine	2.03	H66C42N14O13S1	0.545964	0.293323	0.11652	0.0341864	0.00808396	0.551483	0.296288	0.117697	0.034532	0.00816567
4	3	12	H	MTD000011	Apolipoprotein B-100	P04114	1211+LLDHRVPQTDMTFR	1727.88	24	2	plasma	none	8.62	H121C75N23O22S1	0.356977	0.337633	0.190167	0.0790618	0.0264259	0.37037	0.3503	0.197302	0.082028	0.0274174
5	4	20	H	MTD000011	Apolipoprotein B-100	P04114	1211+LLDHRVPQTDMTFR	1727.88	24	3	plasma	none	8.62	H121C75N23O22S1	0.356977	0.337633	0.190167	0.0790618	0.0264259	0.37037	0.3503	0.197302	0.082028	0.0274174
3	4	12	H	MTD000011	Apolipoprotein B-100	P04114	1211+LLDHRVPQTDMTFR	1727.88	24	4	plasma	none	8.62	H121C75N23O22S1	0.356977	0.337633	0.190167	0.0790618	0.0264259	0.37037	0.3503	0.197302	0.082028	0.0274174
4	4	16	H	MTD000011	Apolipoprotein B-100	P04114	1230+LIVAMSSWLQK	1274.71	18	2	plasma	none	15.9	H98C59N14O15S1	0.448728	0.327722	0.152051	0.0526249	0.0146323	0.457361	0.334026	0.154976	0.0536372	0.0149138
6	4	24	H	MTD000011	Apolipoprotein B-100	P04114	1230+LIVAMSSWLQK	1274.71	18	2	Gel	none	15.9	H98C59N14O15S1	0.448728	0.327722	0.152051	0.0526249	0.0146323	0.457361	0.334026	0.154976	0.0536372	0.0149138	0.00896658	0.0144197	0.00761125	0.00955317	0.00946102	0.00898495	15.932	16.056	15.828	15.936	16.072	16.084	5.14391e+06	1.3394e+06	1.46135e+06	5.87486e+06	3.83412e+06	2.98993e+06							2.28068e+06
4	4	16	H	MTD000011	Apolipoprotein B-100	P04114	1230+LIVAMSSWLQK	1274.71	18	3	plasma	none	15.9	H98C59N14O15S1	0.448728	0.327722	0.152051	0.0526249	0.0146323	0.457361	0.334026	0.154976	0.0536372	0.0149138
6	4	24	H	MTD000011	Apolipoprotein B-100	P04114	1230+LIVAMSSWLQK	1274.71	18	3	Gel	none	15.9	H98C59N14O15S1	0.448728	0.327722	0.152051	0.0526249	0.0146323	0.457361	0.334026	0.154976	0.0536372	0.0149138	0.0114766	0.00862668	0.00779588	0.0140196	0.0120692	0.0120278	15.932	16.056	15.828	15.936	16.072	16.084	825335	281220	304045	957978	672678	524379							357463
1	4	4	H	MTD000011	Apolipoprotein B-100	P04114	1230+LIVAxmSSWLQK	1290.7	18	2	plasma	m:Oxidized methionine	12.5	H98C59N14O16S1	0.447647	0.327098	0.152721	0.0532228	0.0149267	0.456462	0.333539	0.155728	0.0542709	0.0152206
5	3	15	H	MTD000011	Apolipoprotein B-100	P04114	1241+ASGSLPYTQTLQDHLNSLK	2072.05	35	2	Gel	none	13.64	H145C90N25O31S0	0.30875	0.345033	0.210622	0.0917483	0.0316992	0.322908	0.360855	0.220281	0.0959557	0.0331529	0.0144556	0.0125026		0.00857492	0.0109428	0.00975461	13.61	13.762		13.557	13.721	13.761	542905	72501.8		454402	271832	363421							195538
8	4	32	H	MTD000011	Apolipoprotein B-100	P04114	1241+ASGSLPYTQTLQDHLNSLK	2072.05	35	2	plasma	none	13.64	H145C90N25O31S0	0.30875	0.345033	0.210622	0.0917483	0.0316992	0.322908	0.360855	0.220281	0.0959557	0.0331529
5	4	20	H	MTD000011	Apolipoprotein B-100	P04114	1241+ASGSLPYTQTLQDHLNSLK	2072.05	35	3	plasma	none	13.64	H145C90N25O31S0	0.30875	0.345033	0.210622	0.0917483	0.0316992	0.322908	0.360855	0.220281	0.0959557	0.0331529
6	4	24	H	MTD000011	Apolipoprotein B-100	P04114	1241+ASGSLPYTQTLQDHLNSLK	2072.05	35	3	Gel	none	13.64	H145C90N25O31S0	0.30875	0.345033	0.210622	0.0917483	0.0316992	0.322908	0.360855	0.220281	0.0959557	0.0331529	0.0178333	0.0218023	0.0077844	0.00715205	0.00983046	0.00973761	13.61	13.762	13.506	13.557	13.721	13.761	1.18694e+07	1.61927e+06	787668	1.04419e+07	6.72519e+06	6.32925e+06							4322786
1	1	1	H	MTD000011	Apolipoprotein B-100	P04114	1241+ASGSLPYTQTLQDHLNSLK	2072.05	35	4	Gel	none	13.64	H145C90N25O31S0	0.30875	0.345033	0.210622	0.0917483	0.0316992	0.322908	0.360855	0.220281	0.0959557	0.0331529		0.035711						13.762						39148.6
7	4	28	H	MTD000011	Apolipoprotein B-100	P04114	1260+EFNLQNMGLPDFHIPENLFLK	2515.26	36	2	plasma	none	21.42	H174C117N28O32S1	0.21415	0.308152	0.243829	0.138103	0.0620103	0.221632	0.318917	0.252347	0.142928	0.0641766
1	1	1	H	MTD000011	Apolipoprotein B-100	P04114	1260+EFNLQNMGLPDFHIPENLFLK	2515.26	36	3	Gel	none	21.42	H174C117N28O32S1	0.21415	0.308152	0.243829	0.138103	0.0620103	0.221632	0.318917	0.252347	0.142928	0.0641766						0.0835118						21.988						31665.8
10	4	40	H	MTD000011	Apolipoprotein B-100	P04114	1260+EFNLQNMGLPDFHIPENLFLK	2515.26	36	3	plasma	none	21.42	H174C117N28O32S1	0.21415	0.308152	0.243829	0.138103	0.0620103	0.221632	0.318917	0.252347	0.142928	0.0641766
9	3	27	H	MTD000011	Apolipoprotein B-100	P04114	1260+EFNLQNxmGLPDFHIPENLFLK	2531.25	36	2	plasma	m:Oxidized methionine	19.52	H174C117N28O33S1	0.213634	0.307488	0.243793	0.138489	0.0624093	0.221196	0.318372	0.252422	0.143391	0.0646184
4	1	4	H	MTD000011	Apolipoprotein B-100	P04114	1260+EFNLQNxmGLPDFHIPENLFLK	2531.25	36	3	Gel	m:Oxidized methionine	19.52	H174C117N28O33S1	0.213634	0.307488	0.243793	0.138489	0.0624093	0.221196	0.318372	0.252422	0.143391	0.0646184	0.0207254			0.0154943	0.0214636	0.0139531	19.962			20.049	20.129	20.197	66258.1			157054	91633	284599							19868.3
6	4	24	H	MTD000011	Apolipoprotein B-100	P04114	1260+EFNLQNxmGLPDFHIPENLFLK	2531.25	36	3	plasma	m:Oxidized methionine	19.52	H174C117N28O33S1	0.213634	0.307488	0.243793	0.138489	0.0624093	0.221196	0.318372	0.252422	0.143391	0.0646184
1	1	1	H	MTD000011	Apolipoprotein B-100	P04114	1260+EFNLQNxmGLPDFHIPENLFLK	2531.25	36	4	Gel	m:Oxidized methionine	19.52	H174C117N28O33S1	0.213634	0.307488	0.243793	0.138489	0.0624093	0.221196	0.318372	0.252422	0.143391	0.0646184				0.029669						20.049						33598.4
7	4	28	H	MTD000011	Apolipoprotein B-100	P04114	1292+NSLKIEIPLPFGGK	1511.87	22	2	plasma	none	16.08	H117C71N17O19S0	0.40478	0.352162	0.167127	0.0565565	0.0151663	0.412778	0.35912	0.170429	0.0576739	0.015466
3	1	3	H	MTD000011	Apolipoprotein B-100	P04114	1292+NSLKIEIPLPFGGK	1511.87	22	3	Gel	none	16.08	H117C71N17O19S0	0.40478	0.352162	0.167127	0.0565565	0.0151663	0.412778	0.35912	0.170429	0.0576739	0.015466	0.0414892			0.0208219	0.0261644		16.968			17.027	17.247		50702.8			96012.6	55679.7								20057.5
4	4	16	H	MTD000011	Apolipoprotein B-100	P04114	1292+NSLKIEIPLPFGGK	1511.87	22	3	plasma	none	16.08	H117C71N17O19S0	0.40478	0.352162	0.167127	0.0565565	0.0151663	0.412778	0.35912	0.170429	0.0576739	0.015466
4	4	16	H	MTD000011	Apolipoprotein B-100	P04114	1296+IEIPLPFGGK	1069.62	17	2	plasma	none	16.32	H83C52N11O13S0	0.519727	0.328007	0.115641	0.0294408	0.0059844	0.523487	0.330381	0.116478	0.0296538	0.0060277
6	4	24	H	MTD000011	Apolipoprotein B-100	P04114	1296+IEIPLPFGGK	1069.62	17	2	Gel	none	16.32	H83C52N11O13S0	0.519727	0.328007	0.115641	0.0294408	0.0059844	0.523487	0.330381	0.116478	0.0296538	0.0060277	0.00815119	0.0107469	0.0155214	0.0107664	0.0102438	0.00886319	16.296	16.42	16.248	16.384	16.519	16.531	1.84925e+07	6.65242e+06	3.73559e+06	1.88644e+07	1.33959e+07	1.51858e+07							9536208
2	3	6	H	MTD000011	Apolipoprotein B-100	P04114	1296+IEIPLPFGGK	1069.62	17	3	plasma	none	16.32	H83C52N11O13S0	0.519727	0.328007	0.115641	0.0294408	0.0059844	0.523487	0.330381	0.116478	0.0296538	0.0060277
6	2	12	H	MTD000011	Apolipoprotein B-100	P04114	1296+IEIPLPFGGK	1069.62	17	3	Gel	none	16.32	H83C52N11O13S0	0.519727	0.328007	0.115641	0.0294408	0.0059844	0.523487	0.330381	0.116478	0.0296538	0.0060277	0.0275731	0.0376094	0.0406357	0.0250115	0.025707	0.0429508	16.296	16.42	16.248	16.384	16.519	16.531	218591	88320.2	55976	234659	166717	190930							107074
4	4	16	H	MTD000011	Apolipoprotein B-100	P04114	1325+SVGFHLPSR	998.53	18	2	plasma	none	8.58	H70C45N14O12S0	0.557517	0.31364	0.100326	0.0233591	0.0043629	0.560408	0.315266	0.100846	0.0234802	0.00438552
6	3	18	H	MTD000011	Apolipoprotein B-100	P04114	1325+SVGFHLPSR	998.53	18	2	Gel	none	8.58	H70C45N14O12S0	0.557517	0.31364	0.100326	0.0233591	0.0043629	0.560408	0.315266	0.100846	0.0234802	0.00438552	0.0382979	0.0181752	0.0445348	0.0354589	0.00644676	0.017028	9.244	9.648	9.085	9.192	9.468	9.508	598553	46105.8	38809.7	374335	288763	108187							306820
4	4	16	H	MTD000011	Apolipoprotein B-100	P04114	1325+SVGFHLPSR	998.53	18	3	plasma	none	8.58	H70C45N14O12S0	0.557517	0.31364	0.100326	0.0233591	0.0043629	0.560408	0.315266	0.100846	0.0234802	0.00438552
6	4	24	H	MTD000011	Apolipoprotein B-100	P04114	1325+SVGFHLPSR	998.53	18	3	Gel	none	8.58	H70C45N14O12S0	0.557517	0.31364	0.100326	0.0233591	0.0043629	0.560408	0.315266	0.100846	0.0234802	0.00438552	0.015257	0.0185329	0.00993558	0.0049466	0.00479623	0.0239446	9.244	9.648	9.085	9.192	9.468	9.508	2.89652e+06	268408	206079	1.72919e+06	1.65296e+06	555672							1.65958e+06
6	4	24	H	MTD000011	Apolipoprotein B-100	P04114	1334+EFQVPTFTIPK	1305.7	16	2	Gel	none	15.86	H95C63N13O17S0	0.452102	0.344962	0.145553	0.0441214	0.0106492	0.458178	0.349598	0.147509	0.0447143	0.0107924	0.00950816	0.0101075	0.0113973	0.0066409	0.00635968	0.00546372	15.876	16	15.8	15.908	16.016	16.028	1.69412e+07	4.95138e+06	4.73843e+06	1.39608e+07	1.06546e+07	9.79861e+06							7588036
6	4	24	H	MTD000011	Apolipoprotein B-100	P04114	1334+EFQVPTFTIPK	1305.7	16	2	plasma	none	15.86	H95C63N13O17S0	0.452102	0.344962	0.145553	0.0441214	0.0106492	0.458178	0.349598	0.147509	0.0447143	0.0107924
4	4	16	H	MTD000011	Apolipoprotein B-100	P04114	1334+EFQVPTFTIPK	1305.7	16	3	plasma	none	15.86	H95C63N13O17S0	0.452102	0.344962	0.145553	0.0441214	0.0106492	0.458178	0.349598	0.147509	0.0447143	0.0107924
6	4	24	H	MTD000011	Apolipoprotein B-100	P04114	1334+EFQVPTFTIPK	1305.7	16	3	Gel	none	15.86	H95C63N13O17S0	0.452102	0.344962	0.145553	0.0441214	0.0106492	0.458178	0.349598	0.147509	0.0447143	0.0107924	0.00887095	0.0111091	0.00557255	0.0153864	0.0100012	0.00832878	15.876	16	15.8	15.908	16.016	16.028	2.65509e+06	874267	948224	2.19703e+06	1.67357e+06	1.53464e+06							1.17017e+06
8	4	32	H	MTD000011	Apolipoprotein B-100	P04114	1393+ADSVVDLLSYNVQGSGETTYDHK	2497.16	39	2	plasma	none	14.83	H164C107N28O41S0	0.246694	0.326259	0.234775	0.120284	0.0488091	0.252548	0.334001	0.240346	0.123138	0.0499673
6	4	24	H	MTD000011	Apolipoprotein B-100	P04114	1393+ADSVVDLLSYNVQGSGETTYDHK	2497.16	39	3	Gel	none	14.83	H164C107N28O41S0	0.246694	0.326259	0.234775	0.120284	0.0488091	0.252548	0.334001	0.240346	0.123138	0.0499673	0.0162203	0.0148051	0.00613281	0.00971978	0.0102821	0.00931269	14.729	14.881	14.625	14.705	14.84	14.852	1.09656e+07	3.43073e+06	2.1479e+06	1.08266e+07	6.71963e+06	5.89974e+06							3641296
9	4	36	H	MTD000011	Apolipoprotein B-100	P04114	1393+ADSVVDLLSYNVQGSGETTYDHK	2497.16	39	3	plasma	none	14.83	H164C107N28O41S0	0.246694	0.326259	0.234775	0.120284	0.0488091	0.252548	0.334001	0.240346	0.123138	0.0499673
3	3	9	H	MTD000011	Apolipoprotein B-100	P04114	1393+ADSVVDLLSYNVQGSGETTYDHK	2497.16	39	4	plasma	none	14.83	H164C107N28O41S0	0.246694	0.326259	0.234775	0.120284	0.0488091	0.252548	0.334001	0.240346	0.123138	0.0499673
6	4	24	H	MTD000011	Apolipoprotein B-100	P04114	1393+ADSVVDLLSYNVQGSGETTYDHK	2497.16	39	4	Gel	none	14.83	H164C107N28O41S0	0.246694	0.326259	0.234775	0.120284	0.0488091	0.252548	0.334001	0.240346	0.123138	0.0499673	0.0189577	0.013769	0.00355747	0.0163917	0.0129736	0.010604	14.729	14.881	14.625	14.705	14.84	14.852	2.79708e+06	1.00135e+06	681624	2.8854e+06	1.80582e+06	1.53079e+06							937559
4	2	8	H	MTD000011	Apolipoprotein B-100	P04114	140+QVFLYPEKDEPTYILNIK	2209.17	27	2	Gel	none	15.79	H160C105N22O30S0	0.264853	0.337369	0.22939	0.109735	0.0412221	0.281356	0.35839	0.243682	0.116572	0.0437905	0.0126591			0.00926475	0.00871823	0.00610385	16.044			16.048	16.24	16.308	339326			259930	135739	118783							122775
7	4	28	H	MTD000011	Apolipoprotein B-100	P04114	140+QVFLYPEKDEPTYILNIK	2209.17	27	2	plasma	none	15.79	H160C105N22O30S0	0.264853	0.337369	0.22939	0.109735	0.0412221	0.281356	0.35839	0.243682	0.116572	0.0437905
6	4	24	H	MTD000011	Apolipoprotein B-100	P04114	140+QVFLYPEKDEPTYILNIK	2209.17	27	3	Gel	none	15.79	H160C105N22O30S0	0.264853	0.337369	0.22939	0.109735	0.0412221	0.281356	0.35839	0.243682	0.116572	0.0437905	0.0157415	0.0100109	0.00287337	0.00774943	0.00880109	0.0077683	16.044	16.196	15.912	16.048	16.24	16.308	1.06383e+07	1.22331e+06	729685	9073963	5.59432e+06	3.82771e+06							3.9136e+06
7	4	28	H	MTD000011	Apolipoprotein B-100	P04114	140+QVFLYPEKDEPTYILNIK	2209.17	27	3	plasma	none	15.79	H160C105N22O30S0	0.264853	0.337369	0.22939	0.109735	0.0412221	0.281356	0.35839	0.243682	0.116572	0.0437905
6	2	12	H	MTD000011	Apolipoprotein B-100	P04114	140+QVFLYPEKDEPTYILNIK	2209.17	27	4	Gel	none	15.79	H160C105N22O30S0	0.264853	0.337369	0.22939	0.109735	0.0412221	0.281356	0.35839	0.243682	0.116572	0.0437905	0.00358193	0.0190457	0.0290516	0.00575021	0.00348352	0.0115818	16.044	16.196	15.912	16.048	16.24	16.308	443195	64353.9	41633.3	406595	273241	192489							155644
9	4	36	H	MTD000011	Apolipoprotein B-100	P04114	140+QVFLYPEKDEPTYILNIKR	2365.27	30	3	plasma	none	13.7	H172C111N26O31S0	0.243351	0.330182	0.237741	0.119961	0.047395	0.261321	0.354564	0.255296	0.128819	0.0508948
9	4	36	H	MTD000011	Apolipoprotein B-100	P04114	140+QVFLYPEKDEPTYILNIKR	2365.27	30	4	plasma	none	13.7	H172C111N26O31S0	0.243351	0.330182	0.237741	0.119961	0.047395	0.261321	0.354564	0.255296	0.128819	0.0508948
5	4	20	H	MTD000011	Apolipoprotein B-100	P04114	1451+GLLIFDASSSWGPQMSASVHLDSK	2532.23	46	2	plasma	none	17.6	H173C112N29O36S1	0.223257	0.310069	0.240273	0.134264	0.0597703	0.230725	0.32044	0.24831	0.138755	0.0617696
1	1	1	H	MTD000011	Apolipoprotein B-100	P04114	1451+GLLIFDASSSWGPQMSASVHLDSK	2532.23	46	3	Gel	none	17.6	H173C112N29O36S1	0.223257	0.310069	0.240273	0.134264	0.0597703	0.230725	0.32044	0.24831	0.138755	0.0617696	0.0276107						18.227						99330.9												31454.8
10	4	40	H	MTD000011	Apolipoprotein B-100	P04114	1451+GLLIFDASSSWGPQMSASVHLDSK	2532.23	46	3	plasma	none	17.6	H173C112N29O36S1	0.223257	0.310069	0.240273	0.134264	0.0597703	0.230725	0.32044	0.24831	0.138755	0.0617696
1	4	4	H	MTD000011	Apolipoprotein B-100	P04114	1451+GLLIFDASSSWGPQMSASVHLDSK	2532.23	46	4	plasma	none	17.6	H173C112N29O36S1	0.223257	0.310069	0.240273	0.134264	0.0597703	0.230725	0.32044	0.24831	0.138755	0.0617696
3	1	3	H	MTD000011	Apolipoprotein B-100	P04114	1499+GTYGLSCQR	1040.47	17	2	Gel	C:Carbamidomethylation	4.72	H68C42N14O15S1	0.543166	0.292393	0.118452	0.0353286	0.00855561	0.549019	0.295543	0.119728	0.0357092	0.00864781	0.00504575		0.0110185	0.0100702			4.739		4.607	4.575			76362.7		78675.4	47269.5									41338.2
3	3	9	H	MTD000011	Apolipoprotein B-100	P04114	1499+GTYGLSCQR	1040.47	17	2	plasma	C:Carbamidomethylation	4.72	H68C42N14O15S1	0.543166	0.292393	0.118452	0.0353286	0.00855561	0.549019	0.295543	0.119728	0.0357092	0.00864781
6	4	24	H	MTD000011	Apolipoprotein B-100	P04114	1537+YEDGTLSLTSTSDLQSGIIK	2127.06	32	2	Gel	none	14.35	H150C91N22O36S0	0.304812	0.341445	0.211949	0.0946097	0.0336753	0.319907	0.358354	0.222445	0.0992948	0.035343	0.0157223	0.0115139	0.00532276	0.0120777	0.0136068	0.010982	14.281	14.377	14.261	14.313	14.421	14.433	2.34142e+06	1.12669e+06	1.19481e+06	2.24091e+06	1.64695e+06	1.57033e+06							843619
6	4	24	H	MTD000011	Apolipoprotein B-100	P04114	1537+YEDGTLSLTSTSDLQSGIIK	2127.06	32	2	plasma	none	14.35	H150C91N22O36S0	0.304812	0.341445	0.211949	0.0946097	0.0336753	0.319907	0.358354	0.222445	0.0992948	0.035343
5	4	20	H	MTD000011	Apolipoprotein B-100	P04114	1537+YEDGTLSLTSTSDLQSGIIK	2127.06	32	3	plasma	none	14.35	H150C91N22O36S0	0.304812	0.341445	0.211949	0.0946097	0.0336753	0.319907	0.358354	0.222445	0.0992948	0.035343
6	4	24	H	MTD000011	Apolipoprotein B-100	P04114	1537+YEDGTLSLTSTSDLQSGIIK	2127.06	32	3	Gel	none	14.35	H150C91N22O36S0	0.304812	0.341445	0.211949	0.0946097	0.0336753	0.319907	0.358354	0.222445	0.0992948	0.035343	0.0199945	0.0190654	0.0130262	0.0128776	0.0101814	0.0113892	14.281	14.377	14.261	14.313	14.421	14.433	5.89794e+06	3.00498e+06	3.62558e+06	5.91705e+06	4.69309e+06	4.36894e+06							2.15883e+06
1	1	1	H	MTD000011	Apolipoprotein B-100	P04114	158+RGIISALLVPPETEEAK	1822.02	38	2	Gel	none	15.02	H139C81N21O26S0	0.350302	0.350615	0.192315	0.0754122	0.0234808	0.361642	0.361964	0.19854	0.0778534	0.0242409				0.0127922						15.068						33793.8
7	4	28	H	MTD000011	Apolipoprotein B-100	P04114	158+RGIISALLVPPETEEAK	1822.02	38	2	plasma	none	15.02	H139C81N21O26S0	0.350302	0.350615	0.192315	0.0754122	0.0234808	0.361642	0.361964	0.19854	0.0778534	0.0242409
3	4	12	H	MTD000011	Apolipoprotein B-100	P04114	158+RGIISALLVPPETEEAK	1822.02	38	3	plasma	none	15.02	H139C81N21O26S0	0.350302	0.350615	0.192315	0.0754122	0.0234808	0.361642	0.361964	0.19854	0.0778534	0.0242409
4	2	8	H	MTD000011	Apolipoprotein B-100	P04114	158+RGIISALLVPPETEEAK	1822.02	38	3	Gel	none	15.02	H139C81N21O26S0	0.350302	0.350615	0.192315	0.0754122	0.0234808	0.361642	0.361964	0.19854	0.0778534	0.0242409	0.0188912			0.00660122	0.0133291	0.012316	15.065			15.068	15.428	15.524	218482			380519	344979	223420							77345.5
6	4	24	H	MTD000011	Apolipoprotein B-100	P04114	159+GIISALLVPPETEEAK	1665.92	34	2	Gel	none	16.6	H127C75N17O25S0	0.381255	0.349944	0.178312	0.0653986	0.0191322	0.391067	0.35895	0.182901	0.0670817	0.0196246	0.01235	0.0103797	0.00220316	0.0113098	0.0169873	0.0119458	16.66	16.784	16.528	16.691	16.827	16.867	7.62051e+06	2.40009e+06	1.65958e+06	7.9505e+06	4.8841e+06	6.10461e+06							2.78513e+06
8	4	32	H	MTD000011	Apolipoprotein B-100	P04114	159+GIISALLVPPETEEAK	1665.92	34	2	plasma	none	16.6	H127C75N17O25S0	0.381255	0.349944	0.178312	0.0653986	0.0191322	0.391067	0.35895	0.182901	0.0670817	0.0196246
4	4	16	H	MTD000011	Apolipoprotein B-100	P04114	159+GIISALLVPPETEEAK	1665.92	34	3	plasma	none	16.6	H127C75N17O25S0	0.381255	0.349944	0.178312	0.0653986	0.0191322	0.391067	0.35895	0.182901	0.0670817	0.0196246
6	4	24	H	MTD000011	Apolipoprotein B-100	P04114	159+GIISALLVPPETEEAK	1665.92	34	3	Gel	none	16.6	H127C75N17O25S0	0.381255	0.349944	0.178312	0.0653986	0.0191322	0.391067	0.35895	0.182901	0.0670817	0.0196246	0.0157375	0.0113867	0.00946855	0.00953422	0.00987825	0.00966212	16.66	16.784	16.528	16.691	16.827	16.867	12940009	4.71944e+06	3.43082e+06	1.40294e+07	8.49143e+06	9.02959e+06							4738774
2	1	2	H	MTD000011	Apolipoprotein B-100	P04114	159+GIISALLVPPETEEAK	1665.92	34	4	Gel	none	16.6	H127C75N17O25S0	0.381255	0.349944	0.178312	0.0653986	0.0191322	0.391067	0.35895	0.182901	0.0670817	0.0196246					0.0996294	0.0960283					16.827	16.867					39683.9	44765.9
5	4	20	H	MTD000011	Apolipoprotein B-100	P04114	1600+SEYQADYESLR	1359.59	28	2	plasma	none	7.97	H85C58N15O23S0	0.468004	0.335049	0.140248	0.0431682	0.0107497	0.474424	0.339645	0.142171	0.0437603	0.0108971
6	4	24	H	MTD000011	Apolipoprotein B-100	P04114	1600+SEYQADYESLR	1359.59	28	2	Gel	none	7.97	H85C58N15O23S0	0.468004	0.335049	0.140248	0.0431682	0.0107497	0.474424	0.339645	0.142171	0.0437603	0.0108971	0.0103077	0.0156788	0.00671099	0.00713063	0.00944533	0.00956961	8.069	8.137	7.965	7.933	7.985	7.969	3.08767e+06	1.34969e+06	1.32489e+06	2.78975e+06	2.49875e+06	2.93255e+06							1.38858e+06
4	4	16	H	MTD000011	Apolipoprotein B-100	P04114	1600+SEYQADYESLR	1359.59	28	3	plasma	none	7.97	H85C58N15O23S0	0.468004	0.335049	0.140248	0.0431682	0.0107497	0.474424	0.339645	0.142171	0.0437603	0.0108971
6	3	18	H	MTD000011	Apolipoprotein B-100	P04114	1600+SEYQADYESLR	1359.59	28	3	Gel	none	7.97	H85C58N15O23S0	0.468004	0.335049	0.140248	0.0431682	0.0107497	0.474424	0.339645	0.142171	0.0437603	0.0108971	0.0183295	0.0365179	0.00749019	0.00896032	0.0117442	0.00855447	8.069	8.137	7.965	7.933	7.985	7.969	579891	297059	258105	506019	456053	524500							252788
8	4	32	H	MTD000011	Apolipoprotein B-100	P04114	1611+FFSLLSGSLNSHGLELNADILGTDK	2647.35	41	2	plasma	none	19.38	H186C118N30O39S0	0.217385	0.316026	0.245448	0.134195	0.0576426	0.223948	0.325566	0.252857	0.138246	0.0593827
2	1	2	H	MTD000011	Apolipoprotein B-100	P04114	1611+FFSLLSGSLNSHGLELNADILGTDK	2647.35	41	3	Gel	none	19.38	H186C118N30O39S0	0.217385	0.316026	0.245448	0.134195	0.0576426	0.223948	0.325566	0.252857	0.138246	0.0593827	0.0269022					0.0211437	19.794					20.085	33121.9					46776.4							9124.55
9	4	36	H	MTD000011	Apolipoprotein B-100	P04114	1611+FFSLLSGSLNSHGLELNADILGTDK	2647.35	41	3	plasma	none	19.38	H186C118N30O39S0	0.217385	0.316026	0.245448	0.134195	0.0576426	0.223948	0.325566	0.252857	0.138246	0.0593827
8	3	24	H	MTD000011	Apolipoprotein B-100	P04114	1611+FFSLLSGSLNSHGLELNADILGTDKINSGAHK	3354.72	56	3	plasma	none	17.6	H235C148N41O48S0	0.145954	0.26792	0.258877	0.174283	0.0914773	0.155517	0.285473	0.275838	0.185701	0.0974707
8	4	32	H	MTD000011	Apolipoprotein B-100	P04114	1611+FFSLLSGSLNSHGLELNADILGTDKINSGAHK	3354.72	56	4	plasma	none	17.6	H235C148N41O48S0	0.145954	0.26792	0.258877	0.174283	0.0914773	0.155517	0.285473	0.275838	0.185701	0.0974707
6	4	24	H	MTD000011	Apolipoprotein B-100	P04114	1647+IGQDGISTSATTNLK	1504.77	25	2	Gel	none	7.92	H108C62N18O25S0	0.439331	0.340618	0.152794	0.0502176	0.0133214	0.446947	0.346523	0.155443	0.0510881	0.0135523	0.00933877	0.0124596	0.00629057	0.00811492	0.00747045	0.00764387	7.901	7.969	7.825	7.877	7.929	7.913	3.3438e+06	1.52562e+06	1.4061e+06	3.16544e+06	2.57515e+06	3.39118e+06							1.43216e+06
7	4	28	H	MTD000011	Apolipoprotein B-100	P04114	1647+IGQDGISTSATTNLK	1504.77	25	2	plasma	none	7.92	H108C62N18O25S0	0.439331	0.340618	0.152794	0.0502176	0.0133214	0.446947	0.346523	0.155443	0.0510881	0.0135523
3	4	12	H	MTD000011	Apolipoprotein B-100	P04114	1647+IGQDGISTSATTNLK	1504.77	25	3	plasma	none	7.92	H108C62N18O25S0	0.439331	0.340618	0.152794	0.0502176	0.0133214	0.446947	0.346523	0.155443	0.0510881	0.0135523
6	4	24	H	MTD000011	Apolipoprotein B-100	P04114	1647+IGQDGISTSATTNLK	1504.77	25	3	Gel	none	7.92	H108C62N18O25S0	0.439331	0.340618	0.152794	0.0502176	0.0133214	0.446947	0.346523	0.155443	0.0510881	0.0135523	0.0219662	0.0177177	0.00989951	0.0173283	0.0152889	0.0128148	7.901	7.969	7.825	7.877	7.929	7.913	1.0072e+06	513141	475861	948475	777637	999352							407424
5	4	20	H	MTD000011	Apolipoprotein B-100	P04114	1703+AALTELSLGSAYQAMILGVDSK	2237.16	44	2	plasma	none	20.2	H164C98N24O33S1	0.267385	0.324532	0.22543	0.114159	0.0463286	0.287046	0.348395	0.242006	0.122553	0.0497352
6	4	24	H	MTD000011	Apolipoprotein B-100	P04114	1703+AALTELSLGSAYQAMILGVDSK	2237.16	44	2	Gel	none	20.2	H164C98N24O33S1	0.267385	0.324532	0.22543	0.114159	0.0463286	0.287046	0.348395	0.242006	0.122553	0.0497352	0.0196415	0.0153208	0.00741695	0.00998332	0.0135587	0.0107515	20.102	20.17	19.998	20.133	20.241	20.253	904521	882187	218781	2.81693e+06	2.56705e+06	4.65223e+06							316114
5	4	20	H	MTD000011	Apolipoprotein B-100	P04114	1703+AALTELSLGSAYQAMILGVDSK	2237.16	44	3	plasma	none	20.2	H164C98N24O33S1	0.267385	0.324532	0.22543	0.114159	0.0463286	0.287046	0.348395	0.242006	0.122553	0.0497352
6	4	24	H	MTD000011	Apolipoprotein B-100	P04114	1703+AALTELSLGSAYQAMILGVDSK	2237.16	44	3	Gel	none	20.2	H164C98N24O33S1	0.267385	0.324532	0.22543	0.114159	0.0463286	0.287046	0.348395	0.242006	0.122553	0.0497352	0.0202892	0.0173339	0.00634293	0.0116397	0.0122422	0.0113863	20.102	20.17	19.998	20.133	20.241	20.253	5.44636e+06	4.01475e+06	1.82537e+06	1.19745e+07	6.036e+06	4.91866e+06							1.93287e+06
5	1	5	H	MTD000011	Apolipoprotein B-100	P04114	1703+AALTELSLGSAYQAxmILGVDSK	2253.16	44	2	plasma	m:Oxidized methionine	17.04	H164C98N24O34S1	0.26674	0.323849	0.225552	0.114629	0.0467191	0.28658	0.347936	0.242328	0.123155	0.050194
6	2	12	H	MTD000011	Apolipoprotein B-100	P04114	1703+AALTELSLGSAYQAxmILGVDSK	2253.16	44	2	Gel	m:Oxidized methionine	17.04	H164C98N24O34S1	0.26674	0.323849	0.225552	0.114629	0.0467191	0.28658	0.347936	0.242328	0.123155	0.050194	0.0175738	0.0164824	0.00439953	0.0105961	0.0135723	0.0105629	16.968	17.035	16.892	16.999	17.107	17.119	371037	173947	98166.3	291652	275443	432671							129202
6	4	24	H	MTD000011	Apolipoprotein B-100	P04114	1703+AALTELSLGSAYQAxmILGVDSK	2253.16	44	3	Gel	m:Oxidized methionine	17.04	H164C98N24O34S1	0.26674	0.323849	0.225552	0.114629	0.0467191	0.28658	0.347936	0.242328	0.123155	0.050194	0.0209808	0.018357	0.00577247	0.0165623	0.0161496	0.0139683	16.968	17.035	16.892	16.999	17.107	17.119	2.62715e+06	1.33173e+06	1.12065e+06	1.89115e+06	1.8351e+06	1.66627e+06							920603
1	1	1	H	MTD000011	Apolipoprotein B-100	P04114	1703+AALTELSLGSAYQAxmILGVDSK	2253.16	44	4	Gel	m:Oxidized methionine	17.04	H164C98N24O34S1	0.26674	0.323849	0.225552	0.114629	0.0467191	0.28658	0.347936	0.242328	0.123155	0.050194			0.0236826						16.892						41881.8
6	2	12	H	MTD000011	Apolipoprotein B-100	P04114	1738+LSNDMMGSYAEMK	1475.61	24	2	Gel	none	10.2	H97C60N15O22S3	0.3919	0.299204	0.183473	0.0815208	0.0305626	0.409896	0.312943	0.191898	0.0852642	0.031966	0.0141577	0.01829	0.00797321	0.0104152	0.015015	0.0135072	10.392	10.488	10.288	10.283	10.363	10.375	275499	158638	161025	443258	172195	180480							104864
8	4	32	H	MTD000011	Apolipoprotein B-100	P04114	1738+LSNDMMGSYAEMK	1475.61	24	2	plasma	none	10.2	H97C60N15O22S3	0.3919	0.299204	0.183473	0.0815208	0.0305626	0.409896	0.312943	0.191898	0.0852642	0.031966
2	1	2	H	MTD000011	Apolipoprotein B-100	P04114	1738+LSNDMMGSYAEMK	1475.61	24	3	Gel	none	10.2	H97C60N15O22S3	0.3919	0.299204	0.183473	0.0815208	0.0305626	0.409896	0.312943	0.191898	0.0852642	0.031966	0.0672058			0.028531			10.392			10.283			39849.8			56335.4									16372
5	4	20	H	MTD000011	Apolipoprotein B-100	P04114	1738+LSNDMMGSYAEMK	1475.61	24	3	plasma	none	10.2	H97C60N15O22S3	0.3919	0.299204	0.183473	0.0815208	0.0305626	0.409896	0.312943	0.191898	0.0852642	0.031966
1	4	4	H	MTD000011	Apolipoprotein B-100	P04114	1738+LSNDMMGSYAExmK	1491.6	24	2	plasma	m:Oxidized methionine	8.27	H97C60N15O23S3	0.390955	0.298627	0.183941	0.0820026	0.0308934	0.409152	0.312527	0.192502	0.0858193	0.0323312
4	2	8	H	MTD000011	Apolipoprotein B-100	P04114	1738+LSNDMMGSYAExmK	1491.6	24	2	Gel	m:Oxidized methionine	8.27	H97C60N15O23S3	0.390955	0.298627	0.183941	0.0820026	0.0308934	0.409152	0.312527	0.192502	0.0858193	0.0323312			0.00267894	0.00879998	0.0131377	0.0101501			8.133	8.129	8.209	8.165			183109	428687	269329	299750
4	1	4	H	MTD000011	Apolipoprotein B-100	P04114	1738+LSNDMMGSYAExmK	1491.6	24	3	Gel	m:Oxidized methionine	8.27	H97C60N15O23S3	0.390955	0.298627	0.183941	0.0820026	0.0308934	0.409152	0.312527	0.192502	0.0858193	0.0323312			0.0361709	0.036772	0.0449939	0.0499417			8.133	8.129	8.209	8.165			53991.3	125594	84929.6	89307.1
1	4	4	H	MTD000011	Apolipoprotein B-100	P04114	1738+LSNDxmMGSYAEMK	1491.6	24	2	plasma	m:Oxidized methionine	8.2	H97C60N15O23S3	0.390955	0.298627	0.183941	0.0820026	0.0308934	0.409152	0.312527	0.192502	0.0858193	0.0323312
6	2	12	H	MTD000011	Apolipoprotein B-100	P04114	1738+LSNDxmMGSYAEMK	1491.6	24	2	Gel	m:Oxidized methionine	8.2	H97C60N15O23S3	0.390955	0.298627	0.183941	0.0820026	0.0308934	0.409152	0.312527	0.192502	0.0858193	0.0323312	0.0112464	0.0114251	0.00267894	0.00879998	0.0131377	0.0101501	8.209	8.305	8.133	8.129	8.209	8.165	384597	197259	183109	428687	269329	299750							148138
4	1	4	H	MTD000011	Apolipoprotein B-100	P04114	1738+LSNDxmMGSYAEMK	1491.6	24	3	Gel	m:Oxidized methionine	8.2	H97C60N15O23S3	0.390955	0.298627	0.183941	0.0820026	0.0308934	0.409152	0.312527	0.192502	0.0858193	0.0323312			0.0361709	0.036772	0.0449939	0.0499417			8.133	8.129	8.209	8.165			53991.3	125594	84929.6	89307.1
4	4	16	H	MTD000011	Apolipoprotein B-100	P04114	1738+LSNDxmMGSYAExmK	1507.6	24	2	plasma	m:Oxidized methionine	6.13	H97C60N15O24S3	0.390013	0.298052	0.184405	0.0824822	0.0312245	0.408411	0.312112	0.193104	0.0863731	0.0326974
6	2	12	H	MTD000011	Apolipoprotein B-100	P04114	1738+LSNDxmMGSYAExmK	1507.6	24	2	Gel	m:Oxidized methionine	6.13	H97C60N15O24S3	0.390013	0.298052	0.184405	0.0824822	0.0312245	0.408411	0.312112	0.193104	0.0863731	0.0326974	0.0113899	0.00918973	0.00248519	0.00855543	0.00989003	0.0110471	6.11	6.206	6.034	6.002	6.11	6.066	331619	117524	149050	209792	257599	283163							128248
6	1	6	H	MTD000011	Apolipoprotein B-100	P04114	1738+LSNDxmMGSYAExmK	1507.6	24	3	Gel	m:Oxidized methionine	6.13	H97C60N15O24S3	0.390013	0.298052	0.184405	0.0824822	0.0312245	0.408411	0.312112	0.193104	0.0863731	0.0326974	0.0184182	0.0160818	0.00528394	0.00851332	0.0061469	0.0128963	6.11	6.206	6.034	6.002	6.11	6.066	144520	54761.4	67770.5	88281.7	106914	115212							53892.1
2	1	2	H	MTD000011	Apolipoprotein B-100	P04114	1751+FDHTNSLNIAGLSLDFSSK	2065.01	31	2	Gel	none	16.62	H140C91N24O31S0	0.306742	0.344807	0.211497	0.0925169	0.0320859	0.321007	0.360841	0.221332	0.0968193	0.033578	0.0242343					0.023317	16.632					16.839	33384.9					228056							11022.9
8	4	32	H	MTD000011	Apolipoprotein B-100	P04114	1751+FDHTNSLNIAGLSLDFSSK	2065.01	31	2	plasma	none	16.62	H140C91N24O31S0	0.306742	0.344807	0.211497	0.0925169	0.0320859	0.321007	0.360841	0.221332	0.0968193	0.033578
6	4	24	H	MTD000011	Apolipoprotein B-100	P04114	1751+FDHTNSLNIAGLSLDFSSK	2065.01	31	3	Gel	none	16.62	H140C91N24O31S0	0.306742	0.344807	0.211497	0.0925169	0.0320859	0.321007	0.360841	0.221332	0.0968193	0.033578	0.0112999	0.0147774	0.0070456	0.0115748	0.0189046	0.0155052	16.632	16.756	16.5	16.635	16.799	16.839	392660	103588	127343	1.38706e+06	506288	2.46743e+06							137008
6	4	24	H	MTD000011	Apolipoprotein B-100	P04114	1751+FDHTNSLNIAGLSLDFSSK	2065.01	31	3	plasma	none	16.62	H140C91N24O31S0	0.306742	0.344807	0.211497	0.0925169	0.0320859	0.321007	0.360841	0.221332	0.0968193	0.033578
5	1	5	H	MTD000011	Apolipoprotein B-100	P04114	1770+LDNIYSSDKFYK	1491.72	15	2	Gel	none	9.53	H101C69N15O22S0	0.414816	0.348137	0.162969	0.055042	0.0148492	0.422865	0.354893	0.166132	0.0561101	0.0151373	0.0135979	0.0119927		0.00846661	0.0139426	0.0142306	9.468	9.676		9.388	9.552	9.564	107912	37094.3		134559	70867.2	74453.3							42629.6
6	4	24	H	MTD000011	Apolipoprotein B-100	P04114	1770+LDNIYSSDKFYK	1491.72	15	2	plasma	none	9.53	H101C69N15O22S0	0.414816	0.348137	0.162969	0.055042	0.0148492	0.422865	0.354893	0.166132	0.0561101	0.0151373
4	4	16	H	MTD000011	Apolipoprotein B-100	P04114	1770+LDNIYSSDKFYK	1491.72	15	3	plasma	none	9.53	H101C69N15O22S0	0.414816	0.348137	0.162969	0.055042	0.0148492	0.422865	0.354893	0.166132	0.0561101	0.0151373
6	3	18	H	MTD000011	Apolipoprotein B-100	P04114	1770+LDNIYSSDKFYK	1491.72	15	3	Gel	none	9.53	H101C69N15O22S0	0.414816	0.348137	0.162969	0.055042	0.0148492	0.422865	0.354893	0.166132	0.0561101	0.0151373	0.0119756	0.00613193	0.00215186	0.00397792	0.0052586	0.0049861	9.468	9.676	9.336	9.388	9.552	9.564	709634	248945	219489	854334	449023	442587							281234
6	4	24	H	MTD000011	Apolipoprotein B-100	P04114	1782+QTVNLQLQPYSLVTTLNSDLK	2374.27	31	2	Gel	none	19.23	H175C105N27O35S0	0.256336	0.33229	0.23204	0.114672	0.0446916	0.274057	0.355262	0.248081	0.1226	0.0477812	0.0127213	0.0107641	0.00818698	0.00931979	0.00934352	0.00651814	19.374	19.47	19.298	19.434	19.542	19.526	409790	272144	79982.8	1.16836e+06	605202	1.42559e+06							144961
9	4	36	H	MTD000011	Apolipoprotein B-100	P04114	1782+QTVNLQLQPYSLVTTLNSDLK	2374.27	31	2	plasma	none	19.23	H175C105N27O35S0	0.256336	0.33229	0.23204	0.114672	0.0446916	0.274057	0.355262	0.248081	0.1226	0.0477812
6	4	24	H	MTD000011	Apolipoprotein B-100	P04114	1782+QTVNLQLQPYSLVTTLNSDLK	2374.27	31	3	Gel	none	19.23	H175C105N27O35S0	0.256336	0.33229	0.23204	0.114672	0.0446916	0.274057	0.355262	0.248081	0.1226	0.0477812	0.0138272	0.01346	0.00747863	0.0103125	0.0116874	0.0119637	19.374	19.47	19.298	19.434	19.542	19.526	3.22904e+06	2.52809e+06	1.00375e+06	9.63397e+06	5.91939e+06	1.16095e+07							1.15803e+06
9	4	36	H	MTD000011	Apolipoprotein B-100	P04114	1782+QTVNLQLQPYSLVTTLNSDLK	2374.27	31	3	plasma	none	19.23	H175C105N27O35S0	0.256336	0.33229	0.23204	0.114672	0.0446916	0.274057	0.355262	0.248081	0.1226	0.0477812
5	4	20	H	MTD000011	Apolipoprotein B-100	P04114	1803+YNALDLTNNGK	1221.6	16	2	Gel	none	8.57	H83C52N15O19S0	0.504819	0.327119	0.123954	0.0345404	0.00778352	0.509695	0.330279	0.125151	0.0348741	0.00785871		0.101628	0.0813598	0.104632	0.110432	0.098402		8.753	8.581	8.604	8.684	8.668		1.11765e+06	1.05447e+06	2.16538e+06	1.89491e+06	2.14281e+06
6	4	24	H	MTD000011	Apolipoprotein B-100	P04114	1803+YNALDLTNNGK	1221.6	16	2	plasma	none	8.57	H83C52N15O19S0	0.504819	0.327119	0.123954	0.0345404	0.00778352	0.509695	0.330279	0.125151	0.0348741	0.00785871
5	2	10	H	MTD000011	Apolipoprotein B-100	P04114	1803+YNALDLTNNGK	1221.6	16	3	Gel	none	8.57	H83C52N15O19S0	0.504819	0.327119	0.123954	0.0345404	0.00778352	0.509695	0.330279	0.125151	0.0348741	0.00785871		0.110334	0.0908964	0.0995776	0.0983216	0.10104		8.753	8.581	8.604	8.684	8.668		128740	121192	225431	193035	212461
5	4	20	H	MTD000011	Apolipoprotein B-100	P04114	1816+LEPLKLHVAGNLK	1430.86	21	2	plasma	none	9.43	H114C66N18O17S0	0.428282	0.35006	0.156182	0.0497085	0.0125387	0.435143	0.355668	0.158684	0.0505048	0.0127396
2	4	8	H	MTD000011	Apolipoprotein B-100	P04114	1816+LEPLKLHVAGNLK	1430.86	21	3	plasma	none	9.43	H114C66N18O17S0	0.428282	0.35006	0.156182	0.0497085	0.0125387	0.435143	0.355668	0.158684	0.0505048	0.0127396
2	4	8	H	MTD000011	Apolipoprotein B-100	P04114	1816+LEPLKLHVAGNLK	1430.86	21	4	plasma	none	9.43	H114C66N18O17S0	0.428282	0.35006	0.156182	0.0497085	0.0125387	0.435143	0.355668	0.158684	0.0505048	0.0127396
4	2	8	H	MTD000011	Apolipoprotein B-100	P04114	1829+GAYQNNEIK	1035.5	20	2	Gel	none	2.66	H69C44N13O16S0	0.560379	0.307765	0.101302	0.0246962	0.00489119	0.563681	0.309579	0.101898	0.0248418	0.00492001	0.0321278		0.0182282	0.0197361		0.0317367	2.696		2.621	2.588		2.736	172809		165288	95538.3		38292.4							86624.5
9	4	36	H	MTD000011	Apolipoprotein B-100	P04114	1829+GAYQNNEIK	1035.5	20	2	plasma	none	2.66	H69C44N13O16S0	0.560379	0.307765	0.101302	0.0246962	0.00489119	0.563681	0.309579	0.101898	0.0248418	0.00492001
6	2	12	H	MTD000011	Apolipoprotein B-100	P04114	1838+HIYAISSAALSASYK	1580.82	33	2	Gel	none	10.89	H112C72N18O22S0	0.396339	0.350769	0.171268	0.0600008	0.0167289	0.405098	0.358521	0.175054	0.0613269	0.0170986	0.0141248	0.0154263	0.0049057	0.00592275	0.0113104	0.0101736	10.951	11.271	10.764	10.927	11.231	11.299	496242	68613.6	50734.5	374147	269577	174859							187893
6	4	24	H	MTD000011	Apolipoprotein B-100	P04114	1838+HIYAISSAALSASYK	1580.82	33	2	plasma	none	10.89	H112C72N18O22S0	0.396339	0.350769	0.171268	0.0600008	0.0167289	0.405098	0.358521	0.175054	0.0613269	0.0170986
2	4	8	H	MTD000011	Apolipoprotein B-100	P04114	1838+HIYAISSAALSASYK	1580.82	33	3	plasma	none	10.89	H112C72N18O22S0	0.396339	0.350769	0.171268	0.0600008	0.0167289	0.405098	0.358521	0.175054	0.0613269	0.0170986
6	4	24	H	MTD000011	Apolipoprotein B-100	P04114	1838+HIYAISSAALSASYK	1580.82	33	3	Gel	none	10.89	H112C72N18O22S0	0.396339	0.350769	0.171268	0.0600008	0.0167289	0.405098	0.358521	0.175054	0.0613269	0.0170986	0.0111065	0.0163959	0.0062885	0.00668042	0.0135909	0.00806016	10.951	11.271	10.764	10.927	11.231	11.299	2.59757e+06	351868	306628	1.6597e+06	1.35446e+06	831412							988727
5	2	10	H	MTD000011	Apolipoprotein B-100	P04114	1859+VQGVEFSHR	1057.53	20	2	Gel	none	5.28	H71C46N15O14S0	0.546697	0.316071	0.105436	0.0257471	0.00506431	0.550024	0.317994	0.106078	0.0259037	0.00509513	0.0160275	0.0175678		0.0109586	0.0038982	0.00886044	5.271	5.703		5.135	5.522	5.45	176953	53933.9		105420	157331	97303.1							91133.5
6	3	18	H	MTD000011	Apolipoprotein B-100	P04114	1859+VQGVEFSHR	1057.53	20	2	plasma	none	5.28	H71C46N15O14S0	0.546697	0.316071	0.105436	0.0257471	0.00506431	0.550024	0.317994	0.106078	0.0259037	0.00509513
6	4	24	H	MTD000011	Apolipoprotein B-100	P04114	1859+VQGVEFSHR	1057.53	20	3	Gel	none	5.28	H71C46N15O14S0	0.546697	0.316071	0.105436	0.0257471	0.00506431	0.550024	0.317994	0.106078	0.0259037	0.00509513	0.0170043	0.0166552	0.0090264	0.0112777	0.0144453	0.0191495	5.271	5.703	4.887	5.135	5.522	5.45	886817	304132	124729	569153	806619	483065							454093
4	2	8	H	MTD000011	Apolipoprotein B-100	P04114	1868+LNTDIAGLASAIDMSTNYNSDSLHFSNVFR	3272.54	54	3	Gel	none	19.4	H217C141N39O49S1	0.15076	0.264847	0.253218	0.172336	0.0927697	0.161425	0.283583	0.271131	0.184527	0.0993326	0.0271004			0.0112375	0.0150635	0.0161626	19.766			19.825	19.933	19.973	95573.9			273184	77575	492543							25313.2
10	4	40	H	MTD000011	Apolipoprotein B-100	P04114	1868+LNTDIAGLASAIDMSTNYNSDSLHFSNVFR	3272.54	54	3	plasma	none	19.4	H217C141N39O49S1	0.15076	0.264847	0.253218	0.172336	0.0927697	0.161425	0.283583	0.271131	0.184527	0.0993326
4	2	8	H	MTD000011	Apolipoprotein B-100	P04114	1868+LNTDIAGLASAIDMSTNYNSDSLHFSNVFR	3272.54	54	4	Gel	none	19.4	H217C141N39O49S1	0.15076	0.264847	0.253218	0.172336	0.0927697	0.161425	0.283583	0.271131	0.184527	0.0993326	0.0220216			0.0137673	0.0143199	0.0149985	19.766			19.825	19.933	19.973	105643			292289	87952.6	495458							28187
10	4	40	H	MTD000011	Apolipoprotein B-100	P04114	1868+LNTDIAGLASAIDMSTNYNSDSLHFSNVFR	3272.54	54	4	plasma	none	19.4	H217C141N39O49S1	0.15076	0.264847	0.253218	0.172336	0.0927697	0.161425	0.283583	0.271131	0.184527	0.0993326
5	2	10	H	MTD000011	Apolipoprotein B-100	P04114	1868+LNTDIAGLASAIDxmSTNYNSDSLHFSNVFR	3288.54	54	3	Gel	m:Oxidized methionine	18.66	H217C141N39O50S1	0.150397	0.264265	0.253013	0.172554	0.0931265	0.161136	0.283134	0.271079	0.184875	0.099776	0.0189497		0.0115865	0.011052	0.0127699	0.0125711	19.066		18.934	19.07	19.178	19.218	71058.2		30928.1	430120	230624	1.01782e+06							20209.5
7	4	28	H	MTD000011	Apolipoprotein B-100	P04114	1868+LNTDIAGLASAIDxmSTNYNSDSLHFSNVFR	3288.54	54	3	plasma	m:Oxidized methionine	18.66	H217C141N39O50S1	0.150397	0.264265	0.253013	0.172554	0.0931265	0.161136	0.283134	0.271079	0.184875	0.099776
5	4	20	H	MTD000011	Apolipoprotein B-100	P04114	1868+LNTDIAGLASAIDxmSTNYNSDSLHFSNVFR	3288.54	54	4	plasma	m:Oxidized methionine	18.66	H217C141N39O50S1	0.150397	0.264265	0.253013	0.172554	0.0931265	0.161136	0.283134	0.271079	0.184875	0.099776
6	2	12	H	MTD000011	Apolipoprotein B-100	P04114	1868+LNTDIAGLASAIDxmSTNYNSDSLHFSNVFR	3288.54	54	4	Gel	m:Oxidized methionine	18.66	H217C141N39O50S1	0.150397	0.264265	0.253013	0.172554	0.0931265	0.161136	0.283134	0.271079	0.184875	0.099776	0.0142205	0.0323626	0.0100413	0.0139277	0.0132801	0.0148354	19.066	19.134	18.934	19.07	19.178	19.218	101998	31148.9	45208.4	594306	322151	1.28802e+06							26967.7
3	4	12	H	MTD000011	Apolipoprotein B-100	P04114	1898+SVMAPFTMTIDAHTNGNGK	1990.92	31	2	plasma	none	13.28	H134C84N24O28S2	0.300919	0.319249	0.212172	0.105108	0.042302	0.320998	0.340551	0.22633	0.112121	0.0451246
1	4	4	H	MTD000011	Apolipoprotein B-100	P04114	1898+SVMAPFTMTIDAHTNGNGK	1990.92	31	3	plasma	none	13.28	H134C84N24O28S2	0.300919	0.319249	0.212172	0.105108	0.042302	0.320998	0.340551	0.22633	0.112121	0.0451246
3	2	6	H	MTD000011	Apolipoprotein B-100	P04114	1898+SVMAPFTMTIDAHTNGNGK	1990.92	31	3	Gel	none	13.28	H134C84N24O28S2	0.300919	0.319249	0.212172	0.105108	0.042302	0.320998	0.340551	0.22633	0.112121	0.0451246	0.0381002			0.0243623	0.0361475		13.274			13.278	13.525		295476			305710	159233								100816
2	1	2	H	MTD000011	Apolipoprotein B-100	P04114	1898+SVxmAxpFTMTIDAHTNGNGK	2022.91	31	2	plasma	m:Oxidized methionine<br>p:Hydroxylation	9.48	H134C84N24O30S2	0.29947	0.317935	0.212611	0.106059	0.0430413	0.319921	0.339647	0.227131	0.113301	0.0459806
2	1	2	H	MTD000011	Apolipoprotein B-100	P04114	1898+SVxmAxpFTMTIDAHTNGNGK	2022.91	31	3	Gel	m:Oxidized methionine<br>p:Hydroxylation	9.48	H134C84N24O30S2	0.29947	0.317935	0.212611	0.106059	0.0430413	0.319921	0.339647	0.227131	0.113301	0.0459806	0.0241457			0.0203878			9.384			9.388			134606			137850									44952.2
3	4	12	H	MTD000011	Apolipoprotein B-100	P04114	1917+LALWGEHTGQLYSK	1601.82	25	2	Gel	none	11.4	H111C74N19O21S0	0.387324	0.352543	0.175284	0.0621943	0.0174982	0.396302	0.360714	0.179347	0.0636359	0.0179038		0.0834916	0.0907792			0.0817089		12.362	11.883			12.334		327481	211599			748964
9	4	36	H	MTD000011	Apolipoprotein B-100	P04114	1917+LALWGEHTGQLYSK	1601.82	25	2	plasma	none	11.4	H111C74N19O21S0	0.387324	0.352543	0.175284	0.0621943	0.0174982	0.396302	0.360714	0.179347	0.0636359	0.0179038
6	4	24	H	MTD000011	Apolipoprotein B-100	P04114	1917+LALWGEHTGQLYSK	1601.82	25	3	Gel	none	11.4	H111C74N19O21S0	0.387324	0.352543	0.175284	0.0621943	0.0174982	0.396302	0.360714	0.179347	0.0636359	0.0179038	0.0187557	0.00905124	0.0102559	0.0294414	0.02194	0.0154553	12.099	12.362	11.883	12.046	12.294	12.334	6.5285e+06	676525	638031	6.51857e+06	3.20653e+06	1.92236e+06							2.75308e+06
9	4	36	H	MTD000011	Apolipoprotein B-100	P04114	1917+LALWGEHTGQLYSK	1601.82	25	3	plasma	none	11.4	H111C74N19O21S0	0.387324	0.352543	0.175284	0.0621943	0.0174982	0.396302	0.360714	0.179347	0.0636359	0.0179038
2	1	2	H	MTD000011	Apolipoprotein B-100	P04114	1917+LALWGEHTGQLYSK	1601.82	25	4	Gel	none	11.4	H111C74N19O21S0	0.387324	0.352543	0.175284	0.0621943	0.0174982	0.396302	0.360714	0.179347	0.0636359	0.0179038	0.0910482			0.0681738			12.099			12.046			53400.2			57149.3									16641.6
6	4	24	H	MTD000011	Apolipoprotein B-100	P04114	1935+AEPLAFTFSHDYK	1524.72	24	2	Gel	none	12.67	H100C72N16O21S0	0.400962	0.351024	0.169074	0.0583461	0.0160079	0.409393	0.358405	0.172629	0.0595729	0.0163445	0.0107317	0.0063825	0.00294219	0.00871027	0.0092174	0.0104758	12.602	12.894	12.443	12.578	12.826	12.866	1.51886e+06	226673	103228	1.13361e+06	813272	699469							588045
6	4	24	H	MTD000011	Apolipoprotein B-100	P04114	1935+AEPLAFTFSHDYK	1524.72	24	2	plasma	none	12.67	H100C72N16O21S0	0.400962	0.351024	0.169074	0.0583461	0.0160079	0.409393	0.358405	0.172629	0.0595729	0.0163445
4	4	16	H	MTD000011	Apolipoprotein B-100	P04114	1935+AEPLAFTFSHDYK	1524.72	24	3	plasma	none	12.67	H100C72N16O21S0	0.400962	0.351024	0.169074	0.0583461	0.0160079	0.409393	0.358405	0.172629	0.0595729	0.0163445
6	4	24	H	MTD000011	Apolipoprotein B-100	P04114	1935+AEPLAFTFSHDYK	1524.72	24	3	Gel	none	12.67	H100C72N16O21S0	0.400962	0.351024	0.169074	0.0583461	0.0160079	0.409393	0.358405	0.172629	0.0595729	0.0163445	0.00967065	0.00696686	0.002476	0.00826323	0.00894499	0.00895514	12.602	12.894	12.443	12.578	12.826	12.866	8.5246e+06	1.19984e+06	697090	7.05998e+06	4.38545e+06	3.6508e+06							3362577
1	2	2	H	MTD000011	Apolipoprotein B-100	P04114	1959+SISAALEHK	954.514	22	2	plasma	none	5.66	H70C41N12O14S0	0.583953	0.298925	0.0917259	0.0208488	0.00384777	0.58662	0.300291	0.0921449	0.0209441	0.00386534
5	1	5	H	MTD000011	Apolipoprotein B-100	P04114	1959+SISAALEHK	954.514	22	2	Gel	none	5.66	H70C41N12O14S0	0.583953	0.298925	0.0917259	0.0208488	0.00384777	0.58662	0.300291	0.0921449	0.0209441	0.00386534	0.0404862	0.0566448		0.0317098	0.0378881	0.0373922	5.467	5.982		5.414	5.802	5.73	161773	41191.9		91852.4	122756	69751.2							83877.6
6	3	18	H	MTD000011	Apolipoprotein B-100	P04114	1959+SISAALEHK	954.514	22	3	Gel	none	5.66	H70C41N12O14S0	0.583953	0.298925	0.0917259	0.0208488	0.00384777	0.58662	0.300291	0.0921449	0.0209441	0.00386534	0.0231554	0.0176641	0.00908509	0.0126451	0.015033	0.0158454	5.467	5.982	5.055	5.414	5.802	5.73	443720	125556	53477.4	286781	382476	216213							237809
1	1	1	H	MTD000011	Apolipoprotein B-100	P04114	196+KGNVATEISTER	1303.67	24	2	Gel	none	4.83	H93C53N17O21S0	0.492522	0.329322	0.129607	0.0375869	0.00883009	0.497981	0.332971	0.131044	0.0380035	0.00892796					0.00990016						5.55						118255
3	4	12	H	MTD000011	Apolipoprotein B-100	P04114	196+KGNVATEISTER	1303.67	24	2	plasma	none	4.83	H93C53N17O21S0	0.492522	0.329322	0.129607	0.0375869	0.00883009	0.497981	0.332971	0.131044	0.0380035	0.00892796
6	2	12	H	MTD000011	Apolipoprotein B-100	P04114	196+KGNVATEISTER	1303.67	24	3	Gel	none	4.83	H93C53N17O21S0	0.492522	0.329322	0.129607	0.0375869	0.00883009	0.497981	0.332971	0.131044	0.0380035	0.00892796	0.0177608	0.021239	0.0321584	0.0175722	0.0187016	0.0199363	5.271	5.73	4.859	5.163	5.55	5.478	538561	93134.7	40226	238182	508022	119313							249336
5	4	20	H	MTD000011	Apolipoprotein B-100	P04114	1968+VSALLTPAEQTGTWK	1600.85	26	2	plasma	none	12.03	H116C72N18O23S0	0.395137	0.350099	0.171905	0.0607046	0.0170874	0.404089	0.358031	0.1758	0.0620799	0.0174745
6	4	24	H	MTD000011	Apolipoprotein B-100	P04114	1968+VSALLTPAEQTGTWK	1600.85	26	2	Gel	none	12.03	H116C72N18O23S0	0.395137	0.350099	0.171905	0.0607046	0.0170874	0.404089	0.358031	0.1758	0.0620799	0.0174745	0.0325148	0.0156372	0.00874161	0.0149343	0.0169663	0.0141742	12.099	12.222	12.023	12.102	12.238	12.222	5.81941e+06	2062778	2.36765e+06	6.56768e+06	3.48041e+06	3.47024e+06							2175229
5	4	20	H	MTD000011	Apolipoprotein B-100	P04114	1968+VSALLTPAEQTGTWK	1600.85	26	3	plasma	none	12.03	H116C72N18O23S0	0.395137	0.350099	0.171905	0.0607046	0.0170874	0.404089	0.358031	0.1758	0.0620799	0.0174745
6	4	24	H	MTD000011	Apolipoprotein B-100	P04114	1968+VSALLTPAEQTGTWK	1600.85	26	3	Gel	none	12.03	H116C72N18O23S0	0.395137	0.350099	0.171905	0.0607046	0.0170874	0.404089	0.358031	0.1758	0.0620799	0.0174745	0.157111	0.0596627	0.0368944	0.114628	0.13034	0.111729	12.099	12.222	12.023	12.102	12.238	12.222	7.18319e+06	1.51833e+06	1.55465e+06	6.43737e+06	3.70709e+06	2.92893e+06							2.75308e+06
6	4	24	H	MTD000011	Apolipoprotein B-100	P04114	197+GNVATEISTER	1175.58	24	2	Gel	none	6.48	H81C47N15O20S0	0.532135	0.315531	0.113737	0.0304646	0.0066528	0.536498	0.318118	0.11467	0.0307144	0.00670734	0.0133503	0.0173599	0.00298383	0.00919352	0.0061142	0.0108196	6.446	6.57	6.342	6.338	6.474	6.458	739502	257885	350788	465949	393265	452495							373128
6	4	24	H	MTD000011	Apolipoprotein B-100	P04114	197+GNVATEISTER	1175.58	24	2	plasma	none	6.48	H81C47N15O20S0	0.532135	0.315531	0.113737	0.0304646	0.0066528	0.536498	0.318118	0.11467	0.0307144	0.00670734
5	4	20	H	MTD000011	Apolipoprotein B-100	P04114	197+GNVATEISTERDLGQCDR	2019.93	39	2	plasma	C:Carbamidomethylation	7.57	H133C79N27O33S1	0.327272	0.330707	0.202323	0.0917701	0.0337004	0.343747	0.347355	0.212508	0.0963898	0.0353969
4	4	16	H	MTD000011	Apolipoprotein B-100	P04114	197+GNVATEISTERDLGQCDR	2019.93	39	3	plasma	C:Carbamidomethylation	7.57	H133C79N27O33S1	0.327272	0.330707	0.202323	0.0917701	0.0337004	0.343747	0.347355	0.212508	0.0963898	0.0353969
9	3	27	H	MTD000011	Apolipoprotein B-100	P04114	1983+LKTQFNNNEYSQDLDAYNTK	2405.11	34	2	plasma	none	10.03	H156C104N28O38S0	0.257113	0.330931	0.231277	0.114938	0.0452017	0.262505	0.33787	0.236127	0.117349	0.0461496
6	1	6	H	MTD000011	Apolipoprotein B-100	P04114	1983+LKTQFNNNEYSQDLDAYNTK	2405.11	34	3	Gel	none	10.03	H156C104N28O38S0	0.257113	0.330931	0.231277	0.114938	0.0452017	0.262505	0.33787	0.236127	0.117349	0.0461496	0.0164378	0.0417776	0.0133497	0.0133558	0.0343537	0.0357663	10.028	10.18	9.896	9.92	10.083	10.095	116162	42234.8	50306.5	236053	63434.1	85815.7							37740.5
8	4	32	H	MTD000011	Apolipoprotein B-100	P04114	1983+LKTQFNNNEYSQDLDAYNTK	2405.11	34	3	plasma	none	10.03	H156C104N28O38S0	0.257113	0.330931	0.231277	0.114938	0.0452017	0.262505	0.33787	0.236127	0.117349	0.0461496
6	4	24	H	MTD000011	Apolipoprotein B-100	P04114	1985+TQFNNNEYSQDLDAYNTK	2163.93	33	2	Gel	none	9.74	H133C92N25O36S0	0.298993	0.340714	0.214418	0.0968636	0.0348511	0.314402	0.358274	0.225468	0.101856	0.0366473	0.0182897	0.016995	0.00766787	0.0157098	0.0155308	0.0148073	9.832	9.872	9.728	9.724	9.776	9.76	921350	525060	341747	1.40295e+06	1.13489e+06	1.16932e+06							329729
9	4	36	H	MTD000011	Apolipoprotein B-100	P04114	1985+TQFNNNEYSQDLDAYNTK	2163.93	33	2	plasma	none	9.74	H133C92N25O36S0	0.298993	0.340714	0.214418	0.0968636	0.0348511	0.314402	0.358274	0.225468	0.101856	0.0366473
6	4	24	H	MTD000011	Apolipoprotein B-100	P04114	1985+TQFNNNEYSQDLDAYNTK	2163.93	33	3	Gel	none	9.74	H133C92N25O36S0	0.298993	0.340714	0.214418	0.0968636	0.0348511	0.314402	0.358274	0.225468	0.101856	0.0366473	0.0191559	0.0187195	0.0106377	0.014358	0.013514	0.0109907	9.832	9.872	9.728	9.724	9.776	9.76	3.17022e+06	1.76355e+06	1.50152e+06	4.60109e+06	3.58945e+06	3.85054e+06							1141626
9	4	36	H	MTD000011	Apolipoprotein B-100	P04114	1985+TQFNNNEYSQDLDAYNTK	2163.93	33	3	plasma	none	9.74	H133C92N25O36S0	0.298993	0.340714	0.214418	0.0968636	0.0348511	0.314402	0.358274	0.225468	0.101856	0.0366473
6	2	12	H	MTD000011	Apolipoprotein B-100	P04114	2003+DKIGVELTGR	1086.6	16	2	Gel	none	7.06	H82C46N14O16S0	0.545122	0.314503	0.106986	0.0268338	0.00544976	0.548719	0.316578	0.107692	0.0270109	0.00548572	0.010434	0.0386606	0.00682776	0.0046466	0.0157555	0.011738	7.537	7.829	7.406	7.513	7.733	7.717	307973	61015.7	71568	253990	177893	145655							160676
8	4	32	H	MTD000011	Apolipoprotein B-100	P04114	2003+DKIGVELTGR	1086.6	16	2	plasma	none	7.06	H82C46N14O16S0	0.545122	0.314503	0.106986	0.0268338	0.00544976	0.548719	0.316578	0.107692	0.0270109	0.00548572
6	4	24	H	MTD000011	Apolipoprotein B-100	P04114	2003+DKIGVELTGR	1086.6	16	3	Gel	none	7.06	H82C46N14O16S0	0.545122	0.314503	0.106986	0.0268338	0.00544976	0.548719	0.316578	0.107692	0.0270109	0.00548572	0.0138132	0.0109309	0.00666384	0.0128702	0.0172763	0.00973593	7.537	7.829	7.406	7.513	7.733	7.717	708458	152759	96325.8	622258	443056	319608							365667
6	4	24	H	MTD000011	Apolipoprotein B-100	P04114	2003+DKIGVELTGR	1086.6	16	3	plasma	none	7.06	H82C46N14O16S0	0.545122	0.314503	0.106986	0.0268338	0.00544976	0.548719	0.316578	0.107692	0.0270109	0.00548572
4	4	16	H	MTD000011	Apolipoprotein B-100	P04114	2013+TLADLTLLDSPIK	1398.8	17	2	plasma	none	17.16	H110C63N14O21S0	0.445082	0.342939	0.149486	0.0473201	0.0120152	0.45194	0.348222	0.151789	0.0480491	0.0122003
6	4	24	H	MTD000011	Apolipoprotein B-100	P04114	2013+TLADLTLLDSPIK	1398.8	17	2	Gel	none	17.16	H110C63N14O21S0	0.445082	0.342939	0.149486	0.0473201	0.0120152	0.45194	0.348222	0.151789	0.0480491	0.0122003	0.0108285	0.00895025	0.00894327	0.00521163	0.00492623	0.00544622	16.996	17.091	16.92	17.055	17.163	17.175	2.47823e+07	8.85947e+06	5.69695e+06	1.89447e+07	1.60134e+07	1.4423e+07	1						10670059
6	4	24	H	MTD000011	Apolipoprotein B-100	P04114	2013+TLADLTLLDSPIK	1398.8	17	3	Gel	none	17.16	H110C63N14O21S0	0.445082	0.342939	0.149486	0.0473201	0.0120152	0.45194	0.348222	0.151789	0.0480491	0.0122003	0.00623812	0.00775737	0.00385362	0.0182421	0.0171651	0.0153816	16.996	17.091	16.92	17.055	17.163	17.175	2.52567e+06	939189	685664	1.74163e+06	1.54828e+06	1.33979e+06							1107310
1	1	1	H	MTD000011	Apolipoprotein B-100	P04114	2013+TLADLTLLDSPIKVPLLLSEPINIIDALEMR	3415.92	51	3	Gel	none	24.32	H266C155N36O47S1	0.130373	0.248614	0.254205	0.183355	0.103961	0.141632	0.270084	0.276157	0.199189	0.112938	0.029402						24.327						176951												49271.3
10	4	40	H	MTD000011	Apolipoprotein B-100	P04114	2013+TLADLTLLDSPIKVPLLLSEPINIIDALEMR	3415.92	51	3	plasma	none	24.32	H266C155N36O47S1	0.130373	0.248614	0.254205	0.183355	0.103961	0.141632	0.270084	0.276157	0.199189	0.112938
1	1	1	H	MTD000011	Apolipoprotein B-100	P04114	2013+TLADLTLLDSPIKVPLLLSEPINIIDALEMR	3415.92	51	4	Gel	none	24.32	H266C155N36O47S1	0.130373	0.248614	0.254205	0.183355	0.103961	0.141632	0.270084	0.276157	0.199189	0.112938	0.0292142						24.327						136807												40493.1
10	4	40	H	MTD000011	Apolipoprotein B-100	P04114	2013+TLADLTLLDSPIKVPLLLSEPINIIDALEMR	3415.92	51	4	plasma	none	24.32	H266C155N36O47S1	0.130373	0.248614	0.254205	0.183355	0.103961	0.141632	0.270084	0.276157	0.199189	0.112938
9	4	36	H	MTD000011	Apolipoprotein B-100	P04114	2013+TLADLTLLDSPIKVPLLLSEPINIIDALExmR	3431.92	51	3	plasma	m:Oxidized methionine	24.18	H266C155N36O48S1	0.130059	0.248064	0.25395	0.183515	0.104297	0.141387	0.269668	0.276068	0.199498	0.11338
1	1	1	H	MTD000011	Apolipoprotein B-100	P04114	2013+TLADLTLLDSPIKVPLLLSEPINIIDALExmR	3431.92	51	4	Gel	m:Oxidized methionine	24.18	H266C155N36O48S1	0.130059	0.248064	0.25395	0.183515	0.104297	0.141387	0.269668	0.276068	0.199498	0.11338	0.0287837						24.187						38252.4												10806.4
8	4	32	H	MTD000011	Apolipoprotein B-100	P04114	2013+TLADLTLLDSPIKVPLLLSEPINIIDALExmR	3431.92	51	4	plasma	m:Oxidized methionine	24.18	H266C155N36O48S1	0.130059	0.248064	0.25395	0.183515	0.104297	0.141387	0.269668	0.276068	0.199498	0.11338
3	1	3	H	MTD000011	Apolipoprotein B-100	P04114	2026+VPLLLSEPINIIDALEMR	2035.14	34	2	Gel	none	23.45	H158C92N22O27S1	0.292123	0.332178	0.216507	0.102922	0.0391658	0.309541	0.351984	0.229417	0.109059	0.0415011	0.0311185			0.0151455		0.00933492	23.487			23.547		23.611	32189.9			110935		261873							10784.6
9	4	36	H	MTD000011	Apolipoprotein B-100	P04114	2026+VPLLLSEPINIIDALEMR	2035.14	34	2	plasma	none	23.45	H158C92N22O27S1	0.292123	0.332178	0.216507	0.102922	0.0391658	0.309541	0.351984	0.229417	0.109059	0.0415011
6	2	12	H	MTD000011	Apolipoprotein B-100	P04114	2026+VPLLLSEPINIIDALEMR	2035.14	34	3	Gel	none	23.45	H158C92N22O27S1	0.292123	0.332178	0.216507	0.102922	0.0391658	0.309541	0.351984	0.229417	0.109059	0.0415011	0.0263923	0.0490181	0.013777	0.00488125	0.0130021	0.0064294	23.487	23.527	23.468	23.547	23.599	23.611	109257	37127	70281.9	413214	112411	816434							34540.6
10	4	40	H	MTD000011	Apolipoprotein B-100	P04114	2026+VPLLLSEPINIIDALEMR	2035.14	34	3	plasma	none	23.45	H158C92N22O27S1	0.292123	0.332178	0.216507	0.102922	0.0391658	0.309541	0.351984	0.229417	0.109059	0.0415011
2	2	4	H	MTD000011	Apolipoprotein B-100	P04114	2026+VPLLLSEPINIIDALExmR	2051.13	34	2	Gel	m:Oxidized methionine	23.13	H158C92N22O28S1	0.291419	0.331485	0.216704	0.103432	0.0395512	0.30902	0.351507	0.229793	0.109679	0.0419401				0.0123378		0.00828116				23.295		23.331				60712		440989
8	4	32	H	MTD000011	Apolipoprotein B-100	P04114	2026+VPLLLSEPINIIDALExmR	2051.13	34	2	plasma	m:Oxidized methionine	23.13	H158C92N22O28S1	0.291419	0.331485	0.216704	0.103432	0.0395512	0.30902	0.351507	0.229793	0.109679	0.0419401
5	3	15	H	MTD000011	Apolipoprotein B-100	P04114	2026+VPLLLSEPINIIDALExmR	2051.13	34	3	Gel	m:Oxidized methionine	23.13	H158C92N22O28S1	0.291419	0.331485	0.216704	0.103432	0.0395512	0.30902	0.351507	0.229793	0.109679	0.0419401		0.0470887	0.0149197	0.0110783	0.0215133	0.0129663		23.276	23.216	23.295	23.319	23.331		47676	103688	357489	132600	2.02138e+06
5	4	20	H	MTD000011	Apolipoprotein B-100	P04114	2026+VPLLLSEPINIIDALExmR	2051.13	34	3	plasma	m:Oxidized methionine	23.13	H158C92N22O28S1	0.291419	0.331485	0.216704	0.103432	0.0395512	0.30902	0.351507	0.229793	0.109679	0.0419401
6	3	18	H	MTD000011	Apolipoprotein B-100	P04114	2044+DAVEKPQEFTIVAFVK	1819.97	29	2	Gel	none	15.6	H133C85N19O25S0	0.338871	0.351185	0.197504	0.0789636	0.0249714	0.350608	0.363349	0.204345	0.0816985	0.0258363	0.014637	0.0100124	0.00635175	0.00869856	0.0109872	0.0102106	15.82	15.972	15.716	15.852	16.016	16.056	597616	107044	56561.9	702991	488818	290505							216758
7	4	28	H	MTD000011	Apolipoprotein B-100	P04114	2044+DAVEKPQEFTIVAFVK	1819.97	29	2	plasma	none	15.6	H133C85N19O25S0	0.338871	0.351185	0.197504	0.0789636	0.0249714	0.350608	0.363349	0.204345	0.0816985	0.0258363
6	4	24	H	MTD000011	Apolipoprotein B-100	P04114	2044+DAVEKPQEFTIVAFVK	1819.97	29	3	Gel	none	15.6	H133C85N19O25S0	0.338871	0.351185	0.197504	0.0789636	0.0249714	0.350608	0.363349	0.204345	0.0816985	0.0258363	0.0132681	0.0145859	0.00410815	0.0100627	0.004098	0.00645062	15.82	15.972	15.716	15.852	16.016	16.056	6.13846e+06	1.20387e+06	837870	7.88919e+06	5.59063e+06	3.04708e+06							2.29389e+06
7	4	28	H	MTD000011	Apolipoprotein B-100	P04114	2044+DAVEKPQEFTIVAFVK	1819.97	29	3	plasma	none	15.6	H133C85N19O25S0	0.338871	0.351185	0.197504	0.0789636	0.0249714	0.350608	0.363349	0.204345	0.0816985	0.0258363
5	1	5	H	MTD000011	Apolipoprotein B-100	P04114	2044+DAVEKPQEFTIVAFVK	1819.97	29	4	Gel	none	15.6	H133C85N19O25S0	0.338871	0.351185	0.197504	0.0789636	0.0249714	0.350608	0.363349	0.204345	0.0816985	0.0258363	0.0177298	0.0118686		0.0100048	0.0101112	0.025305	15.82	15.972		15.852	16.016	16.056	196325	43851.3		260001	192743	114189							72027.2
9	4	36	H	MTD000011	Apolipoprotein B-100	P04114	2060+YDKNQDVHSINLPFFETLQEYFER	3031.44	44	3	plasma	none	21.72	H198C139N34O43S0	0.168236	0.286537	0.257348	0.16125	0.0788496	0.176677	0.300915	0.270261	0.169341	0.082806
1	2	2	H	MTD000011	Apolipoprotein B-100	P04114	2060+YDKNQDVHSINLPFFETLQEYFER	3031.44	44	4	Gel	none	21.72	H198C139N34O43S0	0.168236	0.286537	0.257348	0.16125	0.0788496	0.176677	0.300915	0.270261	0.169341	0.082806	0.0309025						22.06						230297												65040.6
10	4	40	H	MTD000011	Apolipoprotein B-100	P04114	2060+YDKNQDVHSINLPFFETLQEYFER	3031.44	44	4	plasma	none	21.72	H198C139N34O43S0	0.168236	0.286537	0.257348	0.16125	0.0788496	0.176677	0.300915	0.270261	0.169341	0.082806
6	4	24	H	MTD000011	Apolipoprotein B-100	P04114	2086+QTIIVVLENVQR	1410.82	22	2	Gel	none	14.88	H110C62N18O19S0	0.445599	0.344625	0.148847	0.0464119	0.0115617	0.452163	0.349702	0.151039	0.0470956	0.011732	0.0037127	0.00633698	0.00408182	0.00950248	0.0083595	0.0100228	15.009	15.189	14.961	15.04	15.204	15.188	3.418e+06	881614	963153	2.65567e+06	2.2835e+06	900969							1.51491e+06
8	4	32	H	MTD000011	Apolipoprotein B-100	P04114	2086+QTIIVVLENVQR	1410.82	22	2	plasma	none	14.88	H110C62N18O19S0	0.445599	0.344625	0.148847	0.0464119	0.0115617	0.452163	0.349702	0.151039	0.0470956	0.011732
3	4	12	H	MTD000011	Apolipoprotein B-100	P04114	2086+QTIIVVLENVQR	1410.82	22	3	Gel	none	14.88	H110C62N18O19S0	0.445599	0.344625	0.148847	0.0464119	0.0115617	0.452163	0.349702	0.151039	0.0470956	0.011732			0.0247085	0.0156832	0.161832				14.961	15.04	15.204				649123	1.46025e+06	1.81323e+06
6	4	24	H	MTD000011	Apolipoprotein B-100	P04114	2086+QTIIVVLENVQR	1410.82	22	3	plasma	none	14.88	H110C62N18O19S0	0.445599	0.344625	0.148847	0.0464119	0.0115617	0.452163	0.349702	0.151039	0.0470956	0.011732
6	3	18	H	MTD000011	Apolipoprotein B-100	P04114	2101+HINIDQFVR	1140.6	17	2	Gel	none	10.23	H80C51N16O14S0	0.514932	0.328689	0.117994	0.030683	0.00638412	0.518929	0.33124	0.11891	0.0309212	0.00643368	0.00823079	0.0240679	0.0154789	0.00422555	0.00328418	0.0167403	11.035	11.467	10.82	10.983	11.371	11.467	914471	62676.7	47329	474195	567908	149782							454972
9	4	36	H	MTD000011	Apolipoprotein B-100	P04114	2101+HINIDQFVR	1140.6	17	2	plasma	none	10.23	H80C51N16O14S0	0.514932	0.328689	0.117994	0.030683	0.00638412	0.518929	0.33124	0.11891	0.0309212	0.00643368
6	4	24	H	MTD000011	Apolipoprotein B-100	P04114	2101+HINIDQFVR	1140.6	17	3	Gel	none	10.23	H80C51N16O14S0	0.514932	0.328689	0.117994	0.030683	0.00638412	0.518929	0.33124	0.11891	0.0309212	0.00643368	0.0136335	0.0202276	0.0132499	0.0166475	0.0157384	0.0161676	11.035	11.467	10.82	10.983	11.371	11.467	1.85545e+06	86323.9	107142	887229	800846	222815							970831
9	4	36	H	MTD000011	Apolipoprotein B-100	P04114	2101+HINIDQFVR	1140.6	17	3	plasma	none	10.23	H80C51N16O14S0	0.514932	0.328689	0.117994	0.030683	0.00638412	0.518929	0.33124	0.11891	0.0309212	0.00643368
6	4	24	H	MTD000011	Apolipoprotein B-100	P04114	2118+LPQQANDYLNSFNWER	1993.93	34	2	Gel	none	15.18	H127C89N25O28S0	0.315304	0.347646	0.207949	0.0884105	0.0297298	0.328678	0.362392	0.216769	0.0921605	0.0309909	0.0148243	0.00952818	0.00396681	0.00925978	0.00969555	0.0103906	15.149	15.245	15.073	15.096	15.204	15.188	2.92395e+06	762916	886143	2.39122e+06	1.50399e+06	1.8312e+06							1.08096e+06
9	4	36	H	MTD000011	Apolipoprotein B-100	P04114	2118+LPQQANDYLNSFNWER	1993.93	34	2	plasma	none	15.18	H127C89N25O28S0	0.315304	0.347646	0.207949	0.0884105	0.0297298	0.328678	0.362392	0.216769	0.0921605	0.0309909
6	4	24	H	MTD000011	Apolipoprotein B-100	P04114	2118+LPQQANDYLNSFNWER	1993.93	34	3	Gel	none	15.18	H127C89N25O28S0	0.315304	0.347646	0.207949	0.0884105	0.0297298	0.328678	0.362392	0.216769	0.0921605	0.0309909	0.0127144	0.0173371	0.00715542	0.0106004	0.0125386	0.00982085	15.149	15.245	15.073	15.096	15.204	15.188	8.89666e+06	2.36558e+06	3.13474e+06	7.28663e+06	4.6047e+06	5.44528e+06							3.19637e+06
9	4	36	H	MTD000011	Apolipoprotein B-100	P04114	2118+LPQQANDYLNSFNWER	1993.93	34	3	plasma	none	15.18	H127C89N25O28S0	0.315304	0.347646	0.207949	0.0884105	0.0297298	0.328678	0.362392	0.216769	0.0921605	0.0309909
6	4	24	H	MTD000011	Apolipoprotein B-100	P04114	2151+ITENDIQIALDDAK	1557.79	28	2	Gel	none	13.55	H111C66N17O26S0	0.420813	0.343622	0.160933	0.0550434	0.0151626	0.429221	0.350487	0.164149	0.0561431	0.0154656	0.0161921	0.0124216	0.00809187	0.00852737	0.011406	0.00787316	13.414	13.51	13.338	13.334	13.413	13.397	9.93791e+06	3.70273e+06	4.54317e+06	8.75326e+06	6.71671e+06	6.52841e+06							3951239
6	4	24	H	MTD000011	Apolipoprotein B-100	P04114	2151+ITENDIQIALDDAK	1557.79	28	2	plasma	none	13.55	H111C66N17O26S0	0.420813	0.343622	0.160933	0.0550434	0.0151626	0.429221	0.350487	0.164149	0.0561431	0.0154656
6	4	24	H	MTD000011	Apolipoprotein B-100	P04114	2151+ITENDIQIALDDAK	1557.79	28	3	Gel	none	13.55	H111C66N17O26S0	0.420813	0.343622	0.160933	0.0550434	0.0151626	0.429221	0.350487	0.164149	0.0561431	0.0154656	0.0192345	0.0157251	0.0134958	0.00902291	0.0138575	0.00982753	13.414	13.51	13.338	13.334	13.413	13.397	5.81748e+06	2.2657e+06	2.88891e+06	5.2318e+06	4.06697e+06	3.90706e+06							2.28553e+06
6	4	24	H	MTD000011	Apolipoprotein B-100	P04114	2151+ITENDIQIALDDAK	1557.79	28	3	plasma	none	13.55	H111C66N17O26S0	0.420813	0.343622	0.160933	0.0550434	0.0151626	0.429221	0.350487	0.164149	0.0561431	0.0154656
6	2	12	H	MTD000011	Apolipoprotein B-100	P04114	2171+LSQLQTYMIQFDQYIK	2018.02	27	2	Gel	none	19.52	H143C93N21O27S1	0.290677	0.331991	0.217082	0.10348	0.0394768	0.308172	0.351973	0.230147	0.109708	0.0418528	0.00994891	0.00820357	0.0109372	0.00788399	0.00687699	0.00417938	19.598	19.666	19.466	19.574	19.681	19.665	209778	68387.3	33965.1	433752	185085	358297							74654.5
8	4	32	H	MTD000011	Apolipoprotein B-100	P04114	2171+LSQLQTYMIQFDQYIK	2018.02	27	2	plasma	none	19.52	H143C93N21O27S1	0.290677	0.331991	0.217082	0.10348	0.0394768	0.308172	0.351973	0.230147	0.109708	0.0418528
2	4	8	H	MTD000011	Apolipoprotein B-100	P04114	2171+LSQLQTYMIQFDQYIK	2018.02	27	3	plasma	none	19.52	H143C93N21O27S1	0.290677	0.331991	0.217082	0.10348	0.0394768	0.308172	0.351973	0.230147	0.109708	0.0418528
6	4	24	H	MTD000011	Apolipoprotein B-100	P04114	2171+LSQLQTYMIQFDQYIK	2018.02	27	3	Gel	none	19.52	H143C93N21O27S1	0.290677	0.331991	0.217082	0.10348	0.0394768	0.308172	0.351973	0.230147	0.109708	0.0418528	0.00965351	0.00998322	0.00707539	0.0097977	0.0115998	0.00705569	19.598	19.666	19.466	19.574	19.681	19.665	766488	265400	155644	1.23047e+06	587151	1.00881e+06							264192
6	2	12	H	MTD000011	Apolipoprotein B-100	P04114	2171+LSQLQTYxmIQFDQYIK	2034.01	27	2	Gel	m:Oxidized methionine	16.65	H143C93N21O28S1	0.289976	0.331299	0.217274	0.103988	0.0398628	0.307655	0.351497	0.230521	0.110328	0.0422931	0.0112821	0.0125781	0.0031624	0.0109461	0.00554265	0.00933794	16.66	16.7	16.472	16.552	16.659	16.671	356372	97283	83237.9	398839	316959	397530							125312
6	2	12	H	MTD000011	Apolipoprotein B-100	P04114	2171+LSQLQTYxmIQFDQYIK	2034.01	27	2	plasma	m:Oxidized methionine	16.65	H143C93N21O28S1	0.289976	0.331299	0.217274	0.103988	0.0398628	0.307655	0.351497	0.230521	0.110328	0.0422931
6	4	24	H	MTD000011	Apolipoprotein B-100	P04114	2171+LSQLQTYxmIQFDQYIK	2034.01	27	3	Gel	m:Oxidized methionine	16.65	H143C93N21O28S1	0.289976	0.331299	0.217274	0.103988	0.0398628	0.307655	0.351497	0.230521	0.110328	0.0422931	0.0102658	0.00927343	0.00441881	0.0100733	0.00963957	0.00927179	16.66	16.7	16.472	16.552	16.659	16.671	1.48194e+06	504937	505344	1.75075e+06	1.54612e+06	1.67037e+06							522202
6	4	24	H	MTD000011	Apolipoprotein B-100	P04114	2196+IAIANIIDEIIEK	1453.84	26	2	Gel	none	22.2	H115C66N15O21S0	0.42878	0.346458	0.156621	0.051159	0.0133599	0.436187	0.352443	0.159327	0.0520428	0.0135907	0.0136543	0.0135039	0.00535355	0.00976816	0.0056083	0.00618884	22.34	22.408	22.236	22.372	22.452	22.492	403053	1.35827e+06	807685	1.2039e+07	4.98917e+06	1.99333e+07							164127
8	4	32	H	MTD000011	Apolipoprotein B-100	P04114	2196+IAIANIIDEIIEK	1453.84	26	2	plasma	none	22.2	H115C66N15O21S0	0.42878	0.346458	0.156621	0.051159	0.0133599	0.436187	0.352443	0.159327	0.0520428	0.0135907
6	4	24	H	MTD000011	Apolipoprotein B-100	P04114	2196+IAIANIIDEIIEK	1453.84	26	3	Gel	none	22.2	H115C66N15O21S0	0.42878	0.346458	0.156621	0.051159	0.0133599	0.436187	0.352443	0.159327	0.0520428	0.0135907	0.0334404	0.014694	0.00784385	0.0059048	0.0199368	0.0163918	22.34	22.408	22.236	22.372	22.452	22.492	128802	407462	260494	3.13542e+06	1.26779e+06	4.53678e+06							49220.2
8	4	32	H	MTD000011	Apolipoprotein B-100	P04114	2196+IAIANIIDEIIEK	1453.84	26	3	plasma	none	22.2	H115C66N15O21S0	0.42878	0.346458	0.156621	0.051159	0.0133599	0.436187	0.352443	0.159327	0.0520428	0.0135907
4	4	16	H	MTD000011	Apolipoprotein B-100	P04114	220+TGISPLALIK	1011.63	15	2	plasma	none	15.43	H85C47N11O13S0	0.548831	0.316306	0.10413	0.0249985	0.00482106	0.551997	0.31813	0.104731	0.0251427	0.00484886
6	4	24	H	MTD000011	Apolipoprotein B-100	P04114	220+TGISPLALIK	1011.63	15	2	Gel	none	15.43	H85C47N11O13S0	0.548831	0.316306	0.10413	0.0249985	0.00482106	0.551997	0.31813	0.104731	0.0251427	0.00484886	0.0124446	0.0123248	0.010962	0.00908857	0.00924284	0.00947675	15.373	15.552	15.297	15.432	15.596	15.608	1.79318e+07	6.66878e+06	3.45659e+06	1.77663e+07	1.28105e+07	1.34598e+07							9552922
6	1	6	H	MTD000011	Apolipoprotein B-100	P04114	220+TGISPLALIK	1011.63	15	3	Gel	none	15.43	H85C47N11O13S0	0.548831	0.316306	0.10413	0.0249985	0.00482106	0.551997	0.31813	0.104731	0.0251427	0.00484886	0.0237567	0.0463656	0.0463682	0.0163233	0.0250464	0.0385649	15.373	15.552	15.297	15.432	15.596	15.608	158794	68323.6	38010.8	158179	124619	136737							80709.1
1	4	4	H	MTD000011	Apolipoprotein B-100	P04114	2211+SLDEHYHIR	1168.56	20	2	plasma	none	5.8	H76C51N16O16S0	0.512773	0.327371	0.119635	0.0319063	0.0068433	0.517072	0.330116	0.120638	0.0321738	0.00690068
1	4	4	H	MTD000011	Apolipoprotein B-100	P04114	2211+SLDEHYHIR	1168.56	20	3	plasma	none	5.8	H76C51N16O16S0	0.512773	0.327371	0.119635	0.0319063	0.0068433	0.517072	0.330116	0.120638	0.0321738	0.00690068
3	1	3	H	MTD000011	Apolipoprotein B-100	P04114	2211+SLDEHYHIR	1168.56	20	3	Gel	none	5.8	H76C51N16O16S0	0.512773	0.327371	0.119635	0.0319063	0.0068433	0.517072	0.330116	0.120638	0.0321738	0.00690068	0.0403689			0.0722538	0.0721725		5.802			5.694	6.278		115611			51331.6	32015								56070
1	4	4	H	MTD000011	Apolipoprotein B-100	P04114	2211+SLDEHYHIR	1168.56	20	4	plasma	none	5.8	H76C51N16O16S0	0.512773	0.327371	0.119635	0.0319063	0.0068433	0.517072	0.330116	0.120638	0.0321738	0.00690068
3	1	3	H	MTD000011	Apolipoprotein B-100	P04114	2211+SLDEHYHIR	1168.56	20	4	Gel	none	5.8	H76C51N16O16S0	0.512773	0.327371	0.119635	0.0319063	0.0068433	0.517072	0.330116	0.120638	0.0321738	0.00690068	0.0051126			0.00718085	0.0131163		5.802			5.694	6.278		143832			60415.1	46798.4								71688.4
4	2	8	H	MTD000011	Apolipoprotein B-100	P04114	2225+TIHDLHLFIENIDFNK	1968.01	23	2	Gel	none	15.48	H137C91N23O26S0	0.311749	0.348568	0.209672	0.0891861	0.0298965	0.325018	0.363404	0.218596	0.0929822	0.031169		0.00981619	0.00636709		0.00728836	0.00718213		15.329	15.185		15.372	15.384		139963	191188		252454	211966
9	4	36	H	MTD000011	Apolipoprotein B-100	P04114	2225+TIHDLHLFIENIDFNK	1968.01	23	2	plasma	none	15.48	H137C91N23O26S0	0.311749	0.348568	0.209672	0.0891861	0.0298965	0.325018	0.363404	0.218596	0.0929822	0.031169
5	2	10	H	MTD000011	Apolipoprotein B-100	P04114	2225+TIHDLHLFIENIDFNK	1968.01	23	3	Gel	none	15.48	H137C91N23O26S0	0.311749	0.348568	0.209672	0.0891861	0.0298965	0.325018	0.363404	0.218596	0.0929822	0.031169	0.0554561	0.00848881	0.00150784		0.0109323	0.0163126	16.52	15.329	15.185		15.372	15.384	31912	228277	343904		425945	357031							11352.2
9	4	36	H	MTD000011	Apolipoprotein B-100	P04114	2225+TIHDLHLFIENIDFNK	1968.01	23	3	plasma	none	15.48	H137C91N23O26S0	0.311749	0.348568	0.209672	0.0891861	0.0298965	0.325018	0.363404	0.218596	0.0929822	0.031169
8	4	32	H	MTD000011	Apolipoprotein B-100	P04114	2225+TIHDLHLFIENIDFNK	1968.01	23	4	plasma	none	15.48	H137C91N23O26S0	0.311749	0.348568	0.209672	0.0891861	0.0298965	0.325018	0.363404	0.218596	0.0929822	0.031169
4	4	16	H	MTD000011	Apolipoprotein B-100	P04114	2241+SGSSTASWIQNVDTK	1579.75	27	2	plasma	none	10.37	H105C66N19O26S0	0.418138	0.34411	0.162095	0.0557179	0.0154169	0.426645	0.351111	0.165393	0.0568514	0.0157305
6	4	24	H	MTD000011	Apolipoprotein B-100	P04114	2241+SGSSTASWIQNVDTK	1579.75	27	2	Gel	none	10.37	H105C66N19O26S0	0.418138	0.34411	0.162095	0.0557179	0.0154169	0.426645	0.351111	0.165393	0.0568514	0.0157305	0.0131047	0.0125731	0.00358411	0.00752685	0.00778278	0.00718927	10.308	10.432	10.232	10.227	10.335	10.319	3.25573e+06	1.4515e+06	1.27344e+06	4.24429e+06	2.92262e+06	2.80372e+06							1.30559e+06
3	4	12	H	MTD000011	Apolipoprotein B-100	P04114	2241+SGSSTASWIQNVDTK	1579.75	27	3	plasma	none	10.37	H105C66N19O26S0	0.418138	0.34411	0.162095	0.0557179	0.0154169	0.426645	0.351111	0.165393	0.0568514	0.0157305
6	4	24	H	MTD000011	Apolipoprotein B-100	P04114	2241+SGSSTASWIQNVDTK	1579.75	27	3	Gel	none	10.37	H105C66N19O26S0	0.418138	0.34411	0.162095	0.0557179	0.0154169	0.426645	0.351111	0.165393	0.0568514	0.0157305	0.0237065	0.0180796	0.00921814	0.0138117	0.014796	0.00915935	10.308	10.432	10.232	10.227	10.335	10.319	1.15405e+06	591771	568976	1.37476e+06	1.03584e+06	1.02487e+06							440629
9	4	36	H	MTD000011	Apolipoprotein B-100	P04114	2272+HIQNIDIQHLAGK	1485.81	28	2	plasma	none	8.28	H107C65N21O19S0	0.426681	0.34859	0.157228	0.0509026	0.0131163	0.433883	0.354474	0.159882	0.0517617	0.0133377
2	1	2	H	MTD000011	Apolipoprotein B-100	P04114	2272+HIQNIDIQHLAGK	1485.81	28	3	Gel	none	8.28	H107C65N21O19S0	0.426681	0.34859	0.157228	0.0509026	0.0131163	0.433883	0.354474	0.159882	0.0517617	0.0133377	0.0184355				0.0206214		9.3				9.748		105495				31946.7								41893.7
9	4	36	H	MTD000011	Apolipoprotein B-100	P04114	2272+HIQNIDIQHLAGK	1485.81	28	3	plasma	none	8.28	H107C65N21O19S0	0.426681	0.34859	0.157228	0.0509026	0.0131163	0.433883	0.354474	0.159882	0.0517617	0.0133377
1	1	1	H	MTD000011	Apolipoprotein B-100	P04114	2272+HIQNIDIQHLAGK	1485.81	28	4	Gel	none	8.28	H107C65N21O19S0	0.426681	0.34859	0.157228	0.0509026	0.0131163	0.433883	0.354474	0.159882	0.0517617	0.0133377	0.0210614						9.3						90112.1												36775.1
9	4	36	H	MTD000011	Apolipoprotein B-100	P04114	2272+HIQNIDIQHLAGK	1485.81	28	4	plasma	none	8.28	H107C65N21O19S0	0.426681	0.34859	0.157228	0.0509026	0.0131163	0.433883	0.354474	0.159882	0.0517617	0.0133377
9	4	36	H	MTD000011	Apolipoprotein B-100	P04114	2285+LKQHIEAIDVR	1320.75	24	2	plasma	none	5.87	H100C58N18O17S0	0.46855	0.340643	0.138407	0.0406145	0.00952201	0.474138	0.344706	0.140058	0.0410989	0.00963556
9	4	36	H	MTD000011	Apolipoprotein B-100	P04114	2285+LKQHIEAIDVR	1320.75	24	3	plasma	none	5.87	H100C58N18O17S0	0.46855	0.340643	0.138407	0.0406145	0.00952201	0.474138	0.344706	0.140058	0.0410989	0.00963556
5	4	20	H	MTD000011	Apolipoprotein B-100	P04114	2285+LKQHIEAIDVR	1320.75	24	4	plasma	none	5.87	H100C58N18O17S0	0.46855	0.340643	0.138407	0.0406145	0.00952201	0.474138	0.344706	0.140058	0.0410989	0.00963556
4	2	8	H	MTD000011	Apolipoprotein B-100	P04114	2287+QHIEAIDVR	1079.57	23	2	Gel	none	6.99	H77C46N15O15S0	0.544869	0.315726	0.10661	0.0264438	0.00529649	0.548352	0.317744	0.107291	0.0266128	0.00533034	0.00783327			0.00563422	0.00741712	0.00875362	6.726			6.674	6.949	6.961	290580			195569	193745	144387							152649
4	4	16	H	MTD000011	Apolipoprotein B-100	P04114	2287+QHIEAIDVR	1079.57	23	2	plasma	none	6.99	H77C46N15O15S0	0.544869	0.315726	0.10661	0.0264438	0.00529649	0.548352	0.317744	0.107291	0.0266128	0.00533034
4	4	16	H	MTD000011	Apolipoprotein B-100	P04114	2287+QHIEAIDVR	1079.57	23	3	plasma	none	6.99	H77C46N15O15S0	0.544869	0.315726	0.10661	0.0264438	0.00529649	0.548352	0.317744	0.107291	0.0266128	0.00533034
6	4	24	H	MTD000011	Apolipoprotein B-100	P04114	2287+QHIEAIDVR	1079.57	23	3	Gel	none	6.99	H77C46N15O15S0	0.544869	0.315726	0.10661	0.0264438	0.00529649	0.548352	0.317744	0.107291	0.0266128	0.00533034	0.0259879	0.0125265	0.00478298	0.0168288	0.0164732	0.0139805	6.726	7.13	6.538	6.674	6.949	6.961	1.28556e+06	178378	151454	956022	745952	246516							638048
6	4	24	H	MTD000011	Apolipoprotein B-100	P04114	2296+VLLDQLGTTISFER	1590.86	22	2	Gel	none	16.4	H118C71N18O23S0	0.399367	0.34957	0.170003	0.0595351	0.0166334	0.408152	0.35726	0.173743	0.0608448	0.0169993	0.0128352	0.0107144	0.0107853	0.00615918	0.00586775	0.00667196	16.38	16.476	16.304	16.412	16.519	16.531	7.66807e+06	3.11185e+06	3.42314e+06	1.04203e+07	6.64083e+06	9.69717e+06							2.95653e+06
7	4	28	H	MTD000011	Apolipoprotein B-100	P04114	2296+VLLDQLGTTISFER	1590.86	22	2	plasma	none	16.4	H118C71N18O23S0	0.399367	0.34957	0.170003	0.0595351	0.0166334	0.408152	0.35726	0.173743	0.0608448	0.0169993
6	4	24	H	MTD000011	Apolipoprotein B-100	P04114	2296+VLLDQLGTTISFER	1590.86	22	3	Gel	none	16.4	H118C71N18O23S0	0.399367	0.34957	0.170003	0.0595351	0.0166334	0.408152	0.35726	0.173743	0.0608448	0.0169993	0.00889861	0.00753298	0.00832585	0.00755177	0.00769869	0.00717424	16.38	16.476	16.304	16.412	16.519	16.531	5.60037e+06	2.43617e+06	2.78774e+06	7.85848e+06	5.00382e+06	6.98498e+06							2.20499e+06
7	4	28	H	MTD000011	Apolipoprotein B-100	P04114	2296+VLLDQLGTTISFER	1590.86	22	3	plasma	none	16.4	H118C71N18O23S0	0.399367	0.34957	0.170003	0.0595351	0.0166334	0.408152	0.35726	0.173743	0.0608448	0.0169993
4	1	4	H	MTD000011	Apolipoprotein B-100	P04114	230+GMTRPLSTLISSSQSCQYTLDAK	2543.24	42	2	plasma	C:Carbamidomethylation	13.46	H178C106N30O38S2	0.224256	0.299587	0.236302	0.1373	0.0643845	0.233156	0.311476	0.24568	0.142749	0.0669396
5	4	20	H	MTD000011	Apolipoprotein B-100	P04114	230+GMTRPLSTLISSSQSCQYTLDAK	2543.24	42	3	plasma	C:Carbamidomethylation	13.46	H178C106N30O38S2	0.224256	0.299587	0.236302	0.1373	0.0643845	0.233156	0.311476	0.24568	0.142749	0.0669396
6	4	24	H	MTD000011	Apolipoprotein B-100	P04114	230+GMTRPLSTLISSSQSCQYTLDAK	2543.24	42	3	Gel	C:Carbamidomethylation	13.46	H178C106N30O38S2	0.224256	0.299587	0.236302	0.1373	0.0643845	0.233156	0.311476	0.24568	0.142749	0.0669396	0.0135437	0.0104152	0.00408834	0.0135723	0.0125148	0.0112802	13.47	13.678	13.31	13.445	13.665	13.761	2.80657e+06	297053	164352	3.79998e+06	1.81638e+06	1.68467e+06							872855
5	4	20	H	MTD000011	Apolipoprotein B-100	P04114	230+GMTRPLSTLISSSQSCQYTLDAK	2543.24	42	4	plasma	C:Carbamidomethylation	13.46	H178C106N30O38S2	0.224256	0.299587	0.236302	0.1373	0.0643845	0.233156	0.311476	0.24568	0.142749	0.0669396
6	3	18	H	MTD000011	Apolipoprotein B-100	P04114	230+GMTRPLSTLISSSQSCQYTLDAK	2543.24	42	4	Gel	C:Carbamidomethylation	13.46	H178C106N30O38S2	0.224256	0.299587	0.236302	0.1373	0.0643845	0.233156	0.311476	0.24568	0.142749	0.0669396	0.0162664	0.0192031	0.0129411	0.010268	0.0103235	0.0113922	13.47	13.678	13.31	13.445	13.665	13.761	789764	84925.2	53850.2	1.03284e+06	507746	421909							237023
4	1	4	H	MTD000011	Apolipoprotein B-100	P04114	230+GMTRxpLSTLISSSQSCQYTLDAK	2559.23	42	2	plasma	C:Carbamidomethylation p:Hydroxylation	12.37	H178C106N30O39S2	0.223716	0.298948	0.236301	0.137668	0.0647622	0.232699	0.310952	0.24579	0.143196	0.0673628
5	4	20	H	MTD000011	Apolipoprotein B-100	P04114	230+GMTRxpLSTLISSSQSCQYTLDAK	2559.23	42	3	plasma	C:Carbamidomethylation p:Hydroxylation	12.37	H178C106N30O39S2	0.223716	0.298948	0.236301	0.137668	0.0647622	0.232699	0.310952	0.24579	0.143196	0.0673628
6	4	24	H	MTD000011	Apolipoprotein B-100	P04114	230+GMTRxpLSTLISSSQSCQYTLDAK	2559.23	42	3	Gel	C:Carbamidomethylation p:Hydroxylation	12.37	H178C106N30O39S2	0.223716	0.298948	0.236301	0.137668	0.0647622	0.232699	0.310952	0.24579	0.143196	0.0673628	0.0139381	0.0136229	0.0043367	0.00801119	0.00961697	0.00697958	12.378	12.586	12.247	12.354	12.574	12.614	1.51281e+06	208718	96477.1	1.10239e+06	815515	673713							456644
5	2	10	H	MTD000011	Apolipoprotein B-100	P04114	230+GMTRxpLSTLISSSQSCQYTLDAK	2559.23	42	4	Gel	C:Carbamidomethylation p:Hydroxylation	12.37	H178C106N30O39S2	0.223716	0.298948	0.236301	0.137668	0.0647622	0.232699	0.310952	0.24579	0.143196	0.0673628	0.0127254		0.0107496	0.0074947	0.0152203	0.00590115	12.378		12.247	12.354	12.574	12.614	425865		31072.9	308418	243575	198301							129058
5	1	5	H	MTD000011	Apolipoprotein B-100	P04114	230+GxmTRPLSTLISSSQSCQYTLDAK	2559.23	42	2	plasma	C:Carbamidomethylation m:Oxidized methionine	12.42	H178C106N30O39S2	0.223716	0.298948	0.236301	0.137668	0.0647622	0.232699	0.310952	0.24579	0.143196	0.0673628
4	4	16	H	MTD000011	Apolipoprotein B-100	P04114	230+GxmTRPLSTLISSSQSCQYTLDAK	2559.23	42	3	plasma	C:Carbamidomethylation m:Oxidized methionine	12.42	H178C106N30O39S2	0.223716	0.298948	0.236301	0.137668	0.0647622	0.232699	0.310952	0.24579	0.143196	0.0673628
6	4	24	H	MTD000011	Apolipoprotein B-100	P04114	230+GxmTRPLSTLISSSQSCQYTLDAK	2559.23	42	3	Gel	C:Carbamidomethylation m:Oxidized methionine	12.42	H178C106N30O39S2	0.223716	0.298948	0.236301	0.137668	0.0647622	0.232699	0.310952	0.24579	0.143196	0.0673628	0.0139381	0.0136229	0.0043367	0.00801119	0.00961697	0.00697958	12.378	12.586	12.247	12.354	12.574	12.614	1.51281e+06	208718	96477.1	1.10239e+06	815515	673713							456644
5	2	10	H	MTD000011	Apolipoprotein B-100	P04114	230+GxmTRPLSTLISSSQSCQYTLDAK	2559.23	42	4	Gel	C:Carbamidomethylation m:Oxidized methionine	12.42	H178C106N30O39S2	0.223716	0.298948	0.236301	0.137668	0.0647622	0.232699	0.310952	0.24579	0.143196	0.0673628	0.0127254		0.0107496	0.0074947	0.0152203	0.00590115	12.378		12.247	12.354	12.574	12.614	425865		31072.9	308418	243575	198301							129058
5	4	20	H	MTD000011	Apolipoprotein B-100	P04114	2348+YEVDQQIQVLMDK	1607.79	24	2	plasma	none	14.24	H113C70N17O24S1	0.384073	0.333462	0.179276	0.0717289	0.0232083	0.396549	0.344293	0.185099	0.0740588	0.0239622
6	4	24	H	MTD000011	Apolipoprotein B-100	P04114	2348+YEVDQQIQVLMDK	1607.79	24	2	Gel	none	14.24	H113C70N17O24S1	0.384073	0.333462	0.179276	0.0717289	0.0232083	0.396549	0.344293	0.185099	0.0740588	0.0239622	0.0114295	0.0121616	0.00522793	0.00349942	0.00493698	0.00427582	14.141	14.237	14.065	14.089	14.197	14.181	5.00182e+06	1.85125e+06	2.58656e+06	4.58197e+06	2.97511e+06	3.06386e+06							1.86746e+06
3	4	12	H	MTD000011	Apolipoprotein B-100	P04114	2348+YEVDQQIQVLMDK	1607.79	24	3	plasma	none	14.24	H113C70N17O24S1	0.384073	0.333462	0.179276	0.0717289	0.0232083	0.396549	0.344293	0.185099	0.0740588	0.0239622
6	4	24	H	MTD000011	Apolipoprotein B-100	P04114	2348+YEVDQQIQVLMDK	1607.79	24	3	Gel	none	14.24	H113C70N17O24S1	0.384073	0.333462	0.179276	0.0717289	0.0232083	0.396549	0.344293	0.185099	0.0740588	0.0239622	0.0150023	0.0130177	0.00484572	0.0185446	0.0210233	0.0178055	14.141	14.237	14.065	14.089	14.197	14.181	2.23444e+06	926651	1.3701e+06	2.08666e+06	1.42283e+06	1.4582e+06							830183
3	4	12	H	MTD000011	Apolipoprotein B-100	P04114	2348+YEVDQQIQVLxmDK	1623.78	24	2	plasma	m:Oxidized methionine	11.38	H113C70N17O25S1	0.383148	0.3328	0.179751	0.0723027	0.0235446	0.395813	0.343801	0.185693	0.0746927	0.0243229
6	4	24	H	MTD000011	Apolipoprotein B-100	P04114	2348+YEVDQQIQVLxmDK	1623.78	24	2	Gel	m:Oxidized methionine	11.38	H113C70N17O25S1	0.383148	0.3328	0.179751	0.0723027	0.0235446	0.395813	0.343801	0.185693	0.0746927	0.0243229	0.00996733	0.00968754	0.000971874	0.00812378	0.007508	0.00682362	11.371	11.467	11.295	11.319	11.399	11.383	704349	397915	324286	1.02295e+06	912256	902066							263236
6	3	18	H	MTD000011	Apolipoprotein B-100	P04114	2348+YEVDQQIQVLxmDK	1623.78	24	3	Gel	m:Oxidized methionine	11.38	H113C70N17O25S1	0.383148	0.3328	0.179751	0.0723027	0.0235446	0.395813	0.343801	0.185693	0.0746927	0.0243229	0.01278	0.00773671	0.000612048	0.0120441	0.0124944	0.0127003	11.371	11.467	11.295	11.319	11.399	11.383	526757	280974	288500	710202	709219	699931							195511
7	4	28	H	MTD000011	Apolipoprotein B-100	P04114	2348+YEVDQQIQVLxmDK	1623.78	24	3	plasma	m:Oxidized methionine	11.38	H113C70N17O25S1	0.383148	0.3328	0.179751	0.0723027	0.0235446	0.395813	0.343801	0.185693	0.0746927	0.0243229
5	2	10	H	MTD000011	Apolipoprotein B-100	P04114	2361+LVELAHQYK	1099.6	18	2	Gel	none	6.63	H81C51N13O14S0	0.520531	0.326623	0.115719	0.0297503	0.00612674	0.5244	0.32905	0.116579	0.0299714	0.00617228	0.0143754	0.0520991		0.0111888	0.0286847	0.0156274	6.67	7.102		6.618	6.949	6.933	318934	55100.1		182415	172847	266288							156925
5	4	20	H	MTD000011	Apolipoprotein B-100	P04114	2361+LVELAHQYK	1099.6	18	2	plasma	none	6.63	H81C51N13O14S0	0.520531	0.326623	0.115719	0.0297503	0.00612674	0.5244	0.32905	0.116579	0.0299714	0.00617228
3	4	12	H	MTD000011	Apolipoprotein B-100	P04114	2361+LVELAHQYK	1099.6	18	3	plasma	none	6.63	H81C51N13O14S0	0.520531	0.326623	0.115719	0.0297503	0.00612674	0.5244	0.32905	0.116579	0.0299714	0.00617228
6	4	24	H	MTD000011	Apolipoprotein B-100	P04114	2361+LVELAHQYK	1099.6	18	3	Gel	none	6.63	H81C51N13O14S0	0.520531	0.326623	0.115719	0.0297503	0.00612674	0.5244	0.32905	0.116579	0.0299714	0.00617228	0.0146146	0.00886912	0.00439006	0.0138112	0.0233216	0.0165971	6.67	7.102	6.482	6.618	6.949	6.933	2.89464e+06	404661	325836	1.95988e+06	1.17011e+06	610339							1.54858e+06
1	4	4	H	MTD000011	Apolipoprotein B-100	P04114	2377+LSNVLQQVK	1027.6	15	2	plasma	none	9	H81C45N13O14S0	0.555911	0.312066	0.101937	0.0244489	0.00473242	0.559062	0.313835	0.102515	0.0245875	0.00475925
6	4	24	H	MTD000011	Apolipoprotein B-100	P04114	2377+LSNVLQQVK	1027.6	15	2	Gel	none	9	H81C45N13O14S0	0.555911	0.312066	0.101937	0.0244489	0.00473242	0.559062	0.313835	0.102515	0.0245875	0.00475925	0.00738665	0.00548516	0.0123588	0.00972735	0.00596479	0.00819487	8.88	9.032	8.805	8.856	8.992	8.976	3.70416e+06	1.50331e+06	1.65181e+06	4.12855e+06	2.83539e+06	2.82707e+06							2.05735e+06
6	2	12	H	MTD000011	Apolipoprotein B-100	P04114	2377+LSNVLQQVK	1027.6	15	3	Gel	none	9	H81C45N13O14S0	0.555911	0.312066	0.101937	0.0244489	0.00473242	0.559062	0.313835	0.102515	0.0245875	0.00475925	0.0188191	0.0236675	0.0177855	0.00939359	0.0119685	0.0219455	8.88	9.032	8.805	8.856	8.992	8.976	169911	73001.1	74340.4	176139	126212	125381							88166
2	1	2	H	MTD000011	Apolipoprotein B-100	P04114	2429+SFDYHQFVDETNDK	1743.74	23	2	Gel	none	10.94	H105C77N19O28S0	0.368864	0.348547	0.184022	0.0701551	0.0213807	0.37965	0.35874	0.189404	0.0722066	0.0220059		0.15538	0.0836317					11.187	10.959					160455	117523
9	4	36	H	MTD000011	Apolipoprotein B-100	P04114	2429+SFDYHQFVDETNDK	1743.74	23	2	plasma	none	10.94	H105C77N19O28S0	0.368864	0.348547	0.184022	0.0701551	0.0213807	0.37965	0.35874	0.189404	0.0722066	0.0220059
2	4	8	H	MTD000011	Apolipoprotein B-100	P04114	2429+SFDYHQFVDETNDK	1743.74	23	3	Gel	none	10.94	H105C77N19O28S0	0.368864	0.348547	0.184022	0.0701551	0.0213807	0.37965	0.35874	0.189404	0.0722066	0.0220059		0.0441308	0.0429671					11.187	10.959					925417	937220
9	4	36	H	MTD000011	Apolipoprotein B-100	P04114	2429+SFDYHQFVDETNDK	1743.74	23	3	plasma	none	10.94	H105C77N19O28S0	0.368864	0.348547	0.184022	0.0701551	0.0213807	0.37965	0.35874	0.189404	0.0722066	0.0220059
9	4	36	H	MTD000011	Apolipoprotein B-100	P04114	2429+SFDYHQFVDETNDKIR	2012.92	28	2	plasma	none	11.25	H128C89N24O30S0	0.314887	0.346315	0.208004	0.0891386	0.0302947	0.328573	0.361368	0.217045	0.0930131	0.0316114
3	1	3	H	MTD000011	Apolipoprotein B-100	P04114	2429+SFDYHQFVDETNDKIR	2012.92	28	3	Gel	none	11.25	H128C89N24O30S0	0.314887	0.346315	0.208004	0.0891386	0.0302947	0.328573	0.361368	0.217045	0.0930131	0.0316114	0.00571708			0.0282625	0.0339339		12.015			11.934	12.154		138497			98078.9	88026.1								48508.1
9	4	36	H	MTD000011	Apolipoprotein B-100	P04114	2429+SFDYHQFVDETNDKIR	2012.92	28	3	plasma	none	11.25	H128C89N24O30S0	0.314887	0.346315	0.208004	0.0891386	0.0302947	0.328573	0.361368	0.217045	0.0930131	0.0316114
3	2	6	H	MTD000011	Apolipoprotein B-100	P04114	2429+SFDYHQFVDETNDKIR	2012.92	28	4	Gel	none	11.25	H128C89N24O30S0	0.314887	0.346315	0.208004	0.0891386	0.0302947	0.328573	0.361368	0.217045	0.0930131	0.0316114	0.0105199			0.00660993	0.00749735		12.015			11.934	12.154		331165			211956	195325								120842
9	4	36	H	MTD000011	Apolipoprotein B-100	P04114	2429+SFDYHQFVDETNDKIR	2012.92	28	4	plasma	none	11.25	H128C89N24O30S0	0.314887	0.346315	0.208004	0.0891386	0.0302947	0.328573	0.361368	0.217045	0.0930131	0.0316114
5	4	20	H	MTD000011	Apolipoprotein B-100	P04114	2450+LNGEIQALELPQK	1451.8	30	2	Gel	none	12.23	H109C64N17O21S0	0.435496	0.34507	0.153668	0.0495506	0.0127916	0.442674	0.350757	0.156201	0.0503673	0.0130024	0.0134991	0.0117176	0.0037081		0.012488	0.0127003	12.155	12.25	12.079		12.266	12.25	1.98009e+06	882693	862468		1.46589e+06	1.49809e+06							818556
5	4	20	H	MTD000011	Apolipoprotein B-100	P04114	2450+LNGEIQALELPQK	1451.8	30	2	plasma	none	12.23	H109C64N17O21S0	0.435496	0.34507	0.153668	0.0495506	0.0127916	0.442674	0.350757	0.156201	0.0503673	0.0130024
2	4	8	H	MTD000011	Apolipoprotein B-100	P04114	2450+LNGEIQALELPQK	1451.8	30	3	plasma	none	12.23	H109C64N17O21S0	0.435496	0.34507	0.153668	0.0495506	0.0127916	0.442674	0.350757	0.156201	0.0503673	0.0130024
6	4	24	H	MTD000011	Apolipoprotein B-100	P04114	2450+LNGEIQALELPQK	1451.8	30	3	Gel	none	12.23	H109C64N17O21S0	0.435496	0.34507	0.153668	0.0495506	0.0127916	0.442674	0.350757	0.156201	0.0503673	0.0130024	0.0216295	0.0178383	0.00654536	0.017707	0.0182631	0.0188226	12.155	12.25	12.079	12.158	12.266	12.25	1.45738e+06	751421	729502	1.34629e+06	1.12569e+06	1.107e+06							583692
2	1	2	H	MTD000011	Apolipoprotein B-100	P04114	2450+LNGEIQALELPQKAEALK	1964.09	43	2	Gel	none	13.21	H149C87N23O28S0	0.323545	0.348342	0.204285	0.0853529	0.028252	0.336492	0.362281	0.212459	0.0887683	0.0293825	0.0213846					0.0137754	13.358					13.593	39209.9					43052.2							14134.9
6	4	24	H	MTD000011	Apolipoprotein B-100	P04114	2450+LNGEIQALELPQKAEALK	1964.09	43	2	plasma	none	13.21	H149C87N23O28S0	0.323545	0.348342	0.204285	0.0853529	0.028252	0.336492	0.362281	0.212459	0.0887683	0.0293825
6	3	18	H	MTD000011	Apolipoprotein B-100	P04114	2450+LNGEIQALELPQKAEALK	1964.09	43	3	Gel	none	13.21	H149C87N23O28S0	0.323545	0.348342	0.204285	0.0853529	0.028252	0.336492	0.362281	0.212459	0.0887683	0.0293825	0.0242136	0.0196599	0.0101471	0.0119258	0.0160248	0.0143591	13.358	13.566	13.254	13.389	13.581	13.593	913304	220939	133530	925970	379766	408824							328099
8	4	32	H	MTD000011	Apolipoprotein B-100	P04114	2450+LNGEIQALELPQKAEALK	1964.09	43	3	plasma	none	13.21	H149C87N23O28S0	0.323545	0.348342	0.204285	0.0853529	0.028252	0.336492	0.362281	0.212459	0.0887683	0.0293825
2	1	2	H	MTD000011	Apolipoprotein B-100	P04114	2450+LNGEIQALELPQKAEALK	1964.09	43	4	Gel	none	13.21	H149C87N23O28S0	0.323545	0.348342	0.204285	0.0853529	0.028252	0.336492	0.362281	0.212459	0.0887683	0.0293825	0.0268072			0.0403261			13.358			13.389			39623.2			40994									15082.2
6	4	24	H	MTD000011	Apolipoprotein B-100	P04114	2475+ATVAVYLESLQDTK	1536.8	24	2	Gel	none	14.62	H112C68N16O24S0	0.415132	0.346369	0.163112	0.0557235	0.0152625	0.423459	0.353316	0.166384	0.0568413	0.0155687	0.0111479	0.0128821	0.00397782	0.00763303	0.00893754	0.0106312	14.645	14.769	14.541	14.621	14.729	14.741	5.31551e+06	1.83429e+06	2.42044e+06	4.69549e+06	3.74351e+06	3.85856e+06							2.12788e+06
6	4	24	H	MTD000011	Apolipoprotein B-100	P04114	2475+ATVAVYLESLQDTK	1536.8	24	2	plasma	none	14.62	H112C68N16O24S0	0.415132	0.346369	0.163112	0.0557235	0.0152625	0.423459	0.353316	0.166384	0.0568413	0.0155687
6	4	24	H	MTD000011	Apolipoprotein B-100	P04114	2475+ATVAVYLESLQDTK	1536.8	24	3	Gel	none	14.62	H112C68N16O24S0	0.415132	0.346369	0.163112	0.0557235	0.0152625	0.423459	0.353316	0.166384	0.0568413	0.0155687	0.00937011	0.0037455	0.012614	0.0121926	0.0130866	0.0151002	14.645	14.769	14.541	14.621	14.729	14.741	5.45253e+06	2.12454e+06	2.99174e+06	5.05988e+06	3.92382e+06	3.9757e+06							2.21161e+06
6	4	24	H	MTD000011	Apolipoprotein B-100	P04114	2475+ATVAVYLESLQDTK	1536.8	24	3	plasma	none	14.62	H112C68N16O24S0	0.415132	0.346369	0.163112	0.0557235	0.0152625	0.423459	0.353316	0.166384	0.0568413	0.0155687
6	2	12	H	MTD000011	Apolipoprotein B-100	P04114	2489+ITLIINWLQEALSSASLAHMK	2338.27	40	2	plasma	none	23.38	H175C106N27O30S1	0.243608	0.319975	0.234473	0.123884	0.0520971	0.264234	0.347067	0.254326	0.134373	0.0565081
1	2	2	H	MTD000011	Apolipoprotein B-100	P04114	2489+ITLIINWLQEALSSASLAHMK	2338.27	40	3	Gel	none	23.38	H175C106N27O30S1	0.243608	0.319975	0.234473	0.123884	0.0520971	0.264234	0.347067	0.254326	0.134373	0.0565081	0.0353846						23.459						229499												74502.3
8	4	32	H	MTD000011	Apolipoprotein B-100	P04114	2489+ITLIINWLQEALSSASLAHMK	2338.27	40	3	plasma	none	23.38	H175C106N27O30S1	0.243608	0.319975	0.234473	0.123884	0.0520971	0.264234	0.347067	0.254326	0.134373	0.0565081
1	1	1	H	MTD000011	Apolipoprotein B-100	P04114	2489+ITLIINWLQEALSSASLAHMK	2338.27	40	4	Gel	none	23.38	H175C106N27O30S1	0.243608	0.319975	0.234473	0.123884	0.0520971	0.264234	0.347067	0.254326	0.134373	0.0565081	0.121044						23.459						30188.4												9143.73
1	1	1	H	MTD000011	Apolipoprotein B-100	P04114	2489+ITLIINWLQEALSSASLAHMK	2338.27	40	4	plasma	none	23.38	H175C106N27O30S1	0.243608	0.319975	0.234473	0.123884	0.0520971	0.264234	0.347067	0.254326	0.134373	0.0565081
5	1	5	H	MTD000011	Apolipoprotein B-100	P04114	2512+FRETLEDTR	1165.57	18	2	Gel	none	6.18	H79C49N15O18S0	0.523279	0.321261	0.116268	0.0310224	0.0067046	0.527589	0.323907	0.117225	0.0312779	0.00675982	0.0262637	0.0836347		0.0136679	0.00970238	0.00623553	5.663	6.038		5.554	5.858	5.786	151438	44182		100437	104456	75975.4							73070.1
5	3	15	H	MTD000011	Apolipoprotein B-100	P04114	2512+FRETLEDTR	1165.57	18	2	plasma	none	6.18	H79C49N15O18S0	0.523279	0.321261	0.116268	0.0310224	0.0067046	0.527589	0.323907	0.117225	0.0312779	0.00675982
1	1	1	H	MTD000011	Apolipoprotein B-100	P04114	2512+FRETLEDTR	1165.57	18	3	plasma	none	6.18	H79C49N15O18S0	0.523279	0.321261	0.116268	0.0310224	0.0067046	0.527589	0.323907	0.117225	0.0312779	0.00675982
6	4	24	H	MTD000011	Apolipoprotein B-100	P04114	2512+FRETLEDTR	1165.57	18	3	Gel	none	6.18	H79C49N15O18S0	0.523279	0.321261	0.116268	0.0310224	0.0067046	0.527589	0.323907	0.117225	0.0312779	0.00675982	0.0271965	0.0135505	0.00668599	0.0179385	0.0137952	0.0101928	5.663	6.038	5.363	5.554	5.858	5.786	754208	200478	139162	534042	529204	366891							358203
6	2	12	H	MTD000011	Apolipoprotein B-100	P04114	2523+MYQMDIQQELQR	1581.73	29	2	Gel	none	11.97	H107C66N19O22S2	0.38035	0.318656	0.183375	0.0788054	0.0277307	0.395709	0.331524	0.19078	0.0819877	0.0288505	0.0185776	0.0136437	0.00169	0.00416737	0.00685321	0.00469164	12.015	12.111	11.939	11.962	12.042	12.026	262186	103848	113456	394652	294872	318916							94359.2
9	4	36	H	MTD000011	Apolipoprotein B-100	P04114	2523+MYQMDIQQELQR	1581.73	29	2	plasma	none	11.97	H107C66N19O22S2	0.38035	0.318656	0.183375	0.0788054	0.0277307	0.395709	0.331524	0.19078	0.0819877	0.0288505
4	3	12	H	MTD000011	Apolipoprotein B-100	P04114	2523+MYQMDIQQELQR	1581.73	29	3	Gel	none	11.97	H107C66N19O22S2	0.38035	0.318656	0.183375	0.0788054	0.0277307	0.395709	0.331524	0.19078	0.0819877	0.0288505	0.0226734		0.0104163	0.0103448		0.00857972	12.015		11.939	11.962		12.026	317893		159844	472804		371850							118862
9	4	36	H	MTD000011	Apolipoprotein B-100	P04114	2523+MYQMDIQQELQR	1581.73	29	3	plasma	none	11.97	H107C66N19O22S2	0.38035	0.318656	0.183375	0.0788054	0.0277307	0.395709	0.331524	0.19078	0.0819877	0.0288505
6	2	12	H	MTD000011	Apolipoprotein B-100	P04114	2523+MYQxmDIQQELQR	1597.72	29	2	Gel	m:Oxidized methionine	10.03	H107C66N19O23S2	0.379433	0.318029	0.183827	0.0793334	0.0280671	0.394987	0.331066	0.191362	0.0825854	0.0292176	0.0127766	0.0169548	0.0037449	0.00754027	0.00380485	0.00745111	9.496	9.564	9.392	9.416	9.468	9.452	160018	82164.3	68619.9	234489	242331	239414							58903.8
8	4	32	H	MTD000011	Apolipoprotein B-100	P04114	2523+MYQxmDIQQELQR	1597.72	29	2	plasma	m:Oxidized methionine	10.03	H107C66N19O23S2	0.379433	0.318029	0.183827	0.0793334	0.0280671	0.394987	0.331066	0.191362	0.0825854	0.0292176
1	3	3	H	MTD000011	Apolipoprotein B-100	P04114	2523+MYQxmDIQQELQR	1597.72	29	3	plasma	m:Oxidized methionine	10.03	H107C66N19O23S2	0.379433	0.318029	0.183827	0.0793334	0.0280671	0.394987	0.331066	0.191362	0.0825854	0.0292176
6	2	12	H	MTD000011	Apolipoprotein B-100	P04114	2523+MYQxmDIQQELQR	1597.72	29	3	Gel	m:Oxidized methionine	10.03	H107C66N19O23S2	0.379433	0.318029	0.183827	0.0793334	0.0280671	0.394987	0.331066	0.191362	0.0825854	0.0292176	0.0156479	0.0183944	0.00424824	0.0111556	0.00936535	0.00531371	9.496	9.564	9.392	9.416	9.468	9.452	253793	134996	125623	360556	381043	361676							93273.8
6	2	12	H	MTD000011	Apolipoprotein B-100	P04114	2523+xmYQMDIQQELQR	1597.72	29	2	Gel	m:Oxidized methionine	10.28	H107C66N19O23S2	0.379433	0.318029	0.183827	0.0793334	0.0280671	0.394987	0.331066	0.191362	0.0825854	0.0292176	0.0127766	0.0169548	0.0037449	0.00754027	0.00380485	0.00745111	9.496	9.564	9.392	9.416	9.468	9.452	160018	82164.3	68619.9	234489	242331	239414							58903.8
8	4	32	H	MTD000011	Apolipoprotein B-100	P04114	2523+xmYQMDIQQELQR	1597.72	29	2	plasma	m:Oxidized methionine	10.28	H107C66N19O23S2	0.379433	0.318029	0.183827	0.0793334	0.0280671	0.394987	0.331066	0.191362	0.0825854	0.0292176
6	2	12	H	MTD000011	Apolipoprotein B-100	P04114	2523+xmYQMDIQQELQR	1597.72	29	3	Gel	m:Oxidized methionine	10.28	H107C66N19O23S2	0.379433	0.318029	0.183827	0.0793334	0.0280671	0.394987	0.331066	0.191362	0.0825854	0.0292176	0.0156479	0.0183944	0.00424824	0.0111556	0.00936535	0.00531371	9.496	9.564	9.392	9.416	9.468	9.452	253793	134996	125623	360556	381043	361676							93273.8
4	2	8	H	MTD000011	Apolipoprotein B-100	P04114	2523+xmYQxmDIQQELQR	1613.72	29	2	Gel	m:Oxidized methionine	8.7	H107C66N19O24S2	0.378519	0.317403	0.184275	0.079859	0.0284038	0.394267	0.330609	0.191942	0.0831816	0.0295856		0.028069		0.0304643	0.0123224	0.00823535		8.753		8.577	8.628	8.612		113290		265800	376992	402468
5	4	20	H	MTD000011	Apolipoprotein B-100	P04114	2523+xmYQxmDIQQELQR	1613.72	29	2	plasma	m:Oxidized methionine	8.7	H107C66N19O24S2	0.378519	0.317403	0.184275	0.079859	0.0284038	0.394267	0.330609	0.191942	0.0831816	0.0295856
1	3	3	H	MTD000011	Apolipoprotein B-100	P04114	2523+xmYQxmDIQQELQR	1613.72	29	3	plasma	m:Oxidized methionine	8.7	H107C66N19O24S2	0.378519	0.317403	0.184275	0.079859	0.0284038	0.394267	0.330609	0.191942	0.0831816	0.0295856
4	3	12	H	MTD000011	Apolipoprotein B-100	P04114	2523+xmYQxmDIQQELQR	1613.72	29	3	Gel	m:Oxidized methionine	8.7	H107C66N19O24S2	0.378519	0.317403	0.184275	0.079859	0.0284038	0.394267	0.330609	0.191942	0.0831816	0.0295856		0.0132133		0.0125914	0.00920839	0.00761157		8.753		8.577	8.628	8.612		193757		404729	598886	629766
2	1	2	H	MTD000011	Apolipoprotein B-100	P04114	255+HVAEAICK	926.465	19	2	Gel	C:Carbamidomethylation	2.14	H66C39N12O12S1	0.569728	0.28287	0.108535	0.030443	0.00687875	0.574568	0.285273	0.109457	0.0307016	0.00693719	0.0103115			0.00829461			2.137			2.084			128265			52290.2									70535.8
9	4	36	H	MTD000011	Apolipoprotein B-100	P04114	255+HVAEAICK	926.465	19	2	plasma	C:Carbamidomethylation	2.14	H66C39N12O12S1	0.569728	0.28287	0.108535	0.030443	0.00687875	0.574568	0.285273	0.109457	0.0307016	0.00693719
2	1	2	H	MTD000011	Apolipoprotein B-100	P04114	255+HVAEAICK	926.465	19	3	Gel	C:Carbamidomethylation	2.14	H66C39N12O12S1	0.569728	0.28287	0.108535	0.030443	0.00687875	0.574568	0.285273	0.109457	0.0307016	0.00693719	0.0283775			0.0359879			2.137			2.084			127996			56067.2									67161.1
6	4	24	H	MTD000011	Apolipoprotein B-100	P04114	2560+NLTDFAEQYSIQDWAK	1927.89	31	2	Gel	none	16.39	H125C87N21O29S0	0.326354	0.347874	0.202989	0.0846249	0.028004	0.339301	0.361675	0.211042	0.0879822	0.0291149	0.0120816	0.0122114	0.00402369	0.0128959	0.0153249	0.0112563	16.464	16.532	16.388	16.412	16.491	16.503	2.80731e+06	890315	934448	2.78611e+06	2.29539e+06	2.63313e+06							1.02922e+06
9	4	36	H	MTD000011	Apolipoprotein B-100	P04114	2560+NLTDFAEQYSIQDWAK	1927.89	31	2	plasma	none	16.39	H125C87N21O29S0	0.326354	0.347874	0.202989	0.0846249	0.028004	0.339301	0.361675	0.211042	0.0879822	0.0291149
6	4	24	H	MTD000011	Apolipoprotein B-100	P04114	2560+NLTDFAEQYSIQDWAK	1927.89	31	3	Gel	none	16.39	H125C87N21O29S0	0.326354	0.347874	0.202989	0.0846249	0.028004	0.339301	0.361675	0.211042	0.0879822	0.0291149	0.0166795	0.0149479	0.00857815	0.00808535	0.00776644	0.0136484	16.464	16.532	16.388	16.412	16.491	16.503	4.53e+06	1.41871e+06	1.65081e+06	4.35038e+06	3.73678e+06	4.01974e+06							1683082
9	4	36	H	MTD000011	Apolipoprotein B-100	P04114	2560+NLTDFAEQYSIQDWAK	1927.89	31	3	plasma	none	16.39	H125C87N21O29S0	0.326354	0.347874	0.202989	0.0846249	0.028004	0.339301	0.361675	0.211042	0.0879822	0.0291149
6	4	24	H	MTD000011	Apolipoprotein B-100	P04114	2579+ALVEQGFTVPEIK	1429.78	24	2	Gel	none	13.96	H107C66N15O20S0	0.430352	0.347032	0.155753	0.0503833	0.0130077	0.437563	0.352847	0.158363	0.0512275	0.0132257	0.0115502	0.00942458	0.00968434	0.00512359	0.00407689	0.0045036	14.029	14.125	13.954	14.033	14.169	14.153	1.37032e+07	4.82739e+06	5.90529e+06	1.24892e+07	8.745e+06	9.10223e+06							5710641
9	4	36	H	MTD000011	Apolipoprotein B-100	P04114	2579+ALVEQGFTVPEIK	1429.78	24	2	plasma	none	13.96	H107C66N15O20S0	0.430352	0.347032	0.155753	0.0503833	0.0130077	0.437563	0.352847	0.158363	0.0512275	0.0132257
6	4	24	H	MTD000011	Apolipoprotein B-100	P04114	2579+ALVEQGFTVPEIK	1429.78	24	3	Gel	none	13.96	H107C66N15O20S0	0.430352	0.347032	0.155753	0.0503833	0.0130077	0.437563	0.352847	0.158363	0.0512275	0.0132257	0.0136158	0.0153295	0.0121659	0.00879386	0.00475034	0.00433773	14.029	14.125	13.954	14.033	14.169	14.153	4.41455e+06	1.55552e+06	2.00208e+06	4.06667e+06	2.85312e+06	2.9662e+06							1.88198e+06
9	4	36	H	MTD000011	Apolipoprotein B-100	P04114	2579+ALVEQGFTVPEIK	1429.78	24	3	plasma	none	13.96	H107C66N15O20S0	0.430352	0.347032	0.155753	0.0503833	0.0130077	0.437563	0.352847	0.158363	0.0512275	0.0132257
6	4	24	H	MTD000011	Apolipoprotein B-100	P04114	2592+TILGTMPAFEVSLQALQK	1946.05	33	2	Gel	none	19.57	H147C88N21O26S1	0.3076	0.334449	0.210378	0.0968419	0.0357385	0.324039	0.352323	0.221621	0.102017	0.0376484	0.0129794	0.0115653	0.0032864	0.00595159	0.00841278	0.00793861	19.682	19.778	19.578	19.742	19.849	19.861	784808	661047	219053	2988797	1.44206e+06	3.8948e+06							278191
9	4	36	H	MTD000011	Apolipoprotein B-100	P04114	2592+TILGTMPAFEVSLQALQK	1946.05	33	2	plasma	none	19.57	H147C88N21O26S1	0.3076	0.334449	0.210378	0.0968419	0.0357385	0.324039	0.352323	0.221621	0.102017	0.0376484
6	4	24	H	MTD000011	Apolipoprotein B-100	P04114	2592+TILGTMPAFEVSLQALQK	1946.05	33	3	Gel	none	19.57	H147C88N21O26S1	0.3076	0.334449	0.210378	0.0968419	0.0357385	0.324039	0.352323	0.221621	0.102017	0.0376484	0.0146757	0.0151874	0.00424077	0.00844919	0.0110849	0.00825409	19.682	19.778	19.578	19.742	19.849	19.861	3.15667e+06	2.71797e+06	1.03962e+06	1.26768e+07	6.67428e+06	15552720							1.14329e+06
10	4	40	H	MTD000011	Apolipoprotein B-100	P04114	2592+TILGTMPAFEVSLQALQK	1946.05	33	3	plasma	none	19.57	H147C88N21O26S1	0.3076	0.334449	0.210378	0.0968419	0.0357385	0.324039	0.352323	0.221621	0.102017	0.0376484
1	3	3	H	MTD000011	Apolipoprotein B-100	P04114	2592+TILGTMPAFEVSLQALQK	1946.05	33	4	plasma	none	19.57	H147C88N21O26S1	0.3076	0.334449	0.210378	0.0968419	0.0357385	0.324039	0.352323	0.221621	0.102017	0.0376484
6	4	24	H	MTD000011	Apolipoprotein B-100	P04114	2592+TILGTxmPAFEVSLQALQK	1962.05	33	2	Gel	m:Oxidized methionine	17.24	H147C88N21O27S1	0.306858	0.333757	0.210622	0.0973687	0.0361173	0.323483	0.351839	0.222034	0.102644	0.0380741	0.0127593	0.0068112	0.00423793	0.00773071	0.00755765	0.00589432	17.275	17.399	17.228	17.363	17.471	17.483	615768	292903	172950	1.18782e+06	993234	1.59592e+06							220121
8	4	32	H	MTD000011	Apolipoprotein B-100	P04114	2592+TILGTxmPAFEVSLQALQK	1962.05	33	2	plasma	m:Oxidized methionine	17.24	H147C88N21O27S1	0.306858	0.333757	0.210622	0.0973687	0.0361173	0.323483	0.351839	0.222034	0.102644	0.0380741
1	4	4	H	MTD000011	Apolipoprotein B-100	P04114	2592+TILGTxmPAFEVSLQALQK	1962.05	33	3	plasma	m:Oxidized methionine	17.24	H147C88N21O27S1	0.306858	0.333757	0.210622	0.0973687	0.0361173	0.323483	0.351839	0.222034	0.102644	0.0380741
6	4	24	H	MTD000011	Apolipoprotein B-100	P04114	2592+TILGTxmPAFEVSLQALQK	1962.05	33	3	Gel	m:Oxidized methionine	17.24	H147C88N21O27S1	0.306858	0.333757	0.210622	0.0973687	0.0361173	0.323483	0.351839	0.222034	0.102644	0.0380741	0.0208807	0.0160972	0.00778549	0.00571673	0.0066424	0.00781973	17.275	17.399	17.228	17.363	17.471	17.483	2.10992e+06	1.25017e+06	816409	4.18533e+06	3.65616e+06	5.40377e+06							758938
6	4	24	H	MTD000011	Apolipoprotein B-100	P04114	2610+ATFQTPDFIVPLTDLR	1832.97	24	2	Gel	none	19.38	H132C85N20O25S0	0.337687	0.351142	0.198041	0.0793777	0.02516	0.349483	0.363408	0.204959	0.0821505	0.0260389	0.0100369	0.00907435	0.00344233	0.0081423	0.00679161	0.00844465	19.486	19.582	19.41	19.574	19.681	19.693	1.20395e+07	4.30341e+06	1.51377e+06	15576783	1.20385e+07	1.56947e+07							4.45808e+06
9	4	36	H	MTD000011	Apolipoprotein B-100	P04114	2610+ATFQTPDFIVPLTDLR	1832.97	24	2	plasma	none	19.38	H132C85N20O25S0	0.337687	0.351142	0.198041	0.0793777	0.02516	0.349483	0.363408	0.204959	0.0821505	0.0260389
6	4	24	H	MTD000011	Apolipoprotein B-100	P04114	2610+ATFQTPDFIVPLTDLR	1832.97	24	3	Gel	none	19.38	H132C85N20O25S0	0.337687	0.351142	0.198041	0.0793777	0.02516	0.349483	0.363408	0.204959	0.0821505	0.0260389	0.00637892	0.00633432	0.00241872	0.00809484	0.00879626	0.00896762	19.486	19.582	19.41	19.574	19.681	19.693	1.58256e+07	6.33182e+06	2.56838e+06	1.96881e+07	1.66898e+07	1.95166e+07							5.77768e+06
9	4	36	H	MTD000011	Apolipoprotein B-100	P04114	2610+ATFQTPDFIVPLTDLR	1832.97	24	3	plasma	none	19.38	H132C85N20O25S0	0.337687	0.351142	0.198041	0.0793777	0.02516	0.349483	0.363408	0.204959	0.0821505	0.0260389
2	2	4	H	MTD000011	Apolipoprotein B-100	P04114	2610+ATFQTPDFIVPLTDLRIPSVQINFK	2859.55	39	3	plasma	none	22.05	H210C134N32O37S0	0.181287	0.297386	0.256119	0.153397	0.0715207	0.188898	0.309871	0.266872	0.159837	0.0745233
4	3	12	H	MTD000011	Apolipoprotein B-100	P04114	263+EQHLFLPFSYK	1407.72	19	2	Gel	none	14.36	H97C69N15O17S0	0.420113	0.351541	0.159882	0.0517442	0.0132502	0.427256	0.357519	0.162601	0.052624	0.0134755	0.0168751			0.013342	0.0379555	0.0524834	14.813			14.817	15.092	15.132	557979			433197	299487	161286							219963
6	4	24	H	MTD000011	Apolipoprotein B-100	P04114	263+EQHLFLPFSYK	1407.72	19	2	plasma	none	14.36	H97C69N15O17S0	0.420113	0.351541	0.159882	0.0517442	0.0132502	0.427256	0.357519	0.162601	0.052624	0.0134755
5	4	20	H	MTD000011	Apolipoprotein B-100	P04114	263+EQHLFLPFSYK	1407.72	19	3	Gel	none	14.36	H97C69N15O17S0	0.420113	0.351541	0.159882	0.0517442	0.0132502	0.427256	0.357519	0.162601	0.052624	0.0134755	0.00950278	0.0585465	0.07456	0.0087504	0.0249559		14.813	15.077	14.681	14.817	15.092		2.81635e+06	155813	73079	2.20859e+06	1.46596e+06								1.15338e+06
6	4	24	H	MTD000011	Apolipoprotein B-100	P04114	263+EQHLFLPFSYK	1407.72	19	3	plasma	none	14.36	H97C69N15O17S0	0.420113	0.351541	0.159882	0.0517442	0.0132502	0.427256	0.357519	0.162601	0.052624	0.0134755
1	2	2	H	MTD000011	Apolipoprotein B-100	P04114	2645+FSTPEFTILNTFHIPSFTIDFVEMK	2960.47	33	3	Gel	none	23.28	H205C141N29O39S1	0.160494	0.275172	0.254537	0.166725	0.0860357	0.170202	0.291816	0.269933	0.17681	0.0912396	0.0226403						23.264						254138												71812.4
9	4	36	H	MTD000011	Apolipoprotein B-100	P04114	2645+FSTPEFTILNTFHIPSFTIDFVEMK	2960.47	33	3	plasma	none	23.28	H205C141N29O39S1	0.160494	0.275172	0.254537	0.166725	0.0860357	0.170202	0.291816	0.269933	0.17681	0.0912396
9	4	36	H	MTD000011	Apolipoprotein B-100	P04114	2675+TIDQMLNSELQWPVPDIYLR	2430.23	35	2	plasma	none	20.91	H171C110N27O33S1	0.231622	0.314555	0.238091	0.129883	0.0564066	0.238649	0.324097	0.245313	0.133823	0.0581177
6	4	24	H	MTD000011	Apolipoprotein B-100	P04114	2675+TIDQMLNSELQWPVPDIYLR	2430.23	35	3	Gel	none	20.91	H171C110N27O33S1	0.231622	0.314555	0.238091	0.129883	0.0564066	0.238649	0.324097	0.245313	0.133823	0.0581177	0.0122016	0.00865527	0.00311102	0.00908039	0.0078607	0.0100963	21.165	21.233	21.089	21.225	21.304	21.344	670405	287185	239039	2.48071e+06	1.21337e+06	3687364							211806
10	4	40	H	MTD000011	Apolipoprotein B-100	P04114	2675+TIDQMLNSELQWPVPDIYLR	2430.23	35	3	plasma	none	20.91	H171C110N27O33S1	0.231622	0.314555	0.238091	0.129883	0.0564066	0.238649	0.324097	0.245313	0.133823	0.0581177
4	1	4	H	MTD000011	Apolipoprotein B-100	P04114	2675+TIDQxmLNSELQWPVPDIYLR	2446.22	35	2	Gel	m:Oxidized methionine	19.53	H171C110N27O34S1	0.231064	0.313882	0.238106	0.1303	0.0568044	0.238172	0.323538	0.24543	0.134308	0.0585518	0.0111793			0.00931694	0.00820444	0.0086389	19.542			19.602	19.681	19.693	64605.2			159414	112486	250585							20043.9
9	4	36	H	MTD000011	Apolipoprotein B-100	P04114	2675+TIDQxmLNSELQWPVPDIYLR	2446.22	35	2	plasma	m:Oxidized methionine	19.53	H171C110N27O34S1	0.231064	0.313882	0.238106	0.1303	0.0568044	0.238172	0.323538	0.24543	0.134308	0.0585518
5	4	20	H	MTD000011	Apolipoprotein B-100	P04114	2675+TIDQxmLNSELQWPVPDIYLR	2446.22	35	3	plasma	m:Oxidized methionine	19.53	H171C110N27O34S1	0.231064	0.313882	0.238106	0.1303	0.0568044	0.238172	0.323538	0.24543	0.134308	0.0585518
6	4	24	H	MTD000011	Apolipoprotein B-100	P04114	2675+TIDQxmLNSELQWPVPDIYLR	2446.22	35	3	Gel	m:Oxidized methionine	19.53	H171C110N27O34S1	0.231064	0.313882	0.238106	0.1303	0.0568044	0.238172	0.323538	0.24543	0.134308	0.0585518	0.010954	0.010802	0.00399704	0.0108565	0.0112306	0.0117611	19.542	19.638	19.466	19.602	19.681	19.693	742702	405711	206545	1.50449e+06	1.1989e+06	2.10369e+06							232241
9	4	36	H	MTD000011	Apolipoprotein B-100	P04114	2695+DLKVEDIPLAR	1267.71	21	2	plasma	none	11.66	H97C56N15O18S0	0.483276	0.335339	0.13244	0.038084	0.0087966	0.488583	0.339021	0.133894	0.0385022	0.00889319
6	4	24	H	MTD000011	Apolipoprotein B-100	P04114	2695+DLKVEDIPLAR	1267.71	21	3	Gel	none	11.66	H97C56N15O18S0	0.483276	0.335339	0.13244	0.038084	0.0087966	0.488583	0.339021	0.133894	0.0385022	0.00889319	0.0110489	0.0230586	0.0339978	0.00952797	0.00733368	0.00458615	11.903	12.083	11.855	11.934	12.098	12.11	6.07341e+06	1.42319e+06	962505	6.20594e+06	4.01781e+06	3.34765e+06							2.82986e+06
9	4	36	H	MTD000011	Apolipoprotein B-100	P04114	2695+DLKVEDIPLAR	1267.71	21	3	plasma	none	11.66	H97C56N15O18S0	0.483276	0.335339	0.13244	0.038084	0.0087966	0.488583	0.339021	0.133894	0.0385022	0.00889319
6	4	24	H	MTD000011	Apolipoprotein B-100	P04114	2698+VEDIPLAR	911.508	18	2	Gel	none	7.55	H69C40N11O13S0	0.594075	0.295071	0.0875843	0.0192424	0.00342944	0.596477	0.296264	0.0879385	0.0193202	0.00344331	0.00351424	0.011133	0.00492707	0.00370986	0.00132433	0.00474562	8.461	8.613	8.385	8.465	8.572	8.556	1.99987e+06	692504	817818	1.68062e+06	1.46832e+06	1.42656e+06							1.1764e+06
9	4	36	H	MTD000011	Apolipoprotein B-100	P04114	2698+VEDIPLAR	911.508	18	2	plasma	none	7.55	H69C40N11O13S0	0.594075	0.295071	0.0875843	0.0192424	0.00342944	0.596477	0.296264	0.0879385	0.0193202	0.00344331
5	4	20	H	MTD000011	Apolipoprotein B-100	P04114	276+YGMVAQVTQTLK	1337.7	18	2	Gel	none	11.51	H99C59N15O18S1	0.443797	0.326309	0.154703	0.0547907	0.0156662	0.453039	0.333104	0.157925	0.0559317	0.0159924	0.0089161	0.0016694		0.00878975	0.00929779	0.0091298	11.679	11.831		11.655	11.79	11.774	4.92658e+06	1.8837e+06		5.07735e+06	3.50071e+06	3.36852e+06							2.18008e+06
7	4	28	H	MTD000011	Apolipoprotein B-100	P04114	276+YGMVAQVTQTLK	1337.7	18	2	plasma	none	11.51	H99C59N15O18S1	0.443797	0.326309	0.154703	0.0547907	0.0156662	0.453039	0.333104	0.157925	0.0559317	0.0159924
3	4	12	H	MTD000011	Apolipoprotein B-100	P04114	276+YGMVAQVTQTLK	1337.7	18	3	plasma	none	11.51	H99C59N15O18S1	0.443797	0.326309	0.154703	0.0547907	0.0156662	0.453039	0.333104	0.157925	0.0559317	0.0159924
6	4	24	H	MTD000011	Apolipoprotein B-100	P04114	276+YGMVAQVTQTLK	1337.7	18	3	Gel	none	11.51	H99C59N15O18S1	0.443797	0.326309	0.154703	0.0547907	0.0156662	0.453039	0.333104	0.157925	0.0559317	0.0159924	0.0167924	0.0141518	0.00566965	0.0117969	0.0163353	0.0140493	11.679	11.831	11.575	11.655	11.79	11.774	1.03851e+06	457532	554629	1.08199e+06	801227	747043							433417
7	3	21	H	MTD000011	Apolipoprotein B-100	P04114	276+YGMVAQVTQTLKLEDTPK	2021.05	28	2	plasma	none	13.86	H148C89N22O29S1	0.300903	0.331968	0.212881	0.100072	0.0377816	0.318139	0.350983	0.225075	0.105804	0.0399457
5	4	20	H	MTD000011	Apolipoprotein B-100	P04114	276+YGMVAQVTQTLKLEDTPK	2021.05	28	3	plasma	none	13.86	H148C89N22O29S1	0.300903	0.331968	0.212881	0.100072	0.0377816	0.318139	0.350983	0.225075	0.105804	0.0399457
2	4	8	H	MTD000011	Apolipoprotein B-100	P04114	276+YGxmVAQVTQTLK	1353.7	18	2	plasma	m:Oxidized methionine	8.76	H99C59N15O19S1	0.442727	0.325686	0.155356	0.0553815	0.0159643	0.452154	0.332621	0.158664	0.0565607	0.0163042
6	4	24	H	MTD000011	Apolipoprotein B-100	P04114	276+YGxmVAQVTQTLK	1353.7	18	2	Gel	m:Oxidized methionine	8.76	H99C59N15O19S1	0.442727	0.325686	0.155356	0.0553815	0.0159643	0.452154	0.332621	0.158664	0.0565607	0.0163042	0.00846462	0.0100408	0.00193628	0.00538309	0.00702216	0.00877689	8.741	8.865	8.665	8.716	8.824	8.808	752818	363684	304333	739203	659592	751086							324613
6	2	12	H	MTD000011	Apolipoprotein B-100	P04114	276+YGxmVAQVTQTLK	1353.7	18	3	Gel	m:Oxidized methionine	8.76	H99C59N15O19S1	0.442727	0.325686	0.155356	0.0553815	0.0159643	0.452154	0.332621	0.158664	0.0565607	0.0163042	0.0138021	0.0430571	0.0056189	0.010661	0.0120868	0.0108027	8.741	8.865	8.665	8.716	8.824	8.808	196469	101533	79198.6	177784	161751	180712							84054.7
4	1	4	H	MTD000011	Apolipoprotein B-100	P04114	2801+LEVLNFDFQANAQLSNPK	2047.04	36	2	Gel	none	16.62	H142C92N24O29S0	0.304771	0.345819	0.212518	0.0927325	0.0319823	0.318851	0.361795	0.222337	0.0970166	0.0334599			0.0211881	0.0162831	0.0142998	0.015131			16.668	16.775	16.883	16.895			37790.8	184810	65906	384815
7	4	28	H	MTD000011	Apolipoprotein B-100	P04114	2801+LEVLNFDFQANAQLSNPK	2047.04	36	2	plasma	none	16.62	H142C92N24O29S0	0.304771	0.345819	0.212518	0.0927325	0.0319823	0.318851	0.361795	0.222337	0.0970166	0.0334599
6	3	18	H	MTD000011	Apolipoprotein B-100	P04114	2801+LEVLNFDFQANAQLSNPK	2047.04	36	3	Gel	none	16.62	H142C92N24O29S0	0.304771	0.345819	0.212518	0.0927325	0.0319823	0.318851	0.361795	0.222337	0.0970166	0.0334599	0.0586081	0.0480982	0.0224028	0.0203457	0.0201772	0.0188531	16.772	16.84	16.668	16.775	16.883	16.895	113401	93754.7	208880	790394	278122	1.15485e+06							36124.3
6	4	24	H	MTD000011	Apolipoprotein B-100	P04114	2801+LEVLNFDFQANAQLSNPK	2047.04	36	3	plasma	none	16.62	H142C92N24O29S0	0.304771	0.345819	0.212518	0.0927325	0.0319823	0.318851	0.361795	0.222337	0.0970166	0.0334599
2	2	4	H	MTD000011	Apolipoprotein B-100	P04114	2837+TEHGSEMLFFGNAIEGK	1865.86	34	2	plasma	none	14.51	H123C82N21O27S1	0.328945	0.334797	0.201708	0.0895782	0.0320282	0.344434	0.350562	0.211207	0.0937964	0.0335364
6	2	12	H	MTD000011	Apolipoprotein B-100	P04114	2837+TEHGSEMLFFGNAIEGK	1865.86	34	2	Gel	none	14.51	H123C82N21O27S1	0.328945	0.334797	0.201708	0.0895782	0.0320282	0.344434	0.350562	0.211207	0.0937964	0.0335364	0.0163525	0.0232909	0.0786822	0.0133668	0.0119803	0.0127527	14.477	14.713	14.317	14.453	14.673	14.713	512082	56114.1	31562.6	562313	316233	238303							180555
6	4	24	H	MTD000011	Apolipoprotein B-100	P04114	2837+TEHGSEMLFFGNAIEGK	1865.86	34	3	Gel	none	14.51	H123C82N21O27S1	0.328945	0.334797	0.201708	0.0895782	0.0320282	0.344434	0.350562	0.211207	0.0937964	0.0335364	0.012445	0.0193058	0.00614932	0.0171555	0.0171388	0.0235498	14.477	14.713	14.317	14.453	14.673	14.713	5.37402e+06	616152	310562	5.62457e+06	3.24355e+06	2.16867e+06							1.95186e+06
3	1	3	H	MTD000011	Apolipoprotein B-100	P04114	2837+TEHGSExmLFFGNAIEGK	1881.86	34	2	Gel	m:Oxidized methionine	12.49	H123C82N21O28S1	0.328152	0.334112	0.202017	0.0901199	0.0323957	0.34383	0.350075	0.211669	0.0944256	0.0339435	0.0149651			0.00971227		0.0183011	12.434			12.41		12.67	132199			109417		76417							45956.9
4	2	8	H	MTD000011	Apolipoprotein B-100	P04114	2837+TEHGSExmLFFGNAIEGK	1881.86	34	2	plasma	m:Oxidized methionine	12.49	H123C82N21O28S1	0.328152	0.334112	0.202017	0.0901199	0.0323957	0.34383	0.350075	0.211669	0.0944256	0.0339435
5	4	20	H	MTD000011	Apolipoprotein B-100	P04114	2837+TEHGSExmLFFGNAIEGK	1881.86	34	3	Gel	m:Oxidized methionine	12.49	H123C82N21O28S1	0.328152	0.334112	0.202017	0.0901199	0.0323957	0.34383	0.350075	0.211669	0.0944256	0.0339435	0.0177789	0.0839196	0.00494008	0.00985405	0.0386041		12.434	12.698	12.303	12.41	12.63		1.22162e+06	280296	147065	973560	818598								416786
2	1	2	H	MTD000011	Apolipoprotein B-100	P04114	2854+SNTVASLHTEK	1185.6	20	2	Gel	none	3.04	H83C49N15O19S0	0.521693	0.320806	0.117301	0.0316994	0.00695253	0.526165	0.323557	0.118307	0.0319712	0.00701214	0.0141856			0.0216731			2.892			2.812			56157.2			32732.5									27618.2
8	4	32	H	MTD000011	Apolipoprotein B-100	P04114	2854+SNTVASLHTEK	1185.6	20	2	plasma	none	3.04	H83C49N15O19S0	0.521693	0.320806	0.117301	0.0316994	0.00695253	0.526165	0.323557	0.118307	0.0319712	0.00701214
2	4	8	H	MTD000011	Apolipoprotein B-100	P04114	2854+SNTVASLHTEK	1185.6	20	3	plasma	none	3.04	H83C49N15O19S0	0.521693	0.320806	0.117301	0.0316994	0.00695253	0.526165	0.323557	0.118307	0.0319712	0.00701214
6	2	12	H	MTD000011	Apolipoprotein B-100	P04114	2854+SNTVASLHTEK	1185.6	20	3	Gel	none	3.04	H83C49N15O19S0	0.521693	0.320806	0.117301	0.0316994	0.00695253	0.526165	0.323557	0.118307	0.0319712	0.00701214	0.0153975	0.0147693	0.00992679	0.00844756	0.0119118	0.0215497	2.892	4.275	2.816	2.812	3.871	3.659	301699	50744.9	144190	163807	74298.8	58965.5							148239
4	4	16	H	MTD000011	Apolipoprotein B-100	P04114	2865+NTLELSNGVIVK	1285.72	16	2	plasma	none	11.31	H99C56N15O19S0	0.481961	0.334756	0.133293	0.0387548	0.00906893	0.487437	0.33856	0.134808	0.0391952	0.00917197
6	4	24	H	MTD000011	Apolipoprotein B-100	P04114	2865+NTLELSNGVIVK	1285.72	16	2	Gel	none	11.31	H99C56N15O19S0	0.481961	0.334756	0.133293	0.0387548	0.00906893	0.487437	0.33856	0.134808	0.0391952	0.00917197	0.00830899	0.00427421	0.00662963	0.00991755	0.00329168	0.00769491	11.231	11.355	11.155	11.263	11.371	11.355	3.61147e+06	1.65774e+06	1.31099e+06	4.64198e+06	3.35183e+06	3.54769e+06							1.7124e+06
6	3	18	H	MTD000011	Apolipoprotein B-100	P04114	2865+NTLELSNGVIVK	1285.72	16	3	Gel	none	11.31	H99C56N15O19S0	0.481961	0.334756	0.133293	0.0387548	0.00906893	0.487437	0.33856	0.134808	0.0391952	0.00917197	0.0117883	0.00847136	0.00332047	0.00808092	0.0089553	0.00819753	11.231	11.355	11.155	11.263	11.371	11.355	505938	209265	227783	554805	415769	442033							234268
4	4	16	H	MTD000011	Apolipoprotein B-100	P04114	2877+INNQLTLDSNTK	1359.7	17	2	plasma	none	7.32	H97C56N17O22S0	0.475147	0.333885	0.137015	0.0413285	0.0100817	0.481222	0.338154	0.138767	0.041857	0.0102106
6	4	24	H	MTD000011	Apolipoprotein B-100	P04114	2877+INNQLTLDSNTK	1359.7	17	2	Gel	none	7.32	H97C56N17O22S0	0.475147	0.333885	0.137015	0.0413285	0.0100817	0.481222	0.338154	0.138767	0.041857	0.0102106	0.00768197	0.00696296	0.00521245	0.0255603	0.0218952	0.0422661	7.202	7.326	7.126	7.177	7.285	7.241	1.50173e+06	608705	695238	711018	724138	876213							693581
1	4	4	H	MTD000011	Apolipoprotein B-100	P04114	2877+INNQLTLDSNTK	1359.7	17	3	plasma	none	7.32	H97C56N17O22S0	0.475147	0.333885	0.137015	0.0413285	0.0100817	0.481222	0.338154	0.138767	0.041857	0.0102106
6	2	12	H	MTD000011	Apolipoprotein B-100	P04114	2877+INNQLTLDSNTK	1359.7	17	3	Gel	none	7.32	H97C56N17O22S0	0.475147	0.333885	0.137015	0.0413285	0.0100817	0.481222	0.338154	0.138767	0.041857	0.0102106	0.012716	0.0241534	0.0193133	0.0367672	0.0304443	0.0441944	7.202	7.326	7.126	7.177	7.285	7.241	453858	189172	214350	200633	197603	220143							206921
5	4	20	H	MTD000011	Apolipoprotein B-100	P04114	2898+LDFSSQADLR	1150.56	22	2	plasma	none	9.69	H78C49N14O18S0	0.525278	0.320482	0.115488	0.0306996	0.00661289	0.529542	0.323084	0.116425	0.0309488	0.00666657
6	4	24	H	MTD000011	Apolipoprotein B-100	P04114	2898+LDFSSQADLR	1150.56	22	2	Gel	none	9.69	H78C49N14O18S0	0.525278	0.320482	0.115488	0.0306996	0.00661289	0.529542	0.323084	0.116425	0.0309488	0.00666657	0.0036735	0.0112679	0.0158807	0.00930524	0.00611084	0.00878117	9.608	9.676	9.532	9.556	9.636	9.62	4.51401e+06	2.14121e+06	2.02132e+06	5.51131e+06	4.11134e+06	3.99578e+06							2.33164e+06
6	4	24	H	MTD000011	Apolipoprotein B-100	P04114	2898+LDFSSQADLR	1150.56	22	3	Gel	none	9.69	H78C49N14O18S0	0.525278	0.320482	0.115488	0.0306996	0.00661289	0.529542	0.323084	0.116425	0.0309488	0.00666657	0.0197467	0.0206002	0.00474542	0.00784949	0.0157849	0.014318	9.608	9.676	9.532	9.556	9.636	9.62	523385	279527	267574	613972	457205	464026							254865
4	1	4	H	MTD000011	Apolipoprotein B-100	P04114	2916+AGHIAWTSSGK	1113.56	22	2	Gel	none	4.45	H75C49N15O15S0	0.52741	0.322881	0.113389	0.0290847	0.00600193	0.531254	0.325234	0.114215	0.0292967	0.00604567	0.0162251			0.00541251	0.00391478	0.00459941	5.383			5.274	5.69	5.618	106422			60932.9	97247.6	33777.2							52628.1
8	4	32	H	MTD000011	Apolipoprotein B-100	P04114	2916+AGHIAWTSSGK	1113.56	22	2	plasma	none	4.45	H75C49N15O15S0	0.52741	0.322881	0.113389	0.0290847	0.00600193	0.531254	0.325234	0.114215	0.0292967	0.00604567
2	4	8	H	MTD000011	Apolipoprotein B-100	P04114	2916+AGHIAWTSSGK	1113.56	22	3	plasma	none	4.45	H75C49N15O15S0	0.52741	0.322881	0.113389	0.0290847	0.00600193	0.531254	0.325234	0.114215	0.0292967	0.00604567
5	3	15	H	MTD000011	Apolipoprotein B-100	P04114	2916+AGHIAWTSSGK	1113.56	22	3	Gel	none	4.45	H75C49N15O15S0	0.52741	0.322881	0.113389	0.0290847	0.00600193	0.531254	0.325234	0.114215	0.0292967	0.00604567	0.0142178	0.00685886		0.00523098	0.00539994	0.0121125	5.383	5.898		5.274	5.69	5.618	460940	85468.2		269203	420552	137513							228975
6	4	24	H	MTD000011	Apolipoprotein B-100	P04114	2970+VNQNLVYESGSLNFSK	1797.89	27	2	Gel	none	12.02	H123C79N21O27S0	0.358095	0.349761	0.188812	0.0732001	0.0226037	0.369221	0.360627	0.194678	0.0754742	0.0233059	0.0162858	0.0120771	0.00698825	0.00876596	0.0069849	0.00798512	12.015	12.111	11.939	11.99	12.07	12.054	1.1238e+06	534293	579207	1.42373e+06	854028	1.01008e+06							414842
7	4	28	H	MTD000011	Apolipoprotein B-100	P04114	2970+VNQNLVYESGSLNFSK	1797.89	27	2	plasma	none	12.02	H123C79N21O27S0	0.358095	0.349761	0.188812	0.0732001	0.0226037	0.369221	0.360627	0.194678	0.0754742	0.0233059
6	4	24	H	MTD000011	Apolipoprotein B-100	P04114	2970+VNQNLVYESGSLNFSK	1797.89	27	3	Gel	none	12.02	H123C79N21O27S0	0.358095	0.349761	0.188812	0.0732001	0.0226037	0.369221	0.360627	0.194678	0.0754742	0.0233059	0.0893486	0.0606109	0.0693955	0.0593947	0.0871332	0.0721688	12.015	12.111	11.939	11.99	12.07	12.054	1.58891e+06	850750	1.02173e+06	1951592	1.31454e+06	1.43271e+06							476899
2	4	8	H	MTD000011	Apolipoprotein B-100	P04114	2986+LEIQSQVDSQHVGHSVLTAK	2175.13	42	3	plasma	none	9.3	H154C93N28O32S0	0.294378	0.342462	0.216745	0.0976615	0.034847	0.309465	0.360014	0.227853	0.102667	0.036633
3	1	3	H	MTD000011	Apolipoprotein B-100	P04114	2986+LEIQSQVDSQHVGHSVLTAK	2175.13	42	3	Gel	none	9.3	H154C93N28O32S0	0.294378	0.342462	0.216745	0.0976615	0.034847	0.309465	0.360014	0.227853	0.102667	0.036633	0.0166345			0.0144525	0.0160851		9.272			9.276	9.664		156418			75733.6	69184.3								56654.8
3	4	12	H	MTD000011	Apolipoprotein B-100	P04114	2986+LEIQSQVDSQHVGHSVLTAK	2175.13	42	4	plasma	none	9.3	H154C93N28O32S0	0.294378	0.342462	0.216745	0.0976615	0.034847	0.309465	0.360014	0.227853	0.102667	0.036633
5	3	15	H	MTD000011	Apolipoprotein B-100	P04114	2986+LEIQSQVDSQHVGHSVLTAK	2175.13	42	4	Gel	none	9.3	H154C93N28O32S0	0.294378	0.342462	0.216745	0.0976615	0.034847	0.309465	0.360014	0.227853	0.102667	0.036633	0.0208461		0.00547321	0.0160064	0.0187048	0.0354101	9.272		9.141	9.276	9.664	9.872	891184		111354	441600	419786	136460							311214
2	4	8	H	MTD000011	Apolipoprotein B-100	P04114	3006+GMALFGEGK	908.443	17	2	plasma	none	10.61	H64C40N10O12S1	0.567832	0.283848	0.109104	0.0306959	0.00695402	0.572712	0.286287	0.110041	0.0309597	0.00701379
6	4	24	H	MTD000011	Apolipoprotein B-100	P04114	3006+GMALFGEGK	908.443	17	2	Gel	none	10.61	H64C40N10O12S1	0.567832	0.283848	0.109104	0.0306959	0.00695402	0.572712	0.286287	0.110041	0.0309597	0.00701379	0.00802522	0.0128756	0.00476893	0.0126907	0.0135625	0.0141924	10.42	10.572	10.316	10.367	10.475	10.459	3.18435e+06	1.12926e+06	1.33814e+06	3.28017e+06	2.24455e+06	2.11781e+06							1.80644e+06
5	3	15	H	MTD000011	Apolipoprotein B-100	P04114	3006+GxmALFGEGK	924.438	17	2	Gel	m:Oxidized methionine	7.18	H64C40N10O13S1	0.566463	0.283374	0.110104	0.0312413	0.00717119	0.571502	0.285895	0.111084	0.0315192	0.00723499		0.00656516	0.00699298	0.0106139	0.0107983	0.00975197		7.326	6.986	7.037	7.201	7.157		166226	203336	299190	295386	298197
8	4	32	H	MTD000011	Apolipoprotein B-100	P04114	3021+HDAHLNGK	890.436	17	2	plasma	none	1.68	H58C37N14O12S0	0.609747	0.288125	0.0816086	0.0171225	0.00291474	0.611825	0.289107	0.0818868	0.0171809	0.00292467
1	2	2	H	MTD000011	Apolipoprotein B-100	P04114	3021+HDAHLNGK	890.436	17	3	Gel	none	1.68	H58C37N14O12S0	0.609747	0.288125	0.0816086	0.0171225	0.00291474	0.611825	0.289107	0.0818868	0.0171809	0.00292467				0.279801						1.721						173088
6	4	24	H	MTD000011	Apolipoprotein B-100	P04114	3021+HDAHLNGK	890.436	17	3	plasma	none	1.68	H58C37N14O12S0	0.609747	0.288125	0.0816086	0.0171225	0.00291474	0.611825	0.289107	0.0818868	0.0171809	0.00292467
6	3	18	H	MTD000011	Apolipoprotein B-100	P04114	3035+NSLFFSAQPFEITASTNNEGNLK	2528.22	44	2	Gel	none	17.26	H169C112N29O38S0	0.234195	0.323412	0.239868	0.125665	0.0518512	0.240202	0.331708	0.24602	0.128889	0.0531813	0.0152825	0.0136301	0.00466253	0.0122867	0.0110904	0.0119404	17.443	17.511	17.339	17.447	17.555	17.567	161875	122452	166640	885040	305142	884301							51404.1
9	4	36	H	MTD000011	Apolipoprotein B-100	P04114	3035+NSLFFSAQPFEITASTNNEGNLK	2528.22	44	2	plasma	none	17.26	H169C112N29O38S0	0.234195	0.323412	0.239868	0.125665	0.0518512	0.240202	0.331708	0.24602	0.128889	0.0531813
6	4	24	H	MTD000011	Apolipoprotein B-100	P04114	3035+NSLFFSAQPFEITASTNNEGNLK	2528.22	44	3	Gel	none	17.26	H169C112N29O38S0	0.234195	0.323412	0.239868	0.125665	0.0518512	0.240202	0.331708	0.24602	0.128889	0.0531813	0.017925	0.0163716	0.00793397	0.0129263	0.0153012	0.0152155	17.443	17.511	17.339	17.447	17.555	17.567	1.77839e+06	1.75486e+06	2.96473e+06	9.12473e+06	3.58277e+06	9.00512e+06							549677
9	4	36	H	MTD000011	Apolipoprotein B-100	P04114	3035+NSLFFSAQPFEITASTNNEGNLK	2528.22	44	3	plasma	none	17.26	H169C112N29O38S0	0.234195	0.323412	0.239868	0.125665	0.0518512	0.240202	0.331708	0.24602	0.128889	0.0531813
3	1	3	H	MTD000011	Apolipoprotein B-100	P04114	305+KMGLAFESTK	1110.57	16	2	Gel	none	8.03	H82C49N12O15S1	0.50564	0.308597	0.130968	0.0414384	0.0105827	0.512485	0.312775	0.132741	0.0419993	0.0107259	0.0280943			0.0235655	0.0215033		8.041			7.961	8.321		83233			60630.6	45990.5								38150.7
6	4	24	H	MTD000011	Apolipoprotein B-100	P04114	305+KMGLAFESTK	1110.57	16	2	plasma	none	8.03	H82C49N12O15S1	0.50564	0.308597	0.130968	0.0414384	0.0105827	0.512485	0.312775	0.132741	0.0419993	0.0107259
4	2	8	H	MTD000011	Apolipoprotein B-100	P04114	305+KMGLAFESTK	1110.57	16	3	Gel	none	8.03	H82C49N12O15S1	0.50564	0.308597	0.130968	0.0414384	0.0105827	0.512485	0.312775	0.132741	0.0419993	0.0107259	0.0109721			0.0333573	0.0159293	0.00995953	8.041			7.961	8.321	8.361	182965			150975	112040	41382.2							91721.9
5	4	20	H	MTD000011	Apolipoprotein B-100	P04114	306+MGLAFESTK	982.48	15	2	plasma	none	9.74	H70C43N10O14S1	0.546308	0.292067	0.116919	0.0344885	0.00823196	0.551948	0.295082	0.118126	0.0348445	0.00831694
6	4	24	H	MTD000011	Apolipoprotein B-100	P04114	306+MGLAFESTK	982.48	15	2	Gel	none	9.74	H70C43N10O14S1	0.546308	0.292067	0.116919	0.0344885	0.00823196	0.551948	0.295082	0.118126	0.0348445	0.00831694	0.00626664	0.0162002	0.0114626	0.0107569	0.00994123	0.013289	9.664	9.788	9.56	9.612	9.72	9.704	2.80491e+06	1.10298e+06	1.17666e+06	3.02468e+06	2.25119e+06	2.2017e+06							1.5207e+06
2	4	8	H	MTD000011	Apolipoprotein B-100	P04114	306+xmGLAFESTK	998.475	15	2	plasma	m:Oxidized methionine	7.58	H70C43N10O15S1	0.544992	0.291565	0.11786	0.0350445	0.0084634	0.550796	0.294671	0.119115	0.0354177	0.00855355
6	4	24	H	MTD000011	Apolipoprotein B-100	P04114	306+xmGLAFESTK	998.475	15	2	Gel	m:Oxidized methionine	7.58	H70C43N10O15S1	0.544992	0.291565	0.11786	0.0350445	0.0084634	0.550796	0.294671	0.119115	0.0354177	0.00855355	0.0118272	0.0105432	0.00738602	0.00891847	0.00633387	0.00682979	7.481	7.661	7.378	7.429	7.593	7.549	597371	271836	273134	505267	468396	537528							313705
9	4	36	H	MTD000011	Apolipoprotein B-100	P04114	3068+IDFLNNYALFLSPSAQQASWQVSAR	2825.41	54	2	plasma	none	20.14	H192C129N34O38S0	0.190179	0.302422	0.2537	0.148524	0.0678713	0.197548	0.314141	0.263531	0.154279	0.0705012
6	2	12	H	MTD000011	Apolipoprotein B-100	P04114	3068+IDFLNNYALFLSPSAQQASWQVSAR	2825.41	54	3	Gel	none	20.14	H192C129N34O38S0	0.190179	0.302422	0.2537	0.148524	0.0678713	0.197548	0.314141	0.263531	0.154279	0.0705012	0.026862	0.0192469	0.00739234	0.0112918	0.0126472	0.0128559	20.465	20.533	20.362	20.497	20.605	20.617	159147	49559.5	66406	496803	167484	1.39775e+06							45492.4
10	4	40	H	MTD000011	Apolipoprotein B-100	P04114	3068+IDFLNNYALFLSPSAQQASWQVSAR	2825.41	54	3	plasma	none	20.14	H192C129N34O38S0	0.190179	0.302422	0.2537	0.148524	0.0678713	0.197548	0.314141	0.263531	0.154279	0.0705012
1	1	1	H	MTD000011	Apolipoprotein B-100	P04114	3068+IDFLNNYALFLSPSAQQASWQVSAR	2825.41	54	4	plasma	none	20.14	H192C129N34O38S0	0.190179	0.302422	0.2537	0.148524	0.0678713	0.197548	0.314141	0.263531	0.154279	0.0705012
4	1	4	H	MTD000011	Apolipoprotein B-100	P04114	3068+IDFLNNYALFLSPSAQQASWQVSAR	2825.41	54	4	Gel	none	20.14	H192C129N34O38S0	0.190179	0.302422	0.2537	0.148524	0.0678713	0.197548	0.314141	0.263531	0.154279	0.0705012	0.0913602			0.0462329	0.0881017	0.0239389	20.465			20.497	20.605	20.617	45872.7			119753	57243	297318							10714.4
9	4	36	H	MTD000011	Apolipoprotein B-100	P04114	3137+LPYTIITTPPLKDFSLWEK	2261.23	23	2	plasma	none	19.46	H168C110N22O29S0	0.251022	0.333803	0.235113	0.1159	0.0446901	0.268232	0.356689	0.251233	0.123846	0.0477541
5	3	15	H	MTD000011	Apolipoprotein B-100	P04114	3137+LPYTIITTPPLKDFSLWEK	2261.23	23	3	Gel	none	19.46	H168C110N22O29S0	0.251022	0.333803	0.235113	0.1159	0.0446901	0.268232	0.356689	0.251233	0.123846	0.0477541	0.00853441		0.0115752	0.00823966	0.00822073	0.00878391	19.738		19.606	19.825	19.989	20.029	385624		33229.1	666904	469749	513815							135048
10	4	40	H	MTD000011	Apolipoprotein B-100	P04114	3137+LPYTIITTPPLKDFSLWEK	2261.23	23	3	plasma	none	19.46	H168C110N22O29S0	0.251022	0.333803	0.235113	0.1159	0.0446901	0.268232	0.356689	0.251233	0.123846	0.0477541
4	1	4	H	MTD000011	Apolipoprotein B-100	P04114	3137+LPYTIITTPPLKDFSLWEK	2261.23	23	4	Gel	none	19.46	H168C110N22O29S0	0.251022	0.333803	0.235113	0.1159	0.0446901	0.268232	0.356689	0.251233	0.123846	0.0477541	0.0463505			0.0347101	0.0457348	0.0581952	19.738			19.825	19.989	20.029	40059.2			67657.9	50189.6	51935.1							12635.8
9	4	36	H	MTD000011	Apolipoprotein B-100	P04114	3137+LPYTIITTPPLKDFSLWEK	2261.23	23	4	plasma	none	19.46	H168C110N22O29S0	0.251022	0.333803	0.235113	0.1159	0.0446901	0.268232	0.356689	0.251233	0.123846	0.0477541
2	4	8	H	MTD000011	Apolipoprotein B-100	P04114	315+STSPPKQAEAVLK	1354.75	29	2	plasma	none	5.7	H102C59N16O20S0	0.463333	0.339222	0.141417	0.0429313	0.0104721	0.469482	0.343724	0.143293	0.043501	0.010611
3	4	12	H	MTD000011	Apolipoprotein B-100	P04114	315+STSPPKQAEAVLK	1354.75	29	3	plasma	none	5.7	H102C59N16O20S0	0.463333	0.339222	0.141417	0.0429313	0.0104721	0.469482	0.343724	0.143293	0.043501	0.010611
9	4	36	H	MTD000011	Apolipoprotein B-100	P04114	3184+HSITNPLAVLCEFISQSIK	2156.13	35	2	plasma	C:Carbamidomethylation	23.44	H157C96N25O29S1	0.275254	0.328316	0.222905	0.110082	0.0434767	0.2939	0.350556	0.238005	0.117539	0.0464218
1	2	2	H	MTD000011	Apolipoprotein B-100	P04114	3184+HSITNPLAVLCEFISQSIK	2156.13	35	3	Gel	C:Carbamidomethylation	23.44	H157C96N25O29S1	0.275254	0.328316	0.222905	0.110082	0.0434767	0.2939	0.350556	0.238005	0.117539	0.0464218	0.0284504						23.459						188841												63568
9	4	36	H	MTD000011	Apolipoprotein B-100	P04114	3184+HSITNPLAVLCEFISQSIK	2156.13	35	3	plasma	C:Carbamidomethylation	23.44	H157C96N25O29S1	0.275254	0.328316	0.222905	0.110082	0.0434767	0.2939	0.350556	0.238005	0.117539	0.0464218
2	1	2	H	MTD000011	Apolipoprotein B-100	P04114	3245+TFQIPGYTVPVVNVEVSPFTIEMSAFGYVFPK	3562.81	47	3	Gel	none	23.6	H251C171N35O46S1	0.110328	0.229138	0.252136	0.194162	0.116871	0.122229	0.253855	0.279333	0.215106	0.129478	0.0242332			0.0101174			23.627			23.715			142944			37841.9									39976.5
10	4	40	H	MTD000011	Apolipoprotein B-100	P04114	3245+TFQIPGYTVPVVNVEVSPFTIEMSAFGYVFPK	3562.81	47	3	plasma	none	23.6	H251C171N35O46S1	0.110328	0.229138	0.252136	0.194162	0.116871	0.122229	0.253855	0.279333	0.215106	0.129478
1	1	1	H	MTD000011	Apolipoprotein B-100	P04114	3245+TFQIPGYTVPVVNVEVSPFTIEMSAFGYVFPK	3562.81	47	4	Gel	none	23.6	H251C171N35O46S1	0.110328	0.229138	0.252136	0.194162	0.116871	0.122229	0.253855	0.279333	0.215106	0.129478	0.0241152						23.627						82141.7												22410
1	1	1	H	MTD000011	Apolipoprotein B-100	P04114	3245+TFQIPGYTVPVVNVEVSPFTIEMSAFGYVFPK	3562.81	47	4	plasma	none	23.6	H251C171N35O46S1	0.110328	0.229138	0.252136	0.194162	0.116871	0.122229	0.253855	0.279333	0.215106	0.129478
1	1	1	H	MTD000011	Apolipoprotein B-100	P04114	3245+TFQIPGYTVPVVNVEVSPFTIExmSAFGYVFPK	3578.8	47	3	Gel	m:Oxidized methionine	23.11	H251C171N35O47S1	0.110062	0.228627	0.251838	0.194255	0.117176	0.122026	0.253479	0.279213	0.215371	0.129913						0.0190046						23.275						39811.9
7	4	28	H	MTD000011	Apolipoprotein B-100	P04114	3245+TFQIPGYTVPVVNVEVSPFTIExmSAFGYVFPK	3578.8	47	3	plasma	m:Oxidized methionine	23.11	H251C171N35O47S1	0.110062	0.228627	0.251838	0.194255	0.117176	0.122026	0.253479	0.279213	0.215371	0.129913
2	4	8	H	MTD000011	Apolipoprotein B-100	P04114	3245+TFQIPGYTVPVVNVEVSPFTIExmSAFGYVFPK	3578.8	47	4	plasma	m:Oxidized methionine	23.11	H251C171N35O47S1	0.110062	0.228627	0.251838	0.194255	0.117176	0.122026	0.253479	0.279213	0.215371	0.129913
6	4	24	H	MTD000011	Apolipoprotein B-100	P04114	3277+AVSMPSFSILGSDVR	1564.79	29	2	Gel	none	16.65	H112C68N18O22S1	0.393106	0.333727	0.175424	0.0686157	0.0216742	0.404899	0.343739	0.180687	0.0706743	0.0223244	0.0101455	0.00862826	0.0064643	0.00773955	0.0091108	0.00875518	16.66	16.756	16.556	16.663	16.799	16.783	1.32444e+07	4.19763e+06	3.61915e+06	1.33876e+07	8.76589e+06	9.95471e+06							5.06604e+06
7	4	28	H	MTD000011	Apolipoprotein B-100	P04114	3277+AVSMPSFSILGSDVR	1564.79	29	2	plasma	none	16.65	H112C68N18O22S1	0.393106	0.333727	0.175424	0.0686157	0.0216742	0.404899	0.343739	0.180687	0.0706743	0.0223244
6	4	24	H	MTD000011	Apolipoprotein B-100	P04114	3277+AVSMPSFSILGSDVR	1564.79	29	3	Gel	none	16.65	H112C68N18O22S1	0.393106	0.333727	0.175424	0.0686157	0.0216742	0.404899	0.343739	0.180687	0.0706743	0.0223244	0.010228	0.0216808	0.0124432	0.0124548	0.0133788	0.0119857	16.66	16.756	16.556	16.663	16.799	16.783	4.84039e+06	1.63187e+06	1.50093e+06	4.94054e+06	3.34099e+06	3.52595e+06							1.86028e+06
7	4	28	H	MTD000011	Apolipoprotein B-100	P04114	3277+AVSMPSFSILGSDVR	1564.79	29	3	plasma	none	16.65	H112C68N18O22S1	0.393106	0.333727	0.175424	0.0686157	0.0216742	0.404899	0.343739	0.180687	0.0706743	0.0223244
4	1	4	H	MTD000011	Apolipoprotein B-100	P04114	3277+AVSMPSFSILGSDVRVPSYTLILPSLELPVLHVPR	3789.09	61	3	plasma	none	22.88	H285C175N43O48S1	0.101518	0.218905	0.249455	0.19859	0.123425	0.113823	0.245439	0.279692	0.222662	0.138385
1	3	3	H	MTD000011	Apolipoprotein B-100	P04114	3277+AVSMPSFSILGSDVRVPSYTLILPSLELPVLHVPR	3789.09	61	4	plasma	none	22.88	H285C175N43O48S1	0.101518	0.218905	0.249455	0.19859	0.123425	0.113823	0.245439	0.279692	0.222662	0.138385
6	4	24	H	MTD000011	Apolipoprotein B-100	P04114	3277+AVSMxpSFSILGSDVR	1580.79	29	2	Gel	p:Hydroxylation	14.15	H112C68N18O23S1	0.392158	0.333068	0.175927	0.069196	0.0220052	0.404141	0.343245	0.181303	0.0713104	0.0226776	0.00896865	0.0100963	0.0062139	0.00616414	0.0105826	0.00821638	14.001	14.125	13.926	14.033	14.141	14.153	2.71076e+06	864277	856313	2.00337e+06	1.67443e+06	1.79889e+06							1.04761e+06
8	4	32	H	MTD000011	Apolipoprotein B-100	P04114	3277+AVSMxpSFSILGSDVR	1580.79	29	2	plasma	p:Hydroxylation	14.15	H112C68N18O23S1	0.392158	0.333068	0.175927	0.069196	0.0220052	0.404141	0.343245	0.181303	0.0713104	0.0226776
6	4	24	H	MTD000011	Apolipoprotein B-100	P04114	3277+AVSMxpSFSILGSDVR	1580.79	29	3	Gel	p:Hydroxylation	14.15	H112C68N18O23S1	0.392158	0.333068	0.175927	0.069196	0.0220052	0.404141	0.343245	0.181303	0.0713104	0.0226776	0.0184426	0.0144237	0.00917023	0.0148175	0.014809	0.0139155	14.001	14.125	13.926	14.033	14.141	14.153	1.15549e+06	432950	439601	933301	805259	834640							424837
6	4	24	H	MTD000011	Apolipoprotein B-100	P04114	3277+AVSxmPSFSILGSDVR	1580.79	29	2	Gel	m:Oxidized methionine	14.02	H112C68N18O23S1	0.392158	0.333068	0.175927	0.069196	0.0220052	0.404141	0.343245	0.181303	0.0713104	0.0226776	0.00896865	0.0100963	0.0062139	0.00616414	0.0105826	0.00821638	14.001	14.125	13.926	14.033	14.141	14.153	2.71076e+06	864277	856313	2.00337e+06	1.67443e+06	1.79889e+06							1.04761e+06
8	4	32	H	MTD000011	Apolipoprotein B-100	P04114	3277+AVSxmPSFSILGSDVR	1580.79	29	2	plasma	m:Oxidized methionine	14.02	H112C68N18O23S1	0.392158	0.333068	0.175927	0.069196	0.0220052	0.404141	0.343245	0.181303	0.0713104	0.0226776
6	4	24	H	MTD000011	Apolipoprotein B-100	P04114	3277+AVSxmPSFSILGSDVR	1580.79	29	3	Gel	m:Oxidized methionine	14.02	H112C68N18O23S1	0.392158	0.333068	0.175927	0.069196	0.0220052	0.404141	0.343245	0.181303	0.0713104	0.0226776	0.0184426	0.0144237	0.00917023	0.0148175	0.014809	0.0139155	14.001	14.125	13.926	14.033	14.141	14.153	1.15549e+06	432950	439601	933301	805259	834640							424837
9	4	36	H	MTD000011	Apolipoprotein B-100	P04114	3292+VPSYTLILPSLELPVLHVPR	2242.31	32	2	plasma	none	21.19	H175C107N25O27S0	0.257543	0.33688	0.232831	0.112428	0.0424092	0.274074	0.358504	0.247776	0.119645	0.0451314
5	2	10	H	MTD000011	Apolipoprotein B-100	P04114	3292+VPSYTLILPSLELPVLHVPR	2242.31	32	3	Gel	none	21.19	H175C107N25O27S0	0.257543	0.33688	0.232831	0.112428	0.0424092	0.274074	0.358504	0.247776	0.119645	0.0451314	0.0192123		0.0238568	0.0108096	0.0125211	0.00665243	21.641		21.565	21.812	21.92	21.988	198656		59264.3	193845	157328	284239							68790.6
10	4	40	H	MTD000011	Apolipoprotein B-100	P04114	3292+VPSYTLILPSLELPVLHVPR	2242.31	32	3	plasma	none	21.19	H175C107N25O27S0	0.257543	0.33688	0.232831	0.112428	0.0424092	0.274074	0.358504	0.247776	0.119645	0.0451314
2	1	2	H	MTD000011	Apolipoprotein B-100	P04114	3292+VPSYTLILPSLELPVLHVPR	2242.31	32	4	Gel	none	21.19	H175C107N25O27S0	0.257543	0.33688	0.232831	0.112428	0.0424092	0.274074	0.358504	0.247776	0.119645	0.0451314	0.0400988					0.0362801	21.641					21.988	50138.7					70800.8							16022
9	4	36	H	MTD000011	Apolipoprotein B-100	P04114	3292+VPSYTLILPSLELPVLHVPR	2242.31	32	4	plasma	none	21.19	H175C107N25O27S0	0.257543	0.33688	0.232831	0.112428	0.0424092	0.274074	0.358504	0.247776	0.119645	0.0451314
1	2	2	H	MTD000011	Apolipoprotein B-100	P04114	334+KLTISEQNIQR	1328.74	23	2	Gel	none	6.27	H100C56N18O19S0	0.476629	0.336365	0.135528	0.0398092	0.00940132	0.482256	0.340336	0.137129	0.0402792	0.00951232					0.0350274						7.089						166125
9	4	36	H	MTD000011	Apolipoprotein B-100	P04114	334+KLTISEQNIQR	1328.74	23	2	plasma	none	6.27	H100C56N18O19S0	0.476629	0.336365	0.135528	0.0398092	0.00940132	0.482256	0.340336	0.137129	0.0402792	0.00951232
6	4	24	H	MTD000011	Apolipoprotein B-100	P04114	334+KLTISEQNIQR	1328.74	23	3	Gel	none	6.27	H100C56N18O19S0	0.476629	0.336365	0.135528	0.0398092	0.00940132	0.482256	0.340336	0.137129	0.0402792	0.00951232	0.00993735	0.00672165	0.00414674	0.00899058	0.0086453	0.0040015	6.894	7.242	6.734	6.842	7.089	7.101	2.11301e+06	239024	229430	1.24035e+06	1.06546e+06	333758							1.03308e+06
9	4	36	H	MTD000011	Apolipoprotein B-100	P04114	334+KLTISEQNIQR	1328.74	23	3	plasma	none	6.27	H100C56N18O19S0	0.476629	0.336365	0.135528	0.0398092	0.00940132	0.482256	0.340336	0.137129	0.0402792	0.00951232
6	4	24	H	MTD000011	Apolipoprotein B-100	P04114	335+LTISEQNIQR	1200.65	23	2	Gel	none	7.8	H88C50N16O18S0	0.514963	0.32444	0.119538	0.0323897	0.00709629	0.519466	0.327277	0.120583	0.0326729	0.00715834	0.00288564	0.0127553	0.00684357	0.00273039	0.00361844	0.00404512	7.761	7.857	7.685	7.709	7.789	7.773	2.49787e+06	1.03841e+06	870951	2.21743e+06	2.12385e+06	2.33739e+06							1.27502e+06
6	4	24	H	MTD000011	Apolipoprotein B-100	P04114	335+LTISEQNIQR	1200.65	23	2	plasma	none	7.8	H88C50N16O18S0	0.514963	0.32444	0.119538	0.0323897	0.00709629	0.519466	0.327277	0.120583	0.0326729	0.00715834
5	4	20	H	MTD000011	Apolipoprotein B-100	P04114	335+LTISEQNIQR	1200.65	23	3	plasma	none	7.8	H88C50N16O18S0	0.514963	0.32444	0.119538	0.0323897	0.00709629	0.519466	0.327277	0.120583	0.0326729	0.00715834
6	4	24	H	MTD000011	Apolipoprotein B-100	P04114	335+LTISEQNIQR	1200.65	23	3	Gel	none	7.8	H88C50N16O18S0	0.514963	0.32444	0.119538	0.0323897	0.00709629	0.519466	0.327277	0.120583	0.0326729	0.00715834	0.0101443	0.0070305	0.0043928	0.0134909	0.0148479	0.015261	7.761	7.857	7.685	7.709	7.789	7.773	683553	307582	278244	579801	561368	586962							337068
2	4	8	H	MTD000011	Apolipoprotein B-100	P04114	3395+LATALSLSNK	1016.59	18	2	plasma	none	9.09	H80C44N12O15S0	0.562824	0.307804	0.0998814	0.023942	0.00465195	0.565965	0.309521	0.100439	0.0240756	0.00467791
6	4	24	H	MTD000011	Apolipoprotein B-100	P04114	3395+LATALSLSNK	1016.59	18	2	Gel	none	9.09	H80C44N12O15S0	0.562824	0.307804	0.0998814	0.023942	0.00465195	0.565965	0.309521	0.100439	0.0240756	0.00467791	0.00909084	0.00394913	0.00856133	0.0103908	0.00859331	0.0111001	8.88	9.032	8.805	8.884	8.992	8.976	4345471	1.95825e+06	1.87248e+06	4.71082e+06	3.81723e+06	4.35361e+06							2.3714e+06
6	1	6	H	MTD000011	Apolipoprotein B-100	P04114	3395+LATALSLSNK	1016.59	18	3	Gel	none	9.09	H80C44N12O15S0	0.562824	0.307804	0.0998814	0.023942	0.00465195	0.565965	0.309521	0.100439	0.0240756	0.00467791	0.0258828	0.0344577	0.0211665	0.0223505	0.0275107	0.024962	8.88	9.032	8.805	8.884	8.992	8.976	112781	56529.2	54067.1	119481	97485.2	112484							58748.5
6	4	24	H	MTD000011	Apolipoprotein B-100	P04114	3420+NMEVSVATTTK	1179.58	16	2	Gel	none	6.65	H85C48N13O19S1	0.504218	0.305004	0.133095	0.0431299	0.0114049	0.511664	0.309508	0.135061	0.0437668	0.0115733	0.00847696	0.00650115	0.00691614	0.0111924	0.012314	0.0118884	6.754	6.878	6.65	6.702	6.837	6.793	1.25173e+06	558469	818841	991650	846166	890150							614279
7	4	28	H	MTD000011	Apolipoprotein B-100	P04114	3420+NMEVSVATTTK	1179.58	16	2	plasma	none	6.65	H85C48N13O19S1	0.504218	0.305004	0.133095	0.0431299	0.0114049	0.511664	0.309508	0.135061	0.0437668	0.0115733
2	1	2	H	MTD000011	Apolipoprotein B-100	P04114	3420+NMEVSVATTTK	1179.58	16	3	Gel	none	6.65	H85C48N13O19S1	0.504218	0.305004	0.133095	0.0431299	0.0114049	0.511664	0.309508	0.135061	0.0437668	0.0115733		0.0528515			0.0302903			6.878			6.837			35609.1			40128.2
4	2	8	H	MTD000011	Apolipoprotein B-100	P04114	3450+SKPTVSSSMEFK	1326.65	20	2	Gel	none	6.93	H94C57N14O20S1	0.453456	0.321738	0.15155	0.0533793	0.01525	0.462652	0.328263	0.154624	0.0544618	0.0155592		0.0201764		0.013193	0.0109573	0.0176954		7.27		6.842	7.117	7.101		42525.9		293251	218938	116700
4	4	16	H	MTD000011	Apolipoprotein B-100	P04114	3450+SKPTVSSSMEFK	1326.65	20	2	plasma	none	6.93	H94C57N14O20S1	0.453456	0.321738	0.15155	0.0533793	0.01525	0.462652	0.328263	0.154624	0.0544618	0.0155592
3	1	3	H	MTD000011	Apolipoprotein B-100	P04114	3450+SKPTVSSSxmEFK	1342.64	20	2	plasma	m:Oxidized methionine	3.77	H94C57N14O21S1	0.452363	0.32113	0.152229	0.053963	0.0155421	0.461743	0.327789	0.155386	0.055082	0.0158644
3	1	3	H	MTD000011	Apolipoprotein B-100	P04114	3450+SKPTVSSSxmEFK	1342.64	20	3	Gel	m:Oxidized methionine	3.77	H94C57N14O21S1	0.452363	0.32113	0.152229	0.053963	0.0155421	0.461743	0.327789	0.155386	0.055082	0.0158644	0.00802659			0.00801342	0.00759821		3.76			3.679	4.851		79631.9			37807.5	92888.3								35284.8
5	4	20	H	MTD000011	Apolipoprotein B-100	P04114	3481+LSLESLTSYFSIESSTK	1890.95	28	2	plasma	none	19.65	H134C84N18O31S0	0.338865	0.34701	0.197386	0.0808382	0.0264177	0.351484	0.359932	0.204736	0.0838484	0.0274014
6	4	24	H	MTD000011	Apolipoprotein B-100	P04114	3481+LSLESLTSYFSIESSTK	1890.95	28	2	Gel	none	19.65	H134C84N18O31S0	0.338865	0.34701	0.197386	0.0808382	0.0264177	0.351484	0.359932	0.204736	0.0838484	0.0274014	0.0149928	0.0125047	0.00603061	0.007624	0.00452313	0.00786347	19.626	19.694	19.522	19.63	19.737	19.749	1.5556e+06	1.11499e+06	812970	5.81332e+06	3.0213e+06	5.82295e+06							561348
2	3	6	H	MTD000011	Apolipoprotein B-100	P04114	3481+LSLESLTSYFSIESSTK	1890.95	28	3	plasma	none	19.65	H134C84N18O31S0	0.338865	0.34701	0.197386	0.0808382	0.0264177	0.351484	0.359932	0.204736	0.0838484	0.0274014
6	4	24	H	MTD000011	Apolipoprotein B-100	P04114	3481+LSLESLTSYFSIESSTK	1890.95	28	3	Gel	none	19.65	H134C84N18O31S0	0.338865	0.34701	0.197386	0.0808382	0.0264177	0.351484	0.359932	0.204736	0.0838484	0.0274014	0.0165482	0.0141759	0.00580841	0.0126514	0.012738	0.0118892	19.626	19.694	19.522	19.63	19.737	19.749	1.84544e+06	1.35901e+06	1.12251e+06	6.42215e+06	3.63535e+06	6.36699e+06							647604
6	4	24	H	MTD000011	Apolipoprotein B-100	P04114	3508+EYSGTIASEANTYLNSK	1846.86	33	2	Gel	none	11.64	H122C79N20O31S0	0.356011	0.346893	0.189816	0.075175	0.0238405	0.36782	0.3584	0.196112	0.0776686	0.0246313	0.0596463	0.058973	0.0465444	0.0532437	0.0576639	0.0489183	11.595	11.663	11.491	11.487	11.539	11.523	2.11232e+06	1.01326e+06	1.03034e+06	2.47918e+06	1.685e+06	1.76602e+06							781410
8	4	32	H	MTD000011	Apolipoprotein B-100	P04114	3508+EYSGTIASEANTYLNSK	1846.86	33	2	plasma	none	11.64	H122C79N20O31S0	0.356011	0.346893	0.189816	0.075175	0.0238405	0.36782	0.3584	0.196112	0.0776686	0.0246313
3	4	12	H	MTD000011	Apolipoprotein B-100	P04114	3508+EYSGTIASEANTYLNSK	1846.86	33	3	plasma	none	11.64	H122C79N20O31S0	0.356011	0.346893	0.189816	0.075175	0.0238405	0.36782	0.3584	0.196112	0.0776686	0.0246313
6	4	24	H	MTD000011	Apolipoprotein B-100	P04114	3508+EYSGTIASEANTYLNSK	1846.86	33	3	Gel	none	11.64	H122C79N20O31S0	0.356011	0.346893	0.189816	0.075175	0.0238405	0.36782	0.3584	0.196112	0.0776686	0.0246313	0.0334372	0.0440504	0.0368181	0.0347985	0.0402245	0.0349798	11.595	11.663	11.491	11.487	11.539	11.523	3.04374e+06	1.54067e+06	1.41439e+06	3.34049e+06	2.39901e+06	2.54216e+06							1.12238e+06
6	4	24	H	MTD000011	Apolipoprotein B-100	P04114	3548+ENFAGEATLQR	1234.59	28	2	Gel	none	7.73	H82C52N16O19S0	0.503054	0.327741	0.124664	0.0348528	0.00787697	0.507976	0.330947	0.125883	0.0351938	0.00795403	0.00949531	0.0089028	0.00757634	0.0120236	0.0123967	0.00883482	7.705	7.829	7.63	7.653	7.733	7.689	3.43214e+06	1.64478e+06	1.28383e+06	3.66663e+06	3.38475e+06	3.62383e+06							1.66419e+06
9	4	36	H	MTD000011	Apolipoprotein B-100	P04114	3548+ENFAGEATLQR	1234.59	28	2	plasma	none	7.73	H82C52N16O19S0	0.503054	0.327741	0.124664	0.0348528	0.00787697	0.507976	0.330947	0.125883	0.0351938	0.00795403
3	4	12	H	MTD000011	Apolipoprotein B-100	P04114	3548+ENFAGEATLQR	1234.59	28	3	plasma	none	7.73	H82C52N16O19S0	0.503054	0.327741	0.124664	0.0348528	0.00787697	0.507976	0.330947	0.125883	0.0351938	0.00795403
5	3	15	H	MTD000011	Apolipoprotein B-100	P04114	3548+ENFAGEATLQR	1234.59	28	3	Gel	none	7.73	H82C52N16O19S0	0.503054	0.327741	0.124664	0.0348528	0.00787697	0.507976	0.330947	0.125883	0.0351938	0.00795403		0.0280377	0.0164834	0.0129668	0.0178282	0.0103692		7.829	7.63	7.653	7.733	7.689		278377	238291	544585	503866	516686
4	4	16	H	MTD000011	Apolipoprotein B-100	P04114	3559+IYSLWEHSTK	1262.63	15	2	plasma	none	9.96	H86C59N14O17S0	0.4713	0.3399	0.137218	0.0400374	0.00933807	0.476804	0.34387	0.138821	0.040505	0.00944713
6	3	18	H	MTD000011	Apolipoprotein B-100	P04114	3559+IYSLWEHSTK	1262.63	15	2	Gel	none	9.96	H86C59N14O17S0	0.4713	0.3399	0.137218	0.0400374	0.00933807	0.476804	0.34387	0.138821	0.040505	0.00944713	0.0062747	0.0190306	0.00378584	0.00718727	0.00511628	0.0118725	10.028	10.404	9.812	9.892	10.195	10.235	809288	112643	85050.1	753998	439007	263458							372464
6	4	24	H	MTD000011	Apolipoprotein B-100	P04114	3559+IYSLWEHSTK	1262.63	15	3	Gel	none	9.96	H86C59N14O17S0	0.4713	0.3399	0.137218	0.0400374	0.00933807	0.476804	0.34387	0.138821	0.040505	0.00944713	0.0121692	0.0100405	0.005364	0.00921338	0.00695733	0.0121302	10.028	10.404	9.812	9.892	10.195	10.235	3.20835e+06	417814	407417	3.34452e+06	1.51502e+06	825658							1.55891e+06
4	1	4	H	MTD000011	Apolipoprotein B-100	P04114	3639+IHSGSFQSQVELSNDQEK	2031.95	42	2	Gel	none	7.69	H133C85N25O33S0	0.325179	0.345108	0.203339	0.0862367	0.02918	0.338777	0.359539	0.211842	0.0898427	0.0304002	0.0201728			0.0160985	0.0177459	0.0156608	7.733			7.681	7.845	7.857	159746			91827.8	114845	102372							57747
9	4	36	H	MTD000011	Apolipoprotein B-100	P04114	3639+IHSGSFQSQVELSNDQEK	2031.95	42	2	plasma	none	7.69	H133C85N25O33S0	0.325179	0.345108	0.203339	0.0862367	0.02918	0.338777	0.359539	0.211842	0.0898427	0.0304002
6	4	24	H	MTD000011	Apolipoprotein B-100	P04114	3639+IHSGSFQSQVELSNDQEK	2031.95	42	3	Gel	none	7.69	H133C85N25O33S0	0.325179	0.345108	0.203339	0.0862367	0.02918	0.338777	0.359539	0.211842	0.0898427	0.0304002	0.0261039	0.0258869	0.00790823	0.0107543	0.0174687	0.0155484	7.733	7.997	7.602	7.681	7.845	7.857	3.8855e+06	802026	340218	2.41004e+06	3.25625e+06	2.5118e+06							1.43694e+06
7	4	28	H	MTD000011	Apolipoprotein B-100	P04114	3639+IHSGSFQSQVELSNDQEK	2031.95	42	3	plasma	none	7.69	H133C85N25O33S0	0.325179	0.345108	0.203339	0.0862367	0.02918	0.338777	0.359539	0.211842	0.0898427	0.0304002
4	1	4	H	MTD000011	Apolipoprotein B-100	P04114	3639+IHSGSFQSQVELSNDQEK	2031.95	42	4	Gel	none	7.69	H133C85N25O33S0	0.325179	0.345108	0.203339	0.0862367	0.02918	0.338777	0.359539	0.211842	0.0898427	0.0304002	0.023276			0.0290006	0.0215142	0.0189203	7.733			7.681	7.845	7.857	126686			77772.4	98297.9	81512.4							45584.3
8	4	32	H	MTD000011	Apolipoprotein B-100	P04114	3657+AHLDIAGSLEGHLR	1487.78	33	2	plasma	none	10.65	H105C64N21O20S0	0.430478	0.346973	0.155705	0.0503679	0.0130052	0.437689	0.352786	0.158313	0.0512117	0.013223
9	4	36	H	MTD000011	Apolipoprotein B-100	P04114	3657+AHLDIAGSLEGHLR	1487.78	33	3	plasma	none	10.65	H105C64N21O20S0	0.430478	0.346973	0.155705	0.0503679	0.0130052	0.437689	0.352786	0.158313	0.0512117	0.013223
8	4	32	H	MTD000011	Apolipoprotein B-100	P04114	3657+AHLDIAGSLEGHLR	1487.78	33	4	plasma	none	10.65	H105C64N21O20S0	0.430478	0.346973	0.155705	0.0503679	0.0130052	0.437689	0.352786	0.158313	0.0512117	0.013223
5	4	20	H	MTD000011	Apolipoprotein B-100	P04114	3713+NPNGYSFSIPVK	1321.67	19	2	Gel	none	12.36	H91C61N15O18S0	0.457934	0.342559	0.143238	0.0432596	0.0104399	0.46397	0.347074	0.145126	0.0438298	0.0105775	0.0312221	0.0597329	0.0148091		0.0529835	0.0430509	12.266	12.39	12.219		12.378	12.39	2.76614e+06	1.37416e+06	1.1687e+06		2.52572e+06	2.89096e+06							1.11883e+06
8	4	32	H	MTD000011	Apolipoprotein B-100	P04114	3713+NPNGYSFSIPVK	1321.67	19	2	plasma	none	12.36	H91C61N15O18S0	0.457934	0.342559	0.143238	0.0432596	0.0104399	0.46397	0.347074	0.145126	0.0438298	0.0105775
1	3	3	H	MTD000011	Apolipoprotein B-100	P04114	3713+NPNGYSFSIPVK	1321.67	19	3	plasma	none	12.36	H91C61N15O18S0	0.457934	0.342559	0.143238	0.0432596	0.0104399	0.46397	0.347074	0.145126	0.0438298	0.0105775
5	2	10	H	MTD000011	Apolipoprotein B-100	P04114	3713+NPNGYSFSIPVK	1321.67	19	3	Gel	none	12.36	H91C61N15O18S0	0.457934	0.342559	0.143238	0.0432596	0.0104399	0.46397	0.347074	0.145126	0.0438298	0.0105775	0.0376805	0.048865	0.016453		0.0379004	0.0364439	12.266	12.39	12.219		12.378	12.39	298086	157440	146877		269850	302693							117377
9	4	36	H	MTD000011	Apolipoprotein B-100	P04114	3725+VLADKFIIPGLK	1312.81	16	2	plasma	none	14.29	H108C64N14O15S0	0.44679	0.348045	0.147487	0.0444979	0.0106246	0.452758	0.352693	0.149457	0.0450922	0.0107665
3	3	9	H	MTD000011	Apolipoprotein B-100	P04114	3725+VLADKFIIPGLK	1312.81	16	3	Gel	none	14.29	H108C64N14O15S0	0.44679	0.348045	0.147487	0.0444979	0.0106246	0.452758	0.352693	0.149457	0.0450922	0.0107665	0.0122905				0.00646413	0.00854865	14.953				15.26	15.356	346891				267249	218450							149199
9	4	36	H	MTD000011	Apolipoprotein B-100	P04114	3725+VLADKFIIPGLK	1312.81	16	3	plasma	none	14.29	H108C64N14O15S0	0.44679	0.348045	0.147487	0.0444979	0.0106246	0.452758	0.352693	0.149457	0.0450922	0.0107665
4	2	8	H	MTD000011	Apolipoprotein B-100	P04114	3737+LNDLNSVLVMPTFHVPFTDLQVPSCK	2970.5	36	3	Gel	C:Carbamidomethylation	20.28	H211C134N33O39S2	0.161966	0.269022	0.249612	0.16709	0.089151	0.172885	0.287159	0.26644	0.178355	0.0951613	0.0117094			0.0152244	0.00851474	0.00900009	20.689			20.833	20.941	20.981	91518.3			229456	132573	705202							24744.7
9	4	36	H	MTD000011	Apolipoprotein B-100	P04114	3737+LNDLNSVLVMPTFHVPFTDLQVPSCK	2970.5	36	3	plasma	C:Carbamidomethylation	20.28	H211C134N33O39S2	0.161966	0.269022	0.249612	0.16709	0.089151	0.172885	0.287159	0.26644	0.178355	0.0951613
4	1	4	H	MTD000011	Apolipoprotein B-100	P04114	3737+LNDLNSVLVMPTFHVPFTDLQVPSCK	2970.5	36	4	Gel	C:Carbamidomethylation	20.28	H211C134N33O39S2	0.161966	0.269022	0.249612	0.16709	0.089151	0.172885	0.287159	0.26644	0.178355	0.0951613	0.0200364			0.0157552	0.0182148	0.0084067	20.689			20.833	20.941	20.981	68213.1			171868	99553.9	497005							18618.8
9	4	36	H	MTD000011	Apolipoprotein B-100	P04114	3737+LNDLNSVLVMPTFHVPFTDLQVPSCK	2970.5	36	4	plasma	C:Carbamidomethylation	20.28	H211C134N33O39S2	0.161966	0.269022	0.249612	0.16709	0.089151	0.172885	0.287159	0.26644	0.178355	0.0951613
1	1	1	H	MTD000011	Apolipoprotein B-100	P04114	3737+LNDLNSVLVxmPTFHVPFTDLQVPSCK	2986.49	36	2	plasma	C:Carbamidomethylation m:Oxidized methionine	19.08	H211C134N33O40S2	0.161575	0.268434	0.24944	0.167329	0.0895072	0.17257	0.286701	0.266415	0.178716	0.0955982
4	2	8	H	MTD000011	Apolipoprotein B-100	P04114	3737+LNDLNSVLVxmPTFHVPFTDLQVPSCK	2986.49	36	3	Gel	C:Carbamidomethylation m:Oxidized methionine	19.08	H211C134N33O40S2	0.161575	0.268434	0.24944	0.167329	0.0895072	0.17257	0.286701	0.266415	0.178716	0.0955982	0.0120954			0.00646691	0.0111535	0.00811777	19.094			19.21	19.318	19.358	114487			278263	246831	663272							31063.5
7	4	28	H	MTD000011	Apolipoprotein B-100	P04114	3737+LNDLNSVLVxmPTFHVPFTDLQVPSCK	2986.49	36	3	plasma	C:Carbamidomethylation m:Oxidized methionine	19.08	H211C134N33O40S2	0.161575	0.268434	0.24944	0.167329	0.0895072	0.17257	0.286701	0.266415	0.178716	0.0955982
1	3	3	H	MTD000011	Apolipoprotein B-100	P04114	3737+LNDLNSVLVxmPTFHVPFTDLQVPSCK	2986.49	36	4	plasma	C:Carbamidomethylation m:Oxidized methionine	19.08	H211C134N33O40S2	0.161575	0.268434	0.24944	0.167329	0.0895072	0.17257	0.286701	0.266415	0.178716	0.0955982
4	2	8	H	MTD000011	Apolipoprotein B-100	P04114	3737+LNDLNSVLVxmPTFHVPFTDLQVPSCK	2986.49	36	4	Gel	C:Carbamidomethylation m:Oxidized methionine	19.08	H211C134N33O40S2	0.161575	0.268434	0.24944	0.167329	0.0895072	0.17257	0.286701	0.266415	0.178716	0.0955982	0.0155066			0.00742976	0.0115977	0.00799963	19.094			19.21	19.318	19.358	101484			249847	225252	558922							27732.6
6	4	24	H	MTD000011	Apolipoprotein B-100	P04114	3776+TSSFALNLPTLPEVK	1615.88	24	2	Gel	none	17.38	H121C74N17O23S0	0.387683	0.350922	0.175269	0.0628141	0.0179176	0.396937	0.359297	0.179453	0.0643133	0.0183452	0.00946076	0.00799806	0.00872907	0.00720717	0.00733387	0.00715434	17.303	17.427	17.255	17.391	17.499	17.511	1.61212e+07	4.52235e+06	4.25175e+06	1.5428e+07	1.16864e+07	12750329							6.1035e+06
7	4	28	H	MTD000011	Apolipoprotein B-100	P04114	3776+TSSFALNLPTLPEVK	1615.88	24	2	plasma	none	17.38	H121C74N17O23S0	0.387683	0.350922	0.175269	0.0628141	0.0179176	0.396937	0.359297	0.179453	0.0643133	0.0183452
6	4	24	H	MTD000011	Apolipoprotein B-100	P04114	3776+TSSFALNLPTLPEVK	1615.88	24	3	Gel	none	17.38	H121C74N17O23S0	0.387683	0.350922	0.175269	0.0628141	0.0179176	0.396937	0.359297	0.179453	0.0643133	0.0183452	0.0144873	0.00877443	0.00944907	0.00644273	0.00539373	0.00563843	17.303	17.427	17.255	17.391	17.499	17.511	9714359	2.95868e+06	2.9794e+06	9.26421e+06	7.37606e+06	7.49974e+06							3.64522e+06
7	4	28	H	MTD000011	Apolipoprotein B-100	P04114	3776+TSSFALNLPTLPEVK	1615.88	24	3	plasma	none	17.38	H121C74N17O23S0	0.387683	0.350922	0.175269	0.0628141	0.0179176	0.396937	0.359297	0.179453	0.0643133	0.0183452
1	3	3	H	MTD000011	Apolipoprotein B-100	P04114	3776+TSSFALNLPTLPEVKFPEVDVLTK	2644.44	35	2	plasma	none	20.31	H197C123N27O37S0	0.208711	0.312826	0.248633	0.13841	0.0603082	0.215413	0.322871	0.256617	0.142854	0.0622448
4	2	8	H	MTD000011	Apolipoprotein B-100	P04114	3776+TSSFALNLPTLPEVKFPEVDVLTK	2644.44	35	3	Gel	none	20.31	H197C123N27O37S0	0.208711	0.312826	0.248633	0.13841	0.0603082	0.215413	0.322871	0.256617	0.142854	0.0622448	0.0207263			0.00551377	0.0140889	0.00795009	20.773			20.889	20.997	21.037	38305			228992	57767.2	566030							11521.6
9	4	36	H	MTD000011	Apolipoprotein B-100	P04114	3776+TSSFALNLPTLPEVKFPEVDVLTK	2644.44	35	3	plasma	none	20.31	H197C123N27O37S0	0.208711	0.312826	0.248633	0.13841	0.0603082	0.215413	0.322871	0.256617	0.142854	0.0622448
2	1	2	H	MTD000011	Apolipoprotein B-100	P04114	3776+TSSFALNLPTLPEVKFPEVDVLTK	2644.44	35	4	Gel	none	20.31	H197C123N27O37S0	0.208711	0.312826	0.248633	0.13841	0.0603082	0.215413	0.322871	0.256617	0.142854	0.0622448				0.018043		0.0111424				20.889		21.037				45607		98984.9
6	4	24	H	MTD000011	Apolipoprotein B-100	P04114	3800+YSQPEDSLIPFFEITVPESQLTVSQFTLPK	3439.74	54	3	Gel	none	22.91	H242C160N34O50S0	0.13051	0.253722	0.258673	0.183243	0.10099	0.140767	0.273662	0.279002	0.197644	0.108926	0.0169309	0.0121819	0.00686258	0.0113632	0.0100377	0.0137606	22.956	22.996	22.936	23.044	23.067	23.079	440136	323337	377508	1.69554e+06	578831	8.12358e+06							124367
10	4	40	H	MTD000011	Apolipoprotein B-100	P04114	3800+YSQPEDSLIPFFEITVPESQLTVSQFTLPK	3439.74	54	3	plasma	none	22.91	H242C160N34O50S0	0.13051	0.253722	0.258673	0.183243	0.10099	0.140767	0.273662	0.279002	0.197644	0.108926
6	4	24	H	MTD000011	Apolipoprotein B-100	P04114	3800+YSQPEDSLIPFFEITVPESQLTVSQFTLPK	3439.74	54	4	Gel	none	22.91	H242C160N34O50S0	0.13051	0.253722	0.258673	0.183243	0.10099	0.140767	0.273662	0.279002	0.197644	0.108926	0.0174794	0.0158407	0.00565929	0.0129884	0.0127824	0.0147068	22.956	22.996	22.936	23.044	23.067	23.079	311502	242191	307068	1.2966e+06	457082	5.18517e+06							89222.3
10	4	40	H	MTD000011	Apolipoprotein B-100	P04114	3800+YSQPEDSLIPFFEITVPESQLTVSQFTLPK	3439.74	54	4	plasma	none	22.91	H242C160N34O50S0	0.13051	0.253722	0.258673	0.183243	0.10099	0.140767	0.273662	0.279002	0.197644	0.108926
6	4	24	H	MTD000011	Apolipoprotein B-100	P04114	3830+SVSDGIAALDLNAVANK	1656.87	35	2	Gel	none	14.09	H120C70N20O26S0	0.397811	0.347305	0.171011	0.0610658	0.0174806	0.407095	0.355411	0.175003	0.062491	0.0178886	0.0161679	0.0101985	0.00487137	0.0116947	0.0124354	0.00941845	14.141	14.265	14.093	14.173	14.281	14.265	8.95628e+06	3.31029e+06	3.75537e+06	8.04224e+06	6.18044e+06	5.86981e+06							3.36385e+06
9	4	36	H	MTD000011	Apolipoprotein B-100	P04114	3830+SVSDGIAALDLNAVANK	1656.87	35	2	plasma	none	14.09	H120C70N20O26S0	0.397811	0.347305	0.171011	0.0610658	0.0174806	0.407095	0.355411	0.175003	0.062491	0.0178886
6	4	24	H	MTD000011	Apolipoprotein B-100	P04114	3830+SVSDGIAALDLNAVANK	1656.87	35	3	Gel	none	14.09	H120C70N20O26S0	0.397811	0.347305	0.171011	0.0610658	0.0174806	0.407095	0.355411	0.175003	0.062491	0.0178886	0.0195254	0.0158337	0.0108949	0.0104723	0.0106623	0.0102214	14.141	14.265	14.093	14.173	14.281	14.265	7.07391e+06	2.79194e+06	3.44074e+06	6.92739e+06	5.42803e+06	5.09316e+06							2617488
9	4	36	H	MTD000011	Apolipoprotein B-100	P04114	3830+SVSDGIAALDLNAVANK	1656.87	35	3	plasma	none	14.09	H120C70N20O26S0	0.397811	0.347305	0.171011	0.0610658	0.0174806	0.407095	0.355411	0.175003	0.062491	0.0178886
9	4	36	H	MTD000011	Apolipoprotein B-100	P04114	3847+IADFELPTIIVPEQTIEIPSIK	2465.37	40	2	plasma	none	21.27	H188C115N24O35S0	0.23179	0.323938	0.241292	0.126324	0.0518977	0.237674	0.332161	0.247418	0.129531	0.0532152
6	4	24	H	MTD000011	Apolipoprotein B-100	P04114	3847+IADFELPTIIVPEQTIEIPSIK	2465.37	40	3	Gel	none	21.27	H188C115N24O35S0	0.23179	0.323938	0.241292	0.126324	0.0518977	0.237674	0.332161	0.247418	0.129531	0.0532152	0.0117313	0.0115091	0.00579996	0.00948061	0.0122081	0.0115224	21.389	21.457	21.341	21.532	21.612	21.624	1.2843e+07	1.16423e+07	4.45211e+06	3.26063e+07	2.24404e+07	3.29207e+07				1		1	4.20937e+06
10	4	40	H	MTD000011	Apolipoprotein B-100	P04114	3847+IADFELPTIIVPEQTIEIPSIK	2465.37	40	3	plasma	none	21.27	H188C115N24O35S0	0.23179	0.323938	0.241292	0.126324	0.0518977	0.237674	0.332161	0.247418	0.129531	0.0532152
3	4	12	H	MTD000011	Apolipoprotein B-100	P04114	3847+IADFELPTIIVPEQTIEIPSIK	2465.37	40	4	Gel	none	21.27	H188C115N24O35S0	0.23179	0.323938	0.241292	0.126324	0.0518977	0.237674	0.332161	0.247418	0.129531	0.0532152	0.012203				0.0153128	0.0175979	21.389				21.612	21.624	1.18283e+06				1.88584e+06	2.84992e+06							373671
6	4	24	H	MTD000011	Apolipoprotein B-100	P04114	3869+FSVPAGIVIPSFQALTAR	1873.05	36	2	Gel	none	20.32	H140C88N22O23S0	0.325546	0.35183	0.203641	0.0831112	0.026675	0.337658	0.36492	0.211218	0.0862035	0.0276675	0.0105888	0.0107452	0.00430485	0.0140876	0.0140624	0.0104231	20.437	20.533	20.362	20.553	20.661	20.673	3.95474e+06	903188	328310	5.68825e+06	4.57074e+06	8.54919e+06							1.42822e+06
9	4	36	H	MTD000011	Apolipoprotein B-100	P04114	3869+FSVPAGIVIPSFQALTAR	1873.05	36	2	plasma	none	20.32	H140C88N22O23S0	0.325546	0.35183	0.203641	0.0831112	0.026675	0.337658	0.36492	0.211218	0.0862035	0.0276675
6	4	24	H	MTD000011	Apolipoprotein B-100	P04114	3869+FSVPAGIVIPSFQALTAR	1873.05	36	3	Gel	none	20.32	H140C88N22O23S0	0.325546	0.35183	0.203641	0.0831112	0.026675	0.337658	0.36492	0.211218	0.0862035	0.0276675	0.0169222	0.0194186	0.00506929	0.00821279	0.00909678	0.00923419	20.437	20.533	20.362	20.553	20.661	20.673	7398447	1.88609e+06	630711	1.33762e+07	1.11005e+07	1.78706e+07							2.78543e+06
9	4	36	H	MTD000011	Apolipoprotein B-100	P04114	3869+FSVPAGIVIPSFQALTAR	1873.05	36	3	plasma	none	20.32	H140C88N22O23S0	0.325546	0.35183	0.203641	0.0831112	0.026675	0.337658	0.36492	0.211218	0.0862035	0.0276675
5	2	10	H	MTD000011	Apolipoprotein B-100	P04114	3936+IEDGTLASK	932.482	17	2	Gel	none	3.35	H68C39N10O16S0	0.598568	0.289086	0.0879344	0.0199956	0.00372675	0.601223	0.290368	0.0883245	0.0200843	0.00374328	0.0173858		0.00588232	0.00657873	0.00741897	0.0120931	3.312		3.264	3.26	3.312	3.408	241582		213714	116207	42191	55132.3							136117
7	4	28	H	MTD000011	Apolipoprotein B-100	P04114	3936+IEDGTLASK	932.482	17	2	plasma	none	3.35	H68C39N10O16S0	0.598568	0.289086	0.0879344	0.0199956	0.00372675	0.601223	0.290368	0.0883245	0.0200843	0.00374328
2	2	4	H	MTD000011	Apolipoprotein B-100	P04114	3953+DFSAEYEEDGKYEGLQEWEGK	2508.06	47	2	Gel	none	12.62	H153C111N25O42S0	0.238551	0.323062	0.237596	0.124269	0.0514388	0.244689	0.331374	0.243708	0.127467	0.0527622					0.0135288	0.0129424					12.742	12.726					202369	194210
8	4	32	H	MTD000011	Apolipoprotein B-100	P04114	3953+DFSAEYEEDGKYEGLQEWEGK	2508.06	47	2	plasma	none	12.62	H153C111N25O42S0	0.238551	0.323062	0.237596	0.124269	0.0514388	0.244689	0.331374	0.243708	0.127467	0.0527622
6	4	24	H	MTD000011	Apolipoprotein B-100	P04114	3953+DFSAEYEEDGKYEGLQEWEGK	2508.06	47	3	Gel	none	12.62	H153C111N25O42S0	0.238551	0.323062	0.237596	0.124269	0.0514388	0.244689	0.331374	0.243708	0.127467	0.0527622	0.0244956	0.0197412	0.00753955	0.0148896	0.0164129	0.0123057	12.742	12.838	12.638	12.662	12.742	12.726	708533	671517	847512	2.6818e+06	1.72163e+06	1.60818e+06							224024
9	4	36	H	MTD000011	Apolipoprotein B-100	P04114	3953+DFSAEYEEDGKYEGLQEWEGK	2508.06	47	3	plasma	none	12.62	H153C111N25O42S0	0.238551	0.323062	0.237596	0.124269	0.0514388	0.244689	0.331374	0.243708	0.127467	0.0527622
1	1	1	H	MTD000011	Apolipoprotein B-100	P04114	3953+DFSAEYEEDGKYEGLQEWEGK	2508.06	47	4	plasma	none	12.62	H153C111N25O42S0	0.238551	0.323062	0.237596	0.124269	0.0514388	0.244689	0.331374	0.243708	0.127467	0.0527622
2	2	4	H	MTD000011	Apolipoprotein B-100	P04114	3953+DFSAEYEEDGKYEGLQEWEGK	2508.06	47	4	Gel	none	12.62	H153C111N25O42S0	0.238551	0.323062	0.237596	0.124269	0.0514388	0.244689	0.331374	0.243708	0.127467	0.0527622			0.0328271	0.101314					12.638	12.662					96279.1	362516
6	4	24	H	MTD000011	Apolipoprotein B-100	P04114	3980+SPAFTDLHLR	1155.6	19	2	Gel	none	10.37	H81C52N15O15S0	0.509874	0.329479	0.120432	0.0319686	0.00680216	0.514113	0.332219	0.121433	0.0322345	0.00685872	0.0148399	0.0243929	0.0340396	0.00730832	0.00530007	0.00976258	10.811	11.103	10.652	10.759	11.007	11.075	998621	78749.7	58189.5	628585	497691	214399							479830
8	4	32	H	MTD000011	Apolipoprotein B-100	P04114	3980+SPAFTDLHLR	1155.6	19	2	plasma	none	10.37	H81C52N15O15S0	0.509874	0.329479	0.120432	0.0319686	0.00680216	0.514113	0.332219	0.121433	0.0322345	0.00685872
3	4	12	H	MTD000011	Apolipoprotein B-100	P04114	3980+SPAFTDLHLR	1155.6	19	3	Gel	none	10.37	H81C52N15O15S0	0.509874	0.329479	0.120432	0.0319686	0.00680216	0.514113	0.332219	0.121433	0.0322345	0.00685872	0.0167612	0.0229747			0.023933		10.811	11.103			11.007		7.20796e+06	542028			3.71732e+06								3.66508e+06
7	4	28	H	MTD000011	Apolipoprotein B-100	P04114	3980+SPAFTDLHLR	1155.6	19	3	plasma	none	10.37	H81C52N15O15S0	0.509874	0.329479	0.120432	0.0319686	0.00680216	0.514113	0.332219	0.121433	0.0322345	0.00685872
5	1	5	H	MTD000011	Apolipoprotein B-100	P04114	3996+GISTSAASPAVGTVGMDMDEDDDFSK	2602.1	50	2	Gel	none	12.82	H167C106N27O45S2	0.223316	0.296072	0.235507	0.138603	0.0660921	0.23272	0.30854	0.245424	0.14444	0.0688754	0.0183684	0.0177817		0.0114199	0.0124682	0.00981632	12.882	12.95		12.914	12.966	12.95	150184	96701.8		248392	188140	197298							45091.5
9	4	36	H	MTD000011	Apolipoprotein B-100	P04114	3996+GISTSAASPAVGTVGMDMDEDDDFSK	2602.1	50	2	plasma	none	12.82	H167C106N27O45S2	0.223316	0.296072	0.235507	0.138603	0.0660921	0.23272	0.30854	0.245424	0.14444	0.0688754
6	4	24	H	MTD000011	Apolipoprotein B-100	P04114	3996+GISTSAASPAVGTVGMDMDEDDDFSK	2602.1	50	3	Gel	none	12.82	H167C106N27O45S2	0.223316	0.296072	0.235507	0.138603	0.0660921	0.23272	0.30854	0.245424	0.14444	0.0688754	0.0181103	0.0146186	0.00618205	0.0105629	0.0134225	0.00918974	12.882	12.95	12.862	12.914	12.966	12.95	1.08918e+06	863168	919578	1.99717e+06	1.54065e+06	1.51946e+06							321411
8	4	32	H	MTD000011	Apolipoprotein B-100	P04114	3996+GISTSAASPAVGTVGMDMDEDDDFSK	2602.1	50	3	plasma	none	12.82	H167C106N27O45S2	0.223316	0.296072	0.235507	0.138603	0.0660921	0.23272	0.30854	0.245424	0.14444	0.0688754
4	2	8	H	MTD000011	Apolipoprotein B-100	P04114	3996+GISTSAASPAVGTVGxmDMDEDDDFSK	2618.1	50	2	plasma	m:Oxidized methionine	11.68	H167C106N27O46S2	0.222777	0.295441	0.235505	0.13896	0.0664646	0.232266	0.308025	0.245535	0.144879	0.0692954
1	4	4	H	MTD000011	Apolipoprotein B-100	P04114	3996+GISTSAASPAVGTVGxmDMDEDDDFSK	2618.1	50	3	plasma	m:Oxidized methionine	11.68	H167C106N27O46S2	0.222777	0.295441	0.235505	0.13896	0.0664646	0.232266	0.308025	0.245535	0.144879	0.0692954
6	2	12	H	MTD000011	Apolipoprotein B-100	P04114	3996+GISTSAASPAVGTVGxmDMDEDDDFSK	2618.1	50	3	Gel	m:Oxidized methionine	11.68	H167C106N27O46S2	0.222777	0.295441	0.235505	0.13896	0.0664646	0.232266	0.308025	0.245535	0.144879	0.0692954	0.0223995	0.0180455	0.0105953	0.0135381	0.015575	0.00946179	11.651	11.719	11.071	11.627	11.678	11.69	210554	145974	196543	273361	280021	267576							61703.2
5	1	5	H	MTD000011	Apolipoprotein B-100	P04114	3996+GISTSAASPAVGTVGxmDxmDEDDDFSK	2634.09	50	2	plasma	m:Oxidized methionine	9.81	H167C106N27O47S2	0.222241	0.294812	0.235501	0.139315	0.0668362	0.231813	0.307511	0.245645	0.145316	0.0697151
1	4	4	H	MTD000011	Apolipoprotein B-100	P04114	3996+GISTSAASPAVGTVGxmDxmDEDDDFSK	2634.09	50	3	plasma	m:Oxidized methionine	9.81	H167C106N27O47S2	0.222241	0.294812	0.235501	0.139315	0.0668362	0.231813	0.307511	0.245645	0.145316	0.0697151
6	3	18	H	MTD000011	Apolipoprotein B-100	P04114	3996+GISTSAASPAVGTVGxmDxmDEDDDFSK	2634.09	50	3	Gel	m:Oxidized methionine	9.81	H167C106N27O47S2	0.222241	0.294812	0.235501	0.139315	0.0668362	0.231813	0.307511	0.245645	0.145316	0.0697151	0.0179563	0.018075	0.00789084	0.0113519	0.0131029	0.0091229	9.776	9.844	9.728	9.78	9.832	9.816	400743	279065	214146	571308	576106	634484							120333
1	1	1	H	MTD000011	Apolipoprotein B-100	P04114	3996+GISTSAASPAVGTVGxmDxmDEDDDFSK	2634.09	50	4	Gel	m:Oxidized methionine	9.81	H167C106N27O47S2	0.222241	0.294812	0.235501	0.139315	0.0668362	0.231813	0.307511	0.245645	0.145316	0.0697151					0.0510856						9.832						56447
1	4	4	H	MTD000011	Apolipoprotein B-100	P04114	4022+WNFYYSPQSSPDK	1617.71	23	2	plasma	none	12.29	H99C76N17O23S0	0.380582	0.351575	0.178489	0.0648829	0.0187456	0.390129	0.360394	0.182966	0.0665105	0.0192159
3	3	9	H	MTD000011	Apolipoprotein B-100	P04114	4022+WNFYYSPQSSPDK	1617.71	23	2	Gel	none	12.29	H99C76N17O23S0	0.380582	0.351575	0.178489	0.0648829	0.0187456	0.390129	0.360394	0.182966	0.0665105	0.0192159	0.0105621		0.00514081			0.00499419	12.266		12.163			12.278	439774		225432			346719							161770
2	1	2	H	MTD000011	Apolipoprotein B-100	P04114	4022+WNFYYSPQSSPDK	1617.71	23	3	Gel	none	12.29	H99C76N17O23S0	0.380582	0.351575	0.178489	0.0648829	0.0187456	0.390129	0.360394	0.182966	0.0665105	0.0192159	0.0202593		0.0143705				12.266		12.163				129128		71324.5										45730.4
2	2	4	H	MTD000011	Apolipoprotein B-100	P04114	4022+WNFYYSPQSSPDKK	1745.8	23	2	Gel	none	11.24	H111C82N19O24S0	0.352251	0.352066	0.191428	0.0741024	0.0227114	0.363203	0.363011	0.19738	0.0764062	0.0234175	0.0236774	0.0259848					11.091	11.327					279358	46074.1											110402
5	4	20	H	MTD000011	Apolipoprotein B-100	P04114	4022+WNFYYSPQSSPDKK	1745.8	23	2	plasma	none	11.24	H111C82N19O24S0	0.352251	0.352066	0.191428	0.0741024	0.0227114	0.363203	0.363011	0.19738	0.0764062	0.0234175
1	4	4	H	MTD000011	Apolipoprotein B-100	P04114	4022+WNFYYSPQSSPDKK	1745.8	23	3	plasma	none	11.24	H111C82N19O24S0	0.352251	0.352066	0.191428	0.0741024	0.0227114	0.363203	0.363011	0.19738	0.0764062	0.0234175
5	4	20	H	MTD000011	Apolipoprotein B-100	P04114	4022+WNFYYSPQSSPDKK	1745.8	23	3	Gel	none	11.24	H111C82N19O24S0	0.352251	0.352066	0.191428	0.0741024	0.0227114	0.363203	0.363011	0.19738	0.0764062	0.0234175	0.0124313	0.0142259		0.0376612	0.00951861	0.0103302	11.091	11.327		11.011	11.175	11.187	1.76318e+06	315894		1.9667e+06	1.13243e+06	806751							666069
8	4	32	H	MTD000011	Apolipoprotein B-100	P04114	4045+VRESDEETQIK	1332.65	26	2	plasma	none	2.32	H92C54N16O23S0	0.486661	0.329267	0.132629	0.0394953	0.00955294	0.492546	0.333249	0.134232	0.0399729	0.00966846
3	2	6	H	MTD000011	Apolipoprotein B-100	P04114	4045+VRESDEETQIK	1332.65	26	3	Gel	none	2.32	H92C54N16O23S0	0.486661	0.329267	0.132629	0.0394953	0.00955294	0.492546	0.333249	0.134232	0.0399729	0.00966846	0.0184811		0.00505203	0.0148867			2.305		2.229	2.224			201382		134142	123975									91101.9
8	4	32	H	MTD000011	Apolipoprotein B-100	P04114	4045+VRESDEETQIK	1332.65	26	3	plasma	none	2.32	H92C54N16O23S0	0.486661	0.329267	0.132629	0.0394953	0.00955294	0.492546	0.333249	0.134232	0.0399729	0.00966846
3	1	3	H	MTD000011	Apolipoprotein B-100	P04114	4047+ESDEETQIK	1077.48	22	2	Gel	none	2.3	H71C43N11O21S0	0.563694	0.300465	0.10277	0.0263255	0.00555259	0.567522	0.302505	0.103468	0.0265043	0.0055903	0.0290275		0.0131024	0.0114123			2.305		2.257	2.252			93938.4		46114.2	36429.2									47783.3
8	4	32	H	MTD000011	Apolipoprotein B-100	P04114	4047+ESDEETQIK	1077.48	22	2	plasma	none	2.3	H71C43N11O21S0	0.563694	0.300465	0.10277	0.0263255	0.00555259	0.567522	0.302505	0.103468	0.0265043	0.0055903
6	4	24	H	MTD000011	Apolipoprotein B-100	P04114	4056+VNWEEEAASGLLTSLK	1745.88	32	2	Gel	none	18.38	H123C77N19O27S0	0.368718	0.349308	0.184046	0.0698627	0.0211676	0.379365	0.359395	0.18936	0.07188	0.0217788	0.0154935	0.0109597	0.00318416	0.0111203	0.0131353	0.0102359	18.367	18.435	18.235	18.286	18.394	18.406	9.30712e+06	4.7341e+06	1.20412e+06	1.16382e+07	8.11326e+06	7.71723e+06							3.41968e+06
8	4	32	H	MTD000011	Apolipoprotein B-100	P04114	4056+VNWEEEAASGLLTSLK	1745.88	32	2	plasma	none	18.38	H123C77N19O27S0	0.368718	0.349308	0.184046	0.0698627	0.0211676	0.379365	0.359395	0.18936	0.07188	0.0217788
6	4	24	H	MTD000011	Apolipoprotein B-100	P04114	4056+VNWEEEAASGLLTSLK	1745.88	32	3	Gel	none	18.38	H123C77N19O27S0	0.368718	0.349308	0.184046	0.0698627	0.0211676	0.379365	0.359395	0.18936	0.07188	0.0217788	0.0169644	0.0140282	0.00669012	0.00978247	0.0100469	0.0095295	18.367	18.435	18.235	18.286	18.394	18.406	1.55702e+07	8.60771e+06	2.53851e+06	1.84343e+07	1.36828e+07	1.26979e+07							5.71363e+06
6	4	24	H	MTD000011	Apolipoprotein B-100	P04114	4056+VNWEEEAASGLLTSLK	1745.88	32	3	plasma	none	18.38	H123C77N19O27S0	0.368718	0.349308	0.184046	0.0698627	0.0211676	0.379365	0.359395	0.18936	0.07188	0.0217788
9	4	36	H	MTD000011	Apolipoprotein B-100	P04114	4056+VNWEEEAASGLLTSLKDNVPK	2299.17	40	2	plasma	none	18.2	H162C101N26O35S0	0.26935	0.335755	0.226843	0.108869	0.0413143	0.286294	0.356876	0.241113	0.115718	0.0439132
4	2	8	H	MTD000011	Apolipoprotein B-100	P04114	4056+VNWEEEAASGLLTSLKDNVPK	2299.17	40	3	Gel	none	18.2	H162C101N26O35S0	0.26935	0.335755	0.226843	0.108869	0.0413143	0.286294	0.356876	0.241113	0.115718	0.0439132	0.0352662			0.00980932	0.0161619	0.0111479	18.814			18.762	18.898	18.938	62271.9			357250	134356	631641							19963.2
9	4	36	H	MTD000011	Apolipoprotein B-100	P04114	4056+VNWEEEAASGLLTSLKDNVPK	2299.17	40	3	plasma	none	18.2	H162C101N26O35S0	0.26935	0.335755	0.226843	0.108869	0.0413143	0.286294	0.356876	0.241113	0.115718	0.0439132
2	1	2	H	MTD000011	Apolipoprotein B-100	P04114	4056+VNWEEEAASGLLTSLKDNVPK	2299.17	40	4	Gel	none	18.2	H162C101N26O35S0	0.26935	0.335755	0.226843	0.108869	0.0413143	0.286294	0.356876	0.241113	0.115718	0.0439132				0.0401388		0.0287495				18.762		18.938				60486.1		99649.1
5	4	20	H	MTD000011	Apolipoprotein B-100	P04114	4056+VNWEEEAASGLLTSLKDNVPK	2299.17	40	4	plasma	none	18.2	H162C101N26O35S0	0.26935	0.335755	0.226843	0.108869	0.0413143	0.286294	0.356876	0.241113	0.115718	0.0439132
1	1	1	H	MTD000011	Apolipoprotein B-100	P04114	4077+ATGVLYDYVNKYHWEHTGLTLR	2635.32	30	2	plasma	none	14	H178C122N32O34S0	0.209313	0.314402	0.249083	0.137693	0.0594072	0.215809	0.32416	0.256813	0.141967	0.0612509
7	4	28	H	MTD000011	Apolipoprotein B-100	P04114	4077+ATGVLYDYVNKYHWEHTGLTLR	2635.32	30	3	plasma	none	14	H178C122N32O34S0	0.209313	0.314402	0.249083	0.137693	0.0594072	0.215809	0.32416	0.256813	0.141967	0.0612509
4	4	16	H	MTD000011	Apolipoprotein B-100	P04114	4077+ATGVLYDYVNKYHWEHTGLTLR	2635.32	30	4	plasma	none	14	H178C122N32O34S0	0.209313	0.314402	0.249083	0.137693	0.0594072	0.215809	0.32416	0.256813	0.141967	0.0612509
5	2	10	H	MTD000011	Apolipoprotein B-100	P04114	4088+YHWEHTGLTLR	1411.7	17	2	Gel	none	8.45	H93C65N19O17S0	0.432837	0.349181	0.154129	0.0485975	0.0121549	0.439542	0.354591	0.156517	0.0493503	0.0123432	0.0205574		0.0198628	0.0218655	0.0215501	0.0241728	9.86		9.784	9.836	9.944	9.928	123613		86467	315928	173723	203903							51724
9	4	36	H	MTD000011	Apolipoprotein B-100	P04114	4088+YHWEHTGLTLR	1411.7	17	2	plasma	none	8.45	H93C65N19O17S0	0.432837	0.349181	0.154129	0.0485975	0.0121549	0.439542	0.354591	0.156517	0.0493503	0.0123432
4	1	4	H	MTD000011	Apolipoprotein B-100	P04114	4088+YHWEHTGLTLR	1411.7	17	3	Gel	none	8.45	H93C65N19O17S0	0.432837	0.349181	0.154129	0.0485975	0.0121549	0.439542	0.354591	0.156517	0.0493503	0.0123432	0.0313697			0.0347656	0.0371385	0.0484646	9.86			9.836	9.944	9.928	52913			71652.4	37705.8	45908.6							21698.9
9	4	36	H	MTD000011	Apolipoprotein B-100	P04114	4088+YHWEHTGLTLR	1411.7	17	3	plasma	none	8.45	H93C65N19O17S0	0.432837	0.349181	0.154129	0.0485975	0.0121549	0.439542	0.354591	0.156517	0.0493503	0.0123432
8	4	32	H	MTD000011	Apolipoprotein B-100	P04114	4088+YHWEHTGLTLR	1411.7	17	4	plasma	none	8.45	H93C65N19O17S0	0.432837	0.349181	0.154129	0.0485975	0.0121549	0.439542	0.354591	0.156517	0.0493503	0.0123432
6	4	24	H	MTD000011	Apolipoprotein B-100	P04114	4107+NLQNNAEWVYQGAIR	1774.87	34	2	Gel	none	12.9	H118C78N24O24S0	0.360975	0.351879	0.187453	0.0712797	0.0214978	0.371531	0.362169	0.192935	0.0733642	0.0221265	0.0134634	0.0131816	0.0063546	0.0144556	0.0168657	0.0146681	12.854	12.978	12.75	12.802	12.91	12.894	2.83533e+06	929105	1.1881e+06	2.62377e+06	1.66955e+06	1.72165e+06							1.04552e+06
9	4	36	H	MTD000011	Apolipoprotein B-100	P04114	4107+NLQNNAEWVYQGAIR	1774.87	34	2	plasma	none	12.9	H118C78N24O24S0	0.360975	0.351879	0.187453	0.0712797	0.0214978	0.371531	0.362169	0.192935	0.0733642	0.0221265
5	4	20	H	MTD000011	Apolipoprotein B-100	P04114	4107+NLQNNAEWVYQGAIR	1774.87	34	3	plasma	none	12.9	H118C78N24O24S0	0.360975	0.351879	0.187453	0.0712797	0.0214978	0.371531	0.362169	0.192935	0.0733642	0.0221265
6	4	24	H	MTD000011	Apolipoprotein B-100	P04114	4107+NLQNNAEWVYQGAIR	1774.87	34	3	Gel	none	12.9	H118C78N24O24S0	0.360975	0.351879	0.187453	0.0712797	0.0214978	0.371531	0.362169	0.192935	0.0733642	0.0221265	0.0128157	0.0181078	0.00729612	0.0147044	0.0119445	0.0108894	12.854	12.978	12.75	12.802	12.91	12.894	5.4586e+06	1.86424e+06	2.49708e+06	4.74067e+06	3.27827e+06	3.31805e+06							2.02591e+06
4	4	16	H	MTD000011	Apolipoprotein B-100	P04114	4122+QIDDIDVR	972.488	16	2	plasma	none	7.16	H68C40N12O16S0	0.587729	0.294634	0.0916052	0.0212444	0.00402765	0.590556	0.296051	0.0920459	0.0213466	0.00404702
6	4	24	H	MTD000011	Apolipoprotein B-100	P04114	4122+QIDDIDVR	972.488	16	2	Gel	none	7.16	H68C40N12O16S0	0.587729	0.294634	0.0916052	0.0212444	0.00402765	0.590556	0.296051	0.0920459	0.0213466	0.00404702	0.00454764	0.0108791	0.00732766	0.00495281	0.0100171	0.00460094	7.397	7.521	7.294	7.345	7.453	7.409	2.00568e+06	825870	1.06113e+06	1.59389e+06	1.37585e+06	1.60515e+06							1.16807e+06
4	4	16	H	MTD000011	Apolipoprotein B-100	P04114	4133+AASGTTGTYQEWK	1398.64	24	2	plasma	none	6.79	H90C61N16O22S0	0.451951	0.340338	0.146754	0.0461843	0.0116978	0.458728	0.345442	0.148954	0.0468768	0.0118732
6	4	24	H	MTD000011	Apolipoprotein B-100	P04114	4133+AASGTTGTYQEWK	1398.64	24	2	Gel	none	6.79	H90C61N16O22S0	0.451951	0.340338	0.146754	0.0461843	0.0116978	0.458728	0.345442	0.148954	0.0468768	0.0118732	0.0131414	0.00933798	0.00410147	0.0091342	0.0106752	0.00858121	6.754	6.878	6.65	6.618	6.753	6.71	1.40317e+06	503311	751424	1.06434e+06	941562	1.02788e+06							602646
3	4	12	H	MTD000011	Apolipoprotein B-100	P04114	4133+AASGTTGTYQEWK	1398.64	24	3	plasma	none	6.79	H90C61N16O22S0	0.451951	0.340338	0.146754	0.0461843	0.0116978	0.458728	0.345442	0.148954	0.0468768	0.0118732
6	2	12	H	MTD000011	Apolipoprotein B-100	P04114	4133+AASGTTGTYQEWK	1398.64	24	3	Gel	none	6.79	H90C61N16O22S0	0.451951	0.340338	0.146754	0.0461843	0.0116978	0.458728	0.345442	0.148954	0.0468768	0.0118732	0.0126975	0.010633	0.00256292	0.0178199	0.0113822	0.00918699	6.754	6.878	6.65	6.618	6.753	6.71	250688	95635.8	135580	181855	153249	163384							107649
5	4	20	H	MTD000011	Apolipoprotein B-100	P04114	4146+DKAQNLYQELLTQEGQASFQGLK	2608.31	51	2	plasma	none	16.52	H181C114N31O39S0	0.226475	0.31991	0.242393	0.129624	0.0545631	0.232768	0.328799	0.249128	0.133226	0.0560792
6	4	24	H	MTD000011	Apolipoprotein B-100	P04114	4146+DKAQNLYQELLTQEGQASFQGLK	2608.31	51	3	Gel	none	16.52	H181C114N31O39S0	0.226475	0.31991	0.242393	0.129624	0.0545631	0.232768	0.328799	0.249128	0.133226	0.0560792	0.018514	0.0228497	0.0189121	0.0125876	0.0138228	0.0125797	16.828	16.896	16.696	16.775	16.911	16.923	678255	53250.6	35751.4	1.31274e+06	1.00426e+06	1.07042e+06							213095
9	4	36	H	MTD000011	Apolipoprotein B-100	P04114	4146+DKAQNLYQELLTQEGQASFQGLK	2608.31	51	3	plasma	none	16.52	H181C114N31O39S0	0.226475	0.31991	0.242393	0.129624	0.0545631	0.232768	0.328799	0.249128	0.133226	0.0560792
4	3	12	H	MTD000011	Apolipoprotein B-100	P04114	4146+DKAQNLYQELLTQEGQASFQGLK	2608.31	51	4	Gel	none	16.52	H181C114N31O39S0	0.226475	0.31991	0.242393	0.129624	0.0545631	0.232768	0.328799	0.249128	0.133226	0.0560792	0.0278159			0.0171824	0.0203725	0.0243445	16.828			16.775	16.911	16.923	311984			591245	450981	395827							95472.8
9	4	36	H	MTD000011	Apolipoprotein B-100	P04114	4146+DKAQNLYQELLTQEGQASFQGLKDNVFDGLVR	3623.82	64	3	plasma	none	19.65	H250C159N44O53S0	0.126136	0.248746	0.257685	0.185715	0.104233	0.13673	0.269639	0.279329	0.201314	0.112988
9	4	36	H	MTD000011	Apolipoprotein B-100	P04114	4146+DKAQNLYQELLTQEGQASFQGLKDNVFDGLVR	3623.82	64	4	plasma	none	19.65	H250C159N44O53S0	0.126136	0.248746	0.257685	0.185715	0.104233	0.13673	0.269639	0.279329	0.201314	0.112988
6	4	24	H	MTD000011	Apolipoprotein B-100	P04114	4148+AQNLYQELLTQEGQASFQGLK	2365.19	48	2	Gel	none	17.37	H164C104N28O35S0	0.258658	0.332954	0.231125	0.113618	0.0440686	0.276239	0.355585	0.246835	0.121341	0.0470639	0.0239487	0.0208997	0.00579607	0.0152244	0.0164304	0.0135974	17.471	17.539	17.367	17.419	17.499	17.511	1.22912e+06	287251	164865	1.69403e+06	1.18292e+06	1.08835e+06							433331
9	4	36	H	MTD000011	Apolipoprotein B-100	P04114	4148+AQNLYQELLTQEGQASFQGLK	2365.19	48	2	plasma	none	17.37	H164C104N28O35S0	0.258658	0.332954	0.231125	0.113618	0.0440686	0.276239	0.355585	0.246835	0.121341	0.0470639
6	4	24	H	MTD000011	Apolipoprotein B-100	P04114	4148+AQNLYQELLTQEGQASFQGLK	2365.19	48	3	Gel	none	17.37	H164C104N28O35S0	0.258658	0.332954	0.231125	0.113618	0.0440686	0.276239	0.355585	0.246835	0.121341	0.0470639	0.0219043	0.0163172	0.00755541	0.0138132	0.0145706	0.0124974	17.471	17.539	17.367	17.419	17.499	17.511	1.3441e+07	3.76672e+06	2.30328e+06	1.23892e+07	1.01314e+07	8422653							4.76295e+06
9	4	36	H	MTD000011	Apolipoprotein B-100	P04114	4148+AQNLYQELLTQEGQASFQGLK	2365.19	48	3	plasma	none	17.37	H164C104N28O35S0	0.258658	0.332954	0.231125	0.113618	0.0440686	0.276239	0.355585	0.246835	0.121341	0.0470639
6	3	18	H	MTD000011	Apolipoprotein B-100	P04114	4148+AQNLYQELLTQEGQASFQGLK	2365.19	48	4	Gel	none	17.37	H164C104N28O35S0	0.258658	0.332954	0.231125	0.113618	0.0440686	0.276239	0.355585	0.246835	0.121341	0.0470639	0.0222636	0.0172578	0.00408033	0.0117061	0.0137591	0.0120071	17.471	17.539	17.367	17.419	17.499	17.511	622068	187942	137000	583345	480621	389045							214214
9	4	36	H	MTD000011	Apolipoprotein B-100	P04114	4148+AQNLYQELLTQEGQASFQGLKDNVFDGLVR	3380.7	61	3	plasma	none	20.25	H233C149N41O49S0	0.14406	0.26604	0.258742	0.175396	0.0927246	0.153752	0.283938	0.27615	0.187197	0.0989629
8	4	32	H	MTD000011	Apolipoprotein B-100	P04114	4148+AQNLYQELLTQEGQASFQGLKDNVFDGLVR	3380.7	61	4	plasma	none	20.25	H233C149N41O49S0	0.14406	0.26604	0.258742	0.175396	0.0927246	0.153752	0.283938	0.27615	0.187197	0.0989629
4	2	8	H	MTD000011	Apolipoprotein B-100	P04114	4202+FQFPGKPGIYTR	1409.75	19	2	Gel	none	11.21	H99C68N17O16S0	0.422534	0.351982	0.158636	0.0507386	0.0128157	0.429452	0.357745	0.161233	0.0515693	0.0130256	0.02571			0.029848	0.0277109	0.0323248	11.147			11.123	11.371	11.439	316599			178656	172202	73961.3							122007
4	4	16	H	MTD000011	Apolipoprotein B-100	P04114	4202+FQFPGKPGIYTR	1409.75	19	2	plasma	none	11.21	H99C68N17O16S0	0.422534	0.351982	0.158636	0.0507386	0.0128157	0.429452	0.357745	0.161233	0.0515693	0.0130256
4	4	16	H	MTD000011	Apolipoprotein B-100	P04114	4202+FQFPGKPGIYTR	1409.75	19	3	plasma	none	11.21	H99C68N17O16S0	0.422534	0.351982	0.158636	0.0507386	0.0128157	0.429452	0.357745	0.161233	0.0515693	0.0130256
6	4	24	H	MTD000011	Apolipoprotein B-100	P04114	4202+FQFPGKPGIYTR	1409.75	19	3	Gel	none	11.21	H99C68N17O16S0	0.422534	0.351982	0.158636	0.0507386	0.0128157	0.429452	0.357745	0.161233	0.0515693	0.0130256	0.0151113	0.0157279	0.00843033	0.0124612	0.00927909	0.00575813	11.147	11.467	11.015	11.123	11.371	11.439	3.89291e+06	142997	136843	2.1843e+06	1.76333e+06	697273							1.63043e+06
5	4	20	H	MTD000011	Apolipoprotein B-100	P04114	4214+EELCTMFIR	1197.55	16	2	plasma	C:Carbamidomethylation	12.95	H83C51N13O16S2	0.466683	0.300799	0.152872	0.0565458	0.0173424	0.477719	0.307912	0.156487	0.057883	0.0177525
6	4	24	H	MTD000011	Apolipoprotein B-100	P04114	4214+EELCTMFIR	1197.55	16	2	Gel	C:Carbamidomethylation	12.95	H83C51N13O16S2	0.466683	0.300799	0.152872	0.0565458	0.0173424	0.477719	0.307912	0.156487	0.057883	0.0177525	0.00342767	0.00885063	0.00742765	0.0095319	0.00765708	0.0047708	13.33	13.454	13.226	13.278	13.413	13.397	1.91638e+06	615706	825338	1.67899e+06	850019	844964							896306
3	4	12	H	MTD000011	Apolipoprotein B-100	P04114	4214+EELCTMFIR	1197.55	16	3	plasma	C:Carbamidomethylation	12.95	H83C51N13O16S2	0.466683	0.300799	0.152872	0.0565458	0.0173424	0.477719	0.307912	0.156487	0.057883	0.0177525
5	1	5	H	MTD000011	Apolipoprotein B-100	P04114	4214+EELCTMFIR	1197.55	16	3	Gel	C:Carbamidomethylation	12.95	H83C51N13O16S2	0.466683	0.300799	0.152872	0.0565458	0.0173424	0.477719	0.307912	0.156487	0.057883	0.0177525	0.0345033		0.0322326	0.0361449	0.0561705	0.0603303	13.33		13.226	13.278	13.413	13.397	107677		50819.2	89458.4	52481.9	56287.4							52235.3
2	4	8	H	MTD000011	Apolipoprotein B-100	P04114	4214+EELCTxmFIR	1213.55	16	2	plasma	C:Carbamidomethylation m:Oxidized methionine	10.9	H83C51N13O17S2	0.465558	0.300246	0.153567	0.0570797	0.0176333	0.476786	0.307487	0.15727	0.0584563	0.0180586
6	4	24	H	MTD000011	Apolipoprotein B-100	P04114	4214+EELCTxmFIR	1213.55	16	2	Gel	C:Carbamidomethylation m:Oxidized methionine	10.9	H83C51N13O17S2	0.465558	0.300246	0.153567	0.0570797	0.0176333	0.476786	0.307487	0.15727	0.0584563	0.0180586	0.0116783	0.0132599	0.00508862	0.00641637	0.00457142	0.0051667	10.755	10.851	10.652	10.703	10.811	10.795	611435	266915	311170	702729	541110	530971							280163
3	1	3	H	MTD000011	Apolipoprotein B-100	P04114	4214+EELCTxmFIR	1213.55	16	3	Gel	C:Carbamidomethylation m:Oxidized methionine	10.9	H83C51N13O17S2	0.465558	0.300246	0.153567	0.0570797	0.0176333	0.476786	0.307487	0.15727	0.0584563	0.0180586	0.0169415		0.0172366	0.0161963			10.755		10.652	10.703			62179.8		32865.3	72857.4									29718.7
6	4	24	H	MTD000011	Apolipoprotein B-100	P04114	4223+EVGTVLSQVYSK	1308.69	19	2	Gel	none	10.76	H96C58N14O20S0	0.47232	0.336693	0.137614	0.0410726	0.0098677	0.478202	0.340886	0.139328	0.0415841	0.0099906	0.00383449	0.00441639	0.0119298	0.00859888	0.00898569	0.00963257	10.951	11.075	10.875	10.927	11.035	11.019	4.99194e+06	2.06831e+06	2.24512e+06	5.58481e+06	4.19375e+06	4.03885e+06							2.34725e+06
8	4	32	H	MTD000011	Apolipoprotein B-100	P04114	4223+EVGTVLSQVYSK	1308.69	19	2	plasma	none	10.76	H96C58N14O20S0	0.47232	0.336693	0.137614	0.0410726	0.0098677	0.478202	0.340886	0.139328	0.0415841	0.0099906
6	4	24	H	MTD000011	Apolipoprotein B-100	P04114	4223+EVGTVLSQVYSK	1308.69	19	3	Gel	none	10.76	H96C58N14O20S0	0.47232	0.336693	0.137614	0.0410726	0.0098677	0.478202	0.340886	0.139328	0.0415841	0.0099906	0.00851058	0.0150702	0.00777917	0.012568	0.00730302	0.0240741	10.951	11.075	10.875	10.927	11.035	11.019	637508	294828	333671	700912	546689	543131							290476
7	4	28	H	MTD000011	Apolipoprotein B-100	P04114	4223+EVGTVLSQVYSK	1308.69	19	3	plasma	none	10.76	H96C58N14O20S0	0.47232	0.336693	0.137614	0.0410726	0.0098677	0.478202	0.340886	0.139328	0.0415841	0.0099906
1	3	3	H	MTD000011	Apolipoprotein B-100	P04114	4350+ENLCLNLHK	1139.58	15	2	plasma	C:Carbamidomethylation	8.2	H81C48N15O15S1	0.505714	0.308548	0.13095	0.0414324	0.0105817	0.512559	0.312725	0.132723	0.0419932	0.0107249
2	2	4	H	MTD000011	Apolipoprotein B-100	P04114	4350+ENLCLNLHK	1139.58	15	2	Gel	C:Carbamidomethylation	8.2	H81C48N15O15S1	0.505714	0.308548	0.13095	0.0414324	0.0105817	0.512559	0.312725	0.132723	0.0419932	0.0107249	0.00492863		0.0570249				8.209		8.077				241134		34917										120603
3	4	12	H	MTD000011	Apolipoprotein B-100	P04114	4350+ENLCLNLHK	1139.58	15	3	Gel	C:Carbamidomethylation	8.2	H81C48N15O15S1	0.505714	0.308548	0.13095	0.0414324	0.0105817	0.512559	0.312725	0.132723	0.0419932	0.0107249	0.0182708		0.00567316	0.0203491			8.209		8.077	8.185			747349		125102	669147									356855
6	4	24	H	MTD000011	Apolipoprotein B-100	P04114	4386+EEYFDPSIVGWTVK	1668.8	21	2	Gel	none	16.82	H112C79N16O24S0	0.367983	0.351637	0.184263	0.0690538	0.0205521	0.378219	0.361418	0.189388	0.0709745	0.0211238	0.00998943	0.0114127	0.0059887	0.00806892	0.00777682	0.00475806	16.8	16.896	16.724	16.803	16.883	16.895	5.12885e+06	1.46226e+06	1.47e+06	4.10281e+06	3.05646e+06	2.99947e+06							1887207
7	4	28	H	MTD000011	Apolipoprotein B-100	P04114	4386+EEYFDPSIVGWTVK	1668.8	21	2	plasma	none	16.82	H112C79N16O24S0	0.367983	0.351637	0.184263	0.0690538	0.0205521	0.378219	0.361418	0.189388	0.0709745	0.0211238
1	4	4	H	MTD000011	Apolipoprotein B-100	P04114	4386+EEYFDPSIVGWTVK	1668.8	21	3	plasma	none	16.82	H112C79N16O24S0	0.367983	0.351637	0.184263	0.0690538	0.0205521	0.378219	0.361418	0.189388	0.0709745	0.0211238
6	4	24	H	MTD000011	Apolipoprotein B-100	P04114	4386+EEYFDPSIVGWTVK	1668.8	21	3	Gel	none	16.82	H112C79N16O24S0	0.367983	0.351637	0.184263	0.0690538	0.0205521	0.378219	0.361418	0.189388	0.0709745	0.0211238	0.0218906	0.0252946	0.00260695	0.0144478	0.0255739	0.0295099	16.8	16.896	16.724	16.803	16.883	16.895	1.81044e+06	605437	657072	1.44695e+06	1.1018e+06	988270							654396
5	4	20	H	MTD000011	Apolipoprotein B-100	P04114	440+ATLYALSHAVNNYHK	1700.86	27	2	plasma	none	9.14	H116C77N22O22S0	0.369525	0.353045	0.183491	0.0678953	0.0198892	0.379406	0.362485	0.188397	0.0697108	0.020421
3	1	3	H	MTD000011	Apolipoprotein B-100	P04114	440+ATLYALSHAVNNYHK	1700.86	27	3	Gel	none	9.14	H116C77N22O22S0	0.369525	0.353045	0.183491	0.0678953	0.0198892	0.379406	0.362485	0.188397	0.0697108	0.020421	0.0269041			0.0789707	0.0274695		9.804			9.752	10.307		153177			51260.2	68689.7								53394.8
7	4	28	H	MTD000011	Apolipoprotein B-100	P04114	440+ATLYALSHAVNNYHK	1700.86	27	3	plasma	none	9.14	H116C77N22O22S0	0.369525	0.353045	0.183491	0.0678953	0.0198892	0.379406	0.362485	0.188397	0.0697108	0.020421
4	2	8	H	MTD000011	Apolipoprotein B-100	P04114	440+ATLYALSHAVNNYHK	1700.86	27	4	Gel	none	9.14	H116C77N22O22S0	0.369525	0.353045	0.183491	0.0678953	0.0198892	0.379406	0.362485	0.188397	0.0697108	0.020421	0.0176033			0.0163716	0.0190812	0.0486029	9.804			9.752	10.307	10.459	376537			120620	167099	53792.6							132688
7	4	28	H	MTD000011	Apolipoprotein B-100	P04114	440+ATLYALSHAVNNYHK	1700.86	27	4	plasma	none	9.14	H116C77N22O22S0	0.369525	0.353045	0.183491	0.0678953	0.0198892	0.379406	0.362485	0.188397	0.0697108	0.020421
6	4	24	H	MTD000011	Apolipoprotein B-100	P04114	4447+NIQEYLSILTDPDGK	1704.86	25	2	Gel	none	18.2	H120C75N18O27S0	0.378447	0.348621	0.179697	0.0669282	0.0199358	0.388672	0.358039	0.184552	0.0687364	0.0204744	0.0141313	0.0137994	0.00514513	0.00545897	0.005775	0.00482283	18.339	18.407	18.207	18.286	18.394	18.406	2.9476e+06	2.58607e+06	802225	7.82183e+06	5.4427e+06	7.19486e+06							1.09187e+06
9	4	36	H	MTD000011	Apolipoprotein B-100	P04114	4447+NIQEYLSILTDPDGK	1704.86	25	2	plasma	none	18.2	H120C75N18O27S0	0.378447	0.348621	0.179697	0.0669282	0.0199358	0.388672	0.358039	0.184552	0.0687364	0.0204744
6	4	24	H	MTD000011	Apolipoprotein B-100	P04114	4447+NIQEYLSILTDPDGK	1704.86	25	3	Gel	none	18.2	H120C75N18O27S0	0.378447	0.348621	0.179697	0.0669282	0.0199358	0.388672	0.358039	0.184552	0.0687364	0.0204744	0.0116453	0.0150318	0.0101381	0.00913511	0.0089313	0.0111194	18.339	18.407	18.207	18.286	18.394	18.406	4.19391e+06	3.87859e+06	1.38657e+06	1.04813e+07	7.73591e+06	9.87457e+06							1.55383e+06
9	4	36	H	MTD000011	Apolipoprotein B-100	P04114	4447+NIQEYLSILTDPDGK	1704.86	25	3	plasma	none	18.2	H120C75N18O27S0	0.378447	0.348621	0.179697	0.0669282	0.0199358	0.388672	0.358039	0.184552	0.0687364	0.0204744
9	4	36	H	MTD000011	Apolipoprotein B-100	P04114	4447+NIQEYLSILTDPDGKGK	1889.97	28	2	plasma	none	16.15	H135C83N21O29S0	0.340448	0.348421	0.196715	0.0796833	0.0256936	0.352698	0.360958	0.203793	0.0825505	0.0266181
4	1	4	H	MTD000011	Apolipoprotein B-100	P04114	4447+NIQEYLSILTDPDGKGK	1889.97	28	3	Gel	none	16.15	H135C83N21O29S0	0.340448	0.348421	0.196715	0.0796833	0.0256936	0.352698	0.360958	0.203793	0.0825505	0.0266181	0.0181498			0.0123831	0.0151032	0.0104842	17.023			16.999	17.191	17.259	44134.7			190004	78019.1	189397							16299.1
8	4	32	H	MTD000011	Apolipoprotein B-100	P04114	4447+NIQEYLSILTDPDGKGK	1889.97	28	3	plasma	none	16.15	H135C83N21O29S0	0.340448	0.348421	0.196715	0.0796833	0.0256936	0.352698	0.360958	0.203793	0.0825505	0.0266181
7	3	21	H	MTD000011	Apolipoprotein B-100	P04114	4447+NIQEYLSILTDPDGKGKEK	2147.11	32	2	plasma	none	14.95	H154C94N24O33S0	0.294747	0.34193	0.216492	0.0977653	0.0350069	0.309955	0.359573	0.227663	0.10281	0.0368131
2	4	8	H	MTD000011	Apolipoprotein B-100	P04114	4447+NIQEYLSILTDPDGKGKEK	2147.11	32	3	plasma	none	14.95	H154C94N24O33S0	0.294747	0.34193	0.216492	0.0977653	0.0350069	0.309955	0.359573	0.227663	0.10281	0.0368131
1	4	4	H	MTD000011	Apolipoprotein B-100	P04114	4447+NIQEYLSILTDPDGKGKEK	2147.11	32	4	plasma	none	14.95	H154C94N24O33S0	0.294747	0.34193	0.216492	0.0977653	0.0350069	0.309955	0.359573	0.227663	0.10281	0.0368131
3	4	12	H	MTD000011	Apolipoprotein B-100	P04114	4464+EKIAELSATAQEIIK	1642.91	35	2	plasma	none	12.9	H126C72N18O25S0	0.392622	0.348774	0.173218	0.062138	0.0178209	0.401967	0.357075	0.177341	0.063617	0.018245
6	4	24	H	MTD000011	Apolipoprotein B-100	P04114	4466+IAELSATAQEIIK	1385.78	31	2	Gel	none	12.78	H107C61N15O21S0	0.453498	0.340877	0.14586	0.0454447	0.0113769	0.460087	0.345829	0.147979	0.046105	0.0115422	0.0159662	0.0109333	0.00968094	0.00790372	0.00854991	0.0083826	12.882	13.006	12.806	12.886	12.994	13.006	1.03273e+07	4.29301e+06	4.94237e+06	9.99969e+06	7.19776e+06	6.81181e+06							4424973
9	4	36	H	MTD000011	Apolipoprotein B-100	P04114	4466+IAELSATAQEIIK	1385.78	31	2	plasma	none	12.78	H107C61N15O21S0	0.453498	0.340877	0.14586	0.0454447	0.0113769	0.460087	0.345829	0.147979	0.046105	0.0115422
4	4	16	H	MTD000011	Apolipoprotein B-100	P04114	4466+IAELSATAQEIIK	1385.78	31	3	plasma	none	12.78	H107C61N15O21S0	0.453498	0.340877	0.14586	0.0454447	0.0113769	0.460087	0.345829	0.147979	0.046105	0.0115422
5	4	20	H	MTD000011	Apolipoprotein B-100	P04114	4466+IAELSATAQEIIK	1385.78	31	3	Gel	none	12.78	H107C61N15O21S0	0.453498	0.340877	0.14586	0.0454447	0.0113769	0.460087	0.345829	0.147979	0.046105	0.0115422		0.0343748	0.0291464	0.0227257	0.00751577	0.0123595		13.006	12.806	12.886	12.994	13.006		1.31243e+06	1.63527e+06	2.94032e+06	2.05078e+06	1.86882e+06
8	4	32	H	MTD000011	Apolipoprotein B-100	P04114	4486+KIISDYHQQFR	1433.74	22	2	plasma	none	5.48	H99C65N19O18S0	0.431389	0.348577	0.154951	0.0493485	0.0124925	0.438285	0.354149	0.157428	0.0501373	0.0126922
9	4	36	H	MTD000011	Apolipoprotein B-100	P04114	4486+KIISDYHQQFR	1433.74	22	3	plasma	none	5.48	H99C65N19O18S0	0.431389	0.348577	0.154951	0.0493485	0.0124925	0.438285	0.354149	0.157428	0.0501373	0.0126922
4	4	16	H	MTD000011	Apolipoprotein B-100	P04114	4486+KIISDYHQQFR	1433.74	22	4	plasma	none	5.48	H99C65N19O18S0	0.431389	0.348577	0.154951	0.0493485	0.0124925	0.438285	0.354149	0.157428	0.0501373	0.0126922
5	4	20	H	MTD000011	Apolipoprotein B-100	P04114	4487+IISDYHQQFR	1305.65	21	2	plasma	none	6.9	H87C59N17O17S0	0.466085	0.341335	0.139466	0.0411211	0.00968179	0.471743	0.345478	0.141159	0.0416202	0.00979931
6	2	12	H	MTD000011	Apolipoprotein B-100	P04114	4487+IISDYHQQFR	1305.65	21	2	Gel	none	6.9	H87C59N17O17S0	0.466085	0.341335	0.139466	0.0411211	0.00968179	0.471743	0.345478	0.141159	0.0416202	0.00979931	0.0146089	0.0101042	0.0138352	0.00222907	0.0017338	0.00557171	6.922	7.214	6.762	6.842	7.061	7.045	356286	47545.2	35931.2	339643	172125	229716							156835
4	4	16	H	MTD000011	Apolipoprotein B-100	P04114	4487+IISDYHQQFR	1305.65	21	3	plasma	none	6.9	H87C59N17O17S0	0.466085	0.341335	0.139466	0.0411211	0.00968179	0.471743	0.345478	0.141159	0.0416202	0.00979931
5	4	20	H	MTD000011	Apolipoprotein B-100	P04114	4487+IISDYHQQFR	1305.65	21	3	Gel	none	6.9	H87C59N17O17S0	0.466085	0.341335	0.139466	0.0411211	0.00968179	0.471743	0.345478	0.141159	0.0416202	0.00979931	0.00515528		0.00824725	0.00324738	0.00796613	0.064807	6.922		6.762	6.842	7.061	7.045	3.6842e+06		482374	2.89123e+06	1.60449e+06	1.09311e+06							1.7137e+06
6	4	24	H	MTD000011	Apolipoprotein B-100	P04114	4499+LQDFSDQLSDYYEK	1749.77	26	2	Gel	none	12.52	H111C78N17O29S0	0.366293	0.347949	0.185206	0.071279	0.0219506	0.377338	0.358442	0.190791	0.0734285	0.0226126	0.0163177	0.0133365	0.00406493	0.00687359	0.0106265	0.00711855	12.518	12.586	12.415	12.438	12.49	12.474	2.12298e+06	993460	1.05158e+06	2.65252e+06	2.05882e+06	1.91952e+06							771921
7	4	28	H	MTD000011	Apolipoprotein B-100	P04114	4499+LQDFSDQLSDYYEK	1749.77	26	2	plasma	none	12.52	H111C78N17O29S0	0.366293	0.347949	0.185206	0.071279	0.0219506	0.377338	0.358442	0.190791	0.0734285	0.0226126
6	4	24	H	MTD000011	Apolipoprotein B-100	P04114	4499+LQDFSDQLSDYYEK	1749.77	26	3	Gel	none	12.52	H111C78N17O29S0	0.366293	0.347949	0.185206	0.071279	0.0219506	0.377338	0.358442	0.190791	0.0734285	0.0226126	0.0186719	0.0124303	0.0023535	0.0140586	0.0138207	0.0116767	12.518	12.586	12.415	12.438	12.49	12.474	1426420	665284	810517	1.6638e+06	1.35921e+06	1.26527e+06							499901
6	4	24	H	MTD000011	Apolipoprotein B-100	P04114	4499+LQDFSDQLSDYYEK	1749.77	26	3	plasma	none	12.52	H111C78N17O29S0	0.366293	0.347949	0.185206	0.071279	0.0219506	0.377338	0.358442	0.190791	0.0734285	0.0226126
5	2	10	H	MTD000011	Apolipoprotein B-100	P04114	4541+KLQSTTVMNPYxmK	1555.77	16	2	plasma	m:Oxidized methionine	7.27	H113C67N17O21S2	0.379525	0.319582	0.183541	0.0787485	0.0276234	0.394765	0.332414	0.190911	0.0819105	0.0287326
1	1	1	H	MTD000011	Apolipoprotein B-100	P04114	4541+KLQSTTVMNPYxmK	1555.77	16	3	plasma	m:Oxidized methionine	7.27	H113C67N17O21S2	0.379525	0.319582	0.183541	0.0787485	0.0276234	0.394765	0.332414	0.190911	0.0819105	0.0287326
3	1	3	H	MTD000011	Apolipoprotein B-100	P04114	4541+KLQSTTVMNPYxmK	1555.77	16	3	Gel	m:Oxidized methionine	7.27	H113C67N17O21S2	0.379525	0.319582	0.183541	0.0787485	0.0276234	0.394765	0.332414	0.190911	0.0819105	0.0287326	0.0157356			0.0174245	0.010438		7.285			7.205	7.481		92031.2			77561.6	62465.7								34124.4
6	2	12	H	MTD000011	Apolipoprotein B-100	P04114	4542+LQSTTVMNPYMK	1411.68	16	2	Gel	none	9.78	H101C61N15O19S2	0.41104	0.314855	0.172119	0.0699699	0.02334	0.424636	0.325269	0.177811	0.0722841	0.0241119	0.00381643	0.00689806	0.00532813	0.00882052	0.00267068	0.0105654	9.86	9.984	9.784	9.836	9.944	9.928	156768	67447.2	94327.6	315928	173723	203903							65937.6
7	4	28	H	MTD000011	Apolipoprotein B-100	P04114	4542+LQSTTVMNPYMK	1411.68	16	2	plasma	none	9.78	H101C61N15O19S2	0.41104	0.314855	0.172119	0.0699699	0.02334	0.424636	0.325269	0.177811	0.0722841	0.0241119
4	1	4	H	MTD000011	Apolipoprotein B-100	P04114	4542+LQSTTVMNPYMK	1411.68	16	3	Gel	none	9.78	H101C61N15O19S2	0.41104	0.314855	0.172119	0.0699699	0.02334	0.424636	0.325269	0.177811	0.0722841	0.0241119	0.020723			0.0172017	0.0223924	0.033518	9.86			9.836	9.944	9.928	57597.2			71652.4	37705.8	45908.6							24081.8
6	2	12	H	MTD000011	Apolipoprotein B-100	P04114	4542+LQSTTVMNPYxmK	1427.68	16	2	Gel	m:Oxidized methionine	8.03	H101C61N15O20S2	0.41005	0.314248	0.172659	0.0705073	0.0236607	0.42384	0.324816	0.178465	0.0728784	0.0244564	0.00327593	0.00336208	0.00849777	0.00559319	0.00342316	0.00390754	8.013	8.137	7.965	7.989	8.069	8.025	224527	100691	99540.1	227473	183359	230304							93130.2
7	4	28	H	MTD000011	Apolipoprotein B-100	P04114	4542+LQSTTVMNPYxmK	1427.68	16	2	plasma	m:Oxidized methionine	8.03	H101C61N15O20S2	0.41005	0.314248	0.172659	0.0705073	0.0236607	0.42384	0.324816	0.178465	0.0728784	0.0244564
3	1	3	H	MTD000011	Apolipoprotein B-100	P04114	4542+LQSTTVMNPYxmK	1427.68	16	3	Gel	m:Oxidized methionine	8.03	H101C61N15O20S2	0.41005	0.314248	0.172659	0.0705073	0.0236607	0.42384	0.324816	0.178465	0.0728784	0.0244564	0.0335613		0.0072735	0.0397946			8.013		7.965	7.989			87970.7		38741.1	88470.2									33948.3
5	4	20	H	MTD000011	Apolipoprotein B-100	P04114	4542+LQSTTVMNPYxmK	1427.68	16	3	plasma	m:Oxidized methionine	8.03	H101C61N15O20S2	0.41005	0.314248	0.172659	0.0705073	0.0236607	0.42384	0.324816	0.178465	0.0728784	0.0244564
6	2	12	H	MTD000011	Apolipoprotein B-100	P04114	4542+LQSTTVMNxpYMK	1427.68	16	2	Gel	p:Hydroxylation	8.13	H101C61N15O20S2	0.41005	0.314248	0.172659	0.0705073	0.0236607	0.42384	0.324816	0.178465	0.0728784	0.0244564	0.00327593	0.00336208	0.00849777	0.00559319	0.00342316	0.00390754	8.013	8.137	7.965	7.989	8.069	8.025	224527	100691	99540.1	227473	183359	230304							93130.2
7	4	28	H	MTD000011	Apolipoprotein B-100	P04114	4542+LQSTTVMNxpYMK	1427.68	16	2	plasma	p:Hydroxylation	8.13	H101C61N15O20S2	0.41005	0.314248	0.172659	0.0705073	0.0236607	0.42384	0.324816	0.178465	0.0728784	0.0244564
3	1	3	H	MTD000011	Apolipoprotein B-100	P04114	4542+LQSTTVMNxpYMK	1427.68	16	3	Gel	p:Hydroxylation	8.13	H101C61N15O20S2	0.41005	0.314248	0.172659	0.0705073	0.0236607	0.42384	0.324816	0.178465	0.0728784	0.0244564	0.0335613		0.0072735	0.0397946			8.013		7.965	7.989			87970.7		38741.1	88470.2									33948.3
5	3	15	H	MTD000011	Apolipoprotein B-100	P04114	4542+LQSTTVMNxpYMK	1427.68	16	3	plasma	p:Hydroxylation	8.13	H101C61N15O20S2	0.41005	0.314248	0.172659	0.0705073	0.0236607	0.42384	0.324816	0.178465	0.0728784	0.0244564
6	2	12	H	MTD000011	Apolipoprotein B-100	P04114	4542+LQSTTVxmNPYMK	1427.68	16	2	Gel	m:Oxidized methionine	7.97	H101C61N15O20S2	0.41005	0.314248	0.172659	0.0705073	0.0236607	0.42384	0.324816	0.178465	0.0728784	0.0244564	0.00327593	0.00336208	0.00849777	0.00559319	0.00342316	0.00390754	8.013	8.137	7.965	7.989	8.069	8.025	224527	100691	99540.1	227473	183359	230304							93130.2
7	4	28	H	MTD000011	Apolipoprotein B-100	P04114	4542+LQSTTVxmNPYMK	1427.68	16	2	plasma	m:Oxidized methionine	7.97	H101C61N15O20S2	0.41005	0.314248	0.172659	0.0705073	0.0236607	0.42384	0.324816	0.178465	0.0728784	0.0244564
3	1	3	H	MTD000011	Apolipoprotein B-100	P04114	4542+LQSTTVxmNPYMK	1427.68	16	3	Gel	m:Oxidized methionine	7.97	H101C61N15O20S2	0.41005	0.314248	0.172659	0.0705073	0.0236607	0.42384	0.324816	0.178465	0.0728784	0.0244564	0.0335613		0.0072735	0.0397946			8.013		7.965	7.989			87970.7		38741.1	88470.2									33948.3
5	4	20	H	MTD000011	Apolipoprotein B-100	P04114	4542+LQSTTVxmNPYMK	1427.68	16	3	plasma	m:Oxidized methionine	7.97	H101C61N15O20S2	0.41005	0.314248	0.172659	0.0705073	0.0236607	0.42384	0.324816	0.178465	0.0728784	0.0244564
6	4	24	H	MTD000011	Apolipoprotein B-100	P04114	4554+LAPGELTIIL	1038.63	17	2	Gel	none	19.47	H86C49N10O14S0	0.537516	0.319946	0.108973	0.0270845	0.0054113	0.541022	0.322033	0.109684	0.0272612	0.0054466	0.00867508	0.0100657	0.0136236	0.00874505	0.0081529	0.00869935	19.514	19.582	19.466	19.602	19.681	19.665	1.1275e+07	6.74833e+06	4.48937e+06	14077583	1.03836e+07	1.28071e+07							5.982e+06
9	4	36	H	MTD000011	Apolipoprotein B-100	P04114	4554+LAPGELTIIL	1038.63	17	2	plasma	none	19.47	H86C49N10O14S0	0.537516	0.319946	0.108973	0.0270845	0.0054113	0.541022	0.322033	0.109684	0.0272612	0.0054466
6	4	24	H	MTD000011	Apolipoprotein B-100	P04114	491+VIGNMGQTMEQLTPELK	1887.94	30	2	Gel	none	14.78	H137C80N21O27S2	0.318491	0.320384	0.205901	0.0988315	0.0386197	0.337525	0.339531	0.218206	0.104738	0.0409277	0.0137789	0.00939647	0.00531575	0.00832695	0.00779403	0.00786352	14.813	14.937	14.765	14.817	14.924	14.936	2.9851e+06	919999	1.03382e+06	2.78951e+06	1.74371e+06	1.95614e+06							1.04251e+06
8	4	32	H	MTD000011	Apolipoprotein B-100	P04114	491+VIGNMGQTMEQLTPELK	1887.94	30	2	plasma	none	14.78	H137C80N21O27S2	0.318491	0.320384	0.205901	0.0988315	0.0386197	0.337525	0.339531	0.218206	0.104738	0.0409277
6	4	24	H	MTD000011	Apolipoprotein B-100	P04114	491+VIGNMGQTMEQLTPELK	1887.94	30	3	Gel	none	14.78	H137C80N21O27S2	0.318491	0.320384	0.205901	0.0988315	0.0386197	0.337525	0.339531	0.218206	0.104738	0.0409277	0.00956524	0.00313196	0.00857946	0.00833776	0.010543	0.00615773	14.813	14.937	14.765	14.817	14.924	14.936	7.60513e+06	2.60215e+06	3.25293e+06	7.69969e+06	4.97556e+06	4.52379e+06							2.57707e+06
8	4	32	H	MTD000011	Apolipoprotein B-100	P04114	491+VIGNMGQTMEQLTPELK	1887.94	30	3	plasma	none	14.78	H137C80N21O27S2	0.318491	0.320384	0.205901	0.0988315	0.0386197	0.337525	0.339531	0.218206	0.104738	0.0409277
6	2	12	H	MTD000011	Apolipoprotein B-100	P04114	491+VIGNMGQTxmEQLTPELK	1903.94	30	2	Gel	m:Oxidized methionine	11.52	H137C80N21O28S2	0.317724	0.319729	0.206173	0.0993231	0.0389832	0.336947	0.339074	0.218647	0.105332	0.0413418	0.0149287	0.00806583	0.00724024	0.0068917	0.0100388	0.00623622	12.043	11.607	11.939	11.459	11.65	11.606	371319	100481	140161	195873	180543	198673							127640
9	4	36	H	MTD000011	Apolipoprotein B-100	P04114	491+VIGNMGQTxmEQLTPELK	1903.94	30	2	plasma	m:Oxidized methionine	11.52	H137C80N21O28S2	0.317724	0.319729	0.206173	0.0993231	0.0389832	0.336947	0.339074	0.218647	0.105332	0.0413418
1	1	1	H	MTD000011	Apolipoprotein B-100	P04114	491+VIGNMGQTxmEQLTPELK	1903.94	30	3	plasma	m:Oxidized methionine	11.52	H137C80N21O28S2	0.317724	0.319729	0.206173	0.0993231	0.0389832	0.336947	0.339074	0.218647	0.105332	0.0413418
1	2	2	H	MTD000011	Apolipoprotein B-100	P04114	491+VIGNMGQTxmEQLTPELK	1903.94	30	3	Gel	m:Oxidized methionine	11.52	H137C80N21O28S2	0.317724	0.319729	0.206173	0.0993231	0.0389832	0.336947	0.339074	0.218647	0.105332	0.0413418		0.0254394						11.607						345945
6	2	12	H	MTD000011	Apolipoprotein B-100	P04114	491+VIGNxmGQTMEQLTPELK	1903.94	30	2	Gel	m:Oxidized methionine	11.94	H137C80N21O28S2	0.317724	0.319729	0.206173	0.0993231	0.0389832	0.336947	0.339074	0.218647	0.105332	0.0413418	0.0149287	0.00806583	0.00724024	0.0068917	0.0100388	0.00623622	12.043	11.607	11.939	11.459	11.65	11.606	371319	100481	140161	195873	180543	198673							127640
9	4	36	H	MTD000011	Apolipoprotein B-100	P04114	491+VIGNxmGQTMEQLTPELK	1903.94	30	2	plasma	m:Oxidized methionine	11.94	H137C80N21O28S2	0.317724	0.319729	0.206173	0.0993231	0.0389832	0.336947	0.339074	0.218647	0.105332	0.0413418
1	1	1	H	MTD000011	Apolipoprotein B-100	P04114	491+VIGNxmGQTMEQLTPELK	1903.94	30	3	plasma	m:Oxidized methionine	11.94	H137C80N21O28S2	0.317724	0.319729	0.206173	0.0993231	0.0389832	0.336947	0.339074	0.218647	0.105332	0.0413418
1	2	2	H	MTD000011	Apolipoprotein B-100	P04114	491+VIGNxmGQTMEQLTPELK	1903.94	30	3	Gel	m:Oxidized methionine	11.94	H137C80N21O28S2	0.317724	0.319729	0.206173	0.0993231	0.0389832	0.336947	0.339074	0.218647	0.105332	0.0413418		0.0254394						11.607						345945
6	1	6	H	MTD000011	Apolipoprotein B-100	P04114	491+VIGNxmGQTxmEQLTPELK	1919.93	30	2	Gel	m:Oxidized methionine	9.69	H137C80N21O29S2	0.316958	0.319076	0.206443	0.0998123	0.0393466	0.33637	0.338618	0.219086	0.105925	0.0417564	0.0125088	0.00523523	0.0065429	0.00314712	0.00886241	0.00940091	9.664	9.788	9.616	9.668	9.776	9.76	146340	71172.3	47268.4	174418	164476	173590							48934.1
7	3	21	H	MTD000011	Apolipoprotein B-100	P04114	491+VIGNxmGQTxmEQLTPELK	1919.93	30	2	plasma	m:Oxidized methionine	9.69	H137C80N21O29S2	0.316958	0.319076	0.206443	0.0998123	0.0393466	0.33637	0.338618	0.219086	0.105925	0.0417564
6	3	18	H	MTD000011	Apolipoprotein B-100	P04114	491+VIGNxmGQTxmEQLTPELK	1919.93	30	3	Gel	m:Oxidized methionine	9.69	H137C80N21O29S2	0.316958	0.319076	0.206443	0.0998123	0.0393466	0.33637	0.338618	0.219086	0.105925	0.0417564	0.0121559	0.0139463	0.00682003	0.00569306	0.00773781	0.00608266	9.664	9.788	9.616	9.668	9.776	9.76	674017	341686	277232	740704	641886	692556							229088
5	1	5	H	MTD000011	Apolipoprotein B-100	P04114	51+KYTYNYEAESSSGVPGTADSR	2281.01	43	2	Gel	none	7.62	H144C97N26O38S0	0.280177	0.336425	0.222055	0.10495	0.0394401	0.296921	0.356531	0.235325	0.111222	0.0417972	0.0182742	0.019722		0.0105579	0.0150534	0.0129302	7.565	7.745		7.485	7.593	7.605	173404	52267.1		221593	139205	144328							60922.7
6	4	24	H	MTD000011	Apolipoprotein B-100	P04114	51+KYTYNYEAESSSGVPGTADSR	2281.01	43	2	plasma	none	7.62	H144C97N26O38S0	0.280177	0.336425	0.222055	0.10495	0.0394401	0.296921	0.356531	0.235325	0.111222	0.0417972
6	4	24	H	MTD000011	Apolipoprotein B-100	P04114	51+KYTYNYEAESSSGVPGTADSR	2281.01	43	3	Gel	none	7.62	H144C97N26O38S0	0.280177	0.336425	0.222055	0.10495	0.0394401	0.296921	0.356531	0.235325	0.111222	0.0417972	0.0210002	0.0183546	0.00666462	0.0186086	0.0165467	0.0154613	7.565	7.745	7.462	7.485	7.593	7.605	1.85127e+06	800563	490080	2.1671e+06	1.57837e+06	1.46585e+06							655955
6	4	24	H	MTD000011	Apolipoprotein B-100	P04114	51+KYTYNYEAESSSGVPGTADSR	2281.01	43	3	plasma	none	7.62	H144C97N26O38S0	0.280177	0.336425	0.222055	0.10495	0.0394401	0.296921	0.356531	0.235325	0.111222	0.0417972
5	1	5	H	MTD000011	Apolipoprotein B-100	P04114	51+KYTYNYEAESSSGVPGTADSR	2281.01	43	4	Gel	none	7.62	H144C97N26O38S0	0.280177	0.336425	0.222055	0.10495	0.0394401	0.296921	0.356531	0.235325	0.111222	0.0417972	0.0176405	0.0289852		0.0212212	0.0171574	0.0207435	7.565	7.745		7.485	7.593	7.605	97161.8	39432.5		105097	77263	70995.9							31600.4
1	1	1	H	MTD000011	Apolipoprotein B-100	P04114	513+CVQSTKPSLMIQK	1518.79	22	2	Gel	C:Carbamidomethylation	7.47	H114C64N18O20S2	0.391663	0.318204	0.179084	0.0752059	0.0258472	0.406223	0.330034	0.185742	0.0780018	0.0268081					0.0253424						7.733						80054
4	4	16	H	MTD000011	Apolipoprotein B-100	P04114	513+CVQSTKPSLMIQK	1518.79	22	2	plasma	C:Carbamidomethylation	7.47	H114C64N18O20S2	0.391663	0.318204	0.179084	0.0752059	0.0258472	0.406223	0.330034	0.185742	0.0780018	0.0268081
5	4	20	H	MTD000011	Apolipoprotein B-100	P04114	513+CVQSTKPSLMIQK	1518.79	22	3	Gel	C:Carbamidomethylation	7.47	H114C64N18O20S2	0.391663	0.318204	0.179084	0.0752059	0.0258472	0.406223	0.330034	0.185742	0.0780018	0.0268081	0.0118073		0.00505006	0.0104873	0.00872437	0.00951919	7.481		7.35	7.485	7.733	7.773	1.60849e+06		234330	1.46502e+06	1.00116e+06	503544							612775
6	4	24	H	MTD000011	Apolipoprotein B-100	P04114	513+CVQSTKPSLMIQK	1518.79	22	3	plasma	C:Carbamidomethylation	7.47	H114C64N18O20S2	0.391663	0.318204	0.179084	0.0752059	0.0258472	0.406223	0.330034	0.185742	0.0780018	0.0268081
8	4	32	H	MTD000011	Apolipoprotein B-100	P04114	513+CVQSTKPSLxmIQK	1534.78	22	2	plasma	C:Carbamidomethylation m:Oxidized methionine	6.52	H114C64N18O21S2	0.390719	0.317582	0.179569	0.0757401	0.026178	0.405474	0.329575	0.18635	0.0786003	0.0271666
6	2	12	H	MTD000011	Apolipoprotein B-100	P04114	513+CVQSTKPSLxmIQK	1534.78	22	3	Gel	C:Carbamidomethylation m:Oxidized methionine	6.52	H114C64N18O21S2	0.390719	0.317582	0.179569	0.0757401	0.026178	0.405474	0.329575	0.18635	0.0786003	0.0271666	0.00572348	0.0142204	0.0143593	0.014324	0.0116321	0.018736	6.53	6.85	6.538	6.506	6.725	6.57	393542	57066.2	31201.9	284683	196714	78229.1							155194
8	4	32	H	MTD000011	Apolipoprotein B-100	P04114	513+CVQSTKPSLxmIQK	1534.78	22	3	plasma	C:Carbamidomethylation m:Oxidized methionine	6.52	H114C64N18O21S2	0.390719	0.317582	0.179569	0.0757401	0.026178	0.405474	0.329575	0.18635	0.0786003	0.0271666
6	2	12	H	MTD000011	Apolipoprotein B-100	P04114	52+YTYNYEAESSSGVPGTADSR	2152.92	42	2	Gel	none	8.36	H132C91N24O37S0	0.302711	0.340571	0.212764	0.0956823	0.0343358	0.318064	0.357845	0.223556	0.100535	0.0360773	0.0206869	0.0188238	0.00925446	0.0155684	0.0171643	0.0150391	8.405	8.473	8.357	8.325	8.377	8.361	320139	173561	98116.2	390996	317274	339577							112328
7	4	28	H	MTD000011	Apolipoprotein B-100	P04114	52+YTYNYEAESSSGVPGTADSR	2152.92	42	2	plasma	none	8.36	H132C91N24O37S0	0.302711	0.340571	0.212764	0.0956823	0.0343358	0.318064	0.357845	0.223556	0.100535	0.0360773
6	4	24	H	MTD000011	Apolipoprotein B-100	P04114	52+YTYNYEAESSSGVPGTADSR	2152.92	42	3	Gel	none	8.36	H132C91N24O37S0	0.302711	0.340571	0.212764	0.0956823	0.0343358	0.318064	0.357845	0.223556	0.100535	0.0360773	0.0221379	0.0179323	0.00705092	0.0138656	0.0154734	0.00944354	8.405	8.473	8.357	8.325	8.377	8.361	1.13572e+06	684929	433672	1.25924e+06	1.09051e+06	1.12157e+06							398894
6	4	24	H	MTD000011	Apolipoprotein B-100	P04114	52+YTYNYEAESSSGVPGTADSR	2152.92	42	3	plasma	none	8.36	H132C91N24O37S0	0.302711	0.340571	0.212764	0.0956823	0.0343358	0.318064	0.357845	0.223556	0.100535	0.0360773
3	1	3	H	MTD000011	Apolipoprotein B-100	P04114	538+DKDQEVLLQTFLDDASPGDK	2233.07	37	2	Gel	none	17.46	H152C96N24O37S0	0.285676	0.338038	0.219901	0.10244	0.0379458	0.301966	0.357313	0.23244	0.108281	0.0401095				0.0201043	0.0240955	0.0219256				17.307	17.443	17.455				34300.1	33574.3	35567.5
5	2	10	H	MTD000011	Apolipoprotein B-100	P04114	538+DKDQEVLLQTFLDDASPGDK	2233.07	37	2	plasma	none	17.46	H152C96N24O37S0	0.285676	0.338038	0.219901	0.10244	0.0379458	0.301966	0.357313	0.23244	0.108281	0.0401095
3	3	9	H	MTD000011	Apolipoprotein B-100	P04114	538+DKDQEVLLQTFLDDASPGDK	2233.07	37	3	Gel	none	17.46	H152C96N24O37S0	0.285676	0.338038	0.219901	0.10244	0.0379458	0.301966	0.357313	0.23244	0.108281	0.0401095	0.0573002	0.0566852				0.0996456	17.359	17.455				17.455	238580	111246				707915							83823.4
3	3	9	H	MTD000011	Apolipoprotein B-100	P04114	538+DKDQEVLLQTFLDDASPGDK	2233.07	37	3	plasma	none	17.46	H152C96N24O37S0	0.285676	0.338038	0.219901	0.10244	0.0379458	0.301966	0.357313	0.23244	0.108281	0.0401095
9	4	36	H	MTD000011	Apolipoprotein B-100	P04114	538+DKDQEVLLQTFLDDASPGDKR	2389.18	40	3	plasma	none	15.52	H164C102N28O38S0	0.262483	0.332385	0.229172	0.112543	0.0437841	0.280257	0.354891	0.244689	0.120163	0.0467488
3	3	9	H	MTD000011	Apolipoprotein B-100	P04114	538+DKDQEVLLQTFLDDASPGDKR	2389.18	40	4	Gel	none	15.52	H164C102N28O38S0	0.262483	0.332385	0.229172	0.112543	0.0437841	0.280257	0.354891	0.244689	0.120163	0.0467488	0.0252171			0.0101736	0.0156453		16.464			16.44	16.631		65852.3			445663	563061								21382.1
9	4	36	H	MTD000011	Apolipoprotein B-100	P04114	538+DKDQEVLLQTFLDDASPGDKR	2389.18	40	4	plasma	none	15.52	H164C102N28O38S0	0.262483	0.332385	0.229172	0.112543	0.0437841	0.280257	0.354891	0.244689	0.120163	0.0467488
2	1	2	H	MTD000011	Apolipoprotein B-100	P04114	540+DQEVLLQTFLDDASPGDK	1989.95	34	2	Gel	none	18.22	H135C86N21O33S0	0.326272	0.345184	0.202863	0.0858392	0.0289851	0.339811	0.359508	0.211281	0.0894011	0.0301878	0.0272697				0.0229153		18.255				18.31		33954.2				42494.8								11840.8
3	1	3	H	MTD000011	Apolipoprotein B-100	P04114	540+DQEVLLQTFLDDASPGDK	1989.95	34	3	Gel	none	18.22	H135C86N21O33S0	0.326272	0.345184	0.202863	0.0858392	0.0289851	0.339811	0.359508	0.211281	0.0894011	0.0301878	0.120382	0.0807238			0.0810152		18.255	18.351			18.31		74774.4	52692			96015								22736.8
4	4	16	H	MTD000011	Apolipoprotein B-100	P04114	559+LAAYLMLMR	1080.58	16	2	plasma	none	15.74	H84C49N12O11S2	0.484509	0.299012	0.145444	0.0514548	0.0149675	0.494185	0.304984	0.148349	0.0524825	0.0152664
6	4	24	H	MTD000011	Apolipoprotein B-100	P04114	559+LAAYLMLMR	1080.58	16	2	Gel	none	15.74	H84C49N12O11S2	0.484509	0.299012	0.145444	0.0514548	0.0149675	0.494185	0.304984	0.148349	0.0524825	0.0152664	0.0119398	0.00906421	0.0086723	0.0158656	0.011033	0.0172412	16.1	16.252	15.968	16.076	16.24	16.252	1.16257e+06	480392	227500	3.26639e+06	1.71279e+06	2.22562e+06							546467
1	4	4	H	MTD000011	Apolipoprotein B-100	P04114	559+LAAYLMLMR	1080.58	16	3	plasma	none	15.74	H84C49N12O11S2	0.484509	0.299012	0.145444	0.0514548	0.0149675	0.494185	0.304984	0.148349	0.0524825	0.0152664
4	1	4	H	MTD000011	Apolipoprotein B-100	P04114	559+LAAYLMLMR	1080.58	16	3	Gel	none	15.74	H84C49N12O11S2	0.484509	0.299012	0.145444	0.0514548	0.0149675	0.494185	0.304984	0.148349	0.0524825	0.0152664	0.0776069			0.0367553	0.064874	0.062593	16.1			16.076	16.24	16.252	42743.1			91245.6	58390.8	73237.7							22629.6
6	4	24	H	MTD000011	Apolipoprotein B-100	P04114	559+LAAYLMLxmR	1096.58	16	2	Gel	m:Oxidized methionine	13.14	H84C49N12O12S2	0.483341	0.29847	0.146192	0.0519946	0.0152471	0.493206	0.304562	0.149176	0.0530558	0.0155583	0.00571796	0.00308338	0.00800781	0.00380256	0.00513687	0.00570454	14.085	14.237	13.002	14.061	14.225	14.237	575753	312497	140513	833802	664382	1.04084e+06							275552
9	4	36	H	MTD000011	Apolipoprotein B-100	P04114	559+LAAYLMLxmR	1096.58	16	2	plasma	m:Oxidized methionine	13.14	H84C49N12O12S2	0.483341	0.29847	0.146192	0.0519946	0.0152471	0.493206	0.304562	0.149176	0.0530558	0.0155583
3	1	3	H	MTD000011	Apolipoprotein B-100	P04114	559+LAAYLMLxmR	1096.58	16	3	Gel	m:Oxidized methionine	13.14	H84C49N12O12S2	0.483341	0.29847	0.146192	0.0519946	0.0152471	0.493206	0.304562	0.149176	0.0530558	0.0155583				0.0898345	0.128414	0.0929436				14.061	14.225	14.237				58502.1	50884.4	73765.7
3	4	12	H	MTD000011	Apolipoprotein B-100	P04114	559+LAAYLxmLMR	1096.58	16	2	plasma	m:Oxidized methionine	14.11	H84C49N12O12S2	0.483341	0.29847	0.146192	0.0519946	0.0152471	0.493206	0.304562	0.149176	0.0530558	0.0155583
6	4	24	H	MTD000011	Apolipoprotein B-100	P04114	559+LAAYLxmLMR	1096.58	16	2	Gel	m:Oxidized methionine	14.11	H84C49N12O12S2	0.483341	0.29847	0.146192	0.0519946	0.0152471	0.493206	0.304562	0.149176	0.0530558	0.0155583	0.00571796	0.00308338	0.00800781	0.00380256	0.00513687	0.00570454	14.085	14.237	13.002	14.061	14.225	14.237	575753	312497	140513	833802	664382	1.04084e+06							275552
3	1	3	H	MTD000011	Apolipoprotein B-100	P04114	559+LAAYLxmLMR	1096.58	16	3	Gel	m:Oxidized methionine	14.11	H84C49N12O12S2	0.483341	0.29847	0.146192	0.0519946	0.0152471	0.493206	0.304562	0.149176	0.0530558	0.0155583				0.0898345	0.128414	0.0929436				14.061	14.225	14.237				58502.1	50884.4	73765.7
6	3	18	H	MTD000011	Apolipoprotein B-100	P04114	559+LAAYLxmLxmR	1112.57	16	2	Gel	m:Oxidized methionine	11.24	H84C49N12O13S2	0.482176	0.29793	0.146936	0.0525322	0.0155279	0.49223	0.304142	0.15	0.0536276	0.0158516	0.0139542	0.00824702	0.0081694	0.00516435	0.00860726	0.00648215	11.231	11.355	11.155	11.207	11.343	11.327	284785	162874	178837	427433	371373	624121							131807
4	1	4	H	MTD000011	Apolipoprotein B-100	P04114	559+LAAYLxmLxmR	1112.57	16	3	Gel	m:Oxidized methionine	11.24	H84C49N12O13S2	0.482176	0.29793	0.146936	0.0525322	0.0155279	0.49223	0.304142	0.15	0.0536276	0.0158516	0.0429887			0.0224768	0.0422212	0.0364103	11.231			11.207	11.343	11.327	32251.9			48676.5	39119.4	69106.3							14396.4
5	2	10	H	MTD000011	Apolipoprotein B-100	P04114	568+SPSQADINK	958.472	21	2	Gel	none	1.96	H66C39N12O16S0	0.594391	0.291238	0.0893412	0.0204718	0.00384101	0.597113	0.292572	0.0897502	0.0205655	0.00385859	0.00815589		0.00602018	0.0172421	0.0205107	0.00882389	1.969		1.921	1.917	1.94	1.98	280656		207164	154493	84330.3	74853.3							161168
6	4	24	H	MTD000011	Apolipoprotein B-100	P04114	568+SPSQADINK	958.472	21	2	plasma	none	1.96	H66C39N12O16S0	0.594391	0.291238	0.0893412	0.0204718	0.00384101	0.597113	0.292572	0.0897502	0.0205655	0.00385859
6	4	24	H	MTD000011	Apolipoprotein B-100	P04114	577+IVQILPWEQNEQVK	1722.93	29	2	Gel	none	14.94	H126C79N20O23S0	0.362723	0.352584	0.186634	0.0703746	0.0210176	0.373051	0.362623	0.191948	0.0723783	0.0216161	0.00920093	0.00863989	0.00590805	0.0107703	0.0123712	0.01148	14.925	15.049	14.849	14.929	15.092	15.076	7.54988e+06	2.14966e+06	2.42877e+06	6275325	4.26101e+06	5.1032e+06							2.76624e+06
6	4	24	H	MTD000011	Apolipoprotein B-100	P04114	577+IVQILPWEQNEQVK	1722.93	29	2	plasma	none	14.94	H126C79N20O23S0	0.362723	0.352584	0.186634	0.0703746	0.0210176	0.373051	0.362623	0.191948	0.0723783	0.0216161
5	4	20	H	MTD000011	Apolipoprotein B-100	P04114	577+IVQILPWEQNEQVK	1722.93	29	3	plasma	none	14.94	H126C79N20O23S0	0.362723	0.352584	0.186634	0.0703746	0.0210176	0.373051	0.362623	0.191948	0.0723783	0.0216161
6	4	24	H	MTD000011	Apolipoprotein B-100	P04114	577+IVQILPWEQNEQVK	1722.93	29	3	Gel	none	14.94	H126C79N20O23S0	0.362723	0.352584	0.186634	0.0703746	0.0210176	0.373051	0.362623	0.191948	0.0723783	0.0216161	0.0100222	0.00323771	0.0101988	0.0087318	0.0113023	0.00951324	14.925	15.049	14.849	14.929	15.092	15.076	1.25597e+07	4.20195e+06	5.19268e+06	1.11364e+07	7.73505e+06	8.29912e+06							4638555
2	1	2	H	MTD000011	Apolipoprotein B-100	P04114	577+IVQILxpWEQNEQVK	1738.93	29	2	Gel	p:Hydroxylation	12.88	H126C79N20O24S0	0.361849	0.351868	0.187055	0.0709933	0.0213738	0.372363	0.362092	0.19249	0.073056	0.0219948	0.0238646					0.0119476	14.001					13.789	36658.1					31201.1							13009.1
2	2	4	H	MTD000011	Apolipoprotein B-100	P04114	577+IVQILxpWEQNEQVK	1738.93	29	2	plasma	p:Hydroxylation	12.88	H126C79N20O24S0	0.361849	0.351868	0.187055	0.0709933	0.0213738	0.372363	0.362092	0.19249	0.073056	0.0219948
1	1	1	H	MTD000011	Apolipoprotein B-100	P04114	577+IVQILxpWEQNEQVK	1738.93	29	3	plasma	p:Hydroxylation	12.88	H126C79N20O24S0	0.361849	0.351868	0.187055	0.0709933	0.0213738	0.372363	0.362092	0.19249	0.073056	0.0219948
5	1	5	H	MTD000011	Apolipoprotein B-100	P04114	577+IVQILxpWEQNEQVK	1738.93	29	3	Gel	p:Hydroxylation	12.88	H126C79N20O24S0	0.361849	0.351868	0.187055	0.0709933	0.0213738	0.372363	0.362092	0.19249	0.073056	0.0219948	0.0360476		0.0229902	0.0276821	0.0261092	0.0633313	14.001		13.954	14.033	14.169	13.789	75496		36177.3	47627.8	38289.5	70081.3							26053.8
9	4	36	H	MTD000011	Apolipoprotein B-100	P04114	591+NFVASHIANILNSEELDIQDLKK	2610.37	44	3	plasma	none	16.75	H187C115N31O38S0	0.224338	0.31949	0.243319	0.130531	0.0550399	0.23063	0.328451	0.250144	0.134192	0.0565836
9	4	36	H	MTD000011	Apolipoprotein B-100	P04114	591+NFVASHIANILNSEELDIQDLKK	2610.37	44	4	plasma	none	16.75	H187C115N31O38S0	0.224338	0.31949	0.243319	0.130531	0.0550399	0.23063	0.328451	0.250144	0.134192	0.0565836
2	1	2	H	MTD000011	Apolipoprotein B-100	P04114	617+EALKESQLPTVMDFR	1762.89	30	2	Gel	none	13.83	H126C77N20O25S1	0.35027	0.335822	0.193024	0.0820448	0.0281047	0.364423	0.349392	0.200824	0.0853601	0.0292404	0.0168227			0.00571943			13.582			13.557			116857			216814									40433.9
7	4	28	H	MTD000011	Apolipoprotein B-100	P04114	617+EALKESQLPTVMDFR	1762.89	30	2	plasma	none	13.83	H126C77N20O25S1	0.35027	0.335822	0.193024	0.0820448	0.0281047	0.364423	0.349392	0.200824	0.0853601	0.0292404
4	4	16	H	MTD000011	Apolipoprotein B-100	P04114	617+EALKESQLPTVMDFR	1762.89	30	3	Gel	none	13.83	H126C77N20O25S1	0.35027	0.335822	0.193024	0.0820448	0.0281047	0.364423	0.349392	0.200824	0.0853601	0.0292404	0.0183892	0.0196904	0.00940053	0.0204939			13.582	13.817	13.45	13.557			1.11033e+06	234410	268428	1.9738e+06									383784
5	4	20	H	MTD000011	Apolipoprotein B-100	P04114	617+EALKESQLPTVMDFR	1762.89	30	3	plasma	none	13.83	H126C77N20O25S1	0.35027	0.335822	0.193024	0.0820448	0.0281047	0.364423	0.349392	0.200824	0.0853601	0.0292404
4	4	16	H	MTD000011	Apolipoprotein B-100	P04114	617+EALKESQLPTVMDFRK	1890.99	31	2	plasma	none	10.9	H138C83N22O26S1	0.324195	0.335362	0.203651	0.0909333	0.032634	0.339777	0.35148	0.213439	0.0953038	0.0342025
9	4	36	H	MTD000011	Apolipoprotein B-100	P04114	617+EALKESQLPTVMDFRK	1890.99	31	3	plasma	none	10.9	H138C83N22O26S1	0.324195	0.335362	0.203651	0.0909333	0.032634	0.339777	0.35148	0.213439	0.0953038	0.0342025
7	4	28	H	MTD000011	Apolipoprotein B-100	P04114	617+EALKESQLPTVMDFRK	1890.99	31	4	plasma	none	10.9	H138C83N22O26S1	0.324195	0.335362	0.203651	0.0909333	0.032634	0.339777	0.35148	0.213439	0.0953038	0.0342025
3	4	12	H	MTD000011	Apolipoprotein B-100	P04114	617+EALKESQLPTVxmDFR	1778.89	30	2	plasma	m:Oxidized methionine	11.33	H126C77N20O26S1	0.349426	0.335143	0.193398	0.0826036	0.0284611	0.363769	0.3489	0.201337	0.0859943	0.0296294
3	4	12	H	MTD000011	Apolipoprotein B-100	P04114	617+EALKESQLPTVxmDFR	1778.89	30	3	plasma	m:Oxidized methionine	11.33	H126C77N20O26S1	0.349426	0.335143	0.193398	0.0826036	0.0284611	0.363769	0.3489	0.201337	0.0859943	0.0296294
4	1	4	H	MTD000011	Apolipoprotein B-100	P04114	617+EALKESQLPTVxmDFR	1778.89	30	3	Gel	m:Oxidized methionine	11.33	H126C77N20O26S1	0.349426	0.335143	0.193398	0.0826036	0.0284611	0.363769	0.3489	0.201337	0.0859943	0.0296294	0.0441945	0.0409126		0.0441884		0.0548652	11.427	11.663		11.375		12.278	149472	54523.3		283976		42528.2							48711
3	4	12	H	MTD000011	Apolipoprotein B-100	P04114	621+ESQLPTVMDFR	1321.63	21	2	plasma	none	13.65	H91C57N15O19S1	0.453104	0.322768	0.151413	0.053105	0.015079	0.462167	0.329224	0.154442	0.0541673	0.0153806
6	4	24	H	MTD000011	Apolipoprotein B-100	P04114	621+ESQLPTVMDFR	1321.63	21	2	Gel	none	13.65	H91C57N15O19S1	0.453104	0.322768	0.151413	0.053105	0.015079	0.462167	0.329224	0.154442	0.0541673	0.0153806	0.00782662	0.00379398	0.00883936	0.0112997	0.0103557	0.0124575	13.61	13.734	13.534	13.585	13.693	13.705	6.64354e+06	2.53088e+06	2.42626e+06	5.40421e+06	5.105e+06	4.35322e+06							2.9951e+06
6	3	18	H	MTD000011	Apolipoprotein B-100	P04114	621+ESQLPTVMDFR	1321.63	21	3	Gel	none	13.65	H91C57N15O19S1	0.453104	0.322768	0.151413	0.053105	0.015079	0.462167	0.329224	0.154442	0.0541673	0.0153806	0.0123881	0.011136	0.00631643	0.0132528	0.0108859	0.013431	13.61	13.734	13.534	13.585	13.693	13.705	614496	273827	273099	511792	497036	378090							266766
2	4	8	H	MTD000011	Apolipoprotein B-100	P04114	621+ESQLPTVxmDFR	1337.63	21	2	plasma	m:Oxidized methionine	11.03	H91C57N15O20S1	0.452012	0.322158	0.152092	0.0536915	0.0153712	0.461259	0.328748	0.155203	0.0547899	0.0156856
6	3	18	H	MTD000011	Apolipoprotein B-100	P04114	621+ESQLPTVxmDFR	1337.63	21	2	Gel	m:Oxidized methionine	11.03	H91C57N15O20S1	0.452012	0.322158	0.152092	0.0536915	0.0153712	0.461259	0.328748	0.155203	0.0547899	0.0156856	0.0425086	0.0133334	0.00289974	0.0451691	0.00890914	0.00865373	10.979	11.103	10.931	10.927	11.035	11.019	369093	296124	215944	264982	578739	599643							141210
6	1	6	H	MTD000011	Apolipoprotein B-100	P04114	621+ESQLPTVxmDFR	1337.63	21	3	Gel	m:Oxidized methionine	11.03	H91C57N15O20S1	0.452012	0.322158	0.152092	0.0536915	0.0153712	0.461259	0.328748	0.155203	0.0547899	0.0156856	0.120638	0.0401847	0.0212367	0.109111	0.0254767	0.0155638	10.979	11.103	10.931	10.927	11.035	11.019	75500.1	53002.8	36120.3	47777.4	82069.6	84628.3							21349.9
6	3	18	H	MTD000011	Apolipoprotein B-100	P04114	621+ESQLPTVxmDFRK	1465.72	22	2	plasma	m:Oxidized methionine	9.32	H103C63N17O21S1	0.418364	0.329842	0.165235	0.0617847	0.0186884	0.428992	0.338221	0.169433	0.0633542	0.0191631
4	1	4	H	MTD000011	Apolipoprotein B-100	P04114	621+ESQLPTVxmDFRK	1465.72	22	3	Gel	m:Oxidized methionine	9.32	H103C63N17O21S1	0.418364	0.329842	0.165235	0.0617847	0.0186884	0.428992	0.338221	0.169433	0.0633542	0.0191631	0.0264173			0.0511635	0.0246708	0.0179254	9.3			9.276	9.44	9.48	73701.2			67682.4	74568.1	91790.8							28834
6	4	24	H	MTD000011	Apolipoprotein B-100	P04114	642+SVSLPSLDPASAK	1270.68	28	2	Gel	none	11.67	H94C55N14O20S0	0.48826	0.331762	0.131004	0.0379618	0.00888428	0.493697	0.335456	0.132463	0.0383845	0.00898322	0.0174258	0.0149846	0.00718649	0.00474398	0.00395471	0.00479889	11.791	11.915	11.743	11.822	11.93	11.914	7530366	3.49725e+06	3.07366e+06	8.59915e+06	7.01384e+06	6.56084e+06							3.47411e+06
6	4	24	H	MTD000011	Apolipoprotein B-100	P04114	642+SVSLPSLDPASAK	1270.68	28	2	plasma	none	11.67	H94C55N14O20S0	0.48826	0.331762	0.131004	0.0379618	0.00888428	0.493697	0.335456	0.132463	0.0383845	0.00898322
1	4	4	H	MTD000011	Apolipoprotein B-100	P04114	642+SVSLPSLDPASAK	1270.68	28	3	plasma	none	11.67	H94C55N14O20S0	0.48826	0.331762	0.131004	0.0379618	0.00888428	0.493697	0.335456	0.132463	0.0383845	0.00898322
6	4	24	H	MTD000011	Apolipoprotein B-100	P04114	642+SVSLPSLDPASAK	1270.68	28	3	Gel	none	11.67	H94C55N14O20S0	0.48826	0.331762	0.131004	0.0379618	0.00888428	0.493697	0.335456	0.132463	0.0383845	0.00898322	0.0152776	0.0130763	0.00672738	0.0234641	0.00461228	0.00767552	11.791	11.915	11.743	11.822	11.93	11.914	571055	241065	236106	650952	494216	416060							289035
6	4	24	H	MTD000011	Apolipoprotein B-100	P04114	655+IEGNLIFDPNNYLPK	1745.9	23	2	Gel	none	17.42	H123C81N19O24S0	0.355467	0.352028	0.189962	0.0730477	0.0222541	0.36627	0.362727	0.195735	0.0752677	0.0229304	0.00922508	0.00763373	0.00808935	0.00445341	0.00480212	0.0045011	17.331	17.427	17.255	17.335	17.443	17.455	1.45492e+07	5.04208e+06	3.84458e+06	1.56989e+07	1.23558e+07	1.46883e+07							5369956
9	4	36	H	MTD000011	Apolipoprotein B-100	P04114	655+IEGNLIFDPNNYLPK	1745.9	23	2	plasma	none	17.42	H123C81N19O24S0	0.355467	0.352028	0.189962	0.0730477	0.0222541	0.36627	0.362727	0.195735	0.0752677	0.0229304
6	4	24	H	MTD000011	Apolipoprotein B-100	P04114	655+IEGNLIFDPNNYLPK	1745.9	23	3	Gel	none	17.42	H123C81N19O24S0	0.355467	0.352028	0.189962	0.0730477	0.0222541	0.36627	0.362727	0.195735	0.0752677	0.0229304	0.0102179	0.00782261	0.00361727	0.00847673	0.00785948	0.00790636	17.331	17.427	17.255	17.335	17.443	17.455	6.89711e+06	2.50844e+06	2.03187e+06	7.91389e+06	6.43196e+06	7.25919e+06							2.56483e+06
9	4	36	H	MTD000011	Apolipoprotein B-100	P04114	655+IEGNLIFDPNNYLPK	1745.9	23	3	plasma	none	17.42	H123C81N19O24S0	0.355467	0.352028	0.189962	0.0730477	0.0222541	0.36627	0.362727	0.195735	0.0752677	0.0229304
6	3	18	H	MTD000011	Apolipoprotein B-100	P04114	675+TTLTAFGFASADLIEIGLEGK	2153.13	36	2	Gel	none	23.28	H156C98N22O32S0	0.284773	0.340809	0.220833	0.101583	0.0369304	0.300394	0.359504	0.232947	0.107155	0.0389562	0.0397907	0.0259077	0.0106085	0.0117526	0.0109388	0.0105389	22.144	22.184	22.069	22.204	22.256	22.296	523699	165732	101373	469150	151211	1.15733e+06							183643
10	4	40	H	MTD000011	Apolipoprotein B-100	P04114	675+TTLTAFGFASADLIEIGLEGK	2153.13	36	2	plasma	none	23.28	H156C98N22O32S0	0.284773	0.340809	0.220833	0.101583	0.0369304	0.300394	0.359504	0.232947	0.107155	0.0389562
4	4	16	H	MTD000011	Apolipoprotein B-100	P04114	675+TTLTAFGFASADLIEIGLEGK	2153.13	36	3	plasma	none	23.28	H156C98N22O32S0	0.284773	0.340809	0.220833	0.101583	0.0369304	0.300394	0.359504	0.232947	0.107155	0.0389562
6	4	24	H	MTD000011	Apolipoprotein B-100	P04114	675+TTLTAFGFASADLIEIGLEGK	2153.13	36	3	Gel	none	23.28	H156C98N22O32S0	0.284773	0.340809	0.220833	0.101583	0.0369304	0.300394	0.359504	0.232947	0.107155	0.0389562	0.0370096	0.0269407	0.0122862	0.0152142	0.0132685	0.0114904	22.144	22.184	22.069	22.204	22.256	22.296	2.11258e+06	712629	511781	1.9226e+06	648466	2.82465e+06							738725
4	4	16	H	MTD000011	Apolipoprotein B-100	P04114	696+GFEPTLEALFGK	1307.68	21	2	plasma	none	18.39	H93C62N13O18S0	0.456125	0.343032	0.144021	0.0436469	0.0105657	0.462214	0.347612	0.145944	0.0442296	0.0107068
6	4	24	H	MTD000011	Apolipoprotein B-100	P04114	696+GFEPTLEALFGK	1307.68	21	2	Gel	none	18.39	H93C62N13O18S0	0.456125	0.343032	0.144021	0.0436469	0.0105657	0.462214	0.347612	0.145944	0.0442296	0.0107068	0.0118995	0.00995897	0.00671515	0.00743209	0.00644033	0.00918484	18.367	18.463	18.235	18.314	18.45	18.462	17521246	7.30782e+06	2.31292e+06	2.23599e+07	1.64093e+07	1.83503e+07				1			7725966
6	4	24	H	MTD000011	Apolipoprotein B-100	P04114	696+GFEPTLEALFGK	1307.68	21	3	Gel	none	18.39	H93C62N13O18S0	0.456125	0.343032	0.144021	0.0436469	0.0105657	0.462214	0.347612	0.145944	0.0442296	0.0107068	0.0170818	0.0106699	0.00585632	0.0101756	0.0214355	0.0146178	18.367	18.463	18.235	18.314	18.45	18.462	1.32618e+06	663049	243840	1.6402e+06	1.26394e+06	1.36593e+06							565158
6	4	24	H	MTD000011	Apolipoprotein B-100	P04114	708+QGFFPDSVNK	1137.55	17	2	Gel	none	9.86	H75C52N13O16S0	0.512858	0.327361	0.119593	0.0318835	0.0068357	0.517153	0.330102	0.120595	0.0321505	0.00689294	0.00924116	0.003205	0.00920489	0.0122482	0.00649436	0.0136338	10.196	10.32	10.092	10.116	10.223	10.207	4.73565e+06	2.07881e+06	2.01278e+06	5.2095e+06	4.28266e+06	3.98323e+06							2.4059e+06
7	4	28	H	MTD000011	Apolipoprotein B-100	P04114	708+QGFFPDSVNK	1137.55	17	2	plasma	none	9.86	H75C52N13O16S0	0.512858	0.327361	0.119593	0.0318835	0.0068357	0.517153	0.330102	0.120595	0.0321505	0.00689294
3	1	3	H	MTD000011	Apolipoprotein B-100	P04114	708+QGFFPDSVNK	1137.55	17	3	Gel	none	9.86	H75C52N13O16S0	0.512858	0.327361	0.119593	0.0318835	0.0068357	0.517153	0.330102	0.120595	0.0321505	0.00689294	0.0151519			0.0591246	0.0846808		10.196			10.116	10.223		31409.1			35309.1	32188.1								16615.4
6	4	24	H	MTD000011	Apolipoprotein B-100	P04114	718+ALYWVNGQVPDGVSK	1631.83	24	2	Gel	none	12.57	H113C75N19O22S0	0.38206	0.352222	0.177756	0.0640951	0.0183413	0.391401	0.360834	0.182102	0.0656622	0.0187898	0.110435	0.113809	0.106457	0.109483	0.110028	0.102318	12.882	13.006	12.806	12.886	12.966	12.95	2.49504e+06	1.07749e+06	1.17221e+06	2.51604e+06	1.82122e+06	1.89949e+06							954312
8	4	32	H	MTD000011	Apolipoprotein B-100	P04114	718+ALYWVNGQVPDGVSK	1631.83	24	2	plasma	none	12.57	H113C75N19O22S0	0.38206	0.352222	0.177756	0.0640951	0.0183413	0.391401	0.360834	0.182102	0.0656622	0.0187898
6	4	24	H	MTD000011	Apolipoprotein B-100	P04114	718+ALYWVNGQVPDGVSK	1631.83	24	3	Gel	none	12.57	H113C75N19O22S0	0.38206	0.352222	0.177756	0.0640951	0.0183413	0.391401	0.360834	0.182102	0.0656622	0.0187898	0.0977609	0.0965267	0.0920276	0.102978	0.101144	0.093976	12.882	13.006	12.806	12.886	12.966	12.95	1.91732e+06	927846	1.07343e+06	1.86115e+06	1.44757e+06	1.48323e+06							697983
6	4	24	H	MTD000011	Apolipoprotein B-100	P04114	718+ALYWVNGQVPDGVSK	1631.83	24	3	plasma	none	12.57	H113C75N19O22S0	0.38206	0.352222	0.177756	0.0640951	0.0183413	0.391401	0.360834	0.182102	0.0656622	0.0187898
9	4	36	H	MTD000011	Apolipoprotein B-100	P04114	733+VLVDHFGYTKDDKHEQDMVNGIMLSVEK	3246.57	43	3	plasma	none	13.68	H223C142N37O46S2	0.143497	0.253742	0.249526	0.176666	0.0996175	0.15546	0.274895	0.270329	0.191394	0.107922
9	4	36	H	MTD000011	Apolipoprotein B-100	P04114	733+VLVDHFGYTKDDKHEQDMVNGIMLSVEK	3246.57	43	4	plasma	none	13.68	H223C142N37O46S2	0.143497	0.253742	0.249526	0.176666	0.0996175	0.15546	0.274895	0.270329	0.191394	0.107922
8	4	32	H	MTD000011	Apolipoprotein B-100	P04114	76+INCKVELEVPQLCSFILK	2189.16	29	2	plasma	C:Carbamidomethylation	17.42	H164C98N24O28S2	0.256909	0.313398	0.227496	0.121881	0.0526663	0.279345	0.340767	0.247363	0.132525	0.0572656
2	1	2	H	MTD000011	Apolipoprotein B-100	P04114	76+INCKVELEVPQLCSFILK	2189.16	29	3	Gel	C:Carbamidomethylation	17.42	H164C98N24O28S2	0.256909	0.313398	0.227496	0.121881	0.0526663	0.279345	0.340767	0.247363	0.132525	0.0572656					0.0310439	0.0334329					18.45	18.518					39445.4	59767
8	4	32	H	MTD000011	Apolipoprotein B-100	P04114	76+INCKVELEVPQLCSFILK	2189.16	29	3	plasma	C:Carbamidomethylation	17.42	H164C98N24O28S2	0.256909	0.313398	0.227496	0.121881	0.0526663	0.279345	0.340767	0.247363	0.132525	0.0572656
2	1	2	H	MTD000011	Apolipoprotein B-100	P04114	767+SKEVPEAR	914.482	22	2	Gel	none	1.73	H66C38N12O14S0	0.603849	0.28877	0.0848915	0.0185875	0.00331961	0.606215	0.289901	0.0852242	0.0186603	0.00333261	0.0111621			0.029391			1.745			1.749			107292			48416.8									62439
3	4	12	H	MTD000011	Apolipoprotein B-100	P04114	767+SKEVPEAR	914.482	22	2	plasma	none	1.73	H66C38N12O14S0	0.603849	0.28877	0.0848915	0.0185875	0.00331961	0.606215	0.289901	0.0852242	0.0186603	0.00333261
4	3	12	H	MTD000011	Apolipoprotein B-100	P04114	767+SKEVPEAR	914.482	22	3	Gel	none	1.73	H66C38N12O14S0	0.603849	0.28877	0.0848915	0.0185875	0.00331961	0.606215	0.289901	0.0852242	0.0186603	0.00333261	0.0182282		0.00711002	0.0338868	0.0499472		1.745		1.725	1.749	1.745		457248		172722	205362	49181.2								258114
5	4	20	H	MTD000011	Apolipoprotein B-100	P04114	767+SKEVPEAR	914.482	22	3	plasma	none	1.73	H66C38N12O14S0	0.603849	0.28877	0.0848915	0.0185875	0.00331961	0.606215	0.289901	0.0852242	0.0186603	0.00333261
4	1	4	H	MTD000011	Apolipoprotein B-100	P04114	779+ILGEELGFASLHDLQLLGK	2052.13	35	2	Gel	none	18.91	H153C94N23O28S0	0.299464	0.345703	0.214931	0.0945564	0.0327998	0.313689	0.362124	0.22514	0.0990477	0.0343578	0.0201954			0.02181	0.00972663	0.0198926	19.402			19.434	19.57	19.665	36874.2			82607.1	70309.1	36032.5							12492.6
9	4	36	H	MTD000011	Apolipoprotein B-100	P04114	779+ILGEELGFASLHDLQLLGK	2052.13	35	2	plasma	none	18.91	H153C94N23O28S0	0.299464	0.345703	0.214931	0.0945564	0.0327998	0.313689	0.362124	0.22514	0.0990477	0.0343578
6	4	24	H	MTD000011	Apolipoprotein B-100	P04114	779+ILGEELGFASLHDLQLLGK	2052.13	35	3	Gel	none	18.91	H153C94N23O28S0	0.299464	0.345703	0.214931	0.0945564	0.0327998	0.313689	0.362124	0.22514	0.0990477	0.0343578	0.0214145	0.0298947	0.00927997	0.0130766	0.014245	0.0153473	19.402	19.526	19.27	19.434	19.57	19.665	734339	76698.2	67752.2	1.83691e+06	1.53982e+06	564344							266993
10	4	40	H	MTD000011	Apolipoprotein B-100	P04114	779+ILGEELGFASLHDLQLLGK	2052.13	35	3	plasma	none	18.91	H153C94N23O28S0	0.299464	0.345703	0.214931	0.0945564	0.0327998	0.313689	0.362124	0.22514	0.0990477	0.0343578
2	1	2	H	MTD000011	Apolipoprotein B-100	P04114	779+ILGEELGFASLHDLQLLGK	2052.13	35	4	Gel	none	18.91	H153C94N23O28S0	0.299464	0.345703	0.214931	0.0945564	0.0327998	0.313689	0.362124	0.22514	0.0990477	0.0343578				0.0149218	0.0173183					19.434	19.57					74369.6	64179.1
6	4	24	H	MTD000011	Apolipoprotein B-100	P04114	80+VELEVPQLCSFILK	1673.91	23	2	Gel	C:Carbamidomethylation	19.42	H127C77N17O22S1	0.35665	0.337679	0.1903	0.0791517	0.0264653	0.370053	0.350369	0.197452	0.0821262	0.0274599	0.0100899	0.00914259	0.00409272	0.00865033	0.00750257	0.00827527	19.458	19.582	19.382	19.546	19.625	19.665	5.20995e+06	1.91824e+06	735101	7.73072e+06	5.49129e+06	6.60867e+06							1.86868e+06
9	4	36	H	MTD000011	Apolipoprotein B-100	P04114	80+VELEVPQLCSFILK	1673.91	23	2	plasma	C:Carbamidomethylation	19.42	H127C77N17O22S1	0.35665	0.337679	0.1903	0.0791517	0.0264653	0.370053	0.350369	0.197452	0.0821262	0.0274599
5	4	20	H	MTD000011	Apolipoprotein B-100	P04114	80+VELEVPQLCSFILK	1673.91	23	3	plasma	C:Carbamidomethylation	19.42	H127C77N17O22S1	0.35665	0.337679	0.1903	0.0791517	0.0264653	0.370053	0.350369	0.197452	0.0821262	0.0274599
6	4	24	H	MTD000011	Apolipoprotein B-100	P04114	80+VELEVPQLCSFILK	1673.91	23	3	Gel	C:Carbamidomethylation	19.42	H127C77N17O22S1	0.35665	0.337679	0.1903	0.0791517	0.0264653	0.370053	0.350369	0.197452	0.0821262	0.0274599	0.0135226	0.0123875	0.00496621	0.00987718	0.00986677	0.00925304	19.458	19.582	19.382	19.546	19.625	19.665	5.60831e+06	2.19354e+06	996947	7.98488e+06	6.09844e+06	6.56837e+06							2.03485e+06
6	4	24	H	MTD000011	Apolipoprotein B-100	P04114	805+TLQGIPQMIGEVIR	1553.86	27	2	Gel	none	18.38	H119C68N19O20S1	0.393136	0.33533	0.17517	0.0679547	0.021234	0.404631	0.345135	0.180292	0.0699417	0.0218548	0.00837541	0.00857432	0.00470641	0.00854433	0.00785373	0.00794009	18.591	18.686	18.459	18.594	18.73	18.742	3.77926e+06	1.7149e+06	503048	8.74374e+06	6.13514e+06	8.99893e+06							1.47073e+06
9	4	36	H	MTD000011	Apolipoprotein B-100	P04114	805+TLQGIPQMIGEVIR	1553.86	27	2	plasma	none	18.38	H119C68N19O20S1	0.393136	0.33533	0.17517	0.0679547	0.021234	0.404631	0.345135	0.180292	0.0699417	0.0218548
6	4	24	H	MTD000011	Apolipoprotein B-100	P04114	805+TLQGIPQMIGEVIR	1553.86	27	3	Gel	none	18.38	H119C68N19O20S1	0.393136	0.33533	0.17517	0.0679547	0.021234	0.404631	0.345135	0.180292	0.0699417	0.0218548	0.00441252	0.0136891	0.00533477	0.0130003	0.0141946	0.0117196	18.591	18.686	18.459	18.594	18.73	18.742	2.77824e+06	1.32626e+06	449286	6.44606e+06	4.58226e+06	5.87065e+06							1.09401e+06
6	4	24	H	MTD000011	Apolipoprotein B-100	P04114	805+TLQGIPQMIGEVIR	1553.86	27	3	plasma	none	18.38	H119C68N19O20S1	0.393136	0.33533	0.17517	0.0679547	0.021234	0.404631	0.345135	0.180292	0.0699417	0.0218548
9	4	36	H	MTD000011	Apolipoprotein B-100	P04114	805+TLQGIPQMIGEVIRK	1681.95	28	2	plasma	none	16.03	H131C74N21O21S1	0.36387	0.33791	0.187271	0.0766472	0.0252128	0.376795	0.349912	0.193923	0.0793697	0.0261084
1	1	1	H	MTD000011	Apolipoprotein B-100	P04114	805+TLQGIPQMIGEVIRK	1681.95	28	3	Gel	none	16.03	H131C74N21O21S1	0.36387	0.33791	0.187271	0.0766472	0.0252128	0.376795	0.349912	0.193923	0.0793697	0.0261084				0.0617143						16.943						44318.3
9	4	36	H	MTD000011	Apolipoprotein B-100	P04114	805+TLQGIPQMIGEVIRK	1681.95	28	3	plasma	none	16.03	H131C74N21O21S1	0.36387	0.33791	0.187271	0.0766472	0.0252128	0.376795	0.349912	0.193923	0.0793697	0.0261084
6	4	24	H	MTD000011	Apolipoprotein B-100	P04114	805+TLQGIPQxmIGEVIR	1569.85	27	2	Gel	m:Oxidized methionine	14.73	H119C68N19O21S1	0.392188	0.334668	0.175674	0.0685398	0.0215653	0.403873	0.344638	0.180908	0.0705818	0.0222077	0.00754323	0.00507323	0.00554663	0.00865498	0.00841785	0.00983287	14.841	14.965	14.793	14.873	15.008	14.992	2.62154e+06	875489	612734	2.12885e+06	1.75885e+06	2.32253e+06							1.02144e+06
7	4	28	H	MTD000011	Apolipoprotein B-100	P04114	805+TLQGIPQxmIGEVIR	1569.85	27	2	plasma	m:Oxidized methionine	14.73	H119C68N19O21S1	0.392188	0.334668	0.175674	0.0685398	0.0215653	0.403873	0.344638	0.180908	0.0705818	0.0222077
2	4	8	H	MTD000011	Apolipoprotein B-100	P04114	805+TLQGIPQxmIGEVIR	1569.85	27	3	plasma	m:Oxidized methionine	14.73	H119C68N19O21S1	0.392188	0.334668	0.175674	0.0685398	0.0215653	0.403873	0.344638	0.180908	0.0705818	0.0222077
6	4	24	H	MTD000011	Apolipoprotein B-100	P04114	805+TLQGIPQxmIGEVIR	1569.85	27	3	Gel	m:Oxidized methionine	14.73	H119C68N19O21S1	0.392188	0.334668	0.175674	0.0685398	0.0215653	0.403873	0.344638	0.180908	0.0705818	0.0222077	0.0176776	0.0155849	0.0229818	0.00876665	0.010261	0.0134944	14.841	14.965	14.793	14.873	15.008	14.992	1.57163e+06	655924	490322	1.29598e+06	1.14461e+06	1.35349e+06							580170
6	4	24	H	MTD000011	Apolipoprotein B-100	P04114	805+TLQGIxpQMIGEVIR	1569.85	27	2	Gel	p:Hydroxylation	14.7	H119C68N19O21S1	0.392188	0.334668	0.175674	0.0685398	0.0215653	0.403873	0.344638	0.180908	0.0705818	0.0222077	0.00754323	0.00507323	0.00554663	0.00865498	0.00841785	0.00983287	14.841	14.965	14.793	14.873	15.008	14.992	2.62154e+06	875489	612734	2.12885e+06	1.75885e+06	2.32253e+06							1.02144e+06
7	4	28	H	MTD000011	Apolipoprotein B-100	P04114	805+TLQGIxpQMIGEVIR	1569.85	27	2	plasma	p:Hydroxylation	14.7	H119C68N19O21S1	0.392188	0.334668	0.175674	0.0685398	0.0215653	0.403873	0.344638	0.180908	0.0705818	0.0222077
2	4	8	H	MTD000011	Apolipoprotein B-100	P04114	805+TLQGIxpQMIGEVIR	1569.85	27	3	plasma	p:Hydroxylation	14.7	H119C68N19O21S1	0.392188	0.334668	0.175674	0.0685398	0.0215653	0.403873	0.344638	0.180908	0.0705818	0.0222077
6	4	24	H	MTD000011	Apolipoprotein B-100	P04114	805+TLQGIxpQMIGEVIR	1569.85	27	3	Gel	p:Hydroxylation	14.7	H119C68N19O21S1	0.392188	0.334668	0.175674	0.0685398	0.0215653	0.403873	0.344638	0.180908	0.0705818	0.0222077	0.0176776	0.0155849	0.0229818	0.00876665	0.010261	0.0134944	14.841	14.965	14.793	14.873	15.008	14.992	1.57163e+06	655924	490322	1.29598e+06	1.14461e+06	1.35349e+06							580170
1	1	1	H	MTD000011	Apolipoprotein B-100	P04114	805+TLQGIxpQMIGEVIRK	1697.95	28	2	plasma	p:Hydroxylation	13.52	H131C74N21O22S1	0.362993	0.33723	0.187687	0.0772211	0.0255625	0.376108	0.349413	0.194468	0.080011	0.026486
3	1	3	H	MTD000011	Apolipoprotein B-100	P04114	805+TLQGIxpQMIGEVIRK	1697.95	28	3	Gel	p:Hydroxylation	13.52	H131C74N21O22S1	0.362993	0.33723	0.187687	0.0772211	0.0255625	0.376108	0.349413	0.194468	0.080011	0.026486	0.0232841			0.0142948	0.0311283		13.554			13.529	13.749		56510.7			72785.4	45211.8								20358.7
4	4	16	H	MTD000011	Apolipoprotein B-100	P04114	935+LLSGGNTLHLVSTTK	1539.86	18	2	plasma	none	10.46	H117C67N19O22S0	0.416811	0.347773	0.162087	0.0545425	0.0146671	0.424791	0.354432	0.16519	0.0555869	0.0149479
6	2	12	H	MTD000011	Apolipoprotein B-100	P04114	935+LLSGGNTLHLVSTTK	1539.86	18	2	Gel	none	10.46	H117C67N19O22S0	0.416811	0.347773	0.162087	0.0545425	0.0146671	0.424791	0.354432	0.16519	0.0555869	0.0149479	0.00752985	0.00891151	0.00521628	0.00175658	0.00321642	0.000940183	10.476	10.823	10.344	10.479	10.755	10.907	503955	99904.8	71632.4	385517	255715	235284							204817
3	4	12	H	MTD000011	Apolipoprotein B-100	P04114	935+LLSGGNTLHLVSTTK	1539.86	18	3	plasma	none	10.46	H117C67N19O22S0	0.416811	0.347773	0.162087	0.0545425	0.0146671	0.424791	0.354432	0.16519	0.0555869	0.0149479
6	4	24	H	MTD000011	Apolipoprotein B-100	P04114	935+LLSGGNTLHLVSTTK	1539.86	18	3	Gel	none	10.46	H117C67N19O22S0	0.416811	0.347773	0.162087	0.0545425	0.0146671	0.424791	0.354432	0.16519	0.0555869	0.0149479	0.00842497	0.0119272	0.0108656	0.00941183	0.0105607	0.00652148	10.476	10.823	10.344	10.479	10.755	10.907	7.52967e+06	1.28238e+06	1.17146e+06	6.75157e+06	3.38604e+06	2.50822e+06							3.15249e+06
4	4	16	H	MTD000011	Apolipoprotein B-100	P04114	950+TEVIPPLIENR	1279.71	22	2	plasma	none	12.76	H97C57N15O18S0	0.478009	0.336952	0.134651	0.0391125	0.00911584	0.48346	0.340795	0.136187	0.0395586	0.0092198
6	4	24	H	MTD000011	Apolipoprotein B-100	P04114	950+TEVIPPLIENR	1279.71	22	2	Gel	none	12.76	H97C57N15O18S0	0.478009	0.336952	0.134651	0.0391125	0.00911584	0.48346	0.340795	0.136187	0.0395586	0.0092198	0.00991362	0.00911889	0.0132463	0.00617241	0.00522844	0.00509071	12.77	12.894	12.722	12.83	12.938	12.95	9.69449e+06	4.32991e+06	4.49737e+06	9.73721e+06	7.17111e+06	7.01491e+06							4562946
4	4	16	H	MTD000011	Apolipoprotein B-100	P04114	950+TEVIPPLIENR	1279.71	22	3	plasma	none	12.76	H97C57N15O18S0	0.478009	0.336952	0.134651	0.0391125	0.00911584	0.48346	0.340795	0.136187	0.0395586	0.0092198
6	4	24	H	MTD000011	Apolipoprotein B-100	P04114	950+TEVIPPLIENR	1279.71	22	3	Gel	none	12.76	H97C57N15O18S0	0.478009	0.336952	0.134651	0.0391125	0.00911584	0.48346	0.340795	0.136187	0.0395586	0.0092198	0.0171708	0.0138355	0.0059998	0.00546407	0.012107	0.0128264	12.77	12.894	12.722	12.83	12.938	12.95	2.12545e+06	929406	965938	1.8093e+06	1.28014e+06	1.24214e+06							1.04003e+06
7	4	28	H	MTD000011	Apolipoprotein C-I	P02654	37+LKEFGNTLEDK	1292.66	17	2	plasma	none	6.28	H92C57N14O20S0	0.477823	0.335052	0.135313	0.0399732	0.00951627	0.483548	0.339066	0.136934	0.0404521	0.00963028
3	4	12	H	MTD000011	Apolipoprotein C-I	P02654	37+LKEFGNTLEDK	1292.66	17	3	plasma	none	6.28	H92C57N14O20S0	0.477823	0.335052	0.135313	0.0399732	0.00951627	0.483548	0.339066	0.136934	0.0404521	0.00963028
7	4	28	H	MTD000011	Apolipoprotein C-I	P02654	39+EFGNTLEDK	1051.48	15	2	plasma	none	5.62	H69C45N11O18S0	0.555652	0.307633	0.104052	0.0261794	0.00537294	0.559278	0.309641	0.104731	0.0263502	0.005408
1	1	1	H	MTD000011	Apolipoprotein C-I	P02654	55+IKQSELSAK	1002.57	20	2	Gel	none	2.13	H78C43N12O15S0	0.569204	0.304842	0.0975571	0.0231068	0.0044425	0.572231	0.306463	0.0980759	0.0232297	0.00446612						0.266876						1.001						60747.1
9	4	36	H	MTD000011	Apolipoprotein C-I	P02654	55+IKQSELSAK	1002.57	20	2	plasma	none	2.13	H78C43N12O15S0	0.569204	0.304842	0.0975571	0.0231068	0.0044425	0.572231	0.306463	0.0980759	0.0232297	0.00446612
9	4	36	H	MTD000011	Apolipoprotein C-I	P02654	55+IKQSELSAK	1002.57	20	3	plasma	none	2.13	H78C43N12O15S0	0.569204	0.304842	0.0975571	0.0231068	0.0044425	0.572231	0.306463	0.0980759	0.0232297	0.00446612
9	4	36	H	MTD000011	Apolipoprotein C-I	P02654	64+MREWFSETFQK	1487.69	20	2	plasma	none	11.07	H97C68N17O19S1	0.398343	0.335338	0.172924	0.0662194	0.0204088	0.409471	0.344706	0.177755	0.0680692	0.0209789
1	1	1	H	MTD000011	Apolipoprotein C-I	P02654	64+MREWFSETFQK	1487.69	20	3	Gel	none	11.07	H97C68N17O19S1	0.398343	0.335338	0.172924	0.0662194	0.0204088	0.409471	0.344706	0.177755	0.0680692	0.0209789	0.0374597						12.155						65458.5												24984.7
10	4	40	H	MTD000011	Apolipoprotein C-I	P02654	64+MREWFSETFQK	1487.69	20	3	plasma	none	11.07	H97C68N17O19S1	0.398343	0.335338	0.172924	0.0662194	0.0204088	0.409471	0.344706	0.177755	0.0680692	0.0209789
9	4	36	H	MTD000011	Apolipoprotein C-I	P02654	66+EWFSETFQK	1200.54	16	2	plasma	none	11.53	H76C57N12O17S0	0.486039	0.335498	0.130966	0.0371231	0.00843645	0.491134	0.339015	0.132339	0.0375122	0.00852489
3	4	12	H	MTD000011	Apolipoprotein C-I	P02654	66+EWFSETFQK	1200.54	16	3	plasma	none	11.53	H76C57N12O17S0	0.486039	0.335498	0.130966	0.0371231	0.00843645	0.491134	0.339015	0.132339	0.0375122	0.00852489
9	4	36	H	MTD000011	Apolipoprotein C-II	P02655	53+TAAQNLYEK	1036.52	20	2	plasma	none	3.22	H72C45N12O16S0	0.556041	0.309734	0.102894	0.0252845	0.00504274	0.559424	0.311618	0.10352	0.0254383	0.00507342
4	4	16	H	MTD000011	Apolipoprotein C-II	P02655	62+TYLPAVDEK	1034.53	15	2	plasma	none	7.48	H74C47N10O16S0	0.547808	0.313379	0.105958	0.0264346	0.00534279	0.551348	0.315404	0.106643	0.0266054	0.00537732
2	4	8	H	MTD000011	Apolipoprotein C-II	P02655	62+TYLPAVDEKLR	1303.71	19	2	plasma	none	8.98	H97C59N15O18S0	0.467645	0.339953	0.139054	0.0412079	0.00977755	0.473392	0.344131	0.140763	0.0417143	0.00989771
2	4	8	H	MTD000011	Apolipoprotein C-II	P02655	62+TYLPAVDEKLR	1303.71	19	3	plasma	none	8.98	H97C59N15O18S0	0.467645	0.339953	0.139054	0.0412079	0.00977755	0.473392	0.344131	0.140763	0.0417143	0.00989771
3	3	9	H	MTD000011	Apolipoprotein C-II	P02655	62+TYLPAVDEKLRDLYSK	1910.01	25	2	plasma	none	12.52	H139C87N21O27S0	0.327217	0.349266	0.202691	0.0837148	0.0273708	0.339829	0.362727	0.210503	0.0869412	0.0284257
1	4	4	H	MTD000011	Apolipoprotein C-II	P02655	62+TYLPAVDEKLRDLYSK	1910.01	25	3	plasma	none	12.52	H139C87N21O27S0	0.327217	0.349266	0.202691	0.0837148	0.0273708	0.339829	0.362727	0.210503	0.0869412	0.0284257
1	4	4	H	MTD000011	Apolipoprotein C-II	P02655	62+TYLPAVDEKLRDLYSK	1910.01	25	4	plasma	none	12.52	H139C87N21O27S0	0.327217	0.349266	0.202691	0.0837148	0.0273708	0.339829	0.362727	0.210503	0.0869412	0.0284257
1	2	2	H	MTD000011	Apolipoprotein C-II	P02655	78+STAAMSTYTGIFTDQVLSVLK	2232.13	30	2	Gel	none	22.65	H161C99N23O33S1	0.265563	0.32415	0.226106	0.114914	0.0467874	0.285327	0.348274	0.242933	0.123466	0.0502693	0.022082						21.585						266006												90700.2
7	4	28	H	MTD000011	Apolipoprotein C-II	P02655	78+STAAMSTYTGIFTDQVLSVLK	2232.13	30	2	plasma	none	22.65	H161C99N23O33S1	0.265563	0.32415	0.226106	0.114914	0.0467874	0.285327	0.348274	0.242933	0.123466	0.0502693
3	3	9	H	MTD000011	Apolipoprotein C-II	P02655	78+STAAMSTYTGIFTDQVLSVLK	2232.13	30	3	Gel	none	22.65	H161C99N23O33S1	0.265563	0.32415	0.226106	0.114914	0.0467874	0.285327	0.348274	0.242933	0.123466	0.0502693	0.0233741	0.0209461	0.0148575				21.585	21.653	21.481				1.51409e+06	103093	31527.3										512994
5	4	20	H	MTD000011	Apolipoprotein C-II	P02655	78+STAAMSTYTGIFTDQVLSVLK	2232.13	30	3	plasma	none	22.65	H161C99N23O33S1	0.265563	0.32415	0.226106	0.114914	0.0467874	0.285327	0.348274	0.242933	0.123466	0.0502693
2	3	6	H	MTD000011	Apolipoprotein C-II	P02655	78+STAAMSTYTGIFTDQVLSVLKGEE	2547.24	40	2	Gel	none	23.85	H178C111N26O40S1	0.225839	0.309195	0.238768	0.133631	0.0597882	0.233493	0.319674	0.246859	0.13816	0.0618144				0.080198		0.086019				22.68		22.716				56785.4		581321
3	2	6	H	MTD000011	Apolipoprotein C-II	P02655	78+STAAMSTYTGIFTDQVLSVLKGEE	2547.24	40	2	plasma	none	23.85	H178C111N26O40S1	0.225839	0.309195	0.238768	0.133631	0.0597882	0.233493	0.319674	0.246859	0.13816	0.0618144
2	2	4	H	MTD000011	Apolipoprotein C-II	P02655	78+STAAMSTYTGIFTDQVLSVLKGEE	2547.24	40	3	plasma	none	23.85	H178C111N26O40S1	0.225839	0.309195	0.238768	0.133631	0.0597882	0.233493	0.319674	0.246859	0.13816	0.0618144
6	4	24	H	MTD000011	Apolipoprotein C-II	P02655	78+STAAMSTYTGIFTDQVLSVLKGEE	2547.24	40	3	Gel	none	23.85	H178C111N26O40S1	0.225839	0.309195	0.238768	0.133631	0.0597882	0.233493	0.319674	0.246859	0.13816	0.0618144	0.0288297	0.0223785	0.0856364	0.07845	0.0633195	0.0919681	22.592	22.352	22.6	22.68	22.704	22.716	45107	138241	198274	510041	103860	3.98695e+06							15144.4
7	4	28	H	MTD000011	Apolipoprotein C-II	P02655	78+STAAxmSTYTGIFTDQVLSVLK	2248.13	30	2	plasma	m:Oxidized methionine	19.63	H161C99N23O34S1	0.264923	0.323467	0.226223	0.115382	0.0471784	0.284865	0.347816	0.243252	0.124067	0.0507297
7	4	28	H	MTD000011	Apolipoprotein C-II	P02655	78+STAAxmSTYTGIFTDQVLSVLK	2248.13	30	3	plasma	m:Oxidized methionine	19.63	H161C99N23O34S1	0.264923	0.323467	0.226223	0.115382	0.0471784	0.284865	0.347816	0.243252	0.124067	0.0507297
9	4	36	H	MTD000011	Apolipoprotein C-II	P02655	78+STAAxmSTYTGIFTDQVLSVLKGEE	2563.24	40	2	plasma	m:Oxidized methionine	20.47	H178C111N26O41S1	0.225295	0.308533	0.238767	0.134028	0.0601807	0.23303	0.319127	0.246966	0.13863	0.062247
1	1	1	H	MTD000011	Apolipoprotein C-II	P02655	78+STAAxmSTYTGIFTDQVLSVLKGEE	2563.24	40	3	Gel	m:Oxidized methionine	20.47	H178C111N26O41S1	0.225295	0.308533	0.238767	0.134028	0.0601807	0.23303	0.319127	0.246966	0.13863	0.062247	0.0255007						20.913						43648.5												11943.5
10	4	40	H	MTD000011	Apolipoprotein C-II	P02655	78+STAAxmSTYTGIFTDQVLSVLKGEE	2563.24	40	3	plasma	m:Oxidized methionine	20.47	H178C111N26O41S1	0.225295	0.308533	0.238767	0.134028	0.0601807	0.23303	0.319127	0.246966	0.13863	0.062247
8	4	32	H	MTD000011	Apolipoprotein C-III	P02656	42+TAKDALSSVQESQVAQQAR	2016.02	51	2	plasma	none	6.98	H141C82N27O32S0	0.333989	0.346156	0.199513	0.0828408	0.0274582	0.347002	0.359643	0.207287	0.0860684	0.028528
9	4	36	H	MTD000011	Apolipoprotein C-III	P02656	42+TAKDALSSVQESQVAQQAR	2016.02	51	3	plasma	none	6.98	H141C82N27O32S0	0.333989	0.346156	0.199513	0.0828408	0.0274582	0.347002	0.359643	0.207287	0.0860684	0.028528
1	4	4	H	MTD000011	Apolipoprotein C-III	P02656	42+TAKDALSSVQESQVAQQAR	2016.02	51	4	plasma	none	6.98	H141C82N27O32S0	0.333989	0.346156	0.199513	0.0828408	0.0274582	0.347002	0.359643	0.207287	0.0860684	0.028528
9	4	36	H	MTD000011	Apolipoprotein C-III	P02656	45+DALSSVQESQVAQQAR	1715.84	47	2	plasma	none	7.87	H117C69N23O28S0	0.396077	0.345888	0.171986	0.062269	0.0181239	0.405725	0.354314	0.176176	0.0637859	0.0185654
1	1	1	H	MTD000011	Apolipoprotein C-III	P02656	45+DALSSVQESQVAQQAR	1715.84	47	3	Gel	none	7.87	H117C69N23O28S0	0.396077	0.345888	0.171986	0.062269	0.0181239	0.405725	0.354314	0.176176	0.0637859	0.0185654	0.0416998						8.265						124800												45658.9
9	4	36	H	MTD000011	Apolipoprotein C-III	P02656	45+DALSSVQESQVAQQAR	1715.84	47	3	plasma	none	7.87	H117C69N23O28S0	0.396077	0.345888	0.171986	0.062269	0.0181239	0.405725	0.354314	0.176176	0.0637859	0.0185654
3	2	6	H	MTD000011	Apolipoprotein C-III	P02656	61+GWVTDGFSSLKDYWSTVKDK	2318.12	22	2	plasma	none	16.33	H155C107N25O33S0	0.254634	0.332848	0.233028	0.115035	0.0446661	0.272177	0.355779	0.249082	0.122961	0.0477434
3	4	12	H	MTD000011	Apolipoprotein C-III	P02656	61+GWVTDGFSSLKDYWSTVKDK	2318.12	22	3	plasma	none	16.33	H155C107N25O33S0	0.254634	0.332848	0.233028	0.115035	0.0446661	0.272177	0.355779	0.249082	0.122961	0.0477434
9	4	36	H	MTD000011	Apolipoprotein C-III	P02656	79+DKFSEFWDLDPEVRPTSAVAA	2379.14	43	2	plasma	none	16.46	H158C108N26O35S0	0.249614	0.330253	0.234655	0.117768	0.0465473	0.267743	0.354239	0.251698	0.126321	0.0499279
9	4	36	H	MTD000011	Apolipoprotein C-III	P02656	79+DKFSEFWDLDPEVRPTSAVAA	2379.14	43	3	plasma	none	16.46	H158C108N26O35S0	0.249614	0.330253	0.234655	0.117768	0.0465473	0.267743	0.354239	0.251698	0.126321	0.0499279
7	4	28	H	MTD000011	Apolipoprotein C-IV	P55056	119+LVCGDKDQG	990.444	15	2	plasma	C:Carbamidomethylation	1.9	H66C39N12O16S1	0.564256	0.28099	0.112524	0.032607	0.00775347	0.569738	0.28372	0.113618	0.0329238	0.00782881
9	4	36	H	MTD000011	Apolipoprotein C-IV	P55056	54+MKELLETVVNR	1330.73	17	2	plasma	none	9.77	H102C57N16O18S1	0.451765	0.324077	0.151656	0.0530437	0.0149906	0.46073	0.330508	0.154666	0.0540964	0.0152881
9	4	36	H	MTD000011	Apolipoprotein C-IV	P55056	54+MKELLETVVNR	1330.73	17	3	plasma	none	9.77	H102C57N16O18S1	0.451765	0.324077	0.151656	0.0530437	0.0149906	0.46073	0.330508	0.154666	0.0540964	0.0152881
8	4	32	H	MTD000011	Apolipoprotein C-IV	P55056	56+ELLETVVNR	1071.59	16	2	plasma	none	9.4	H81C46N13O16S0	0.547204	0.313615	0.106196	0.0265306	0.00536919	0.550759	0.315652	0.106886	0.0267029	0.00540407
1	1	1	H	MTD000011	Apolipoprotein C-IV	P55056	67+DGWQWFWSPSTFR	1698.76	20	2	Gel	none	20.03	H102C83N20O20S0	0.350999	0.354955	0.192016	0.0731875	0.0219238	0.361424	0.365497	0.197719	0.0753611	0.0225749	0.0157777						20.465						145087												53243.7
6	4	24	H	MTD000011	Apolipoprotein C-IV	P55056	67+DGWQWFWSPSTFR	1698.76	20	2	plasma	none	20.03	H102C83N20O20S0	0.350999	0.354955	0.192016	0.0731875	0.0219238	0.361424	0.365497	0.197719	0.0753611	0.0225749
1	1	1	H	MTD000011	Apolipoprotein C-IV	P55056	67+DGWQWFWSPSTFR	1698.76	20	3	Gel	none	20.03	H102C83N20O20S0	0.350999	0.354955	0.192016	0.0731875	0.0219238	0.361424	0.365497	0.197719	0.0753611	0.0225749	0.0266858						20.465						90154.4												31082.3
1	1	1	H	MTD000011	Apolipoprotein C-IV	P55056	67+DGWQWFWSPSTFR	1698.76	20	3	plasma	none	20.03	H102C83N20O20S0	0.350999	0.354955	0.192016	0.0731875	0.0219238	0.361424	0.365497	0.197719	0.0753611	0.0225749
9	4	36	H	MTD000011	Apolipoprotein C-IV	P55056	80+GFMQTYYDDHLR	1544.67	19	2	plasma	none	10.3	H96C69N18O21S1	0.390734	0.334899	0.176261	0.0689298	0.0217345	0.402477	0.344964	0.181558	0.0710013	0.0223877
1	1	1	H	MTD000011	Apolipoprotein C-IV	P55056	80+GFMQTYYDDHLR	1544.67	19	3	Gel	none	10.3	H96C69N18O21S1	0.390734	0.334899	0.176261	0.0689298	0.0217345	0.402477	0.344964	0.181558	0.0710013	0.0223877	0.0362695						11.259						32112												12511.3
9	4	36	H	MTD000011	Apolipoprotein C-IV	P55056	80+GFMQTYYDDHLR	1544.67	19	3	plasma	none	10.3	H96C69N18O21S1	0.390734	0.334899	0.176261	0.0689298	0.0217345	0.402477	0.344964	0.181558	0.0710013	0.0223877
4	4	16	H	MTD000011	Apolipoprotein C-IV	P55056	80+GFxmQTYYDDHLR	1560.67	19	2	plasma	m:Oxidized methionine	7.5	H96C69N18O22S1	0.389792	0.334236	0.176757	0.069512	0.0220672	0.401725	0.344468	0.182168	0.0716399	0.0227427
3	4	12	H	MTD000011	Apolipoprotein C-IV	P55056	80+GFxmQTYYDDHLR	1560.67	19	3	plasma	m:Oxidized methionine	7.5	H96C69N18O22S1	0.389792	0.334236	0.176757	0.069512	0.0220672	0.401725	0.344468	0.182168	0.0716399	0.0227427
5	1	5	H	MTD000011	Apolipoprotein D	P05090	152+NPNLPPETVDSLK	1422.74	22	2	Gel	none	9.84	H102C62N16O22S0	0.446188	0.341751	0.149224	0.0474708	0.0121397	0.453151	0.347085	0.151553	0.0482116	0.0123292	0.0111407	0.0087141		0.00715182	0.00988957	0.0128534	9.832	9.872		9.836	9.944	9.928	72944.7	32884.2		80363.7	69436.9	50793.6							31261.8
8	4	32	H	MTD000011	Apolipoprotein D	P05090	152+NPNLPPETVDSLK	1422.74	22	2	plasma	none	9.84	H102C62N16O22S0	0.446188	0.341751	0.149224	0.0474708	0.0121397	0.453151	0.347085	0.151553	0.0482116	0.0123292
3	3	9	H	MTD000011	Apolipoprotein D	P05090	152+NPNLPPETVDSLK	1422.74	22	3	plasma	none	9.84	H102C62N16O22S0	0.446188	0.341751	0.149224	0.0474708	0.0121397	0.453151	0.347085	0.151553	0.0482116	0.0123292
1	1	1	H	MTD000011	Apolipoprotein D	P05090	177+MTVTDQVNCPK	1291.59	15	2	Gel	C:Carbamidomethylation	5.43	H89C52N15O19S2	0.454502	0.302217	0.157705	0.0599988	0.0189883	0.466432	0.31015	0.161845	0.0615736	0.0194867	0.00947256						5.998						42438.6												19271.5
3	4	12	H	MTD000011	Apolipoprotein D	P05090	177+MTVTDQVNCPK	1291.59	15	2	plasma	C:Carbamidomethylation	5.43	H89C52N15O19S2	0.454502	0.302217	0.157705	0.0599988	0.0189883	0.466432	0.31015	0.161845	0.0615736	0.0194867
9	4	36	H	MTD000011	Apolipoprotein E	P02649	114+ELQAAQAR	885.467	28	2	plasma	none	2.12	H63C36N13O13S0	0.616752	0.283089	0.0799616	0.0168258	0.00288718	0.618839	0.284047	0.080232	0.0168827	0.00289695
4	4	16	H	MTD000011	Apolipoprotein E	P02649	122+LGADMEDVCGR	1221.51	23	2	plasma	C:Carbamidomethylation	6.61	H79C47N15O19S2	0.480853	0.292494	0.14965	0.05461	0.0167956	0.491868	0.299194	0.153078	0.0558609	0.0171804
1	3	3	H	MTD000011	Apolipoprotein E	P02649	122+LGADMEDVCGR	1221.51	23	3	plasma	C:Carbamidomethylation	6.61	H79C47N15O19S2	0.480853	0.292494	0.14965	0.05461	0.0167956	0.491868	0.299194	0.153078	0.0558609	0.0171804
1	1	1	H	MTD000011	Apolipoprotein E	P02649	138+GEVQAMLGQSTEELR	1646.79	37	2	Gel	none	11.5	H114C67N20O26S1	0.39063	0.330884	0.176904	0.0705741	0.0228463	0.40313	0.341472	0.182565	0.0728325	0.0235774				0.192135						12.158						36720.2
9	4	36	H	MTD000011	Apolipoprotein E	P02649	138+GEVQAMLGQSTEELR	1646.79	37	2	plasma	none	11.5	H114C67N20O26S1	0.39063	0.330884	0.176904	0.0705741	0.0228463	0.40313	0.341472	0.182565	0.0728325	0.0235774
4	1	4	H	MTD000011	Apolipoprotein E	P02649	138+GEVQAMLGQSTEELR	1646.79	37	3	Gel	none	11.5	H114C67N20O26S1	0.39063	0.330884	0.176904	0.0705741	0.0228463	0.40313	0.341472	0.182565	0.0728325	0.0235774	0.186973		0.188294	0.161394		0.188454	12.238		12.135	12.158		12.278	50154.5		42965.1	61133.4		56061							15768.9
9	4	36	H	MTD000011	Apolipoprotein E	P02649	138+GEVQAMLGQSTEELR	1646.79	37	3	plasma	none	11.5	H114C67N20O26S1	0.39063	0.330884	0.176904	0.0705741	0.0228463	0.40313	0.341472	0.182565	0.0728325	0.0235774
6	4	24	H	MTD000011	Apolipoprotein E	P02649	169+DADDLQKR	959.468	18	2	plasma	none	1.85	H65C38N13O16S0	0.598842	0.28892	0.087855	0.0199724	0.00372196	0.601495	0.2902	0.0882442	0.0200609	0.00373845
1	3	3	H	MTD000011	Apolipoprotein E	P02649	169+DADDLQKR	959.468	18	3	plasma	none	1.85	H65C38N13O16S0	0.598842	0.28892	0.087855	0.0199724	0.00372196	0.601495	0.2902	0.0882442	0.0200609	0.00373845
7	4	28	H	MTD000011	Apolipoprotein E	P02649	177+LAVYQAGAR	947.519	23	2	plasma	none	5.36	H69C42N13O12S0	0.578354	0.304032	0.0925785	0.0206669	0.00371745	0.580892	0.305366	0.0929847	0.0207576	0.00373377
3	4	12	H	MTD000011	Apolipoprotein E	P02649	177+LAVYQAGAR	947.519	23	3	plasma	none	5.36	H69C42N13O12S0	0.578354	0.304032	0.0925785	0.0206669	0.00371745	0.580892	0.305366	0.0929847	0.0207576	0.00373377
3	1	3	H	MTD000011	Apolipoprotein E	P02649	199+LGPLVEQGR	967.545	20	2	Gel	none	6.54	H73C42N13O13S0	0.5766	0.303684	0.0937786	0.0213168	0.00391585	0.579277	0.305094	0.094214	0.0214157	0.00393402	0.0250818			0.0154668		0.012871	7.453			7.457		7.549	64667			59956.6		55134.2							34117.2
9	4	36	H	MTD000011	Apolipoprotein E	P02649	199+LGPLVEQGR	967.545	20	2	plasma	none	6.54	H73C42N13O13S0	0.5766	0.303684	0.0937786	0.0213168	0.00391585	0.579277	0.305094	0.094214	0.0214157	0.00393402
1	2	2	H	MTD000011	Apolipoprotein E	P02649	199+LGPLVEQGR	967.545	20	3	plasma	none	6.54	H73C42N13O13S0	0.5766	0.303684	0.0937786	0.0213168	0.00391585	0.579277	0.305094	0.094214	0.0214157	0.00393402
1	1	1	H	MTD000011	Apolipoprotein E	P02649	210+AATVGSLAGQPLQER	1496.79	39	2	Gel	none	8.47	H108C63N20O22S0	0.43451	0.344369	0.15429	0.0501844	0.0130912	0.441866	0.350198	0.156902	0.051034	0.0133129				0.0244555						9.192						32838.5
9	4	36	H	MTD000011	Apolipoprotein E	P02649	210+AATVGSLAGQPLQER	1496.79	39	2	plasma	none	8.47	H108C63N20O22S0	0.43451	0.344369	0.15429	0.0501844	0.0130912	0.441866	0.350198	0.156902	0.051034	0.0133129
9	4	36	H	MTD000011	Apolipoprotein E	P02649	210+AATVGSLAGQPLQER	1496.79	39	3	plasma	none	8.47	H108C63N20O22S0	0.43451	0.344369	0.15429	0.0501844	0.0130912	0.441866	0.350198	0.156902	0.051034	0.0133129
3	4	12	H	MTD000011	Apolipoprotein E	P02649	234+ARMEEMGSR	1065.47	26	2	plasma	none	2.18	H71C40N15O15S2	0.524886	0.277354	0.135456	0.0453864	0.0130054	0.533918	0.282127	0.137787	0.0461674	0.0132293
2	4	8	H	MTD000011	Apolipoprotein E	P02649	234+ARMEEMGSR	1065.47	26	3	plasma	none	2.18	H71C40N15O15S2	0.524886	0.277354	0.135456	0.0453864	0.0130054	0.533918	0.282127	0.137787	0.0461674	0.0132293
9	4	36	H	MTD000011	Apolipoprotein E	P02649	247+LDEVKEQVAEVR	1413.75	28	2	plasma	none	6.04	H103C60N17O22S0	0.454341	0.339717	0.145738	0.0456654	0.0115221	0.461044	0.344729	0.147888	0.0463391	0.0116921
9	4	36	H	MTD000011	Apolipoprotein E	P02649	247+LDEVKEQVAEVR	1413.75	28	3	plasma	none	6.04	H103C60N17O22S0	0.454341	0.339717	0.145738	0.0456654	0.0115221	0.461044	0.344729	0.147888	0.0463391	0.0116921
9	4	36	H	MTD000011	Apolipoprotein E	P02649	259+AKLEEQAQQIR	1312.71	33	2	plasma	none	3.5	H96C55N18O19S0	0.482182	0.334669	0.133207	0.0387196	0.00905907	0.487654	0.338468	0.134719	0.0391591	0.00916188
7	4	28	H	MTD000011	Apolipoprotein E	P02649	259+AKLEEQAQQIR	1312.71	33	3	plasma	none	3.5	H96C55N18O19S0	0.482182	0.334669	0.133207	0.0387196	0.00905907	0.487654	0.338468	0.134719	0.0391591	0.00916188
6	4	24	H	MTD000011	Apolipoprotein E	P02649	261+LEEQAQQIR	1113.58	29	2	plasma	none	2.95	H79C46N15O17S0	0.542077	0.31468	0.108612	0.0277063	0.00573404	0.545857	0.316874	0.109369	0.0278995	0.00577403
1	1	1	H	MTD000011	Apolipoprotein E	P02649	279+LKSWFEPLVEDMQR	1776.89	26	2	Gel	none	15.93	H124C81N20O23S1	0.336973	0.337573	0.19845	0.0857622	0.0297497	0.351468	0.352094	0.206986	0.0894514	0.0310294						0.160491						15.552						30769.1
7	4	28	H	MTD000011	Apolipoprotein E	P02649	279+LKSWFEPLVEDMQR	1776.89	26	2	plasma	none	15.93	H124C81N20O23S1	0.336973	0.337573	0.19845	0.0857622	0.0297497	0.351468	0.352094	0.206986	0.0894514	0.0310294
2	1	2	H	MTD000011	Apolipoprotein E	P02649	279+LKSWFEPLVEDMQR	1776.89	26	3	Gel	none	15.93	H124C81N20O23S1	0.336973	0.337573	0.19845	0.0857622	0.0297497	0.351468	0.352094	0.206986	0.0894514	0.0310294				0.117643		0.146045				15.46		15.552				39026.4		68196.1
6	4	24	H	MTD000011	Apolipoprotein E	P02649	279+LKSWFEPLVEDMQR	1776.89	26	3	plasma	none	15.93	H124C81N20O23S1	0.336973	0.337573	0.19845	0.0857622	0.0297497	0.351468	0.352094	0.206986	0.0894514	0.0310294
9	4	36	H	MTD000011	Apolipoprotein E	P02649	281+SWFEPLVEDMQR	1535.71	25	2	plasma	none	16.53	H101C69N17O21S1	0.39186	0.334734	0.175804	0.0686223	0.0215997	0.403555	0.344724	0.181051	0.0706703	0.0222444
8	4	32	H	MTD000011	Apolipoprotein E	P02649	281+SWFEPLVEDMQR	1535.71	25	3	plasma	none	16.53	H101C69N17O21S1	0.39186	0.334734	0.175804	0.0686223	0.0215997	0.403555	0.344724	0.181051	0.0706703	0.0222444
9	4	36	H	MTD000011	Apolipoprotein E	P02649	301+VQAAVGTSAAPVPSDNH	1619.79	41	2	plasma	none	6.02	H109C68N21O25S0	0.406819	0.346845	0.166916	0.0582741	0.0163125	0.415608	0.354338	0.170522	0.059533	0.0166649
8	4	32	H	MTD000011	Apolipoprotein E	P02649	301+VQAAVGTSAAPVPSDNH	1619.79	41	3	plasma	none	6.02	H109C68N21O25S0	0.406819	0.346845	0.166916	0.0582741	0.0163125	0.415608	0.354338	0.170522	0.059533	0.0166649
8	4	32	H	MTD000011	Apolipoprotein E	P02649	57+WVQTLSEQVQEELLSSQVTQELR	2729.39	51	2	plasma	none	18.4	H192C118N32O42S0	0.214045	0.313176	0.245913	0.136329	0.0595054	0.220899	0.323206	0.253788	0.140695	0.0614111
4	1	4	H	MTD000011	Apolipoprotein E	P02649	57+WVQTLSEQVQEELLSSQVTQELR	2729.39	51	3	Gel	none	18.4	H192C118N32O42S0	0.214045	0.313176	0.245913	0.136329	0.0595054	0.220899	0.323206	0.253788	0.140695	0.0614111	0.0385013			0.0207225	0.0313232	0.0249959	18.898			18.902	18.982	18.994	164102			153896	60533.1	126570							47479.9
10	4	40	H	MTD000011	Apolipoprotein E	P02649	57+WVQTLSEQVQEELLSSQVTQELR	2729.39	51	3	plasma	none	18.4	H192C118N32O42S0	0.214045	0.313176	0.245913	0.136329	0.0595054	0.220899	0.323206	0.253788	0.140695	0.0614111
2	3	6	H	MTD000011	Apolipoprotein E	P02649	57+WVQTLSEQVQEELLSSQVTQELR	2729.39	51	4	plasma	none	18.4	H192C118N32O42S0	0.214045	0.313176	0.245913	0.136329	0.0595054	0.220899	0.323206	0.253788	0.140695	0.0614111
3	1	3	H	MTD000011	Apolipoprotein E	P02649	57+WVQTLSEQVQEELLSSQVTQELR	2729.39	51	4	Gel	none	18.4	H192C118N32O42S0	0.214045	0.313176	0.245913	0.136329	0.0595054	0.220899	0.323206	0.253788	0.140695	0.0614111	0.0600604			0.0664734		0.0894729	18.898			18.902		18.994	32404.7			31248.4		30331							7814.42
3	4	12	H	MTD000011	Apolipoprotein E	P02649	80+ALMDETMKELK	1307.65	19	2	plasma	none	9.6	H97C55N13O19S2	0.442477	0.30616	0.161558	0.0626113	0.0200919	0.454846	0.314719	0.166074	0.0643616	0.0206536
2	4	8	H	MTD000011	Apolipoprotein E	P02649	80+ALMDETMKELK	1307.65	19	3	plasma	none	9.6	H97C55N13O19S2	0.442477	0.30616	0.161558	0.0626113	0.0200919	0.454846	0.314719	0.166074	0.0643616	0.0206536
9	4	36	H	MTD000011	Apolipoprotein E	P02649	91+AYKSELEEQLTPVAEETR	2092.03	43	2	plasma	none	9.99	H145C90N23O34S0	0.308773	0.34314	0.210398	0.0925618	0.0324204	0.323365	0.359357	0.220341	0.0969363	0.0339526
9	4	36	H	MTD000011	Apolipoprotein E	P02649	91+AYKSELEEQLTPVAEETR	2092.03	43	3	plasma	none	9.99	H145C90N23O34S0	0.308773	0.34314	0.210398	0.0925618	0.0324204	0.323365	0.359357	0.220341	0.0969363	0.0339526
3	1	3	H	MTD000011	Apolipoprotein E	P02649	94+SELEEQLTPVAEETR	1729.84	38	2	Gel	none	9.92	H119C72N19O30S0	0.38692	0.345421	0.176181	0.0655224	0.0196094	0.39723	0.354626	0.180876	0.0672684	0.0201319	0.0387757			0.0520386		0.0316335	10.588			10.563		10.627	30758			41730.6		30113							10380.7
9	4	36	H	MTD000011	Apolipoprotein E	P02649	94+SELEEQLTPVAEETR	1729.84	38	2	plasma	none	9.92	H119C72N19O30S0	0.38692	0.345421	0.176181	0.0655224	0.0196094	0.39723	0.354626	0.180876	0.0672684	0.0201319
4	1	4	H	MTD000011	Apolipoprotein E	P02649	94+SELEEQLTPVAEETR	1729.84	38	3	Gel	none	9.92	H119C72N19O30S0	0.38692	0.345421	0.176181	0.0655224	0.0196094	0.39723	0.354626	0.180876	0.0672684	0.0201319	0.0711433			0.0682918	0.0731507	0.0675337	10.588			10.563	10.643	10.627	42734.8			56728.7	38530.6	42621.7							14238.5
8	4	32	H	MTD000011	Apolipoprotein E	P02649	94+SELEEQLTPVAEETR	1729.84	38	3	plasma	none	9.92	H119C72N19O30S0	0.38692	0.345421	0.176181	0.0655224	0.0196094	0.39723	0.354626	0.180876	0.0672684	0.0201319
4	2	8	H	MTD000011	Beta-2-glycoprotein 1	P02749	124+CTEEGKWSPELPVCAPIICPPPSIPTFATLR	3522.73	60	3	plasma	C:Carbamidomethylation	19.35	H247C158N39O46S3	0.113055	0.222001	0.242805	0.191324	0.120135	0.127125	0.249631	0.273023	0.215135	0.135086
9	4	36	H	MTD000011	Beta-2-glycoprotein 1	P02749	22+TCPKPDDLPFSTVVPLK	1913	22	2	plasma	C:Carbamidomethylation	14.23	H140C87N20O26S1	0.31247	0.334815	0.208409	0.0950683	0.0347926	0.328652	0.352154	0.219202	0.0999917	0.0365945
7	4	28	H	MTD000011	Beta-2-glycoprotein 1	P02749	22+TCPKPDDLPFSTVVPLK	1913	22	3	plasma	C:Carbamidomethylation	14.23	H140C87N20O26S1	0.31247	0.334815	0.208409	0.0950683	0.0347926	0.328652	0.352154	0.219202	0.0999917	0.0365945
5	3	15	H	MTD000011	Beta-2-glycoprotein 1	P02749	271+ATVVYQGER	1021.52	19	2	plasma	none	3.1	H71C44N13O15S0	0.561558	0.30838	0.100348	0.024112	0.00469505	0.564722	0.310117	0.100914	0.0242479	0.0047215
7	4	28	H	MTD000011	Beta-2-glycoprotein 1	P02749	64+FICPLTGLWPINTLK	1771.97	16	2	plasma	C:Carbamidomethylation	20.72	H133C85N19O20S1	0.325595	0.339429	0.203223	0.0887851	0.0309833	0.340213	0.354669	0.212347	0.0927713	0.0323743
5	4	20	H	MTD000011	Beta-2-microglobulin	P61769	102+VNHVTLSQPK	1121.62	16	2	plasma	none	3	H83C49N15O15S0	0.526752	0.323136	0.11365	0.02919	0.00603077	0.530611	0.325503	0.114483	0.0294038	0.00607495
9	4	36	H	MTD000011	Beta-2-microglobulin	P61769	40+SNFLNCYVSGFHPSDIEVDLLK	2553.22	34	2	plasma	C:Carbamidomethylation	18.28	H172C115N28O36S1	0.216861	0.307527	0.242251	0.137318	0.0619305	0.22452	0.318388	0.250807	0.142168	0.0641177
5	4	20	H	MTD000011	Beta-2-microglobulin	P61769	40+SNFLNCYVSGFHPSDIEVDLLK	2553.22	34	3	plasma	C:Carbamidomethylation	18.28	H172C115N28O36S1	0.216861	0.307527	0.242251	0.137318	0.0619305	0.22452	0.318388	0.250807	0.142168	0.0641177
2	4	8	H	MTD000011	Cofilin-1	P23528	153+LGGSAVISLEGKPL	1339.77	26	2	plasma	none	13.1	H105C60N15O19S0	0.460857	0.340844	0.142221	0.0430449	0.0104402	0.466943	0.345345	0.144099	0.0436133	0.010578
2	2	4	H	MTD000011	Cofilin-1	P23528	46+NIILEEGKEILVGDVGQTVDDPYATFVK	3061.59	45	3	plasma	none	18.2	H220C138N32O46S0	0.169519	0.286384	0.256396	0.160706	0.0788201	0.178099	0.300879	0.269373	0.16884	0.0828093
1	1	1	H	MTD000011	Complement C4-A	P0C0L4	1353+GLEEELQFSLGSK	1435.72	28	2	Gel	none	14	H101C63N15O23S0	0.441943	0.341846	0.15126	0.0488284	0.0126837	0.449185	0.347448	0.153739	0.0496285	0.0128916	0.0744277						12.546						31348												10853
9	4	36	H	MTD000011	Complement C4-A	P0C0L4	1353+GLEEELQFSLGSK	1435.72	28	2	plasma	none	14	H101C63N15O23S0	0.441943	0.341846	0.15126	0.0488284	0.0126837	0.449185	0.347448	0.153739	0.0496285	0.0128916
1	4	4	H	MTD000011	Complement C4-A	P0C0L4	1353+GLEEELQFSLGSK	1435.72	28	3	plasma	none	14	H101C63N15O23S0	0.441943	0.341846	0.15126	0.0488284	0.0126837	0.449185	0.347448	0.153739	0.0496285	0.0128916
7	4	28	H	MTD000011	Complement C4-A	P0C0L4	957+TLEIPGNSDPNMIPDGDFNSYVR	2550.17	41	2	plasma	none	14.98	H167C110N29O39S1	0.226771	0.309991	0.238642	0.133055	0.0592733	0.234333	0.320327	0.246599	0.137491	0.0612497
4	4	16	H	MTD000011	Complement C4-A	P0C0L4	957+TLEIPGNSDPNMIPDGDFNSYVR	2550.17	41	3	plasma	none	14.98	H167C110N29O39S1	0.226771	0.309991	0.238642	0.133055	0.0592733	0.234333	0.320327	0.246599	0.137491	0.0612497
4	1	4	H	MTD000011	Fibrinogen alpha chain	P02671	250+ALTDMPQMR	1061.5	19	2	Gel	none	8.2	H75C43N13O14S2	0.512552	0.284157	0.13835	0.0472223	0.0135912	0.521798	0.289282	0.140846	0.0480741	0.0138364	0.0374905	0.031289	0.0363012	0.0324301			6.95	7.074	6.874	6.842			80729.3	32710.2	42187.8	55689.5									37652.6
9	4	36	H	MTD000011	Fibrinogen alpha chain	P02671	250+ALTDMPQMR	1061.5	19	2	plasma	none	8.2	H75C43N13O14S2	0.512552	0.284157	0.13835	0.0472223	0.0135912	0.521798	0.289282	0.140846	0.0480741	0.0138364
7	4	28	H	MTD000011	Fibrinogen alpha chain	P02671	468+TVIGPDGHKEVTK	1379.74	19	2	plasma	none	2.38	H101C60N17O20S0	0.456681	0.340986	0.144261	0.0443526	0.0109418	0.463034	0.345729	0.146268	0.0449695	0.0110939
7	4	28	H	MTD000011	Fibrinogen alpha chain	P02671	468+TVIGPDGHKEVTK	1379.74	19	3	plasma	none	2.38	H101C60N17O20S0	0.456681	0.340986	0.144261	0.0443526	0.0109418	0.463034	0.345729	0.146268	0.0449695	0.0110939
3	4	12	H	MTD000011	Fibrinogen alpha chain	P02671	468+TVIGPDGHKEVTK	1379.74	19	4	plasma	none	2.38	H101C60N17O20S0	0.456681	0.340986	0.144261	0.0443526	0.0109418	0.463034	0.345729	0.146268	0.0449695	0.0110939
9	4	36	H	MTD000011	Fibrinogen alpha chain	P02671	481+EVVTSEDGSDCPEAMDLGTLSGIGTLDGFR	3127.4	55	2	plasma	C:Carbamidomethylation	17.78	H206C129N34O52S2	0.165329	0.266773	0.24641	0.165959	0.0897561	0.176969	0.285555	0.263758	0.177643	0.0960752
9	4	36	H	MTD000011	Fibrinogen alpha chain	P02671	481+EVVTSEDGSDCPEAMDLGTLSGIGTLDGFR	3127.4	55	3	plasma	C:Carbamidomethylation	17.78	H206C129N34O52S2	0.165329	0.266773	0.24641	0.165959	0.0897561	0.176969	0.285555	0.263758	0.177643	0.0960752
8	4	32	H	MTD000011	Fibrinogen alpha chain	P02671	511+HRHPDEAAFFDTASTGK	1885.87	38	2	plasma	none	6.44	H119C82N25O27S0	0.341695	0.349832	0.196188	0.0786347	0.0250227	0.353593	0.362014	0.20302	0.081373	0.025894
9	4	36	H	MTD000011	Fibrinogen alpha chain	P02671	511+HRHPDEAAFFDTASTGK	1885.87	38	3	plasma	none	6.44	H119C82N25O27S0	0.341695	0.349832	0.196188	0.0786347	0.0250227	0.353593	0.362014	0.20302	0.081373	0.025894
8	4	32	H	MTD000011	Fibrinogen alpha chain	P02671	511+HRHPDEAAFFDTASTGK	1885.87	38	4	plasma	none	6.44	H119C82N25O27S0	0.341695	0.349832	0.196188	0.0786347	0.0250227	0.353593	0.362014	0.20302	0.081373	0.025894
9	4	36	H	MTD000011	Fibrinogen alpha chain	P02671	528+TFPGFFSPMLGEFVSETESR	2264.05	36	2	plasma	none	21.72	H149C104N23O32S1	0.252482	0.321528	0.231018	0.120298	0.0500237	0.272857	0.347476	0.249661	0.130006	0.0540606
1	1	1	H	MTD000011	Fibrinogen alpha chain	P02671	528+TFPGFFSPMLGEFVSETESR	2264.05	36	3	Gel	none	21.72	H149C104N23O32S1	0.252482	0.321528	0.231018	0.120298	0.0500237	0.272857	0.347476	0.249661	0.130006	0.0540606	0.0331557						22.032						47431.8												15730.1
10	4	40	H	MTD000011	Fibrinogen alpha chain	P02671	528+TFPGFFSPMLGEFVSETESR	2264.05	36	3	plasma	none	21.72	H149C104N23O32S1	0.252482	0.321528	0.231018	0.120298	0.0500237	0.272857	0.347476	0.249661	0.130006	0.0540606
6	2	12	H	MTD000011	Fibrinogen alpha chain	P02671	528+TFPGFFSPxmLGEFVSETESR	2280.04	36	2	plasma	m:Oxidized methionine	19.18	H149C104N23O33S1	0.251873	0.320847	0.231095	0.12075	0.050419	0.272423	0.347025	0.24995	0.130602	0.0545326
7	4	28	H	MTD000011	Fibrinogen alpha chain	P02671	559+ESSSHHPGIAEFPSR	1636.76	40	2	plasma	none	5.72	H104C70N22O24S0	0.397814	0.348935	0.170804	0.0603374	0.0170299	0.406808	0.356824	0.174666	0.0617016	0.0174149
7	4	28	H	MTD000011	Fibrinogen alpha chain	P02671	559+ESSSHHPGIAEFPSR	1636.76	40	3	plasma	none	5.72	H104C70N22O24S0	0.397814	0.348935	0.170804	0.0603374	0.0170299	0.406808	0.356824	0.174666	0.0617016	0.0174149
2	4	8	H	MTD000011	Fibrinogen alpha chain	P02671	559+ESSSHHPGIAEFPSR	1636.76	40	4	plasma	none	5.72	H104C70N22O24S0	0.397814	0.348935	0.170804	0.0603374	0.0170299	0.406808	0.356824	0.174666	0.0617016	0.0174149
9	4	36	H	MTD000011	Fibrinogen alpha chain	P02671	603+MADEAGSEADHEGTHSTK	1871.76	45	2	plasma	none	1.78	H113C73N23O33S1	0.355775	0.329662	0.191174	0.0826686	0.0290791	0.370877	0.343656	0.19929	0.0861778	0.0303135
9	4	36	H	MTD000011	Fibrinogen alpha chain	P02671	603+MADEAGSEADHEGTHSTK	1871.76	45	3	plasma	none	1.78	H113C73N23O33S1	0.355775	0.329662	0.191174	0.0826686	0.0290791	0.370877	0.343656	0.19929	0.0861778	0.0303135
9	3	27	H	MTD000011	Fibrinogen alpha chain	P02671	603+MADEAGSEADHEGTHSTK	1871.76	45	4	plasma	none	1.78	H113C73N23O33S1	0.355775	0.329662	0.191174	0.0826686	0.0290791	0.370877	0.343656	0.19929	0.0861778	0.0303135
6	1	6	H	MTD000011	Hemopexin	P02790	131+LLQDEFPGIPSPLDAAVECHR	2363.16	48	2	plasma	C:Carbamidomethylation	16.28	H162C104N28O33S1	0.246809	0.319417	0.232888	0.122984	0.051852	0.26766	0.346403	0.252563	0.133374	0.0562326
1	1	1	H	MTD000011	Keratin, type I cytoskeletal 10	P13645	148+VTMQNLNDR	1089.52	16	2	Gel	none	5.07	H75C43N15O16S1	0.533412	0.295754	0.122085	0.0371948	0.00921668	0.539647	0.299211	0.123512	0.0376296	0.00932441			0.0152384						5.671						32704.5
6	4	24	H	MTD000011	Keratin, type I cytoskeletal 10	P13645	148+VTMQNLNDR	1089.52	16	2	plasma	none	5.07	H75C43N15O16S1	0.533412	0.295754	0.122085	0.0371948	0.00921668	0.539647	0.299211	0.123512	0.0376296	0.00932441
1	3	3	H	MTD000011	Keratin, type I cytoskeletal 10	P13645	148+VTMQNLNDR	1089.52	16	3	plasma	none	5.07	H75C43N15O16S1	0.533412	0.295754	0.122085	0.0371948	0.00921668	0.539647	0.299211	0.123512	0.0376296	0.00932441
3	3	9	H	MTD000011	Keratin, type I cytoskeletal 10	P13645	148+VTxmQNLNDR	1105.52	16	2	plasma	m:Oxidized methionine	2.1	H75C43N15O17S1	0.532126	0.295239	0.122989	0.0377537	0.00945729	0.538531	0.298792	0.124469	0.0382081	0.00957111
4	1	4	H	MTD000011	Keratin, type I cytoskeletal 10	P13645	166+ALEESNYELEGK	1380.64	29	2	Gel	none	7.63	H92C59N14O24S0	0.462973	0.33553	0.142603	0.0446086	0.0112981	0.469682	0.340393	0.14467	0.045255	0.0114618	0.0077601	0.00967913	0.0101295	0.0154394			7.593	7.661	7.518	7.513			76249.6	35954.5	58385.2	50979.2									34939
5	4	20	H	MTD000011	Keratin, type I cytoskeletal 10	P13645	166+ALEESNYELEGK	1380.64	29	2	plasma	none	7.63	H92C59N14O24S0	0.462973	0.33553	0.142603	0.0446086	0.0112981	0.469682	0.340393	0.14467	0.045255	0.0114618
4	1	4	H	MTD000011	Keratin, type I cytoskeletal 10	P13645	202+TIDDLKNQILNLTTDNANILLQIDNAR	3051.62	44	2	plasma	none	21.06	H222C130N38O46S0	0.180981	0.293827	0.254066	0.154327	0.0735397	0.189164	0.307112	0.265553	0.161305	0.0768648
9	4	36	H	MTD000011	Keratin, type I cytoskeletal 10	P13645	202+TIDDLKNQILNLTTDNANILLQIDNAR	3051.62	44	3	plasma	none	21.06	H222C130N38O46S0	0.180981	0.293827	0.254066	0.154327	0.0735397	0.189164	0.307112	0.265553	0.161305	0.0768648
4	4	16	H	MTD000011	Keratin, type I cytoskeletal 10	P13645	202+TIDDLKNQILNLTTDNANILLQIDNAR	3051.62	44	4	plasma	none	21.06	H222C130N38O46S0	0.180981	0.293827	0.254066	0.154327	0.0735397	0.189164	0.307112	0.265553	0.161305	0.0768648
2	2	4	H	MTD000011	Keratin, type I cytoskeletal 10	P13645	258+VLDELTLTKADLExmQIESLTEELAYLKK	3251.71	48	3	plasma	m:Oxidized methionine	22.65	H242C144N32O50S1	0.148724	0.263009	0.253146	0.173448	0.0940041	0.159519	0.282098	0.27152	0.186037	0.100827
1	4	4	H	MTD000011	Keratin, type I cytoskeletal 10	P13645	258+VLDELTLTKADLExmQIESLTEELAYLKK	3251.71	48	4	plasma	m:Oxidized methionine	22.65	H242C144N32O50S1	0.148724	0.263009	0.253146	0.173448	0.0940041	0.159519	0.282098	0.27152	0.186037	0.100827
4	2	8	H	MTD000011	Keratin, type I cytoskeletal 10	P13645	267+ADLExmQIESLTEELAYLK	2111.03	38	2	plasma	m:Oxidized methionine	22.82	H150C92N20O34S1	0.2897	0.327691	0.216898	0.105484	0.0413064	0.308266	0.348691	0.230798	0.112244	0.0439536
9	1	9	H	MTD000011	Keratin, type I cytoskeletal 10	P13645	296+NVSTGDVNVEMNAAPGVDLTQLLNNMR	2871.39	49	2	plasma	none	19.72	H198C118N36O43S2	0.189454	0.283255	0.244114	0.153786	0.0778615	0.199747	0.298643	0.257377	0.162141	0.0820916
2	1	2	H	MTD000011	Keratin, type I cytoskeletal 10	P13645	296+NVSTGDVNVEMNAAPGVDLTQLLNNMR	2871.39	49	3	Gel	none	19.72	H198C118N36O43S2	0.189454	0.283255	0.244114	0.153786	0.0778615	0.199747	0.298643	0.257377	0.162141	0.0820916				0.00589585		0.012689				20.133		20.197				111166		56930.8
4	4	16	H	MTD000011	Keratin, type I cytoskeletal 10	P13645	296+NVSTGDVNVEMNAAPGVDLTQLLNNMR	2871.39	49	3	plasma	none	19.72	H198C118N36O43S2	0.189454	0.283255	0.244114	0.153786	0.0778615	0.199747	0.298643	0.257377	0.162141	0.0820916
4	2	8	H	MTD000011	Keratin, type I cytoskeletal 10	P13645	296+NVSTGDVNVExmNAAPGVDLTQLLNNMR	2887.38	49	2	plasma	m:Oxidized methionine	18.4	H198C118N36O44S2	0.188998	0.282642	0.244017	0.154084	0.0782287	0.199371	0.298155	0.25741	0.162541	0.0825224
5	1	5	H	MTD000011	Keratin, type I cytoskeletal 10	P13645	296+NVSTGDVNVExmNAAPGVDLTQLLNNMR	2887.38	49	3	Gel	m:Oxidized methionine	18.4	H198C118N36O44S2	0.188998	0.282642	0.244017	0.154084	0.0782287	0.199371	0.298155	0.25741	0.162541	0.0825224	0.00582018	0.00757613		0.00395992	0.0122598	0.00392744	18.954	19.022		19.014	19.094	19.106	51755.6	47723.4		74039.6	38992.7	99129							14803.9
8	4	32	H	MTD000011	Keratin, type I cytoskeletal 10	P13645	296+NVSTGDVNVExmNAAPGVDLTQLLNNMR	2887.38	49	3	plasma	m:Oxidized methionine	18.4	H198C118N36O44S2	0.188998	0.282642	0.244017	0.154084	0.0782287	0.199371	0.298155	0.25741	0.162541	0.0825224
4	4	16	H	MTD000011	Keratin, type I cytoskeletal 10	P13645	296+NVSTGDVNVExmNAAPGVDLTQLLNNMR	2887.38	49	4	plasma	m:Oxidized methionine	18.4	H198C118N36O44S2	0.188998	0.282642	0.244017	0.154084	0.0782287	0.199371	0.298155	0.25741	0.162541	0.0825224
5	1	5	H	MTD000011	Keratin, type I cytoskeletal 10	P13645	296+NVSTGDVNVExmNAAPGVDLTQLLNNxmR	2903.38	49	2	plasma	m:Oxidized methionine	16.06	H198C118N36O45S2	0.188542	0.282031	0.243919	0.154379	0.078595	0.198996	0.297668	0.257444	0.162939	0.0829528
2	4	8	H	MTD000011	Keratin, type I cytoskeletal 10	P13645	296+NVSTGDVNVExmNAAPGVDLTQLLNNxmR	2903.38	49	3	plasma	m:Oxidized methionine	16.06	H198C118N36O45S2	0.188542	0.282031	0.243919	0.154379	0.078595	0.198996	0.297668	0.257444	0.162939	0.0829528
5	1	5	H	MTD000011	Keratin, type I cytoskeletal 10	P13645	296+NVSTGDVNVExmNAAPGVDLTQLLNNxmR	2903.38	49	3	Gel	m:Oxidized methionine	16.06	H198C118N36O45S2	0.188542	0.282031	0.243919	0.154379	0.078595	0.198996	0.297668	0.257444	0.162939	0.0829528	0.00264982	0.00667984	0.00734003	0.0177166		0.0058914	16.1	16.168	16.052	16.132		16.224	96419.9	69035.4	52890.1	53285.9		46354.5							28199.8
3	4	12	H	MTD000011	Keratin, type I cytoskeletal 10	P13645	371+NVQALEIELQSQLALK	1796	37	2	plasma	none	17.22	H137C79N21O26S0	0.358177	0.35049	0.188758	0.0728434	0.0223562	0.369153	0.36123	0.194542	0.0750754	0.0230412
2	4	8	H	MTD000011	Keratin, type I cytoskeletal 10	P13645	371+NVQALEIELQSQLALK	1796	37	3	plasma	none	17.22	H137C79N21O26S0	0.358177	0.35049	0.188758	0.0728434	0.0223562	0.369153	0.36123	0.194542	0.0750754	0.0230412
3	1	3	H	MTD000011	Keratin, type I cytoskeletal 10	P13645	371+NVQALEIELQSQLALK	1796	37	3	Gel	none	17.22	H137C79N21O26S0	0.358177	0.35049	0.188758	0.0728434	0.0223562	0.369153	0.36123	0.194542	0.0750754	0.0230412	0.0403867			0.0546361		0.0458941	17.779			17.783		17.903	71240.5			51046.7		64920.1							23305
1	1	1	H	MTD000011	Keratin, type I cytoskeletal 10	P13645	387+QSLEASLAETEGR	1389.67	36	2	Gel	none	8.9	H95C56N17O24S0	0.473007	0.332584	0.138475	0.0425605	0.0106138	0.479418	0.337092	0.140352	0.0431374	0.0107577	0.010001						9.608						39850.8												18336.5
8	4	32	H	MTD000011	Keratin, type I cytoskeletal 10	P13645	387+QSLEASLAETEGR	1389.67	36	2	plasma	none	8.9	H95C56N17O24S0	0.473007	0.332584	0.138475	0.0425605	0.0106138	0.479418	0.337092	0.140352	0.0431374	0.0107577
2	2	4	H	MTD000011	Keratin, type I cytoskeletal 10	P13645	400+YCVQLSQIQAQISALEEQLQQIR	2745.41	60	2	plasma	C:Carbamidomethylation	22.65	H196C118N34O39S1	0.203051	0.300105	0.245635	0.144457	0.0675521	0.211335	0.312349	0.255657	0.150351	0.0703082
1	4	4	H	MTD000011	Keratin, type I cytoskeletal 10	P13645	400+YCVQLSQIQAQISALEEQLQQIR	2745.41	60	3	plasma	C:Carbamidomethylation	22.65	H196C118N34O39S1	0.203051	0.300105	0.245635	0.144457	0.0675521	0.211335	0.312349	0.255657	0.150351	0.0703082
3	1	3	H	MTD000011	Keratin, type I cytoskeletal 9	P35527	155+STMQELNSR	1064.49	20	2	plasma	none	3.35	H72C41N14O17S1	0.546167	0.288735	0.11856	0.0355848	0.00874996	0.552216	0.291933	0.119873	0.0359788	0.00884685
4	1	4	H	MTD000011	Keratin, type I cytoskeletal 9	P35527	200+NYSPYYNTIDDLKDQIVDLTVGNNK	2901.4	33	2	plasma	none	19.3	H196C128N32O45S0	0.190323	0.299773	0.252075	0.149143	0.069306	0.198125	0.312062	0.262409	0.155257	0.0721472
5	2	10	H	MTD000011	Keratin, type I cytoskeletal 9	P35527	200+NYSPYYNTIDDLKDQIVDLTVGNNK	2901.4	33	3	plasma	none	19.3	H196C128N32O45S0	0.190323	0.299773	0.252075	0.149143	0.069306	0.198125	0.312062	0.262409	0.155257	0.0721472
1	1	1	H	MTD000011	Keratin, type I cytoskeletal 9	P35527	328+QEYEQLIAK	1120.58	22	2	Gel	none	8.5	H80C50N12O17S0	0.524467	0.321894	0.115378	0.0304006	0.00647378	0.528622	0.324444	0.116293	0.0306414	0.00652506		0.0136742						8.473						47361.5
1	3	3	H	MTD000011	Keratin, type I cytoskeletal 9	P35527	328+QEYEQLIAK	1120.58	22	2	plasma	none	8.5	H80C50N12O17S0	0.524467	0.321894	0.115378	0.0304006	0.00647378	0.528622	0.324444	0.116293	0.0306414	0.00652506
1	1	1	H	MTD000011	Keratin, type II cytoskeletal 1	P04264	186+SLNNQFASFIDK	1382.68	22	2	Gel	none	13.77	H94C62N16O20S0	0.448907	0.34294	0.147614	0.0460601	0.0115139	0.455502	0.347979	0.149783	0.0467368	0.011683			0.0256273						13.758						79688.5
5	4	20	H	MTD000011	Keratin, type II cytoskeletal 1	P04264	186+SLNNQFASFIDKVR	1637.85	26	2	plasma	none	14.47	H115C73N21O22S0	0.38756	0.351712	0.175252	0.0624956	0.0177062	0.396676	0.359984	0.179374	0.0639656	0.0181227
3	1	3	H	MTD000011	Keratin, type II cytoskeletal 1	P04264	186+SLNNQFASFIDKVR	1637.85	26	3	Gel	none	14.47	H115C73N21O22S0	0.38756	0.351712	0.175252	0.0624956	0.0177062	0.396676	0.359984	0.179374	0.0639656	0.0181227	0.284238		0.275243	0.266664			14.141		14.093	14.173			81441.7		47506.4	93892.2									35087.5
6	1	6	H	MTD000011	Keratin, type II cytoskeletal 1	P04264	200+FLEQQNQVLQTK	1474.78	24	2	Gel	none	8.47	H106C65N18O21S0	0.429378	0.346326	0.15636	0.0510197	0.0133114	0.436766	0.352285	0.159051	0.0518976	0.0135405	0.00552333	0.00574534	0.00874103	0.00710491	0.011093	0.0113109	8.713	8.809	8.637	8.716	8.796	8.78	102064	96139.6	48806.2	67504.1	43681.7	52011.2							44547.3
9	4	36	H	MTD000011	Keratin, type II cytoskeletal 1	P04264	200+FLEQQNQVLQTK	1474.78	24	2	plasma	none	8.47	H106C65N18O21S0	0.429378	0.346326	0.15636	0.0510197	0.0133114	0.436766	0.352285	0.159051	0.0518976	0.0135405
5	1	5	H	MTD000011	Keratin, type II cytoskeletal 1	P04264	200+FLEQQNQVLQTK	1474.78	24	3	Gel	none	8.47	H106C65N18O21S0	0.429378	0.346326	0.15636	0.0510197	0.0133114	0.436766	0.352285	0.159051	0.0518976	0.0135405	0.00722745	0.0123138	0.0173776	0.010123		0.020663	8.713	8.809	8.637	8.716		8.78	81790.8	76942.4	41041	55469.1		43047.8							34544.4
1	1	1	H	MTD000011	Keratin, type II cytoskeletal 1	P04264	212+WELLQQVDTSTR	1474.74	22	2	Gel	none	13.5	H102C64N18O22S0	0.433334	0.344631	0.154801	0.0504581	0.0131872	0.440727	0.350512	0.157442	0.051319	0.0134122			0.0162866						13.338						57698.5
5	4	20	H	MTD000011	Keratin, type II cytoskeletal 1	P04264	212+WELLQQVDTSTR	1474.74	22	2	plasma	none	13.5	H102C64N18O22S0	0.433334	0.344631	0.154801	0.0504581	0.0131872	0.440727	0.350512	0.157442	0.051319	0.0134122
2	1	2	H	MTD000011	Keratin, type II cytoskeletal 1	P04264	212+WELLQQVDTSTR	1474.74	22	3	Gel	none	13.5	H102C64N18O22S0	0.433334	0.344631	0.154801	0.0504581	0.0131872	0.440727	0.350512	0.157442	0.051319	0.0134122	0.141356	0.109435					13.442	13.566					56905.6	38097.7											17627.9
1	2	2	H	MTD000011	Keratin, type II cytoskeletal 1	P04264	278+TNAENEFVTIK	1264.63	18	2	plasma	none	9.68	H88C55N14O20S0	0.488717	0.331615	0.130816	0.0378748	0.0088571	0.494141	0.335296	0.132268	0.0382952	0.00895541
5	1	5	H	MTD000011	Keratin, type II cytoskeletal 1	P04264	278+TNAENEFVTIK	1264.63	18	2	Gel	none	9.68	H88C55N14O20S0	0.488717	0.331615	0.130816	0.0378748	0.0088571	0.494141	0.335296	0.132268	0.0382952	0.00895541	0.01288	0.00464514	0.0180557	0.0121742		0.0214502	9.608	9.704	9.504	9.556		9.648	65793.9	81077.3	31037	33141.1		34307.6							32419.2
3	4	12	H	MTD000011	Keratin, type II cytoskeletal 1	P04264	344+SLDLDSIIAEVK	1301.71	21	2	plasma	none	17.87	H99C57N13O21S0	0.477895	0.334051	0.135577	0.0403672	0.00970594	0.483753	0.338146	0.137239	0.040862	0.00982491
6	4	24	H	MTD000011	Keratin, type II cytoskeletal 1	P04264	344+SLDLDSIIAEVK	1301.71	21	2	Gel	none	17.87	H99C57N13O21S0	0.477895	0.334051	0.135577	0.0403672	0.00970594	0.483753	0.338146	0.137239	0.040862	0.00982491	0.00318508	0.00494676	0.00591721	0.00781464	0.00760707	0.00528238	18.059	18.099	17.927	18.035	18.142	18.154	744396	636549	172472	422027	257373	267961							355691
2	2	4	H	MTD000011	Keratin, type II cytoskeletal 1	P04264	344+SLDLDSIIAEVK	1301.71	21	3	Gel	none	17.87	H99C57N13O21S0	0.477895	0.334051	0.135577	0.0403672	0.00970594	0.483753	0.338146	0.137239	0.040862	0.00982491	0.0216646	0.0199737					18.059	18.099					156723	141596											70929.4
7	4	28	H	MTD000011	Keratin, type II cytoskeletal 1	P04264	365+SKAEAESLYQSK	1339.66	30	2	plasma	none	2.94	H93C57N15O22S0	0.473713	0.334331	0.137603	0.041609	0.010172	0.479828	0.338647	0.139379	0.0421462	0.0103033
3	1	3	H	MTD000011	Keratin, type II cytoskeletal 1	P04264	365+SKAEAESLYQSK	1339.66	30	3	plasma	none	2.94	H93C57N15O22S0	0.473713	0.334331	0.137603	0.041609	0.010172	0.479828	0.338647	0.139379	0.0421462	0.0103033
1	1	1	H	MTD000011	Keratin, type II cytoskeletal 1	P04264	377+YEELQITAGR	1178.59	24	2	Gel	none	8.85	H82C51N14O18S0	0.513569	0.324978	0.120084	0.0326168	0.00716106	0.518103	0.327847	0.121145	0.0329048	0.00722428			0.0153557						8.861						42896.1
7	4	28	H	MTD000011	Keratin, type II cytoskeletal 1	P04264	377+YEELQITAGR	1178.59	24	2	plasma	none	8.85	H82C51N14O18S0	0.513569	0.324978	0.120084	0.0326168	0.00716106	0.518103	0.327847	0.121145	0.0329048	0.00722428
5	1	5	H	MTD000011	Keratin, type II cytoskeletal 1	P04264	396+IEISELNR	972.524	18	2	Gel	none	8.16	H72C41N12O15S0	0.582364	0.298509	0.0928709	0.0214646	0.00403876	0.585167	0.299947	0.093318	0.0215679	0.0040582	0.00808568	0.0119768	0.0121439	0.0146389		0.0185603	8.741	8.837	8.637	8.688		8.752	110632	94255.6	52489.8	53726.7		59702.8							63223.2
9	4	36	H	MTD000011	Keratin, type II cytoskeletal 1	P04264	396+IEISELNR	972.524	18	2	plasma	none	8.16	H72C41N12O15S0	0.582364	0.298509	0.0928709	0.0214646	0.00403876	0.585167	0.299947	0.093318	0.0215679	0.0040582
1	1	1	H	MTD000011	Keratin, type II cytoskeletal 1	P04264	418+QISNLQQSISDAEQRGENALKDAK	2642.33	61	2	plasma	none	13.37	H183C108N35O42S0	0.236563	0.322323	0.238295	0.125226	0.0520623	0.242761	0.330767	0.244538	0.128507	0.0534263
5	3	15	H	MTD000011	Keratin, type II cytoskeletal 1	P04264	418+QISNLQQSISDAEQRGENALKDAK	2642.33	61	3	plasma	none	13.37	H183C108N35O42S0	0.236563	0.322323	0.238295	0.125226	0.0520623	0.242761	0.330767	0.244538	0.128507	0.0534263
1	1	1	H	MTD000011	Keratin, type II cytoskeletal 1	P04264	444+LNDLEDALQQAK	1356.69	28	2	Gel	none	11.15	H96C57N16O22S0	0.471763	0.334904	0.138413	0.0420045	0.0103015	0.477936	0.339286	0.140224	0.0425541	0.0104363		0.0345009						11.467						53822.6
6	4	24	H	MTD000011	Keratin, type II cytoskeletal 1	P04264	444+LNDLEDALQQAK	1356.69	28	2	plasma	none	11.15	H96C57N16O22S0	0.471763	0.334904	0.138413	0.0420045	0.0103015	0.477936	0.339286	0.140224	0.0425541	0.0104363
6	1	6	H	MTD000011	Keratin, type II cytoskeletal 2 epidermal	P35908	198+FLEQQNQVLQTK	1474.78	24	2	Gel	none	8.47	H106C65N18O21S0	0.429378	0.346326	0.15636	0.0510197	0.0133114	0.436766	0.352285	0.159051	0.0518976	0.0135405	0.00552333	0.00574534	0.00874103	0.00710491	0.011093	0.0113109	8.713	8.809	8.637	8.716	8.796	8.78	102064	96139.6	48806.2	67504.1	43681.7	52011.2							44547.3
9	4	36	H	MTD000011	Keratin, type II cytoskeletal 2 epidermal	P35908	198+FLEQQNQVLQTK	1474.78	24	2	plasma	none	8.47	H106C65N18O21S0	0.429378	0.346326	0.15636	0.0510197	0.0133114	0.436766	0.352285	0.159051	0.0518976	0.0135405
5	1	5	H	MTD000011	Keratin, type II cytoskeletal 2 epidermal	P35908	198+FLEQQNQVLQTK	1474.78	24	3	Gel	none	8.47	H106C65N18O21S0	0.429378	0.346326	0.15636	0.0510197	0.0133114	0.436766	0.352285	0.159051	0.0518976	0.0135405	0.00722745	0.0123138	0.0173776	0.010123		0.020663	8.713	8.809	8.637	8.716		8.78	81790.8	76942.4	41041	55469.1		43047.8							34544.4
2	4	8	H	MTD000011	Keratin, type II cytoskeletal 2 epidermal	P35908	303+VDLLNQEIEFLK	1459.79	20	2	plasma	none	17.19	H109C67N15O21S0	0.424503	0.347283	0.158514	0.052209	0.0137359	0.43206	0.353466	0.161336	0.0531384	0.0139804
6	1	6	H	MTD000011	Keratin, type II cytoskeletal 2 epidermal	P35908	303+VDLLNQEIEFLK	1459.79	20	2	Gel	none	17.19	H109C67N15O21S0	0.424503	0.347283	0.158514	0.052209	0.0137359	0.43206	0.353466	0.161336	0.0531384	0.0139804	0.00675129	0.017728	0.0113158	0.0128278	0.0214614	0.0254276	17.555	17.651	17.451	17.559	17.667	17.679	107722	53406.5	40869.7	74618.4	56851.1	76145.6							45952.2
1	1	1	H	MTD000011	Keratin, type II cytoskeletal 2 epidermal	P35908	303+VDLLNQEIEFLK	1459.79	20	3	Gel	none	17.19	H109C67N15O21S0	0.424503	0.347283	0.158514	0.052209	0.0137359	0.43206	0.353466	0.161336	0.0531384	0.0139804	0.0437036						17.555						37056.1												14957.1
7	3	21	H	MTD000011	Keratin, type II cytoskeletal 2 epidermal	P35908	315+VLYDAEISQIHQSVTDTNVILSxmDNSR	3063.48	50	3	plasma	m:Oxidized methionine	14.75	H210C129N36O48S1	0.174458	0.281235	0.250275	0.159781	0.0810868	0.184253	0.297026	0.264328	0.168753	0.0856397
6	2	12	H	MTD000011	Keratin, type II cytoskeletal 2 epidermal	P35908	342+NLDLDSIIAEVK	1328.72	21	2	Gel	none	17.73	H100C58N14O21S0	0.470887	0.336141	0.138494	0.0417717	0.0101596	0.476948	0.340467	0.140276	0.0423093	0.0102903	0.0116136	0.00940828	0.0214471	0.105931	0.124001	0.115257	17.975	18.043	17.899	17.979	18.086	18.07	237245	146643	100233	199660	111977	159297							112309
6	4	24	H	MTD000011	Keratin, type II cytoskeletal 2 epidermal	P35908	342+NLDLDSIIAEVK	1328.72	21	2	plasma	none	17.73	H100C58N14O21S0	0.470887	0.336141	0.138494	0.0417717	0.0101596	0.476948	0.340467	0.140276	0.0423093	0.0102903
2	1	2	H	MTD000011	Keratin, type II cytoskeletal 2 epidermal	P35908	342+NLDLDSIIAEVK	1328.72	21	3	Gel	none	17.73	H100C58N14O21S0	0.470887	0.336141	0.138494	0.0417717	0.0101596	0.476948	0.340467	0.140276	0.0423093	0.0102903	0.022496			0.0816919			17.975			17.979			60277.8			44567.3									26500.4
5	1	5	H	MTD000011	Keratin, type II cytoskeletal 2 epidermal	P35908	394+IEISELNR	972.524	18	2	Gel	none	8.16	H72C41N12O15S0	0.582364	0.298509	0.0928709	0.0214646	0.00403876	0.585167	0.299947	0.093318	0.0215679	0.0040582	0.00808568	0.0119768	0.0121439	0.0146389		0.0185603	8.741	8.837	8.637	8.688		8.752	110632	94255.6	52489.8	53726.7		59702.8							63223.2
9	4	36	H	MTD000011	Keratin, type II cytoskeletal 2 epidermal	P35908	394+IEISELNR	972.524	18	2	plasma	none	8.16	H72C41N12O15S0	0.582364	0.298509	0.0928709	0.0214646	0.00403876	0.585167	0.299947	0.093318	0.0215679	0.0040582
1	4	4	H	MTD000011	Keratin, type II cytoskeletal 2 epidermal	P35908	471+LALDVEIATYR	1262.69	21	2	plasma	none	13.52	H94C57N14O18S0	0.479984	0.336362	0.133817	0.0387207	0.0089933	0.48538	0.340143	0.135321	0.039156	0.0090944
6	2	12	H	MTD000011	Keratin, type II cytoskeletal 79	Q5XKE5	308+NLDLDSIIAEVK	1328.72	21	2	Gel	none	17.73	H100C58N14O21S0	0.470887	0.336141	0.138494	0.0417717	0.0101596	0.476948	0.340467	0.140276	0.0423093	0.0102903	0.0116136	0.00940828	0.0214471	0.105931	0.124001	0.115257	17.975	18.043	17.899	17.979	18.086	18.07	237245	146643	100233	199660	111977	159297							112309
6	4	24	H	MTD000011	Keratin, type II cytoskeletal 79	Q5XKE5	308+NLDLDSIIAEVK	1328.72	21	2	plasma	none	17.73	H100C58N14O21S0	0.470887	0.336141	0.138494	0.0417717	0.0101596	0.476948	0.340467	0.140276	0.0423093	0.0102903
2	1	2	H	MTD000011	Keratin, type II cytoskeletal 79	Q5XKE5	308+NLDLDSIIAEVK	1328.72	21	3	Gel	none	17.73	H100C58N14O21S0	0.470887	0.336141	0.138494	0.0417717	0.0101596	0.476948	0.340467	0.140276	0.0423093	0.0102903	0.022496			0.0816919			17.975			17.979			60277.8			44567.3									26500.4
1	4	4	H	MTD000011	Keratin, type II cytoskeletal 79	Q5XKE5	437+LALDVEIATYR	1262.69	21	2	plasma	none	13.52	H94C57N14O18S0	0.479984	0.336362	0.133817	0.0387207	0.0089933	0.48538	0.340143	0.135321	0.039156	0.0090944
9	3	27	H	MTD000011	Kininogen-1	P01042	270+DIPTNSPELEETLTHTITK	2138.07	31	2	plasma	none	13.57	H151C92N23O35S0	0.301068	0.341607	0.213621	0.0957907	0.034185	0.316219	0.358798	0.224371	0.100611	0.0359053
3	4	12	H	MTD000011	Kininogen-1	P01042	270+DIPTNSPELEETLTHTITK	2138.07	31	3	plasma	none	13.57	H151C92N23O35S0	0.301068	0.341607	0.213621	0.0957907	0.034185	0.316219	0.358798	0.224371	0.100611	0.0359053
8	2	16	H	MTD000011	Kininogen-1	P01042	345+LGQSLDCNAEVYVVPWEK	2106.01	32	2	plasma	C:Carbamidomethylation	14.75	H143C94N23O30S1	0.283355	0.329143	0.219682	0.107047	0.0418096	0.301689	0.35044	0.233897	0.113974	0.044515
2	3	6	H	MTD000011	Kininogen-1	P01042	345+LGQSLDCNAEVYVVPWEK	2106.01	32	3	plasma	C:Carbamidomethylation	14.75	H143C94N23O30S1	0.283355	0.329143	0.219682	0.107047	0.0418096	0.301689	0.35044	0.233897	0.113974	0.044515
8	2	16	H	MTD000011	Kininogen-1	P01042	364+IYPTVNCQPLGMISLMK	1963.99	24	2	plasma	C:Carbamidomethylation	17.2	H145C87N21O24S3	0.281698	0.307396	0.218179	0.11577	0.0501818	0.305184	0.333024	0.236369	0.125422	0.0543656
6	2	12	H	MTD000011	Leucine-rich alpha-2-glycoprotein	P02750	192+TLDLGENQLETLPPDLLR	2036.08	32	2	plasma	none	16.9	H149C89N23O31S0	0.314247	0.345607	0.208221	0.089663	0.0306573	0.328114	0.360857	0.217409	0.0936195	0.0320101
3	4	12	H	MTD000011	Leucine-rich alpha-2-glycoprotein	P02750	251+VAAGAFQGLR	988.546	25	2	plasma	none	7.82	H72C44N14O12S0	0.563485	0.310963	0.0980717	0.02256	0.00416836	0.566271	0.312501	0.0985565	0.0226716	0.00418897
4	3	12	H	MTD000011	Leucine-rich alpha-2-glycoprotein	P02750	94+LQELHLSSNGLESLSPEFLRPVPQLR	2958.59	57	3	plasma	none	16.82	H215C132N37O40S0	0.180495	0.295755	0.255581	0.154099	0.0725136	0.18832	0.308578	0.266662	0.160781	0.0756577
1	2	2	H	MTD000011	Leucine-rich alpha-2-glycoprotein	P02750	94+LQELHLSSNGLESLSPEFLRPVPQLR	2958.59	57	4	plasma	none	16.82	H215C132N37O40S0	0.180495	0.295755	0.255581	0.154099	0.0725136	0.18832	0.308578	0.266662	0.160781	0.0756577
8	4	32	H	MTD000011	Plasma protease C1 inhibitor	P05155	217+GVTSVSQIFHSPDLAIR	1825.97	33	2	plasma	none	14.42	H131C81N23O25S0	0.349025	0.351328	0.192895	0.0755138	0.0234304	0.36028	0.362657	0.199115	0.0779488	0.024186
5	4	20	H	MTD000011	Plasma protease C1 inhibitor	P05155	367+LEDMEQALSPSVFK	1592.78	29	2	plasma	none	13.85	H112C70N16O24S1	0.38554	0.333263	0.178688	0.0713203	0.0230245	0.397952	0.343991	0.18444	0.0736162	0.0237657
8	4	32	H	MTD000011	Platelet basic protein	P02775	103+KICLDPDAPR	1183.6	20	2	plasma	C:Carbamidomethylation	6.38	H85C50N15O16S1	0.493249	0.312305	0.135734	0.0440349	0.0115454	0.500596	0.316957	0.137756	0.0446907	0.0117174
5	4	20	H	MTD000011	Platelet basic protein	P02775	103+KICLDPDAPR	1183.6	20	3	plasma	C:Carbamidomethylation	6.38	H85C50N15O16S1	0.493249	0.312305	0.135734	0.0440349	0.0115454	0.500596	0.316957	0.137756	0.0446907	0.0117174
5	4	20	H	MTD000011	Platelet basic protein	P02775	104+ICLDPDAPR	1055.51	20	2	plasma	C:Carbamidomethylation	7.41	H73C44N13O15S1	0.532921	0.297086	0.12175	0.0369082	0.00906619	0.539031	0.300492	0.123146	0.0373313	0.00917014
6	4	24	H	MTD000011	Platelet basic protein	P02775	104+ICLDPDAPR	1055.51	20	2	Gel	C:Carbamidomethylation	7.41	H73C44N13O15S1	0.532921	0.297086	0.12175	0.0369082	0.00906619	0.539031	0.300492	0.123146	0.0373313	0.00917014	0.0119951	0.0104169	0.00517451	0.00822684	0.00812655	0.00737433	6.698	6.878	6.594	6.618	6.781	6.738	818327	272716	597240	659948	491331	542666							419005
1	2	2	H	MTD000011	Platelet basic protein	P02775	104+ICLDPDAPR	1055.51	20	3	plasma	C:Carbamidomethylation	7.41	H73C44N13O15S1	0.532921	0.297086	0.12175	0.0369082	0.00906619	0.539031	0.300492	0.123146	0.0373313	0.00917014
8	4	32	H	MTD000011	Platelet basic protein	P02775	76+NIQSLEVIGK	1099.62	18	2	plasma	none	9.75	H85C48N13O16S0	0.535006	0.318749	0.110851	0.0283339	0.00585147	0.53881	0.321016	0.111639	0.0285354	0.00589308
9	4	36	H	MTD000011	Platelet basic protein	P02775	86+GTHCNQVEVIATLK	1568.8	24	2	plasma	C:Carbamidomethylation	8.77	H112C66N20O22S1	0.39889	0.332768	0.173109	0.0670782	0.0210061	0.410446	0.342408	0.178124	0.0690215	0.0216147
7	4	28	H	MTD000011	Platelet basic protein	P02775	86+GTHCNQVEVIATLK	1568.8	24	3	plasma	C:Carbamidomethylation	8.77	H112C66N20O22S1	0.39889	0.332768	0.173109	0.0670782	0.0210061	0.410446	0.342408	0.178124	0.0690215	0.0216147
2	4	8	H	MTD000011	Profilin-1	P07737	39+TFVNITPAEVGVLVGK	1642.93	22	2	plasma	none	16.8	H126C76N18O22S0	0.378511	0.352503	0.179376	0.065149	0.0187652	0.388002	0.361342	0.183874	0.0667826	0.0192357
1	4	4	H	MTD000011	Profilin-1	P07737	76+DSLLQDGEFSMDLR	1624.74	28	2	plasma	none	15.15	H108C68N18O26S1	0.389573	0.331062	0.177319	0.0708553	0.022971	0.402115	0.341721	0.183027	0.0731365	0.0237105
6	4	24	H	MTD000011	Protein AMBP	P02760	159+ETLLQDFR	1020.52	15	2	Gel	none	11.49	H72C45N12O15S0	0.557385	0.310275	0.101888	0.0246733	0.00483742	0.560625	0.312079	0.10248	0.0248167	0.00486554	0.00729367	0.00452135	0.0149455	0.0130677	0.00898968	0.0117699	10.28	10.404	10.204	10.227	10.335	10.319	5.24086e+06	2.28155e+06	1.95387e+06	5.59058e+06	4.29546e+06	4.49506e+06							2.89412e+06
7	4	28	H	MTD000011	Protein AMBP	P02760	159+ETLLQDFR	1020.52	15	2	plasma	none	11.49	H72C45N12O15S0	0.557385	0.310275	0.101888	0.0246733	0.00483742	0.560625	0.312079	0.10248	0.0248167	0.00486554
8	4	32	H	MTD000011	Protein AMBP	P02760	167+VVAQGVGIPEDSIFTMADRGECVPGEQEPEPILIPR	3904.93	80	3	plasma	C:Carbamidomethylation	17.99	H273C170N45O56S2	0.0993111	0.210306	0.241963	0.197957	0.128015	0.113168	0.23965	0.275725	0.225579	0.145877
4	4	16	H	MTD000011	Protein AMBP	P02760	167+VVAQGVGIPEDSIFTMADRGECVPGEQEPEPILIPR	3904.93	80	4	plasma	C:Carbamidomethylation	17.99	H273C170N45O56S2	0.0993111	0.210306	0.241963	0.197957	0.128015	0.113168	0.23965	0.275725	0.225579	0.145877
4	3	12	H	MTD000011	Protein AMBP	P02760	227+KEDSCQLGYSAGPCMGMTSR	2233.92	41	2	plasma	C:Carbamidomethylation	8.25	H143C88N27O33S4	0.253282	0.287539	0.224659	0.131155	0.0633294	0.28248	0.320687	0.250558	0.146275	0.07063
4	4	16	H	MTD000011	Protein AMBP	P02760	227+KEDSCQLGYSAGPCMGMTSR	2233.92	41	3	plasma	C:Carbamidomethylation	8.25	H143C88N27O33S4	0.253282	0.287539	0.224659	0.131155	0.0633294	0.28248	0.320687	0.250558	0.146275	0.07063
4	3	12	H	MTD000011	Protein AMBP	P02760	228+EDSCQLGYSAGPCMGMTSR	2105.83	41	2	plasma	C:Carbamidomethylation	9.25	H131C82N25O32S4	0.273653	0.289953	0.219541	0.123718	0.0580041	0.301757	0.319731	0.242088	0.136424	0.0639611
3	1	3	H	MTD000011	Protein AMBP	P02760	228+EDSCQLGYSAGPCMGMTSR	2105.83	41	3	plasma	C:Carbamidomethylation	9.25	H131C82N25O32S4	0.273653	0.289953	0.219541	0.123718	0.0580041	0.301757	0.319731	0.242088	0.136424	0.0639611
4	4	16	H	MTD000011	Protein AMBP	P02760	283+TVAACNLPIVR	1212.66	20	2	plasma	C:Carbamidomethylation	9.66	H92C52N16O15S1	0.481429	0.317543	0.139659	0.0458991	0.0121486	0.488994	0.322533	0.141853	0.0466203	0.0123395
2	4	8	H	MTD000011	Protein AMBP	P02760	283+TVAACNLPIVR	1212.66	20	3	plasma	C:Carbamidomethylation	9.66	H92C52N16O15S1	0.481429	0.317543	0.139659	0.0458991	0.0121486	0.488994	0.322533	0.141853	0.0466203	0.0123395
2	2	4	H	MTD000011	Protein AMBP	P02760	298+AFIQLWAFDAVK	1407.75	21	2	plasma	none	18.8	H101C70N15O16S0	0.416278	0.353025	0.1615	0.0523372	0.0133777	0.423417	0.359079	0.164269	0.0532347	0.0136072
9	4	36	H	MTD000011	Protein AMBP	P02760	335+EYCGVPGDGDEELLR	1707.74	32	2	plasma	C:Carbamidomethylation	10.43	H109C71N19O28S1	0.37373	0.331659	0.183778	0.0758952	0.0254297	0.38726	0.343666	0.190432	0.0786428	0.0263503
4	4	16	H	MTD000011	Protein AMBP	P02760	44+WYNLAIGSTCPWLK	1707.84	18	2	plasma	C:Carbamidomethylation	16.72	H117C81N19O20S1	0.341036	0.339642	0.196754	0.0835432	0.0283934	0.354885	0.353435	0.204744	0.0869358	0.0295464
1	3	3	H	MTD000011	Protein AMBP	P02760	44+WYNLAIGSTCPWLK	1707.84	18	3	plasma	C:Carbamidomethylation	16.72	H117C81N19O20S1	0.341036	0.339642	0.196754	0.0835432	0.0283934	0.354885	0.353435	0.204744	0.0869358	0.0295464
4	4	16	H	MTD000011	Retinol-binding protein 4	P02753	108+YWGVASFLQK	1197.62	15	2	plasma	none	15.15	H83C59N13O14S0	0.476686	0.341285	0.134069	0.0376816	0.00840758	0.481637	0.344829	0.135461	0.0380729	0.0084949
5	4	20	H	MTD000011	Serum albumin	P02768	106+ETYGEMADCCAK	1433.53	25	2	plasma	C:Carbamidomethylation	4.94	H87C56N15O23S3	0.409114	0.293825	0.178747	0.0774158	0.0286502	0.426559	0.306355	0.186369	0.0807171	0.029872
4	4	16	H	MTD000011	Serum albumin	P02768	106+ETYGEMADCCAK	1433.53	25	3	plasma	C:Carbamidomethylation	4.94	H87C56N15O23S3	0.409114	0.293825	0.178747	0.0774158	0.0286502	0.426559	0.306355	0.186369	0.0807171	0.029872
4	4	16	H	MTD000011	Serum albumin	P02768	118+QEPERNECFLQHKDDNPNLPR	2635.22	50	3	plasma	C:Carbamidomethylation	6.38	H170C110N36O38S1	0.221471	0.308446	0.240467	0.1354	0.060808	0.229125	0.319107	0.248778	0.14008	0.0629097
1	1	1	H	MTD000011	Serum albumin	P02768	118+QEPERNECFLQHKDDNPNLPR	2635.22	50	4	Gel	C:Carbamidomethylation	6.38	H170C110N36O38S1	0.221471	0.308446	0.240467	0.1354	0.060808	0.229125	0.319107	0.248778	0.14008	0.0629097	0.0174471						7.537						30328.6												9053.81
4	4	16	H	MTD000011	Serum albumin	P02768	118+QEPERNECFLQHKDDNPNLPR	2635.22	50	4	plasma	C:Carbamidomethylation	6.38	H170C110N36O38S1	0.221471	0.308446	0.240467	0.1354	0.060808	0.229125	0.319107	0.248778	0.14008	0.0629097
3	3	9	H	MTD000011	Serum albumin	P02768	123+NECFLQHKDDNPNLPR	1995.92	33	2	plasma	C:Carbamidomethylation	6.77	H129C84N27O28S1	0.313777	0.333582	0.207796	0.0951301	0.0350173	0.330192	0.351034	0.218667	0.100107	0.0368493
8	4	32	H	MTD000011	Serum albumin	P02768	123+NECFLQHKDDNPNLPR	1995.92	33	3	plasma	C:Carbamidomethylation	6.77	H129C84N27O28S1	0.313777	0.333582	0.207796	0.0951301	0.0350173	0.330192	0.351034	0.218667	0.100107	0.0368493
1	1	1	H	MTD000011	Serum albumin	P02768	139+LVRPEVDVMCTAFHDNEETFLK	2649.26	38	2	plasma	C:Carbamidomethylation	14.4	H180C116N30O37S2	0.2014	0.291235	0.242539	0.147586	0.0721101	0.210919	0.305	0.254002	0.154561	0.0755181
8	4	32	H	MTD000011	Serum albumin	P02768	139+LVRPEVDVMCTAFHDNEETFLK	2649.26	38	3	plasma	C:Carbamidomethylation	14.4	H180C116N30O37S2	0.2014	0.291235	0.242539	0.147586	0.0721101	0.210919	0.305	0.254002	0.154561	0.0755181
1	1	1	H	MTD000011	Serum albumin	P02768	139+LVRPEVDVMCTAFHDNEETFLK	2649.26	38	4	Gel	C:Carbamidomethylation	14.4	H180C116N30O37S2	0.2014	0.291235	0.242539	0.147586	0.0721101	0.210919	0.305	0.254002	0.154561	0.0755181	0.0753153						15.289						41238.8												8925.27
8	4	32	H	MTD000011	Serum albumin	P02768	139+LVRPEVDVMCTAFHDNEETFLK	2649.26	38	4	plasma	C:Carbamidomethylation	14.4	H180C116N30O37S2	0.2014	0.291235	0.242539	0.147586	0.0721101	0.210919	0.305	0.254002	0.154561	0.0755181
9	4	36	H	MTD000011	Serum albumin	P02768	139+LVRPEVDVMCTAFHDNEETFLKK	2777.35	38	3	plasma	C:Carbamidomethylation	13.24	H192C122N32O38S2	0.186408	0.283665	0.245732	0.15485	0.0781537	0.196465	0.29897	0.25899	0.163205	0.0823704
10	4	40	H	MTD000011	Serum albumin	P02768	139+LVRPEVDVMCTAFHDNEETFLKK	2777.35	38	4	plasma	C:Carbamidomethylation	13.24	H192C122N32O38S2	0.186408	0.283665	0.245732	0.15485	0.0781537	0.196465	0.29897	0.25899	0.163205	0.0823704
3	4	12	H	MTD000011	Serum albumin	P02768	139+LVRPEVDVxmCTAFHDNEETFLKK	2793.35	38	3	plasma	C:Carbamidomethylation m:Oxidized methionine	10.9	H192C122N32O39S2	0.185958	0.28305	0.245625	0.155146	0.078524	0.196096	0.29848	0.259015	0.163604	0.0828047
3	4	12	H	MTD000011	Serum albumin	P02768	139+LVRPEVDVxmCTAFHDNEETFLKK	2793.35	38	4	plasma	C:Carbamidomethylation m:Oxidized methionine	10.9	H192C122N32O39S2	0.185958	0.28305	0.245625	0.155146	0.078524	0.196096	0.29848	0.259015	0.163604	0.0828047
6	4	24	H	MTD000011	Serum albumin	P02768	169+RHPYFYAPELLFFAK	1897.99	27	2	plasma	none	17.67	H131C96N21O20S0	0.301909	0.351035	0.214622	0.0913635	0.0303	0.314839	0.36607	0.223814	0.0952766	0.0315978
1	2	2	H	MTD000011	Serum albumin	P02768	169+RHPYFYAPELLFFAK	1897.99	27	3	Gel	none	17.67	H131C96N21O20S0	0.301909	0.351035	0.214622	0.0913635	0.0303	0.314839	0.36607	0.223814	0.0952766	0.0315978	0.0147579						18.507						285016												103286
5	4	20	H	MTD000011	Serum albumin	P02768	169+RHPYFYAPELLFFAK	1897.99	27	3	plasma	none	17.67	H131C96N21O20S0	0.301909	0.351035	0.214622	0.0913635	0.0303	0.314839	0.36607	0.223814	0.0952766	0.0315978
1	2	2	H	MTD000011	Serum albumin	P02768	169+RHPYFYAPELLFFAK	1897.99	27	4	Gel	none	17.67	H131C96N21O20S0	0.301909	0.351035	0.214622	0.0913635	0.0303	0.314839	0.36607	0.223814	0.0952766	0.0315978	0.00892884						18.507						311547												111850
5	4	20	H	MTD000011	Serum albumin	P02768	169+RHPYFYAPELLFFAK	1897.99	27	4	plasma	none	17.67	H131C96N21O20S0	0.301909	0.351035	0.214622	0.0913635	0.0303	0.314839	0.36607	0.223814	0.0952766	0.0315978
1	1	1	H	MTD000011	Serum albumin	P02768	170+HPYFYAPELLFFAK	1741.89	24	2	Gel	none	19.24	H119C90N17O19S0	0.328585	0.354774	0.202458	0.0807425	0.0251563	0.339953	0.367048	0.209462	0.083536	0.0260267	0.0184335						19.906						41250.8												14234.5
6	4	24	H	MTD000011	Serum albumin	P02768	170+HPYFYAPELLFFAK	1741.89	24	2	plasma	none	19.24	H119C90N17O19S0	0.328585	0.354774	0.202458	0.0807425	0.0251563	0.339953	0.367048	0.209462	0.083536	0.0260267
1	2	2	H	MTD000011	Serum albumin	P02768	170+HPYFYAPELLFFAK	1741.89	24	3	Gel	none	19.24	H119C90N17O19S0	0.328585	0.354774	0.202458	0.0807425	0.0251563	0.339953	0.367048	0.209462	0.083536	0.0260267	0.0112702						19.906						202590												71228.8
5	4	20	H	MTD000011	Serum albumin	P02768	170+HPYFYAPELLFFAK	1741.89	24	3	plasma	none	19.24	H119C90N17O19S0	0.328585	0.354774	0.202458	0.0807425	0.0251563	0.339953	0.367048	0.209462	0.083536	0.0260267
6	4	24	H	MTD000011	Serum albumin	P02768	185+YKAAFTECCQAADK	1661.72	31	2	plasma	C:Carbamidomethylation	4.92	H107C70N19O24S2	0.362283	0.319758	0.190026	0.0844315	0.0306849	0.378759	0.334301	0.198669	0.0882713	0.0320804
1	4	4	H	MTD000011	Serum albumin	P02768	185+YKAAFTECCQAADK	1661.72	31	3	plasma	C:Carbamidomethylation	4.92	H107C70N19O24S2	0.362283	0.319758	0.190026	0.0844315	0.0306849	0.378759	0.334301	0.198669	0.0882713	0.0320804
9	4	36	H	MTD000011	Serum albumin	P02768	187+AAFTECCQAADK	1370.56	30	2	plasma	C:Carbamidomethylation	3.38	H86C55N16O21S2	0.43629	0.306249	0.16412	0.0645924	0.0210994	0.449204	0.315314	0.168978	0.0665042	0.0217239
2	4	8	H	MTD000011	Serum albumin	P02768	187+AAFTECCQAADK	1370.56	30	3	plasma	C:Carbamidomethylation	3.38	H86C55N16O21S2	0.43629	0.306249	0.16412	0.0645924	0.0210994	0.449204	0.315314	0.168978	0.0665042	0.0217239
9	4	36	H	MTD000011	Serum albumin	P02768	187+AAFTECCQAADKAACLLPK	2123.98	44	2	plasma	C:Carbamidomethylation	11.32	H145C89N25O29S3	0.268332	0.303154	0.222017	0.121562	0.0544287	0.293238	0.331292	0.242624	0.132845	0.0594807
2	4	8	H	MTD000011	Serum albumin	P02768	187+AAFTECCQAADKAACLLPK	2123.98	44	3	plasma	C:Carbamidomethylation	11.32	H145C89N25O29S3	0.268332	0.303154	0.222017	0.121562	0.0544287	0.293238	0.331292	0.242624	0.132845	0.0594807
6	4	24	H	MTD000011	Serum albumin	P02768	206+LDELRDEGK	1073.54	19	2	plasma	none	2.6	H75C44N13O18S0	0.55716	0.306932	0.103512	0.0259782	0.0053203	0.560758	0.308915	0.104181	0.026146	0.00535467
6	4	24	H	MTD000011	Serum albumin	P02768	206+LDELRDEGK	1073.54	19	3	plasma	none	2.6	H75C44N13O18S0	0.55716	0.306932	0.103512	0.0259782	0.0053203	0.560758	0.308915	0.104181	0.026146	0.00535467
5	4	20	H	MTD000011	Serum albumin	P02768	234+AFKAWAVAR	1018.57	21	2	plasma	none	7.5	H74C49N14O10S0	0.535851	0.325008	0.107876	0.025583	0.00480879	0.538913	0.326866	0.108492	0.0257292	0.00483627
2	4	8	H	MTD000011	Serum albumin	P02768	234+AFKAWAVAR	1018.57	21	3	plasma	none	7.5	H74C49N14O10S0	0.535851	0.325008	0.107876	0.025583	0.00480879	0.538913	0.326866	0.108492	0.0257292	0.00483627
9	4	36	H	MTD000011	Serum albumin	P02768	250+AEFAEVSK	879.434	20	2	plasma	none	4.2	H61C39N9O14S0	0.604326	0.288545	0.0847176	0.0185271	0.00330498	0.606683	0.28967	0.0850479	0.0185993	0.00331787
9	4	36	H	MTD000011	Serum albumin	P02768	265+VHTECCHGDLLECADDR	2085.83	36	2	plasma	C:Carbamidomethylation	5.96	H127C81N27O32S3	0.289501	0.303178	0.215438	0.114472	0.050098	0.313792	0.328616	0.233515	0.124077	0.0543014
9	4	36	H	MTD000011	Serum albumin	P02768	265+VHTECCHGDLLECADDR	2085.83	36	3	plasma	C:Carbamidomethylation	5.96	H127C81N27O32S3	0.289501	0.303178	0.215438	0.114472	0.050098	0.313792	0.328616	0.233515	0.124077	0.0543014
7	4	28	H	MTD000011	Serum albumin	P02768	265+VHTECCHGDLLECADDR	2085.83	36	4	plasma	C:Carbamidomethylation	5.96	H127C81N27O32S3	0.289501	0.303178	0.215438	0.114472	0.050098	0.313792	0.328616	0.233515	0.124077	0.0543014
9	4	36	H	MTD000011	Serum albumin	P02768	265+VHTECCHGDLLECADDRADLAK	2584.11	47	3	plasma	C:Carbamidomethylation	7.52	H165C103N33O39S3	0.217519	0.287166	0.234964	0.14313	0.0709893	0.228062	0.301086	0.246353	0.150068	0.0744303
1	1	1	H	MTD000011	Serum albumin	P02768	265+VHTECCHGDLLECADDRADLAK	2584.11	47	4	Gel	C:Carbamidomethylation	7.52	H165C103N33O39S3	0.217519	0.287166	0.234964	0.14313	0.0709893	0.228062	0.301086	0.246353	0.150068	0.0744303	0.00666337						8.713						93851.6												27689.3
10	4	40	H	MTD000011	Serum albumin	P02768	265+VHTECCHGDLLECADDRADLAK	2584.11	47	4	plasma	C:Carbamidomethylation	7.52	H165C103N33O39S3	0.217519	0.287166	0.234964	0.14313	0.0709893	0.228062	0.301086	0.246353	0.150068	0.0744303
9	4	36	H	MTD000011	Serum albumin	P02768	287+YICENQDSISSK	1442.63	24	2	plasma	C:Carbamidomethylation	4.1	H94C59N16O24S1	0.436161	0.322923	0.159034	0.0585868	0.0175841	0.446564	0.330625	0.162827	0.0599841	0.0180035
4	4	16	H	MTD000011	Serum albumin	P02768	287+YICENQDSISSK	1442.63	24	3	plasma	C:Carbamidomethylation	4.1	H94C59N16O24S1	0.436161	0.322923	0.159034	0.0585868	0.0175841	0.446564	0.330625	0.162827	0.0599841	0.0180035
9	4	36	H	MTD000011	Serum albumin	P02768	299+LKECCEKPLLEK	1545.79	21	2	plasma	C:Carbamidomethylation	4.3	H115C66N17O21S2	0.383588	0.318895	0.182092	0.0776427	0.0270883	0.39865	0.331417	0.189242	0.0806914	0.028152
9	4	36	H	MTD000011	Serum albumin	P02768	299+LKECCEKPLLEK	1545.79	21	3	plasma	C:Carbamidomethylation	4.3	H115C66N17O21S2	0.383588	0.318895	0.182092	0.0776427	0.0270883	0.39865	0.331417	0.189242	0.0806914	0.028152
8	4	32	H	MTD000011	Serum albumin	P02768	299+LKECCEKPLLEK	1545.79	21	4	plasma	C:Carbamidomethylation	4.3	H115C66N17O21S2	0.383588	0.318895	0.182092	0.0776427	0.0270883	0.39865	0.331417	0.189242	0.0806914	0.028152
4	4	16	H	MTD000011	Serum albumin	P02768	301+ECCEKPLLEK	1304.61	20	2	plasma	C:Carbamidomethylation	3.6	H92C54N14O19S2	0.446068	0.305015	0.160397	0.0618207	0.0197553	0.458304	0.313382	0.164797	0.0635166	0.0202972
2	4	8	H	MTD000011	Serum albumin	P02768	301+ECCEKPLLEK	1304.61	20	3	plasma	C:Carbamidomethylation	3.6	H92C54N14O19S2	0.446068	0.305015	0.160397	0.0618207	0.0197553	0.458304	0.313382	0.164797	0.0635166	0.0202972
1	1	1	H	MTD000011	Serum albumin	P02768	311+SHCIAEVENDEMPADLPSLAADFVESK	2973.34	62	2	plasma	C:Carbamidomethylation	17.88	H196C126N32O47S2	0.174471	0.273882	0.246121	0.161266	0.0848187	0.185497	0.291191	0.261676	0.171458	0.0901791
1	1	1	H	MTD000011	Serum albumin	P02768	311+SHCIAEVENDEMPADLPSLAADFVESK	2973.34	62	3	Gel	C:Carbamidomethylation	17.88	H196C126N32O47S2	0.174471	0.273882	0.246121	0.161266	0.0848187	0.185497	0.291191	0.261676	0.171458	0.0901791	0.0172171						18.535						91512.5												25066.8
8	4	32	H	MTD000011	Serum albumin	P02768	311+SHCIAEVENDEMPADLPSLAADFVESK	2973.34	62	3	plasma	C:Carbamidomethylation	17.88	H196C126N32O47S2	0.174471	0.273882	0.246121	0.161266	0.0848187	0.185497	0.291191	0.261676	0.171458	0.0901791
1	1	1	H	MTD000011	Serum albumin	P02768	311+SHCIAEVENDEMPADLPSLAADFVESK	2973.34	62	4	Gel	C:Carbamidomethylation	17.88	H196C126N32O47S2	0.174471	0.273882	0.246121	0.161266	0.0848187	0.185497	0.291191	0.261676	0.171458	0.0901791	0.116401						18.535						43035.9												13268.6
4	4	16	H	MTD000011	Serum albumin	P02768	311+SHCIAEVENDEMPADLPSLAADFVESK	2973.34	62	4	plasma	C:Carbamidomethylation	17.88	H196C126N32O47S2	0.174471	0.273882	0.246121	0.161266	0.0848187	0.185497	0.291191	0.261676	0.171458	0.0901791
4	4	16	H	MTD000011	Serum albumin	P02768	311+SHCIAEVENDEMPADLPSLAADFVESKDVCK	3475.56	67	3	plasma	C:Carbamidomethylation	17.02	H230C146N38O54S3	0.127281	0.232679	0.242814	0.184555	0.112584	0.141437	0.258557	0.26982	0.205081	0.125105
4	4	16	H	MTD000011	Serum albumin	P02768	311+SHCIAEVENDEMPADLPSLAADFVESKDVCK	3475.56	67	4	plasma	C:Carbamidomethylation	17.02	H230C146N38O54S3	0.127281	0.232679	0.242814	0.184555	0.112584	0.141437	0.258557	0.26982	0.205081	0.125105
1	1	1	H	MTD000011	Serum albumin	P02768	311+SHCIAEVENDExmPADLPSLAADFVESK	2989.33	62	2	plasma	C:Carbamidomethylation m:Oxidized methionine	16.32	H196C126N32O48S2	0.17405	0.273286	0.245985	0.161527	0.085176	0.185155	0.290722	0.26168	0.171833	0.0906104
4	4	16	H	MTD000011	Serum albumin	P02768	311+SHCIAEVENDExmPADLPSLAADFVESK	2989.33	62	3	plasma	C:Carbamidomethylation m:Oxidized methionine	16.32	H196C126N32O48S2	0.17405	0.273286	0.245985	0.161527	0.085176	0.185155	0.290722	0.26168	0.171833	0.0906104
3	2	6	H	MTD000011	Serum albumin	P02768	311+SHCIAEVENDExmPADLPSLAADFVESK	2989.33	62	4	plasma	C:Carbamidomethylation m:Oxidized methionine	16.32	H196C126N32O48S2	0.17405	0.273286	0.245985	0.161527	0.085176	0.185155	0.290722	0.26168	0.171833	0.0906104
4	4	16	H	MTD000011	Serum albumin	P02768	348+DVFLGxmFLYEYAR	1638.78	20	2	plasma	m:Oxidized methionine	19.23	H110C78N16O21S1	0.355853	0.338466	0.190592	0.0790909	0.0263506	0.369142	0.351105	0.197709	0.0820443	0.0273346
6	4	24	H	MTD000011	Serum albumin	P02768	35+FKDLGEENFK	1225.6	16	2	plasma	none	6.8	H83C56N13O18S0	0.487888	0.333899	0.130512	0.0371956	0.00852263	0.493068	0.337444	0.131898	0.0375904	0.00861311
1	1	1	H	MTD000011	Serum albumin	P02768	35+FKDLGEENFK	1225.6	16	3	Gel	none	6.8	H83C56N13O18S0	0.487888	0.333899	0.130512	0.0371956	0.00852263	0.493068	0.337444	0.131898	0.0375904	0.00861311	0.0241535						7.929						51080.4												23264.3
6	4	24	H	MTD000011	Serum albumin	P02768	35+FKDLGEENFK	1225.6	16	3	plasma	none	6.8	H83C56N13O18S0	0.487888	0.333899	0.130512	0.0371956	0.00852263	0.493068	0.337444	0.131898	0.0375904	0.00861311
9	4	36	H	MTD000011	Serum albumin	P02768	361+RHPDYSVVLLLR	1466.84	20	2	plasma	none	12.22	H110C67N20O17S0	0.420789	0.351394	0.15958	0.051587	0.0131977	0.427914	0.357344	0.162282	0.0524605	0.0134211
9	4	36	H	MTD000011	Serum albumin	P02768	361+RHPDYSVVLLLR	1466.84	20	3	plasma	none	12.22	H110C67N20O17S0	0.420789	0.351394	0.15958	0.051587	0.0131977	0.427914	0.357344	0.162282	0.0524605	0.0134211
8	4	32	H	MTD000011	Serum albumin	P02768	361+RHPDYSVVLLLR	1466.84	20	4	plasma	none	12.22	H110C67N20O17S0	0.420789	0.351394	0.15958	0.051587	0.0131977	0.427914	0.357344	0.162282	0.0524605	0.0134211
5	4	20	H	MTD000011	Serum albumin	P02768	37+DLGEENFK	950.435	15	2	plasma	none	6.01	H62C41N10O16S0	0.586138	0.295453	0.092142	0.0214262	0.00407128	0.58899	0.29689	0.0925902	0.0215305	0.00409109
6	4	24	H	MTD000011	Serum albumin	P02768	384+CCAAADPHECYAK	1551.59	33	2	plasma	C:Carbamidomethylation	2.28	H93C62N19O22S3	0.378072	0.302283	0.1876	0.0851749	0.0324107	0.396663	0.317148	0.196825	0.0893634	0.0340045
6	4	24	H	MTD000011	Serum albumin	P02768	384+CCAAADPHECYAK	1551.59	33	3	plasma	C:Carbamidomethylation	2.28	H93C62N19O22S3	0.378072	0.302283	0.1876	0.0851749	0.0324107	0.396663	0.317148	0.196825	0.0893634	0.0340045
9	4	36	H	MTD000011	Serum albumin	P02768	397+VFDEFKPLVEEPQNLIK	2044.09	30	2	plasma	none	15.64	H149C96N21O28S0	0.295306	0.345064	0.216747	0.0962267	0.0336562	0.309758	0.361951	0.227355	0.100936	0.0353033
3	1	3	H	MTD000011	Serum albumin	P02768	397+VFDEFKPLVEEPQNLIK	2044.09	30	3	Gel	none	15.64	H149C96N21O28S0	0.295306	0.345064	0.216747	0.0962267	0.0336562	0.309758	0.361951	0.227355	0.100936	0.0353033	0.0177567			0.0590527	0.059314		16.408			16.44	16.603		122809			59800.1	46587.5								40904.5
10	4	40	H	MTD000011	Serum albumin	P02768	397+VFDEFKPLVEEPQNLIK	2044.09	30	3	plasma	none	15.64	H149C96N21O28S0	0.295306	0.345064	0.216747	0.0962267	0.0336562	0.309758	0.361951	0.227355	0.100936	0.0353033
4	4	16	H	MTD000011	Serum albumin	P02768	414+QNCELFEQLGEYK	1656.75	28	2	plasma	C:Carbamidomethylation	12.9	H108C72N18O25S1	0.373764	0.333965	0.183508	0.0749615	0.024758	0.38684	0.345648	0.189928	0.077584	0.0256241
5	4	20	H	MTD000011	Serum albumin	P02768	414+QNCELFEQLGEYK	1656.75	28	3	plasma	C:Carbamidomethylation	12.9	H108C72N18O25S1	0.373764	0.333965	0.183508	0.0749615	0.024758	0.38684	0.345648	0.189928	0.077584	0.0256241
4	1	4	H	MTD000011	Serum albumin	P02768	414+QNCELFEQLGEYKFQNALLVR	2598.29	43	2	plasma	C:Carbamidomethylation	17.63	H179C116N31O35S1	0.212438	0.306083	0.243761	0.139339	0.063269	0.220168	0.317221	0.252631	0.144409	0.0655713
5	4	20	H	MTD000011	Serum albumin	P02768	414+QNCELFEQLGEYKFQNALLVR	2598.29	43	3	plasma	C:Carbamidomethylation	17.63	H179C116N31O35S1	0.212438	0.306083	0.243761	0.139339	0.063269	0.220168	0.317221	0.252631	0.144409	0.0655713
2	4	8	H	MTD000011	Serum albumin	P02768	414+QNCELFEQLGEYKFQNALLVR	2598.29	43	4	plasma	C:Carbamidomethylation	17.63	H179C116N31O35S1	0.212438	0.306083	0.243761	0.139339	0.063269	0.220168	0.317221	0.252631	0.144409	0.0655713
8	4	32	H	MTD000011	Serum albumin	P02768	427+FQNALLVR	959.556	15	2	plasma	none	9.33	H73C44N13O11S0	0.566827	0.310609	0.0962892	0.0216809	0.00390979	0.569443	0.312043	0.0967335	0.021781	0.00392783
3	4	12	H	MTD000011	Serum albumin	P02768	427+FQNALLVR	959.556	15	3	plasma	none	9.33	H73C44N13O11S0	0.566827	0.310609	0.0962892	0.0216809	0.00390979	0.569443	0.312043	0.0967335	0.021781	0.00392783
9	4	36	H	MTD000011	Serum albumin	P02768	438+KVPQVSTPTLVEVSR	1638.93	26	2	plasma	none	9.79	H126C72N20O23S0	0.391646	0.350486	0.173481	0.0616915	0.0174756	0.400741	0.358626	0.177509	0.0631241	0.0178814
9	4	36	H	MTD000011	Serum albumin	P02768	438+KVPQVSTPTLVEVSR	1638.93	26	3	plasma	none	9.79	H126C72N20O23S0	0.391646	0.350486	0.173481	0.0616915	0.0174756	0.400741	0.358626	0.177509	0.0631241	0.0178814
7	4	28	H	MTD000011	Serum albumin	P02768	439+VPQVSTPTLVEVSR	1510.84	25	2	plasma	none	11.01	H114C66N18O22S0	0.423146	0.346647	0.159278	0.0529418	0.0140803	0.430896	0.352997	0.162195	0.0539115	0.0143382
3	4	12	H	MTD000011	Serum albumin	P02768	439+VPQVSTPTLVEVSR	1510.84	25	3	plasma	none	11.01	H114C66N18O22S0	0.423146	0.346647	0.159278	0.0529418	0.0140803	0.430896	0.352997	0.162195	0.0539115	0.0143382
1	1	1	H	MTD000011	Serum albumin	P02768	45+ALVLIAFAQYLQQCPFEDHVK	2489.28	42	2	plasma	C:Carbamidomethylation	21.61	H176C116N28O31S1	0.216965	0.309799	0.243159	0.136586	0.0608081	0.224296	0.320266	0.251374	0.141201	0.0628626
1	1	1	H	MTD000011	Serum albumin	P02768	45+ALVLIAFAQYLQQCPFEDHVK	2489.28	42	3	Gel	C:Carbamidomethylation	21.61	H176C116N28O31S1	0.216965	0.309799	0.243159	0.136586	0.0608081	0.224296	0.320266	0.251374	0.141201	0.0628626	0.0135052						22.032						149905												45888.2
5	4	20	H	MTD000011	Serum albumin	P02768	45+ALVLIAFAQYLQQCPFEDHVK	2489.28	42	3	plasma	C:Carbamidomethylation	21.61	H176C116N28O31S1	0.216965	0.309799	0.243159	0.136586	0.0608081	0.224296	0.320266	0.251374	0.141201	0.0628626
1	1	1	H	MTD000011	Serum albumin	P02768	45+ALVLIAFAQYLQQCPFEDHVK	2489.28	42	4	Gel	C:Carbamidomethylation	21.61	H176C116N28O31S1	0.216965	0.309799	0.243159	0.136586	0.0608081	0.224296	0.320266	0.251374	0.141201	0.0628626	0.0197378						22.032						156610												45122.8
5	4	20	H	MTD000011	Serum albumin	P02768	45+ALVLIAFAQYLQQCPFEDHVK	2489.28	42	4	plasma	C:Carbamidomethylation	21.61	H176C116N28O31S1	0.216965	0.309799	0.243159	0.136586	0.0608081	0.224296	0.320266	0.251374	0.141201	0.0628626
1	1	1	H	MTD000011	Serum albumin	P02768	469+RMPCAEDYLSVVLNQLCVLHEK	2673.31	41	2	plasma	C:Carbamidomethylation	20.62	H188C115N32O35S3	0.192575	0.279402	0.241174	0.153659	0.0791312	0.20358	0.295369	0.254957	0.16244	0.0836533
1	1	1	H	MTD000011	Serum albumin	P02768	469+RMPCAEDYLSVVLNQLCVLHEK	2673.31	41	3	Gel	C:Carbamidomethylation	20.62	H188C115N32O35S3	0.192575	0.279402	0.241174	0.153659	0.0791312	0.20358	0.295369	0.254957	0.16244	0.0836533	0.00994735						21.109						80444.5												22707
8	4	32	H	MTD000011	Serum albumin	P02768	469+RMPCAEDYLSVVLNQLCVLHEK	2673.31	41	3	plasma	C:Carbamidomethylation	20.62	H188C115N32O35S3	0.192575	0.279402	0.241174	0.153659	0.0791312	0.20358	0.295369	0.254957	0.16244	0.0836533
2	1	2	H	MTD000011	Serum albumin	P02768	469+RMPCAEDYLSVVLNQLCVLHEK	2673.31	41	4	Gel	C:Carbamidomethylation	20.62	H188C115N32O35S3	0.192575	0.279402	0.241174	0.153659	0.0791312	0.20358	0.295369	0.254957	0.16244	0.0836533	0.00855458	0.0366638					21.109	21.205					347920	31452.4											97393.2
9	4	36	H	MTD000011	Serum albumin	P02768	469+RMPCAEDYLSVVLNQLCVLHEK	2673.31	41	4	plasma	C:Carbamidomethylation	20.62	H188C115N32O35S3	0.192575	0.279402	0.241174	0.153659	0.0791312	0.20358	0.295369	0.254957	0.16244	0.0836533
5	1	5	H	MTD000011	Serum albumin	P02768	469+RMPCAEDYLSVVLNQLCVLHEKTPVSDR	3328.64	52	3	plasma	C:Carbamidomethylation	20.07	H233C142N41O45S3	0.134358	0.240786	0.245129	0.181381	0.107527	0.14778	0.264838	0.269615	0.199499	0.118268
4	1	4	H	MTD000011	Serum albumin	P02768	469+RxmPCAEDYLSVVLNQLCVLHEK	2689.3	41	2	plasma	C:Carbamidomethylation m:Oxidized methionine	19.8	H188C115N32O36S3	0.192111	0.2788	0.241089	0.153948	0.0794893	0.203198	0.29489	0.255003	0.162832	0.0840768
2	4	8	H	MTD000011	Serum albumin	P02768	469+RxmPCAEDYLSVVLNQLCVLHEK	2689.3	41	3	plasma	C:Carbamidomethylation m:Oxidized methionine	19.8	H188C115N32O36S3	0.192111	0.2788	0.241089	0.153948	0.0794893	0.203198	0.29489	0.255003	0.162832	0.0840768
2	4	8	H	MTD000011	Serum albumin	P02768	469+RxmPCAEDYLSVVLNQLCVLHEK	2689.3	41	4	plasma	C:Carbamidomethylation m:Oxidized methionine	19.8	H188C115N32O36S3	0.192111	0.2788	0.241089	0.153948	0.0794893	0.203198	0.29489	0.255003	0.162832	0.0840768
3	2	6	H	MTD000011	Serum albumin	P02768	470+MPCAEDYLSVVLNQLCVLHEK	2517.21	37	2	plasma	C:Carbamidomethylation	21.77	H176C109N28O34S3	0.209591	0.28669	0.237615	0.145999	0.0727222	0.220016	0.30095	0.249434	0.153261	0.0763394
1	1	1	H	MTD000011	Serum albumin	P02768	470+MPCAEDYLSVVLNQLCVLHEK	2517.21	37	3	Gel	C:Carbamidomethylation	21.77	H176C109N28O34S3	0.209591	0.28669	0.237615	0.145999	0.0727222	0.220016	0.30095	0.249434	0.153261	0.0763394	0.00867656						22.088						192748												56508.9
8	4	32	H	MTD000011	Serum albumin	P02768	470+MPCAEDYLSVVLNQLCVLHEK	2517.21	37	3	plasma	C:Carbamidomethylation	21.77	H176C109N28O34S3	0.209591	0.28669	0.237615	0.145999	0.0727222	0.220016	0.30095	0.249434	0.153261	0.0763394
1	1	1	H	MTD000011	Serum albumin	P02768	470+MPCAEDYLSVVLNQLCVLHEK	2517.21	37	4	Gel	C:Carbamidomethylation	21.77	H176C109N28O34S3	0.209591	0.28669	0.237615	0.145999	0.0727222	0.220016	0.30095	0.249434	0.153261	0.0763394	0.0479473						22.088						70717.6												17167.2
4	4	16	H	MTD000011	Serum albumin	P02768	470+MPCAEDYLSVVLNQLCVLHEK	2517.21	37	4	plasma	C:Carbamidomethylation	21.77	H176C109N28O34S3	0.209591	0.28669	0.237615	0.145999	0.0727222	0.220016	0.30095	0.249434	0.153261	0.0763394
6	4	24	H	MTD000011	Serum albumin	P02768	500+CCTESLVNR	1137.49	16	2	plasma	C:Carbamidomethylation	3.74	H75C43N15O17S2	0.505148	0.284315	0.141825	0.04944	0.0146474	0.515075	0.289902	0.144612	0.0504116	0.0149352
9	4	36	H	MTD000011	Serum albumin	P02768	509+RPCFSALEVDETYVPK	1909.92	30	2	plasma	C:Carbamidomethylation	11.8	H131C85N21O27S1	0.317908	0.334471	0.206171	0.0933929	0.0340036	0.333957	0.351356	0.216579	0.0981076	0.0357202
8	4	32	H	MTD000011	Serum albumin	P02768	509+RPCFSALEVDETYVPK	1909.92	30	3	plasma	C:Carbamidomethylation	11.8	H131C85N21O27S1	0.317908	0.334471	0.206171	0.0933929	0.0340036	0.333957	0.351356	0.216579	0.0981076	0.0357202
1	1	1	H	MTD000011	Serum albumin	P02768	525+EFNAETFTFHADICTLSEKER	2544.16	42	3	Gel	C:Carbamidomethylation	13.75	H165C111N29O38S1	0.224911	0.309774	0.239401	0.133775	0.0596603	0.232461	0.320173	0.247438	0.138265	0.061663	0.0248893						14.449						74183.4												22754.8
4	4	16	H	MTD000011	Serum albumin	P02768	525+EFNAETFTFHADICTLSEKER	2544.16	42	3	plasma	C:Carbamidomethylation	13.75	H165C111N29O38S1	0.224911	0.309774	0.239401	0.133775	0.0596603	0.232461	0.320173	0.247438	0.138265	0.061663
1	2	2	H	MTD000011	Serum albumin	P02768	525+EFNAETFTFHADICTLSEKER	2544.16	42	4	Gel	C:Carbamidomethylation	13.75	H165C111N29O38S1	0.224911	0.309774	0.239401	0.133775	0.0596603	0.232461	0.320173	0.247438	0.138265	0.061663	0.0061815						14.449						332355												105723
5	4	20	H	MTD000011	Serum albumin	P02768	525+EFNAETFTFHADICTLSEKER	2544.16	42	4	plasma	C:Carbamidomethylation	13.75	H165C111N29O38S1	0.224911	0.309774	0.239401	0.133775	0.0596603	0.232461	0.320173	0.247438	0.138265	0.061663
5	4	20	H	MTD000011	Serum albumin	P02768	549+KQTALVELVK	1127.69	16	2	plasma	none	8.41	H93C51N13O15S0	0.518305	0.326389	0.117014	0.0305494	0.00640413	0.522349	0.328936	0.117927	0.0307877	0.0064541
4	4	16	H	MTD000011	Serum albumin	P02768	549+KQTALVELVK	1127.69	16	3	plasma	none	8.41	H93C51N13O15S0	0.518305	0.326389	0.117014	0.0305494	0.00640413	0.522349	0.328936	0.117927	0.0307877	0.0064541
9	4	36	H	MTD000011	Serum albumin	P02768	550+QTALVELVK	999.597	15	2	plasma	none	10.5	H81C45N11O14S0	0.559991	0.310254	0.100405	0.0238886	0.00459079	0.563067	0.311957	0.100956	0.0240198	0.004616
9	4	36	H	MTD000011	Serum albumin	P02768	585+ADDKETCFAEEGKK	1626.72	29	2	plasma	C:Carbamidomethylation	2.33	H106C67N18O27S1	0.393039	0.3297	0.176086	0.0702386	0.0227712	0.405586	0.340225	0.181708	0.0724808	0.0234981
9	4	36	H	MTD000011	Serum albumin	P02768	585+ADDKETCFAEEGKK	1626.72	29	3	plasma	C:Carbamidomethylation	2.33	H106C67N18O27S1	0.393039	0.3297	0.176086	0.0702386	0.0227712	0.405586	0.340225	0.181708	0.0724808	0.0234981
8	4	32	H	MTD000011	Serum albumin	P02768	585+ADDKETCFAEEGKK	1626.72	29	4	plasma	C:Carbamidomethylation	2.33	H106C67N18O27S1	0.393039	0.3297	0.176086	0.0702386	0.0227712	0.405586	0.340225	0.181708	0.0724808	0.0234981
6	4	24	H	MTD000011	Serum albumin	P02768	598+KLVAASQAALGL	1140.69	28	2	plasma	none	11.02	H92C51N14O15S0	0.516494	0.32706	0.117746	0.0308514	0.00648846	0.52058	0.329647	0.118677	0.0310955	0.00653979
8	4	32	H	MTD000011	Serum albumin	P02768	599+LVAASQAALGL	1012.59	27	2	plasma	none	12.56	H80C45N12O14S0	0.558034	0.311127	0.101138	0.0241558	0.00465818	0.561146	0.312862	0.101702	0.0242905	0.00468416
7	4	28	H	MTD000011	Serum albumin	P02768	66+LVNEVTEFAK	1148.61	17	2	plasma	none	9.36	H84C52N12O17S0	0.512776	0.32634	0.120009	0.0323222	0.00701841	0.5172	0.329155	0.121044	0.0326011	0.00707896
9	4	36	H	MTD000011	Serum albumin	P02768	76+TCVADESAENCDK	1497.57	29	2	plasma	C:Carbamidomethylation	2.1	H91C56N17O27S2	0.423449	0.304726	0.16978	0.0692723	0.0236461	0.437797	0.315051	0.175533	0.0716194	0.0244472
4	3	12	H	MTD000011	Serum albumin	P02768	76+TCVADESAENCDK	1497.57	29	3	plasma	C:Carbamidomethylation	2.1	H91C56N17O27S2	0.423449	0.304726	0.16978	0.0692723	0.0236461	0.437797	0.315051	0.175533	0.0716194	0.0244472
3	1	3	H	MTD000011	Serum albumin	P02768	76+TCVADESAENCDKSLHTLFGDK	2496.09	40	2	plasma	C:Carbamidomethylation	9.98	H161C102N29O40S2	0.234654	0.301826	0.233	0.13308	0.0615415	0.243392	0.313064	0.241676	0.138035	0.063833
2	4	8	H	MTD000011	Serum albumin	P02768	76+TCVADESAENCDKSLHTLFGDK	2496.09	40	3	plasma	C:Carbamidomethylation	9.98	H161C102N29O40S2	0.234654	0.301826	0.233	0.13308	0.0615415	0.243392	0.313064	0.241676	0.138035	0.063833
2	4	8	H	MTD000011	Serum albumin	P02768	76+TCVADESAENCDKSLHTLFGDK	2496.09	40	4	plasma	C:Carbamidomethylation	9.98	H161C102N29O40S2	0.234654	0.301826	0.233	0.13308	0.0615415	0.243392	0.313064	0.241676	0.138035	0.063833
3	4	12	H	MTD000011	Serum albumin	P02768	76+TCVADESAENCDKSLHTLFGDKLCTVATLR	3410.59	52	3	plasma	C:Carbamidomethylation	13.58	H231C141N41O51S3	0.133928	0.238796	0.243815	0.181529	0.10854	0.147725	0.263395	0.268931	0.200229	0.119721
2	4	8	H	MTD000011	Serum albumin	P02768	76+TCVADESAENCDKSLHTLFGDKLCTVATLR	3410.59	52	4	plasma	C:Carbamidomethylation	13.58	H231C141N41O51S3	0.133928	0.238796	0.243815	0.181529	0.10854	0.147725	0.263395	0.268931	0.200229	0.119721
9	4	36	H	MTD000011	Serum albumin	P02768	89+SLHTLFGDKLCTVATLR	1931.03	23	2	plasma	C:Carbamidomethylation	13.19	H142C85N24O25S1	0.315419	0.335626	0.207253	0.093754	0.0340081	0.331304	0.352529	0.217691	0.0984756	0.0357209
8	4	32	H	MTD000011	Serum albumin	P02768	89+SLHTLFGDKLCTVATLR	1931.03	23	3	plasma	C:Carbamidomethylation	13.19	H142C85N24O25S1	0.315419	0.335626	0.207253	0.093754	0.0340081	0.331304	0.352529	0.217691	0.0984756	0.0357209
1	1	1	H	MTD000011	Serum albumin	P02768	89+SLHTLFGDKLCTVATLR	1931.03	23	4	Gel	C:Carbamidomethylation	13.19	H142C85N24O25S1	0.315419	0.335626	0.207253	0.093754	0.0340081	0.331304	0.352529	0.217691	0.0984756	0.0357209	0.0417874						14.449						44161.9												14174.7
5	4	20	H	MTD000011	Serum albumin	P02768	89+SLHTLFGDKLCTVATLR	1931.03	23	4	plasma	C:Carbamidomethylation	13.19	H142C85N24O25S1	0.315419	0.335626	0.207253	0.093754	0.0340081	0.331304	0.352529	0.217691	0.0984756	0.0357209
2	1	2	H	MTD000011	Serum albumin	P02768	89+SLHTLFGDKLCTVATLRETYGEMADCCAK	3346.55	48	2	plasma	C:Carbamidomethylation	14.87	H227C141N39O47S4	0.129394	0.230526	0.240018	0.183529	0.113219	0.144303	0.257087	0.267672	0.204674	0.126264
2	2	4	H	MTD000011	Serum albumin	P02768	89+SLHTLFGDKLCTVATLRETYGEMADCCAK	3346.55	48	3	plasma	C:Carbamidomethylation	14.87	H227C141N39O47S4	0.129394	0.230526	0.240018	0.183529	0.113219	0.144303	0.257087	0.267672	0.204674	0.126264
1	4	4	H	MTD000011	Serum albumin	P02768	89+SLHTLFGDKLCTVATLRETYGEMADCCAK	3346.55	48	4	plasma	C:Carbamidomethylation	14.87	H227C141N39O47S4	0.129394	0.230526	0.240018	0.183529	0.113219	0.144303	0.257087	0.267672	0.204674	0.126264
5	2	10	H	MTD000011	Serum albumin	P02768	98+LCTVATLRETYGEMADCCAK	2348.03	37	2	plasma	C:Carbamidomethylation	11.58	H157C95N27O34S4	0.233501	0.283692	0.22936	0.13874	0.0690716	0.263755	0.32045	0.259078	0.156717	0.0780212
1	4	4	H	MTD000011	Serum albumin	P02768	98+LCTVATLRETYGEMADCCAK	2348.03	37	3	plasma	C:Carbamidomethylation	11.58	H157C95N27O34S4	0.233501	0.283692	0.22936	0.13874	0.0690716	0.263755	0.32045	0.259078	0.156717	0.0780212
9	4	36	H	MTD000011	Serum amyloid A-4 protein	P35542	104+SNEKAEEWGR	1204.55	26	2	plasma	none	2.55	H76C50N16O19S0	0.514685	0.323492	0.12004	0.0328543	0.00728707	0.519322	0.326407	0.121121	0.0331503	0.00735272
3	4	12	H	MTD000011	Serum amyloid A-4 protein	P35542	104+SNEKAEEWGR	1204.55	26	3	plasma	none	2.55	H76C50N16O19S0	0.514685	0.323492	0.12004	0.0328543	0.00728707	0.519322	0.326407	0.121121	0.0331503	0.00735272
9	4	36	H	MTD000011	Serum amyloid A-4 protein	P35542	27+EALQGVGDMGR	1131.53	26	2	plasma	none	6.65	H77C45N15O17S1	0.520427	0.30038	0.126805	0.0396493	0.0100901	0.527142	0.304256	0.128442	0.0401609	0.0102203
6	1	6	H	MTD000011	Serum amyloid A-4 protein	P35542	38+AYWDIMISNHQNSNR	1847.84	31	2	Gel	none	11.83	H117C79N25O25S1	0.33694	0.336167	0.198466	0.0863519	0.0302231	0.351739	0.350933	0.207183	0.0901448	0.0315506	0.00607898	0.00645408	0.00955819	0.00743909	0.00907066	0.00486394	10.923	10.991	10.82	10.815	10.895	10.879	198478	102086	83587.8	224019	199837	172687							70427.6
9	4	36	H	MTD000011	Serum amyloid A-4 protein	P35542	38+AYWDIMISNHQNSNR	1847.84	31	2	plasma	none	11.83	H117C79N25O25S1	0.33694	0.336167	0.198466	0.0863519	0.0302231	0.351739	0.350933	0.207183	0.0901448	0.0315506
6	2	12	H	MTD000011	Serum amyloid A-4 protein	P35542	38+AYWDIMISNHQNSNR	1847.84	31	3	Gel	none	11.83	H117C79N25O25S1	0.33694	0.336167	0.198466	0.0863519	0.0302231	0.351739	0.350933	0.207183	0.0901448	0.0315506	0.0112239	0.0103722	0.00996779	0.00780719	0.00663559	0.00847528	10.923	10.991	10.82	10.815	10.895	10.879	210133	115288	101585	218470	205562	171926							76282.4
9	4	36	H	MTD000011	Serum amyloid A-4 protein	P35542	38+AYWDIMISNHQNSNR	1847.84	31	3	plasma	none	11.83	H117C79N25O25S1	0.33694	0.336167	0.198466	0.0863519	0.0302231	0.351739	0.350933	0.207183	0.0901448	0.0315506
3	4	12	H	MTD000011	Thymosin beta-4	P62328	21+TETQEKNPLPSK	1370.7	24	2	plasma	none	2.58	H98C58N16O22S0	0.466475	0.336436	0.140616	0.0430858	0.0106572	0.472805	0.341001	0.142524	0.0436704	0.0108018
1	4	4	H	MTD000011	Thymosin beta-4	P62328	21+TETQEKNPLPSK	1370.7	24	3	plasma	none	2.58	H98C58N16O22S0	0.466475	0.336436	0.140616	0.0430858	0.0106572	0.472805	0.341001	0.142524	0.0436704	0.0108018
6	4	24	H	MTD000011	Thymosin beta-4	P62328	21+TETQEKNPLPSKETIEQEK	2228.12	41	3	plasma	none	5.73	H157C94N25O37S0	0.290715	0.338884	0.217805	0.100401	0.0368396	0.306724	0.357547	0.229799	0.10593	0.0388684
3	4	12	H	MTD000011	Thymosin beta-4	P62328	21+TETQEKNPLPSKETIEQEK	2228.12	41	4	plasma	none	5.73	H157C94N25O37S0	0.290715	0.338884	0.217805	0.100401	0.0368396	0.306724	0.357547	0.229799	0.10593	0.0388684
2	4	8	H	MTD000011	Thymosin beta-4	P62328	27+NPLPSKETIEQEK	1511.78	28	2	plasma	none	5.63	H109C65N17O24S0	0.427642	0.344035	0.157637	0.0526017	0.0141087	0.435518	0.350371	0.16054	0.0535705	0.0143685
4	4	16	H	MTD000011	Thymosin beta-4	P62328	27+NPLPSKETIEQEK	1511.78	28	3	plasma	none	5.63	H109C65N17O24S0	0.427642	0.344035	0.157637	0.0526017	0.0141087	0.435518	0.350371	0.16054	0.0535705	0.0143685
4	3	12	H	MTD000011	Thymosin beta-4	P62328	27+NPLPSKETIEQEKQAGES	1983.97	45	2	plasma	none	5.87	H137C83N23O33S0	0.334617	0.345506	0.199216	0.0829169	0.0275879	0.347742	0.359058	0.20703	0.0861693	0.02867
2	4	8	H	MTD000011	Thymosin beta-4	P62328	27+NPLPSKETIEQEKQAGES	1983.97	45	3	plasma	none	5.87	H137C83N23O33S0	0.334617	0.345506	0.199216	0.0829169	0.0275879	0.347742	0.359058	0.20703	0.0861693	0.02867
4	4	16	H	MTD000011	Transthyretin	P02766	101+ALGISPFHEHAEVVFTANDSGPR	2450.2	51	3	plasma	none	11.87	H163C109N31O34S0	0.242817	0.328482	0.237409	0.120791	0.0482824	0.248334	0.335946	0.242804	0.123536	0.0493795
3	4	12	H	MTD000011	Transthyretin	P02766	101+ALGISPFHEHAEVVFTANDSGPR	2450.2	51	4	plasma	none	11.87	H163C109N31O34S0	0.242817	0.328482	0.237409	0.120791	0.0482824	0.248334	0.335946	0.242804	0.123536	0.0493795
4	4	16	H	MTD000011	Transthyretin	P02766	101+ALGISPFHEHAEVVFTANDSGPRR	2606.3	54	3	plasma	none	10.99	H175C115N35O35S0	0.223104	0.320336	0.244329	0.130685	0.054761	0.229244	0.329153	0.251053	0.134282	0.0562682
4	4	16	H	MTD000011	Transthyretin	P02766	101+ALGISPFHEHAEVVFTANDSGPRR	2606.3	54	4	plasma	none	10.99	H175C115N35O35S0	0.223104	0.320336	0.244329	0.130685	0.054761	0.229244	0.329153	0.251053	0.134282	0.0562682
9	4	36	H	MTD000011	Transthyretin	P02766	125+YTIAALLSPYSYSTTAVVTNPKE	2488.27	37	2	plasma	none	17.9	H177C114N25O37S0	0.232764	0.32336	0.240568	0.126187	0.0520606	0.238747	0.331671	0.246752	0.129431	0.0533987
2	1	2	H	MTD000011	Transthyretin	P02766	125+YTIAALLSPYSYSTTAVVTNPKE	2488.27	37	3	Gel	none	17.9	H177C114N25O37S0	0.232764	0.32336	0.240568	0.126187	0.0520606	0.238747	0.331671	0.246752	0.129431	0.0533987				0.0751297		0.0816187				18.091		18.294				162136		117620
4	4	16	H	MTD000011	Transthyretin	P02766	125+YTIAALLSPYSYSTTAVVTNPKE	2488.27	37	3	plasma	none	17.9	H177C114N25O37S0	0.232764	0.32336	0.240568	0.126187	0.0520606	0.238747	0.331671	0.246752	0.129431	0.0533987
1	1	1	H	MTD000011	Transthyretin	P02766	125+YTIAALLSPYSYSTTAVVTNPKE	2488.27	37	4	Gel	none	17.9	H177C114N25O37S0	0.232764	0.32336	0.240568	0.126187	0.0520606	0.238747	0.331671	0.246752	0.129431	0.0533987				0.0719016						18.091						54645.2
7	4	28	H	MTD000011	Transthyretin	P02766	42+GSPAINVAVHVFR	1365.75	26	2	plasma	none	11.7	H99C62N19O16S0	0.447966	0.346829	0.147176	0.0446545	0.0107534	0.454038	0.351531	0.149171	0.0452599	0.0108992
4	4	16	H	MTD000011	Transthyretin	P02766	42+GSPAINVAVHVFR	1365.75	26	3	plasma	none	11.7	H99C62N19O16S0	0.447966	0.346829	0.147176	0.0446545	0.0107534	0.454038	0.351531	0.149171	0.0452599	0.0108992
2	1	2	H	MTD000011	Transthyretin	P02766	56+AADDTWEPFASGK	1393.61	28	2	Gel	none	10.72	H87C62N15O22S0	0.448872	0.341112	0.148069	0.0468636	0.0119297	0.455746	0.346336	0.150336	0.0475812	0.0121124	0.0744921			0.0755689			11.679			11.627			33855.6			37973.9									13495
4	4	16	H	MTD000011	Transthyretin	P02766	56+AADDTWEPFASGK	1393.61	28	2	plasma	none	10.72	H87C62N15O22S0	0.448872	0.341112	0.148069	0.0468636	0.0119297	0.455746	0.346336	0.150336	0.0475812	0.0121124
1	1	1	H	MTD000011	Vitamin D-binding protein	P02774	128+HQPQEFPTYVEPTNDEICEAFR	2706.2	50	2	plasma	C:Carbamidomethylation	13.62	H171C119N31O40S1	0.203355	0.299843	0.245361	0.144415	0.0676394	0.211693	0.312137	0.255421	0.150337	0.0704128
4	4	16	H	MTD000011	Vitamin D-binding protein	P02774	128+HQPQEFPTYVEPTNDEICEAFR	2706.2	50	3	plasma	C:Carbamidomethylation	13.62	H171C119N31O40S1	0.203355	0.299843	0.245361	0.144415	0.0676394	0.211693	0.312137	0.255421	0.150337	0.0704128
3	4	12	H	MTD000011	Vitamin D-binding protein	P02774	181+SYLSMVGSCCTSASPTVCFLK	2354.04	32	2	plasma	C:Carbamidomethylation	15.06	H159C99N25O33S4	0.225599	0.282371	0.231295	0.141722	0.0712791	0.256076	0.320517	0.262541	0.160867	0.0809082
2	4	8	H	MTD000011	Vitamin D-binding protein	P02774	239+LAQKVPTADLEDVLPLAEDITNILSK	2805.54	47	3	plasma	none	23.07	H212C125N30O42S0	0.19907	0.305786	0.2504	0.144135	0.0651152	0.206396	0.317039	0.259615	0.149439	0.0675114
1	4	4	H	MTD000011	Vitamin D-binding protein	P02774	239+LAQKVPTADLEDVLPLAEDITNILSK	2805.54	47	4	plasma	none	23.07	H212C125N30O42S0	0.19907	0.305786	0.2504	0.144135	0.0651152	0.206396	0.317039	0.259615	0.149439	0.0675114
4	4	16	H	MTD000011	Vitamin D-binding protein	P02774	243+VPTADLEDVLPLAEDITNILSK	2365.26	38	2	plasma	none	23.67	H176C105N24O37S0	0.257875	0.331684	0.231133	0.114385	0.0447537	0.27578	0.354713	0.247181	0.122327	0.047861
4	4	16	H	MTD000011	Vitamin D-binding protein	P02774	243+VPTADLEDVLPLAEDITNILSK	2365.26	38	3	plasma	none	23.67	H176C105N24O37S0	0.257875	0.331684	0.231133	0.114385	0.0447537	0.27578	0.354713	0.247181	0.122327	0.047861
4	4	16	H	MTD000011	Vitamin D-binding protein	P02774	353+RTHLPEVFLSK	1325.75	18	2	plasma	none	8.92	H99C61N17O16S0	0.456227	0.344855	0.14352	0.0428123	0.0101527	0.462042	0.349251	0.145349	0.043358	0.0102821
4	4	16	H	MTD000011	Vitamin D-binding protein	P02774	353+RTHLPEVFLSK	1325.75	18	3	plasma	none	8.92	H99C61N17O16S0	0.456227	0.344855	0.14352	0.0428123	0.0101527	0.462042	0.349251	0.145349	0.043358	0.0102821
1	3	3	H	MTD000011	Vitamin D-binding protein	P02774	353+RTHLPEVFLSK	1325.75	18	4	plasma	none	8.92	H99C61N17O16S0	0.456227	0.344855	0.14352	0.0428123	0.0101527	0.462042	0.349251	0.145349	0.043358	0.0102821
5	4	20	H	MTD000011	Vitamin D-binding protein	P02774	371+SLGECCDVEDSTTCFNAK	2091.82	32	2	plasma	C:Carbamidomethylation	8.32	H129C82N23O35S3	0.288379	0.301366	0.215696	0.115393	0.0509606	0.313172	0.327275	0.23424	0.125314	0.0553418
4	4	16	H	MTD000011	Vitamin D-binding protein	P02774	371+SLGECCDVEDSTTCFNAK	2091.82	32	3	plasma	C:Carbamidomethylation	8.32	H129C82N23O35S3	0.288379	0.301366	0.215696	0.115393	0.0509606	0.313172	0.327275	0.23424	0.125314	0.0553418
1	1	1	H	MTD000011	Vitamin D-binding protein	P02774	395+ELSSFIDKGQELCADYSENTFTEYK	2973.32	46	2	plasma	C:Carbamidomethylation	14.27	H192C130N30O48S1	0.17688	0.282704	0.249837	0.158527	0.080001	0.186592	0.298227	0.263555	0.167232	0.0843938
4	4	16	H	MTD000011	Vitamin D-binding protein	P02774	395+ELSSFIDKGQELCADYSENTFTEYK	2973.32	46	3	plasma	C:Carbamidomethylation	14.27	H192C130N30O48S1	0.17688	0.282704	0.249837	0.158527	0.080001	0.186592	0.298227	0.263555	0.167232	0.0843938
4	2	8	H	MTD000011	Vitamin D-binding protein	P02774	395+ELSSFIDKGQELCADYSENTFTEYK	2973.32	46	4	plasma	C:Carbamidomethylation	14.27	H192C130N30O48S1	0.17688	0.282704	0.249837	0.158527	0.080001	0.186592	0.298227	0.263555	0.167232	0.0843938
2	1	2	H	MTD000011	Vitamin D-binding protein	P02774	446+SDFASNCCSINSPPLYCDSEIDAELK	2991.26	53	2	plasma	C:Carbamidomethylation	13.95	H190C124N32O48S3	0.169046	0.262898	0.242612	0.165179	0.0909855	0.181629	0.282467	0.260672	0.177474	0.0977582
4	4	16	H	MTD000011	Vitamin D-binding protein	P02774	66+EVVSLTEACCAEGADPDCYDTR	2517.01	48	2	plasma	C:Carbamidomethylation	10.19	H156C100N28O42S3	0.227605	0.288722	0.232083	0.139293	0.0683309	0.238072	0.302	0.242756	0.145699	0.0714733
4	4	16	H	MTD000011	Vitamin D-binding protein	P02774	66+EVVSLTEACCAEGADPDCYDTR	2517.01	48	3	plasma	C:Carbamidomethylation	10.19	H156C100N28O42S3	0.227605	0.288722	0.232083	0.139293	0.0683309	0.238072	0.302	0.242756	0.145699	0.0714733
4	4	16	H	MTD000011	Vitamin D-binding protein	P02774	95+SCESNSPFPVHPGTAECCTK	2263.93	41	2	plasma	C:Carbamidomethylation	7.25	H141C92N27O34S3	0.254829	0.298504	0.225602	0.127465	0.0589266	0.281144	0.329329	0.248899	0.140628	0.0650117
4	4	16	H	MTD000011	Vitamin D-binding protein	P02774	95+SCESNSPFPVHPGTAECCTK	2263.93	41	3	plasma	C:Carbamidomethylation	7.25	H141C92N27O34S3	0.254829	0.298504	0.225602	0.127465	0.0589266	0.281144	0.329329	0.248899	0.140628	0.0650117
5	1	5	H	MTD000011	Zinc-alpha-2-glycoprotein	P25311	137+YYYDGKDYIEFNKEIPAWVPFDPAAQITK	3480.69	49	3	plasma	none	18.2	H233C167N35O47S0	0.121476	0.24567	0.258831	0.188529	0.106409	0.131909	0.266767	0.281058	0.204719	0.115547
4	4	16	H	MTD000011	Zinc-alpha-2-glycoprotein	P25311	150+EIPAWVPFDPAAQITK	1781.94	33	2	plasma	none	17.38	H127C85N19O23S0	0.340829	0.352642	0.196659	0.0776454	0.0241776	0.352178	0.364384	0.203207	0.0802307	0.0249826
[truncated: 2 more rows]
[truncated: 178 more columns]
