# Supplementary material for: Acetyl-CoA carboxylase inhibitor increases LDL-apoB production rate in NASH with cirrhosis: prevention by fenofibrate
Source: J Lipid Res. 2023 Feb 2;64(3):100339. doi: 10.1016/j.jlr.2023.100339 (PMC10017426; doi:10.1016/j.jlr.2023.100339)
Supplement: Summary table 6 [file mmc17.xlsx]

## Sheet: SUMMARY TABLE
Sample Score	Abund Score	Sample*Abund Score	Species	Code	Protein	Accession#	Sequence	Mass	n	Charge	Fraction	Modifications	Target RT	Formula	M0	M1	M2	M3	M4	M0_c	M1_c	M2_c	M3_c	M4_c	RMS Error - Base7000-1000H	RMS Error - Base7001-1001H	RMS Error - Base7002-1002H	RMS Error - Base7003-1003H	RMS Error - W12_7000-1004H	RMS Error - W12_7001-1005H	RMS Error - W12_7002-1006H	RMS Error - W12_7003-1007H	RT - Base7000-1000H	RT - Base7001-1001H	RT - Base7002-1002H	RT - Base7003-1003H	RT - W12_7000-1004H	RT - W12_7001-1005H	RT - W12_7002-1006H	RT - W12_7003-1007H	Sum Abund - Base7000-1000H	Sum Abund - Base7001-1001H	Sum Abund - Base7002-1002H	Sum Abund - Base7003-1003H	Sum Abund - W12_7000-1004H	Sum Abund - W12_7001-1005H	Sum Abund - W12_7002-1006H	Sum Abund - W12_7003-1007H	sat - Base7000-1000H
5	1	5	H	MTD000063	Apolipoprotein A-I	P02647	251+VSFLSALEEYTK	1385.71	20	2	ingel	none	19.1	H99C64N13O21S0	0.442603	0.343525	0.15056	0.047882	0.0122081	0.449539	0.348909	0.15292	0.0486325	0.0123994		0.00315182	0.00408908	0.00673827	0.0128881	0.00833773				19.257	19.277	19.285	19.087	19.349				106832	158728	37182.2	76716.3	42135.1
1	1	1	H	MTD000063	Apolipoprotein A-I	P02647	70+LLDNWDSVTSTFSK	1611.78	17	2	ingel	none	15.73	H109C72N17O25S0	0.395106	0.348486	0.172109	0.0614397	0.0175434	0.40435	0.356638	0.176135	0.0628771	0.0179538			0.00663969								15.871								68668.5
2	1	2	H	MTD000063	Apolipoprotein A-II	P02652	27+EPCVESLVSQYFQTVTDYGK	2349.08	34	3	ingel	C:Carbamidomethylation	21.98	H156C104N24O36S1	0.248872	0.318484	0.231731	0.122608	0.0519353	0.270016	0.345542	0.251419	0.133024	0.0563476						0.00234234		0.0138831						22.135		22.135						53457.3		32130.3
7	3	21	H	MTD000063	Apolipoprotein B-100	P04114	1001+LELELRPTGEIEQYSVSATYELQR	2823.43	54	3	ingel	none	16.32	H198C124N32O43S0	0.199752	0.305733	0.249989	0.143889	0.0650673	0.207119	0.317009	0.259209	0.149196	0.0674672	0.00682866	0.0120458	0.00775632	0.0054876	0.0100714	0.0110326	0.0175972		16.293	16.358	16.349	16.386	16.244	16.393	16.384		420360	547965	828066	440615	377336	414983	30160.5
6	1	6	H	MTD000063	Apolipoprotein B-100	P04114	1001+LELELRPTGEIEQYSVSATYELQR	2823.43	54	4	ingel	none	16.32	H198C124N32O43S0	0.199752	0.305733	0.249989	0.143889	0.0650673	0.207119	0.317009	0.259209	0.149196	0.0674672	0.00919078	0.0132775	0.00760811	0.00492431	0.0132542	0.0118218			16.293	16.358	16.349	16.386	16.244	16.393			91313.3	121446	163880	97482.2	106810	144189
8	4	32	H	MTD000063	Apolipoprotein B-100	P04114	101+EVYGFNPEGK	1138.53	18	2	ingel	none	9.26	H74C52N12O17S0	0.513577	0.326048	0.119687	0.0321856	0.00697902	0.517981	0.328844	0.120713	0.0324616	0.00703887	0.000746511	0.00475428	0.00117267	0.00217065	0.000716761	0.00642042	0.0103454	0.0082261	9.312	9.321	9.34	9.377	9.32	9.384	9.403	9.411	451976	320442	324538	169735	703175	797354	260917	184458
6	1	6	H	MTD000063	Apolipoprotein B-100	P04114	1056+QSMTLSSEVQIPDFDVDLGTILR	2563.28	40	2	ingel	none	21.74	H182C111N28O39S1	0.224595	0.309194	0.239327	0.134067	0.0599806	0.23222	0.319691	0.247453	0.138619	0.062017	0.0185843	0.0267266	0.0194743	0.0144496	0.0107904	0.0117454			21.782	21.791	21.81	21.818	21.705	21.826			38229.9	33064.7	54477.6	77098.7	76812.9	65405.7
3	2	6	H	MTD000063	Apolipoprotein B-100	P04114	1056+QSMTLSSEVQIPDFDVDLGTILR	2563.28	40	3	ingel	none	21.74	H182C111N28O39S1	0.224595	0.309194	0.239327	0.134067	0.0599806	0.23222	0.319691	0.247453	0.138619	0.062017						0.00814501	0.00903628	0.00655196						21.826	21.789	21.797						527520	32856.7	50276
3	1	3	H	MTD000063	Apolipoprotein B-100	P04114	1056+QSxmTLSSEVQIPDFDVDLGTILR	2579.28	40	2	ingel	m:Oxidized methionine	21.12	H182C111N28O40S1	0.224054	0.308532	0.239323	0.134464	0.0603739	0.231761	0.319145	0.247555	0.139089	0.0624506	0.0139987		0.00731136	0.0070501					21.107		21.163	21.199					33287.6		46954.6	43383.4
4	1	4	H	MTD000063	Apolipoprotein B-100	P04114	1056+QSxmTLSSEVQIPDFDVDLGTILR	2579.28	40	3	ingel	m:Oxidized methionine	21.12	H182C111N28O40S1	0.224054	0.308532	0.239323	0.134464	0.0603739	0.231761	0.319145	0.247555	0.139089	0.0624506	0.00966081		0.00692529	0.00327212		0.0114959			21.107		21.163	21.199		21.178			42422.2		70164.5	77380		213134
1	1	1	H	MTD000063	Apolipoprotein B-100	P04114	1100+KITEVALMGHLSCDTK	1801.91	24	3	ingel	C:Carbamidomethylation	10.68	H131C76N21O25S2	0.334687	0.321361	0.200029	0.0930673	0.0352818	0.35262	0.33858	0.210746	0.098054	0.0371723					0.00495556								10.643								60681.5
1	1	1	H	MTD000063	Apolipoprotein B-100	P04114	1100+KITEVALMGHLSCDTK	1801.91	24	4	ingel	C:Carbamidomethylation	10.68	H131C76N21O25S2	0.334687	0.321361	0.200029	0.0930673	0.0352818	0.35262	0.33858	0.210746	0.098054	0.0371723					0.00806303								10.643								66675.5
1	1	1	H	MTD000063	Apolipoprotein B-100	P04114	1101+ITEVALMGHLSCDTK	1673.81	24	2	ingel	C:Carbamidomethylation	12.05	H119C70N19O24S2	0.361605	0.319837	0.190269	0.0846292	0.0307856	0.378113	0.334439	0.198955	0.0884927	0.032191						0.00913552								11.974								31697
8	2	16	H	MTD000063	Apolipoprotein B-100	P04114	1101+ITEVALMGHLSCDTK	1673.81	24	3	ingel	C:Carbamidomethylation	12.05	H119C70N19O24S2	0.361605	0.319837	0.190269	0.0846292	0.0307856	0.378113	0.334439	0.198955	0.0884927	0.032191	0.0013822	0.00453207	0.00215739	0.00383678	0.00661077	0.00295032	0.00533033	0.00506772	11.874	11.91	11.902	11.994	11.881	11.974	11.965	11.973	359027	319602	416701	245873	373167	385645	307793	100334
1	1	1	H	MTD000063	Apolipoprotein B-100	P04114	1101+ITEVALMGHLSCDTKEER	2088	35	4	ingel	C:Carbamidomethylation	10.97	H145C86N25O31S2	0.290705	0.316708	0.215635	0.109417	0.0451357	0.31176	0.339646	0.231253	0.117342	0.0484047					0.00846919								10.981								51570.1
2	1	2	H	MTD000063	Apolipoprotein B-100	P04114	1101+ITEVALxmGHLSCDTK	1689.81	24	3	ingel	C:Carbamidomethylation m:Oxidized methionine	9.04	H119C70N19O25S2	0.360734	0.3192	0.190667	0.0851481	0.0311308	0.377436	0.333979	0.199494	0.0890904	0.0325722			0.0114252			0.00876226					9.087			9.131					32998.2			86071.5
1	1	1	H	MTD000063	Apolipoprotein B-100	P04114	1120+IKGVISIPR	981.634	15	3	ingel	none	9.58	H83C45N13O11S0	0.559775	0.313787	0.0989603	0.0226131	0.00413225	0.562511	0.315321	0.0994441	0.0227236	0.00415245					0.00912424								9.545								51667.8
5	1	5	H	MTD000063	Apolipoprotein B-100	P04114	1135+SEILAHWSPAK	1237.65	25	2	ingel	none	10.05	H87C57N15O16S0	0.481071	0.338003	0.132767	0.0376705	0.00853952	0.48617	0.341586	0.134174	0.0380697	0.00863003	0.0101089	0.0190488	0.0159648		0.00760323	0.014312			10.072	10.109	10.1		10.052	10.172			82659.7	54159.8	62833.7		174599	152741
8	4	32	H	MTD000063	Apolipoprotein B-100	P04114	1135+SEILAHWSPAK	1237.65	25	3	ingel	none	10.05	H87C57N15O16S0	0.481071	0.338003	0.132767	0.0376705	0.00853952	0.48617	0.341586	0.134174	0.0380697	0.00863003	0.00226517	0.00784268	0.00361583	0.0019247	0.00979528	0.0038728	0.00799818	0.000699706	10.072	10.109	10.1	10.165	10.052	10.172	10.163	10.199	679341	454538	570817	293953	1.30352e+06	726321	263453	197903
7	1	7	H	MTD000063	Apolipoprotein B-100	P04114	1146+LLLQMDSSATAYGSTVSK	1870.93	31	2	ingel	none	13.38	H134C80N20O29S1	0.335266	0.333437	0.199157	0.0880177	0.0314111	0.350741	0.348828	0.20835	0.0920804	0.0328609	0.00493956	0.0073595	0.00561628	0.0021131		0.00594149	0.0149389	0.00721313	13.366	13.346	13.366	13.43		13.409	13.372	13.465	90513.1	84876.7	69780.4	122802		116662	57014.5	31323
8	1	8	H	MTD000063	Apolipoprotein B-100	P04114	1146+LLLQMDSSATAYGSTVSK	1870.93	31	3	ingel	none	13.38	H134C80N20O29S1	0.335266	0.333437	0.199157	0.0880177	0.0314111	0.350741	0.348828	0.20835	0.0920804	0.0328609	0.00391472	0.00928194	0.00451543	0.00329339	0.00959704	0.00973165	0.0191275	0.00771621	13.366	13.346	13.366	13.43	13.317	13.409	13.372	13.465	162841	142118	146963	225989	75895.5	196032	110782	84255.5
4	1	4	H	MTD000063	Apolipoprotein B-100	P04114	1146+LLLQxmDSSATAYGSTVSK	1886.93	31	2	ingel	m:Oxidized methionine	10.83	H134C80N20O30S1	0.334458	0.332758	0.199485	0.0885595	0.0317742	0.350122	0.348343	0.208827	0.0927072	0.0332624	0.00827612		0.00762411			0.0125717	0.0106906		10.804		10.832			10.876	10.867		33153.1		31737.8			90592.2	90921.3
8	1	8	H	MTD000063	Apolipoprotein B-100	P04114	1146+LLLQxmDSSATAYGSTVSK	1886.93	31	3	ingel	m:Oxidized methionine	10.83	H134C80N20O30S1	0.334458	0.332758	0.199485	0.0885595	0.0317742	0.350122	0.348343	0.208827	0.0927072	0.0332624	0.00590607	0.013674	0.00350071	0.000672582	0.0114325	0.00724234	0.00734595	0.00240361	10.804	10.813	10.832	10.868	10.784	10.876	10.867	10.903	101403	88775.9	113371	87245.7	79108.9	215400	254613	67647.2
6	1	6	H	MTD000063	Apolipoprotein B-100	P04114	1165+VAWHYDEEKIEFEWNTGTNVDTK	2810.28	37	4	ingel	none	14.65	H179C127N31O42S0	0.195045	0.303612	0.251511	0.146288	0.0667217	0.202501	0.315219	0.261126	0.151881	0.0692724	0.00453891	0.00986794	0.00641491	0.00643643	0.00761959	0.00898296			14.576	14.641	14.66	14.725	14.584	14.704			134324	73229.3	134643	63828.2	335595	105771
8	3	24	H	MTD000063	Apolipoprotein B-100	P04114	118+NSEEFAAAMSR	1211.52	32	2	ingel	none	8.82	H77C49N15O19S1	0.495707	0.308331	0.136011	0.0446608	0.0119469	0.503404	0.313119	0.138123	0.0453543	0.0121324	0.00629634	0.0139767	0.00836791	0.00408347	0.00756051	0.00988522	0.0111587	0.0117979	8.89	8.898	8.918	8.926	8.898	8.962	8.953	8.961	308625	238830	241096	130630	506912	565621	239188	126124
6	1	6	H	MTD000063	Apolipoprotein B-100	P04114	118+NSEEFAAAMSR	1211.52	32	3	ingel	none	8.82	H77C49N15O19S1	0.495707	0.308331	0.136011	0.0446608	0.0119469	0.503404	0.313119	0.138123	0.0453543	0.0121324	0.0148615	0.0185619	0.00900062		0.00735891	0.0282514	0.0227274		8.89	8.898	8.918		8.898	8.962	8.953		40519.5	31846.6	33148.4		61419.5	47530.2	39275.9
5	1	5	H	MTD000063	Apolipoprotein B-100	P04114	118+NSEEFAAAxmSR	1227.52	32	2	ingel	m:Oxidized methionine	5.95	H77C49N15O20S1	0.494512	0.307771	0.136809	0.0452325	0.0122121	0.502387	0.312673	0.138987	0.0459528	0.0124065	0.00966256				0.00800784	0.0172559	0.0114557	0.0161066	6.019				6.026	6.062	6.053	6.062	32654.1				30375.1	97078.2	31230.5	32309.3
8	1	8	H	MTD000063	Apolipoprotein B-100	P04114	1188+KMTSNFPVDLSDYPK	1740.84	20	3	ingel	none	13.02	H120C78N18O25S1	0.349322	0.335877	0.19341	0.0823391	0.028246	0.363518	0.349526	0.20127	0.0856853	0.0293939	0.0034326	0.00479852	0.00391219	0.00389124	0.00458396	0.0120127	0.0130785	0.00802215	13.028	13.036	13.056	13.12	13.035	13.128	13.119	13.127	137905	83474.9	126202	92251.7	190324	94967.3	80386.5	38839
1	1	1	H	MTD000063	Apolipoprotein B-100	P04114	1188+KxmTSNFPVDLSDYPK	1756.83	20	3	ingel	m:Oxidized methionine	12.13	H120C78N18O26S1	0.34848	0.335196	0.193781	0.0828974	0.0286029	0.362866	0.349034	0.201781	0.0863195	0.0297837					0.0071172								12.191								32765.1
8	4	32	H	MTD000063	Apolipoprotein B-100	P04114	1189+MTSNFPVDLSDYPK	1612.74	20	2	ingel	none	14.26	H108C72N16O24S1	0.377417	0.334324	0.18195	0.0735989	0.0240534	0.39018	0.345629	0.188103	0.0760877	0.0248668	0.00575704	0.00375982	0.00618377	0.0069916	0.0042253	0.00592099	0.00781623	0.00600842	14.21	14.247	14.294	14.303	14.218	14.338	14.329	14.337	592506	406478	721598	457484	842631	562521	559651	323073
8	2	16	H	MTD000063	Apolipoprotein B-100	P04114	1189+MTSNFPVDLSDYPK	1612.74	20	3	ingel	none	14.26	H108C72N16O24S1	0.377417	0.334324	0.18195	0.0735989	0.0240534	0.39018	0.345629	0.188103	0.0760877	0.0248668	0.00323967	0.00547478	0.000838136	0.00314507	0.00298025	0.00559021	0.00442284	0.00610303	14.21	14.247	14.294	14.303	14.218	14.338	14.329	14.337	180890	124808	211364	146041	272395	114828	120168	116193
8	1	8	H	MTD000063	Apolipoprotein B-100	P04114	1203+SLHMYANR	990.471	17	3	ingel	none	5.72	H66C42N14O12S1	0.547283	0.293829	0.115573	0.0336253	0.00785468	0.552638	0.296704	0.116704	0.0339543	0.00793153	0.00356418	0.00698397	0.0064501	0.0168939	0.00694907	0.00279922	0.00568052	0.0119949	5.794	5.774	5.793	5.802	5.773	5.809	5.828	5.808	97851.8	83408.2	115181	41561.6	191022	166716	65572.8	51914.1
8	4	32	H	MTD000063	Apolipoprotein B-100	P04114	1230+LIVAMSSWLQK	1274.71	18	2	ingel	none	16.51	H98C59N14O15S1	0.448728	0.327722	0.152051	0.0526249	0.0146323	0.457361	0.334026	0.154976	0.0536372	0.0149138	0.00455575	0.00416337	0.00434302	0.00651334	0.00535011	0.00240107	0.00182178	0.00142297	16.518	16.527	16.518	16.583	16.498	16.59	16.581	16.589	368544	418454	898663	840813	840876	415792	355053	90255.2
7	1	7	H	MTD000063	Apolipoprotein B-100	P04114	1230+LIVAMSSWLQK	1274.71	18	3	ingel	none	16.51	H98C59N14O15S1	0.448728	0.327722	0.152051	0.0526249	0.0146323	0.457361	0.334026	0.154976	0.0536372	0.0149138	0.00306176	0.0074757	0.00215161	0.00161356	0.00179605	0.00725991	0.00454274		16.518	16.527	16.518	16.583	16.498	16.59	16.581		61779.8	62940.4	114397	120356	141619	59217.6	53401.1
7	2	14	H	MTD000063	Apolipoprotein B-100	P04114	1241+ASGSLPYTQTLQDHLNSLK	2072.05	35	2	ingel	none	13.98	H145C90N25O31S0	0.30875	0.345033	0.210622	0.0917483	0.0316992	0.322908	0.360855	0.220281	0.0959557	0.0331529	0.00788408	0.0114393	0.00888481	0.0063221		0.0138121	0.0132886	0.0134325	13.985	14.022	14.069	14.077		14.113	14.104	14.14	174298	245307	414055	204914		38739.8	39590	30661.3
8	4	32	H	MTD000063	Apolipoprotein B-100	P04114	1241+ASGSLPYTQTLQDHLNSLK	2072.05	35	3	ingel	none	13.98	H145C90N25O31S0	0.30875	0.345033	0.210622	0.0917483	0.0316992	0.322908	0.360855	0.220281	0.0959557	0.0331529	0.00972928	0.0125936	0.00618073	0.00835285	0.00582285	0.0113108	0.011995	0.0107643	13.985	14.022	14.069	14.077	14.021	14.113	14.104	14.14	2.04681e+06	2798132	4.36113e+06	2.48858e+06	1.24184e+06	1.15738e+06	1.15235e+06	758125
4	1	4	H	MTD000063	Apolipoprotein B-100	P04114	1241+ASGSLPYTQTLQDHLNSLK	2072.05	35	4	ingel	none	13.98	H145C90N25O31S0	0.30875	0.345033	0.210622	0.0917483	0.0316992	0.322908	0.360855	0.220281	0.0959557	0.0331529	0.00849252	0.0161551	0.0118139		0.0532879				13.985	14.022	14.069		14.021				76460.9	98336.2	101913		81665.5
2	4	8	H	MTD000063	Apolipoprotein B-100	P04114	1260+EFNLQNMGLPDFHIPENLFLK	2515.26	36	2	ingel	none	22.03	H174C117N28O32S1	0.21415	0.308152	0.243829	0.138103	0.0620103	0.221632	0.318917	0.252347	0.142928	0.0641766	0.00803314		0.00940437						22.007		22.12						927449		682297
7	4	28	H	MTD000063	Apolipoprotein B-100	P04114	1260+EFNLQNMGLPDFHIPENLFLK	2515.26	36	3	ingel	none	22.03	H174C117N28O32S1	0.21415	0.308152	0.243829	0.138103	0.0620103	0.221632	0.318917	0.252347	0.142928	0.0641766	0.00747011	0.00892111	0.007783	0.00359174	0.00757678	0.00704133		0.00411172	22.007	22.072	22.12	22.1	21.987	22.107		22.135	3.7072e+06	1.12252e+06	3.26433e+06	773560	2.25609e+06	534150		83190.2
1	1	1	H	MTD000063	Apolipoprotein B-100	P04114	1260+EFNLQNMGLPDFHIPENLFLK	2515.26	36	4	ingel	none	22.03	H174C117N28O32S1	0.21415	0.308152	0.243829	0.138103	0.0620103	0.221632	0.318917	0.252347	0.142928	0.0641766						0.0108935								22.107								62248.2
7	4	28	H	MTD000063	Apolipoprotein B-100	P04114	1260+EFNLQNxmGLPDFHIPENLFLK	2531.25	36	3	ingel	m:Oxidized methionine	20.21	H174C117N28O33S1	0.213634	0.307488	0.243793	0.138489	0.0624093	0.221196	0.318372	0.252422	0.143391	0.0646184	0.00703235	0.0108073	0.00868613	0.00589293	0.0124761	0.0109934		0.00684363	20.206	20.271	20.262	20.327	20.185	20.334		20.305	1.3045e+06	676360	1.12304e+06	732051	2.02957e+06	332893		52577.4
1	1	1	H	MTD000063	Apolipoprotein B-100	P04114	1260+EFNLQNxmGLPDFHIPENLFLK	2531.25	36	4	ingel	m:Oxidized methionine	20.21	H174C117N28O33S1	0.213634	0.307488	0.243793	0.138489	0.0624093	0.221196	0.318372	0.252422	0.143391	0.0646184						0.01342								20.334								44090.9
8	4	32	H	MTD000063	Apolipoprotein B-100	P04114	1296+IEIPLPFGGK	1069.62	17	2	ingel	none	16.77	H83C52N11O13S0	0.519727	0.328007	0.115641	0.0294408	0.0059844	0.523487	0.330381	0.116478	0.0296538	0.0060277	0.00340136	0.00138648	0.00365085	0.00664566	0.00194849	0.00457781	0.00337294	0.00352109	16.687	16.752	16.743	16.78	16.695	16.787	16.75	16.758	2.72452e+06	1.98202e+06	4.71692e+06	2.73503e+06	3.79322e+06	1.61152e+06	1.53955e+06	641662
4	1	4	H	MTD000063	Apolipoprotein B-100	P04114	1296+IEIPLPFGGK	1069.62	17	3	ingel	none	16.77	H83C52N11O13S0	0.519727	0.328007	0.115641	0.0294408	0.0059844	0.523487	0.330381	0.116478	0.0296538	0.0060277	0.0147552		0.0124775	0.0154117	0.0221948				16.687		16.743	16.78	16.695				37338.2		54162.4	36287.9	46500.4
3	1	3	H	MTD000063	Apolipoprotein B-100	P04114	1325+SVGFHLPSR	998.53	18	2	ingel	none	9.69	H70C45N14O12S0	0.557517	0.31364	0.100326	0.0233591	0.0043629	0.560408	0.315266	0.100846	0.0234802	0.00438552	0.0300303				0.00809068	0.0156322			9.706				9.714	9.806			43126.8				114211	84057.2
8	4	32	H	MTD000063	Apolipoprotein B-100	P04114	1325+SVGFHLPSR	998.53	18	3	ingel	none	9.69	H70C45N14O12S0	0.557517	0.31364	0.100326	0.0233591	0.0043629	0.560408	0.315266	0.100846	0.0234802	0.00438552	0.00187009	0.0025464	0.000738335	0.0010727	0.0118442	0.00427887	0.00359855	0.00439085	9.706	9.743	9.734	9.771	9.714	9.806	9.797	9.805	502384	337907	491965	260741	1.16873e+06	532190	199828	145983
8	4	32	H	MTD000063	Apolipoprotein B-100	P04114	1334+EFQVPTFTIPK	1305.7	16	2	ingel	none	16.37	H95C63N13O17S0	0.452102	0.344962	0.145553	0.0441214	0.0106492	0.458178	0.349598	0.147509	0.0447143	0.0107924	0.00360993	0.00455743	0.00364551	0.00406943	0.0064716	0.00465078	0.00525573	0.00373788	16.321	16.358	16.406	16.414	16.301	16.421	16.384	16.392	2.33588e+06	1.97106e+06	4.66569e+06	2.40649e+06	2.33664e+06	1.44502e+06	856704	463936
8	2	16	H	MTD000063	Apolipoprotein B-100	P04114	1334+EFQVPTFTIPK	1305.7	16	3	ingel	none	16.37	H95C63N13O17S0	0.452102	0.344962	0.145553	0.0441214	0.0106492	0.458178	0.349598	0.147509	0.0447143	0.0107924	0.00377175	0.00398715	0.00349942	0.00349702	0.00341239	0.00537493	0.00618405	0.00372909	16.321	16.358	16.406	16.414	16.301	16.421	16.384	16.392	247053	197136	419339	248904	280425	176212	116408	81772.6
8	4	32	H	MTD000063	Apolipoprotein B-100	P04114	1393+ADSVVDLLSYNVQGSGETTYDHK	2497.16	39	3	ingel	none	15.29	H164C107N28O41S0	0.246694	0.326259	0.234775	0.120284	0.0488091	0.252548	0.334001	0.240346	0.123138	0.0499673	0.00681147	0.011412	0.00671965	0.00352129	0.00840095	0.0103324	0.0123815	0.00595162	15.252	15.26	15.308	15.344	15.259	15.351	15.342	15.379	710834	692833	1.78871e+06	1.56046e+06	522796	707494	621489	272322
8	2	16	H	MTD000063	Apolipoprotein B-100	P04114	1393+ADSVVDLLSYNVQGSGETTYDHK	2497.16	39	4	ingel	none	15.29	H164C107N28O41S0	0.246694	0.326259	0.234775	0.120284	0.0488091	0.252548	0.334001	0.240346	0.123138	0.0499673	0.00308948	0.00853917	0.00471409	0.00280545	0.00497585	0.0074238	0.0148762	0.00698027	15.252	15.26	15.308	15.344	15.259	15.351	15.342	15.379	215237	199995	436132	420863	199199	182797	173421	112690
5	1	5	H	MTD000063	Apolipoprotein B-100	P04114	140+QVFLYPEKDEPTYILNIK	2209.17	27	2	ingel	none	16.29	H160C105N22O30S0	0.264853	0.337369	0.22939	0.109735	0.0412221	0.281356	0.35839	0.243682	0.116572	0.0437905	0.00358982	0.00619343	0.0067439	0.00334355	0.00442559				16.293	16.358	16.349	16.386	16.244				102097	78933.7	268266	157304	47622.3
8	4	32	H	MTD000063	Apolipoprotein B-100	P04114	140+QVFLYPEKDEPTYILNIK	2209.17	27	3	ingel	none	16.29	H160C105N22O30S0	0.264853	0.337369	0.22939	0.109735	0.0412221	0.281356	0.35839	0.243682	0.116572	0.0437905	0.00354109	0.00698646	0.00615723	0.00301359	0.00575674	0.00790626	0.0092471	0.00655009	16.293	16.358	16.349	16.386	16.244	16.393	16.384	16.28	1.48369e+06	1.15421e+06	3.26166e+06	2.02189e+06	1.43992e+06	530944	323719	217208
5	1	5	H	MTD000063	Apolipoprotein B-100	P04114	140+QVFLYPEKDEPTYILNIK	2209.17	27	4	ingel	none	16.29	H160C105N22O30S0	0.264853	0.337369	0.22939	0.109735	0.0412221	0.281356	0.35839	0.243682	0.116572	0.0437905	0.00549398	0.0131264	0.0106048	0.00642917	0.0105363				16.293	16.358	16.349	16.386	16.244				50547.2	40816.5	95329.6	64279	53825.5
5	1	5	H	MTD000063	Apolipoprotein B-100	P04114	1451+GLLIFDASSSWGPQMSASVHLDSK	2532.23	46	3	ingel	none	18.69	H173C112N29O36S1	0.223257	0.310069	0.240273	0.134264	0.0597703	0.230725	0.32044	0.24831	0.138755	0.0617696	0.00642655		0.00384959	0.0129804	0.00707774	0.0081497			18.601		18.629	18.722	18.581	18.645			48642.3		121449	55153.9	59662.3	83652.4
1	1	1	H	MTD000063	Apolipoprotein B-100	P04114	1499+GTYGLSCQR	1040.47	17	2	ingel	C:Carbamidomethylation	5.98	H68C42N14O15S1	0.543166	0.292393	0.118452	0.0353286	0.00855561	0.549019	0.295543	0.119728	0.0357092	0.00864781					0.0118995								6.083								52262.1
7	2	14	H	MTD000063	Apolipoprotein B-100	P04114	1537+YEDGTLSLTSTSDLQSGIIK	2127.06	32	2	ingel	none	14.75	H150C91N22O36S0	0.304812	0.341445	0.211949	0.0946097	0.0336753	0.319907	0.358354	0.222445	0.0992948	0.035343	0.00741321	0.0109127	0.00711228	0.00658217	0.00559696	0.0091825	0.0130013		14.717	14.782	14.745	14.753	14.696	14.788	14.779		313450	257864	737925	476967	45846.8	195542	141612
8	3	24	H	MTD000063	Apolipoprotein B-100	P04114	1537+YEDGTLSLTSTSDLQSGIIK	2127.06	32	3	ingel	none	14.75	H150C91N22O36S0	0.304812	0.341445	0.211949	0.0946097	0.0336753	0.319907	0.358354	0.222445	0.0992948	0.035343	0.0153841	0.0205411	0.00663177	0.00511301	0.0166512	0.0115436	0.0147946	0.0137408	14.717	14.782	14.745	14.753	14.696	14.788	14.779	14.788	388479	311676	745999	596397	160743	509046	363908	85684.4
2	1	2	H	MTD000063	Apolipoprotein B-100	P04114	158+RGIISALLVPPETEEAK	1822.02	38	2	ingel	none	15.25	H139C81N21O26S0	0.350302	0.350615	0.192315	0.0754122	0.0234808	0.361642	0.361964	0.19854	0.0778534	0.0242409			0.00359577	0.00295076							15.251	15.344							61638.2	37727.8
8	1	8	H	MTD000063	Apolipoprotein B-100	P04114	158+RGIISALLVPPETEEAK	1822.02	38	3	ingel	none	15.25	H139C81N21O26S0	0.350302	0.350615	0.192315	0.0754122	0.0234808	0.361642	0.361964	0.19854	0.0778534	0.0242409	0.00638945	0.011171	0.0051786	0.00415793	0.0079654	0.0165905	0.0212557	0.013094	15.195	15.232	15.251	15.344	15.175	15.323	15.286	15.266	148863	117916	265735	187734	135158	71210.8	48751.5	33281.5
7	4	28	H	MTD000063	Apolipoprotein B-100	P04114	159+GIISALLVPPETEEAK	1665.92	34	2	ingel	none	17.16	H127C75N17O25S0	0.381255	0.349944	0.178312	0.0653986	0.0191322	0.391067	0.35895	0.182901	0.0670817	0.0196246	0.00488413	0.00937954	0.00632226	0.00441748	0.00972558	0.00886214		0.00564771	17.166	17.174	17.194	17.202	17.061	17.237		17.209	986920	927914	2.14414e+06	1.60703e+06	891441	622970		109166
7	4	28	H	MTD000063	Apolipoprotein B-100	P04114	159+GIISALLVPPETEEAK	1665.92	34	3	ingel	none	17.16	H127C75N17O25S0	0.381255	0.349944	0.178312	0.0653986	0.0191322	0.391067	0.35895	0.182901	0.0670817	0.0196246	0.00578703	0.0106989	0.00723959	0.00560843	0.0090964	0.00964765		0.00640055	17.166	17.174	17.194	17.202	17.061	17.237		17.209	962605	830864	1.47555e+06	1.38119e+06	1.28488e+06	922832		290434
8	3	24	H	MTD000063	Apolipoprotein B-100	P04114	1600+SEYQADYESLR	1359.59	28	2	ingel	none	8.88	H85C58N15O23S0	0.468004	0.335049	0.140248	0.0431682	0.0107497	0.474424	0.339645	0.142171	0.0437603	0.0108971	0.00125201	0.00747475	0.00505375	0.00418491	0.00121388	0.00747745	0.0140797	0.0102936	8.946	8.983	8.974	9.011	8.982	9.018	9.037	9.045	424472	294142	262446	135803	571280	727469	207716	156735
7	1	7	H	MTD000063	Apolipoprotein B-100	P04114	1600+SEYQADYESLR	1359.59	28	3	ingel	none	8.88	H85C58N15O23S0	0.468004	0.335049	0.140248	0.0431682	0.0107497	0.474424	0.339645	0.142171	0.0437603	0.0108971	0.00311493	0.00763999	0.0120596		0.00671186	0.0148779	0.016649	0.00739101	8.946	8.983	8.974		8.982	9.018	9.037	9.045	77844.5	55917	53673.1		93410.2	93992.7	46152.8	43802.1
5	1	5	H	MTD000063	Apolipoprotein B-100	P04114	1611+FFSLLSGSLNSHGLELNADILGTDK	2647.35	41	2	ingel	none	20.1	H186C118N30O39S0	0.217385	0.316026	0.245448	0.134195	0.0576426	0.223948	0.325566	0.252857	0.138246	0.0593827	0.00756513	0.0106324	0.00923195	0.00482449	0.0132285				20.037	20.102	20.121	20.158	20.101				82597	34949.2	78315.7	38216.6	83653.6
6	2	12	H	MTD000063	Apolipoprotein B-100	P04114	1611+FFSLLSGSLNSHGLELNADILGTDK	2647.35	41	3	ingel	none	20.1	H186C118N30O39S0	0.217385	0.316026	0.245448	0.134195	0.0576426	0.223948	0.325566	0.252857	0.138246	0.0593827	0.0125675	0.0160079	0.0128265	0.0103836	0.0226777	0.0146788			20.037	20.102	20.121	20.158	20.101	20.165			238408	113783	256267	148021	254634	247915
1	1	1	H	MTD000063	Apolipoprotein B-100	P04114	1611+FFSLLSGSLNSHGLELNADILGTDK	2647.35	41	4	ingel	none	20.1	H186C118N30O39S0	0.217385	0.316026	0.245448	0.134195	0.0576426	0.223948	0.325566	0.252857	0.138246	0.0593827						0.0165101								20.165								46264.8
8	3	24	H	MTD000063	Apolipoprotein B-100	P04114	1647+IGQDGISTSATTNLK	1504.77	25	2	ingel	none	8.43	H108C62N18O25S0	0.439331	0.340618	0.152794	0.0502176	0.0133214	0.446947	0.346523	0.155443	0.0510881	0.0135523	0.000680193	0.0081603	0.00104807	0.001355	0.00243947	0.013042	0.0134551	0.00720213	8.44	8.448	8.439	8.476	8.419	8.483	8.474	8.482	355417	250692	282631	131393	416671	651670	213366	131374
8	1	8	H	MTD000063	Apolipoprotein B-100	P04114	1647+IGQDGISTSATTNLK	1504.77	25	3	ingel	none	8.43	H108C62N18O25S0	0.439331	0.340618	0.152794	0.0502176	0.0133214	0.446947	0.346523	0.155443	0.0510881	0.0135523	0.00955243	0.0114329	0.0118229	0.00904681	0.0111253	0.0132596	0.0158856	0.0109626	8.44	8.448	8.439	8.476	8.419	8.483	8.474	8.482	117636	87033.5	98397.4	49385	143026	160372	74388.9	66462.2
7	1	7	H	MTD000063	Apolipoprotein B-100	P04114	1662+CSLLVLENELNAELGLSGASMK	2347.18	43	2	ingel	C:Carbamidomethylation	21.66	H170C99N26O35S2	0.2478	0.307708	0.229632	0.126814	0.0566638	0.271725	0.337416	0.251802	0.139058	0.0621345	0.00883195	0.0138131	0.00939157	0.00535612	0.0117403	0.00848692	0.0106928		21.557	21.622	21.641	21.678	21.395	21.685	21.704		159795	134802	401405	150770	81935.3	54204.7	60562.1
8	1	8	H	MTD000063	Apolipoprotein B-100	P04114	1662+CSLLVLENELNAELGLSGASMK	2347.18	43	3	ingel	C:Carbamidomethylation	21.66	H170C99N26O35S2	0.2478	0.307708	0.229632	0.126814	0.0566638	0.271725	0.337416	0.251802	0.139058	0.0621345	0.00514386	0.010594	0.00535925	0.00509074	0.0119231	0.0102633	0.0088667	0.00901679	21.557	21.622	21.641	21.678	21.395	21.685	21.704	21.684	99712.7	104465	254454	141613	117616	233445	72846.3	32389.2
7	3	21	H	MTD000063	Apolipoprotein B-100	P04114	1703+AALTELSLGSAYQAMILGVDSK	2237.16	44	2	ingel	none	20.77	H164C98N24O33S1	0.267385	0.324532	0.22543	0.114159	0.0463286	0.287046	0.348395	0.242006	0.122553	0.0497352	0.00938082	0.014508	0.0103478	0.0082032	0.0109422	0.0109464		0.0049124	20.656	20.693	20.712	20.777	20.607	20.756		20.783	450153	409179	691604	571161	463855	227886		48772
8	3	24	H	MTD000063	Apolipoprotein B-100	P04114	1703+AALTELSLGSAYQAMILGVDSK	2237.16	44	3	ingel	none	20.77	H164C98N24O33S1	0.267385	0.324532	0.22543	0.114159	0.0463286	0.287046	0.348395	0.242006	0.122553	0.0497352	0.00738548	0.0132038	0.00884796	0.00513998	0.010096	0.0109554	0.0144288	0.00721333	20.656	20.693	20.712	20.777	20.607	20.756	20.747	20.783	393434	371937	590171	584590	559993	1.17135e+06	153331	164064
4	1	4	H	MTD000063	Apolipoprotein B-100	P04114	1703+AALTELSLGSAYQAxmILGVDSK	2253.16	44	2	ingel	m:Oxidized methionine	17.39	H164C98N24O34S1	0.26674	0.323849	0.225552	0.114629	0.0467191	0.28658	0.347936	0.242328	0.123155	0.050194	0.00446222	0.00800096	0.00902748	0.00523451					17.419	17.428	17.447	17.455					32857.9	31237.5	56515.4	58108.9
5	1	5	H	MTD000063	Apolipoprotein B-100	P04114	1703+AALTELSLGSAYQAxmILGVDSK	2253.16	44	3	ingel	m:Oxidized methionine	17.39	H164C98N24O34S1	0.26674	0.323849	0.225552	0.114629	0.0467191	0.28658	0.347936	0.242328	0.123155	0.050194	0.00678077	0.0133953	0.0106217	0.00504341		0.0117202			17.419	17.428	17.447	17.455		17.463			47433.2	43732.8	64334.4	89385.4		164717
8	2	16	H	MTD000063	Apolipoprotein B-100	P04114	1738+LSNDMMGSYAEMK	1475.61	24	2	ingel	none	11.06	H97C60N15O22S3	0.3919	0.299204	0.183473	0.0815208	0.0305626	0.409896	0.312943	0.191898	0.0852642	0.031966	0.00292013	0.0100154	0.0034826	0.00367376	0.00426341	0.00817335	0.00919636	0.00901803	11.114	11.122	11.114	11.178	11.093	11.185	11.205	11.213	224757	141435	200774	103884	365918	309713	212968	52730.4
5	1	5	H	MTD000063	Apolipoprotein B-100	P04114	1738+LSNDMMGSYAEMK	1475.61	24	3	ingel	none	11.06	H97C60N15O22S3	0.3919	0.299204	0.183473	0.0815208	0.0305626	0.409896	0.312943	0.191898	0.0852642	0.031966	0.0107256		0.0125865		0.00400882	0.0195531	0.0206574		11.114		11.114		11.093	11.185	11.205		38302.2		36893.4		90494	36400.4	30360.9
8	1	8	H	MTD000063	Apolipoprotein B-100	P04114	1738+LSNDMMGSYAExmK	1491.6	24	2	ingel	m:Oxidized methionine	8.91	H97C60N15O23S3	0.390955	0.298627	0.183941	0.0820026	0.0308934	0.409152	0.312527	0.192502	0.0858193	0.0323312	0.00446861	0.00775558	0.00693277	0.00717003	0.00636981	0.00794138	0.0161823	0.00726528	8.974	8.983	8.974	9.011	8.982	9.018	9.037	9.045	86063.3	58821.1	61462.6	34054.6	106128	166418	46712.9	33366.9
7	1	7	H	MTD000063	Apolipoprotein B-100	P04114	1738+LSNDMxmGSYAEMK	1491.6	24	2	ingel	m:Oxidized methionine	8.74	H97C60N15O23S3	0.390955	0.298627	0.183941	0.0820026	0.0308934	0.409152	0.312527	0.192502	0.0858193	0.0323312	0.00446861	0.00775558	0.00693277	0.00717003	0.00636981	0.00794138		0.00726528	8.974	8.983	8.974	9.011	8.982	9.018		9.045	86063.3	58821.1	61462.6	34054.6	106128	166418		33366.9
7	1	7	H	MTD000063	Apolipoprotein B-100	P04114	1738+LSNDxmMGSYAEMK	1491.6	24	2	ingel	m:Oxidized methionine	8.88	H97C60N15O23S3	0.390955	0.298627	0.183941	0.0820026	0.0308934	0.409152	0.312527	0.192502	0.0858193	0.0323312	0.00446861	0.00775558	0.00693277	0.00717003	0.00636981	0.00794138		0.00726528	8.974	8.983	8.974	9.011	8.982	9.018		9.045	86063.3	58821.1	61462.6	34054.6	106128	166418		33366.9
5	2	10	H	MTD000063	Apolipoprotein B-100	P04114	1751+FDHTNSLNIAGLSLDFSSK	2065.01	31	2	ingel	none	17	H140C91N24O31S0	0.306742	0.344807	0.211497	0.0925169	0.0320859	0.321007	0.360841	0.221332	0.0968193	0.033578	0.00380698	0.00882696	0.00796582	0.00681398	0.00787386				16.997	17.034	17.053	17.089	16.976				145604	152752	350438	314872	449595
7	3	21	H	MTD000063	Apolipoprotein B-100	P04114	1751+FDHTNSLNIAGLSLDFSSK	2065.01	31	3	ingel	none	17	H140C91N24O31S0	0.306742	0.344807	0.211497	0.0925169	0.0320859	0.321007	0.360841	0.221332	0.0968193	0.033578	0.00618511	0.0107988	0.00617954	0.00416793	0.00791428	0.00898736		0.00912594	16.997	17.034	17.053	17.089	16.976	17.125		17.124	413508	409700	748185	799300	875551	453687		33833.4
6	1	6	H	MTD000063	Apolipoprotein B-100	P04114	1770+LDNIYSSDKFYK	1491.72	15	3	ingel	none	10.02	H101C69N15O22S0	0.414816	0.348137	0.162969	0.055042	0.0148492	0.422865	0.354893	0.166132	0.0561101	0.0151373	0.00469941		0.00547257	0.00152777	0.00663257	0.0069761	0.0082903		10.072		10.1	10.108	10.052	10.172	10.163		72548.5		44731.8	44435.3	94281.5	118920	43920.1
2	1	2	H	MTD000063	Apolipoprotein B-100	P04114	1782+QTVNLQLQPYSLVTTLNSDLK	2374.27	31	2	ingel	none	19.78	H175C105N27O35S0	0.256336	0.33229	0.23204	0.114672	0.0446916	0.274057	0.355262	0.248081	0.1226	0.0477812				0.00729167	0.00989366							19.876	19.707							46770.8	49364.9
3	1	3	H	MTD000063	Apolipoprotein B-100	P04114	1782+QTVNLQLQPYSLVTTLNSDLK	2374.27	31	3	ingel	none	19.78	H175C105N27O35S0	0.256336	0.33229	0.23204	0.114672	0.0446916	0.274057	0.355262	0.248081	0.1226	0.0477812				0.00320736	0.0184598	0.00985392						19.876	19.707	19.911						36910.7	39103	74314.1
7	2	14	H	MTD000063	Apolipoprotein B-100	P04114	1803+YNALDLTNNGK	1221.6	16	2	ingel	none	9.4	H83C52N15O19S0	0.504819	0.327119	0.123954	0.0345404	0.00778352	0.509695	0.330279	0.125151	0.0348741	0.00785871	0.131315	0.135367	0.130165	0.145604	0.136404	0.14352		0.133271	9.453	9.49	9.509	9.545	9.489	9.553		9.552	226713	157891	152591	89227.5	337728	406887		86659.9
1	1	1	H	MTD000063	Apolipoprotein B-100	P04114	1838+HIYAISSAALSASYK	1580.82	33	2	ingel	none	11.28	H112C72N18O22S0	0.396339	0.350769	0.171268	0.0600008	0.0167289	0.405098	0.358521	0.175054	0.0613269	0.0170986						0.0119538								11.354								66747.9
8	2	16	H	MTD000063	Apolipoprotein B-100	P04114	1838+HIYAISSAALSASYK	1580.82	33	3	ingel	none	11.28	H112C72N18O22S0	0.396339	0.350769	0.171268	0.0600008	0.0167289	0.405098	0.358521	0.175054	0.0613269	0.0170986	0.00285111	0.0073233	0.00366474	0.00120306	0.00270665	0.00935139	0.00971849	0.00724626	11.255	11.291	11.282	11.347	11.234	11.354	11.374	11.382	268144	244820	271953	214519	211923	400876	348236	105520
1	1	1	H	MTD000063	Apolipoprotein B-100	P04114	1859+VQGVEFSHR	1057.53	20	2	ingel	none	6.01	H71C46N15O14S0	0.546697	0.316071	0.105436	0.0257471	0.00506431	0.550024	0.317994	0.106078	0.0259037	0.00509513						0.0144635								6.091								49650.1
8	2	16	H	MTD000063	Apolipoprotein B-100	P04114	1859+VQGVEFSHR	1057.53	20	3	ingel	none	6.01	H71C46N15O14S0	0.546697	0.316071	0.105436	0.0257471	0.00506431	0.550024	0.317994	0.106078	0.0259037	0.00509513	0.00551842	0.0070368	0.00594493	0.0119507	0.00411339	0.00315071	0.00862016	0.00585847	6.075	6.055	6.075	6.083	6.083	6.091	6.11	6.118	150065	119449	155558	61426.1	275748	279969	90485.4	92612.1
6	4	24	H	MTD000063	Apolipoprotein B-100	P04114	1868+LNTDIAGLASAIDMSTNYNSDSLHFSNVFR	3272.54	54	3	ingel	none	20.16	H217C141N39O49S1	0.15076	0.264847	0.253218	0.172336	0.0927697	0.161425	0.283583	0.271131	0.184527	0.0993326	0.0123327	0.0168575	0.0148262	0.0110512	0.0163896	0.0191987			20.15	20.186	20.234	20.242	20.185	20.277			927265	643254	1.46614e+06	954213	2.3567e+06	955329
6	3	18	H	MTD000063	Apolipoprotein B-100	P04114	1868+LNTDIAGLASAIDMSTNYNSDSLHFSNVFR	3272.54	54	4	ingel	none	20.16	H217C141N39O49S1	0.15076	0.264847	0.253218	0.172336	0.0927697	0.161425	0.283583	0.271131	0.184527	0.0993326	0.010123	0.0155845	0.0119161	0.00860877	0.0150437	0.0162107			20.15	20.186	20.234	20.242	20.185	20.277			334466	256094	566921	465023	1.19652e+06	867032
6	2	12	H	MTD000063	Apolipoprotein B-100	P04114	1868+LNTDIAGLASAIDxmSTNYNSDSLHFSNVFR	3288.54	54	3	ingel	m:Oxidized methionine	19.43	H217C141N39O50S1	0.150397	0.264265	0.253013	0.172554	0.0931265	0.161136	0.283134	0.271079	0.184875	0.099776	0.013484	0.0172594	0.0152075	0.0116093	0.0149717	0.017175			19.474	19.511	19.53	19.566	19.369	19.574			207229	164672	382304	205019	514638	251277
6	2	12	H	MTD000063	Apolipoprotein B-100	P04114	1868+LNTDIAGLASAIDxmSTNYNSDSLHFSNVFR	3288.54	54	4	ingel	m:Oxidized methionine	19.43	H217C141N39O50S1	0.150397	0.264265	0.253013	0.172554	0.0931265	0.161136	0.283134	0.271079	0.184875	0.099776	0.0111005	0.0148476	0.0121375	0.0092892	0.0119174	0.0158876			19.474	19.511	19.53	19.566	19.369	19.574			135768	113968	245884	167814	416044	332638
8	4	32	H	MTD000063	Apolipoprotein B-100	P04114	1917+LALWGEHTGQLYSK	1601.82	25	3	ingel	none	12.5	H111C74N19O21S0	0.387324	0.352543	0.175284	0.0621943	0.0174982	0.396302	0.360714	0.179347	0.0636359	0.0179038	0.00942173	0.00643524	0.0117267	0.0195014	0.0106486	0.0170248	0.0293613	0.0249409	12.493	12.53	12.521	12.614	12.472	12.649	12.64	12.648	1.77913e+06	1.27203e+06	1.98567e+06	947282	2.27731e+06	1.75251e+06	1.0106e+06	475210
7	1	7	H	MTD000063	Apolipoprotein B-100	P04114	1935+AEPLAFTFSHDYK	1524.72	24	2	ingel	none	13.07	H100C72N16O21S0	0.400962	0.351024	0.169074	0.0583461	0.0160079	0.409393	0.358405	0.172629	0.0595729	0.0163445	0.00626725	0.00729013	0.00633372	0.00423091	0.00832638	0.00505577	0.00819375		13.056	13.093	13.112	13.205	13.035	13.212	13.203		86195.2	63292.6	79315.5	33625.4	112378	215533	137603
8	4	32	H	MTD000063	Apolipoprotein B-100	P04114	1935+AEPLAFTFSHDYK	1524.72	24	3	ingel	none	13.07	H100C72N16O21S0	0.400962	0.351024	0.169074	0.0583461	0.0160079	0.409393	0.358405	0.172629	0.0595729	0.0163445	0.00330341	0.00910733	0.00461546	0.00224881	0.00933087	0.00568768	0.00879781	0.00355872	13.056	13.093	13.112	13.205	13.035	13.212	13.203	13.211	1.33017e+06	868611	1.24382e+06	700600	1.64391e+06	1.46114e+06	1.06704e+06	473640
7	1	7	H	MTD000063	Apolipoprotein B-100	P04114	1959+SISAALEHK	954.514	22	3	ingel	none	6.13	H70C41N12O14S0	0.583953	0.298925	0.0917259	0.0208488	0.00384777	0.58662	0.300291	0.0921449	0.0209441	0.00386534	0.00460695	0.00984015	0.00452217		0.00345693	0.0033649	0.00514907	0.00640944	6.188	6.168	6.187		6.195	6.231	6.222	6.231	93008.3	74981.9	100869		155069	157033	72190.7	53553.3
1	1	1	H	MTD000063	Apolipoprotein B-100	P04114	196+KGNVATEISTER	1303.67	24	2	ingel	none	5.93	H93C53N17O21S0	0.492522	0.329322	0.129607	0.0375869	0.00883009	0.497981	0.332971	0.131044	0.0380035	0.00892796					0.0165641								5.998								30137.3
8	1	8	H	MTD000063	Apolipoprotein B-100	P04114	196+KGNVATEISTER	1303.67	24	3	ingel	none	5.93	H93C53N17O21S0	0.492522	0.329322	0.129607	0.0375869	0.00883009	0.497981	0.332971	0.131044	0.0380035	0.00892796	0.00511089	0.00732791	0.00449773	0.00929068	0.00929436	0.008715	0.013534	0.00688714	5.991	5.999	5.99	5.999	5.998	6.034	6.025	6.034	77506.2	62184.9	117651	42551.2	232783	141181	61817.3	49395.3
8	4	32	H	MTD000063	Apolipoprotein B-100	P04114	1968+VSALLTPAEQTGTWK	1600.85	26	2	ingel	none	12.58	H116C72N18O23S0	0.395137	0.350099	0.171905	0.0607046	0.0170874	0.404089	0.358031	0.1758	0.0620799	0.0174745	0.0151017	0.0215301	0.0144767	0.0100715	0.0171648	0.0191864	0.0164267	0.0100004	12.549	12.558	12.577	12.642	12.529	12.677	12.64	12.677	944539	624474	1.06321e+06	454076	1.23436e+06	1.62102e+06	1.19485e+06	302954
6	4	24	H	MTD000063	Apolipoprotein B-100	P04114	1968+VSALLTPAEQTGTWK	1600.85	26	3	ingel	none	12.58	H116C72N18O23S0	0.395137	0.350099	0.171905	0.0607046	0.0170874	0.404089	0.358031	0.1758	0.0620799	0.0174745	0.155609		0.154706	0.153975	0.1563	0.151047		0.138684	12.549		12.577	12.642	12.529	12.677		12.677	1.82675e+06		1.98229e+06	1.00671e+06	2.20309e+06	1.7488e+06		568366
8	1	8	H	MTD000063	Apolipoprotein B-100	P04114	197+GNVATEISTER	1175.58	24	2	ingel	none	7.24	H81C47N15O20S0	0.532135	0.315531	0.113737	0.0304646	0.0066528	0.536498	0.318118	0.11467	0.0307144	0.00670734	0.00506299	0.00447424	0.00662198	0.013617	0.00624569	0.0148483	0.0200537	0.0153852	7.286	7.322	7.313	7.322	7.293	7.357	7.348	7.356	79497.8	66978	81538.9	37200.9	138532	97392.6	36327.4	43623.5
8	2	16	H	MTD000063	Apolipoprotein B-100	P04114	1985+TQFNNNEYSQDLDAYNTK	2163.93	33	2	ingel	none	10.48	H133C92N25O36S0	0.298993	0.340714	0.214418	0.0968636	0.0348511	0.314402	0.358274	0.225468	0.101856	0.0366473	0.0126407	0.0166022	0.0106929	0.012262	0.0158051	0.0203765	0.0121334	0.0168608	10.523	10.559	10.551	10.587	10.53	10.622	10.614	10.65	172618	117485	161933	78548.3	269164	394874	120345	43505.6
8	4	32	H	MTD000063	Apolipoprotein B-100	P04114	1985+TQFNNNEYSQDLDAYNTK	2163.93	33	3	ingel	none	10.48	H133C92N25O36S0	0.298993	0.340714	0.214418	0.0968636	0.0348511	0.314402	0.358274	0.225468	0.101856	0.0366473	0.0107934	0.0162304	0.0129759	0.0103021	0.0136182	0.0179649	0.0169302	0.0143508	10.523	10.559	10.551	10.587	10.53	10.622	10.614	10.65	737729	508336	636384	408990	1.10429e+06	1.05944e+06	644955	322889
2	1	2	H	MTD000063	Apolipoprotein B-100	P04114	2003+DKIGVELTGR	1086.6	16	2	ingel	none	8.12	H82C46N14O16S0	0.545122	0.314503	0.106986	0.0268338	0.00544976	0.548719	0.316578	0.107692	0.0270109	0.00548572					0.0132968	0.0147168							8.137	8.202							39110.1	46852.1
7	1	7	H	MTD000063	Apolipoprotein B-100	P04114	2003+DKIGVELTGR	1086.6	16	3	ingel	none	8.12	H82C46N14O16S0	0.545122	0.314503	0.106986	0.0268338	0.00544976	0.548719	0.316578	0.107692	0.0270109	0.00548572	0.00938636	0.00528501	0.00584704		0.00246583	0.00513718	0.00828552	0.013315	8.158	8.167	8.158		8.137	8.202	8.193	8.201	82263	50825.1	65973.8		145986	113925	42792.9	39629.9
8	4	32	H	MTD000063	Apolipoprotein B-100	P04114	2013+TLADLTLLDSPIK	1398.8	17	2	ingel	none	17.53	H110C63N14O21S0	0.445082	0.342939	0.149486	0.0473201	0.0120152	0.45194	0.348222	0.151789	0.0480491	0.0122003	0.00157152	0.00412299	0.00137077	0.00340936	0.00457727	0.0055774	0.00764566	0.00535438	17.475	17.512	17.532	17.568	17.427	17.575	17.594	17.546	3.01499e+06	2.55063e+06	4.65669e+06	4.03911e+06	2.28943e+06	2.09542e+06	739304	357743
8	2	16	H	MTD000063	Apolipoprotein B-100	P04114	2013+TLADLTLLDSPIK	1398.8	17	3	ingel	none	17.53	H110C63N14O21S0	0.445082	0.342939	0.149486	0.0473201	0.0120152	0.45194	0.348222	0.151789	0.0480491	0.0122003	0.00131799	0.00585788	0.000304376	0.000807213	0.00219139	0.00299101	0.00560272	0.00576613	17.475	17.512	17.532	17.568	17.427	17.575	17.594	17.546	227574	195735	304941	325644	235804	162759	85048.5	64725.1
1	1	1	H	MTD000063	Apolipoprotein B-100	P04114	2013+TLADLTLLDSPIKVPLLLSEPINIIDALEMR	3415.92	51	3	ingel	none	24.72	H266C155N36O47S1	0.130373	0.248614	0.254205	0.183355	0.103961	0.141632	0.270084	0.276157	0.199189	0.112938					0.00972935								24.689								77032.6
1	1	1	H	MTD000063	Apolipoprotein B-100	P04114	2013+TLADLTLLDSPIKVPLLLSEPINIIDALEMR	3415.92	51	4	ingel	none	24.72	H266C155N36O47S1	0.130373	0.248614	0.254205	0.183355	0.103961	0.141632	0.270084	0.276157	0.199189	0.112938					0.0220322								24.689								50260
8	4	32	H	MTD000063	Apolipoprotein B-100	P04114	2026+VPLLLSEPINIIDALEMR	2035.14	34	2	ingel	none	23.72	H158C92N22O27S1	0.292123	0.332178	0.216507	0.102922	0.0391658	0.309541	0.351984	0.229417	0.109059	0.0415011	0.00863098	0.0124293	0.0109597	0.0070106	0.0060083	0.0109176	0.0130814	0.00337848	23.696	23.705	23.724	23.732	23.844	23.74	23.731	23.795	4.70989e+06	1.77315e+06	2.93972e+06	859806	146742	203038	136596	67799.2
8	4	32	H	MTD000063	Apolipoprotein B-100	P04114	2026+VPLLLSEPINIIDALEMR	2035.14	34	3	ingel	none	23.72	H158C92N22O27S1	0.292123	0.332178	0.216507	0.102922	0.0391658	0.309541	0.351984	0.229417	0.109059	0.0415011	0.00595866	0.0083873	0.00711852	0.00295145	0.00854212	0.0107032	0.0125032	0.00785529	23.696	23.705	23.724	23.732	23.844	23.74	23.731	23.795	2.39326e+06	1.32631e+06	2.20665e+06	1.03038e+06	192355	932942	232487	208431
7	3	21	H	MTD000063	Apolipoprotein B-100	P04114	2026+VPLLLSEPINIIDALExmR	2051.13	34	2	ingel	m:Oxidized methionine	23.46	H158C92N22O28S1	0.291419	0.331485	0.216704	0.103432	0.0395512	0.30902	0.351507	0.229793	0.109679	0.0419401	0.00606743	0.0100879	0.00777158	0.00813145		0.00934765	0.0080877	0.0138236	23.471	23.48	23.499	23.479		23.515	23.449	23.486	1.24844e+06	756789	658778	272260		119814	65581.1	43540
7	4	28	H	MTD000063	Apolipoprotein B-100	P04114	2026+VPLLLSEPINIIDALExmR	2051.13	34	3	ingel	m:Oxidized methionine	23.46	H158C92N22O28S1	0.291419	0.331485	0.216704	0.103432	0.0395512	0.30902	0.351507	0.229793	0.109679	0.0419401	0.00532087	0.00876484	0.0056037	0.00584554		0.0103422	0.0125379	0.00697098	23.471	23.48	23.499	23.479		23.515	23.449	23.486	1.07679e+06	817418	702300	529732		841085	184287	170349
6	1	6	H	MTD000063	Apolipoprotein B-100	P04114	2044+DAVEKPQEFTIVAFVK	1819.97	29	2	ingel	none	16.24	H133C85N19O25S0	0.338871	0.351185	0.197504	0.0789636	0.0249714	0.350608	0.363349	0.204345	0.0816985	0.0258363	0.000871952	0.00988974	0.00426468	0.00483874	0.00316336	0.0121968			16.293	16.302	16.293	16.301	16.216	16.308			60983	66360.5	142528	98906.8	90285.2	30552.1
8	3	24	H	MTD000063	Apolipoprotein B-100	P04114	2044+DAVEKPQEFTIVAFVK	1819.97	29	3	ingel	none	16.24	H133C85N19O25S0	0.338871	0.351185	0.197504	0.0789636	0.0249714	0.350608	0.363349	0.204345	0.0816985	0.0258363	0.00410361	0.00918749	0.00457502	0.000521645	0.00682456	0.00812318	0.0076396	0.00786461	16.293	16.302	16.293	16.301	16.216	16.308	16.271	16.28	442627	347430	597939	451040	1.24341e+06	346769	188738	257246
1	1	1	H	MTD000063	Apolipoprotein B-100	P04114	2044+DAVEKPQEFTIVAFVK	1819.97	29	4	ingel	none	16.24	H133C85N19O25S0	0.338871	0.351185	0.197504	0.0789636	0.0249714	0.350608	0.363349	0.204345	0.0816985	0.0258363					0.0100855								16.216								33356.3
1	1	1	H	MTD000063	Apolipoprotein B-100	P04114	2060+YDKNQDVHSINLPFFETLQEYFER	3031.44	44	4	ingel	none	22.3	H198C139N34O43S0	0.168236	0.286537	0.257348	0.16125	0.0788496	0.176677	0.300915	0.270261	0.169341	0.082806			0.0270494								22.373								41999
6	3	18	H	MTD000063	Apolipoprotein B-100	P04114	2063+NQDVHSINLPFFETLQEYFER	2625.25	41	3	ingel	none	22.77	H172C120N30O37S0	0.214168	0.315443	0.246904	0.135561	0.0583212	0.220702	0.325066	0.254436	0.139696	0.0601003	0.00667193	0.00947833	0.00804196	0.0021021		0.0101287		0.00817289	22.767	22.804	22.795	22.775		22.783		22.754	1.53369e+06	361678	742030	166968		123523		65106.7
7	2	14	H	MTD000063	Apolipoprotein B-100	P04114	2086+QTIIVVLENVQR	1410.82	22	2	ingel	none	15.64	H110C62N18O19S0	0.445599	0.344625	0.148847	0.0464119	0.0115617	0.452163	0.349702	0.151039	0.0470956	0.011732	0.00172213	0.00138544	0.00378208	0.00496152	0.00246989	0.00710142	0.0110992		15.59	15.598	15.646	15.71	15.597	15.689	15.68		98930.4	100749	259077	346230	90314.2	111544	65771.9
7	1	7	H	MTD000063	Apolipoprotein B-100	P04114	2086+QTIIVVLENVQR	1410.82	22	3	ingel	none	15.64	H110C62N18O19S0	0.445599	0.344625	0.148847	0.0464119	0.0115617	0.452163	0.349702	0.151039	0.0470956	0.011732	0.0084455	0.0280788	0.0184594	0.00801909	0.0135701	0.021627	0.0219601		15.59	15.598	15.646	15.71	15.597	15.689	15.68		50573.6	45728.6	87267.3	131254	90651.2	68232	49247.1
8	3	24	H	MTD000063	Apolipoprotein B-100	P04114	2101+HINIDQFVR	1140.6	17	2	ingel	none	11.43	H80C51N16O14S0	0.514932	0.328689	0.117994	0.030683	0.00638412	0.518929	0.33124	0.11891	0.0309212	0.00643368	0.00831422	0.000805719	0.00668713	0.00731689	0.00607516	0.0020332	0.0106789	0.00676533	11.423	11.46	11.451	11.544	11.403	11.551	11.542	11.579	308758	237706	278110	152924	494666	193624	184837	49411.3
8	4	32	H	MTD000063	Apolipoprotein B-100	P04114	2101+HINIDQFVR	1140.6	17	3	ingel	none	11.43	H80C51N16O14S0	0.514932	0.328689	0.117994	0.030683	0.00638412	0.518929	0.33124	0.11891	0.0309212	0.00643368	0.00320731	0.00589446	0.00244852	0.00313368	0.00712665	0.00480957	0.0025891	0.00285002	11.423	11.46	11.451	11.544	11.403	11.551	11.542	11.579	621728	483421	574896	374150	1.01442e+06	284340	287819	126109
8	2	16	H	MTD000063	Apolipoprotein B-100	P04114	2118+LPQQANDYLNSFNWER	1993.93	34	2	ingel	none	15.82	H127C89N25O28S0	0.315304	0.347646	0.207949	0.0884105	0.0297298	0.328678	0.362392	0.216769	0.0921605	0.0309909	0.00772254	0.0101671	0.00788384	0.00501478	0.00848674	0.010327	0.00852725	0.00841294	15.843	15.879	15.927	15.907	15.878	15.943	15.934	15.942	204127	239489	645223	457003	341879	312490	287599	74196.4
8	4	32	H	MTD000063	Apolipoprotein B-100	P04114	2118+LPQQANDYLNSFNWER	1993.93	34	3	ingel	none	15.82	H127C89N25O28S0	0.315304	0.347646	0.207949	0.0884105	0.0297298	0.328678	0.362392	0.216769	0.0921605	0.0309909	0.00423394	0.0110631	0.00669939	0.00352304	0.00776215	0.0104234	0.00740787	0.0101327	15.843	15.879	15.927	15.907	15.878	15.943	15.934	15.942	681496	544018	1.17808e+06	958504	1.52369e+06	903397	872930	443450
8	4	32	H	MTD000063	Apolipoprotein B-100	P04114	2151+ITENDIQIALDDAK	1557.79	28	2	ingel	none	14.17	H111C66N17O26S0	0.420813	0.343622	0.160933	0.0550434	0.0151626	0.429221	0.350487	0.164149	0.0561431	0.0154656	0.00942368	0.0158353	0.00769408	0.00762775	0.0103491	0.0091302	0.0116943	0.0159916	14.21	14.219	14.238	14.303	14.218	14.31	14.301	14.337	2.02798e+06	1.4435e+06	1.8821e+06	1.47438e+06	691796	1.33139e+06	1.11222e+06	1.2798e+06
8	4	32	H	MTD000063	Apolipoprotein B-100	P04114	2151+ITENDIQIALDDAK	1557.79	28	3	ingel	none	14.17	H111C66N17O26S0	0.420813	0.343622	0.160933	0.0550434	0.0151626	0.429221	0.350487	0.164149	0.0561431	0.0154656	0.00854839	0.012942	0.00799973	0.00503692	0.00856124	0.0148662	0.016492	0.0191133	14.21	14.219	14.238	14.303	14.218	14.31	14.301	14.337	1.10082e+06	800059	1.00131e+06	908514	737043	777109	735385	1.07437e+06
6	1	6	H	MTD000063	Apolipoprotein B-100	P04114	2171+LSQLQTYMIQFDQYIK	2018.02	27	2	ingel	none	20.2	H143C93N21O27S1	0.290677	0.331991	0.217082	0.10348	0.0394768	0.308172	0.351973	0.230147	0.109708	0.0418528	0.00844016	0.00961367	0.005555	0.00232624	0.0086032	0.00804751			20.234	20.327	20.346	20.383	20.27	20.39			73614.1	30163.7	54370.9	99850.1	209645	33288.8
8	1	8	H	MTD000063	Apolipoprotein B-100	P04114	2171+LSQLQTYMIQFDQYIK	2018.02	27	3	ingel	none	20.2	H143C93N21O27S1	0.290677	0.331991	0.217082	0.10348	0.0394768	0.308172	0.351973	0.230147	0.109708	0.0418528	0.00621034	0.00608417	0.00510376	0.000827966	0.00654958	0.00955226	0.00601637	0.0124668	20.234	20.327	20.346	20.383	20.27	20.39	20.381	20.361	78354	35250.6	60391.8	137886	279948	118394	33392.1	32481.9
1	1	1	H	MTD000063	Apolipoprotein B-100	P04114	2171+LSQLQTYMIQFDQYIKDSYDLHDLK	3104.52	40	4	ingel	none	21.22	H213C141N33O44S1	0.156072	0.270362	0.253891	0.169325	0.0891615	0.166244	0.287983	0.270439	0.180361	0.0949727					0.0130455								21.198								65412.8
7	4	28	H	MTD000063	Apolipoprotein B-100	P04114	2196+IAIANIIDEIIEK	1453.84	26	2	ingel	none	22.65	H115C66N15O21S0	0.42878	0.346458	0.156621	0.051159	0.0133599	0.436187	0.352443	0.159327	0.0520428	0.0135907	0.00339531	0.0084696	0.00361387	0.00208357		0.00917006	0.0108272	0.00646318	22.627	22.691	22.711	22.719		22.726	22.689	22.726	7.68054e+06	7.77031e+06	8635182	5.27945e+06		1.03622e+07	5.15834e+06	6.53662e+06
7	4	28	H	MTD000063	Apolipoprotein B-100	P04114	2196+IAIANIIDEIIEK	1453.84	26	3	ingel	none	22.65	H115C66N15O21S0	0.42878	0.346458	0.156621	0.051159	0.0133599	0.436187	0.352443	0.159327	0.0520428	0.0135907	0.00496334	0.0113502	0.00881876	0.00629565		0.00788274	0.0147512	0.0141926	22.627	22.691	22.711	22.719		22.726	22.689	22.726	829259	988075	1.08363e+06	864097		2.25049e+06	921436	1.29535e+06
8	4	32	H	MTD000063	Apolipoprotein B-100	P04114	220+TGISPLALIK	1011.63	15	2	ingel	none	15.91	H85C47N11O13S0	0.548831	0.316306	0.10413	0.0249985	0.00482106	0.551997	0.31813	0.104731	0.0251427	0.00484886	0.00325277	0.00435146	0.00377053	0.00494435	0.00248594	0.00652336	0.00539725	0.00363711	15.787	15.851	15.871	15.907	15.794	15.914	15.905	15.914	1.38925e+06	1.53373e+06	3.12416e+06	2.85017e+06	1.44865e+06	1.55519e+06	1.16379e+06	509978
1	2	2	H	MTD000063	Apolipoprotein B-100	P04114	2211+SLDEHYHIR	1168.56	20	3	ingel	none	6.2	H76C51N16O16S0	0.512773	0.327371	0.119635	0.0319063	0.0068433	0.517072	0.330116	0.120638	0.0321738	0.00690068					0.00717697								6.28								150761
5	1	5	H	MTD000063	Apolipoprotein B-100	P04114	2211+SLDEHYHIR	1168.56	20	4	ingel	none	6.2	H76C51N16O16S0	0.512773	0.327371	0.119635	0.0319063	0.0068433	0.517072	0.330116	0.120638	0.0321738	0.00690068	0.00556603	0.0148006	0.00534736	0.0155916	0.00835021				6.272	6.252	6.272	6.308	6.28				75497.9	57570	84566.5	30468.9	344124
3	2	6	H	MTD000063	Apolipoprotein B-100	P04114	2225+TIHDLHLFIENIDFNK	1968.01	23	2	ingel	none	16.6	H137C91N23O26S0	0.311749	0.348568	0.209672	0.0891861	0.0298965	0.325018	0.363404	0.218596	0.0929822	0.031169		0.00771087			0.00675972		0.0115359			15.739			16.582		15.765			52785.9			559627		42848.2
6	3	18	H	MTD000063	Apolipoprotein B-100	P04114	2225+TIHDLHLFIENIDFNK	1968.01	23	3	ingel	none	16.6	H137C91N23O26S0	0.311749	0.348568	0.209672	0.0891861	0.0298965	0.325018	0.363404	0.218596	0.0929822	0.031169	0.00153355	0.00933061	0.00747248		0.00935731		0.016256	0.0146736	16.687	15.739	16.715		16.582		15.765	15.773	38392.4	57939.2	52270.9		2.03287e+06		68416.8	33956.8
3	4	12	H	MTD000063	Apolipoprotein B-100	P04114	2225+TIHDLHLFIENIDFNK	1968.01	23	4	ingel	none	16.6	H137C91N23O26S0	0.311749	0.348568	0.209672	0.0891861	0.0298965	0.325018	0.363404	0.218596	0.0929822	0.031169	0.00415362		0.00977734		0.0106051				16.687		16.715		16.582				61597.3		57781.1		2.87755e+06
8	4	32	H	MTD000063	Apolipoprotein B-100	P04114	2241+SGSSTASWIQNVDTK	1579.75	27	2	ingel	none	11.03	H105C66N19O26S0	0.418138	0.34411	0.162095	0.0557179	0.0154169	0.426645	0.351111	0.165393	0.0568514	0.0157305	0.00374978	0.0104639	0.00470279	0.00354649	0.00400802	0.00745364	0.00736897	0.00698131	11.029	11.066	11.057	11.122	11.037	11.129	11.12	11.157	468232	319500	504326	260662	568510	929491	872982	159156
7	2	14	H	MTD000063	Apolipoprotein B-100	P04114	2241+SGSSTASWIQNVDTK	1579.75	27	3	ingel	none	11.03	H105C66N19O26S0	0.418138	0.34411	0.162095	0.0557179	0.0154169	0.426645	0.351111	0.165393	0.0568514	0.0157305	0.0118997	0.0234613	0.0102404	0.0102276	0.0209019	0.0171313		0.0194797	11.029	11.066	11.057	11.122	11.037	11.129		11.157	251576	181177	264220	171419	329588	274939		121498
5	2	10	H	MTD000063	Apolipoprotein B-100	P04114	2272+HIQNIDIQHLAGK	1485.81	28	3	ingel	none	9.53	H107C65N21O19S0	0.426681	0.34859	0.157228	0.0509026	0.0131163	0.433883	0.354474	0.159882	0.0517617	0.0133377	0.00865874	0.00327833	0.00557161	0.0062102	0.00119927				9.566	9.574	9.565	9.63	9.517				52932.8	69461.3	64299.4	50156.2	593718
3	1	3	H	MTD000063	Apolipoprotein B-100	P04114	2272+HIQNIDIQHLAGK	1485.81	28	4	ingel	none	9.53	H107C65N21O19S0	0.426681	0.34859	0.157228	0.0509026	0.0131163	0.433883	0.354474	0.159882	0.0517617	0.0133377		0.0128488	0.0120759		0.00890083					9.574	9.565		9.517					32617.8	30154.8		247261
1	1	1	H	MTD000063	Apolipoprotein B-100	P04114	2285+LKQHIEAIDVR	1320.75	24	3	ingel	none	7.15	H100C58N18O17S0	0.46855	0.340643	0.138407	0.0406145	0.00952201	0.474138	0.344706	0.140058	0.0410989	0.00963556					0.0043179								7.152								52425.8
1	1	1	H	MTD000063	Apolipoprotein B-100	P04114	2285+LKQHIEAIDVR	1320.75	24	4	ingel	none	7.15	H100C58N18O17S0	0.46855	0.340643	0.138407	0.0406145	0.00952201	0.474138	0.344706	0.140058	0.0410989	0.00963556					0.00983694								7.152								39269.7
8	2	16	H	MTD000063	Apolipoprotein B-100	P04114	2287+QHIEAIDVR	1079.57	23	3	ingel	none	7.23	H77C46N15O15S0	0.544869	0.315726	0.10661	0.0264438	0.00529649	0.548352	0.317744	0.107291	0.0266128	0.00533034	0.0017194	0.00586886	0.0032365	0.00903643	0.00415838	0.00690586	0.0083513	0.0138819	7.257	7.294	7.285	7.294	7.265	7.329	7.32	7.328	115406	79961.1	189573	67109.2	240808	151764	99069.9	55186
8	4	32	H	MTD000063	Apolipoprotein B-100	P04114	2296+VLLDQLGTTISFER	1590.86	22	2	ingel	none	16.91	H118C71N18O23S0	0.399367	0.34957	0.170003	0.0595351	0.0166334	0.408152	0.35726	0.173743	0.0608448	0.0169993	0.00950818	0.0130175	0.0161403	0.0102924	0.0748876	0.00504136	0.0116139	0.00185683	16.884	16.921	16.94	16.977	16.864	16.956	16.919	16.955	1.02958e+06	1.09816e+06	2.17228e+06	1.67808e+06	1.31372e+06	928606	355624	72006.7
8	4	32	H	MTD000063	Apolipoprotein B-100	P04114	2296+VLLDQLGTTISFER	1590.86	22	3	ingel	none	16.91	H118C71N18O23S0	0.399367	0.34957	0.170003	0.0595351	0.0166334	0.408152	0.35726	0.173743	0.0608448	0.0169993	0.00256702	0.00583685	0.00283651	0.00297255	0.00596565	0.00593059	0.014324	0.00612376	16.884	16.921	16.94	16.977	16.864	16.956	16.919	16.955	467096	464167	758549	821197	546272	766138	351070	111141
8	3	24	H	MTD000063	Apolipoprotein B-100	P04114	230+GMTRPLSTLISSSQSCQYTLDAK	2543.24	42	3	ingel	C:Carbamidomethylation	13.72	H178C106N30O38S2	0.224256	0.299587	0.236302	0.1373	0.0643845	0.233156	0.311476	0.24568	0.142749	0.0669396	0.00564744	0.00779665	0.00664601	0.00433818	0.00509837	0.00883572	0.00913918	0.00477671	13.732	13.768	13.76	13.796	13.711	13.831	13.822	13.831	470731	469091	727484	435083	387326	271149	239526	139790
8	1	8	H	MTD000063	Apolipoprotein B-100	P04114	230+GMTRPLSTLISSSQSCQYTLDAK	2543.24	42	4	ingel	C:Carbamidomethylation	13.72	H178C106N30O38S2	0.224256	0.299587	0.236302	0.1373	0.0643845	0.233156	0.311476	0.24568	0.142749	0.0669396	0.00618832	0.0101767	0.00722979	0.00486286	0.00541231	0.00795945	0.0156393	0.00654043	13.732	13.768	13.76	13.796	13.711	13.831	13.822	13.831	127659	118393	179124	113266	107581	62004.7	56961.9	42396
7	1	7	H	MTD000063	Apolipoprotein B-100	P04114	230+GxmTRPLSTLISSSQSCQYTLDAK	2559.23	42	3	ingel	C:Carbamidomethylation m:Oxidized methionine	12.63	H178C106N30O39S2	0.223716	0.298948	0.236301	0.137668	0.0647622	0.232699	0.310952	0.24579	0.143196	0.0673628	0.00611464	0.0101485	0.00636406	0.00714527	0.0091475	0.0101704		0.0140438	12.662	12.699	12.718	12.754	12.641	12.762		12.761	97362.9	107528	89028	77076.4	78179.7	93866.5		30890
5	1	5	H	MTD000063	Apolipoprotein B-100	P04114	2319+HFVINLIGDFEVAEK	1729.9	26	2	ingel	none	19.51	H123C81N19O23S0	0.356326	0.352746	0.189562	0.0724325	0.0218933	0.366943	0.363257	0.19521	0.0745907	0.0225457	0.00678429		0.00559771	0.00352538	0.00497803		0.0192545		18.517		18.629	18.722	18.44		11.261		88409.4		195382	55961	145693		48561
6	1	6	H	MTD000063	Apolipoprotein B-100	P04114	2319+HFVINLIGDFEVAEK	1729.9	26	3	ingel	none	19.51	H123C81N19O23S0	0.356326	0.352746	0.189562	0.0724325	0.0218933	0.366943	0.363257	0.19521	0.0745907	0.0225457	0.00456026		0.00179609	0.00233285	0.00470026	0.00612392	0.0219804		18.517		18.629	18.722	18.44	18.673	11.261		84976.9		187812	73451.3	107760	126766	64005.6
8	4	32	H	MTD000063	Apolipoprotein B-100	P04114	2348+YEVDQQIQVLMDK	1607.79	24	2	ingel	none	14.89	H113C70N17O24S1	0.384073	0.333462	0.179276	0.0717289	0.0232083	0.396549	0.344293	0.185099	0.0740588	0.0239622	0.0192317	0.0300122	0.0417753	0.0116596	0.0110168	0.0229557	0.0229514	0.0295435	14.801	14.894	14.886	14.922	14.837	14.929	14.92	14.928	589460	607382	1.23123e+06	782848	360885	546096	461739	120085
8	2	16	H	MTD000063	Apolipoprotein B-100	P04114	2348+YEVDQQIQVLMDK	1607.79	24	3	ingel	none	14.89	H113C70N17O24S1	0.384073	0.333462	0.179276	0.0717289	0.0232083	0.396549	0.344293	0.185099	0.0740588	0.0239622	0.0306389	0.0416199	0.0578575	0.0249713	0.019599	0.0331708	0.0429618	0.0262389	14.801	14.894	14.886	14.922	14.837	14.929	14.92	14.928	343650	313467	577453	430191	316803	281978	255836	123560
8	1	8	H	MTD000063	Apolipoprotein B-100	P04114	2348+YEVDQQIQVLxmDK	1623.78	24	2	ingel	m:Oxidized methionine	11.96	H113C70N17O25S1	0.383148	0.3328	0.179751	0.0723027	0.0235446	0.395813	0.343801	0.185693	0.0746927	0.0243229	0.00608557	0.00570528	0.00609642	0.00531085	0.00531978	0.00839885	0.00471198	0.00881286	11.986	11.995	11.986	11.994	11.938	12.058	12.049	12.057	62936.5	57536.8	52294.1	38682.1	38498.3	132044	105220	31340.9
8	1	8	H	MTD000063	Apolipoprotein B-100	P04114	2348+YEVDQQIQVLxmDK	1623.78	24	3	ingel	m:Oxidized methionine	11.96	H113C70N17O25S1	0.383148	0.3328	0.179751	0.0723027	0.0235446	0.395813	0.343801	0.185693	0.0746927	0.0243229	0.00770381	0.0117035	0.000780425	0.00719387	0.0105227	0.00843416	0.0143215	0.00552918	11.986	11.995	11.986	11.994	11.938	12.058	12.049	12.057	76491.3	62618.2	61221.5	58362.7	51897.7	107238	90214.4	49840.7
2	1	2	H	MTD000063	Apolipoprotein B-100	P04114	2361+LVELAHQYK	1099.6	18	2	ingel	none	7.17	H81C51N13O14S0	0.520531	0.326623	0.115719	0.0297503	0.00612674	0.5244	0.32905	0.116579	0.0299714	0.00617228					0.0128291	0.0162904							7.209	7.245							46798	64516.8
8	4	32	H	MTD000063	Apolipoprotein B-100	P04114	2361+LVELAHQYK	1099.6	18	3	ingel	none	7.17	H81C51N13O14S0	0.520531	0.326623	0.115719	0.0297503	0.00612674	0.5244	0.32905	0.116579	0.0299714	0.00617228	0.00195408	0.00228184	0.00258552	0.00310772	0.00332697	0.00776086	0.0104645	0.00414223	7.201	7.21	7.229	7.237	7.209	7.245	7.264	7.244	405290	312861	392898	149445	755819	676884	271003	182517
8	4	32	H	MTD000063	Apolipoprotein B-100	P04114	2377+LSNVLQQVK	1027.6	15	2	ingel	none	9.5	H81C45N13O14S0	0.555911	0.312066	0.101937	0.0244489	0.00473242	0.559062	0.313835	0.102515	0.0245875	0.00475925	0.00378839	0.00445516	0.00354442	0.00199303	0.00452033	0.00149157	0.00629766	0.00210713	9.481	9.518	9.509	9.545	9.489	9.553	9.572	9.552	710500	489087	504867	261074	882131	1.23996e+06	472835	236933
1	1	1	H	MTD000063	Apolipoprotein B-100	P04114	2429+SFDYHQFVDETNDK	1743.74	23	2	ingel	none	11.68	H105C77N19O28S0	0.368864	0.348547	0.184022	0.0701551	0.0213807	0.37965	0.35874	0.189404	0.0722066	0.0220059							0.0311226								11.796								116216
1	4	4	H	MTD000063	Apolipoprotein B-100	P04114	2429+SFDYHQFVDETNDK	1743.74	23	3	ingel	none	11.68	H105C77N19O28S0	0.368864	0.348547	0.184022	0.0701551	0.0213807	0.37965	0.35874	0.189404	0.0722066	0.0220059							0.0578832								11.796								998684
4	1	4	H	MTD000063	Apolipoprotein B-100	P04114	2429+SFDYHQFVDETNDKIR	2012.92	28	3	ingel	none	12.4	H128C89N24O30S0	0.314887	0.346315	0.208004	0.0891386	0.0302947	0.328573	0.361368	0.217045	0.0930131	0.0316114	0.00343186	0.00843229	0.00782363		0.00248056				12.437	12.473	12.493		12.444				35244.9	30881.1	30571.2		84342
7	1	7	H	MTD000063	Apolipoprotein B-100	P04114	2429+SFDYHQFVDETNDKIR	2012.92	28	4	ingel	none	12.4	H128C89N24O30S0	0.314887	0.346315	0.208004	0.0891386	0.0302947	0.328573	0.361368	0.217045	0.0930131	0.0316114	0.00316117	0.00448269	0.00401464	0.00153458	0.00673209	0.00517231	0.00977939		12.437	12.473	12.493	12.557	12.444	12.565	12.556		159525	139128	145798	110609	410345	51819	37698
3	2	6	H	MTD000063	Apolipoprotein B-100	P04114	2450+LNGEIQALELPQK	1451.8	30	2	ingel	none	12.67	H109C64N17O21S0	0.435496	0.34507	0.153668	0.0495506	0.0127916	0.442674	0.350757	0.156201	0.0503673	0.0130024				0.00490627			0.00877572	0.00681128				12.726			12.725	12.761				246137			341067	90482.6
8	2	16	H	MTD000063	Apolipoprotein B-100	P04114	2450+LNGEIQALELPQK	1451.8	30	3	ingel	none	12.67	H109C64N17O21S0	0.435496	0.34507	0.153668	0.0495506	0.0127916	0.442674	0.350757	0.156201	0.0503673	0.0130024	0.00398908	0.00835626	0.0031325	0.00309062	0.00692021	0.00953834	0.00987878	0.0110881	12.662	12.67	12.662	12.726	12.613	12.734	12.725	12.761	308783	330935	292679	200564	235227	275906	265151	106361
7	1	7	H	MTD000063	Apolipoprotein B-100	P04114	2450+LNGEIQALELPQKAEALK	1964.09	43	3	ingel	none	13.6	H149C87N23O28S0	0.323545	0.348342	0.204285	0.0853529	0.028252	0.336492	0.362281	0.212459	0.0887683	0.0293825	0.0101457	0.0189237	0.0159687	0.00878342	0.0124525	0.0161812		0.00700981	13.647	13.656	13.675	13.711	13.598	13.719		13.69	58920.2	43633.8	49309.3	90575.4	34746.7	53940.8		45801.9
8	3	24	H	MTD000063	Apolipoprotein B-100	P04114	2475+ATVAVYLESLQDTK	1536.8	24	2	ingel	none	15.32	H112C68N16O24S0	0.415132	0.346369	0.163112	0.0557235	0.0152625	0.423459	0.353316	0.166384	0.0568413	0.0155687	0.00397177	0.00517432	0.00398247	0.00501048	0.00231057	0.00412514	0.00874531	0.0050987	15.252	15.345	15.308	15.372	15.315	15.38	15.342	15.379	356473	370555	739733	702064	138398	661055	127477	69823.8
8	3	24	H	MTD000063	Apolipoprotein B-100	P04114	2475+ATVAVYLESLQDTK	1536.8	24	3	ingel	none	15.32	H112C68N16O24S0	0.415132	0.346369	0.163112	0.0557235	0.0152625	0.423459	0.353316	0.166384	0.0568413	0.0155687	0.00193856	0.00782196	0.00245012	0.00258017	0.00484916	0.00923446	0.0186855	0.00927164	15.252	15.345	15.308	15.372	15.315	15.38	15.342	15.379	249639	232497	412827	474970	260580	659740	154374	165266
3	2	6	H	MTD000063	Apolipoprotein B-100	P04114	2489+ITLIINWLQEALSSASLAHMK	2338.27	40	3	ingel	none	23.64	H175C106N27O30S1	0.243608	0.319975	0.234473	0.123884	0.0520971	0.264234	0.347067	0.254326	0.134373	0.0565081	0.00806223		0.00368224			0.00969005			23.612		23.64			23.655			176629		96079.2			311049
3	1	3	H	MTD000063	Apolipoprotein B-100	P04114	2489+ITLIINWLQEALSSASLAHxmK	2354.27	40	3	ingel	m:Oxidized methionine	23.31	H175C106N27O31S1	0.243021	0.319294	0.234524	0.124325	0.0524957	0.26382	0.34662	0.254595	0.134965	0.0569884	0.00393757		0.00998069			0.00884933			23.274		23.302			23.374			101970		74023.3			55742.1
1	1	1	H	MTD000063	Apolipoprotein B-100	P04114	2512+FRETLEDTR	1165.57	18	2	ingel	none	6.33	H79C49N15O18S0	0.523279	0.321261	0.116268	0.0310224	0.0067046	0.527589	0.323907	0.117225	0.0312779	0.00675982						0.0146486								6.428								50887.5
8	2	16	H	MTD000063	Apolipoprotein B-100	P04114	2512+FRETLEDTR	1165.57	18	3	ingel	none	6.33	H79C49N15O18S0	0.523279	0.321261	0.116268	0.0310224	0.0067046	0.527589	0.323907	0.117225	0.0312779	0.00675982	0.0215009	0.0148187	0.0157085	0.0147667	0.0604547	0.0109335	0.0115997	0.00802518	6.385	6.393	6.385	6.421	6.42	6.428	6.419	6.428	149812	118929	139167	65926.8	217625	271426	107252	89322.3
8	2	16	H	MTD000063	Apolipoprotein B-100	P04114	2523+MYQMDIQQELQR	1581.73	29	2	ingel	none	12.67	H107C66N19O22S2	0.38035	0.318656	0.183375	0.0788054	0.0277307	0.395709	0.331524	0.19078	0.0819877	0.0288505	0.00509993	0.0103242	0.00543845	0.00331924	0.00735741	0.00640495	0.00954887	0.00664182	12.662	12.699	12.718	12.754	12.669	12.79	12.781	12.789	206742	248402	242503	148505	245435	286497	318009	71285.3
8	3	24	H	MTD000063	Apolipoprotein B-100	P04114	2523+MYQMDIQQELQR	1581.73	29	3	ingel	none	12.67	H107C66N19O22S2	0.38035	0.318656	0.183375	0.0788054	0.0277307	0.395709	0.331524	0.19078	0.0819877	0.0288505	0.00182221	0.00906943	0.0034578	0.00141338	0.00453723	0.00587685	0.0119509	0.00521749	12.662	12.699	12.718	12.754	12.669	12.79	12.781	12.789	296276	313987	385612	270596	399613	322773	368740	146731
6	1	6	H	MTD000063	Apolipoprotein B-100	P04114	2523+MYQxmDIQQELQR	1597.72	29	2	ingel	m:Oxidized methionine	10.76	H107C66N19O23S2	0.379433	0.318029	0.183827	0.0793334	0.0280671	0.394987	0.331066	0.191362	0.0825854	0.0292176	0.00394905	0.0071671	0.00665632	0.00939623	0.00701417	0.00881033			11.705	10.222	11.733	11.769	11.712	10.285			75307.1	31634.7	70166.6	33844.8	62852	113258
7	1	7	H	MTD000063	Apolipoprotein B-100	P04114	2523+MYQxmDIQQELQR	1597.72	29	3	ingel	m:Oxidized methionine	10.76	H107C66N19O23S2	0.379433	0.318029	0.183827	0.0793334	0.0280671	0.394987	0.331066	0.191362	0.0825854	0.0292176	0.00907327	0.0172803	0.00754193	0.00297211	0.0138733	0.0079659		0.00929048	11.705	10.222	11.733	11.769	11.712	10.285		11.804	125932	67658	116343	76085.6	110035	153298		68318.6
7	1	7	H	MTD000063	Apolipoprotein B-100	P04114	2523+xmYQMDIQQELQR	1597.72	29	2	ingel	m:Oxidized methionine	11.16	H107C66N19O23S2	0.379433	0.318029	0.183827	0.0793334	0.0280671	0.394987	0.331066	0.191362	0.0825854	0.0292176	0.00394905	0.0071671	0.00665632	0.00939623	0.00701417	0.00881033	0.01357		11.705	10.222	11.733	11.769	11.712	10.285	11.022		75307.1	31634.7	70166.6	33844.8	62852	113258	78368.7
8	1	8	H	MTD000063	Apolipoprotein B-100	P04114	2523+xmYQMDIQQELQR	1597.72	29	3	ingel	m:Oxidized methionine	11.16	H107C66N19O23S2	0.379433	0.318029	0.183827	0.0793334	0.0280671	0.394987	0.331066	0.191362	0.0825854	0.0292176	0.00907327	0.0172803	0.00754193	0.00297211	0.0138733	0.0079659	0.00954619	0.00929048	11.705	10.222	11.733	11.769	11.712	10.285	11.022	11.804	125932	67658	116343	76085.6	110035	153298	118991	68318.6
2	1	2	H	MTD000063	Apolipoprotein B-100	P04114	2523+xmYQxmDIQQELQR	1613.72	29	2	ingel	m:Oxidized methionine	9.34	H107C66N19O24S2	0.378519	0.317403	0.184275	0.079859	0.0284038	0.394267	0.330609	0.191942	0.0831816	0.0295856					0.0130242	0.0107959							9.404	9.468							34146.2	55317.6
7	1	7	H	MTD000063	Apolipoprotein B-100	P04114	2523+xmYQxmDIQQELQR	1613.72	29	3	ingel	m:Oxidized methionine	9.34	H107C66N19O24S2	0.378519	0.317403	0.184275	0.079859	0.0284038	0.394267	0.330609	0.191942	0.0831816	0.0295856	0.00924426	0.0101319	0.00787361		0.00728277	0.00908687	0.0144111	0.00632099	9.397	9.405	9.396		9.404	9.468	9.459	9.496	52994.6	46198.7	32073.3		66961.2	78306.6	43900	35127.2
2	2	4	H	MTD000063	Apolipoprotein B-100	P04114	2535+YLSLVGQVYSTLVTYISDWWTLAAK	2876.5	31	3	ingel	none	26.17	H205C138N29O38S0	0.175139	0.293024	0.257235	0.156969	0.0745405	0.183026	0.30622	0.268819	0.164038	0.0778972					0.00692995	0.00779168							26.181	26.161							363864	59741
1	1	1	H	MTD000063	Apolipoprotein B-100	P04114	2535+YLSLVGQVYSTLVTYISDWWTLAAK	2876.5	31	4	ingel	none	26.17	H205C138N29O38S0	0.175139	0.293024	0.257235	0.156969	0.0745405	0.183026	0.30622	0.268819	0.164038	0.0778972					0.0113129								26.181								65201.7
8	4	32	H	MTD000063	Apolipoprotein B-100	P04114	2560+NLTDFAEQYSIQDWAK	1927.89	31	2	ingel	none	17.1	H125C87N21O29S0	0.326354	0.347874	0.202989	0.0846249	0.028004	0.339301	0.361675	0.211042	0.0879822	0.0291149	0.00724885	0.0117287	0.00637736	0.00591501	0.00876079	0.00930776	0.00995009	0.00427418	17.138	17.174	17.194	17.202	17.117	17.237	17.2	17.209	689028	651875	1.36775e+06	1.13855e+06	693991	492922	458677	161008
8	4	32	H	MTD000063	Apolipoprotein B-100	P04114	2560+NLTDFAEQYSIQDWAK	1927.89	31	3	ingel	none	17.1	H125C87N21O29S0	0.326354	0.347874	0.202989	0.0846249	0.028004	0.339301	0.361675	0.211042	0.0879822	0.0291149	0.00401949	0.0117244	0.00598219	0.00409533	0.00622812	0.0107027	0.0125303	0.00715606	17.138	17.174	17.194	17.202	17.117	17.237	17.2	17.209	553726	488679	838819	861867	987757	673257	665448	385458
8	4	32	H	MTD000063	Apolipoprotein B-100	P04114	2579+ALVEQGFTVPEIK	1429.78	24	2	ingel	none	14.45	H107C66N15O20S0	0.430352	0.347032	0.155753	0.0503833	0.0130077	0.437563	0.352847	0.158363	0.0512275	0.0132257	0.00206955	0.00591849	0.00295232	0.00310738	0.00428607	0.00779543	0.00940559	0.00542489	14.435	14.472	14.491	14.5	14.443	14.535	14.526	14.591	2.07902e+06	2.2617e+06	3.64179e+06	2.78687e+06	1.71565e+06	1.90257e+06	1.82026e+06	491612
5	4	20	H	MTD000063	Apolipoprotein B-100	P04114	2579+ALVEQGFTVPEIK	1429.78	24	3	ingel	none	14.45	H107C66N15O20S0	0.430352	0.347032	0.155753	0.0503833	0.0130077	0.437563	0.352847	0.158363	0.0512275	0.0132257			0.00508293	0.00285678		0.00765458	0.00876832	0.00392474			14.491	14.5		14.535	14.526	14.591			917649	747489		521107	565671	215857
7	4	28	H	MTD000063	Apolipoprotein B-100	P04114	2592+TILGTMPAFEVSLQALQK	1946.05	33	2	ingel	none	20.11	H147C88N21O26S1	0.3076	0.334449	0.210378	0.0968419	0.0357385	0.324039	0.352323	0.221621	0.102017	0.0376484	0.00686195	0.00978497	0.00740025	0.0073539	0.00896022	0.0100236	0.00834975		20.065	20.13	20.177	20.214	20.129	20.221	20.212		1.11202e+06	957752	1.4202e+06	1.11426e+06	1.20615e+06	825296	42574.6
8	4	32	H	MTD000063	Apolipoprotein B-100	P04114	2592+TILGTMPAFEVSLQALQK	1946.05	33	3	ingel	none	20.11	H147C88N21O26S1	0.3076	0.334449	0.210378	0.0968419	0.0357385	0.324039	0.352323	0.221621	0.102017	0.0376484	0.0044564	0.00691779	0.00571568	0.00367355	0.00743623	0.0115812	0.00967054	0.00733459	20.065	20.13	20.177	20.214	20.129	20.221	20.212	20.164	612260	553864	886679	853318	816988	2.86785e+06	141235	97668.8
6	1	6	H	MTD000063	Apolipoprotein B-100	P04114	2592+TILGTxmPAFEVSLQALQK	1962.05	33	2	ingel	m:Oxidized methionine	17.66	H147C88N21O27S1	0.306858	0.333757	0.210622	0.0973687	0.0361173	0.323483	0.351839	0.222034	0.102644	0.0380741	0.00491811	0.00597165	0.00621197	0.0054997	0.0131762	0.00795241			17.673	17.709	17.729	17.737	17.624	17.744			139261	112016	199024	158941	30544	118307
6	2	12	H	MTD000063	Apolipoprotein B-100	P04114	2592+TILGTxmPAFEVSLQALQK	1962.05	33	3	ingel	m:Oxidized methionine	17.66	H147C88N21O27S1	0.306858	0.333757	0.210622	0.0973687	0.0361173	0.323483	0.351839	0.222034	0.102644	0.0380741	0.00620398	0.00888923	0.00760286	0.00234778		0.00972262		0.00596209	17.673	17.709	17.729	17.737		17.744		17.687	109865	88839.8	154257	147460		530210		49184.9
8	4	32	H	MTD000063	Apolipoprotein B-100	P04114	2610+ATFQTPDFIVPLTDLR	1832.97	24	2	ingel	none	19.95	H132C85N20O25S0	0.337687	0.351142	0.198041	0.0793777	0.02516	0.349483	0.363408	0.204959	0.0821505	0.0260389	0.00450113	0.00768576	0.00490303	0.00275311	0.00758906	0.00726563	0.00872409	0.00492484	19.896	19.989	19.98	19.989	19.819	20.024	20.015	19.967	2.75554e+06	2.50492e+06	2.94387e+06	2.71438e+06	4.60862e+06	1.93144e+06	381989	401141
8	4	32	H	MTD000063	Apolipoprotein B-100	P04114	2610+ATFQTPDFIVPLTDLR	1832.97	24	3	ingel	none	19.95	H132C85N20O25S0	0.337687	0.351142	0.198041	0.0793777	0.02516	0.349483	0.363408	0.204959	0.0821505	0.0260389	0.0033551	0.00841149	0.00473184	0.00425254	0.00859996	0.00898438	0.00642456	0.00412352	19.896	19.989	19.98	19.989	19.819	20.024	20.015	19.967	1.15505e+06	1.04108e+06	1.23945e+06	1.29877e+06	2.5963e+06	2.14284e+06	588059	856233
6	1	6	H	MTD000063	Apolipoprotein B-100	P04114	263+EQHLFLPFSYK	1407.72	19	2	ingel	none	15.23	H97C69N15O17S0	0.420113	0.351541	0.159882	0.0517442	0.0132502	0.427256	0.357519	0.162601	0.052624	0.0134755	0.00829369	0.00934082	0.00805693	0.00409402	0.0114856	0.0356729			15.195	15.232	15.251	15.316	15.175	15.351			67164.9	38924.9	88993.1	65951.6	68293.2	40034.7
8	3	24	H	MTD000063	Apolipoprotein B-100	P04114	263+EQHLFLPFSYK	1407.72	19	3	ingel	none	15.23	H97C69N15O17S0	0.420113	0.351541	0.159882	0.0517442	0.0132502	0.427256	0.357519	0.162601	0.052624	0.0134755	0.00205547	0.00543827	0.00245569	0.00364707	0.0044559	0.0134761	0.0158191	0.00969285	15.195	15.232	15.251	15.316	15.175	15.351	15.314	15.379	588682	300741	577742	479460	980062	239108	150347	128458
2	1	2	H	MTD000063	Apolipoprotein B-100	P04114	2645+FSTPEFTILNTFHIPSFTIDFVEMK	2960.47	33	3	ingel	none	23.42	H205C141N29O39S1	0.160494	0.275172	0.254537	0.166725	0.0860357	0.170202	0.291816	0.269933	0.17681	0.0912396	0.0120334					0.00866332			23.443					23.486			36649.4					241076
7	4	28	H	MTD000063	Apolipoprotein B-100	P04114	2675+TIDQMLNSELQWPVPDIYLR	2430.23	35	2	ingel	none	21.71	H171C110N27O33S1	0.231622	0.314555	0.238091	0.129883	0.0564066	0.238649	0.324097	0.245313	0.133823	0.0581177	0.00929667	0.0124653	0.0106321	0.00987538	0.0119144		0.0117437	0.00980953	21.67	21.678	21.754	21.79	21.621		21.789	21.797	1.01593e+06	722404	1.0831e+06	602081	867562		117842	170605
8	4	32	H	MTD000063	Apolipoprotein B-100	P04114	2675+TIDQMLNSELQWPVPDIYLR	2430.23	35	3	ingel	none	21.71	H171C110N27O33S1	0.231622	0.314555	0.238091	0.129883	0.0564066	0.238649	0.324097	0.245313	0.133823	0.0581177	0.00606631	0.00882697	0.00644499	0.00383248	0.0091897	0.0108241	0.0118665	0.00812517	21.67	21.678	21.754	21.79	21.621	21.797	21.789	21.797	463108	484672	630720	555192	766528	2.13766e+06	230861	360735
6	1	6	H	MTD000063	Apolipoprotein B-100	P04114	2675+TIDQxmLNSELQWPVPDIYLR	2446.22	35	2	ingel	m:Oxidized methionine	20.11	H171C110N27O34S1	0.231064	0.313882	0.238106	0.1303	0.0568044	0.238172	0.323538	0.24543	0.134308	0.0585518	0.00705377	0.00901752	0.00950627	0.0072466	0.00921461	0.0112694			20.065	20.102	20.121	20.158	20.101	20.165			168760	113086	164403	126804	83676.8	48639.2
8	1	8	H	MTD000063	Apolipoprotein B-100	P04114	2675+TIDQxmLNSELQWPVPDIYLR	2446.22	35	3	ingel	m:Oxidized methionine	20.11	H171C110N27O34S1	0.231064	0.313882	0.238106	0.1303	0.0568044	0.238172	0.323538	0.24543	0.134308	0.0585518	0.00322295	0.00822066	0.00544688	0.00416427	0.00951781	0.00916276	0.00942125	0.0101996	20.065	20.102	20.121	20.158	20.101	20.165	20.156	20.08	167491	124359	182665	188732	179430	476743	66145.6	67704.6
8	4	32	H	MTD000063	Apolipoprotein B-100	P04114	2695+DLKVEDIPLAR	1267.71	21	3	ingel	none	12.37	H97C56N15O18S0	0.483276	0.335339	0.13244	0.038084	0.0087966	0.488583	0.339021	0.133894	0.0385022	0.00889319	0.0177927	0.0224435	0.0202187	0.0167588	0.0155605	0.0148445	0.0189166	0.0188229	12.324	12.333	12.352	12.388	12.304	12.396	12.387	12.395	1.07759e+06	724733	763787	576981	991334	936460	751400	260359
8	3	24	H	MTD000063	Apolipoprotein B-100	P04114	2698+VEDIPLAR	911.508	18	2	ingel	none	9.14	H69C40N11O13S0	0.594075	0.295071	0.0875843	0.0192424	0.00342944	0.596477	0.296264	0.0879385	0.0193202	0.00344331	0.00423986	0.0129096	0.00817138	0.00623317	0.00300552	0.00720074	0.0116309	0.00624189	9.115	9.124	9.143	9.151	9.123	9.159	9.178	9.186	242441	230198	235876	99054.4	394736	450539	194168	120662
8	4	32	H	MTD000063	Apolipoprotein B-100	P04114	276+YGMVAQVTQTLK	1337.7	18	2	ingel	none	12.24	H99C59N15O18S1	0.443797	0.326309	0.154703	0.0547907	0.0156662	0.453039	0.333104	0.157925	0.0559317	0.0159924	0.00725148	0.0032394	0.00521628	0.00815397	0.00302925	0.00737489	0.0066543	0.00468203	12.212	12.22	12.24	12.304	12.191	12.311	12.302	12.339	1.13698e+06	1.20967e+06	1.16556e+06	765851	1.1266e+06	1.54157e+06	1.30432e+06	329389
8	2	16	H	MTD000063	Apolipoprotein B-100	P04114	276+YGMVAQVTQTLK	1337.7	18	3	ingel	none	12.24	H99C59N15O18S1	0.443797	0.326309	0.154703	0.0547907	0.0156662	0.453039	0.333104	0.157925	0.0559317	0.0159924	0.00416649	0.00914517	0.00752441	0.00635313	0.0122272	0.00932292	0.00830057	0.0029957	12.212	12.22	12.24	12.304	12.191	12.311	12.302	12.339	263516	246382	276937	222863	283408	242108	225316	106965
8	2	16	H	MTD000063	Apolipoprotein B-100	P04114	276+YGxmVAQVTQTLK	1353.7	18	2	ingel	m:Oxidized methionine	9.25	H99C59N15O19S1	0.442727	0.325686	0.155356	0.0553815	0.0159643	0.452154	0.332621	0.158664	0.0565607	0.0163042	0.00114636	0.00805297	0.00131523	0.00445773	0.00616312	0.00612371	0.00888563	0.00441242	9.256	9.293	9.284	9.292	9.263	9.299	9.347	9.327	120510	99042.8	89437.1	60061.3	113605	398868	124903	83648.9
3	1	3	H	MTD000063	Apolipoprotein B-100	P04114	276+YGxmVAQVTQTLK	1353.7	18	3	ingel	m:Oxidized methionine	9.25	H99C59N15O19S1	0.442727	0.325686	0.155356	0.0553815	0.0159643	0.452154	0.332621	0.158664	0.0565607	0.0163042						0.0141114	0.0144595	0.0159321						9.299	9.347	9.327						66572.6	36885.9	31938.1
4	1	4	H	MTD000063	Apolipoprotein B-100	P04114	2801+LEVLNFDFQANAQLSNPK	2047.04	36	2	ingel	none	17.89	H142C92N24O29S0	0.304771	0.345819	0.212518	0.0927325	0.0319823	0.318851	0.361795	0.222337	0.0970166	0.0334599		0.0299393	0.0231614	0.0188883		0.0241134				17.287	17.278	17.315		17.322				31267.2	44763.6	50246.1		40777.2
3	1	3	H	MTD000063	Apolipoprotein B-100	P04114	2801+LEVLNFDFQANAQLSNPK	2047.04	36	3	ingel	none	17.89	H142C92N24O29S0	0.304771	0.345819	0.212518	0.0927325	0.0319823	0.318851	0.361795	0.222337	0.0970166	0.0334599			0.0240661	0.0209857		0.0209781					17.278	17.315		17.322					38432.4	51536.1		172446
6	1	6	H	MTD000063	Apolipoprotein B-100	P04114	2837+TEHGSEMLFFGNAIEGK	1865.86	34	2	ingel	none	14.96	H123C82N21O27S1	0.328945	0.334797	0.201708	0.0895782	0.0320282	0.344434	0.350562	0.211207	0.0937964	0.0335364	0.00788795	0.0141823	0.00854114	0.00602527	0.00963948	0.0155679			14.97	15.007	15.026	15.091	14.949	15.098			50010.4	53339.1	110027	53276.1	65136	50567
8	4	32	H	MTD000063	Apolipoprotein B-100	P04114	2837+TEHGSEMLFFGNAIEGK	1865.86	34	3	ingel	none	14.96	H123C82N21O27S1	0.328945	0.334797	0.201708	0.0895782	0.0320282	0.344434	0.350562	0.211207	0.0937964	0.0335364	0.00491502	0.0107286	0.007864	0.00886383	0.00898008	0.0091618	0.0119607	0.00976573	14.97	15.007	15.026	15.091	14.949	15.098	15.089	15.097	671438	569798	1.04742e+06	629370	1.55403e+06	556204	328439	237630
8	1	8	H	MTD000063	Apolipoprotein B-100	P04114	2837+TEHGSExmLFFGNAIEGK	1881.86	34	3	ingel	m:Oxidized methionine	12.9	H123C82N21O28S1	0.328152	0.334112	0.202017	0.0901199	0.0323957	0.34383	0.350075	0.211669	0.0944256	0.0339435	0.00536671	0.0137675	0.00632752	0.0122741	0.00945399	0.0123112	0.0145261	0.0100208	12.887	12.924	12.943	13.036	12.866	13.043	13.034	13.043	121180	98689.8	101410	74810.4	87435	192472	117670	87235.6
2	1	2	H	MTD000063	Apolipoprotein B-100	P04114	2854+SNTVASLHTEK	1185.6	20	3	ingel	none	4.88	H83C49N15O19S0	0.521693	0.320806	0.117301	0.0316994	0.00695253	0.526165	0.323557	0.118307	0.0319712	0.00701214					0.0120051	0.0116894							4.929	4.965							53947.8	46373.2
7	3	21	H	MTD000063	Apolipoprotein B-100	P04114	2865+NTLELSNGVIVK	1285.72	16	2	ingel	none	11.7	H99C56N15O19S0	0.481961	0.334756	0.133293	0.0387548	0.00906893	0.487437	0.33856	0.134808	0.0391952	0.00917197	0.00514554	0.0357182	0.0416063	0.002644		0.00201503	0.00472414	0.00304976	11.705	11.713	11.705	11.741		11.748	11.739	11.748	282699	238003	295787	195762		437800	353871	90976.8
6	1	6	H	MTD000063	Apolipoprotein B-100	P04114	2865+NTLELSNGVIVK	1285.72	16	3	ingel	none	11.7	H99C56N15O19S0	0.481961	0.334756	0.133293	0.0387548	0.00906893	0.487437	0.33856	0.134808	0.0391952	0.00917197	0.00824133	0.0104018	0.0117894	0.0121856		0.0115846	0.00515668		11.705	11.713	11.705	11.741		11.748	11.739		50082.9	41273.5	50651.6	44528.7		55680.9	49815.4
8	1	8	H	MTD000063	Apolipoprotein B-100	P04114	2877+INNQLTLDSNTK	1359.7	17	2	ingel	none	7.89	H97C56N17O22S0	0.475147	0.333885	0.137015	0.0413285	0.0100817	0.481222	0.338154	0.138767	0.041857	0.0102106	0.00422956	0.00298954	0.00124218	0.0151547	0.00305618	0.00900371	0.00253514	0.0043613	7.933	7.941	7.961	7.969	7.94	7.977	7.968	7.976	99533.7	90849.4	107183	40742.1	167932	171735	55617.1	44573.4
3	1	3	H	MTD000063	Apolipoprotein B-100	P04114	2877+INNQLTLDSNTK	1359.7	17	3	ingel	none	7.89	H97C56N17O22S0	0.475147	0.333885	0.137015	0.0413285	0.0100817	0.481222	0.338154	0.138767	0.041857	0.0102106			0.00697759		0.0086144	0.0196406					7.961		7.94	7.977					30298.6		45719.5	35139.9
8	4	32	H	MTD000063	Apolipoprotein B-100	P04114	2898+LDFSSQADLR	1150.56	22	2	ingel	none	10.3	H78C49N14O18S0	0.525278	0.320482	0.115488	0.0306996	0.00661289	0.529542	0.323084	0.116425	0.0309488	0.00666657	0.00177221	0.00657881	4.95134e-05	0.00230079	0.000991637	0.00408847	0.0131948	0.00623771	10.326	10.334	10.354	10.362	10.333	10.397	10.416	10.397	625171	387849	429953	250024	701487	994675	595978	179493
4	1	4	H	MTD000063	Apolipoprotein B-100	P04114	2898+LDFSSQADLR	1150.56	22	3	ingel	none	10.3	H78C49N14O18S0	0.525278	0.320482	0.115488	0.0306996	0.00661289	0.529542	0.323084	0.116425	0.0309488	0.00666657	0.0111094				0.0176876	0.00332046	0.0188261		10.326				10.333	10.397	10.416		40082.7				45902	44041.9	33758.6
7	1	7	H	MTD000063	Apolipoprotein B-100	P04114	2916+AGHIAWTSSGK	1113.56	22	3	ingel	none	6.15	H75C49N15O15S0	0.52741	0.322881	0.113389	0.0290847	0.00600193	0.531254	0.325234	0.114215	0.0292967	0.00604567	0.00321734	0.00973993	0.00567295		0.00597966	0.00709471	0.0127633	0.0128624	6.188	6.168	6.159		6.167	6.231	6.194	6.231	77394.7	60188.2	92168.7		161166	124919	37700	30843.9
6	1	6	H	MTD000063	Apolipoprotein B-100	P04114	2936+FSDEGTHESQISFTIEGPLTSFGLSNK	2927.38	50	3	ingel	none	18.26	H194C129N32O46S0	0.187853	0.297964	0.252466	0.150574	0.070553	0.195801	0.31057	0.263147	0.156944	0.0735379	0.00465978	0.0127732	0.00712654	0.0063328	0.0105077	0.0118956			18.292	18.328	18.348	18.384	18.299	18.42			116864	101846	224038	154969	139950	186717
4	1	4	H	MTD000063	Apolipoprotein B-100	P04114	2936+FSDEGTHESQISFTIEGPLTSFGLSNK	2927.38	50	4	ingel	none	18.26	H194C129N32O46S0	0.187853	0.297964	0.252466	0.150574	0.070553	0.195801	0.31057	0.263147	0.156944	0.0735379			0.00576502	0.00704653	0.00920865	0.0112481					18.348	18.384	18.299	18.42					46697.9	41322	39333	80620.5
8	2	16	H	MTD000063	Apolipoprotein B-100	P04114	2970+VNQNLVYESGSLNFSK	1797.89	27	2	ingel	none	12.56	H123C79N21O27S0	0.358095	0.349761	0.188812	0.0732001	0.0226037	0.369221	0.360627	0.194678	0.0754742	0.0233059	0.00500714	0.0127801	0.0042452	0.00158408	0.00943397	0.00741294	0.00492877	0.00936929	12.549	12.614	12.606	12.67	12.585	12.677	12.668	12.677	206291	179764	190967	143293	129897	246023	176231	50393.3
7	2	14	H	MTD000063	Apolipoprotein B-100	P04114	2970+VNQNLVYESGSLNFSK	1797.89	27	3	ingel	none	12.56	H123C79N21O27S0	0.358095	0.349761	0.188812	0.0732001	0.0226037	0.369221	0.360627	0.194678	0.0754742	0.0233059	0.0923062	0.114372	0.082996	0.0459054	0.0873616	0.136487		0.0985463	12.549	12.614	12.606	12.67	12.585	12.677		12.677	394403	310838	381584	290263	312050	399632		147441
5	1	5	H	MTD000063	Apolipoprotein B-100	P04114	2986+LEIQSQVDSQHVGHSVLTAK	2175.13	42	3	ingel	none	9.47	H154C93N28O32S0	0.294378	0.342462	0.216745	0.0976615	0.034847	0.309465	0.360014	0.227853	0.102667	0.036633	0.00771989	0.0137799	0.00366974		0.0122624	0.0111641			9.481	9.49	9.481		9.461	9.553			34909.8	36286.9	46501.2		126420	59634.6
8	3	24	H	MTD000063	Apolipoprotein B-100	P04114	2986+LEIQSQVDSQHVGHSVLTAK	2175.13	42	4	ingel	none	9.47	H154C93N28O32S0	0.294378	0.342462	0.216745	0.0976615	0.034847	0.309465	0.360014	0.227853	0.102667	0.036633	0.0106164	0.0150754	0.00992951	0.00751309	0.0133372	0.00932169	0.0130393	0.00802397	9.481	9.49	9.481	9.517	9.461	9.553	9.544	9.552	422332	454271	580171	352518	1.53046e+06	444250	120297	120569
8	4	32	H	MTD000063	Apolipoprotein B-100	P04114	3006+GMALFGEGK	908.443	17	2	ingel	none	11.26	H64C40N10O12S1	0.567832	0.283848	0.109104	0.0306959	0.00695402	0.572712	0.286287	0.110041	0.0309597	0.00701379	0.00762398	0.00245166	0.00560195	0.00737286	0.00651568	0.00462886	0.00893378	0.00262774	11.283	11.291	11.282	11.347	11.234	11.382	11.374	11.382	673933	470786	508087	252915	825763	744822	646024	192413
7	1	7	H	MTD000063	Apolipoprotein B-100	P04114	3006+GxmALFGEGK	924.438	17	2	ingel	m:Oxidized methionine	8.07	H64C40N10O13S1	0.566463	0.283374	0.110104	0.0312413	0.00717119	0.571502	0.285895	0.111084	0.0315192	0.00723499	0.00906869	0.00818657	0.0123064		0.010357	0.00173501	0.00698625	0.00960034	8.13	8.138	8.158		8.137	8.174	8.165	8.173	55697.6	45127.2	43805.8		50304.7	154914	53387.3	45787.4
6	1	6	H	MTD000063	Apolipoprotein B-100	P04114	3035+NSLFFSAQPFEITASTNNEGNLK	2528.22	44	2	ingel	none	17.89	H169C112N29O38S0	0.234195	0.323412	0.239868	0.125665	0.0518512	0.240202	0.331708	0.24602	0.128889	0.0531813	0.0108842	0.0155035	0.0116643	0.00543956	0.0109706	0.0131727			17.87	17.878	17.926	17.962	17.877	17.969			59077.4	45793.8	94514.5	92234.2	105148	35397.7
8	1	8	H	MTD000063	Apolipoprotein B-100	P04114	3035+NSLFFSAQPFEITASTNNEGNLK	2528.22	44	3	ingel	none	17.89	H169C112N29O38S0	0.234195	0.323412	0.239868	0.125665	0.0518512	0.240202	0.331708	0.24602	0.128889	0.0531813	0.0117372	0.0150732	0.0116405	0.00731827	0.00998212	0.0119832	0.0109673	0.0180601	17.87	17.878	17.926	17.962	17.877	17.969	17.932	17.94	105031	73145.9	138844	155372	272939	432610	127486	50834
4	1	4	H	MTD000063	Apolipoprotein B-100	P04114	305+KMGLAFESTK	1110.57	16	3	ingel	none	8.53	H82C49N12O15S1	0.50564	0.308597	0.130968	0.0414384	0.0105827	0.512485	0.312775	0.132741	0.0419993	0.0107259	0.0105356		0.0141992		0.00948133	0.070096			8.58		8.58		8.56	8.652			41629.3		46021.3		82050.6	54745.6
8	4	32	H	MTD000063	Apolipoprotein B-100	P04114	306+MGLAFESTK	982.48	15	2	ingel	none	10.36	H70C43N10O14S1	0.546308	0.292067	0.116919	0.0344885	0.00823196	0.551948	0.295082	0.118126	0.0348445	0.00831694	0.00743302	0.00388403	0.00552767	0.00718743	0.0035978	0.00567045	0.00622749	0.00701772	10.41	10.419	10.438	10.474	10.389	10.482	10.473	10.509	481757	323338	392665	206390	739031	746683	627083	160719
7	1	7	H	MTD000063	Apolipoprotein B-100	P04114	306+xmGLAFESTK	998.475	15	2	ingel	m:Oxidized methionine	8.34	H70C43N10O15S1	0.544992	0.291565	0.11786	0.0350445	0.0084634	0.550796	0.294671	0.119115	0.0354177	0.00855355	0.00807962	0.00845587	0.00888329		0.00583478	0.00796732	0.0156838	0.00894747	8.355	8.364	8.383		8.363	8.427	8.418	8.426	49247.6	42485.8	48819		47066.7	132446	51451.7	40224.8
4	1	4	H	MTD000063	Apolipoprotein B-100	P04114	3068+IDFLNNYALFLSPSAQQASWQVSAR	2825.41	54	2	ingel	none	21.08	H192C129N34O38S0	0.190179	0.302422	0.2537	0.148524	0.0678713	0.197548	0.314141	0.263531	0.154279	0.0705012	0.0134565	0.0136351	0.0142486		0.0140341				21.05	21.031	21.106		20.945				94361.4	40942.5	75062.9		48294.8
6	2	12	H	MTD000063	Apolipoprotein B-100	P04114	3068+IDFLNNYALFLSPSAQQASWQVSAR	2825.41	54	3	ingel	none	21.08	H192C129N34O38S0	0.190179	0.302422	0.2537	0.148524	0.0678713	0.197548	0.314141	0.263531	0.154279	0.0705012	0.00897777	0.0134966	0.00761502	0.0049495	0.0136593	0.013388			21.05	21.031	21.106	21.058	20.945	21.066			277376	121689	200610	127795	115963	591232
2	1	2	H	MTD000063	Apolipoprotein B-100	P04114	3068+IDFLNNYALFLSPSAQQASWQVSAR	2825.41	54	4	ingel	none	21.08	H192C129N34O38S0	0.190179	0.302422	0.2537	0.148524	0.0678713	0.197548	0.314141	0.263531	0.154279	0.0705012				0.00921239		0.017272						21.058		21.066						31788.8		115513
4	1	4	H	MTD000063	Apolipoprotein B-100	P04114	3137+LPYTIITTPPLKDFSLWEK	2261.23	23	2	ingel	none	19.98	H168C110N22O29S0	0.251022	0.333803	0.235113	0.1159	0.0446901	0.268232	0.356689	0.251233	0.123846	0.0477541	0.00563024		0.00500919	0.00269134	0.00268122				19.981		20.065	20.101	19.932				72610.9		47701.4	49943.8	108255
6	3	18	H	MTD000063	Apolipoprotein B-100	P04114	3137+LPYTIITTPPLKDFSLWEK	2261.23	23	3	ingel	none	19.98	H168C110N22O29S0	0.251022	0.333803	0.235113	0.1159	0.0446901	0.268232	0.356689	0.251233	0.123846	0.0477541	0.00579172	0.00657706	0.00447315	0.00388111	0.00638467	0.00696844			19.981	20.045	20.065	20.101	19.932	20.109			525454	149565	302767	345808	1.30128e+06	101796
1	1	1	H	MTD000063	Apolipoprotein B-100	P04114	3137+LPYTIITTPPLKDFSLWEK	2261.23	23	4	ingel	none	19.98	H168C110N22O29S0	0.251022	0.333803	0.235113	0.1159	0.0446901	0.268232	0.356689	0.251233	0.123846	0.0477541					0.00390173								19.932								73678.9
3	1	3	H	MTD000063	Apolipoprotein B-100	P04114	3184+HSITNPLAVLCEFISQSIK	2156.13	35	2	ingel	C:Carbamidomethylation	23.64	H157C96N25O29S1	0.275254	0.328316	0.222905	0.110082	0.0434767	0.2939	0.350556	0.238005	0.117539	0.0464218	0.00464665	0.010213	0.00444947						23.612	23.62	23.64						85626.4	38760.2	98520.4
4	1	4	H	MTD000063	Apolipoprotein B-100	P04114	3184+HSITNPLAVLCEFISQSIK	2156.13	35	3	ingel	C:Carbamidomethylation	23.64	H157C96N25O29S1	0.275254	0.328316	0.222905	0.110082	0.0434767	0.2939	0.350556	0.238005	0.117539	0.0464218	0.00243464	0.00492943	0.00598989	0.00583163					23.612	23.62	23.64	23.648					188216	93652.6	205052	59126.2
2	2	4	H	MTD000063	Apolipoprotein B-100	P04114	3245+TFQIPGYTVPVVNVEVSPFTIEMSAFGYVFPK	3562.81	47	3	ingel	none	23.87	H251C171N35O46S1	0.110328	0.229138	0.252136	0.194162	0.116871	0.122229	0.253855	0.279333	0.215106	0.129478					0.00908523	0.0137444							23.929	23.852							334656	179696
2	1	2	H	MTD000063	Apolipoprotein B-100	P04114	3245+TFQIPGYTVPVVNVEVSPFTIEMSAFGYVFPK	3562.81	47	4	ingel	none	23.87	H251C171N35O46S1	0.110328	0.229138	0.252136	0.194162	0.116871	0.122229	0.253855	0.279333	0.215106	0.129478					0.00447088	0.00701876							23.929	23.852							149978	76681.1
8	4	32	H	MTD000063	Apolipoprotein B-100	P04114	3277+AVSMPSFSILGSDVR	1564.79	29	2	ingel	none	17.15	H112C68N18O22S1	0.393106	0.333727	0.175424	0.0686157	0.0216742	0.404899	0.343739	0.180687	0.0706743	0.0223244	0.00446911	0.00742941	0.00463301	0.00299722	0.00656919	0.0069828	0.0087525	0.0055242	17.138	17.174	17.166	17.202	17.061	17.237	17.2	17.209	1.48912e+06	1.23149e+06	2.99302e+06	2.61759e+06	1.45564e+06	940122	930071	279807
8	3	24	H	MTD000063	Apolipoprotein B-100	P04114	3277+AVSMPSFSILGSDVR	1564.79	29	3	ingel	none	17.15	H112C68N18O22S1	0.393106	0.333727	0.175424	0.0686157	0.0216742	0.404899	0.343739	0.180687	0.0706743	0.0223244	0.0023568	0.0101335	0.00274318	0.00302343	0.00534535	0.00870306	0.0104217	0.00719873	17.138	17.174	17.166	17.202	17.061	17.237	17.2	17.209	343968	271371	551577	576256	571635	300941	344340	157829
7	2	14	H	MTD000063	Apolipoprotein B-100	P04114	3277+AVSMxpSFSILGSDVR	1580.79	29	2	ingel	p:Hydroxylation	14.53	H112C68N18O23S1	0.392158	0.333068	0.175927	0.069196	0.0220052	0.404141	0.343245	0.181303	0.0713104	0.0226776	0.000758075	0.00794184	0.00282088	0.00310066	0.00905066	0.0093184		0.00684983	14.492	14.556	14.52	14.612	14.499	14.591		14.619	152766	182486	237068	241928	121557	262812		115271
7	1	7	H	MTD000063	Apolipoprotein B-100	P04114	3277+AVSMxpSFSILGSDVR	1580.79	29	3	ingel	p:Hydroxylation	14.53	H112C68N18O23S1	0.392158	0.333068	0.175927	0.069196	0.0220052	0.404141	0.343245	0.181303	0.0713104	0.0226776	0.00903182	0.0105283	0.00919207	0.0101476	0.0151915	0.0127685		0.0114027	14.492	14.556	14.52	14.612	14.499	14.591		14.619	80589.6	80167.8	103171	107351	87110.9	115710		76719.7
8	2	16	H	MTD000063	Apolipoprotein B-100	P04114	3277+AVSxmPSFSILGSDVR	1580.79	29	2	ingel	m:Oxidized methionine	14.56	H112C68N18O23S1	0.392158	0.333068	0.175927	0.069196	0.0220052	0.404141	0.343245	0.181303	0.0713104	0.0226776	0.000758075	0.00794184	0.00282088	0.00310066	0.00905066	0.0093184	0.0100342	0.00684983	14.492	14.556	14.52	14.612	14.499	14.591	14.582	14.619	152766	182486	237068	241928	121557	262812	208520	115271
8	1	8	H	MTD000063	Apolipoprotein B-100	P04114	3277+AVSxmPSFSILGSDVR	1580.79	29	3	ingel	m:Oxidized methionine	14.56	H112C68N18O23S1	0.392158	0.333068	0.175927	0.069196	0.0220052	0.404141	0.343245	0.181303	0.0713104	0.0226776	0.00903182	0.0105283	0.00919207	0.0101476	0.0151915	0.0127685	0.00843709	0.0114027	14.492	14.556	14.52	14.612	14.499	14.591	12.978	14.619	80589.6	80167.8	103171	107351	87110.9	115710	226145	76719.7
5	3	15	H	MTD000063	Apolipoprotein B-100	P04114	3292+VPSYTLILPSLELPVLHVPR	2242.31	32	2	ingel	none	21.84	H175C107N25O27S0	0.257543	0.33688	0.232831	0.112428	0.0424092	0.274074	0.358504	0.247776	0.119645	0.0451314	0.0088146	0.00721689	0.00858522	0.00497447	0.0107849				21.782	21.819	21.838	21.875	21.508				500094	129144	334936	113303	888457
7	4	28	H	MTD000063	Apolipoprotein B-100	P04114	3292+VPSYTLILPSLELPVLHVPR	2242.31	32	3	ingel	none	21.84	H175C107N25O27S0	0.257543	0.33688	0.232831	0.112428	0.0424092	0.274074	0.358504	0.247776	0.119645	0.0451314	0.00673199	0.00668339	0.00682537	0.00280423	0.0113075	0.00772016		0.00505184	21.782	21.819	21.838	21.875	21.508	21.882		21.881	3.09291e+06	1.20153e+06	2.27566e+06	1.16654e+06	8672955	314337		217485
7	2	14	H	MTD000063	Apolipoprotein B-100	P04114	3292+VPSYTLILPSLELPVLHVPR	2242.31	32	4	ingel	none	21.84	H175C107N25O27S0	0.257543	0.33688	0.232831	0.112428	0.0424092	0.274074	0.358504	0.247776	0.119645	0.0451314	0.00410124	0.00426016	0.00293575	0.00332303	0.0084746	0.0079794		0.0100304	21.782	21.819	21.838	21.875	21.508	21.882		21.881	390006	193340	327402	210995	1.01831e+06	65567.5		46823.6
2	1	2	H	MTD000063	Apolipoprotein B-100	P04114	334+KLTISEQNIQR	1328.74	23	2	ingel	none	7.35	H100C56N18O19S0	0.476629	0.336365	0.135528	0.0398092	0.00940132	0.482256	0.340336	0.137129	0.0402792	0.00951232					0.00738212	0.0106856							7.377	7.442							53580.3	50392.5
8	2	16	H	MTD000063	Apolipoprotein B-100	P04114	334+KLTISEQNIQR	1328.74	23	3	ingel	none	7.35	H100C56N18O19S0	0.476629	0.336365	0.135528	0.0398092	0.00940132	0.482256	0.340336	0.137129	0.0402792	0.00951232	0.00405712	0.00427895	0.00380088	0.00617676	0.00497729	0.00554014	0.00685604	0.00548443	7.37	7.407	7.398	7.406	7.377	7.442	7.433	7.441	245496	186800	299038	89410.1	569022	357090	120814	117042
8	3	24	H	MTD000063	Apolipoprotein B-100	P04114	335+LTISEQNIQR	1200.65	23	2	ingel	none	8.38	H88C50N16O18S0	0.514963	0.32444	0.119538	0.0323897	0.00709629	0.519466	0.327277	0.120583	0.0326729	0.00715834	0.000524701	0.00675759	0.00052658	0.00443587	0.00683953	0.00174829	0.00514629	0.00455112	8.411	8.42	8.411	8.448	8.391	8.455	8.446	8.454	264286	232014	240446	118643	460804	515471	196923	127053
7	1	7	H	MTD000063	Apolipoprotein B-100	P04114	335+LTISEQNIQR	1200.65	23	3	ingel	none	8.38	H88C50N16O18S0	0.514963	0.32444	0.119538	0.0323897	0.00709629	0.519466	0.327277	0.120583	0.0326729	0.00715834	0.0103543	0.0070785	0.00884175		0.00784803	0.0109729	0.00690714	0.011732	8.411	8.42	8.411		8.391	8.455	8.446	8.454	55026.4	49921.8	52675.3		92790.8	85155.4	43909.8	38647.3
8	4	32	H	MTD000063	Apolipoprotein B-100	P04114	3395+LATALSLSNK	1016.59	18	2	ingel	none	9.5	H80C44N12O15S0	0.562824	0.307804	0.0998814	0.023942	0.00465195	0.565965	0.309521	0.100439	0.0240756	0.00467791	0.0024037	0.00339168	0.000811033	0.00345314	0.00318898	0.00139379	0.0202243	0.00645476	9.481	9.49	9.481	9.517	9.461	9.525	9.544	9.524	512518	387697	387359	226713	660156	1.00714e+06	235054	190002
8	1	8	H	MTD000063	Apolipoprotein B-100	P04114	3420+NMEVSVATTTK	1179.58	16	2	ingel	none	7.41	H85C48N13O19S1	0.504218	0.305004	0.133095	0.0431299	0.0114049	0.511664	0.309508	0.135061	0.0437668	0.0115733	0.00447857	0.00464916	0.00645995	0.0141423	0.00604185	0.00211847	0.00843739	0.0146143	7.454	7.463	7.454	7.462	7.434	7.47	7.461	7.469	85715.5	72742	82462.5	38448.6	151191	125949	46501.3	37986.2
3	1	3	H	MTD000063	Apolipoprotein B-100	P04114	3450+SKPTVSSSMEFK	1326.65	20	2	ingel	none	7.43	H94C57N14O20S1	0.453456	0.321738	0.15155	0.0533793	0.01525	0.462652	0.328263	0.154624	0.0544618	0.0155592			0.00788708		0.00640416	0.00485777					7.482		7.462	7.526					34650.2		71317.4	58822.8
8	2	16	H	MTD000063	Apolipoprotein B-100	P04114	3450+SKPTVSSSMEFK	1326.65	20	3	ingel	none	7.43	H94C57N14O20S1	0.453456	0.321738	0.15155	0.0533793	0.01525	0.462652	0.328263	0.154624	0.0544618	0.0155592	0.035182	0.0323107	0.0295547	0.0229983	0.0207953	0.0281392	0.0284452	0.0244418	7.454	7.463	7.482	7.491	7.462	7.526	7.517	7.525	188870	137589	252107	84597.5	514403	265076	96474.6	72770.6
1	1	1	H	MTD000063	Apolipoprotein B-100	P04114	3450+SKPTVSSSxmEFK	1342.64	20	3	ingel	m:Oxidized methionine	5.3	H94C57N14O21S1	0.452363	0.32113	0.152229	0.053963	0.0155421	0.461743	0.327789	0.155386	0.055082	0.0158644						0.0154772								5.415								62868
8	4	32	H	MTD000063	Apolipoprotein B-100	P04114	3481+LSLESLTSYFSIESSTK	1890.95	28	2	ingel	none	20.26	H134C84N18O31S0	0.338865	0.34701	0.197386	0.0808382	0.0264177	0.351484	0.359932	0.204736	0.0838484	0.0274014	0.00804001	0.0117319	0.00819696	0.00666256	0.00841516	0.0080843	0.005439	0.00533282	20.206	20.271	20.29	20.327	20.213	20.334	20.325	20.305	601417	517655	977952	1.06283e+06	1.51941e+06	715503	98113.4	50564.6
8	3	24	H	MTD000063	Apolipoprotein B-100	P04114	3481+LSLESLTSYFSIESSTK	1890.95	28	3	ingel	none	20.26	H134C84N18O31S0	0.338865	0.34701	0.197386	0.0808382	0.0264177	0.351484	0.359932	0.204736	0.0838484	0.0274014	0.00249486	0.00843583	0.00781603	0.00471055	0.00638472	0.00612483	0.00822787	0.00371325	20.206	20.271	20.29	20.327	20.213	20.334	20.325	20.305	233352	223767	450088	589551	861095	786848	116213	72733.1
8	2	16	H	MTD000063	Apolipoprotein B-100	P04114	3508+EYSGTIASEANTYLNSK	1846.86	33	2	ingel	none	12.33	H122C79N20O31S0	0.356011	0.346893	0.189816	0.075175	0.0238405	0.36782	0.3584	0.196112	0.0776686	0.0246313	0.0675393	0.0539769	0.074573	0.0467135	0.0554782	0.0537927	0.0991076	0.057527	12.352	12.389	12.408	12.445	12.36	12.452	12.471	12.48	308966	221527	359833	231465	312515	517300	501639	91992.3
8	3	24	H	MTD000063	Apolipoprotein B-100	P04114	3508+EYSGTIASEANTYLNSK	1846.86	33	3	ingel	none	12.33	H122C79N20O31S0	0.356011	0.346893	0.189816	0.075175	0.0238405	0.36782	0.3584	0.196112	0.0776686	0.0246313	0.0478214	0.04047	0.0527375	0.0325779	0.0404828	0.0360128	0.0688806	0.0377321	12.352	12.389	12.408	12.445	12.36	12.452	12.471	12.48	500822	385470	587371	424119	607134	670538	639052	245250
8	3	24	H	MTD000063	Apolipoprotein B-100	P04114	3548+ENFAGEATLQR	1234.59	28	2	ingel	none	8.44	H82C52N16O19S0	0.503054	0.327741	0.124664	0.0348528	0.00787697	0.507976	0.330947	0.125883	0.0351938	0.00795403	0.00253169	0.00951599	0.00181341	0.00230305	0.00486463	0.0059796	0.00858466	0.00405436	8.496	8.504	8.496	8.532	8.475	8.539	8.559	8.567	404556	306306	352157	151209	554221	794577	297981	187794
6	1	6	H	MTD000063	Apolipoprotein B-100	P04114	3548+ENFAGEATLQR	1234.59	28	3	ingel	none	8.44	H82C52N16O19S0	0.503054	0.327741	0.124664	0.0348528	0.00787697	0.507976	0.330947	0.125883	0.0351938	0.00795403	0.00549518		0.00484872		0.00349865	0.0117614	0.0140039	0.0068637	8.496		8.496		8.475	8.539	8.559	8.567	62850		57225.7		86542.7	91025.4	51872.5	46611.4
7	1	7	H	MTD000063	Apolipoprotein B-100	P04114	3559+IYSLWEHSTK	1262.63	15	2	ingel	none	10.62	H86C59N14O17S0	0.4713	0.3399	0.137218	0.0400374	0.00933807	0.476804	0.34387	0.138821	0.040505	0.00944713	0.0119876	0.0128909	0.00460427	0.0206933	0.0121565	0.0118231	0.00700707		10.635	10.672	10.663	10.728	10.615	10.763	10.754		110741	76958.9	88093.9	32394.2	159886	264602	128477
8	4	32	H	MTD000063	Apolipoprotein B-100	P04114	3559+IYSLWEHSTK	1262.63	15	3	ingel	none	10.62	H86C59N14O17S0	0.4713	0.3399	0.137218	0.0400374	0.00933807	0.476804	0.34387	0.138821	0.040505	0.00944713	0.013309	0.0140503	0.00555304	0.0020323	0.0184272	0.0127815	0.0075173	0.0132249	10.635	10.672	10.663	10.728	10.615	10.763	10.754	10.791	822557	583688	754961	377607	1.278e+06	982479	688774	243991
1	1	1	H	MTD000063	Apolipoprotein B-100	P04114	3569+NHLQLEGLFFTNGEHTSK	2071.01	31	2	ingel	none	14.2	H138C92N26O29S0	0.302739	0.345542	0.213407	0.0935323	0.0323884	0.316931	0.361741	0.223411	0.0979169	0.0339067							0.00994111								14.104								39706
5	3	15	H	MTD000063	Apolipoprotein B-100	P04114	3569+NHLQLEGLFFTNGEHTSK	2071.01	31	3	ingel	none	14.2	H138C92N26O29S0	0.302739	0.345542	0.213407	0.0935323	0.0323884	0.316931	0.361741	0.223411	0.0979169	0.0339067	0.0149492	0.189123	0.198279	0.172138			0.00700436		14.661	14.275	14.294	14.331			14.104		138780	109690	138744	117468			1.12818e+06
5	1	5	H	MTD000063	Apolipoprotein B-100	P04114	3569+NHLQLEGLFFTNGEHTSK	2071.01	31	4	ingel	none	14.2	H138C92N26O29S0	0.302739	0.345542	0.213407	0.0935323	0.0323884	0.316931	0.361741	0.223411	0.0979169	0.0339067	0.00423398	0.0212747	0.0184066	0.00922987	0.00973433				14.661	14.275	14.294	14.331	14.189				187204	33380.9	41672.2	43069.9	188601
1	1	1	H	MTD000063	Apolipoprotein B-100	P04114	3639+IHSGSFQSQVELSNDQEK	2031.95	42	2	ingel	none	8.19	H133C85N25O33S0	0.325179	0.345108	0.203339	0.0862367	0.02918	0.338777	0.359539	0.211842	0.0898427	0.0304002						0.00814081								8.286								32651
8	3	24	H	MTD000063	Apolipoprotein B-100	P04114	3639+IHSGSFQSQVELSNDQEK	2031.95	42	3	ingel	none	8.19	H133C85N25O33S0	0.325179	0.345108	0.203339	0.0862367	0.02918	0.338777	0.359539	0.211842	0.0898427	0.0304002	0.00634227	0.0121606	0.00612971	0.00602147	0.00894588	0.0110737	0.0161379	0.0105288	8.214	8.223	8.242	8.279	8.222	8.286	8.277	8.314	368030	308692	211941	213386	559543	864176	146826	198201
1	1	1	H	MTD000063	Apolipoprotein B-100	P04114	3657+AHLDIAGSLEGHLR	1487.78	33	3	ingel	none	11.91	H105C64N21O20S0	0.430478	0.346973	0.155705	0.0503679	0.0130052	0.437689	0.352786	0.158313	0.0512117	0.013223					0.0275172								11.825								67072.1
6	1	6	H	MTD000063	Apolipoprotein B-100	P04114	3657+AHLDIAGSLEGHLR	1487.78	33	4	ingel	none	11.91	H105C64N21O20S0	0.430478	0.346973	0.155705	0.0503679	0.0130052	0.437689	0.352786	0.158313	0.0512117	0.013223	0.00795832	0.0113405	0.00562733	0.00247145	0.00762021	0.0138912			11.846	11.882	11.874	11.938	11.825	11.974			125897	80795.9	76099.6	101421	207176	55223.9
8	2	16	H	MTD000063	Apolipoprotein B-100	P04114	3713+NPNGYSFSIPVK	1321.67	19	2	ingel	none	12.81	H91C61N15O18S0	0.457934	0.342559	0.143238	0.0432596	0.0104399	0.46397	0.347074	0.145126	0.0438298	0.0105775	0.0097429	0.0242424	0.0279419	0.0212775	0.0247956	0.0244629	0.00697379	0.0227607	12.746	12.811	12.774	12.867	12.726	12.874	12.837	12.845	189410	132339	197036	114792	233228	273090	270527	70473.9
1	1	1	H	MTD000063	Apolipoprotein B-100	P04114	3725+VLADKFIIPGLK	1312.81	16	3	ingel	none	15.18	H108C64N14O15S0	0.44679	0.348045	0.147487	0.0444979	0.0106246	0.452758	0.352693	0.149457	0.0450922	0.0107665				0.0092557								15.288								35183.1
6	3	18	H	MTD000063	Apolipoprotein B-100	P04114	3737+LNDLNSVLVMPTFHVPFTDLQVPSCK	2970.5	36	3	ingel	C:Carbamidomethylation	20.93	H211C134N33O39S2	0.161966	0.269022	0.249612	0.16709	0.089151	0.172885	0.287159	0.26644	0.178355	0.0951613	0.021071	0.0214695	0.0203417	0.0100505	0.0258951	0.0261344			20.825	20.946	20.937	21.03	20.804	20.953			540163	359720	766171	313468	1.22725e+06	161693
6	1	6	H	MTD000063	Apolipoprotein B-100	P04114	3737+LNDLNSVLVMPTFHVPFTDLQVPSCK	2970.5	36	4	ingel	C:Carbamidomethylation	20.93	H211C134N33O39S2	0.161966	0.269022	0.249612	0.16709	0.089151	0.172885	0.287159	0.26644	0.178355	0.0951613	0.0209904	0.0218058	0.0186492	0.0106572	0.023902	0.0234435			20.825	20.946	20.937	21.03	20.804	20.953			156197	116073	203233	120855	333534	110188
6	1	6	H	MTD000063	Apolipoprotein B-100	P04114	3737+LNDLNSVLVxmPTFHVPFTDLQVPSCK	2986.49	36	3	ingel	C:Carbamidomethylation m:Oxidized methionine	19.29	H211C134N33O40S2	0.161575	0.268434	0.24944	0.167329	0.0895072	0.17257	0.286701	0.266415	0.178716	0.0955982	0.0162132	0.0167116	0.0146956	0.0141525	0.0129463	0.0271928			19.221	19.314	19.277	19.341	19.172	19.349			77001.4	71922	170855	68765.8	113834	49100.6
3	1	3	H	MTD000063	Apolipoprotein B-100	P04114	3737+LNDLNSVLVxmPTFHVPFTDLQVPSCK	2986.49	36	4	ingel	C:Carbamidomethylation m:Oxidized methionine	19.29	H211C134N33O40S2	0.161575	0.268434	0.24944	0.167329	0.0895072	0.17257	0.286701	0.266415	0.178716	0.0955982			0.0184287		0.018222	0.0275873					19.277		19.172	19.349					60301.1		47964.8	41582.6
1	1	1	H	MTD000063	Apolipoprotein B-100	P04114	3763+LDFREIQIYK	1323.72	17	3	ingel	none	13.75	H97C62N15O17S0	0.453612	0.344581	0.144893	0.043793	0.0105427	0.459643	0.349162	0.146819	0.0443753	0.0106828					0.0112215								13.824								37330.1
1	1	1	H	MTD000063	Apolipoprotein B-100	P04114	3773+KLRTSSFALNLPTLPEVK	2013.16	28	3	ingel	none	15.58	H156C92N24O26S0	0.306316	0.3479	0.212089	0.0912979	0.0309402	0.319878	0.363303	0.221479	0.0953401	0.0323101			0.0031954								15.646								46026
4	1	4	H	MTD000063	Apolipoprotein B-100	P04114	3773+KLRTSSFALNLPTLPEVK	2013.16	28	4	ingel	none	15.58	H156C92N24O26S0	0.306316	0.3479	0.212089	0.0912979	0.0309402	0.319878	0.363303	0.221479	0.0953401	0.0323101	0.00422262	0.00523904	0.00345034		0.00434487				15.59	15.598	15.646		15.569				53968.8	49100.7	88762.7		49645.1
8	4	32	H	MTD000063	Apolipoprotein B-100	P04114	3776+TSSFALNLPTLPEVK	1615.88	24	2	ingel	none	17.71	H121C74N17O23S0	0.387683	0.350922	0.175269	0.0628141	0.0179176	0.396937	0.359297	0.179453	0.0643133	0.0183452	0.005012	0.00756096	0.0050828	0.00469311	0.00837266	0.00773811	0.0072766	0.00338549	17.673	17.709	17.729	17.737	17.624	17.744	17.763	17.687	1.25024e+06	1.04775e+06	2.24035e+06	1.92526e+06	1.13104e+06	698398	260966	123900
8	3	24	H	MTD000063	Apolipoprotein B-100	P04114	3776+TSSFALNLPTLPEVK	1615.88	24	3	ingel	none	17.71	H121C74N17O23S0	0.387683	0.350922	0.175269	0.0628141	0.0179176	0.396937	0.359297	0.179453	0.0643133	0.0183452	0.00597074	0.00855455	0.00249634	0.00117999	0.0053073	0.0146761	0.0162121	0.0135075	17.673	17.709	17.729	17.737	17.624	17.744	17.763	17.687	382787	327622	623954	620834	513524	413755	172927	108655
7	4	28	H	MTD000063	Apolipoprotein B-100	P04114	3800+YSQPEDSLIPFFEITVPESQLTVSQFTLPK	3439.74	54	3	ingel	none	23.11	H242C160N34O50S0	0.13051	0.253722	0.258673	0.183243	0.10099	0.140767	0.273662	0.279002	0.197644	0.108926	0.00877704	0.0130777	0.0103883	0.00694261		0.0140888	0.0139259	0.00875387	23.077	23.114	23.105	23.085		23.092	23.083	23.063	405280	614226	745167	629634		2.4371e+06	162803	110767
7	2	14	H	MTD000063	Apolipoprotein B-100	P04114	3800+YSQPEDSLIPFFEITVPESQLTVSQFTLPK	3439.74	54	4	ingel	none	23.11	H242C160N34O50S0	0.13051	0.253722	0.258673	0.183243	0.10099	0.140767	0.273662	0.279002	0.197644	0.108926	0.00561957	0.00951233	0.00822142	0.00525327		0.012035	0.0126613	0.0053006	23.077	23.114	23.105	23.085		23.092	23.083	23.063	210832	328429	402388	372725		1.4049e+06	111647	87265.7
8	4	32	H	MTD000063	Apolipoprotein B-100	P04114	3830+SVSDGIAALDLNAVANK	1656.87	35	2	ingel	none	14.68	H120C70N20O26S0	0.397811	0.347305	0.171011	0.0610658	0.0174806	0.407095	0.355411	0.175003	0.062491	0.0178886	0.00626836	0.0125779	0.00684698	0.00401698	0.00816798	0.00897535	0.0124885	0.00910819	14.661	14.669	14.689	14.725	14.668	14.732	14.723	14.675	1.72768e+06	1.55045e+06	3.51207e+06	2.00595e+06	529558	1.11391e+06	984572	248581
8	4	32	H	MTD000063	Apolipoprotein B-100	P04114	3830+SVSDGIAALDLNAVANK	1656.87	35	3	ingel	none	14.68	H120C70N20O26S0	0.397811	0.347305	0.171011	0.0610658	0.0174806	0.407095	0.355411	0.175003	0.062491	0.0178886	0.00785376	0.0140432	0.0125184	0.00890752	0.0103686	0.00951877	0.0131271	0.00979048	14.661	14.669	14.689	14.725	14.668	14.732	14.723	14.675	1.0785e+06	917691	1.85115e+06	1.24575e+06	650080	933610	841768	335184
8	4	32	H	MTD000063	Apolipoprotein B-100	P04114	3847+IADFELPTIIVPEQTIEIPSIK	2465.37	40	2	ingel	none	21.69	H188C115N24O35S0	0.23179	0.323938	0.241292	0.126324	0.0518977	0.237674	0.332161	0.247418	0.129531	0.0532152	0.0109648	0.014819	0.0117295	0.00807885	0.012237	0.0132159	0.014688	0.00981998	21.585	21.65	21.641	21.706	21.424	21.685	21.704	21.656	3.241e+06	3.19356e+06	4.14061e+06	3.0622e+06	2.88111e+06	787247	1.10558e+06	509013
8	4	32	H	MTD000063	Apolipoprotein B-100	P04114	3847+IADFELPTIIVPEQTIEIPSIK	2465.37	40	3	ingel	none	21.69	H188C115N24O35S0	0.23179	0.323938	0.241292	0.126324	0.0518977	0.237674	0.332161	0.247418	0.129531	0.0532152	0.00718716	0.00916462	0.00661358	0.00495864	0.010547	0.0115204	0.0104965	0.00634431	21.585	21.65	21.641	21.706	21.424	21.685	21.704	21.656	885930	1.08761e+06	1.34576e+06	1.27147e+06	1.90969e+06	5.87043e+06	636787	393393
8	4	32	H	MTD000063	Apolipoprotein B-100	P04114	3869+FSVPAGIVIPSFQALTAR	1873.05	36	2	ingel	none	20.83	H140C88N22O23S0	0.325546	0.35183	0.203641	0.0831112	0.026675	0.337658	0.36492	0.211218	0.0862035	0.0276675	0.00658979	0.0113633	0.00732881	0.00500117	0.0126832	0.00938079	0.0122881	0.00614578	20.769	20.805	20.825	20.861	20.664	20.84	20.86	20.783	4.20153e+06	3.16929e+06	4.2193e+06	2.51547e+06	4.63729e+06	1.26669e+06	192320	333844
8	4	32	H	MTD000063	Apolipoprotein B-100	P04114	3869+FSVPAGIVIPSFQALTAR	1873.05	36	3	ingel	none	20.83	H140C88N22O23S0	0.325546	0.35183	0.203641	0.0831112	0.026675	0.337658	0.36492	0.211218	0.0862035	0.0276675	0.00755045	0.0118006	0.00850019	0.00361501	0.0130255	0.012895	0.0143901	0.00835176	20.769	20.805	20.825	20.861	20.664	20.84	20.86	20.783	2.06654e+06	1.66251e+06	2.23208e+06	1.61162e+06	3.75818e+06	2.39785e+06	417158	580052
6	3	18	H	MTD000063	Apolipoprotein B-100	P04114	3906+ADYVETVLDSTCSSTVQFLEYELNVLGTHK	3417.63	47	3	ingel	C:Carbamidomethylation	23.6	H232C150N36O53S1	0.13646	0.252281	0.252879	0.180042	0.101256	0.147857	0.273352	0.274	0.195079	0.109712	0.0111493	0.0143804	0.0120393	0.00936821		0.0100065		0.00554396	23.584	23.592	23.612	23.62		23.627		23.655	1.2602e+06	748431	1.44337e+06	170265		134050		37962.5
6	2	12	H	MTD000063	Apolipoprotein B-100	P04114	3906+ADYVETVLDSTCSSTVQFLEYELNVLGTHK	3417.63	47	4	ingel	C:Carbamidomethylation	23.6	H232C150N36O53S1	0.13646	0.252281	0.252879	0.180042	0.101256	0.147857	0.273352	0.274	0.195079	0.109712	0.0069061	0.00930407	0.00802579	0.0058649		0.00744991		0.0098605	23.584	23.592	23.612	23.62		23.627		23.655	544382	398083	711176	150452		236326		46639.5
8	2	16	H	MTD000063	Apolipoprotein B-100	P04114	3953+DFSAEYEEDGKYEGLQEWEGK	2508.06	47	3	ingel	none	13.37	H153C111N25O42S0	0.238551	0.323062	0.237596	0.124269	0.0514388	0.244689	0.331374	0.243708	0.127467	0.0527622	0.00512104	0.011879	0.00808128	0.00359414	0.00801609	0.0108961	0.0144273	0.00968532	13.422	13.43	13.45	13.514	13.429	13.522	13.513	13.521	259910	186300	299555	199443	425074	548044	385306	203824
3	1	3	H	MTD000063	Apolipoprotein B-100	P04114	3953+DFSAEYEEDGKYEGLQEWEGK	2508.06	47	4	ingel	none	13.37	H153C111N25O42S0	0.238551	0.323062	0.237596	0.124269	0.0514388	0.244689	0.331374	0.243708	0.127467	0.0527622	0.0286651		0.00739064		0.029336				13.422		13.45		13.429				34732.7		38377.7		48084.5
5	1	5	H	MTD000063	Apolipoprotein B-100	P04114	3980+SPAFTDLHLR	1155.6	19	2	ingel	none	11.23	H81C52N15O15S0	0.509874	0.329479	0.120432	0.0319686	0.00680216	0.514113	0.332219	0.121433	0.0322345	0.00685872	0.0142161	0.0245236	0.016708		0.0146454	0.0215828			11.226	11.291	11.282		11.206	11.354			74410.1	48348.3	59149.9		90657.2	105634
6	4	24	H	MTD000063	Apolipoprotein B-100	P04114	3980+SPAFTDLHLR	1155.6	19	3	ingel	none	11.23	H81C52N15O15S0	0.509874	0.329479	0.120432	0.0319686	0.00680216	0.514113	0.332219	0.121433	0.0322345	0.00685872	0.0164372	0.0179262	0.0159691	0.0170702	0.0148538			0.0143458	11.226	11.291	11.282	11.319	11.206			11.382	1.3328e+06	890186	1.11244e+06	632326	1.92309e+06			278417
1	1	1	H	MTD000063	Apolipoprotein B-100	P04114	3980+SPAFTDLHLRYQK	1574.82	24	4	ingel	none	10.4	H110C72N20O20S0	0.395477	0.352488	0.171477	0.0595037	0.0163668	0.403983	0.360069	0.175165	0.0607834	0.0167188					0.0196773								10.418								41686.9
7	1	7	H	MTD000063	Apolipoprotein B-100	P04114	3996+GISTSAASPAVGTVGMDMDEDDDFSK	2602.1	50	2	ingel	none	13.4	H167C106N27O45S2	0.223316	0.296072	0.235507	0.138603	0.0660921	0.23272	0.30854	0.245424	0.14444	0.0688754	0.00743415	0.0138217	0.00936565	0.00296796	0.00981224	0.0113241	0.0162002		13.366	13.374	13.422	13.43	13.373	13.437	13.428		106454	85005.5	111017	105264	50280.5	53192.4	57419.4
8	3	24	H	MTD000063	Apolipoprotein B-100	P04114	3996+GISTSAASPAVGTVGMDMDEDDDFSK	2602.1	50	3	ingel	none	13.4	H167C106N27O45S2	0.223316	0.296072	0.235507	0.138603	0.0660921	0.23272	0.30854	0.245424	0.14444	0.0688754	0.00675904	0.0121085	0.00807655	0.00481049	0.00906474	0.0120742	0.0147352	0.00766078	13.366	13.374	13.422	13.43	13.373	13.437	13.428	13.465	369420	304452	540430	426667	452239	411058	484095	166520
7	1	7	H	MTD000063	Apolipoprotein B-100	P04114	3996+GISTSAASPAVGTVGMDxmDEDDDFSK	2618.1	50	3	ingel	m:Oxidized methionine	11.57	H167C106N27O46S2	0.222777	0.295441	0.235505	0.13896	0.0664646	0.232266	0.308025	0.245535	0.144879	0.0692954	0.00761613	0.013302	0.00861895	0.00622841	0.00836211	0.0124273		0.0133168	12.155	12.192	12.183	12.248	12.191	11.636		11.635	70115.3	71424.3	76772	51000.7	54792.7	149597		47617.4
7	1	7	H	MTD000063	Apolipoprotein B-100	P04114	3996+GISTSAASPAVGTVGxmDMDEDDDFSK	2618.1	50	3	ingel	m:Oxidized methionine	12.13	H167C106N27O46S2	0.222777	0.295441	0.235505	0.13896	0.0664646	0.232266	0.308025	0.245535	0.144879	0.0692954	0.00761613	0.013302	0.00861895	0.00622841	0.00836211	0.0124273	0.0141436		12.155	12.192	12.183	12.248	12.191	11.636	12.218		70115.3	71424.3	76772	51000.7	54792.7	149597	108254
2	1	2	H	MTD000063	Apolipoprotein B-100	P04114	3996+GISTSAASPAVGTVGxmDxmDEDDDFSK	2634.09	50	3	ingel	m:Oxidized methionine	10.22	H167C106N27O47S2	0.222241	0.294812	0.235501	0.139315	0.0668362	0.231813	0.307511	0.245645	0.145316	0.0697151						0.0106564	0.0108827							10.313	10.276							63023.6	31123
1	4	4	H	MTD000063	Apolipoprotein B-100	P04114	401+VHANPLLIDVVTYLVALIPEPSAQQLR	2968.67	52	3	ingel	none	25.23	H225C137N35O38S0	0.172687	0.291353	0.257722	0.158378	0.0757065	0.180664	0.304811	0.269627	0.165694	0.0792036					0.0143229								25.252								1.36044e+06
1	4	4	H	MTD000063	Apolipoprotein B-100	P04114	401+VHANPLLIDVVTYLVALIPEPSAQQLR	2968.67	52	4	ingel	none	25.23	H225C137N35O38S0	0.172687	0.291353	0.257722	0.158378	0.0757065	0.180664	0.304811	0.269627	0.165694	0.0792036					0.0115061								25.252								1.68742e+06
8	1	8	H	MTD000063	Apolipoprotein B-100	P04114	4022+WNFYYSPQSSPDK	1617.71	23	2	ingel	none	13.02	H99C76N17O23S0	0.380582	0.351575	0.178489	0.0648829	0.0187456	0.390129	0.360394	0.182966	0.0665105	0.0192159	0.00500658	0.0106568	0.00372463	0.00532653	0.00580911	0.00893665	0.0121914	0.00880221	13.028	13.036	13.056	13.12	13.035	13.156	13.119	13.155	78919.5	57728.3	99542.3	43308.7	117554	138627	136198	41191.2
5	1	5	H	MTD000063	Apolipoprotein B-100	P04114	4022+WNFYYSPQSSPDK	1617.71	23	3	ingel	none	13.02	H99C76N17O23S0	0.380582	0.351575	0.178489	0.0648829	0.0187456	0.390129	0.360394	0.182966	0.0665105	0.0192159	0.00697422		0.00547096		0.00543222	0.0105172	0.00952341		13.028		13.056		13.035	13.156	13.119		30390.7		35321.5		41296.1	31463.9	32824.3
8	4	32	H	MTD000063	Apolipoprotein B-100	P04114	4056+VNWEEEAASGLLTSLK	1745.88	32	2	ingel	none	19.07	H123C77N19O27S0	0.368718	0.349308	0.184046	0.0698627	0.0211676	0.379365	0.359395	0.18936	0.07188	0.0217788	0.00778373	0.0137252	0.00751603	0.00438976	0.0095891	0.0103255	0.0127531	0.00684414	19.136	19.173	19.22	19.229	19.031	19.208	19.199	19.179	2.63062e+06	2.25568e+06	3.70231e+06	2.78549e+06	3.65875e+06	929483	770756	399072
8	4	32	H	MTD000063	Apolipoprotein B-100	P04114	4056+VNWEEEAASGLLTSLK	1745.88	32	3	ingel	none	19.07	H123C77N19O27S0	0.368718	0.349308	0.184046	0.0698627	0.0211676	0.379365	0.359395	0.18936	0.07188	0.0217788	0.00661201	0.0125249	0.00808328	0.00575513	0.00935717	0.0105565	0.0128301	0.00754565	19.136	19.173	19.22	19.229	19.031	19.208	19.199	19.179	1.19205e+06	1.21849e+06	1.5679e+06	1.44558e+06	2.00849e+06	1.33056e+06	1.05157e+06	736165
2	1	2	H	MTD000063	Apolipoprotein B-100	P04114	4056+VNWEEEAASGLLTSLKDNVPK	2299.17	40	3	ingel	none	19.3	H162C101N26O35S0	0.26935	0.335755	0.226843	0.108869	0.0413143	0.286294	0.356876	0.241113	0.115718	0.0439132				0.00696116	0.0121401							19.566	19.369							45010.3	110268
2	1	2	H	MTD000063	Apolipoprotein B-100	P04114	4088+YHWEHTGLTLR	1411.7	17	2	ingel	none	9.97	H93C65N19O17S0	0.432837	0.349181	0.154129	0.0485975	0.0121549	0.439542	0.354591	0.156517	0.0493503	0.0123432						0.0247665	0.017356							10.538	10.501							82608.3	50592.4
3	2	6	H	MTD000063	Apolipoprotein B-100	P04114	4088+YHWEHTGLTLR	1411.7	17	3	ingel	none	9.97	H93C65N19O17S0	0.432837	0.349181	0.154129	0.0485975	0.0121549	0.439542	0.354591	0.156517	0.0493503	0.0123432	0.00557235		0.00719665		0.00283152				10.016		10.044		9.967				49904.7		39626.6		480749
5	2	10	H	MTD000063	Apolipoprotein B-100	P04114	4088+YHWEHTGLTLR	1411.7	17	4	ingel	none	9.97	H93C65N19O17S0	0.432837	0.349181	0.154129	0.0485975	0.0121549	0.439542	0.354591	0.156517	0.0493503	0.0123432	0.0085018	0.014238	0.00899678	0.0146484	0.00930395				10.016	10.053	10.044	10.108	9.967				113199	50074.9	93324.1	31194.6	929147
7	1	7	H	MTD000063	Apolipoprotein B-100	P04114	4106+RNLQNNAEWVYQGAIR	1930.98	37	3	ingel	none	11.61	H130C84N28O25S0	0.331669	0.350846	0.200767	0.0815179	0.0261461	0.34377	0.363647	0.208092	0.084492	0.0271	0.0171657		0.043228	0.0178983	0.022008	0.0268562	0.022798	0.0165301	11.62		11.648	11.741	11.6	11.748	11.739	11.748	86151.7		140974	78565.5	149907	92703.2	89952	37557.7
8	2	16	H	MTD000063	Apolipoprotein B-100	P04114	4107+NLQNNAEWVYQGAIR	1774.87	34	2	ingel	none	13.49	H118C78N24O24S0	0.360975	0.351879	0.187453	0.0712797	0.0214978	0.371531	0.362169	0.192935	0.0733642	0.0221265	0.00828714	0.0136404	0.00851104	0.00602457	0.0101889	0.0163449	0.012253	0.0139654	13.507	13.543	13.563	13.627	13.514	13.606	13.597	13.634	310201	256982	322465	182790	340973	447220	284976	128668
8	4	32	H	MTD000063	Apolipoprotein B-100	P04114	4107+NLQNNAEWVYQGAIR	1774.87	34	3	ingel	none	13.49	H118C78N24O24S0	0.360975	0.351879	0.187453	0.0712797	0.0214978	0.371531	0.362169	0.192935	0.0733642	0.0221265	0.00915869	0.0161378	0.0108428	0.00835835	0.013881	0.0132155	0.0106963	0.0115682	13.507	13.543	13.563	13.627	13.514	13.606	13.597	13.634	845028	649296	953970	549283	1.06524e+06	891576	616410	458463
8	2	16	H	MTD000063	Apolipoprotein B-100	P04114	4122+QIDDIDVR	972.488	16	2	ingel	none	8.19	H68C40N12O16S0	0.587729	0.294634	0.0916052	0.0212444	0.00402765	0.590556	0.296051	0.0920459	0.0213466	0.00404702	0.00694916	0.00191497	0.00453616	0.00495398	0.0015511	0.00725724	0.0137505	0.00729948	8.243	8.251	8.242	8.279	8.222	8.286	8.277	8.314	111428	85735.8	136254	83225.5	223873	149788	87750.5	53054.3
8	2	16	H	MTD000063	Apolipoprotein B-100	P04114	4133+AASGTTGTYQEWK	1398.64	24	2	ingel	none	7.63	H90C61N16O22S0	0.451951	0.340338	0.146754	0.0461843	0.0116978	0.458728	0.345442	0.148954	0.0468768	0.0118732	0.00177376	0.00650291	0.00391403	0.00424194	0.00255791	0.0054423	0.0100639	0.00671442	7.708	7.716	7.736	7.744	7.743	7.779	7.771	7.807	180214	140746	177771	78551.5	293633	267059	131330	85170.7
1	1	1	H	MTD000063	Apolipoprotein B-100	P04114	4133+AASGTTGTYQEWK	1398.64	24	3	ingel	none	7.63	H90C61N16O22S0	0.451951	0.340338	0.146754	0.0461843	0.0116978	0.458728	0.345442	0.148954	0.0468768	0.0118732					0.013215								7.743								37391.7
8	3	24	H	MTD000063	Apolipoprotein B-100	P04114	4146+DKAQNLYQELLTQEGQASFQGLK	2608.31	51	3	ingel	none	17.26	H181C114N31O39S0	0.226475	0.31991	0.242393	0.129624	0.0545631	0.232768	0.328799	0.249128	0.133226	0.0560792	0.00878069	0.0150121	0.0110116	0.00630024	0.0106104	0.0138466	0.0237805	0.0101232	17.307	17.315	17.363	17.371	17.258	17.406	17.341	17.377	229511	282746	744019	770634	1.03789e+06	178178	66569.3	59920.2
6	1	6	H	MTD000063	Apolipoprotein B-100	P04114	4146+DKAQNLYQELLTQEGQASFQGLK	2608.31	51	4	ingel	none	17.26	H181C114N31O39S0	0.226475	0.31991	0.242393	0.129624	0.0545631	0.232768	0.328799	0.249128	0.133226	0.0560792	0.0146604	0.0167439	0.0141745	0.00822511	0.0185452	0.0210878			17.307	17.315	17.363	17.371	17.258	17.406			52055.2	57892.2	125296	142162	220084	48953.4
7	4	28	H	MTD000063	Apolipoprotein B-100	P04114	4148+AQNLYQELLTQEGQASFQGLK	2365.19	48	2	ingel	none	18.02	H164C104N28O35S0	0.258658	0.332954	0.231125	0.113618	0.0440686	0.276239	0.355585	0.246835	0.121341	0.0470639	0.0177135	0.0239603	0.0184194	0.0177006	0.0183253	0.0170195	0.0225878		18.038	18.103	18.123	18.159	18.018	18.166	18.157		626308	482198	1.41351e+06	689134	410916	123346	48830.2
8	4	32	H	MTD000063	Apolipoprotein B-100	P04114	4148+AQNLYQELLTQEGQASFQGLK	2365.19	48	3	ingel	none	18.02	H164C104N28O35S0	0.258658	0.332954	0.231125	0.113618	0.0440686	0.276239	0.355585	0.246835	0.121341	0.0470639	0.00868477	0.0148467	0.0107048	0.00616026	0.0114374	0.0151165	0.0153349	0.0128378	18.038	18.103	18.123	18.159	18.018	18.166	18.157	18.166	1.15898e+06	950515	2.17047e+06	1.42213e+06	1.78189e+06	1.19927e+06	782375	514162
5	1	5	H	MTD000063	Apolipoprotein B-100	P04114	4148+AQNLYQELLTQEGQASFQGLKDNVFDGLVR	3380.7	61	3	ingel	none	21	H233C149N41O49S0	0.14406	0.26604	0.258742	0.175396	0.0927246	0.153752	0.283938	0.27615	0.187197	0.0989629	0.00988452	0.0149085	0.0106021	0.00648708	0.0131748				21.107	21.171	21.191	21.199	21.03				146010	40789.2	75619.1	81152.4	269054
6	1	6	H	MTD000063	Apolipoprotein B-100	P04114	4148+AQNLYQELLTQEGQASFQGLKDNVFDGLVR	3380.7	61	4	ingel	none	21	H233C149N41O49S0	0.14406	0.26604	0.258742	0.175396	0.0927246	0.153752	0.283938	0.27615	0.187197	0.0989629	0.00888898	0.015885	0.0103319	0.00550357	0.0113221	0.0148226			21.107	21.171	21.191	21.199	21.03	21.206			102980	30528.9	53847.7	74485.1	186330	52535.7
2	1	2	H	MTD000063	Apolipoprotein B-100	P04114	4188+HLIDSLIDFLNFPR	1698.91	22	2	ingel	none	22.62	H122C80N20O21S0	0.36073	0.354129	0.187514	0.0703271	0.0208074	0.370855	0.364068	0.192776	0.072301	0.0213914	0.00415917		0.00208354						22.57		22.655						183933		109820
3	1	3	H	MTD000063	Apolipoprotein B-100	P04114	4188+HLIDSLIDFLNFPR	1698.91	22	3	ingel	none	22.62	H122C80N20O21S0	0.36073	0.354129	0.187514	0.0703271	0.0208074	0.370855	0.364068	0.192776	0.072301	0.0213914	0.00109972		0.00515068			0.0044698			22.57		22.655			22.726			152449		91390			50227.1
1	1	1	H	MTD000063	Apolipoprotein B-100	P04114	4202+FQFPGKPGIYTR	1409.75	19	2	ingel	none	11.52	H99C68N17O16S0	0.422534	0.351982	0.158636	0.0507386	0.0128157	0.429452	0.357745	0.161233	0.0515693	0.0130256						0.0243659								11.608								41014.9
8	4	32	H	MTD000063	Apolipoprotein B-100	P04114	4202+FQFPGKPGIYTR	1409.75	19	3	ingel	none	11.52	H99C68N17O16S0	0.422534	0.351982	0.158636	0.0507386	0.0128157	0.429452	0.357745	0.161233	0.0515693	0.0130256	0.0044737	0.00829418	0.00402726	0.0031215	0.00808572	0.00450434	0.00636584	0.00565736	11.508	11.516	11.536	11.572	11.487	11.608	11.599	11.607	725229	567533	760121	374108	1.24987e+06	574231	370637	144248
8	3	24	H	MTD000063	Apolipoprotein B-100	P04114	4214+EELCTMFIR	1197.55	16	2	ingel	C:Carbamidomethylation	14.05	H83C51N13O16S2	0.466683	0.300799	0.152872	0.0565458	0.0173424	0.477719	0.307912	0.156487	0.057883	0.0177525	0.00792044	0.00796546	0.0086005	0.0174538	0.00752055	0.0161639	0.0172145	0.023704	14.069	14.078	14.126	14.162	14.077	14.169	14.16	14.168	362712	248738	485481	181224	810913	315778	334432	116577
1	1	1	H	MTD000063	Apolipoprotein B-100	P04114	4214+EELCTMFIR	1197.55	16	3	ingel	C:Carbamidomethylation	14.05	H83C51N13O16S2	0.466683	0.300799	0.152872	0.0565458	0.0173424	0.477719	0.307912	0.156487	0.057883	0.0177525					0.00797161								14.077								44392.8
6	1	6	H	MTD000063	Apolipoprotein B-100	P04114	4214+EELCTxmFIR	1213.55	16	2	ingel	C:Carbamidomethylation m:Oxidized methionine	11.4	H83C51N13O17S2	0.465558	0.300246	0.153567	0.0570797	0.0176333	0.476786	0.307487	0.15727	0.0584563	0.0180586	0.00416417	0.00620301	0.00615039		0.00386896	0.0111737	0.0101658		11.395	11.432	11.423		11.403	11.495	11.486		81930.6	58146.6	78186.4		66785.2	131776	121237
8	4	32	H	MTD000063	Apolipoprotein B-100	P04114	4223+EVGTVLSQVYSK	1308.69	19	2	ingel	none	11.56	H96C58N14O20S0	0.47232	0.336693	0.137614	0.0410726	0.0098677	0.478202	0.340886	0.139328	0.0415841	0.0099906	0.00657231	0.00194631	0.00544092	0.00722601	0.00451069	0.00630226	0.00951567	0.00140437	11.564	11.601	11.592	11.657	11.544	11.664	11.655	11.663	940751	647196	1.01091e+06	546265	962680	1.55151e+06	1.28862e+06	283532
8	2	16	H	MTD000063	Apolipoprotein B-100	P04114	4223+EVGTVLSQVYSK	1308.69	19	3	ingel	none	11.56	H96C58N14O20S0	0.47232	0.336693	0.137614	0.0410726	0.0098677	0.478202	0.340886	0.139328	0.0415841	0.0099906	0.00242843	0.00971647	0.00102553	0.00284051	0.00507471	0.0086148	0.0132403	0.00923052	11.564	11.601	11.592	11.657	11.544	11.664	11.655	11.663	156071	114251	174673	109000	175640	128814	131477	60720.3
7	4	28	H	MTD000063	Apolipoprotein B-100	P04114	4262+LIDVISMYRELLKDLSK	2035.14	24	2	ingel	none	23.33	H158C92N22O27S1	0.292123	0.332178	0.216507	0.102922	0.0391658	0.309541	0.351984	0.229417	0.109059	0.0415011	0.00863098	0.0124293	0.0109597	0.0070106	0.0060083	0.0109176		0.00337848	23.696	23.705	23.724	23.732	23.844	23.74		23.795	4.70989e+06	1.77315e+06	2.93972e+06	859806	146742	203038		67799.2
7	4	28	H	MTD000063	Apolipoprotein B-100	P04114	4262+LIDVISMYRELLKDLSK	2035.14	24	3	ingel	none	23.33	H158C92N22O27S1	0.292123	0.332178	0.216507	0.102922	0.0391658	0.309541	0.351984	0.229417	0.109059	0.0415011	0.00595866	0.0083873	0.00711852	0.00295145	0.00854212	0.0107032		0.00785529	23.696	23.705	23.724	23.732	23.844	23.74		23.795	2.39326e+06	1.32631e+06	2.20665e+06	1.03038e+06	192355	932942		208431
1	1	1	H	MTD000063	Apolipoprotein B-100	P04114	4298+NLQDLLQFIFQLIEDNIK	2203.19	30	2	ingel	none	26.25	H162C102N24O30S0	0.271627	0.339093	0.226594	0.106729	0.0395283	0.287728	0.359192	0.240025	0.113055	0.0418713					0.0170797								26.265								49825.6
1	2	2	H	MTD000063	Apolipoprotein B-100	P04114	4298+NLQDLLQFIFQLIEDNIK	2203.19	30	3	ingel	none	26.25	H162C102N24O30S0	0.271627	0.339093	0.226594	0.106729	0.0395283	0.287728	0.359192	0.240025	0.113055	0.0418713					0.0122391								26.265								199091
1	2	2	H	MTD000063	Apolipoprotein B-100	P04114	4359+FNEFIQNELQEASQELQQIHQYIMALR	3319.63	67	3	ingel	none	23.91	H226C147N40O46S1	0.141473	0.258446	0.254462	0.177309	0.0973291	0.152282	0.278192	0.273904	0.190856	0.104765					0.0123252								23.957								366323
2	1	2	H	MTD000063	Apolipoprotein B-100	P04114	4359+FNEFIQNELQEASQELQQIHQYIMALR	3319.63	67	4	ingel	none	23.91	H226C147N40O46S1	0.141473	0.258446	0.254462	0.177309	0.0973291	0.152282	0.278192	0.273904	0.190856	0.104765					0.0122658	0.0169052							23.957	23.909							330659	39911.4
8	4	32	H	MTD000063	Apolipoprotein B-100	P04114	4386+EEYFDPSIVGWTVK	1668.8	21	2	ingel	none	17.38	H112C79N16O24S0	0.367983	0.351637	0.184263	0.0690538	0.0205521	0.378219	0.361418	0.189388	0.0709745	0.0211238	0.00580973	0.00596745	0.00477212	0.00562946	0.00431321	0.00631429	0.0066453	0.00529047	17.391	17.428	17.447	17.455	17.342	17.463	17.482	17.462	500042	396755	919111	683390	720807	468502	379323	179675
8	2	16	H	MTD000063	Apolipoprotein B-100	P04114	4386+EEYFDPSIVGWTVK	1668.8	21	3	ingel	none	17.38	H112C79N16O24S0	0.367983	0.351637	0.184263	0.0690538	0.0205521	0.378219	0.361418	0.189388	0.0709745	0.0211238	0.00258818	0.00468898	0.00212072	0.00497168	0.00256554	0.00813148	0.0031339	0.00489978	17.391	17.428	17.447	17.455	17.342	17.463	17.482	17.462	220632	164936	304930	262754	388093	179391	189322	129166
4	1	4	H	MTD000063	Apolipoprotein B-100	P04114	440+ATLYALSHAVNNYHK	1700.86	27	3	ingel	none	10.09	H116C77N22O22S0	0.369525	0.353045	0.183491	0.0678953	0.0198892	0.379406	0.362485	0.188397	0.0697108	0.020421	0.0117394	0.00950178	0.0050922		0.00741767				10.1	10.137	10.128		10.08				44665.9	45472.9	44867.9		277838
8	2	16	H	MTD000063	Apolipoprotein B-100	P04114	440+ATLYALSHAVNNYHK	1700.86	27	4	ingel	none	10.09	H116C77N22O22S0	0.369525	0.353045	0.183491	0.0678953	0.0198892	0.379406	0.362485	0.188397	0.0697108	0.020421	0.00757796	0.0127868	0.00811055	0.00737312	0.00934073	0.0334533	0.0325563	0.015445	10.1	10.137	10.128	10.193	10.08	10.2	10.219	10.228	217157	216549	223516	159791	1.18443e+06	46257.1	35071.6	48898.1
2	1	2	H	MTD000063	Apolipoprotein B-100	P04114	4420+DFHSEYIVSASNFTSQLSSQVEQFLHR	3155.49	57	3	ingel	none	22.34	H206C140N38O46S0	0.1626	0.281497	0.257538	0.164632	0.0822289	0.171429	0.296782	0.271523	0.173572	0.0866939	0.00909425		0.0131138						22.373		22.429						47524		38775.1
4	1	4	H	MTD000063	Apolipoprotein B-100	P04114	4420+DFHSEYIVSASNFTSQLSSQVEQFLHR	3155.49	57	4	ingel	none	22.34	H206C140N38O46S0	0.1626	0.281497	0.257538	0.164632	0.0822289	0.171429	0.296782	0.271523	0.173572	0.0866939	0.00840514	0.012576	0.00857918	0.00678614					22.373	22.382	22.429	22.438					119275	60436.2	101132	38335.5
8	4	32	H	MTD000063	Apolipoprotein B-100	P04114	4447+NIQEYLSILTDPDGK	1704.86	25	2	ingel	none	19	H120C75N18O27S0	0.378447	0.348621	0.179697	0.0669282	0.0199358	0.388672	0.358039	0.184552	0.0687364	0.0204744	0.00568998	0.00954082	0.00679614	0.00439185	0.00730209	0.00733609	0.00938509	0.00498288	19.024	19.06	19.08	19.144	18.975	19.123	19.114	19.095	1.73169e+06	1.59412e+06	2.36482e+06	1.90004e+06	4.14235e+06	849538	839799	189444
8	4	32	H	MTD000063	Apolipoprotein B-100	P04114	4447+NIQEYLSILTDPDGK	1704.86	25	3	ingel	none	19	H120C75N18O27S0	0.378447	0.348621	0.179697	0.0669282	0.0199358	0.388672	0.358039	0.184552	0.0687364	0.0204744	0.00420936	0.00851512	0.00442388	0.00315586	0.00680343	0.00826735	0.0112307	0.0106268	19.024	19.06	19.08	19.144	18.975	19.123	19.114	19.095	614589	672017	726350	848892	1.55539e+06	1.06621e+06	906428	280905
8	4	32	H	MTD000063	Apolipoprotein B-100	P04114	4466+IAELSATAQEIIK	1385.78	31	2	ingel	none	13.41	H107C61N15O21S0	0.453498	0.340877	0.14586	0.0454447	0.0113769	0.460087	0.345829	0.147979	0.046105	0.0115422	0.00166834	0.00799553	0.00183127	0.00375558	0.0010058	0.0102764	0.0100522	0.00898722	13.366	13.374	13.422	13.43	13.373	13.437	13.457	13.465	2.02346e+06	2.00385e+06	1.5343e+06	2.19876e+06	681062	1.56373e+06	1.2229e+06	746531
8	4	32	H	MTD000063	Apolipoprotein B-100	P04114	4466+IAELSATAQEIIK	1385.78	31	3	ingel	none	13.41	H107C61N15O21S0	0.453498	0.340877	0.14586	0.0454447	0.0113769	0.460087	0.345829	0.147979	0.046105	0.0115422	0.00550439	0.0128604	0.00696169	0.00449879	0.00737087	0.0131819	0.0163388	0.0139677	13.366	13.374	13.422	13.43	13.373	13.437	13.457	13.465	614196	592003	561163	700186	323027	363244	331374	317405
1	1	1	H	MTD000063	Apolipoprotein B-100	P04114	4486+KIISDYHQQFR	1433.74	22	3	ingel	none	6.85	H99C65N19O18S0	0.431389	0.348577	0.154951	0.0493485	0.0124925	0.438285	0.354149	0.157428	0.0501373	0.0126922					0.00809774								6.899								77068.7
1	1	1	H	MTD000063	Apolipoprotein B-100	P04114	4486+KIISDYHQQFR	1433.74	22	4	ingel	none	6.85	H99C65N19O18S0	0.431389	0.348577	0.154951	0.0493485	0.0124925	0.438285	0.354149	0.157428	0.0501373	0.0126922					0.00862323								6.899								133513
4	1	4	H	MTD000063	Apolipoprotein B-100	P04114	4487+IISDYHQQFR	1305.65	21	2	ingel	none	7.46	H87C59N17O17S0	0.466085	0.341335	0.139466	0.0411211	0.00968179	0.471743	0.345478	0.141159	0.0416202	0.00979931	0.0104809		0.0160935		0.00661545	0.00768603			7.483		7.51		7.518	7.554			31069.2		32674.6		54444.1	94871.9
8	4	32	H	MTD000063	Apolipoprotein B-100	P04114	4487+IISDYHQQFR	1305.65	21	3	ingel	none	7.46	H87C59N17O17S0	0.466085	0.341335	0.139466	0.0411211	0.00968179	0.471743	0.345478	0.141159	0.0416202	0.00979931	0.00312906	0.00825684	0.00408908	0.00161682	0.00621231	0.00729771	0.00847336	0.00387359	7.483	7.519	7.51	7.547	7.518	7.554	7.573	7.554	648316	482149	661568	223775	958134	1.00103e+06	348062	250507
8	4	32	H	MTD000063	Apolipoprotein B-100	P04114	4499+LQDFSDQLSDYYEK	1749.77	26	2	ingel	none	13.23	H111C78N17O29S0	0.366293	0.347949	0.185206	0.071279	0.0219506	0.377338	0.358442	0.190791	0.0734285	0.0226126	0.00475354	0.0086759	0.00362689	0.0045837	0.00386465	0.0094415	0.0114918	0.00787845	13.281	13.29	13.309	13.374	13.289	13.381	13.372	13.38	545860	405163	648768	396254	733851	835228	879888	205867
8	3	24	H	MTD000063	Apolipoprotein B-100	P04114	4499+LQDFSDQLSDYYEK	1749.77	26	3	ingel	none	13.23	H111C78N17O29S0	0.366293	0.347949	0.185206	0.071279	0.0219506	0.377338	0.358442	0.190791	0.0734285	0.0226126	0.00612269	0.0125289	0.00519953	0.00302501	0.00979532	0.0077139	0.010791	0.00580236	13.281	13.29	13.309	13.374	13.289	13.381	13.372	13.38	367630	256321	431751	293206	470557	366518	431318	175801
2	2	4	H	MTD000063	Apolipoprotein B-100	P04114	4520+LIDLSIQNYHTFLIYITELLK	2549.41	26	3	ingel	none	24.12	H192C122N26O33S0	0.214005	0.317134	0.247798	0.135074	0.0574546	0.220291	0.326449	0.255077	0.139041	0.0591421					0.0139887	0.0075824							24.295	24.078							55354.2	597227
1	1	1	H	MTD000063	Apolipoprotein B-100	P04114	4520+LIDLSIQNYHTFLIYITELLK	2549.41	26	4	ingel	none	24.12	H192C122N26O33S0	0.214005	0.317134	0.247798	0.135074	0.0574546	0.220291	0.326449	0.255077	0.139041	0.0591421						0.0100979								24.078								88434.3
1	2	2	H	MTD000063	Apolipoprotein B-100	P04114	4520+LIDLSIQNYHTFLIYITELLKK	2677.51	27	4	ingel	none	23.3	H204C128N28O34S0	0.198075	0.308519	0.252467	0.143748	0.0637396	0.20493	0.319197	0.261205	0.148723	0.0659456						0.00345609								23.346								188569
1	1	1	H	MTD000063	Apolipoprotein B-100	P04114	4541+KLQSTTVMNPYMK	1539.78	16	3	ingel	none	9.22	H113C67N17O20S2	0.380442	0.320213	0.183087	0.078216	0.0272867	0.395487	0.332876	0.190328	0.0813092	0.0283658					0.0106446								9.292								36372.2
5	1	5	H	MTD000063	Apolipoprotein B-100	P04114	4542+LQSTTVMNPYMK	1411.68	16	2	ingel	none	10.43	H101C61N15O19S2	0.41104	0.314855	0.172119	0.0699699	0.02334	0.424636	0.325269	0.177811	0.0722841	0.0241119	0.00654915		0.00353224		0.00568178	0.00552259	0.00627561		10.466		10.494		10.446	10.538	10.501		50654.1		40671		95243.1	82608.3	50592.4
1	1	1	H	MTD000063	Apolipoprotein B-100	P04114	4542+LQSTTVMNxpYMK	1427.68	16	2	ingel	p:Hydroxylation	8.6	H101C61N15O20S2	0.41005	0.314248	0.172659	0.0705073	0.0236607	0.42384	0.324816	0.178465	0.0728784	0.0244564						0.00778459								8.68								44275.3
8	4	32	H	MTD000063	Apolipoprotein B-100	P04114	4554+LAPGELTIIL	1038.63	17	2	ingel	none	20.39	H86C49N10O14S0	0.537516	0.319946	0.108973	0.0270845	0.0054113	0.541022	0.322033	0.109684	0.0272612	0.0054466	0.00720784	0.00287811	0.0063921	0.00616413	0.00417048	0.00520271	0.00469441	0.00337563	20.318	20.355	20.346	20.355	20.27	20.418	20.353	20.361	416849	364292	500392	467149	942187	1.64584e+06	179998	109028
8	4	32	H	MTD000063	Apolipoprotein B-100	P04114	491+VIGNMGQTMEQLTPELK	1887.94	30	2	ingel	none	15.34	H137C80N21O27S2	0.318491	0.320384	0.205901	0.0988315	0.0386197	0.337525	0.339531	0.218206	0.104738	0.0409277	0.00696145	0.00868244	0.0059701	0.00423321	0.00530425	0.00740768	0.00774769	0.00553874	15.336	15.345	15.364	15.4	15.315	15.408	15.399	15.379	833016	734024	2.03e+06	1.60609e+06	349526	345122	289342	63563.7
8	4	32	H	MTD000063	Apolipoprotein B-100	P04114	491+VIGNMGQTMEQLTPELK	1887.94	30	3	ingel	none	15.34	H137C80N21O27S2	0.318491	0.320384	0.205901	0.0988315	0.0386197	0.337525	0.339531	0.218206	0.104738	0.0409277	0.00400713	0.00709723	0.00235653	0.00110571	0.00467652	0.0082892	0.0112711	0.00659279	15.336	15.345	15.364	15.4	15.315	15.408	15.399	15.379	840793	699273	1.6338e+06	1.55533e+06	1.24402e+06	778881	774066	264207
3	1	3	H	MTD000063	Apolipoprotein B-100	P04114	491+VIGNMGQTxmEQLTPELK	1903.94	30	2	ingel	m:Oxidized methionine	11.95	H137C80N21O28S2	0.317724	0.319729	0.206173	0.0993231	0.0389832	0.336947	0.339074	0.218647	0.105332	0.0413418	0.00688871	0.00949511				0.01111			11.902	11.967				12.537			47005.5	38465.8				114482
6	1	6	H	MTD000063	Apolipoprotein B-100	P04114	491+VIGNMGQTxmEQLTPELK	1903.94	30	3	ingel	m:Oxidized methionine	11.95	H137C80N21O28S2	0.317724	0.319729	0.206173	0.0993231	0.0389832	0.336947	0.339074	0.218647	0.105332	0.0413418	0.0178403	0.0178104	0.0152366	0.00780691	0.0358218			0.016757	11.902	11.967	11.958	11.994	11.938			12.001	166559	149147	130332	107450	138053			92153
4	1	4	H	MTD000063	Apolipoprotein B-100	P04114	491+VIGNxmGQTMEQLTPELK	1903.94	30	2	ingel	m:Oxidized methionine	12.47	H137C80N21O28S2	0.317724	0.319729	0.206173	0.0993231	0.0389832	0.336947	0.339074	0.218647	0.105332	0.0413418	0.00688871	0.00949511				0.01111	0.0130618		11.902	11.967				12.537	11.993		47005.5	38465.8				114482	61075.5
7	1	7	H	MTD000063	Apolipoprotein B-100	P04114	491+VIGNxmGQTMEQLTPELK	1903.94	30	3	ingel	m:Oxidized methionine	12.47	H137C80N21O28S2	0.317724	0.319729	0.206173	0.0993231	0.0389832	0.336947	0.339074	0.218647	0.105332	0.0413418	0.0178403	0.0178104	0.0152366	0.00780691	0.0358218		0.0120979	0.016757	11.902	11.967	11.958	11.994	11.938		11.993	12.001	166559	149147	130332	107450	138053		238486	92153
6	1	6	H	MTD000063	Apolipoprotein B-100	P04114	491+VIGNxmGQTxmEQLTPELK	1919.93	30	3	ingel	m:Oxidized methionine	10.14	H137C80N21O29S2	0.316958	0.319076	0.206443	0.0998123	0.0393466	0.33637	0.338618	0.219086	0.105925	0.0417564	0.00321882	0.0119339			0.0121801	0.00770361	0.0120087	0.00369097	10.129	10.137			10.108	10.172	11.12	10.171	45555.6	39371.5			35528.6	114377	46245.9	39013.3
8	1	8	H	MTD000063	Apolipoprotein B-100	P04114	51+KYTYNYEAESSSGVPGTADSR	2281.01	43	3	ingel	none	8.08	H144C97N26O38S0	0.280177	0.336425	0.222055	0.10495	0.0394401	0.296921	0.356531	0.235325	0.111222	0.0417972	0.00870283	0.0128946	0.0101214	0.00906801	0.0109859	0.0152237	0.0172113	0.0129654	8.13	8.138	8.158	8.194	8.137	8.202	8.221	8.229	130165	80186	114156	47497.7	228687	173990	57077.2	40105.6
7	1	7	H	MTD000063	Apolipoprotein B-100	P04114	513+CVQSTKPSLMIQK	1518.79	22	3	ingel	C:Carbamidomethylation	7.86	H114C64N18O20S2	0.391663	0.318204	0.179084	0.0752059	0.0258472	0.406223	0.330034	0.185742	0.0780018	0.0268081	0.00323394	0.00930313	0.00258041	0.00586953	0.00437623	0.00405689	0.0061734		7.877	7.885	7.876	7.885	7.884	7.92	7.911		103709	62470.8	177220	55578	355504	128643	70272.2
8	1	8	H	MTD000063	Apolipoprotein B-100	P04114	52+YTYNYEAESSSGVPGTADSR	2152.92	42	2	ingel	none	9.07	H132C91N24O37S0	0.302711	0.340571	0.212764	0.0956823	0.0343358	0.318064	0.357845	0.223556	0.100535	0.0360773	0.00601211	0.0165151	0.0105311	0.00563143	0.0158694	0.0157172	0.0153602	0.0099125	9.115	9.124	9.143	9.18	9.123	9.187	9.178	9.186	78985.2	70394.5	89174	50750.1	154811	217953	86357.7	34084.9
8	3	24	H	MTD000063	Apolipoprotein B-100	P04114	52+YTYNYEAESSSGVPGTADSR	2152.92	42	3	ingel	none	9.07	H132C91N24O37S0	0.302711	0.340571	0.212764	0.0956823	0.0343358	0.318064	0.357845	0.223556	0.100535	0.0360773	0.00520478	0.0139276	0.00877784	0.00594611	0.00986852	0.0151935	0.0193385	0.010631	9.115	9.124	9.143	9.18	9.123	9.187	9.178	9.186	323548	270682	347505	223629	522203	549488	428908	228723
2	1	2	H	MTD000063	Apolipoprotein B-100	P04114	538+DKDQEVLLQTFLDDASPGDK	2233.07	37	2	ingel	none	17.95	H152C96N24O37S0	0.285676	0.338038	0.219901	0.10244	0.0379458	0.301966	0.357313	0.23244	0.108281	0.0401095			0.0111933		0.0440043						18.066		17.961						44155.3		33063.9
7	1	7	H	MTD000063	Apolipoprotein B-100	P04114	538+DKDQEVLLQTFLDDASPGDK	2233.07	37	3	ingel	none	17.95	H152C96N24O37S0	0.285676	0.338038	0.219901	0.10244	0.0379458	0.301966	0.357313	0.23244	0.108281	0.0401095	0.0174671	0.0169389	0.020726	0.0370152	0.0337048	0.0331045		0.0202941	18.038	18.019	18.066	18.075	17.961	18.082		18.081	114261	101658	266286	151854	208998	93070		43601.3
1	4	4	H	MTD000063	Apolipoprotein B-100	P04114	538+DKDQEVLLQTFLDDASPGDKR	2389.18	40	3	ingel	none	16.91	H164C102N28O38S0	0.262483	0.332385	0.229172	0.112543	0.0437841	0.280257	0.354891	0.244689	0.120163	0.0467488					0.00639156								16.864								1.39534e+06
8	4	32	H	MTD000063	Apolipoprotein B-100	P04114	538+DKDQEVLLQTFLDDASPGDKR	2389.18	40	4	ingel	none	16.91	H164C102N28O38S0	0.262483	0.332385	0.229172	0.112543	0.0437841	0.280257	0.354891	0.244689	0.120163	0.0467488	0.00627539	0.0123589	0.0076819	0.00490716	0.0108887	0.0081934	0.016705	0.00993312	16.969	16.977	16.997	17.005	16.864	17.068	17.031	17.068	616878	646420	1.08369e+06	918457	3.89955e+06	118939	107240	120972
8	4	32	H	MTD000063	Apolipoprotein B-100	P04114	559+LAAYLMLMR	1080.58	16	2	ingel	none	16.82	H84C49N12O11S2	0.484509	0.299012	0.145444	0.0514548	0.0149675	0.494185	0.304984	0.148349	0.0524825	0.0152664	0.00820522	0.00317141	0.00689341	0.00985065	0.00637045	0.00616664	0.00468434	0.00652406	16.744	16.752	16.8	16.836	16.695	16.871	16.778	16.843	398686	274300	653628	432284	817076	448580	239377	65898.7
7	2	14	H	MTD000063	Apolipoprotein B-100	P04114	559+LAAYLMLxmR	1096.58	16	2	ingel	m:Oxidized methionine	13.69	H84C49N12O12S2	0.483341	0.29847	0.146192	0.0519946	0.0152471	0.493206	0.304562	0.149176	0.0530558	0.0155583	0.0149007	0.00380517	0.0138749	0.00914791	0.00797148	0.00612637		0.00636203	14.661	14.697	14.745	14.753	13.655	14.788		13.803	244853	186875	280413	184859	38548.1	299356		70181.3
8	2	16	H	MTD000063	Apolipoprotein B-100	P04114	559+LAAYLxmLMR	1096.58	16	2	ingel	m:Oxidized methionine	14.7	H84C49N12O12S2	0.483341	0.29847	0.146192	0.0519946	0.0152471	0.493206	0.304562	0.149176	0.0530558	0.0155583	0.0149007	0.00380517	0.0138749	0.00914791	0.00797148	0.00612637	0.00509545	0.00636203	14.661	14.697	14.745	14.753	13.655	14.788	14.7655	13.803	244853	186875	280413	184859	38548.1	299356	158659	70181.3
4	1	4	H	MTD000063	Apolipoprotein B-100	P04114	559+LAAYLxmLxmR	1112.57	16	2	ingel	m:Oxidized methionine	11.83	H84C49N12O13S2	0.482176	0.29793	0.146936	0.0525322	0.0155279	0.49223	0.304142	0.15	0.0536276	0.0158516	0.0033517	0.0111624				0.00294765	0.00808282		11.818	11.826				11.889	11.88		46846	39732.5				127064	72988.4
8	4	32	H	MTD000063	Apolipoprotein B-100	P04114	577+IVQILPWEQNEQVK	1722.93	29	2	ingel	none	15.47	H126C79N20O23S0	0.362723	0.352584	0.186634	0.0703746	0.0210176	0.373051	0.362623	0.191948	0.0723783	0.0216161	0.00520804	0.00846703	0.00566522	0.00541045	0.0062298	0.00849184	0.00927076	0.00239149	15.392	15.457	15.477	15.485	15.4	15.52	15.483	15.52	653187	648540	1.48218e+06	1.23098e+06	874110	853660	865389	191251
8	4	32	H	MTD000063	Apolipoprotein B-100	P04114	577+IVQILPWEQNEQVK	1722.93	29	3	ingel	none	15.47	H126C79N20O23S0	0.362723	0.352584	0.186634	0.0703746	0.0210176	0.373051	0.362623	0.191948	0.0723783	0.0216161	0.00297362	0.00766146	0.00561247	0.00240066	0.00819019	0.00797975	0.00922343	0.00678812	15.392	15.457	15.477	15.485	15.4	15.52	15.483	15.52	1.03163e+06	844632	1.57209e+06	1.36487e+06	1.87947e+06	1290805	1.40118e+06	535699
6	3	18	H	MTD000063	Apolipoprotein B-100	P04114	591+NFVASHIANILNSEELDIQDLK	2482.27	44	3	ingel	none	19.27	H175C109N29O37S0	0.242381	0.32684	0.237052	0.121557	0.0491249	0.248098	0.33455	0.242643	0.124425	0.0502837	0.00580321	0.0096309	0.00700454	0.00276604	0.0107912	0.011567			19.333	19.398	19.389	19.51	19.313	19.517			428529	232390	701142	184788	1.88776e+06	107151
5	1	5	H	MTD000063	Apolipoprotein B-100	P04114	591+NFVASHIANILNSEELDIQDLK	2482.27	44	4	ingel	none	19.27	H175C109N29O37S0	0.242381	0.32684	0.237052	0.121557	0.0491249	0.248098	0.33455	0.242643	0.124425	0.0502837	0.0071103	0.0110583	0.00814059	0.005883	0.00926977				19.333	19.398	19.389	19.51	19.313				93592.3	57569.7	134556	44259.9	353631
5	4	20	H	MTD000063	Apolipoprotein B-100	P04114	591+NFVASHIANILNSEELDIQDLKK	2610.37	44	3	ingel	none	17.92	H187C115N31O38S0	0.224338	0.31949	0.243319	0.130531	0.0550399	0.23063	0.328451	0.250144	0.134192	0.0565836	0.0067817	0.0116073	0.00803202	0.00698817	0.010635				18.01	18.075	18.094	18.159	17.905				171746	62466.2	269382	87956.5	4.11055e+06
5	4	20	H	MTD000063	Apolipoprotein B-100	P04114	591+NFVASHIANILNSEELDIQDLKK	2610.37	44	4	ingel	none	17.92	H187C115N31O38S0	0.224338	0.31949	0.243319	0.130531	0.0550399	0.23063	0.328451	0.250144	0.134192	0.0565836	0.00673998	0.0107086	0.00711588	0.00621422	0.00966564				18.01	18.075	18.094	18.159	17.905				557958	194515	669577	220790	1.05407e+07
8	1	8	H	MTD000063	Apolipoprotein B-100	P04114	617+EALKESQLPTVMDFR	1762.89	30	3	ingel	none	14.01	H126C77N20O25S1	0.35027	0.335822	0.193024	0.0820448	0.0281047	0.364423	0.349392	0.200824	0.0853601	0.0292404	0.00520437	0.0191412	0.0109436	0.00791226	0.011052	0.0242759	0.0186172	0.00712761	13.985	14.022	14.041	14.077	13.992	14.085	14.104	14.112	77659.9	41014.1	129312	170901	96662.6	59127.3	105858	63892.3
8	4	32	H	MTD000063	Apolipoprotein B-100	P04114	621+ESQLPTVMDFR	1321.63	21	2	ingel	none	14.25	H91C57N15O19S1	0.453104	0.322768	0.151413	0.053105	0.015079	0.462167	0.329224	0.154442	0.0541673	0.0153806	0.00461246	0.0042022	0.00363698	0.00568696	0.00584812	0.00664233	0.00638091	0.00445498	14.238	14.247	14.294	14.331	14.246	14.366	14.329	14.337	1.16e+06	770457	1.42663e+06	708719	1.55086e+06	1.17338e+06	1.1253e+06	647617
8	1	8	H	MTD000063	Apolipoprotein B-100	P04114	621+ESQLPTVMDFR	1321.63	21	3	ingel	none	14.25	H91C57N15O19S1	0.453104	0.322768	0.151413	0.053105	0.015079	0.462167	0.329224	0.154442	0.0541673	0.0153806	0.00477132	0.00874112	0.00601623	0.00605791	0.00564984	0.0144741	0.016036	0.0106178	14.238	14.247	14.294	14.331	14.246	14.366	14.329	14.337	144486	95219.3	175741	93719.2	200790	87898.1	90936	91997.3
7	1	7	H	MTD000063	Apolipoprotein B-100	P04114	621+ESQLPTVxmDFR	1337.63	21	2	ingel	m:Oxidized methionine	11.67	H91C57N15O20S1	0.452012	0.322158	0.152092	0.0536915	0.0153712	0.461259	0.328748	0.155203	0.0547899	0.0156856	0.0045921	0.00981437	0.00390014	0.00181784	0.00670283	0.00806998		0.0074182	11.649	11.685	11.677	11.741	11.656	11.748		11.72	107552	84573.8	94584	48892.1	72234.1	241731		64679.1
8	1	8	H	MTD000063	Apolipoprotein B-100	P04114	621+ESQLxpTVMDFR	1337.63	21	2	ingel	p:Hydroxylation	11.62	H91C57N15O20S1	0.452012	0.322158	0.152092	0.0536915	0.0153712	0.461259	0.328748	0.155203	0.0547899	0.0156856	0.0045921	0.00981437	0.00390014	0.00181784	0.00670283	0.00806998	0.0146306	0.0074182	11.649	11.685	11.677	11.741	11.656	11.748	11.711	11.72	107552	84573.8	94584	48892.1	72234.1	241731	185242	64679.1
8	4	32	H	MTD000063	Apolipoprotein B-100	P04114	642+SVSLPSLDPASAK	1270.68	28	2	ingel	none	12.3	H94C55N14O20S0	0.48826	0.331762	0.131004	0.0379618	0.00888428	0.493697	0.335456	0.132463	0.0383845	0.00898322	0.00294806	0.00824454	0.00339638	0.00484109	0.00217489	0.00629896	0.0146338	0.0019085	12.268	12.305	12.268	12.332	12.191	12.34	12.331	12.339	1.44535e+06	1.27078e+06	1.52147e+06	942818	1.53413e+06	1.55281e+06	1.58256e+06	385861
2	1	2	H	MTD000063	Apolipoprotein B-100	P04114	642+SVSLPSLDPASAK	1270.68	28	3	ingel	none	12.3	H94C55N14O20S0	0.48826	0.331762	0.131004	0.0379618	0.00888428	0.493697	0.335456	0.132463	0.0383845	0.00898322			0.0269941	0.0352802							12.268	12.332							92649.4	66080.8
8	4	32	H	MTD000063	Apolipoprotein B-100	P04114	655+IEGNLIFDPNNYLPK	1745.9	23	2	ingel	none	17.91	H123C81N19O24S0	0.355467	0.352028	0.189962	0.0730477	0.0222541	0.36627	0.362727	0.195735	0.0752677	0.0229304	0.00665723	0.00748824	0.00545261	0.00408196	0.00569293	0.00763705	0.00712915	0.00529436	17.87	17.878	17.926	17.962	17.877	17.969	19.199	17.969	1.08634e+06	915351	1.9423e+06	1.64792e+06	1.52635e+06	1.2244e+06	770756	291571
8	3	24	H	MTD000063	Apolipoprotein B-100	P04114	655+IEGNLIFDPNNYLPK	1745.9	23	3	ingel	none	17.91	H123C81N19O24S0	0.355467	0.352028	0.189962	0.0730477	0.0222541	0.36627	0.362727	0.195735	0.0752677	0.0229304	0.00276114	0.00646463	0.00276128	0.0036414	0.00564963	0.0085415	0.00520161	0.00628432	17.87	17.878	17.926	17.962	17.877	17.969	19.199	17.969	343291	281619	530037	533545	613835	461582	1.05157e+06	214283
7	4	28	H	MTD000063	Apolipoprotein B-100	P04114	675+TTLTAFGFASADLIEIGLEGK	2153.13	36	2	ingel	none	23.31	H156C98N22O32S0	0.284773	0.340809	0.220833	0.101583	0.0369304	0.300394	0.359504	0.232947	0.107155	0.0389562	0.0074407	0.0120653	0.00814855	0.00598375		0.00968665	0.0106498	0.00608586	22.542	22.579	22.598	22.607		22.586	22.605	22.557	1.77547e+06	1.2544e+06	1.61574e+06	1.5858e+06		1.39838e+06	97875	34267.7
7	4	28	H	MTD000063	Apolipoprotein B-100	P04114	675+TTLTAFGFASADLIEIGLEGK	2153.13	36	3	ingel	none	23.31	H156C98N22O32S0	0.284773	0.340809	0.220833	0.101583	0.0369304	0.300394	0.359504	0.232947	0.107155	0.0389562	0.00602835	0.0114034	0.00743093	0.00490789		0.0119895	0.0105726	0.00805852	22.542	22.579	22.598	22.607		22.586	22.605	22.557	1.60374e+06	1.25802e+06	1.36938e+06	1.98102e+06		4.02181e+06	230065	98948
8	4	32	H	MTD000063	Apolipoprotein B-100	P04114	696+GFEPTLEALFGK	1307.68	21	2	ingel	none	19.03	H93C62N13O18S0	0.456125	0.343032	0.144021	0.0436469	0.0105657	0.462214	0.347612	0.145944	0.0442296	0.0107068	0.00401773	0.00732497	0.00409521	0.00316342	0.00594751	0.00570739	0.00573716	0.00206839	19.024	19.06	19.08	19.144	18.947	19.151	19.114	19.151	4.70724e+06	4.21853e+06	5.28647e+06	3.73232e+06	8.43765e+06	3.15285e+06	2.44263e+06	949009
8	2	16	H	MTD000063	Apolipoprotein B-100	P04114	696+GFEPTLEALFGK	1307.68	21	3	ingel	none	19.03	H93C62N13O18S0	0.456125	0.343032	0.144021	0.0436469	0.0105657	0.462214	0.347612	0.145944	0.0442296	0.0107068	0.00266458	0.00729683	0.00296409	0.00278481	0.00515049	0.00918311	0.0101816	0.00808006	19.024	19.06	19.08	19.144	18.947	19.151	19.114	19.151	241512	246291	258549	230884	447694	174719	182890	116272
7	3	21	H	MTD000063	Apolipoprotein B-100	P04114	708+QGFFPDSVNK	1137.55	17	2	ingel	none	10.94	H75C52N13O16S0	0.512858	0.327361	0.119593	0.0318835	0.0068357	0.517153	0.330102	0.120595	0.0321505	0.00689294	0.00700759	0.00318989	0.00609238	0.00712237	0.00464474	0.00455371		0.00540885	10.945	10.982	10.973	11.037	10.924	11.045		11.072	335852	203611	367933	262104	510119	542468		108122
4	2	8	H	MTD000063	Apolipoprotein B-100	P04114	718+ALYWVNGQVPDGVSK	1631.83	24	3	ingel	none	13.42	H113C75N19O22S0	0.38206	0.352222	0.177756	0.0640951	0.0183413	0.391401	0.360834	0.182102	0.0656622	0.0187898	0.142475		0.141089	0.141147	0.137573				13.563		13.591	13.655	13.542				284503		327516	196268	370455
5	1	5	H	MTD000063	Apolipoprotein B-100	P04114	743+DDKHEQDMVNGIMLSVEK	2086.97	33	3	ingel	none	13.9	H142C86N24O32S2	0.291203	0.316155	0.215411	0.109443	0.0452429	0.312378	0.339145	0.231075	0.117402	0.0485328	0.0173834	0.0237174	0.0222374	0.0204982	0.0191823				13.957	13.965	13.985	14.049	13.964				63630.6	104344	136402	87790.7	143518
6	2	12	H	MTD000063	Apolipoprotein B-100	P04114	743+DDKHEQDMVNGIMLSVEK	2086.97	33	4	ingel	none	13.9	H142C86N24O32S2	0.291203	0.316155	0.215411	0.109443	0.0452429	0.312378	0.339145	0.231075	0.117402	0.0485328	0.0240332	0.0215827	0.0203611	0.0160234	0.0177291			0.0301164	13.957	13.965	13.985	14.049	13.964			14.084	132523	186766	251129	190766	398409			46556.1
6	4	24	H	MTD000063	Apolipoprotein B-100	P04114	779+ILGEELGFASLHDLQLLGK	2052.13	35	2	ingel	none	19.64	H153C94N23O28S0	0.299464	0.345703	0.214931	0.0945564	0.0327998	0.313689	0.362124	0.22514	0.0990477	0.0343578	0.00617652	0.0122308	0.00762073	0.00539469	0.00971857		0.0965176		19.643	19.708	19.699	19.82	19.51		23.449		1.3098e+06	385845	1.46164e+06	328516	3.78671e+06		49016.4
8	4	32	H	MTD000063	Apolipoprotein B-100	P04114	779+ILGEELGFASLHDLQLLGK	2052.13	35	3	ingel	none	19.64	H153C94N23O28S0	0.299464	0.345703	0.214931	0.0945564	0.0327998	0.313689	0.362124	0.22514	0.0990477	0.0343578	0.00821277	0.0156116	0.00780274	0.00887406	0.0104474	0.00942085	0.0904828	0.00749918	19.643	19.708	19.699	19.82	19.51	19.855	23.449	19.883	4.90187e+06	1.63666e+06	5.2347e+06	1.52138e+06	1.61311e+07	913966	139064	88196.5
7	3	21	H	MTD000063	Apolipoprotein B-100	P04114	80+VELEVPQLCSFILK	1673.91	23	2	ingel	C:Carbamidomethylation	19.91	H127C77N17O22S1	0.35665	0.337679	0.1903	0.0791517	0.0264653	0.370053	0.350369	0.197452	0.0821262	0.0274599	0.0081253	0.00747334		0.00661258	0.00799839	0.00481688	0.00767896	0.00307557	19.896	20.017		20.073	19.819	20.024	20.015	19.883	497084	335444		415355	1.48401e+06	333470	39572	53372.9
8	2	16	H	MTD000063	Apolipoprotein B-100	P04114	80+VELEVPQLCSFILK	1673.91	23	3	ingel	C:Carbamidomethylation	19.91	H127C77N17O22S1	0.35665	0.337679	0.1903	0.0791517	0.0264653	0.370053	0.350369	0.197452	0.0821262	0.0274599	0.00412083	0.00933971	0.00283291	0.00523296	0.00537544	0.00531823	0.0141562	0.0074499	19.896	20.017	19.98	20.073	19.819	20.024	20.015	19.883	144979	109108	131217	151497	524308	371353	48503.4	72617.9
8	4	32	H	MTD000063	Apolipoprotein B-100	P04114	805+TLQGIPQMIGEVIR	1553.86	27	2	ingel	none	19.11	H119C68N19O20S1	0.393136	0.33533	0.17517	0.0679547	0.021234	0.404631	0.345135	0.180292	0.0699417	0.0218548	0.00365653	0.00814002	0.00447977	0.00335218	0.00566792	0.00666108	0.0105955	0.00572953	19.136	19.173	19.22	19.257	19.031	19.264	19.114	19.235	2.20488e+06	1.74136e+06	2.63193e+06	1.81296e+06	4.27628e+06	977515	583728	244613
8	4	32	H	MTD000063	Apolipoprotein B-100	P04114	805+TLQGIPQMIGEVIR	1553.86	27	3	ingel	none	19.11	H119C68N19O20S1	0.393136	0.33533	0.17517	0.0679547	0.021234	0.404631	0.345135	0.180292	0.0699417	0.0218548	0.00368472	0.00684214	0.00381969	0.00227661	0.00712476	0.00902595	0.0139211	0.00979025	19.136	19.173	19.22	19.257	19.031	19.264	19.114	19.235	594159	571388	700592	598161	1.26225e+06	651921	306441	196494
7	3	21	H	MTD000063	Apolipoprotein B-100	P04114	805+TLQGIPQxmIGEVIR	1569.85	27	2	ingel	m:Oxidized methionine	15.3	H119C68N19O21S1	0.392188	0.334668	0.175674	0.0685398	0.0215653	0.403873	0.344638	0.180908	0.0705818	0.0222077	0.00573587	0.00328211	0.00535003	0.00643129	0.0010947	0.00792833		0.00400197	15.252	15.316	15.308	15.344	15.287	15.351		15.266	299399	298251	576143	453088	79557.6	309739		81627.4
7	2	14	H	MTD000063	Apolipoprotein B-100	P04114	805+TLQGIPQxmIGEVIR	1569.85	27	3	ingel	m:Oxidized methionine	15.3	H119C68N19O21S1	0.392188	0.334668	0.175674	0.0685398	0.0215653	0.403873	0.344638	0.180908	0.0705818	0.0222077	0.00531793	0.00516441	0.00512103	0.00364314	0.00420293	0.00833762		0.00926212	15.252	15.316	15.308	15.344	15.287	15.351		15.266	159474	147237	243406	232870	93266	216536		108159
8	2	16	H	MTD000063	Apolipoprotein B-100	P04114	805+TLQGIxpQMIGEVIR	1569.85	27	2	ingel	p:Hydroxylation	15.32	H119C68N19O21S1	0.392188	0.334668	0.175674	0.0685398	0.0215653	0.403873	0.344638	0.180908	0.0705818	0.0222077	0.00573587	0.00328211	0.00535003	0.00643129	0.0010947	0.00792833	0.0119056	0.00400197	15.252	15.316	15.308	15.344	15.287	15.351	15.342	15.266	299399	298251	576143	453088	79557.6	309739	175226	81627.4
8	2	16	H	MTD000063	Apolipoprotein B-100	P04114	805+TLQGIxpQMIGEVIR	1569.85	27	3	ingel	p:Hydroxylation	15.32	H119C68N19O21S1	0.392188	0.334668	0.175674	0.0685398	0.0215653	0.403873	0.344638	0.180908	0.0705818	0.0222077	0.00531793	0.00516441	0.00512103	0.00364314	0.00420293	0.00833762	0.0119657	0.00926212	15.252	15.316	15.308	15.344	15.287	15.351	15.342	15.266	159474	147237	243406	232870	93266	216536	136641	108159
1	1	1	H	MTD000063	Apolipoprotein B-100	P04114	823+NDFFLHYIFMENAFELPTGAGLQLQISSSGVIAPGAK	3982	71	3	ingel	none	22.92	H276C184N44O53S1	0.0906746	0.20489	0.244368	0.203435	0.132147	0.103567	0.234022	0.279113	0.232361	0.150937						0.0126329								22.783								73999.8
1	2	2	H	MTD000063	Apolipoprotein B-100	P04114	823+NDFFLHYIFMENAFELPTGAGLQLQISSSGVIAPGAK	3982	71	4	ingel	none	22.92	H276C184N44O53S1	0.0906746	0.20489	0.244368	0.203435	0.132147	0.103567	0.234022	0.279113	0.232361	0.150937						0.0131686								22.783								299855
1	1	1	H	MTD000063	Apolipoprotein B-100	P04114	864+LEVANMQAELVAKPSVSVEFVTNMGIIIPDFAR	3587.87	64	3	ingel	none	22.42	H262C161N40O48S2	0.114	0.227483	0.247308	0.191479	0.117272	0.127013	0.253451	0.275539	0.213337	0.130659						0.00969326								22.389								106313
1	2	2	H	MTD000063	Apolipoprotein B-100	P04114	864+LEVANMQAELVAKPSVSVEFVTNMGIIIPDFAR	3587.87	64	4	ingel	none	22.42	H262C161N40O48S2	0.114	0.227483	0.247308	0.191479	0.117272	0.127013	0.253451	0.275539	0.213337	0.130659						0.0112787								22.389								244814
1	1	1	H	MTD000063	Apolipoprotein B-100	P04114	864+LEVANMQAELVAKxpSVSVEFVTNMGIIIPDFAR	3603.87	64	4	ingel	p:Hydroxylation	21.68	H262C161N40O49S2	0.113725	0.226977	0.247029	0.191573	0.117565	0.126802	0.253077	0.275434	0.213602	0.131084						0.0107469								21.797								30494
8	1	8	H	MTD000063	Apolipoprotein B-100	P04114	897+SGVQMNTNFFHESGLEAHVALK	2415.16	44	4	ingel	none	14.15	H162C106N30O33S1	0.239698	0.317254	0.23536	0.126175	0.0539331	0.246497	0.326252	0.242035	0.129754	0.0554628	0.00776677	0.00968284	0.00898986	0.0114993	0.00666331	0.00778086	0.00882675	0.0100685	14.098	14.106	14.126	14.19	14.133	14.197	14.188	14.225	162916	201670	168708	89509.1	192668	444130	57601.8	51697.5
6	1	6	H	MTD000063	Apolipoprotein B-100	P04114	897+SGVQxmNTNFFHESGLEAHVALK	2431.16	44	4	ingel	m:Oxidized methionine	12.58	H162C106N30O34S1	0.239121	0.316578	0.235399	0.126605	0.05433	0.246001	0.325687	0.242172	0.130248	0.0558931	0.007827	0.0101664	0.00926791	0.00491666	0.00996625	0.0097685			12.549	12.642	12.606	12.726	12.557	12.705			63587.1	101543	48305.4	81739.4	82891.8	62946
7	1	7	H	MTD000063	Apolipoprotein B-100	P04114	935+LLSGGNTLHLVSTTK	1539.86	18	2	ingel	none	10.77	H117C67N19O22S0	0.416811	0.347773	0.162087	0.0545425	0.0146671	0.424791	0.354432	0.16519	0.0555869	0.0149479	0.00545162	0.00393267	0.0054321	0.016438	0.0029275	0.00205963	0.00682027		10.72	10.756	10.748	10.812	10.699	10.848	10.811		65857.4	53388.4	50974.5	30285.6	74218.4	164461	113189
8	4	32	H	MTD000063	Apolipoprotein B-100	P04114	935+LLSGGNTLHLVSTTK	1539.86	18	3	ingel	none	10.77	H117C67N19O22S0	0.416811	0.347773	0.162087	0.0545425	0.0146671	0.424791	0.354432	0.16519	0.0555869	0.0149479	0.00683351	0.00869259	0.00623515	0.0055827	0.00895529	0.00477543	0.00460495	0.00318205	10.72	10.756	10.748	10.812	10.699	10.848	10.811	10.847	1.50679e+06	1.27312e+06	1.59392e+06	973236	2.22995e+06	1.95444e+06	1.83063e+06	442226
8	4	32	H	MTD000063	Apolipoprotein B-100	P04114	950+TEVIPPLIENR	1279.71	22	2	ingel	none	13.22	H97C57N15O18S0	0.478009	0.336952	0.134651	0.0391125	0.00911584	0.48346	0.340795	0.136187	0.0395586	0.0092198	0.00401861	0.00389792	0.00405905	0.00554652	0.00532098	0.00500817	0.00916666	0.00300934	13.141	13.177	13.168	13.233	13.12	13.24	13.231	13.24	1.70525e+06	1.2194e+06	1.61158e+06	1.06957e+06	1.51316e+06	1.94354e+06	1.84272e+06	562866
8	3	24	H	MTD000063	Apolipoprotein B-100	P04114	950+TEVIPPLIENR	1279.71	22	3	ingel	none	13.22	H97C57N15O18S0	0.478009	0.336952	0.134651	0.0391125	0.00911584	0.48346	0.340795	0.136187	0.0395586	0.0092198	0.00693997	0.0108632	0.00825841	0.00639442	0.00875291	0.00847183	0.0122201	0.00801151	13.141	13.177	13.168	13.233	13.12	13.24	13.231	13.24	384264	239638	377660	264581	339011	276077	264697	146222
2	1	2	H	MTD000063	Apolipoprotein C-III	P02656	45+DALSSVQESQVAQQAR	1715.84	47	3	ingel	none	8.88	H117C69N23O28S0	0.396077	0.345888	0.171986	0.062269	0.0181239	0.405725	0.354314	0.176176	0.0637859	0.0185654						0.0263064		0.0173959						8.99		8.989						34681.8		32804.2
1	1	1	H	MTD000063	Apolipoprotein E	P02649	281+SWFEPLVEDMQR	1535.71	25	2	ingel	none	17.9	H101C69N17O21S1	0.39186	0.334734	0.175804	0.0686223	0.0215997	0.403555	0.344724	0.181051	0.0706703	0.0222444			0.020486								18.066								47512.1
1	1	1	H	MTD000063	Apolipoprotein E	P02649	57+WVQTLSEQVQEELLSSQVTQELR	2729.39	51	2	ingel	none	19.35	H192C118N32O42S0	0.214045	0.313176	0.245913	0.136329	0.0595054	0.220899	0.323206	0.253788	0.140695	0.0614111			0.0202614								19.502								36441.4
6	1	6	H	MTD000063	Apolipoprotein E	P02649	57+WVQTLSEQVQEELLSSQVTQELR	2729.39	51	3	ingel	none	19.35	H192C118N32O42S0	0.214045	0.313176	0.245913	0.136329	0.0595054	0.220899	0.323206	0.253788	0.140695	0.0614111	0.0308425	0.0269289	0.0196756	0.0145742	0.0275581	0.0306124			19.446	19.482	19.502	19.51	19.369	19.517			65779	57864.2	117386	50368.1	182482	74605.2
2	1	2	H	MTD000063	Keratin, type II cytoskeletal 1	P04264	344+SLDLDSIIAEVK	1301.71	21	2	ingel	none	18.7	H99C57N13O21S0	0.477895	0.334051	0.135577	0.0403672	0.00970594	0.483753	0.338146	0.137239	0.040862	0.00982491			0.00295266			0.0087969					18.742			18.757					67812.4			43823
[truncated: 240 more columns]
