# Supplementary material for: Acetyl-CoA carboxylase inhibitor increases LDL-apoB production rate in NASH with cirrhosis: prevention by fenofibrate
Source: J Lipid Res. 2023 Feb 2;64(3):100339. doi: 10.1016/j.jlr.2023.100339 (PMC10017426; doi:10.1016/j.jlr.2023.100339)
Supplement: Summary table 7 [file mmc18.xlsx]

## Sheet: SUMMARY TABLE
Sample Score	Abund Score	Sample*Abund Score	Species	Code	Protein	Accession#	Sequence	Mass	n	Charge	Fraction	Modifications	Target RT	Formula	M0	M1	M2	M3	M4	M0_c	M1_c	M2_c	M3_c	M4_c	RMS Error - Base7004-1000H	RMS Error - Base7006-1002H	RMS Error - Base7007-1003H	RMS Error - W127004-1004H	RMS Error - W127006-1006H	RMS Error - W127007-1007H	RMS Error - Base7009-1008H	RMS Error - W127009-1009H	RT - Base7004-1000H	RT - Base7006-1002H	RT - Base7007-1003H	RT - W127004-1004H	RT - W127006-1006H	RT - W127007-1007H	RT - Base7009-1008H	RT - W127009-1009H	Sum Abund - Base7004-1000H	Sum Abund - Base7006-1002H	Sum Abund - Base7007-1003H	Sum Abund - W127004-1004H	Sum Abund - W127006-1006H	Sum Abund - W127007-1007H	Sum Abund - Base7009-1008H	Sum Abund - W127009-1009H	sat - Base7004-1000H
2	1	2	H	MTD000067	60 kDa heat shock protein, mitochondrial	P10809	38+ALMLQGVDLLADAVAVTMGPK	2112.13	37	3	ingel	none	24.82	H161C93N23O28S2	0.272502	0.316278	0.222176	0.115657	0.0486855	0.294084	0.341327	0.239772	0.124817	0.0525413					0.095212								24.902								77013.4
4	1	4	H	MTD000067	60 kDa heat shock protein, mitochondrial	P10809	527+TALLDAAGVASLLTTAEVVVTEIPK	2481.39	44	3	ingel	none	26.32	H192C111N26O37S0	0.239106	0.325701	0.238265	0.123117	0.0501025	0.244913	0.33361	0.244051	0.126107	0.0513192	0.0414154	0.0320371	0.0340551						26.352	26.385	26.37						35834.8	42802.4	33677.8
1	1	1	H	MTD000067	ATP synthase subunit alpha, mitochondrial	P25705	442+EVAAFAQFGSDLDAATQQLLSR	2337.16	53	2	ingel	none	22.98	H160C102N28O35S0	0.264555	0.334549	0.228776	0.110979	0.0425271	0.281784	0.356336	0.243675	0.118206	0.0452965
7	1	7	H	MTD000067	ATP synthase subunit alpha, mitochondrial	P25705	442+EVAAFAQFGSDLDAATQQLLSR	2337.16	53	3	ingel	none	22.98	H160C102N28O35S0	0.264555	0.334549	0.228776	0.110979	0.0425271	0.281784	0.356336	0.243675	0.118206	0.0452965	0.029644	0.033217	0.0272797		0.0714631	0.0260249		0.020707	24.321	24.355	24.339		23.464	24.384		24.32	41521.8	36300.3	84214.3		30231.5	130881		65333.6
2	1	2	H	MTD000067	ATP synthase subunit beta, mitochondrial	P06576	433+SLQDIIAILGMDELSEEDKLTVSR	2674.37	47	3	ingel	none	23.54	H195C114N29O42S1	0.21454	0.303904	0.241833	0.139222	0.0640178	0.222663	0.315411	0.25099	0.144494	0.0664418		0.0221684	0.0247526							23.65	23.691							50272.2	33449.5
10	1	10	H	MTD000067	Actin, alpha skeletal muscle	P68133	121+MTQIMFETFNVPAMYVAIQAVLSLYASGR	3250.62	53	3	ingel	none	26.47	H231C148N35O41S3	0.129886	0.238271	0.245837	0.183562	0.109495	0.143196	0.262687	0.271029	0.202373	0.120716	0.00688359	0.00503199	0.00638701	0.00496892	0.0097134	0.00735993	0.00453081	0.0121732	26.493	26.498	26.511	26.481	26.538	26.528	26.536	26.491	110969	109250	92970.8	42962.9	73294.3	51365.2	66945.1	40786.8
3	1	3	H	MTD000067	Actin, alpha skeletal muscle	P68133	121+MTQIMFETFNVPAMYVAIQAVLSLYASGR	3250.62	53	4	ingel	none	26.47	H231C148N35O41S3	0.129886	0.238271	0.245837	0.183562	0.109495	0.143196	0.262687	0.271029	0.202373	0.120716	0.00826173	0.0102291							26.493	26.498							46637.7	37839
6	1	6	H	MTD000067	Actin, alpha skeletal muscle	P68133	218+LCYVALDFENEMATAASSSSLEK	2535.15	49	3	ingel	C:Carbamidomethylation	19.18	H170C108N26O40S2	0.221832	0.297874	0.236678	0.138621	0.0655711	0.230936	0.310099	0.246391	0.14431	0.0682623	0.0382319	0.00643255	0.00722111	0.0266167			0.0223602	0.0130476	19.358	19.448	19.517	19.459			19.796	19.441	79981.9	80970.2	68764.1	32701.7			52226	30871.8
5	1	5	H	MTD000067	Actin, alpha skeletal muscle	P68133	331+IIAPPERKYSVWIGGSILASLSTFQQMWITK	3519.9	53	4	ingel	none	24.19	H258C165N40O43S1	0.116405	0.236194	0.25392	0.191039	0.112337	0.127933	0.259584	0.279066	0.209957	0.123461	0.00564953	0.00314672	0.00488559						24.293	24.326	24.339						42926.8	70490.2	68423.5
10	1	10	H	MTD000067	Actin, alpha skeletal muscle	P68133	338+KYSVWIGGSILASLSTFQQMWITK	2743.44	35	3	ingel	none	24.65	H198C129N30O34S1	0.1848	0.29254	0.251255	0.153317	0.0738387	0.193356	0.306084	0.262887	0.160416	0.0772573	0.00209799	0.0016608	0.00503742	0.00489664	0.0130675	0.00442537	0.00337724	0.00544032	24.744	24.778	24.79	24.732	24.818	24.864	24.929	24.743	186809	333812	333458	145896	126405	110235	146071	134025
10	2	20	H	MTD000067	Actin, alpha skeletal muscle	P68133	339+YSVWIGGSILASLSTFQQMWITK	2615.35	34	3	ingel	none	25.96	H186C123N28O33S1	0.199663	0.300956	0.247778	0.14549	0.067581	0.207665	0.313017	0.257708	0.151321	0.0702893	0.0067985	0.00261265	0.00483807	0.00434127	0.00554434	0.00363245	0.00405494	0.00383724	25.872	25.962	25.975	25.917	26.03	26.02	26.085	25.899	479852	409826	479208	315831	206390	322243	302160	222094
5	1	5	H	MTD000067	Actin, alpha skeletal muscle	P68133	339+YSVWIGGSILASLSTFQQMWITKQEYDEAGPSIVHR	4097.04	67	4	ingel	none	24.34	H281C187N47O55S1	0.0862993	0.198936	0.241888	0.205195	0.135778	0.099412	0.229163	0.278642	0.236374	0.156409	0.011971	0.0104086	0.010184						24.434	24.467	24.48						36484.8	47344.9	57181.4
4	1	4	H	MTD000067	Actin, alpha skeletal muscle	P68133	339+YSVWIGGSILASLSTFQQxmWITK	2631.34	34	3	ingel	m:Oxidized methionine	24.95	H186C123N28O34S1	0.199182	0.300304	0.2477	0.145845	0.0679774	0.207264	0.312489	0.25775	0.151763	0.0707354	0.0105195	0.00473937	0.00927448						24.998	25.06	25.101						34781.7	45314.8	48170.2
3	1	3	H	MTD000067	Apolipoprotein A-I	P02647	185+THLAPYSDELR	1300.64	23	3	ingel	none	4.13	H88C57N16O19S0	0.475784	0.336635	0.135878	0.0399699	0.00945098	0.481433	0.340632	0.137491	0.0404445	0.00956319	0.025048								5.031								62401.2
3	1	3	H	MTD000067	Apolipoprotein A-I	P02647	231+AKPALEDLR	1011.57	22	3	ingel	none	3.22	H77C44N13O14S0	0.562388	0.309153	0.0995211	0.0235728	0.00451238	0.565421	0.310821	0.100058	0.0236999	0.00453672	0.00963652								3.678								41455
5	1	5	H	MTD000067	Apolipoprotein A-I	P02647	240+QGLLPVLESFK	1229.7	18	2	ingel	none	18.72	H95C58N13O16S0	0.478722	0.338718	0.133764	0.0381277	0.00867848	0.483884	0.342371	0.135206	0.0385388	0.00877206	0.0159874					0.0159695		0.0135819	19.047					19.252		19.074	34245.9					51486.6		44668.9
7	1	7	H	MTD000067	Apolipoprotein A-I	P02647	251+VSFLSALEEYTK	1385.71	20	2	ingel	none	19.68	H99C64N13O21S0	0.442603	0.343525	0.15056	0.047882	0.0122081	0.449539	0.348909	0.15292	0.0486325	0.0123994	0.0140892				0.0326419	0.0103823	0.0112666	0.00956392	19.922				19.995	20.182	20.332	20.005	90450.7				85062.2	93934.3	77801.2	133823
4	1	4	H	MTD000067	Apolipoprotein A-I	P02647	52+DYVSQFEGSALGK	1399.66	26	2	ingel	none	11.55	H93C62N15O22S0	0.448452	0.341213	0.148249	0.0469583	0.0119625	0.45534	0.346454	0.150527	0.0476796	0.0121462	0.0290045					0.0217404			12.11					12.427			58712.8					36668.7
7	1	7	H	MTD000067	Apolipoprotein A-I	P02647	70+LLDNWDSVTSTFSK	1611.78	17	2	ingel	none	15.38	H109C72N17O25S0	0.395106	0.348486	0.172109	0.0614397	0.0175434	0.40435	0.356638	0.176135	0.0628771	0.0179538	0.0178727			0.017469	0.0462174	0.0108808		0.0106332	15.804			15.849	15.906	16.008		15.859	74605.2			41021.3	33744.1	66271.1		72034.2
10	4	40	H	MTD000067	Apolipoprotein B-100	P04114	1001+LELELRPTGEIEQYSVSATYELQR	2823.43	54	3	ingel	none	16.46	H198C124N32O43S0	0.199752	0.305733	0.249989	0.143889	0.0650673	0.207119	0.317009	0.259209	0.149196	0.0674672	0.012135	0.0156253	0.0142183	0.0186655	0.0181766	0.0140377	0.00470907	0.00969519	16.594	16.684	16.697	16.639	16.667	16.798	17.004	16.621	1.03796e+06	64030.8	200162	96216.7	4.15215e+06	413349	361008	240326
8	1	8	H	MTD000067	Apolipoprotein B-100	P04114	1001+LELELRPTGEIEQYSVSATYELQR	2823.43	54	4	ingel	none	16.46	H198C124N32O43S0	0.199752	0.305733	0.249989	0.143889	0.0650673	0.207119	0.317009	0.259209	0.149196	0.0674672	0.0113008		0.0224461		0.016574	0.0108382	0.011541	0.018387	16.594		16.697		16.667	16.798	17.004	16.621	161221		35348.3		538753	56802.4	55107.4	30295.6
10	4	40	H	MTD000067	Apolipoprotein B-100	P04114	101+EVYGFNPEGK	1138.53	18	2	ingel	none	5.71	H74C52N12O17S0	0.513577	0.326048	0.119687	0.0321856	0.00697902	0.517981	0.328844	0.120713	0.0324616	0.00703887	0.00478498	0.00144031	0.00496196	0.0122416	0.00728479	0.00600217	0.00370745	0.012224	6.272	6.193	6.262	6.204	6.346	6.42	6.992	6.44	927475	895095	558043	670084	3.36179e+06	784307	948255	1.21604e+06
7	2	14	H	MTD000067	Apolipoprotein B-100	P04114	1056+QSMTLSSEVQIPDFDVDLGTILR	2563.28	40	2	ingel	none	22.95	H182C111N28O39S1	0.224595	0.309194	0.239327	0.134067	0.0599806	0.23222	0.319691	0.247453	0.138619	0.062017			0.0160512		0.0142905	0.0155823	0.00646905	0.00747348			22.957		22.9	22.946	23.067	22.881			45570.6		1.68779e+06	101397	107766	75291.5
9	4	36	H	MTD000067	Apolipoprotein B-100	P04114	1056+QSMTLSSEVQIPDFDVDLGTILR	2563.28	40	3	ingel	none	22.95	H182C111N28O39S1	0.224595	0.309194	0.239327	0.134067	0.0599806	0.23222	0.319691	0.247453	0.138619	0.062017	0.0104257	0.0124143	0.0111485	0.014554		0.0115611	0.00523502	0.00753379	22.911	22.916	22.957	22.871		22.946	23.067	22.881	271668	276503	623552	132912		1.23728e+06	1.21666e+06	930568
7	1	7	H	MTD000067	Apolipoprotein B-100	P04114	1056+QSxmTLSSEVQIPDFDVDLGTILR	2579.28	40	2	ingel	m:Oxidized methionine	22.3	H182C111N28O40S1	0.224054	0.308532	0.239323	0.134464	0.0603739	0.231761	0.319145	0.247555	0.139089	0.0624506		0.00708268			0.0156831	0.0132949	0.0045393	0.0105683		22.465			22.421	22.495	22.644	22.374		31111.3			173680	84380.3	51041.6	36171
10	4	40	H	MTD000067	Apolipoprotein B-100	P04114	1056+QSxmTLSSEVQIPDFDVDLGTILR	2579.28	40	3	ingel	m:Oxidized methionine	22.3	H182C111N28O40S1	0.224054	0.308532	0.239323	0.134464	0.0603739	0.231761	0.319145	0.247555	0.139089	0.0624506	0.0849324	0.0828963	0.0108481	0.01401	0.0128772	0.0108003	0.00478549	0.00905063	22.432	22.465	22.478	22.392	22.421	22.495	22.644	22.374	200238	444419	483487	94860.4	1.58403e+06	1.24653e+06	771900	572922
1	1	1	H	MTD000067	Apolipoprotein B-100	P04114	1101+ITEVALMGHLSCDTK	1673.81	24	2	ingel	C:Carbamidomethylation	9.64	H119C70N19O24S2	0.361605	0.319837	0.190269	0.0846292	0.0307856	0.378113	0.334439	0.198955	0.0884927	0.032191					0.0289737								10.294								108419
6	3	18	H	MTD000067	Apolipoprotein B-100	P04114	1101+ITEVALMGHLSCDTK	1673.81	24	3	ingel	C:Carbamidomethylation	9.64	H119C70N19O24S2	0.361605	0.319837	0.190269	0.0846292	0.0307856	0.378113	0.334439	0.198955	0.0884927	0.032191	0.00594199	0.00877468			0.0160064		0.00669727		10.22	10.226			10.294		10.912		165146	33755.8			1.59429e+06		44946.7
10	2	20	H	MTD000067	Apolipoprotein B-100	P04114	1135+SEILAHWSPAK	1237.65	25	2	ingel	none	6.77	H87C57N15O16S0	0.481071	0.338003	0.132767	0.0376705	0.00853952	0.48617	0.341586	0.134174	0.0380697	0.00863003	0.0172995	0.0134838	0.0151333	0.0182287	0.0158109	0.0151685	0.00610991	0.0227982	7.344	7.293	7.39	7.304	7.417	7.548	8.12	7.511	218715	137391	57279.8	123640	969434	47311.7	77264.6	109888
9	4	36	H	MTD000067	Apolipoprotein B-100	P04114	1135+SEILAHWSPAK	1237.65	25	3	ingel	none	6.77	H87C57N15O16S0	0.481071	0.338003	0.132767	0.0376705	0.00853952	0.48617	0.341586	0.134174	0.0380697	0.00863003	0.0176043	0.0149157	0.0130812	0.0219201	0.00969676	0.0130021	0.0119568	0.0117401	7.344	7.293	7.39	7.304	7.417	7.548	8.12	7.511	1.07342e+06	813667	324454	608181	4.87398e+06	296135	543059	647735
4	1	4	H	MTD000067	Apolipoprotein B-100	P04114	1135+SEILAHWSxpAK	1253.64	25	3	ingel	p:Hydroxylation	3.36	H87C57N15O17S0	0.479912	0.337367	0.133554	0.0383183	0.00880372	0.485176	0.341067	0.135019	0.0387386	0.00890029		0.0038345			0.0104825					3.232			3.3					48785.1			115410
10	2	20	H	MTD000067	Apolipoprotein B-100	P04114	1146+LLLQMDSSATAYGSTVSK	1870.93	31	2	ingel	none	12.12	H134C80N20O29S1	0.335266	0.333437	0.199157	0.0880177	0.0314111	0.350741	0.348828	0.20835	0.0920804	0.0328609	0.00936929	0.00739293	0.010349	0.0113269	0.0115905	0.010642	0.0044441	0.00467329	12.42	12.454	12.551	12.436	12.494	12.624	12.999	12.503	234670	253615	132459	220056	613511	177726	88723.3	112793
10	3	30	H	MTD000067	Apolipoprotein B-100	P04114	1146+LLLQMDSSATAYGSTVSK	1870.93	31	3	ingel	none	12.12	H134C80N20O29S1	0.335266	0.333437	0.199157	0.0880177	0.0314111	0.350741	0.348828	0.20835	0.0920804	0.0328609	0.00856566	0.00819517	0.0108669	0.0145998	0.0145807	0.0114468	0.00360968	0.010501	12.42	12.454	12.551	12.436	12.494	12.624	12.999	12.503	377064	442041	232162	334926	885577	298208	153084	187778
7	1	7	H	MTD000067	Apolipoprotein B-100	P04114	1146+LLLQMDSSATAYGSTVSKR	2027.04	35	3	ingel	none	10.3	H146C86N24O30S1	0.308047	0.33194	0.209993	0.0976978	0.0365819	0.325055	0.350267	0.221587	0.103092	0.0386016	0.0151142			0.0166336	0.0175361		0.00551181	0.00796716	10.925			10.998	10.914		11.533	11.037	52062			37346.5	120648		143310	206954
10	1	10	H	MTD000067	Apolipoprotein B-100	P04114	1146+LLLQxmDSSATAYGSTVSK	1886.93	31	2	ingel	m:Oxidized methionine	8.08	H134C80N20O30S1	0.334458	0.332758	0.199485	0.0885595	0.0317742	0.350122	0.348343	0.208827	0.0927072	0.0332624	0.00871173	0.00766501	0.003967	0.0128811	0.0146577	0.012426	0.0040094	0.00749764	8.641	8.59	8.659	8.573	8.686	8.761	9.361	8.752	79162.7	88582.5	45225.3	58495.9	177365	87133.6	36260.4	44126.5
10	2	20	H	MTD000067	Apolipoprotein B-100	P04114	1146+LLLQxmDSSATAYGSTVSK	1886.93	31	3	ingel	m:Oxidized methionine	8.08	H134C80N20O30S1	0.334458	0.332758	0.199485	0.0885595	0.0317742	0.350122	0.348343	0.208827	0.0927072	0.0332624	0.00951491	0.00731201	0.0102553	0.0156712	0.0136715	0.0133169	0.00629801	0.00978393	8.641	8.59	8.659	8.573	8.686	8.761	9.361	8.752	203006	249973	124315	153978	416865	239568	105833	118921
5	1	5	H	MTD000067	Apolipoprotein B-100	P04114	116+TKNSEEFAAAMSR	1440.67	33	3	ingel	none	3.26	H96C59N18O22S1	0.434942	0.32502	0.159036	0.0581916	0.0172878	0.445095	0.332607	0.162748	0.0595499	0.0176914	0.0155837				0.0456908			0.00798574	3.903				4.061			4.127	45731.3				33320			111420
3	1	3	H	MTD000067	Apolipoprotein B-100	P04114	1165+VAWHYDEEK	1175.52	18	3	ingel	none	3.08	H73C54N13O17S0	0.500686	0.330656	0.124903	0.0344219	0.00762873	0.505403	0.333771	0.126079	0.0347462	0.00770061	0.015952				0.0155654				3.396				3.497				30836.7				105679
3	1	3	H	MTD000067	Apolipoprotein B-100	P04114	1174+IEFEWNTGTNVDTK	1652.77	19	2	ingel	none	11.79	H108C73N18O26S0	0.388496	0.348443	0.175145	0.0636601	0.0185135	0.398153	0.357105	0.179499	0.0652426	0.0189737		0.00838783			0.0253474					12.312			12.437					35522.9			84121.4
1	1	1	H	MTD000067	Apolipoprotein B-100	P04114	1174+IEFEWNTGTNVDTK	1652.77	19	3	ingel	none	11.79	H108C73N18O26S0	0.388496	0.348443	0.175145	0.0636601	0.0185135	0.398153	0.357105	0.179499	0.0652426	0.0189737					0.103225								12.437								37135.8
10	4	40	H	MTD000067	Apolipoprotein B-100	P04114	118+NSEEFAAAMSR	1211.52	32	2	ingel	none	5.06	H77C49N15O19S1	0.495707	0.308331	0.136011	0.0446608	0.0119469	0.503404	0.313119	0.138123	0.0453543	0.0121324	0.0109168	0.0104734	0.00952211	0.0142164	0.0182705	0.0136179	0.00256167	0.00660429	5.652	5.572	5.641	5.612	5.753	5.799	6.344	5.848	816898	695836	486224	558892	2.82e+06	674067	640195	920450
10	1	10	H	MTD000067	Apolipoprotein B-100	P04114	118+NSEEFAAAMSR	1211.52	32	3	ingel	none	5.06	H77C49N15O19S1	0.495707	0.308331	0.136011	0.0446608	0.0119469	0.503404	0.313119	0.138123	0.0453543	0.0121324	0.00842827	0.0124935	0.0169797	0.0254958	0.0204036	0.0213429	0.00992135	0.00986381	5.652	5.572	5.641	5.612	5.753	5.799	6.344	5.848	64828.9	52258.2	36375.8	35481.7	198555	46687.2	49408.3	65240.8
10	1	10	H	MTD000067	Apolipoprotein B-100	P04114	118+NSEEFAAAxmSR	1227.52	32	2	ingel	m:Oxidized methionine	2.54	H77C49N15O20S1	0.494512	0.307771	0.136809	0.0452325	0.0122121	0.502387	0.312673	0.138987	0.0459528	0.0124065	0.0081769	0.0141086	0.0120289	0.0268653	0.0210086	0.0155659	0.00611464	0.00560893	2.634	2.668	2.68	2.65	2.708	2.725	2.875	2.689	79556.2	115688	85797.3	61086.4	270030	121162	97316.6	185275
1	1	1	H	MTD000067	Apolipoprotein B-100	P04114	118+NSEEFAAAxmSR	1227.52	32	3	ingel	m:Oxidized methionine	2.54	H77C49N15O20S1	0.494512	0.307771	0.136809	0.0452325	0.0122121	0.502387	0.312673	0.138987	0.0459528	0.0124065					0.0284932								2.708								33671.9
2	1	2	H	MTD000067	Apolipoprotein B-100	P04114	1188+KMTSNFPVDLSDYPK	1740.84	20	2	ingel	none	11.68	H120C78N18O25S1	0.349322	0.335877	0.19341	0.0823391	0.028246	0.363518	0.349526	0.20127	0.0856853	0.0293939					0.0120315								12.127								88582.8
10	2	20	H	MTD000067	Apolipoprotein B-100	P04114	1188+KMTSNFPVDLSDYPK	1740.84	20	3	ingel	none	11.68	H120C78N18O25S1	0.349322	0.335877	0.19341	0.0823391	0.028246	0.363518	0.349526	0.20127	0.0856853	0.0293939	0.00750838	0.00463498	0.0110161	0.00863361	0.00759799	0.0129879	0.00391775	0.00498274	12.138	12.171	12.269	12.154	12.127	12.37	12.689	12.193	176979	184437	102918	113292	696664	70833.4	124276	143297
8	1	8	H	MTD000067	Apolipoprotein B-100	P04114	1188+KxmTSNFPVDLSDYPK	1756.83	20	3	ingel	m:Oxidized methionine	10.26	H120C78N18O26S1	0.34848	0.335196	0.193781	0.0828974	0.0286029	0.362866	0.349034	0.201781	0.0863195	0.0297837	0.00701427	0.0100912		0.0138747	0.0141833		0.00652681	0.00477524	10.756	10.79		10.773	10.773		11.42	10.868	55682.8	42290.5		38864.8	125130		31100.3	36935.7
10	4	40	H	MTD000067	Apolipoprotein B-100	P04114	1189+MTSNFPVDLSDYPK	1612.74	20	2	ingel	none	13.45	H108C72N16O24S1	0.377417	0.334324	0.18195	0.0735989	0.0240534	0.39018	0.345629	0.188103	0.0760877	0.0248668	0.00226745	0.00273415	0.00439292	0.00823369	0.0097054	0.00339253	0.00286817	0.00450155	13.802	13.835	13.905	13.818	13.875	14.006	14.325	13.857	616421	960026	499983	465935	3.55862e+06	643763	754195	1.05742e+06
10	1	10	H	MTD000067	Apolipoprotein B-100	P04114	1189+MTSNFPVDLSDYPK	1612.74	20	3	ingel	none	13.45	H108C72N16O24S1	0.377417	0.334324	0.18195	0.0735989	0.0240534	0.39018	0.345629	0.188103	0.0760877	0.0248668	0.0131428	0.0107611	0.00866411	0.00927171	0.0100064	0.0131722	0.00894802	0.0151457	13.802	13.835	13.905	13.818	13.875	14.006	14.325	13.857	65617.1	110438	56685.6	61800.3	291094	70555.6	94446.4	108571
10	2	20	H	MTD000067	Apolipoprotein B-100	P04114	1203+SLHMYANR	990.471	17	2	ingel	none	2.44	H66C42N14O12S1	0.547283	0.293829	0.115573	0.0336253	0.00785468	0.552638	0.296704	0.116704	0.0339543	0.00793153	0.00489209	0.00807719	0.00463718	0.00494071	0.00155556	0.00956354	0.00550055	0.00191134	2.493	2.527	2.539	2.509	2.567	2.584	2.678	2.52	147239	96869.9	97283.7	141885	464901	88457.2	46340.1	96181.8
10	4	40	H	MTD000067	Apolipoprotein B-100	P04114	1203+SLHMYANR	990.471	17	3	ingel	none	2.44	H66C42N14O12S1	0.547283	0.293829	0.115573	0.0336253	0.00785468	0.552638	0.296704	0.116704	0.0339543	0.00793153	0.012722	0.0136248	0.0128762	0.0183243	0.00948321	0.0136885	0.0102799	0.0202585	2.493	2.527	2.539	2.509	2.567	2.584	2.678	2.52	730647	485474	453012	663209	2.00955e+06	425797	265724	544850
4	1	4	H	MTD000067	Apolipoprotein B-100	P04114	1203+SLHxmYANR	1006.47	17	2	ingel	m:Oxidized methionine	2.42	H66C42N14O13S1	0.545964	0.293323	0.11652	0.0341864	0.00808396	0.551483	0.296288	0.117697	0.034532	0.00816567					0.0727774	0.0267989							2.454	2.472							73772.8	46352.6
6	3	18	H	MTD000067	Apolipoprotein B-100	P04114	1203+SLHxmYANR	1006.47	17	3	ingel	m:Oxidized methionine	2.42	H66C42N14O13S1	0.545964	0.293323	0.11652	0.0341864	0.00808396	0.551483	0.296288	0.117697	0.034532	0.00816567		0.011928		0.0351411	0.0194643	0.0288724				2.442		2.425	2.454	2.472				174078		80083.5	302407	237450
10	4	40	H	MTD000067	Apolipoprotein B-100	P04114	1230+LIVAMSSWLQK	1274.71	18	2	ingel	none	16.41	H98C59N14O15S1	0.448728	0.327722	0.152051	0.0526249	0.0146323	0.457361	0.334026	0.154976	0.0536372	0.0149138	0.0050306	0.00583466	0.00869226	0.00748952	0.0102781	0.00756648	0.00499539	0.00484362	16.622	16.684	16.781	16.695	16.667	16.826	17.06	16.677	731320	1.78555e+06	408832	531338	3.3499e+06	991821	1.15702e+06	1.52932e+06
8	1	8	H	MTD000067	Apolipoprotein B-100	P04114	1230+LIVAMSSWLQK	1274.71	18	3	ingel	none	16.41	H98C59N14O15S1	0.448728	0.327722	0.152051	0.0526249	0.0146323	0.457361	0.334026	0.154976	0.0536372	0.0149138	0.0090727	0.0041591			0.00605921	0.00522762	0.00629085	0.00852068	16.622	16.684			16.667	16.826	17.06	16.677	50454.6	111270			174672	55394.2	67419.9	66419.9
8	2	16	H	MTD000067	Apolipoprotein B-100	P04114	1230+LIVAxmSSWLQK	1290.7	18	2	ingel	m:Oxidized methionine	11.5	H98C59N14O16S1	0.447647	0.327098	0.152721	0.0532228	0.0149267	0.456462	0.333539	0.155728	0.0542709	0.0152206	0.0558134	0.0176969		0.0337941	0.0766069	0.0223872	0.00585659	0.00283653	11.912	11.946		11.929	11.958	12.088	12.52	11.996	93913.5	175124		114297	480488	161160	157712	264801
8	1	8	H	MTD000067	Apolipoprotein B-100	P04114	1241+ASGSLPYTQTLQDHLNSLK	2072.05	35	2	ingel	none	13.2	H145C90N25O31S0	0.30875	0.345033	0.210622	0.0917483	0.0316992	0.322908	0.360855	0.220281	0.0959557	0.0331529	0.0127789	0.0118257	0.0170955	0.0221514	0.0131031	0.0106979			13.605	13.666	13.735	13.649	13.678	13.865			60554	59193.8	35673.1	35225.8	392889	31245.1
10	4	40	H	MTD000067	Apolipoprotein B-100	P04114	1241+ASGSLPYTQTLQDHLNSLK	2072.05	35	3	ingel	none	13.2	H145C90N25O31S0	0.30875	0.345033	0.210622	0.0917483	0.0316992	0.322908	0.360855	0.220281	0.0959557	0.0331529	0.0148603	0.0122259	0.0149589	0.0198678	0.0157	0.015145	0.00571333	0.101186	13.605	13.666	13.735	13.649	13.678	13.865	14.127	13.688	1.86599e+06	1.50857e+06	1.07862e+06	1.09141e+06	7186914	851747	396957	333759
1	1	1	H	MTD000067	Apolipoprotein B-100	P04114	1241+ASGSLPYTQTLQDHLNSLK	2072.05	35	4	ingel	none	13.2	H145C90N25O31S0	0.30875	0.345033	0.210622	0.0917483	0.0316992	0.322908	0.360855	0.220281	0.0959557	0.0331529	0.0247525								13.605								45188.1
10	4	40	H	MTD000067	Apolipoprotein B-100	P04114	1260+EFNLQNMGLPDFHIPENLFLK	2515.26	36	3	ingel	none	22.92	H174C117N28O32S1	0.21415	0.308152	0.243829	0.138103	0.0620103	0.221632	0.318917	0.252347	0.142928	0.0641766	0.00509838	0.00866889	0.00416186	0.00708317	0.0152209	0.00935866	0.00191851	0.00520253	23.024	23.029	23.07	22.984	23.013	23.059	23.152	22.994	622251	108100	325619	269201	4.95114e+07	314321	607240	249725
1	1	1	H	MTD000067	Apolipoprotein B-100	P04114	1260+EFNLQNMGLPDFHIPENLFLK	2515.26	36	4	ingel	none	22.92	H174C117N28O32S1	0.21415	0.308152	0.243829	0.138103	0.0620103	0.221632	0.318917	0.252347	0.142928	0.0641766
10	4	40	H	MTD000067	Apolipoprotein B-100	P04114	1260+EFNLQNxmGLPDFHIPENLFLK	2531.25	36	3	ingel	m:Oxidized methionine	21.29	H174C117N28O33S1	0.213634	0.307488	0.243793	0.138489	0.0624093	0.221196	0.318372	0.252422	0.143391	0.0646184	0.0087276	0.00482492	0.00812828	0.0114722	0.0138145	0.0100624	0.00562437	0.00727246	21.416	21.478	21.547	21.405	21.349	21.536	21.742	21.359	307020	156913	161417	105343	6.23461e+06	577568	325754	126434
1	1	1	H	MTD000067	Apolipoprotein B-100	P04114	1260+EFNLQNxmGLPDFHIPENLFLK	2531.25	36	4	ingel	m:Oxidized methionine	21.29	H174C117N28O33S1	0.213634	0.307488	0.243793	0.138489	0.0624093	0.221196	0.318372	0.252422	0.143391	0.0646184
10	4	40	H	MTD000067	Apolipoprotein B-100	P04114	1296+IEIPLPFGGK	1069.62	17	2	ingel	none	16.85	H83C52N11O13S0	0.519727	0.328007	0.115641	0.0294408	0.0059844	0.523487	0.330381	0.116478	0.0296538	0.0060277	0.00406224	0.00196727	0.00476263	0.00711462	0.00819497	0.00473747	0.00615012	0.00304286	17.045	17.079	17.12	17.033	16.978	17.137	17.399	16.987	2.46567e+06	4.44358e+06	2.4173e+06	2.23643e+06	1.35338e+07	2.48645e+06	2.07349e+06	2.31264e+06
6	2	12	H	MTD000067	Apolipoprotein B-100	P04114	1325+SVGFHLPSR	998.53	18	2	ingel	none	6.2	H70C45N14O12S0	0.557517	0.31364	0.100326	0.0233591	0.0043629	0.560408	0.315266	0.100846	0.0234802	0.00438552	0.00200254	0.0055733		0.00647694	0.00391637				6.808	6.757		6.768	6.853				124613	82896.2		59934.8	445044
10	4	40	H	MTD000067	Apolipoprotein B-100	P04114	1325+SVGFHLPSR	998.53	18	3	ingel	none	6.2	H70C45N14O12S0	0.557517	0.31364	0.100326	0.0233591	0.0043629	0.560408	0.315266	0.100846	0.0234802	0.00438552	0.0177808	0.0173464	0.0117915	0.0199124	0.00542161	0.0138481	0.00732567	0.00991298	6.808	6.757	6.826	6.768	6.853	6.984	7.556	6.976	780349	579792	254175	349476	2.78692e+06	229228	214618	231952
10	4	40	H	MTD000067	Apolipoprotein B-100	P04114	1334+EFQVPTFTIPK	1305.7	16	2	ingel	none	16.38	H95C63N13O17S0	0.452102	0.344962	0.145553	0.0441214	0.0106492	0.458178	0.349598	0.147509	0.0447143	0.0107924	0.00170098	0.00186301	0.00468358	0.0126154	0.00826114	0.00581625	0.00182083	0.00699948	16.566	16.627	16.697	16.582	16.611	16.714	17.004	16.592	1.79623e+06	3.98759e+06	1.99543e+06	1.4779e+06	1.02922e+07	2.87341e+06	3.5123e+06	3.80258e+06
10	2	20	H	MTD000067	Apolipoprotein B-100	P04114	1334+EFQVPTFTIPK	1305.7	16	3	ingel	none	16.38	H95C63N13O17S0	0.452102	0.344962	0.145553	0.0441214	0.0106492	0.458178	0.349598	0.147509	0.0447143	0.0107924	0.00583032	0.00521679	0.0106083	0.0138236	0.00893111	0.0102036	0.00301313	0.00781688	16.566	16.627	16.697	16.582	16.611	16.714	17.004	16.592	87538.4	183075	97745.8	49043.4	391591	118105	150222	127325
10	4	40	H	MTD000067	Apolipoprotein B-100	P04114	1393+ADSVVDLLSYNVQGSGETTYDHK	2497.16	39	3	ingel	none	14.98	H164C107N28O41S0	0.246694	0.326259	0.234775	0.120284	0.0488091	0.252548	0.334001	0.240346	0.123138	0.0499673	0.0120848	0.0100361	0.0125491	0.0158631	0.0162293	0.0139312	0.00636076	0.00787717	15.156	15.189	15.286	15.2	15.229	15.388	15.622	15.211	2.76708e+06	3.01289e+06	1.89599e+06	2.58247e+06	8.16452e+06	2.43926e+06	1.01148e+06	1.45682e+06
10	3	30	H	MTD000067	Apolipoprotein B-100	P04114	1393+ADSVVDLLSYNVQGSGETTYDHK	2497.16	39	4	ingel	none	14.98	H164C107N28O41S0	0.246694	0.326259	0.234775	0.120284	0.0488091	0.252548	0.334001	0.240346	0.123138	0.0499673	0.00910107	0.0113634	0.0122901	0.0146475	0.0130015	0.0126921	0.00665759	0.0089868	15.156	15.189	15.286	15.2	15.229	15.388	15.622	15.211	352180	372173	274914	244120	848219	250578	151006	142912
6	1	6	H	MTD000067	Apolipoprotein B-100	P04114	140+QVFLYPEKDEPTYILNIK	2209.17	27	2	ingel	none	16.33	H160C105N22O30S0	0.264853	0.337369	0.22939	0.109735	0.0412221	0.281356	0.35839	0.243682	0.116572	0.0437905		0.00444269	0.00859249		0.0117486	0.0073472				16.627	16.668		16.555	16.714				88602.1	31922.1		322241	47661.9
10	4	40	H	MTD000067	Apolipoprotein B-100	P04114	140+QVFLYPEKDEPTYILNIK	2209.17	27	3	ingel	none	16.33	H160C105N22O30S0	0.264853	0.337369	0.22939	0.109735	0.0412221	0.281356	0.35839	0.243682	0.116572	0.0437905	0.00660281	0.00961559	0.00807788	0.00861703	0.0120294	0.0114247	0.00468547	0.00498607	16.538	16.627	16.668	16.582	16.555	16.714	16.948	16.564	923759	2.9268e+06	1.04348e+06	439890	7.75368e+06	1.654e+06	684125	776195
3	1	3	H	MTD000067	Apolipoprotein B-100	P04114	140+QVFLYPEKDEPTYILNIK	2209.17	27	4	ingel	none	16.33	H160C105N22O30S0	0.264853	0.337369	0.22939	0.109735	0.0412221	0.281356	0.35839	0.243682	0.116572	0.0437905		0.0190374								16.627								41106.4
2	4	8	H	MTD000067	Apolipoprotein B-100	P04114	1451+GLLIFDASSSWGPQMSASVHLDSK	2532.23	46	3	ingel	none	19	H173C112N29O36S1	0.223257	0.310069	0.240273	0.134264	0.0597703	0.230725	0.32044	0.24831	0.138755	0.0617696					0.0127665								19.375								1.7791e+06
2	1	2	H	MTD000067	Apolipoprotein B-100	P04114	1451+GLLIFDASSSWGPQMSASVHLDSK	2532.23	46	4	ingel	none	19	H173C112N29O36S1	0.223257	0.310069	0.240273	0.134264	0.0597703	0.230725	0.32044	0.24831	0.138755	0.0617696					0.0169024								19.375								107373
7	1	7	H	MTD000067	Apolipoprotein B-100	P04114	1451+GLLIFDASSSWGxpQMSASVHLDSK	2548.23	46	3	ingel	p:Hydroxylation	17.38	H173C112N29O37S1	0.222719	0.309404	0.240264	0.134662	0.0601661	0.230268	0.319892	0.248408	0.139226	0.0622055	0.0154598		0.0186565		0.0166925	0.0146796	0.0135943		17.581		17.74		17.626	17.757	17.963		53556.1		33288.3		253577	84507.9	40179.1
2	1	2	H	MTD000067	Apolipoprotein B-100	P04114	1451+GLLIFDASSSWGxpQMSASVHLDSK	2548.23	46	4	ingel	p:Hydroxylation	17.38	H173C112N29O37S1	0.222719	0.309404	0.240264	0.134662	0.0601661	0.230268	0.319892	0.248408	0.139226	0.0622055					0.0488222								17.626								67675.2
10	4	40	H	MTD000067	Apolipoprotein B-100	P04114	1537+YEDGTLSLTSTSDLQSGIIK	2127.06	32	2	ingel	none	14.3	H150C91N22O36S0	0.304812	0.341445	0.211949	0.0946097	0.0336753	0.319907	0.358354	0.222445	0.0992948	0.035343	0.00904876	0.00801778	0.0113981	0.0130124	0.0142415	0.0105468	0.00361648	0.007128	14.563	14.569	14.638	14.552	14.581	14.683	15.002	14.562	680734	1.07243e+06	438486	933147	1.78122e+06	920629	273676	503589
10	4	40	H	MTD000067	Apolipoprotein B-100	P04114	1537+YEDGTLSLTSTSDLQSGIIK	2127.06	32	3	ingel	none	14.3	H150C91N22O36S0	0.304812	0.341445	0.211949	0.0946097	0.0336753	0.319907	0.358354	0.222445	0.0992948	0.035343	0.0140243	0.010383	0.0136651	0.0169468	0.0162376	0.0144655	0.00747762	0.00907093	14.563	14.569	14.638	14.552	14.581	14.683	15.002	14.562	1.58663e+06	2.30811e+06	1.09842e+06	1.97254e+06	3.25143e+06	1.92454e+06	755509	1.2741e+06
2	1	2	H	MTD000067	Apolipoprotein B-100	P04114	158+RGIISALLVPPETEEAK	1822.02	38	2	ingel	none	14.76	H139C81N21O26S0	0.350302	0.350615	0.192315	0.0754122	0.0234808	0.361642	0.361964	0.19854	0.0778534	0.0242409					0.0181115								15.032								96324.9
10	2	20	H	MTD000067	Apolipoprotein B-100	P04114	158+RGIISALLVPPETEEAK	1822.02	38	3	ingel	none	14.76	H139C81N21O26S0	0.350302	0.350615	0.192315	0.0754122	0.0234808	0.361642	0.361964	0.19854	0.0778534	0.0242409	0.00954195	0.00999411	0.0160829	0.0217593	0.0186006	0.0158473	0.00951726	0.0088999	15.071	15.133	15.23	15.144	15.032	15.332	15.538	15.098	196200	291235	128742	92977.2	1.29255e+06	112862	55449	57536.7
10	4	40	H	MTD000067	Apolipoprotein B-100	P04114	159+GIISALLVPPETEEAK	1665.92	34	2	ingel	none	17.34	H127C75N17O25S0	0.381255	0.349944	0.178312	0.0653986	0.0191322	0.391067	0.35895	0.182901	0.0670817	0.0196246	0.011242	0.00899812	0.0103374	0.014683	0.0177168	0.0132418	0.00454328	0.00651426	17.496	17.558	17.627	17.541	17.514	17.701	17.906	17.523	800533	1.41857e+06	812256	629926	4.46637e+06	946303	881570	1.19474e+06
10	4	40	H	MTD000067	Apolipoprotein B-100	P04114	159+GIISALLVPPETEEAK	1665.92	34	3	ingel	none	17.34	H127C75N17O25S0	0.381255	0.349944	0.178312	0.0653986	0.0191322	0.391067	0.35895	0.182901	0.0670817	0.0196246	0.0152967	0.00998353	0.0164889	0.0187438	0.0173499	0.0202737	0.0117914	0.0155869	17.496	17.558	17.627	17.541	17.514	17.701	17.906	17.523	1.23876e+06	2.27727e+06	1.27839e+06	955761	6.19205e+06	1.5161e+06	1.42494e+06	1.82519e+06
10	4	40	H	MTD000067	Apolipoprotein B-100	P04114	1600+SEYQADYESLR	1359.59	28	2	ingel	none	5.02	H85C58N15O23S0	0.468004	0.335049	0.140248	0.0431682	0.0107497	0.474424	0.339645	0.142171	0.0437603	0.0108971	0.0101059	0.00737654	0.0105709	0.0148614	0.014851	0.0113242	0.00584332	0.010767	5.652	5.601	5.67	5.64	5.81	5.884	6.428	5.876	1.29992e+06	920022	506541	801676	3.38962e+06	848320	1.07848e+06	1.5919e+06
10	1	10	H	MTD000067	Apolipoprotein B-100	P04114	1600+SEYQADYESLR	1359.59	28	3	ingel	none	5.02	H85C58N15O23S0	0.468004	0.335049	0.140248	0.0431682	0.0107497	0.474424	0.339645	0.142171	0.0437603	0.0108971	0.0094857	0.00909451	0.01246	0.0226097	0.0183523	0.00668022	0.00422929	0.0136916	5.652	5.601	5.67	5.64	5.81	5.884	6.428	5.876	95048	62208	35234.1	44173.7	201238	49248	67779.5	90538.3
9	4	36	H	MTD000067	Apolipoprotein B-100	P04114	1611+FFSLLSGSLNSHGLELNADILGTDK	2647.35	41	3	ingel	none	21.05	H186C118N30O39S0	0.217385	0.316026	0.245448	0.134195	0.0576426	0.223948	0.325566	0.252857	0.138246	0.0593827	0.0176924		0.0159053	0.0115341	0.0175581	0.0143351	0.0140922	0.0177305	21.191		21.293	21.179	21.18	21.282	21.488	21.133	82258.7		70310.3	33557.3	6.14351e+06	370243	44779.1	30683.8
3	1	3	H	MTD000067	Apolipoprotein B-100	P04114	1611+FFSLLSGSLNSHGLELNADILGTDK	2647.35	41	4	ingel	none	21.05	H186C118N30O39S0	0.217385	0.316026	0.245448	0.134195	0.0576426	0.223948	0.325566	0.252857	0.138246	0.0593827					0.0165721	0.0285226							21.18	21.282							451353	39735.2
10	4	40	H	MTD000067	Apolipoprotein B-100	P04114	1647+IGQDGISTSATTNLK	1504.77	25	2	ingel	none	4.46	H108C62N18O25S0	0.439331	0.340618	0.152794	0.0502176	0.0133214	0.446947	0.346523	0.155443	0.0510881	0.0135523	0.0120049	0.00859223	0.0135626	0.0127794	0.0142362	0.00909599	0.00465136	0.00607382	5.172	5.093	5.134	5.048	5.189	5.235	5.836	5.255	1.1273e+06	825317	349172	637205	3.25913e+06	635245	1.0014e+06	1.06061e+06
9	2	18	H	MTD000067	Apolipoprotein B-100	P04114	1647+IGQDGISTSATTNLK	1504.77	25	3	ingel	none	4.46	H108C62N18O25S0	0.439331	0.340618	0.152794	0.0502176	0.0133214	0.446947	0.346523	0.155443	0.0510881	0.0135523	0.0105767	0.00605936	0.0150784		0.0163231	0.0155688	0.0111816	0.00930094	5.172	5.093	5.134		5.189	5.235	5.836	5.255	216902	156455	65680.5		490568	111655	183020	172972
4	1	4	H	MTD000067	Apolipoprotein B-100	P04114	1662+CSLLVLENELNAELGLSGASMK	2347.18	43	2	ingel	C:Carbamidomethylation	22.59	H170C99N26O35S2	0.2478	0.307708	0.229632	0.126814	0.0566638	0.271725	0.337416	0.251802	0.139058	0.0621345					0.013889	0.0168178	0.00418103						22.703	22.805	22.926						349828	44583.8	87444.2
9	3	27	H	MTD000067	Apolipoprotein B-100	P04114	1662+CSLLVLENELNAELGLSGASMK	2347.18	43	3	ingel	C:Carbamidomethylation	22.59	H170C99N26O35S2	0.2478	0.307708	0.229632	0.126814	0.0566638	0.271725	0.337416	0.251802	0.139058	0.0621345	0.0138236	0.0161497	0.016027		0.0147792	0.0127891	0.00280556	0.00748735	22.714	22.747	22.788		22.703	22.805	22.926	22.712	84305.4	71517.7	36427.8		1.48771e+06	349435	756432	177654
1	1	1	H	MTD000067	Apolipoprotein B-100	P04114	1662+CSLLVLENELNAELGLSGASxmK	2363.17	43	2	ingel	C:Carbamidomethylation m:Oxidized methionine	21.91	H170C99N26O36S2	0.247203	0.307058	0.229698	0.127221	0.0570426	0.2713	0.336989	0.252088	0.139623	0.062603					0.0237501								22.139								37264
5	1	5	H	MTD000067	Apolipoprotein B-100	P04114	1662+CSLLVLENELNAELGLSGASxmK	2363.17	43	3	ingel	C:Carbamidomethylation m:Oxidized methionine	21.91	H170C99N26O36S2	0.247203	0.307058	0.229698	0.127221	0.0570426	0.2713	0.336989	0.252088	0.139623	0.062603					0.0239621	0.0312359	0.0100652	0.0142442					22.139	22.241	22.391	22.092					261279	54413.2	136014	44062.4
10	3	30	H	MTD000067	Apolipoprotein B-100	P04114	1703+AALTELSLGSAYQAMILGVDSK	2237.16	44	2	ingel	none	21.85	H164C98N24O33S1	0.267385	0.324532	0.22543	0.114159	0.0463286	0.287046	0.348395	0.242006	0.122553	0.0497352	0.0105888	0.0132441	0.0154245	0.0125635	0.017172	0.0148507	0.00589748	0.00788378	21.839	21.901	21.942	21.856	21.828	21.959	22.165	21.81	171400	260801	173849	116269	1.65019e+06	416651	540693	431063
10	4	40	H	MTD000067	Apolipoprotein B-100	P04114	1703+AALTELSLGSAYQAMILGVDSK	2237.16	44	3	ingel	none	21.85	H164C98N24O33S1	0.267385	0.324532	0.22543	0.114159	0.0463286	0.287046	0.348395	0.242006	0.122553	0.0497352	0.0145416	0.0159185	0.0169759	0.0158023	0.0187342	0.016457	0.00674143	0.012244	21.839	21.901	21.942	21.856	21.828	21.959	22.165	21.81	1.4741e+06	2.08663e+06	1.45106e+06	957147	8.06076e+06	3.11765e+06	4.3994e+06	3.51258e+06
10	1	10	H	MTD000067	Apolipoprotein B-100	P04114	1703+AALTELSLGSAYQAxmILGVDSK	2253.16	44	2	ingel	m:Oxidized methionine	17.75	H164C98N24O34S1	0.26674	0.323849	0.225552	0.114629	0.0467191	0.28658	0.347936	0.242328	0.123155	0.050194	0.016306	0.0152399	0.0197338	0.0274802	0.0199106	0.0136309	0.00541036	0.0066674	17.919	17.981	18.022	17.936	17.965	18.039	18.301	17.918	31637.6	41017.8	35275.4	32697.9	95268.8	45368.7	36407.3	40490.7
10	3	30	H	MTD000067	Apolipoprotein B-100	P04114	1703+AALTELSLGSAYQAxmILGVDSK	2253.16	44	3	ingel	m:Oxidized methionine	17.75	H164C98N24O34S1	0.26674	0.323849	0.225552	0.114629	0.0467191	0.28658	0.347936	0.242328	0.123155	0.050194	0.014211	0.0138394	0.0150231	0.0133851	0.0179626	0.0145622	0.00628507	0.00825622	17.919	17.981	18.022	17.936	17.965	18.039	18.301	17.918	275274	425477	298137	282775	591900	472751	468437	502889
10	4	40	H	MTD000067	Apolipoprotein B-100	P04114	1738+LSNDMMGSYAEMK	1475.61	24	2	ingel	none	8.35	H97C60N15O22S3	0.3919	0.299204	0.183473	0.0815208	0.0305626	0.409896	0.312943	0.191898	0.0852642	0.031966	0.00683212	0.00369633	0.0102796	0.008761	0.0113746	0.00766824	0.00271328	0.00579386	8.979	8.928	8.997	8.968	9.109	9.184	9.728	9.175	475420	361972	186270	379596	1.88932e+06	305052	349865	512332
2	1	2	H	MTD000067	Apolipoprotein B-100	P04114	1738+LSNDMMGSYAEMK	1475.61	24	3	ingel	none	8.35	H97C60N15O22S3	0.3919	0.299204	0.183473	0.0815208	0.0305626	0.409896	0.312943	0.191898	0.0852642	0.031966					0.0159023								9.109								72798.9
10	2	20	H	MTD000067	Apolipoprotein B-100	P04114	1738+LSNDMMGSYAExmK	1491.6	24	2	ingel	m:Oxidized methionine	5.19	H97C60N15O23S3	0.390955	0.298627	0.183941	0.0820026	0.0308934	0.409152	0.312527	0.192502	0.0858193	0.0323312	0.00508797	0.00751368	0.00907189	0.0147841	0.00999672	0.00674147	0.00283374	0.00474501	5.821	5.742	5.811	5.753	5.923	5.969	6.485	5.904	245385	139973	82191	142032	605216	132913	112261	141941
2	1	2	H	MTD000067	Apolipoprotein B-100	P04114	1738+LSNDMMGSYAExmK	1491.6	24	3	ingel	m:Oxidized methionine	5.19	H97C60N15O23S3	0.390955	0.298627	0.183941	0.0820026	0.0308934	0.409152	0.312527	0.192502	0.0858193	0.0323312					0.036737								5.923								62342.6
8	1	8	H	MTD000067	Apolipoprotein B-100	P04114	1738+LSNDMxmGSYAEMK	1491.6	24	2	ingel	m:Oxidized methionine	4.23	H97C60N15O23S3	0.390955	0.298627	0.183941	0.0820026	0.0308934	0.409152	0.312527	0.192502	0.0858193	0.0323312	0.00726196	0.007091		0.00821587	0.00958119	0.0126636		0.00347474	5.088	5.036		5.048	5.218	5.264		5.284	48581.5	41481.5		34408.1	146111	43775.5		84536.3
3	1	3	H	MTD000067	Apolipoprotein B-100	P04114	1738+LSNDMxmGSYAExmKFDHTNSLNIAGLSLDFSSK	3554.6	55	4	ingel	m:Oxidized methionine	17.02	H235C151N39O54S3	0.11996	0.226439	0.242082	0.18789	0.116804	0.134307	0.253521	0.271035	0.210361	0.130774					0.0183899								17.401								55727.4
10	2	20	H	MTD000067	Apolipoprotein B-100	P04114	1738+LSNDxmMGSYAEMK	1491.6	24	2	ingel	m:Oxidized methionine	5.17	H97C60N15O23S3	0.390955	0.298627	0.183941	0.0820026	0.0308934	0.409152	0.312527	0.192502	0.0858193	0.0323312	0.00508797	0.00751368	0.00907189	0.0147841	0.00999672	0.00674147	0.00283374	0.00474501	5.821	5.742	5.811	5.753	5.923	5.969	6.485	5.904	245385	139973	82191	142032	605216	132913	112261	141941
2	1	2	H	MTD000067	Apolipoprotein B-100	P04114	1738+LSNDxmMGSYAEMK	1491.6	24	3	ingel	m:Oxidized methionine	5.17	H97C60N15O23S3	0.390955	0.298627	0.183941	0.0820026	0.0308934	0.409152	0.312527	0.192502	0.0858193	0.0323312					0.036737								5.923								62342.6
8	1	8	H	MTD000067	Apolipoprotein B-100	P04114	1738+LSNDxmMGSYAExmK	1507.6	24	2	ingel	m:Oxidized methionine	2.74	H97C60N15O24S3	0.390013	0.298052	0.184405	0.0824822	0.0312245	0.408411	0.312112	0.193104	0.0863731	0.0326974	0.00668164	0.00992751	0.0119288	0.0147665	0.0126969	0.00909457			2.973	2.978	3.019	2.989	3.074	3.092			55942.8	45273.9	32053.2	34764.1	150784	39897.1
8	1	8	H	MTD000067	Apolipoprotein B-100	P04114	1738+LSNDxmxmGSYAEMK	1507.6	24	2	ingel	m:Oxidized methionine	2.77	H97C60N15O24S3	0.390013	0.298052	0.184405	0.0824822	0.0312245	0.408411	0.312112	0.193104	0.0863731	0.0326974	0.00668164	0.00992751	0.0119288	0.0147665	0.0126969	0.00909457			2.973	2.978	3.019	2.989	3.074	3.092			55942.8	45273.9	32053.2	34764.1	150784	39897.1
7	1	7	H	MTD000067	Apolipoprotein B-100	P04114	1751+FDHTNSLNIAGLSLDFSSK	2065.01	31	2	ingel	none	17.26	H140C91N24O31S0	0.306742	0.344807	0.211497	0.0925169	0.0320859	0.321007	0.360841	0.221332	0.0968193	0.033578	0.0106716	0.0123283	0.015772		0.0119941	0.0127096			17.468	17.53	17.599		17.485	17.616			67371.8	38544.4	41360.3		383253	64773.3
10	4	40	H	MTD000067	Apolipoprotein B-100	P04114	1751+FDHTNSLNIAGLSLDFSSK	2065.01	31	3	ingel	none	17.26	H140C91N24O31S0	0.306742	0.344807	0.211497	0.0925169	0.0320859	0.321007	0.360841	0.221332	0.0968193	0.033578	0.0113244	0.0070842	0.0106775	0.0119472	0.0143279	0.0127841	0.00491064	0.00822093	17.468	17.53	17.599	17.513	17.485	17.616	17.85	17.495	1.16575e+06	654404	720684	301297	4.4446e+06	1.19743e+06	382883	286783
6	1	6	H	MTD000067	Apolipoprotein B-100	P04114	1770+LDNIYSSDKFYK	1491.72	15	2	ingel	none	6.67	H101C69N15O22S0	0.414816	0.348137	0.162969	0.055042	0.0148492	0.422865	0.354893	0.166132	0.0561101	0.0151373	0.00964631			0.0109082	0.0161687			0.00573091	7.344			7.332	7.474			7.568	49349.6			30540.1	64437.6			109237
9	3	27	H	MTD000067	Apolipoprotein B-100	P04114	1770+LDNIYSSDKFYK	1491.72	15	3	ingel	none	6.67	H101C69N15O22S0	0.414816	0.348137	0.162969	0.055042	0.0148492	0.422865	0.354893	0.166132	0.0561101	0.0151373	0.00782421	0.00712891	0.00855397	0.00895896	0.00907218	0.00984379		0.00860149	7.344	7.321	7.39	7.332	7.474	7.576		7.568	406516	154446	70641.9	284212	508222	98476.9		1.08431e+06
7	1	7	H	MTD000067	Apolipoprotein B-100	P04114	1782+QTVNLQLQPYSLVTTLNSDLK	2374.27	31	2	ingel	none	20.73	H175C105N27O35S0	0.256336	0.33229	0.23204	0.114672	0.0446916	0.274057	0.355262	0.248081	0.1226	0.0477812		0.00493505			0.011543	0.00869652	0.00282725	0.00907935		20.942			20.87	21	21.206	20.851		46413.6			188334	45897.9	224873	166053
10	4	40	H	MTD000067	Apolipoprotein B-100	P04114	1782+QTVNLQLQPYSLVTTLNSDLK	2374.27	31	3	ingel	none	20.73	H175C105N27O35S0	0.256336	0.33229	0.23204	0.114672	0.0446916	0.274057	0.355262	0.248081	0.1226	0.0477812	0.00795361	0.00741423	0.0120937	0.0137891	0.0126457	0.00982644	0.00499981	0.00788102	20.909	20.942	21.011	20.897	20.87	21	21.206	20.851	306755	484497	220993	161966	1.04151e+06	448639	1.99988e+06	1.56336e+06
10	4	40	H	MTD000067	Apolipoprotein B-100	P04114	1803+YNALDLTNNGK	1221.6	16	2	ingel	none	5.9	H83C52N15O19S0	0.504819	0.327119	0.123954	0.0345404	0.00778352	0.509695	0.330279	0.125151	0.0348741	0.00785871	0.0382564	0.0319261	0.0451341	0.058442	0.0494797	0.0439508	0.0593467	0.0689239	6.498	6.418	6.487	6.43	6.571	6.617	7.218	6.665	472280	419895	273009	332538	1.76485e+06	401637	423621	571277
1	1	1	H	MTD000067	Apolipoprotein B-100	P04114	1803+YNALDLTNNGK	1221.6	16	3	ingel	none	5.9	H83C52N15O19S0	0.504819	0.327119	0.123954	0.0345404	0.00778352	0.509695	0.330279	0.125151	0.0348741	0.00785871					0.0774678								6.571								32502.4
4	1	4	H	MTD000067	Apolipoprotein B-100	P04114	1838+HIYAISSAALSASYK	1580.82	33	2	ingel	none	9.01	H112C72N18O22S0	0.396339	0.350769	0.171268	0.0600008	0.0167289	0.405098	0.358521	0.175054	0.0613269	0.0170986		0.00767734			0.00905095					9.492			9.363					36254.6			199284
10	3	30	H	MTD000067	Apolipoprotein B-100	P04114	1838+HIYAISSAALSASYK	1580.82	33	3	ingel	none	9.01	H112C72N18O22S0	0.396339	0.350769	0.171268	0.0600008	0.0167289	0.405098	0.358521	0.175054	0.0613269	0.0170986	0.0108552	0.0100321	0.0160217	0.019611	0.0171109	0.0117505	0.00402489	0.00502336	9.261	9.492	9.646	9.221	9.363	9.776	10.01	9.429	362726	319628	141130	219039	1.25873e+06	161936	137807	158238
10	2	20	H	MTD000067	Apolipoprotein B-100	P04114	1859+VQGVEFSHR	1057.53	20	2	ingel	none	2.49	H71C46N15O14S0	0.546697	0.316071	0.105436	0.0257471	0.00506431	0.550024	0.317994	0.106078	0.0259037	0.00509513	0.0069278	0.00776582	0.0111832	0.0130218	0.00843668	0.0114763	0.0127708	0.00256759	2.578	2.611	2.624	2.622	2.679	2.669	2.819	2.633	200375	117134	87242.6	206715	518657	84698.6	37116.1	73358.3
10	4	40	H	MTD000067	Apolipoprotein B-100	P04114	1859+VQGVEFSHR	1057.53	20	3	ingel	none	2.49	H71C46N15O14S0	0.546697	0.316071	0.105436	0.0257471	0.00506431	0.550024	0.317994	0.106078	0.0259037	0.00509513	0.0248943	0.021498	0.0216894	0.0320368	0.0280536	0.0208805	0.018067	0.0250076	2.578	2.611	2.624	2.622	2.679	2.669	2.819	2.633	1.27614e+06	686294	523388	1.1177e+06	2.76087e+06	511368	297367	550248
10	4	40	H	MTD000067	Apolipoprotein B-100	P04114	1868+LNTDIAGLASAIDMSTNYNSDSLHFSNVFR	3272.54	54	3	ingel	none	21.12	H217C141N39O49S1	0.15076	0.264847	0.253218	0.172336	0.0927697	0.161425	0.283583	0.271131	0.184527	0.0993326	0.0116711	0.0181568	0.0142345	0.017896	0.0190617	0.0158413	0.0105416	0.0139595	21.304	21.337	21.406	21.292	21.293	21.423	21.629	21.274	444761	260889	238936	154480	1.50817e+07	953332	1.35148e+06	691064
10	4	40	H	MTD000067	Apolipoprotein B-100	P04114	1868+LNTDIAGLASAIDMSTNYNSDSLHFSNVFR	3272.54	54	4	ingel	none	21.12	H217C141N39O49S1	0.15076	0.264847	0.253218	0.172336	0.0927697	0.161425	0.283583	0.271131	0.184527	0.0993326	0.0101384	0.0178091	0.0158569	0.0156309	0.0174969	0.0139383	0.00963004	0.0105983	21.304	21.337	21.406	21.292	21.293	21.423	21.629	21.274	332060	209217	197125	99406.9	7.80005e+06	661947	1.03021e+06	439098
10	3	30	H	MTD000067	Apolipoprotein B-100	P04114	1868+LNTDIAGLASAIDxmSTNYNSDSLHFSNVFR	3288.54	54	3	ingel	m:Oxidized methionine	20.28	H217C141N39O50S1	0.150397	0.264265	0.253013	0.172554	0.0931265	0.161136	0.283134	0.271079	0.184875	0.099776	0.0123752	0.0122269	0.0177289	0.0104776	0.0181894	0.0140454	0.00911323	0.012671	20.429	20.519	20.532	20.446	20.475	20.577	20.811	20.428	104562	92721	100249	34883.2	2.01102e+06	572927	431328	254712
9	3	27	H	MTD000067	Apolipoprotein B-100	P04114	1868+LNTDIAGLASAIDxmSTNYNSDSLHFSNVFR	3288.54	54	4	ingel	m:Oxidized methionine	20.28	H217C141N39O50S1	0.150397	0.264265	0.253013	0.172554	0.0931265	0.161136	0.283134	0.271079	0.184875	0.099776	0.0147978	0.0114752	0.0138797		0.0170502	0.0129487	0.0104171	0.0101766	20.429	20.519	20.532		20.475	20.577	20.811	20.428	102789	91771.7	97832.1		1.75742e+06	499802	456101	208347
5	1	5	H	MTD000067	Apolipoprotein B-100	P04114	1898+SVMAPFTMTIDAHTNGNGK	1990.92	31	3	ingel	none	12.47	H134C84N24O28S2	0.300919	0.319249	0.212172	0.105108	0.042302	0.320998	0.340551	0.22633	0.112121	0.0451246	0.0312068				0.0223025	0.0148337			12.928				12.888	13.696			33197.8				102953	40973.6
3	4	12	H	MTD000067	Apolipoprotein B-100	P04114	1917+LALWGEHTGQLYSK	1601.82	25	2	ingel	none	10.6	H111C74N19O21S0	0.387324	0.352543	0.175284	0.0621943	0.0174982	0.396302	0.360714	0.179347	0.0636359	0.0179038					0.0546273								11.14								1.57824e+06
9	4	36	H	MTD000067	Apolipoprotein B-100	P04114	1917+LALWGEHTGQLYSK	1601.82	25	3	ingel	none	10.6	H111C74N19O21S0	0.387324	0.352543	0.175284	0.0621943	0.0174982	0.396302	0.360714	0.179347	0.0636359	0.0179038	0.0104601	0.0103154	0.014186	0.00534296	0.00910486	0.0117206	0.00743897		11.095	11.297	11.451	11.111	11.14	11.581	11.815		972698	767851	364594	379662	7.72012e+06	474750	740940
10	2	20	H	MTD000067	Apolipoprotein B-100	P04114	1935+AEPLAFTFSHDYK	1524.72	24	2	ingel	none	11.58	H100C72N16O21S0	0.400962	0.351024	0.169074	0.0583461	0.0160079	0.409393	0.358405	0.172629	0.0595729	0.0163445	0.00841449	0.00799477	0.0135332	0.0156338	0.0115318	0.0165613	0.0079379	0.00945458	11.912	12.087	12.241	12.126	11.958	12.37	12.605	12.08	183446	134213	63306.1	96063.1	1.12916e+06	59930.8	71495	84888.9
10	4	40	H	MTD000067	Apolipoprotein B-100	P04114	1935+AEPLAFTFSHDYK	1524.72	24	3	ingel	none	11.58	H100C72N16O21S0	0.400962	0.351024	0.169074	0.0583461	0.0160079	0.409393	0.358405	0.172629	0.0595729	0.0163445	0.0122258	0.0102833	0.0106215	0.0144815	0.0118853	0.0118508	0.00857809	0.00908105	11.912	12.087	12.241	12.126	11.958	12.37	12.605	12.08	1.25129e+06	1.04303e+06	513536	771118	6.88772e+06	481542	690828	753426
9	2	18	H	MTD000067	Apolipoprotein B-100	P04114	1959+SISAALEHK	954.514	22	2	ingel	none	2.55	H70C41N12O14S0	0.583953	0.298925	0.0917259	0.0208488	0.00384777	0.58662	0.300291	0.0921449	0.0209441	0.00386534	0.109299	0.0228579	0.0213908	0.0372748	0.0238665	0.0201742		0.0121825	2.691	2.696	2.708	2.679	2.736	2.754		2.745	171736	99275.7	76483.3	130149	335737	71906.9		57819.1
10	4	40	H	MTD000067	Apolipoprotein B-100	P04114	1959+SISAALEHK	954.514	22	3	ingel	none	2.55	H70C41N12O14S0	0.583953	0.298925	0.0917259	0.0208488	0.00384777	0.58662	0.300291	0.0921449	0.0209441	0.00386534	0.0196752	0.0125071	0.0157639	0.0187725	0.0353824	0.0205709	0.0071106	0.00864736	2.691	2.696	2.708	2.679	2.736	2.754	2.931	2.745	547900	406666	297682	448750	1154547	295507	131382	227610
9	3	27	H	MTD000067	Apolipoprotein B-100	P04114	196+KGNVATEISTER	1303.67	24	2	ingel	none	2.43	H93C53N17O21S0	0.492522	0.329322	0.129607	0.0375869	0.00883009	0.497981	0.332971	0.131044	0.0380035	0.00892796	0.0110218	0.00498146	0.012056	0.0146541	0.010931	0.00592592		0.0118697	2.465	2.498	2.511	2.509	2.538	2.556		2.492	337249	140882	116562	177526	536257	64650.9		68950.5
10	4	40	H	MTD000067	Apolipoprotein B-100	P04114	196+KGNVATEISTER	1303.67	24	3	ingel	none	2.43	H93C53N17O21S0	0.492522	0.329322	0.129607	0.0375869	0.00883009	0.497981	0.332971	0.131044	0.0380035	0.00892796	0.025915	0.0161617	0.0158701	0.0216856	0.030566	0.0178358	0.0075853	0.0172554	2.465	2.498	2.511	2.509	2.538	2.556	2.621	2.492	1.55089e+06	649429	537915	834473	1.96242e+06	327151	192455	481784
10	4	40	H	MTD000067	Apolipoprotein B-100	P04114	1968+VSALLTPAEQTGTWK	1600.85	26	2	ingel	none	10.88	H116C72N18O23S0	0.395137	0.350099	0.171905	0.0607046	0.0170874	0.404089	0.358031	0.1758	0.0620799	0.0174745	0.0102708	0.01327	0.0137964	0.0178798	0.0164368	0.0133209	0.00622337	0.0090583	11.292	11.325	11.366	11.28	11.309	11.468	11.928	11.375	1.67214e+06	1.51113e+06	695035	1.4021e+06	6.90165e+06	1.08691e+06	1.60671e+06	2.46107e+06
10	4	40	H	MTD000067	Apolipoprotein B-100	P04114	1968+VSALLTPAEQTGTWK	1600.85	26	3	ingel	none	10.88	H116C72N18O23S0	0.395137	0.350099	0.171905	0.0607046	0.0170874	0.404089	0.358031	0.1758	0.0620799	0.0174745	0.0918792	0.133416	0.138186	0.133333	0.0945068	0.111881	0.0824452	0.0884621	11.292	11.325	11.366	11.28	11.309	11.468	11.928	11.375	862335	1.07142e+06	552256	808247	2.92318e+06	643312	769484	1.06115e+06
4	1	4	H	MTD000067	Apolipoprotein B-100	P04114	1968+VSALLTxpAEQTGTWK	1616.84	26	2	ingel	p:Hydroxylation	7.53	H116C72N18O24S0	0.394185	0.349401	0.172426	0.0613361	0.0174194	0.403321	0.357499	0.176423	0.0627576	0.0178231		0.015461			0.0256611					7.969			8.038					37741.7			98765.2
10	1	10	H	MTD000067	Apolipoprotein B-100	P04114	1968+VSALLTxpAEQTGTWK	1616.84	26	3	ingel	p:Hydroxylation	7.53	H116C72N18O24S0	0.394185	0.349401	0.172426	0.0613361	0.0174194	0.403321	0.357499	0.176423	0.0627576	0.0178231	0.0434631	0.0481015	0.0585166	0.0712132	0.0824185	0.0604552	0.0647336	0.054691	8.049	7.969	8.039	7.924	8.038	8.112	8.713	8.104	93242.7	149001	87653.3	60036.3	400609	116910	37713.3	64082.5
8	3	24	H	MTD000067	Apolipoprotein B-100	P04114	197+GNVATEISTER	1175.58	24	2	ingel	none	3.12	H81C47N15O20S0	0.532135	0.315531	0.113737	0.0304646	0.0066528	0.536498	0.318118	0.11467	0.0307144	0.00670734	0.00886249		0.0117157	0.0179348	0.0135382	0.0330718	0.00396251	0.00656723	3.48		3.47	3.44	3.554	3.6	4.144	3.62	212339		148321	153639	702377	230531	191133	269524
7	1	7	H	MTD000067	Apolipoprotein B-100	P04114	1983+LKTQFNNNEYSQDLDAYNTK	2405.11	34	3	ingel	none	7.58	H156C104N28O38S0	0.257113	0.330931	0.231277	0.114938	0.0452017	0.262505	0.33787	0.236127	0.117349	0.0461496	0.00944208			0.0112262	0.0143949		0.00768805	0.00693937	8.303			8.291	8.433		9.079	8.499	90664.1			41762.8	74504.3		253136	333127
10	3	30	H	MTD000067	Apolipoprotein B-100	P04114	1985+TQFNNNEYSQDLDAYNTK	2163.93	33	2	ingel	none	7.59	H133C92N25O36S0	0.298993	0.340714	0.214418	0.0968636	0.0348511	0.314402	0.358274	0.225468	0.101856	0.0366473	0.0129701	0.011628	0.0156832	0.0154215	0.0179622	0.0168175	0.00869214	0.0121043	8.246	8.195	8.292	8.234	8.376	8.479	9.051	8.47	445540	377910	243198	325186	1.77373e+06	333055	203439	322353
10	4	40	H	MTD000067	Apolipoprotein B-100	P04114	1985+TQFNNNEYSQDLDAYNTK	2163.93	33	3	ingel	none	7.59	H133C92N25O36S0	0.298993	0.340714	0.214418	0.0968636	0.0348511	0.314402	0.358274	0.225468	0.101856	0.0366473	0.0166668	0.014659	0.0160324	0.0185474	0.0190467	0.0176538	0.0120423	0.0146638	8.246	8.195	8.292	8.234	8.376	8.479	9.051	8.47	1.4975e+06	1.43972e+06	897999	1.16423e+06	4.85607e+06	1.33378e+06	995887	1.37008e+06
8	1	8	H	MTD000067	Apolipoprotein B-100	P04114	2003+DKIGVELTGR	1086.6	16	2	ingel	none	4.16	H82C46N14O16S0	0.545122	0.314503	0.106986	0.0268338	0.00544976	0.548719	0.316578	0.107692	0.0270109	0.00548572	0.00594675	0.00868523	0.012589	0.00856683	0.00828808			0.00853002	4.806	4.698	4.767	4.681	4.823			4.917	72972.9	51775.4	43519.4	47444.4	198098			44170.9
10	3	30	H	MTD000067	Apolipoprotein B-100	P04114	2003+DKIGVELTGR	1086.6	16	3	ingel	none	4.16	H82C46N14O16S0	0.545122	0.314503	0.106986	0.0268338	0.00544976	0.548719	0.316578	0.107692	0.0270109	0.00548572	0.00879945	0.00616564	0.00688501	0.0134567	0.0148823	0.0124311	0.0089307	0.0109276	4.806	4.698	4.767	4.681	4.823	4.869	5.413	4.917	287982	159988	110836	149546	559724	105740	145107	169499
10	4	40	H	MTD000067	Apolipoprotein B-100	P04114	2013+TLADLTLLDSPIK	1398.8	17	2	ingel	none	17.86	H110C63N14O21S0	0.445082	0.342939	0.149486	0.0473201	0.0120152	0.45194	0.348222	0.151789	0.0480491	0.0122003	0.00590416	0.00370787	0.00648608	0.0106208	0.0119941	0.00986841	0.00282893	0.00468654	17.976	18.037	18.078	17.992	17.993	18.124	18.358	17.974	3.30054e+06	5.18574e+06	2.84196e+06	2.21081e+06	1.54961e+07	3.45801e+06	1.45914e+06	1.46205e+06
10	2	20	H	MTD000067	Apolipoprotein B-100	P04114	2013+TLADLTLLDSPIK	1398.8	17	3	ingel	none	17.86	H110C63N14O21S0	0.445082	0.342939	0.149486	0.0473201	0.0120152	0.45194	0.348222	0.151789	0.0480491	0.0122003	0.00640562	0.008621	0.00489775	0.0182361	0.00926827	0.00615742	0.00426605	0.00530749	17.976	18.037	18.078	17.992	17.993	18.124	18.358	17.974	158911	271107	149953	64274	546841	148370	81157.7	65405.7
10	4	40	H	MTD000067	Apolipoprotein B-100	P04114	2026+VPLLLSEPINIIDALEMR	2035.14	34	2	ingel	none	24.83	H158C92N22O27S1	0.292123	0.332178	0.216507	0.102922	0.0391658	0.309541	0.351984	0.229417	0.109059	0.0415011	0.00621604	0.00972811	0.0106032	0.0155114	0.0156091	0.0117525	0.00454843	0.00330412	24.885	24.919	24.931	24.873	24.931	24.977	25.042	24.856	559926	84109	168320	96771.7	13866048	369275	229101	109245
10	4	40	H	MTD000067	Apolipoprotein B-100	P04114	2026+VPLLLSEPINIIDALEMR	2035.14	34	3	ingel	none	24.83	H158C92N22O27S1	0.292123	0.332178	0.216507	0.102922	0.0391658	0.309541	0.351984	0.229417	0.109059	0.0415011	0.0167368	0.0075797	0.0118437	0.012991	0.0156438	0.0144224	0.00494422	0.00425983	24.885	24.919	24.931	24.873	24.931	24.977	25.042	24.856	2.1768e+06	384628	729055	417847	3.72383e+07	1.53587e+06	1.05909e+06	487893
9	3	27	H	MTD000067	Apolipoprotein B-100	P04114	2026+VPLLLSEPINIIDALExmR	2051.13	34	2	ingel	m:Oxidized methionine	24.44	H158C92N22O28S1	0.291419	0.331485	0.216704	0.103432	0.0395512	0.30902	0.351507	0.229793	0.109679	0.0419401	0.00874009	0.00274462	0.00775287		0.0152621	0.00928066	0.00517946	0.00578072	24.519	24.552	24.565		24.564	24.582	24.675	24.489	106260	77921.5	84021		2.34772e+06	372728	71474.1	51310.8
10	4	40	H	MTD000067	Apolipoprotein B-100	P04114	2026+VPLLLSEPINIIDALExmR	2051.13	34	3	ingel	m:Oxidized methionine	24.44	H158C92N22O28S1	0.291419	0.331485	0.216704	0.103432	0.0395512	0.30902	0.351507	0.229793	0.109679	0.0419401	0.0115071	0.00751431	0.00926757	0.0134272	0.0147161	0.0135564	0.00532632	0.00784374	24.519	24.552	24.565	24.507	24.564	24.582	24.675	24.489	1.06011e+06	751866	780687	267030	14827357	3.51236e+06	738061	526402
10	1	10	H	MTD000067	Apolipoprotein B-100	P04114	2044+DAVEKPQEFTIVAFVK	1819.97	29	2	ingel	none	16.21	H133C85N19O25S0	0.338871	0.351185	0.197504	0.0789636	0.0249714	0.350608	0.363349	0.204345	0.0816985	0.0258363	0.0154603	0.00875657	0.0123655	0.0215413	0.0133264	0.015228	0.0123147	0.0109461	16.397	16.43	16.499	16.413	16.385	16.544	16.778	16.395	80564.1	130925	53795.2	72744.8	441673	77435	35794.6	49459.9
10	4	40	H	MTD000067	Apolipoprotein B-100	P04114	2044+DAVEKPQEFTIVAFVK	1819.97	29	3	ingel	none	16.21	H133C85N19O25S0	0.338871	0.351185	0.197504	0.0789636	0.0249714	0.350608	0.363349	0.204345	0.0816985	0.0258363	0.0157035	0.0183188	0.0134099	0.0129484	0.0138384	0.0176389	0.00875014	0.00767476	16.397	16.43	16.499	16.413	16.385	16.544	16.778	16.395	1.21753e+06	1.81127e+06	762742	1.15918e+06	4.73628e+06	1.11785e+06	700795	902194
1	2	2	H	MTD000067	Apolipoprotein B-100	P04114	2060+YDKNQDVHSINLPFFETLQEYFER	3031.44	44	3	ingel	none	23.1	H198C139N34O43S0	0.168236	0.286537	0.257348	0.16125	0.0788496	0.176677	0.300915	0.270261	0.169341	0.082806					0.0161351								23.267								270654
3	4	12	H	MTD000067	Apolipoprotein B-100	P04114	2060+YDKNQDVHSINLPFFETLQEYFER	3031.44	44	4	ingel	none	23.1	H198C139N34O43S0	0.168236	0.286537	0.257348	0.16125	0.0788496	0.176677	0.300915	0.270261	0.169341	0.082806	0.00922352				0.011899				23.221				23.267				93740.1				2.91105e+06
9	4	36	H	MTD000067	Apolipoprotein B-100	P04114	2063+NQDVHSINLPFFETLQEYFER	2625.25	41	3	ingel	none	23.61	H172C120N30O37S0	0.214168	0.315443	0.246904	0.135561	0.0583212	0.220702	0.325066	0.254436	0.139696	0.0601003	0.00631188		0.0136363	0.0146268	0.0156062	0.0141527	0.00581974	0.0183874	23.701		23.747	23.689	23.774	23.792	23.857	23.699	413632		95987.1	132895	16413182	60951.7	98221.9	50992
1	1	1	H	MTD000067	Apolipoprotein B-100	P04114	2063+NQDVHSINLPFFETLQEYFER	2625.25	41	4	ingel	none	23.61	H172C120N30O37S0	0.214168	0.315443	0.246904	0.135561	0.0583212	0.220702	0.325066	0.254436	0.139696	0.0601003
10	4	40	H	MTD000067	Apolipoprotein B-100	P04114	2086+QTIIVVLENVQR	1410.82	22	2	ingel	none	15.24	H110C62N18O19S0	0.445599	0.344625	0.148847	0.0464119	0.0115617	0.452163	0.349702	0.151039	0.0470956	0.011732	0.00466987	0.00544237	0.00632771	0.00985397	0.0112976	0.00952114	0.00540074	0.00403434	15.522	15.527	15.625	15.539	15.539	15.698	15.961	15.549	321139	1.54847e+06	268028	455759	1.36141e+06	1.00735e+06	136505	190654
10	3	30	H	MTD000067	Apolipoprotein B-100	P04114	2086+QTIIVVLENVQR	1410.82	22	3	ingel	none	15.24	H110C62N18O19S0	0.445599	0.344625	0.148847	0.0464119	0.0115617	0.452163	0.349702	0.151039	0.0470956	0.011732	0.0083799	0.00818173	0.00750474	0.0124018	0.0110631	0.0225174	0.00704527	0.00685424	15.522	15.527	15.625	15.539	15.539	15.698	15.961	15.549	152404	672239	125866	181774	559010	446563	77180.6	86870.2
10	4	40	H	MTD000067	Apolipoprotein B-100	P04114	2101+HINIDQFVR	1140.6	17	2	ingel	none	8.87	H80C51N16O14S0	0.514932	0.328689	0.117994	0.030683	0.00638412	0.518929	0.33124	0.11891	0.0309212	0.00643368	0.00263182	0.00408133	0.00957652	0.00927152	0.00920251	0.00759342	0.00369202	0.00345038	9.374	9.351	9.421	9.362	9.448	10.001	10.095	9.542	335487	202295	43228.9	72373.7	2.31498e+06	42557.7	97608.5	83830.4
10	4	40	H	MTD000067	Apolipoprotein B-100	P04114	2101+HINIDQFVR	1140.6	17	3	ingel	none	8.87	H80C51N16O14S0	0.514932	0.328689	0.117994	0.030683	0.00638412	0.518929	0.33124	0.11891	0.0309212	0.00643368	0.0101433	0.00521807	0.0232598	0.0118744	0.00569752	0.011597	0.00538467	0.0102442	9.374	9.351	9.421	9.362	9.448	10.001	10.095	9.542	499840	334170	71539.8	119419	3.37337e+06	72568.3	185167	153307
10	4	40	H	MTD000067	Apolipoprotein B-100	P04114	2118+LPQQANDYLNSFNWER	1993.93	34	2	ingel	none	15.63	H127C89N25O28S0	0.315304	0.347646	0.207949	0.0884105	0.0297298	0.328678	0.362392	0.216769	0.0921605	0.0309909	0.00753678	0.00753451	0.0100906	0.017893	0.0170021	0.0114228	0.00514776	0.00886126	15.861	15.922	15.992	15.933	16.019	16.121	16.355	15.972	518915	838534	363358	260858	3.90062e+06	672945	577886	882068
10	4	40	H	MTD000067	Apolipoprotein B-100	P04114	2118+LPQQANDYLNSFNWER	1993.93	34	3	ingel	none	15.63	H127C89N25O28S0	0.315304	0.347646	0.207949	0.0884105	0.0297298	0.328678	0.362392	0.216769	0.0921605	0.0309909	0.0119952	0.0141592	0.0122598	0.0159361	0.0157463	0.0164109	0.0100946	0.0143164	15.861	15.922	15.992	15.933	16.019	16.121	16.355	15.972	1.28441e+06	1.88973e+06	913770	646541	7.90154e+06	1.54325e+06	1.54253e+06	2.16307e+06
10	4	40	H	MTD000067	Apolipoprotein B-100	P04114	2151+ITENDIQIALDDAK	1557.79	28	2	ingel	none	13.22	H111C66N17O26S0	0.420813	0.343622	0.160933	0.0550434	0.0151626	0.429221	0.350487	0.164149	0.0561431	0.0154656	0.0156936	0.0114276	0.0155046	0.020073	0.0187619	0.0169395	0.00838538	0.011304	13.605	13.638	13.735	13.677	13.734	13.893	14.184	13.744	2.16187e+06	2.20856e+06	1.48555e+06	1.9729e+06	1.34566e+07	2.23073e+06	1.54722e+06	1.98322e+06
10	4	40	H	MTD000067	Apolipoprotein B-100	P04114	2151+ITENDIQIALDDAK	1557.79	28	3	ingel	none	13.22	H111C66N17O26S0	0.420813	0.343622	0.160933	0.0550434	0.0151626	0.429221	0.350487	0.164149	0.0561431	0.0154656	0.0211554	0.0223208	0.0242034	0.0224361	0.0172897	0.023193	0.0187987	0.0183279	13.605	13.638	13.735	13.677	13.734	13.893	14.184	13.744	1.10421e+06	1.19377e+06	838372	1.03031e+06	5.74348e+06	1.13177e+06	858590	1.02905e+06
9	2	18	H	MTD000067	Apolipoprotein B-100	P04114	2171+LSQLQTYMIQFDQYIK	2018.02	27	2	ingel	none	21.08	H143C93N21O27S1	0.290677	0.331991	0.217082	0.10348	0.0394768	0.308172	0.351973	0.230147	0.109708	0.0418528	0.0101638	0.00912937	0.0108536		0.0123601	0.0124178	0.00164848	0.00417532	21.275	21.365	21.434		21.377	21.48	21.686	21.33	71959.7	41409.6	34277.3		650160	80049.5	271452	177715
10	3	30	H	MTD000067	Apolipoprotein B-100	P04114	2171+LSQLQTYMIQFDQYIK	2018.02	27	3	ingel	none	21.08	H143C93N21O27S1	0.290677	0.331991	0.217082	0.10348	0.0394768	0.308172	0.351973	0.230147	0.109708	0.0418528	0.00826786	0.0096355	0.0108412	0.0160209	0.0116316	0.0119732	0.0031815	0.00623014	21.275	21.365	21.434	21.32	21.377	21.48	21.686	21.33	263086	148351	118296	47222.4	1.30266e+06	263341	909144	596216
5	1	5	H	MTD000067	Apolipoprotein B-100	P04114	2171+LSQLQTYxmIQFDQYIK	2034.01	27	2	ingel	m:Oxidized methionine	17.4	H143C93N21O28S1	0.289976	0.331299	0.217274	0.103988	0.0398628	0.307655	0.351497	0.230521	0.110328	0.0422931		0.0112382			0.014556	0.00905767				17.614			17.655	17.926				36429.9			65727.4	30266.2
8	1	8	H	MTD000067	Apolipoprotein B-100	P04114	2171+LSQLQTYxmIQFDQYIK	2034.01	27	3	ingel	m:Oxidized methionine	17.4	H143C93N21O28S1	0.289976	0.331299	0.217274	0.103988	0.0398628	0.307655	0.351497	0.230521	0.110328	0.0422931		0.00594137	0.0138704		0.020268	0.00902773	0.00473067	0.00641591		17.614	17.825		17.655	17.926	18.132	17.777		152612	72353.5		223556	150147	109460	102306
9	4	36	H	MTD000067	Apolipoprotein B-100	P04114	2196+IAIANIIDEIIEK	1453.84	26	2	ingel	none	23.66	H115C66N15O21S0	0.42878	0.346458	0.156621	0.051159	0.0133599	0.436187	0.352443	0.159327	0.0520428	0.0135907	0.00915063	0.00758116	0.00987559	0.0135488	0.025947	0.0104015	0.00487614	0.00672566	23.616	23.65	23.691	23.633	23.633	23.708	23.801	23.615	1.02759e+07	7.71477e+06	6.37845e+06	3.00842e+06	5.04404e+07	1.4772e+07	1.85274e+07	1.33428e+07
10	4	40	H	MTD000067	Apolipoprotein B-100	P04114	2196+IAIANIIDEIIEK	1453.84	26	3	ingel	none	23.66	H115C66N15O21S0	0.42878	0.346458	0.156621	0.051159	0.0133599	0.436187	0.352443	0.159327	0.0520428	0.0135907	0.0231371	0.021176	0.021483	0.0198043	0.0153306	0.0167765	0.00325052	0.0205626	23.616	23.65	23.691	23.633	23.633	23.708	23.801	23.615	1.48231e+06	1.15023e+06	988593	408827	7.43612e+06	1.99716e+06	2.83428e+06	1.61611e+06
10	4	40	H	MTD000067	Apolipoprotein B-100	P04114	220+TGISPLALIK	1011.63	15	2	ingel	none	15.65	H85C47N11O13S0	0.548831	0.316306	0.10413	0.0249985	0.00482106	0.551997	0.31813	0.104731	0.0251427	0.00484886	0.00265248	0.00117451	0.0036402	0.00823024	0.00760365	0.00378789	0.00248056	0.00192217	15.804	15.838	15.907	15.821	15.709	15.952	16.214	15.775	2.02554e+06	4.63719e+06	2.27042e+06	1.86089e+06	1.5728e+07	3.58497e+06	4.01138e+06	5.50525e+06
4	1	4	H	MTD000067	Apolipoprotein B-100	P04114	2211+SLDEHYHIR	1168.56	20	2	ingel	none	2.43	H76C51N16O16S0	0.512773	0.327371	0.119635	0.0319063	0.0068433	0.517072	0.330116	0.120638	0.0321738	0.00690068	0.011137				0.0113533				2.493				2.595				57542.3				191451
8	3	24	H	MTD000067	Apolipoprotein B-100	P04114	2211+SLDEHYHIR	1168.56	20	3	ingel	none	2.43	H76C51N16O16S0	0.512773	0.327371	0.119635	0.0319063	0.0068433	0.517072	0.330116	0.120638	0.0321738	0.00690068	0.0140669	0.00751048	0.0201836	0.016231	0.0228145	0.0136407			2.493	2.555	2.567	2.538	2.595	2.613			508386	155325	61130	194903	998192	52453.7
8	4	32	H	MTD000067	Apolipoprotein B-100	P04114	2211+SLDEHYHIR	1168.56	20	4	ingel	none	2.43	H76C51N16O16S0	0.512773	0.327371	0.119635	0.0319063	0.0068433	0.517072	0.330116	0.120638	0.0321738	0.00690068	0.0219193	0.0191514	0.0157422	0.0215015	0.0426262	0.00742171			2.493	2.555	2.567	2.538	2.595	2.613			692160	253261	95070.8	281898	1.3865e+06	89320.8
1	2	2	H	MTD000067	Apolipoprotein B-100	P04114	2225+TIHDLHLFIENIDFNK	1968.01	23	2	ingel	none	16.58	H137C91N23O26S0	0.311749	0.348568	0.209672	0.0891861	0.0298965	0.325018	0.363404	0.218596	0.0929822	0.031169						0.0100182								15.896								173900
5	2	10	H	MTD000067	Apolipoprotein B-100	P04114	2225+TIHDLHLFIENIDFNK	1968.01	23	3	ingel	none	16.58	H137C91N23O26S0	0.311749	0.348568	0.209672	0.0891861	0.0298965	0.325018	0.363404	0.218596	0.0929822	0.031169					0.00952904	0.013493	0.012336	0.0125148					17.034	15.896	16.186	15.718					1.02062e+06	206925	31450	33131.6
5	3	15	H	MTD000067	Apolipoprotein B-100	P04114	2225+TIHDLHLFIENIDFNK	1968.01	23	4	ingel	none	16.58	H137C91N23O26S0	0.311749	0.348568	0.209672	0.0891861	0.0298965	0.325018	0.363404	0.218596	0.0929822	0.031169	0.0162398			0.011418	0.0120437				16.989			17.09	17.034				44616.5			47160	1.66716e+06
10	4	40	H	MTD000067	Apolipoprotein B-100	P04114	2241+SGSSTASWIQNVDTK	1579.75	27	2	ingel	none	8.24	H105C66N19O26S0	0.418138	0.34411	0.162095	0.0557179	0.0154169	0.426645	0.351111	0.165393	0.0568514	0.0157305	0.009443	0.00644496	0.00732138	0.0146106	0.0147336	0.0104731	0.00526962	0.00575505	8.838	8.816	8.885	8.827	8.968	9.071	9.615	9.034	1.51047e+06	1.05987e+06	597928	1.18369e+06	4.45599e+06	862028	1.10682e+06	1.41493e+06
10	2	20	H	MTD000067	Apolipoprotein B-100	P04114	2241+SGSSTASWIQNVDTK	1579.75	27	3	ingel	none	8.24	H105C66N19O26S0	0.418138	0.34411	0.162095	0.0557179	0.0154169	0.426645	0.351111	0.165393	0.0568514	0.0157305	0.0135948	0.00956053	0.0120809	0.0203347	0.0187952	0.0099601	0.0097939	0.0110388	8.838	8.816	8.885	8.827	8.968	9.071	9.615	9.034	226443	194353	110684	123608	763341	152548	212241	221396
6	2	12	H	MTD000067	Apolipoprotein B-100	P04114	2272+HIQNIDIQHLAGK	1485.81	28	3	ingel	none	6	H107C65N21O19S0	0.426681	0.34859	0.157228	0.0509026	0.0131163	0.433883	0.354474	0.159882	0.0517617	0.0133377	0.00617918	0.0102311		0.0145977	0.014473				6.667	6.616		6.599	6.712				196482	103342		64245.1	692602
5	1	5	H	MTD000067	Apolipoprotein B-100	P04114	2272+HIQNIDIQHLAGK	1485.81	28	4	ingel	none	6	H107C65N21O19S0	0.426681	0.34859	0.157228	0.0509026	0.0131163	0.433883	0.354474	0.159882	0.0517617	0.0133377	0.0214956	0.00550671			0.0193395				6.667	6.616			6.712				74911.9	34613.8			248678
5	1	5	H	MTD000067	Apolipoprotein B-100	P04114	2285+LKQHIEAIDVR	1320.75	24	3	ingel	none	2.73	H100C58N18O17S0	0.46855	0.340643	0.138407	0.0406145	0.00952201	0.474138	0.344706	0.140058	0.0410989	0.00963556	0.0074535			0.0132226	0.00658912				3.029			3.017	3.131				71375.7			36979.5	99170.7
4	1	4	H	MTD000067	Apolipoprotein B-100	P04114	2285+LKQHIEAIDVR	1320.75	24	4	ingel	none	2.73	H100C58N18O17S0	0.46855	0.340643	0.138407	0.0406145	0.00952201	0.474138	0.344706	0.140058	0.0410989	0.00963556	0.0199385				0.0137334				3.029				3.131				43259				65442.6
6	2	12	H	MTD000067	Apolipoprotein B-100	P04114	2287+QHIEAIDVR	1079.57	23	2	ingel	none	3.06	H77C46N15O15S0	0.544869	0.315726	0.10661	0.0264438	0.00529649	0.548352	0.317744	0.107291	0.0266128	0.00533034	0.0197137	0.00800726		0.0180142	0.0112792				3.424	3.401		3.384	3.497				60755.6	59203.5		46109	199969
9	4	36	H	MTD000067	Apolipoprotein B-100	P04114	2287+QHIEAIDVR	1079.57	23	3	ingel	none	3.06	H77C46N15O15S0	0.544869	0.315726	0.10661	0.0264438	0.00529649	0.548352	0.317744	0.107291	0.0266128	0.00533034	0.0112647	0.0110903	0.014396	0.0168261	0.0251521	0.0124288		0.00586202	3.424	3.401	3.442	3.384	3.497	3.543		3.535	391809	338364	165966	272619	1.02999e+06	175314		59451.8
10	4	40	H	MTD000067	Apolipoprotein B-100	P04114	2296+VLLDQLGTTISFER	1590.86	22	2	ingel	none	17.08	H118C71N18O23S0	0.399367	0.34957	0.170003	0.0595351	0.0166334	0.408152	0.35726	0.173743	0.0608448	0.0169993	0.0128809	0.0091898	0.00989094	0.0113111	0.0223902	0.0115547	0.00580852	0.00528321	17.243	17.304	17.373	17.287	17.288	17.39	17.653	17.269	2.04973e+06	2.38677e+06	1.56049e+06	1.70132e+06	8.30529e+06	2308487	1.63476e+06	1.99156e+06
10	4	40	H	MTD000067	Apolipoprotein B-100	P04114	2296+VLLDQLGTTISFER	1590.86	22	3	ingel	none	17.08	H118C71N18O23S0	0.399367	0.34957	0.170003	0.0595351	0.0166334	0.408152	0.35726	0.173743	0.0608448	0.0169993	0.0114433	0.0161946	0.0120994	0.0134916	0.0105114	0.0174224	0.00827307	0.0133799	17.243	17.304	17.373	17.287	17.288	17.39	17.653	17.269	1.20754e+06	1.38727e+06	902082	893315	4.16554e+06	1.31167e+06	957959	1.12801e+06
9	2	18	H	MTD000067	Apolipoprotein B-100	P04114	230+GMTRPLSTLISSSQSCQYTLDAK	2543.24	42	3	ingel	C:Carbamidomethylation	12.81	H178C106N30O38S2	0.224256	0.299587	0.236302	0.1373	0.0643845	0.233156	0.311476	0.24568	0.142749	0.0669396	0.00967293	0.00702179	0.0148114		0.0120997	0.0110841	0.00509349	0.0102752	13.238	13.3	13.369		13.283	13.47	13.761	13.293	178895	53703.2	34563		1.55559e+06	58174.6	91453.5	80031.1
2	1	2	H	MTD000067	Apolipoprotein B-100	P04114	230+GMTRPLSTLISSSQSCQYTLDAK	2543.24	42	4	ingel	C:Carbamidomethylation	12.81	H178C106N30O38S2	0.224256	0.299587	0.236302	0.1373	0.0643845	0.233156	0.311476	0.24568	0.142749	0.0669396					0.0156452								13.283								154372
6	1	6	H	MTD000067	Apolipoprotein B-100	P04114	230+GxmTRPLSTLISSSQSCQYTLDAK	2559.23	42	3	ingel	C:Carbamidomethylation m:Oxidized methionine	11.08	H178C106N30O39S2	0.223716	0.298948	0.236301	0.137668	0.0647622	0.232699	0.310952	0.24579	0.143196	0.0673628	0.0140763				0.0133138		0.0431935	0.0491679	11.743				11.732		12.323	11.798	50111.9				186756		44047.2	34699
2	1	2	H	MTD000067	Apolipoprotein B-100	P04114	2319+HFVINLIGDFEVAEK	1729.9	26	2	ingel	none	18.96	H123C81N19O23S0	0.356326	0.352746	0.189562	0.0724325	0.0218933	0.366943	0.363257	0.19521	0.0745907	0.0225457					0.0147639								19.206								208772
7	2	14	H	MTD000067	Apolipoprotein B-100	P04114	2319+HFVINLIGDFEVAEK	1729.9	26	3	ingel	none	18.96	H123C81N19O23S0	0.356326	0.352746	0.189562	0.0724325	0.0218933	0.366943	0.363257	0.19521	0.0745907	0.0225457	0.00963364	0.0241108	0.0157283	0.0163241	0.0123678	0.012633	0.00502635		19.16	19.307	19.376	19.289	19.206	19.421	19.57		141088	31348.4	35998.2	31531.1	1.67093e+06	124916	55741.8
10	4	40	H	MTD000067	Apolipoprotein B-100	P04114	2348+YEVDQQIQVLMDK	1607.79	24	2	ingel	none	14.18	H113C70N17O24S1	0.384073	0.333462	0.179276	0.0717289	0.0232083	0.396549	0.344293	0.185099	0.0740588	0.0239622	0.0108197	0.00958039	0.0120266	0.0165681	0.018833	0.0128383	0.00664206	0.0125519	14.507	14.569	14.638	14.552	14.609	14.768	15.058	14.618	1.26726e+06	1.77201e+06	867750	1.62998e+06	3.29788e+06	1.16073e+06	528578	872614
10	4	40	H	MTD000067	Apolipoprotein B-100	P04114	2348+YEVDQQIQVLMDK	1607.79	24	3	ingel	none	14.18	H113C70N17O24S1	0.384073	0.333462	0.179276	0.0717289	0.0232083	0.396549	0.344293	0.185099	0.0740588	0.0239622	0.0209194	0.0236758	0.0277223	0.0206961	0.0202245	0.0220276	0.00855494	0.0133768	14.507	14.569	14.638	14.552	14.609	14.768	15.058	14.618	480641	628284	354140	501987	1.05247e+06	421905	205290	291652
10	1	10	H	MTD000067	Apolipoprotein B-100	P04114	2348+YEVDQQIQVLxmDK	1623.78	24	2	ingel	m:Oxidized methionine	9.92	H113C70N17O25S1	0.383148	0.3328	0.179751	0.0723027	0.0235446	0.395813	0.343801	0.185693	0.0746927	0.0243229	0.00648763	0.00886092	0.00787561	0.0123644	0.0107696	0.0132011	0.00126413	0.00995855	10.474	10.479	10.549	10.462	10.576	10.678	11.166	10.642	97919.9	77044.4	46699.5	86661.8	253424	46979.6	52922.8	71275.3
10	1	10	H	MTD000067	Apolipoprotein B-100	P04114	2348+YEVDQQIQVLxmDK	1623.78	24	3	ingel	m:Oxidized methionine	9.92	H113C70N17O25S1	0.383148	0.3328	0.179751	0.0723027	0.0235446	0.395813	0.343801	0.185693	0.0746927	0.0243229	0.0192727	0.0139762	0.00698325	0.0199866	0.0169179	0.013036	0.00680265	0.0135687	10.474	10.479	10.549	10.462	10.576	10.678	11.166	10.642	62972.8	50840.8	32079.4	57486.8	149926	34403.2	38542.3	48199.9
7	1	7	H	MTD000067	Apolipoprotein B-100	P04114	2361+LVELAHQYK	1099.6	18	2	ingel	none	2.94	H81C51N13O14S0	0.520531	0.326623	0.115719	0.0297503	0.00612674	0.5244	0.32905	0.116579	0.0299714	0.00617228	0.00551811	0.00800631	0.01682	0.0101247	0.00940295				3.311	3.288	3.329	3.271	3.385				76049.7	48777.3	30062.3	58908.5	231803
10	4	40	H	MTD000067	Apolipoprotein B-100	P04114	2361+LVELAHQYK	1099.6	18	3	ingel	none	2.94	H81C51N13O14S0	0.520531	0.326623	0.115719	0.0297503	0.00612674	0.5244	0.32905	0.116579	0.0299714	0.00617228	0.0214781	0.0170363	0.0165105	0.0229551	0.00901586	0.0171312	0.0143961	0.0135807	3.311	3.288	3.329	3.271	3.385	3.402	3.89	3.394	1.07755e+06	633664	399984	735158	2.73602e+06	295355	282254	420005
10	4	40	H	MTD000067	Apolipoprotein B-100	P04114	2377+LSNVLQQVK	1027.6	15	2	ingel	none	6.01	H81C45N13O14S0	0.555911	0.312066	0.101937	0.0244489	0.00473242	0.559062	0.313835	0.102515	0.0245875	0.00475925	0.0086009	0.00464097	0.00429624	0.00976668	0.00661474	0.00435484	0.00717219	0.00653255	6.582	6.503	6.572	6.486	6.599	6.674	7.274	6.694	1.17404e+06	766530	421941	857837	3.12295e+06	587598	1.05498e+06	1.30871e+06
10	1	10	H	MTD000067	Apolipoprotein B-100	P04114	2429+SFDYHQFVDETNDK	1743.74	23	2	ingel	none	9.41	H105C77N19O28S0	0.368864	0.348547	0.184022	0.0701551	0.0213807	0.37965	0.35874	0.189404	0.0722066	0.0220059	0.103195	0.14802	0.160499	0.10231	0.0828027	0.171777	0.119769	0.10957	10.023	10.028	10.097	10.039	10.181	10.284	10.771	10.219	161290	126973	69276.1	107204	679557	40971.8	45146.3	52443.4
10	4	40	H	MTD000067	Apolipoprotein B-100	P04114	2429+SFDYHQFVDETNDK	1743.74	23	3	ingel	none	9.41	H105C77N19O28S0	0.368864	0.348547	0.184022	0.0701551	0.0213807	0.37965	0.35874	0.189404	0.0722066	0.0220059	0.0357255	0.0379183	0.0542982	0.038104	0.0257695	0.061148	0.0249873	0.0302234	10.023	10.028	10.097	10.039	10.181	10.284	10.771	10.219	1.19436e+06	855801	484088	864156	4.49125e+06	330216	478253	545736
5	1	5	H	MTD000067	Apolipoprotein B-100	P04114	2429+SFDYHQFVDETNDKIR	2012.92	28	3	ingel	none	10.79	H128C89N24O30S0	0.314887	0.346315	0.208004	0.0891386	0.0302947	0.328573	0.361368	0.217045	0.0930131	0.0316114	0.00652439	0.00308618			0.00524902				11.348	11.41			11.422				67283.6	34104.8			233963
9	2	18	H	MTD000067	Apolipoprotein B-100	P04114	2429+SFDYHQFVDETNDKIR	2012.92	28	4	ingel	none	10.79	H128C89N24O30S0	0.314887	0.346315	0.208004	0.0891386	0.0302947	0.328573	0.361368	0.217045	0.0930131	0.0316114	0.0137078	0.00940098	0.013774	0.0164161	0.0145033		0.0028481	0.00487755	11.348	11.41	11.536	11.449	11.422		11.984	11.488	199453	95148.8	35865.9	56465.9	702744		66393.5	35882.7
3	2	6	H	MTD000067	Apolipoprotein B-100	P04114	2450+LNGEIQALELPQK	1451.8	30	2	ingel	none	11.02	H109C64N17O21S0	0.435496	0.34507	0.153668	0.0495506	0.0127916	0.442674	0.350757	0.156201	0.0503673	0.0130024						0.0142767	0.00855121							11.609	12.069							302795	191611
10	3	30	H	MTD000067	Apolipoprotein B-100	P04114	2450+LNGEIQALELPQK	1451.8	30	3	ingel	none	11.02	H109C64N17O21S0	0.435496	0.34507	0.153668	0.0495506	0.0127916	0.442674	0.350757	0.156201	0.0503673	0.0130024	0.0114077	0.0112777	0.0143906	0.0143993	0.0183919	0.0147633	0.00999195	0.011945	11.461	11.466	11.507	11.421	11.45	11.609	12.069	11.516	329225	337175	186150	235790	1.13086e+06	172999	132447	134865
10	2	20	H	MTD000067	Apolipoprotein B-100	P04114	2450+LNGEIQALELPQKAEALK	1964.09	43	3	ingel	none	12.67	H149C87N23O28S0	0.323545	0.348342	0.204285	0.0853529	0.028252	0.336492	0.362281	0.212459	0.0887683	0.0293825	0.0147347	0.0102841	0.015194	0.0258399	0.0179633	0.0194611	0.0051954	0.010226	13.097	13.13	13.228	13.113	13.086	13.301	13.592	13.124	198255	101977	76659.7	128079	441002	54163.2	298337	410536
10	4	40	H	MTD000067	Apolipoprotein B-100	P04114	2475+ATVAVYLESLQDTK	1536.8	24	2	ingel	none	14.82	H112C68N16O24S0	0.415132	0.346369	0.163112	0.0557235	0.0152625	0.423459	0.353316	0.166384	0.0568413	0.0155687	0.00647195	0.00645275	0.00683026	0.0150588	0.01387	0.00928788	0.00214516	0.00689308	15.099	15.133	15.23	15.144	15.173	15.332	15.594	15.182	1.27601e+06	2.31283e+06	989743	1.61634e+06	3.53775e+06	1.41083e+06	257498	440795
10	4	40	H	MTD000067	Apolipoprotein B-100	P04114	2475+ATVAVYLESLQDTK	1536.8	24	3	ingel	none	14.82	H112C68N16O24S0	0.415132	0.346369	0.163112	0.0557235	0.0152625	0.423459	0.353316	0.166384	0.0568413	0.0155687	0.014331	0.00756899	0.0130921	0.0191231	0.012776	0.0149255	0.00394009	0.00826784	15.099	15.133	15.23	15.144	15.173	15.332	15.594	15.182	1.23428e+06	2.28908e+06	1.05296e+06	1.48214e+06	2.89978e+06	1.36955e+06	326587	491900
5	4	20	H	MTD000067	Apolipoprotein B-100	P04114	2489+ITLIINWLQEALSSASLAHMK	2338.27	40	3	ingel	none	24.6	H175C106N27O30S1	0.243608	0.319975	0.234473	0.123884	0.0520971	0.264234	0.347067	0.254326	0.134373	0.0565081	0.0115872			0.0173177	0.016634	0.0113882			24.716			24.732	24.761	24.807			106128			65087.3	4.2383e+06	87564.7
1	1	1	H	MTD000067	Apolipoprotein B-100	P04114	2489+ITLIINWLQEALSSASLAHMK	2338.27	40	4	ingel	none	24.6	H175C106N27O30S1	0.243608	0.319975	0.234473	0.123884	0.0520971	0.264234	0.347067	0.254326	0.134373	0.0565081					0.0216633								24.761								105058
8	2	16	H	MTD000067	Apolipoprotein B-100	P04114	2489+ITLIINWLQEALSSASLAHxmK	2354.27	40	3	ingel	m:Oxidized methionine	24.18	H175C106N27O31S1	0.243021	0.319294	0.234524	0.124325	0.0524957	0.26382	0.34662	0.254595	0.134965	0.0569884	0.00756967	0.0178416	0.0184583	0.0135735	0.0154662	0.0152808			24.265	24.298	24.311	24.281	24.31	24.356			186874	36412.9	54466.3	110389	1.56725e+06	62328.4
1	1	1	H	MTD000067	Apolipoprotein B-100	P04114	2489+ITLIINWLQEALSSASLAHxmK	2354.27	40	4	ingel	m:Oxidized methionine	24.18	H175C106N27O31S1	0.243021	0.319294	0.234524	0.124325	0.0524957	0.26382	0.34662	0.254595	0.134965	0.0569884					0.0465588								24.31								52624.8
9	2	18	H	MTD000067	Apolipoprotein B-100	P04114	2512+FRETLEDTR	1165.57	18	2	ingel	none	2.53	H79C49N15O18S0	0.523279	0.321261	0.116268	0.0310224	0.0067046	0.527589	0.323907	0.117225	0.0312779	0.00675982	0.00239175	0.00854941	0.00753051	0.0157989	0.00972897	0.0113178		0.01785	2.662	2.696	2.708	2.679	2.736	2.754		2.717	113179	131159	118971	131101	407355	71951.6		45839.1
10	4	40	H	MTD000067	Apolipoprotein B-100	P04114	2512+FRETLEDTR	1165.57	18	3	ingel	none	2.53	H79C49N15O18S0	0.523279	0.321261	0.116268	0.0310224	0.0067046	0.527589	0.323907	0.117225	0.0312779	0.00675982	0.0128625	0.010255	0.0153334	0.0200988	0.0116643	0.0171711	0.00605658	0.0135165	2.662	2.696	2.708	2.679	2.736	2.754	2.96	2.717	674708	694357	636305	682752	1.9122e+06	405943	195093	309743
10	2	20	H	MTD000067	Apolipoprotein B-100	P04114	2523+MYQMDIQQELQR	1581.73	29	2	ingel	none	10.97	H107C66N19O22S2	0.38035	0.318656	0.183375	0.0788054	0.0277307	0.395709	0.331524	0.19078	0.0819877	0.0288505	0.0107086	0.00814892	0.00840467	0.0120228	0.0132942	0.011872	0.00376309	0.00404034	11.433	11.466	11.536	11.478	11.563	11.694	12.125	11.601	222976	261093	170486	234346	874611	142878	161937	231386
10	2	20	H	MTD000067	Apolipoprotein B-100	P04114	2523+MYQMDIQQELQR	1581.73	29	3	ingel	none	10.97	H107C66N19O22S2	0.38035	0.318656	0.183375	0.0788054	0.0277307	0.395709	0.331524	0.19078	0.0819877	0.0288505	0.0120387	0.00800387	0.0102403	0.013337	0.0127282	0.0132511	0.00519123	0.00834488	11.433	11.466	11.536	11.478	11.563	11.694	12.125	11.601	207225	227475	146693	190762	645267	111083	166059	191125
10	1	10	H	MTD000067	Apolipoprotein B-100	P04114	2523+MYQxmDIQQELQR	1597.72	29	2	ingel	m:Oxidized methionine	7.49	H107C66N19O23S2	0.379433	0.318029	0.183827	0.0793334	0.0280671	0.394987	0.331066	0.191362	0.0825854	0.0292176	0.0032418	0.00204075	0.0100894	0.00915773	0.0121099	0.00665413	0.0121661	0.0106267	7.626	7.575	7.644	7.614	7.756	7.83	8.431	7.822	54219	46444.4	43413.3	50533.4	146869	36092.5	31371.1	48018.8
10	1	10	H	MTD000067	Apolipoprotein B-100	P04114	2523+MYQxmDIQQELQR	1597.72	29	3	ingel	m:Oxidized methionine	7.49	H107C66N19O23S2	0.379433	0.318029	0.183827	0.0793334	0.0280671	0.394987	0.331066	0.191362	0.0825854	0.0292176	0.0123047	0.00601362	0.0108023	0.011568	0.0140081	0.0116923	0.0103736	0.0135979	7.626	7.575	7.644	7.614	7.756	7.83	8.431	7.822	72855.9	69964.5	63116	66966.1	177138	51660.7	52339.3	71251.6
10	1	10	H	MTD000067	Apolipoprotein B-100	P04114	2523+xmYQMDIQQELQR	1597.72	29	2	ingel	m:Oxidized methionine	9.37	H107C66N19O23S2	0.379433	0.318029	0.183827	0.0793334	0.0280671	0.394987	0.331066	0.191362	0.0825854	0.0292176	0.0067008	0.0101983	0.0139891	0.0172614	0.0141381	0.0131878	0.00560883	0.00987701	9.995	9.972	10.041	9.983	10.125	10.199	10.715	10.162	75195.2	67390.4	53192.7	74902.5	206405	45354.2	35408.1	42897.3
10	1	10	H	MTD000067	Apolipoprotein B-100	P04114	2523+xmYQMDIQQELQR	1597.72	29	3	ingel	m:Oxidized methionine	9.37	H107C66N19O23S2	0.379433	0.318029	0.183827	0.0793334	0.0280671	0.394987	0.331066	0.191362	0.0825854	0.0292176	0.0104778	0.0192123	0.0104795	0.0166944	0.0145841	0.0242077	0.00540763	0.00874743	9.995	9.972	10.041	9.983	10.125	10.199	10.715	10.162	79872.4	69923.1	53705.1	72419.8	179049	47959.4	40008	51177.2
9	1	9	H	MTD000067	Apolipoprotein B-100	P04114	2523+xmYQxmDIQQELQR	1613.72	29	2	ingel	m:Oxidized methionine	5.75	H107C66N19O24S2	0.378519	0.317403	0.184275	0.079859	0.0284038	0.394267	0.330609	0.191942	0.0831816	0.0295856	0.0101493	0.00667786	0.0103954	0.0126499	0.016134	0.00884836		0.00597957	6.413	6.362	6.403	6.373	6.543	6.589		6.609	43552.1	36839	32793.8	39580.3	101994	35393.3		34746.9
10	1	10	H	MTD000067	Apolipoprotein B-100	P04114	2523+xmYQxmDIQQELQR	1613.72	29	3	ingel	m:Oxidized methionine	5.75	H107C66N19O24S2	0.378519	0.317403	0.184275	0.079859	0.0284038	0.394267	0.330609	0.191942	0.0831816	0.0295856	0.00684973	0.00457372	0.0238541	0.0275619	0.0184746	0.0109068	0.00544823	0.0103565	6.413	6.362	6.403	6.373	6.543	6.589	7.218	6.609	64768.3	61645.6	49890.1	57440.2	130896	57424.4	45122.3	60535.9
10	4	40	H	MTD000067	Apolipoprotein B-100	P04114	2560+NLTDFAEQYSIQDWAK	1927.89	31	2	ingel	none	17.29	H125C87N21O29S0	0.326354	0.347874	0.202989	0.0846249	0.028004	0.339301	0.361675	0.211042	0.0879822	0.0291149	0.0099252	0.00716318	0.0114834	0.0144953	0.0148046	0.0134576	0.00376923	0.00721572	17.525	17.614	17.684	17.626	17.655	17.757	17.991	17.636	611214	848587	495605	515027	3.38924e+06	551392	687002	942589
10	4	40	H	MTD000067	Apolipoprotein B-100	P04114	2560+NLTDFAEQYSIQDWAK	1927.89	31	3	ingel	none	17.29	H125C87N21O29S0	0.326354	0.347874	0.202989	0.0846249	0.028004	0.339301	0.361675	0.211042	0.0879822	0.0291149	0.00942975	0.0067978	0.0109737	0.0148373	0.0165498	0.00961485	0.00595691	0.00893686	17.525	17.614	17.684	17.626	17.655	17.757	17.991	17.636	717774	976383	582067	549328	3.34802e+06	638303	799288	1.01359e+06
9	4	36	H	MTD000067	Apolipoprotein B-100	P04114	2579+ALVEQGFTVPEIK	1429.78	24	2	ingel	none	13.86	H107C66N15O20S0	0.430352	0.347032	0.155753	0.0503833	0.0130077	0.437563	0.352847	0.158363	0.0512275	0.0132257		0.0073506	0.0121366	0.0122575	0.0126417	0.0111743	0.00548093	0.00676453		14.146	14.215	14.1	14.101	14.26	14.579	14.139		2.90521e+06	1.50782e+06	2.02076e+06	1.12173e+07	2.93284e+06	1.99468e+06	2.73153e+06
10	4	40	H	MTD000067	Apolipoprotein B-100	P04114	2579+ALVEQGFTVPEIK	1429.78	24	3	ingel	none	13.86	H107C66N15O20S0	0.430352	0.347032	0.155753	0.0503833	0.0130077	0.437563	0.352847	0.158363	0.0512275	0.0132257	0.0102557	0.0109009	0.00972689	0.0185296	0.0191858	0.0137557	0.00288509	0.0103657	14.112	14.146	14.215	14.1	14.101	14.26	14.579	14.139	360069	489052	252127	260461	1.492e+06	469508	336670	371789
10	4	40	H	MTD000067	Apolipoprotein B-100	P04114	2592+TILGTMPAFEVSLQALQK	1946.05	33	2	ingel	none	21.15	H147C88N21O26S1	0.3076	0.334449	0.210378	0.0968419	0.0357385	0.324039	0.352323	0.221621	0.102017	0.0376484	0.0103875	0.00689724	0.010798	0.0127368	0.0141484	0.0093309	0.00559108	0.00669749	21.219	21.252	21.322	21.207	21.152	21.31	21.516	21.161	319958	522508	411083	90206.4	5.36135e+06	770020	1.32981e+06	1.07773e+06
10	4	40	H	MTD000067	Apolipoprotein B-100	P04114	2592+TILGTMPAFEVSLQALQK	1946.05	33	3	ingel	none	21.15	H147C88N21O26S1	0.3076	0.334449	0.210378	0.0968419	0.0357385	0.324039	0.352323	0.221621	0.102017	0.0376484	0.0131106	0.0141364	0.0151022	0.0119644	0.0139181	0.010835	0.00342861	0.0102211	21.219	21.252	21.322	21.207	21.152	21.31	21.516	21.161	1.42599e+06	2.23654e+06	1.71449e+06	407095	13659055	3.09131e+06	5.51583e+06	4.23902e+06
10	2	20	H	MTD000067	Apolipoprotein B-100	P04114	2592+TILGTxmPAFEVSLQALQK	1962.05	33	2	ingel	m:Oxidized methionine	18.11	H147C88N21O27S1	0.306858	0.333757	0.210622	0.0973687	0.0361173	0.323483	0.351839	0.222034	0.102644	0.0380741	0.0130961	0.00572128	0.0116571	0.0140668	0.0134356	0.0110748	0.00301204	0.00873754	18.286	18.348	18.389	18.302	18.303	18.406	18.64	18.256	63034.1	142593	97878.2	34194.8	496389	179777	158110	235267
10	4	40	H	MTD000067	Apolipoprotein B-100	P04114	2592+TILGTxmPAFEVSLQALQK	1962.05	33	3	ingel	m:Oxidized methionine	18.11	H147C88N21O27S1	0.306858	0.333757	0.210622	0.0973687	0.0361173	0.323483	0.351839	0.222034	0.102644	0.0380741	0.0100318	0.00625851	0.00980728	0.0123144	0.0129314	0.0101193	0.0043209	0.00917714	18.286	18.348	18.389	18.302	18.303	18.406	18.64	18.256	300553	708411	452497	148822	1.65588e+06	844314	835277	1.09764e+06
10	4	40	H	MTD000067	Apolipoprotein B-100	P04114	2610+ATFQTPDFIVPLTDLR	1832.97	24	2	ingel	none	20.95	H132C85N20O25S0	0.337687	0.351142	0.198041	0.0793777	0.02516	0.349483	0.363408	0.204959	0.0821505	0.0260389	0.00553142	0.00553116	0.0056723	0.00930754	0.0113828	0.00952562	0.00321926	0.00773255	21.022	21.055	21.096	21.01	20.954	21.085	21.291	20.935	1.17499e+06	2.42935e+06	1.36976e+06	480153	1.37245e+07	2.15096e+06	3.44329e+06	2.88942e+06
10	4	40	H	MTD000067	Apolipoprotein B-100	P04114	2610+ATFQTPDFIVPLTDLR	1832.97	24	3	ingel	none	20.95	H132C85N20O25S0	0.337687	0.351142	0.198041	0.0793777	0.02516	0.349483	0.363408	0.204959	0.0821505	0.0260389	0.013593	0.00541331	0.0146897	0.0144138	0.0120358	0.0143002	0.00303935	0.00807143	21.022	21.055	21.096	21.01	20.954	21.085	21.291	20.935	1.50118e+06	3.07717e+06	1.62974e+06	608272	1.23566e+07	2.49929e+06	4.09766e+06	3.32454e+06
8	2	16	H	MTD000067	Apolipoprotein B-100	P04114	263+EQHLFLPFSYK	1407.72	19	2	ingel	none	14.69	H97C69N15O17S0	0.420113	0.351541	0.159882	0.0517442	0.0132502	0.427256	0.357519	0.162601	0.052624	0.0134755	0.0186253	0.012973	0.0489315	0.0478446	0.0104973	0.0566735			15.043	15.104	15.202	15.116	15.004	15.303			96009.9	143218	46846.5	45624.5	1.13702e+06	76429.3
10	4	40	H	MTD000067	Apolipoprotein B-100	P04114	263+EQHLFLPFSYK	1407.72	19	3	ingel	none	14.69	H97C69N15O17S0	0.420113	0.351541	0.159882	0.0517442	0.0132502	0.427256	0.357519	0.162601	0.052624	0.0134755	0.0146435	0.0154542	0.0168027	0.0175726	0.00791464	0.020728	0.0109601	0.0171028	15.043	15.104	15.202	15.116	15.004	15.303	15.509	15.098	639761	880686	267556	269273	6.48242e+06	444320	186741	155366
8	4	32	H	MTD000067	Apolipoprotein B-100	P04114	2675+TIDQMLNSELQWPVPDIYLR	2430.23	35	2	ingel	none	22.71	H171C110N27O33S1	0.231622	0.314555	0.238091	0.129883	0.0564066	0.238649	0.324097	0.245313	0.133823	0.0581177	0.0110273		0.0115739		0.0158093	0.0111981	0.00535564	0.00931758	22.826		22.873		22.815	22.89	23.011	22.797	85393.9		73368.4		4.55853e+06	123725	641838	304651
10	4	40	H	MTD000067	Apolipoprotein B-100	P04114	2675+TIDQMLNSELQWPVPDIYLR	2430.23	35	3	ingel	none	22.71	H171C110N27O33S1	0.231622	0.314555	0.238091	0.129883	0.0564066	0.238649	0.324097	0.245313	0.133823	0.0581177	0.00893504	0.00846559	0.00997196	0.0131559	0.0140535	0.0111406	0.00616639	0.00971852	22.826	22.86	22.873	22.815	22.815	22.89	23.011	22.797	1.64867e+06	603448	1.22231e+06	335366	1.60869e+07	1.9228e+06	7.22868e+06	4.22342e+06
4	1	4	H	MTD000067	Apolipoprotein B-100	P04114	2675+TIDQMLNSELQWxpVPDIYLR	2446.22	35	2	ingel	p:Hydroxylation	22.27	H171C110N27O34S1	0.231064	0.313882	0.238106	0.1303	0.0568044	0.238172	0.323538	0.24543	0.134308	0.0585518					0.0136628		0.00575996	0.00539666					21.123		21.432	21.105					147424		36272.6	32183.1
10	3	30	H	MTD000067	Apolipoprotein B-100	P04114	2675+TIDQMLNSELQWxpVPDIYLR	2446.22	35	3	ingel	p:Hydroxylation	22.27	H171C110N27O34S1	0.231064	0.313882	0.238106	0.1303	0.0568044	0.238172	0.323538	0.24543	0.134308	0.0585518	0.00932318	0.00857567	0.0121157	0.0178783	0.0135632	0.0105006	0.00575482	0.00887512	21.134	21.168	21.237	21.151	21.123	21.226	21.432	21.105	200944	447289	259630	51130.4	1.25189e+06	703751	662999	613523
4	1	4	H	MTD000067	Apolipoprotein B-100	P04114	2675+TIDQxmLNSELQWPVPDIYLR	2446.22	35	2	ingel	m:Oxidized methionine	21.17	H171C110N27O34S1	0.231064	0.313882	0.238106	0.1303	0.0568044	0.238172	0.323538	0.24543	0.134308	0.0585518					0.0136628		0.00575996	0.00539666					21.123		21.432	21.105					147424		36272.6	32183.1
10	3	30	H	MTD000067	Apolipoprotein B-100	P04114	2675+TIDQxmLNSELQWPVPDIYLR	2446.22	35	3	ingel	m:Oxidized methionine	21.17	H171C110N27O34S1	0.231064	0.313882	0.238106	0.1303	0.0568044	0.238172	0.323538	0.24543	0.134308	0.0585518	0.00932318	0.00857567	0.0121157	0.0178783	0.0135632	0.0105006	0.00575482	0.00887512	21.134	21.168	21.237	21.151	21.123	21.226	21.432	21.105	200944	447289	259630	51130.4	1.25189e+06	703751	662999	613523
8	1	8	H	MTD000067	Apolipoprotein B-100	P04114	2675+TIDQxmLNSELQWxpVPDIYLR	2462.22	35	3	ingel	m:Oxidized methionine<br>p:Hydroxylation	18.54	H171C110N27O35S1	0.230507	0.313211	0.238119	0.130714	0.0572015	0.237697	0.32298	0.245546	0.134791	0.0589855	0.0121832	0.0814299	0.00992314		0.00960732	0.0114676		0.00877831	18.765	18.827	18.868		18.811	18.885		18.736	39457.8	78962	56151.3		546145	75151.3		51105.3
10	4	40	H	MTD000067	Apolipoprotein B-100	P04114	2695+DLKVEDIPLAR	1267.71	21	3	ingel	none	10.59	H97C56N15O18S0	0.483276	0.335339	0.13244	0.038084	0.0087966	0.488583	0.339021	0.133894	0.0385022	0.00889319	0.0187893	0.0172953	0.0176437	0.0192749	0.0122644	0.0170746	0.0199471	0.0267803	10.982	10.987	11.028	10.914	10.971	11.101	11.589	11.037	986058	853736	506347	655973	4.56875e+06	419972	920735	1.38084e+06
10	4	40	H	MTD000067	Apolipoprotein B-100	P04114	2698+VEDIPLAR	911.508	18	2	ingel	none	5.62	H69C40N11O13S0	0.594075	0.295071	0.0875843	0.0192424	0.00342944	0.596477	0.296264	0.0879385	0.0193202	0.00344331	0.00773074	0.00413544	0.0099458	0.0140975	0.0108861	0.00753326	0.00360104	0.00625456	6.131	6.024	6.064	5.978	6.092	6.138	6.71	6.186	386427	439813	323670	268876	1.69623e+06	444203	200806	230793
10	4	40	H	MTD000067	Apolipoprotein B-100	P04114	276+YGMVAQVTQTLK	1337.7	18	2	ingel	none	10.29	H99C59N15O18S1	0.443797	0.326309	0.154703	0.0547907	0.0156662	0.453039	0.333104	0.157925	0.0559317	0.0159924	0.00449536	0.00370309	0.00556257	0.0096737	0.00890208	0.00723619	0.00300909	0.0051402	10.728	10.733	10.802	10.744	10.802	10.932	11.42	10.868	1.82516e+06	1.62001e+06	799860	1.14259e+06	5.16136e+06	1.1127e+06	1.18125e+06	1.95211e+06
10	1	10	H	MTD000067	Apolipoprotein B-100	P04114	276+YGMVAQVTQTLK	1337.7	18	3	ingel	none	10.29	H99C59N15O18S1	0.443797	0.326309	0.154703	0.0547907	0.0156662	0.453039	0.333104	0.157925	0.0559317	0.0159924	0.0155497	0.00451956	0.0188048	0.0329074	0.0145954	0.0204455	0.0219081	0.0258014	10.728	10.733	10.802	10.744	10.802	10.932	11.42	10.868	129056	118619	68189.9	67275	340924	82937.1	90935.7	121411
10	2	20	H	MTD000067	Apolipoprotein B-100	P04114	276+YGxmVAQVTQTLK	1353.7	18	2	ingel	m:Oxidized methionine	5.7	H99C59N15O19S1	0.442727	0.325686	0.155356	0.0553815	0.0159643	0.452154	0.332621	0.158664	0.0565607	0.0163042	0.00617678	0.00476617	0.00581155	0.0107705	0.0127353	0.0039914	0.00177068	0.00303906	6.357	6.165	6.205	6.119	6.233	6.307	7.049	6.327	177298	212424	153753	131720	553646	225276	206965	329107
1	1	1	H	MTD000067	Apolipoprotein B-100	P04114	276+YGxmVAQVTQTLK	1353.7	18	3	ingel	m:Oxidized methionine	5.7	H99C59N15O19S1	0.442727	0.325686	0.155356	0.0553815	0.0159643	0.452154	0.332621	0.158664	0.0565607	0.0163042					0.0156381								6.233								49911
6	1	6	H	MTD000067	Apolipoprotein B-100	P04114	2797+GESKLEVLNFDFQANAQLSNPK	2448.23	45	3	ingel	none	15.52	H169C108N29O36S0	0.245874	0.32852	0.235912	0.119718	0.047863	0.251434	0.335949	0.241247	0.122425	0.0489454	0.0175672				0.0246581		0.010189	0.018483	15.832				15.906		16.271	15.859	97043.4				93322.4		102873	110881
6	1	6	H	MTD000067	Apolipoprotein B-100	P04114	2801+LEVLNFDFQANAQLSNPK	2047.04	36	2	ingel	none	17.7	H142C92N24O29S0	0.304771	0.345819	0.212518	0.0927325	0.0319823	0.318851	0.361795	0.222337	0.0970166	0.0334599	0.0228767		0.0352229		0.0258645	0.0250712			17.694		17.825		17.796	17.898			69669.2		31626.1		213613	53056.5
10	2	20	H	MTD000067	Apolipoprotein B-100	P04114	2801+LEVLNFDFQANAQLSNPK	2047.04	36	3	ingel	none	17.7	H142C92N24O29S0	0.304771	0.345819	0.212518	0.0927325	0.0319823	0.318851	0.361795	0.222337	0.0970166	0.0334599	0.0215184	0.0449319	0.0292039	0.0388281	0.0245592	0.0241172	0.0137352	0.0179971	17.694	17.812	17.825	17.767	17.796	17.898	18.104	17.749	309542	63170.5	133227	59601.5	733674	245085	84104.5	69693.5
10	2	20	H	MTD000067	Apolipoprotein B-100	P04114	2837+TEHGSEMLFFGNAIEGK	1865.86	34	2	ingel	none	14.34	H123C82N21O27S1	0.328945	0.334797	0.201708	0.0895782	0.0320282	0.344434	0.350562	0.211207	0.0937964	0.0335364	0.013915	0.00875508	0.0194408	0.0214453	0.0144995	0.0143513	0.00433405	0.00942091	14.704	14.766	14.892	14.805	14.722	15.021	15.227	14.788	97852.3	99970.4	42834.3	42936.8	757342	61335	30985	40141.4
10	4	40	H	MTD000067	Apolipoprotein B-100	P04114	2837+TEHGSEMLFFGNAIEGK	1865.86	34	3	ingel	none	14.34	H123C82N21O27S1	0.328945	0.334797	0.201708	0.0895782	0.0320282	0.344434	0.350562	0.211207	0.0937964	0.0335364	0.0125055	0.0130222	0.0115029	0.0163537	0.0136118	0.0107654	0.00508645	0.0106206	14.704	14.766	14.892	14.805	14.722	15.021	15.227	14.788	1.33597e+06	1.27539e+06	580182	618914	6.35042e+06	825025	598693	677176
1	1	1	H	MTD000067	Apolipoprotein B-100	P04114	2837+TEHGSExmLFFGNAIEGK	1881.86	34	2	ingel	m:Oxidized methionine	11.32	H123C82N21O28S1	0.328152	0.334112	0.202017	0.0901199	0.0323957	0.34383	0.350075	0.211669	0.0944256	0.0339435					0.0196649								11.817								55161
10	2	20	H	MTD000067	Apolipoprotein B-100	P04114	2837+TEHGSExmLFFGNAIEGK	1881.86	34	3	ingel	m:Oxidized methionine	11.32	H123C82N21O28S1	0.328152	0.334112	0.202017	0.0901199	0.0323957	0.34383	0.350075	0.211669	0.0944256	0.0339435	0.0126883	0.00815308	0.0171205	0.0211868	0.0140312	0.0169676	0.00601095	0.0129782	11.743	11.889	12.043	11.929	11.817	12.173	12.407	11.855	171353	173656	98672.3	148317	477838	106345	107328	131461
10	4	40	H	MTD000067	Apolipoprotein B-100	P04114	2865+NTLELSNGVIVK	1285.72	16	2	ingel	none	9.46	H99C56N15O19S0	0.481961	0.334756	0.133293	0.0387548	0.00906893	0.487437	0.33856	0.134808	0.0391952	0.00917197	0.00593787	0.00368062	0.00680096	0.00663491	0.0140495	0.00400203	0.00518236	0.00590537	9.967	9.944	9.985	9.87	9.984	10.058	10.602	10.021	964658	681969	380374	702612	2.26967e+06	571862	440276	591800
9	1	9	H	MTD000067	Apolipoprotein B-100	P04114	2865+NTLELSNGVIVK	1285.72	16	3	ingel	none	9.46	H99C56N15O19S0	0.481961	0.334756	0.133293	0.0387548	0.00906893	0.487437	0.33856	0.134808	0.0391952	0.00917197	0.00704933	0.0115824		0.0136047	0.00890056	0.0172681	0.0121539	0.0052352	9.967	9.944		9.87	9.984	10.058	10.602	10.021	74419	51860.5		37151.3	138801	46942	34886.3	42342.2
10	3	30	H	MTD000067	Apolipoprotein B-100	P04114	2877+INNQLTLDSNTK	1359.7	17	2	ingel	none	3.89	H97C56N17O22S0	0.475147	0.333885	0.137015	0.0413285	0.0100817	0.481222	0.338154	0.138767	0.041857	0.0102106	0.00287694	0.00276689	0.00737853	0.0103893	0.00936035	0.0063618	0.00103451	0.00373162	4.524	4.416	4.485	4.371	4.541	4.587	5.159	4.635	248035	269156	179837	222770	863370	244557	250354	222712
7	1	7	H	MTD000067	Apolipoprotein B-100	P04114	2877+INNQLTLDSNTK	1359.7	17	3	ingel	none	3.89	H97C56N17O22S0	0.475147	0.333885	0.137015	0.0413285	0.0100817	0.481222	0.338154	0.138767	0.041857	0.0102106	0.00636074	0.00653441			0.0148546	0.0108907	0.00815978		4.524	4.416			4.541	4.587	5.159		40322.2	36265			95372.5	30477.4	32885.2
10	4	40	H	MTD000067	Apolipoprotein B-100	P04114	2898+LDFSSQADLR	1150.56	22	2	ingel	none	7.26	H78C49N14O18S0	0.525278	0.320482	0.115488	0.0306996	0.00661289	0.529542	0.323084	0.116425	0.0309488	0.00666657	0.00627178	0.00726696	0.0100496	0.0147297	0.0106856	0.0113428	0.000987043	0.0107978	7.767	7.716	7.785	7.699	7.869	7.915	8.515	7.935	1.52661e+06	1.30031e+06	790333	1.0114e+06	4.45816e+06	1.16579e+06	872752	1.11595e+06
2	1	2	H	MTD000067	Apolipoprotein B-100	P04114	2898+LDFSSQADLR	1150.56	22	3	ingel	none	7.26	H78C49N14O18S0	0.525278	0.320482	0.115488	0.0306996	0.00661289	0.529542	0.323084	0.116425	0.0309488	0.00666657					0.0440528								7.869								50150.7
1	1	1	H	MTD000067	Apolipoprotein B-100	P04114	2898+LDFSSQADLRNEIK	1634.83	29	2	ingel	none	9.08	H114C70N20O25S0	0.399145	0.347949	0.170314	0.0603355	0.0171113	0.408231	0.355869	0.174191	0.061709	0.0175008								0.0124139								9.852								38729.4
6	2	12	H	MTD000067	Apolipoprotein B-100	P04114	2898+LDFSSQADLRNEIK	1634.83	29	3	ingel	none	9.08	H114C70N20O25S0	0.399145	0.347949	0.170314	0.0603355	0.0171113	0.408231	0.355869	0.174191	0.061709	0.0175008	0.0100467			0.0141899	0.0228132		0.0052155	0.0113361	9.684			9.673	9.786		10.405	9.852	94452.9			64432.8	62135.2		534394	762284
7	2	14	H	MTD000067	Apolipoprotein B-100	P04114	2916+AGHIAWTSSGK	1113.56	22	2	ingel	none	2.54	H75C49N15O15S0	0.52741	0.322881	0.113389	0.0290847	0.00600193	0.531254	0.325234	0.114215	0.0292967	0.00604567	0.0131216	0.0281191	0.0126143	0.0177675	0.0127729				2.691	2.696	2.708	2.707	2.764				115492	55492.1	32939	94204.6	253133
10	4	40	H	MTD000067	Apolipoprotein B-100	P04114	2916+AGHIAWTSSGK	1113.56	22	3	ingel	none	2.54	H75C49N15O15S0	0.52741	0.322881	0.113389	0.0290847	0.00600193	0.531254	0.325234	0.114215	0.0292967	0.00604567	0.0136357	0.0097729	0.0161152	0.0181647	0.0283066	0.0102462	0.00560625	0.0140482	2.691	2.696	2.708	2.707	2.764	2.782	2.96	2.774	660307	289409	183867	496299	1.16276e+06	199928	118649	170404
10	3	30	H	MTD000067	Apolipoprotein B-100	P04114	2936+FSDEGTHESQISFTIEGPLTSFGLSNK	2927.38	50	3	ingel	none	18.88	H194C129N32O46S0	0.187853	0.297964	0.252466	0.150574	0.070553	0.195801	0.31057	0.263147	0.156944	0.0735379	0.0104173	0.0151569	0.013392	0.015515	0.0171082	0.0135859	0.00470633	0.00928975	19.076	19.137	19.178	19.12	19.093	19.223	19.429	19.074	412120	47069.4	152636	102275	3.16703e+06	224517	257809	203722
8	1	8	H	MTD000067	Apolipoprotein B-100	P04114	2936+FSDEGTHESQISFTIEGPLTSFGLSNK	2927.38	50	4	ingel	none	18.88	H194C129N32O46S0	0.187853	0.297964	0.252466	0.150574	0.070553	0.195801	0.31057	0.263147	0.156944	0.0735379	0.0111178		0.013897		0.0148224	0.0141189	0.0075482	0.00697415	19.076		19.178		19.093	19.223	19.429	19.074	78317.1		34014.6		523008	45633.6	53478.3	38576.1
10	3	30	H	MTD000067	Apolipoprotein B-100	P04114	2970+VNQNLVYESGSLNFSK	1797.89	27	2	ingel	none	10.93	H123C79N21O27S0	0.358095	0.349761	0.188812	0.0732001	0.0226037	0.369221	0.360627	0.194678	0.0754742	0.0233059	0.012419	0.00527047	0.0126799	0.0104791	0.0115645	0.00887909	0.00251124	0.00815414	11.377	11.382	11.479	11.393	11.45	11.581	12.041	11.488	346167	500126	205576	296451	1.39536e+06	276777	208679	265694
10	3	30	H	MTD000067	Apolipoprotein B-100	P04114	2970+VNQNLVYESGSLNFSK	1797.89	27	3	ingel	none	10.93	H123C79N21O27S0	0.358095	0.349761	0.188812	0.0732001	0.0226037	0.369221	0.360627	0.194678	0.0754742	0.0233059	0.10865	0.0675	0.100083	0.120941	0.0947312	0.0943987	0.0174914	0.0125066	11.377	11.382	11.479	11.393	11.45	11.581	12.041	11.488	569701	669772	318371	409399	1.54425e+06	384605	293284	305481
6	2	12	H	MTD000067	Apolipoprotein B-100	P04114	2986+LEIQSQVDSQHVGHSVLTAK	2175.13	42	3	ingel	none	6.16	H154C93N28O32S0	0.294378	0.342462	0.216745	0.0976615	0.034847	0.309465	0.360014	0.227853	0.102667	0.036633	0.0111337	0.01129		0.0185059	0.0154876				6.752	6.672		6.655	6.769				251991	91488.8		106904	515243
10	4	40	H	MTD000067	Apolipoprotein B-100	P04114	2986+LEIQSQVDSQHVGHSVLTAK	2175.13	42	4	ingel	none	6.16	H154C93N28O32S0	0.294378	0.342462	0.216745	0.0976615	0.034847	0.309465	0.360014	0.227853	0.102667	0.036633	0.0232479	0.0154098	0.0150446	0.018914	0.0163183	0.0137923	0.00770319	0.00697794	6.752	6.672	6.741	6.655	6.769	6.843	7.5	6.835	1.77915e+06	770773	215025	826268	4.02298e+06	167901	115703	80681.2
10	4	40	H	MTD000067	Apolipoprotein B-100	P04114	3006+GMALFGEGK	908.443	17	2	ingel	none	8.5	H64C40N10O12S1	0.567832	0.283848	0.109104	0.0306959	0.00695402	0.572712	0.286287	0.110041	0.0309597	0.00701379	0.0197358	0.00449331	0.00750255	0.019042	0.00763477	0.00497045	0.00212754	0.00815859	9.064	9.013	9.082	9.024	9.109	9.24	9.784	9.232	969983	605744	396170	648183	2.95478e+06	551707	887793	1.10611e+06
10	2	20	H	MTD000067	Apolipoprotein B-100	P04114	3006+GxmALFGEGK	924.438	17	2	ingel	m:Oxidized methionine	4.36	H64C40N10O13S1	0.566463	0.283374	0.110104	0.0312413	0.00717119	0.571502	0.285895	0.111084	0.0315192	0.00723499	0.00742137	0.00341618	0.00279747	0.0115079	0.00905545	0.00618833	0.00343948	0.00231576	5.031	4.867	4.908	4.878	4.964	5.038	5.526	5.143	89075	84915.5	60684.8	74425.5	237119	89721.1	129127	183002
10	2	20	H	MTD000067	Apolipoprotein B-100	P04114	3035+NSLFFSAQPFEITASTNNEGNLK	2528.22	44	2	ingel	none	18.4	H169C112N29O38S0	0.234195	0.323412	0.239868	0.125665	0.0518512	0.240202	0.331708	0.24602	0.128889	0.0531813	0.0120693	0.00637185	0.0114685	0.0221434	0.0167785	0.0150667	0.00645495	0.00960051	18.512	18.573	18.642	18.556	18.557	18.659	18.894	18.51	75260.8	89673	80286.7	39584.4	654423	134595	103548	130120
10	4	40	H	MTD000067	Apolipoprotein B-100	P04114	3035+NSLFFSAQPFEITASTNNEGNLK	2528.22	44	3	ingel	none	18.4	H169C112N29O38S0	0.234195	0.323412	0.239868	0.125665	0.0518512	0.240202	0.331708	0.24602	0.128889	0.0531813	0.00888566	0.00806827	0.0112936	0.0146316	0.0164126	0.0130643	0.0053836	0.00944089	18.512	18.573	18.642	18.556	18.557	18.659	18.894	18.51	1.22873e+06	1.49879e+06	1.27626e+06	661312	6.01006e+06	2.16203e+06	1.80152e+06	2.09336e+06
4	1	4	H	MTD000067	Apolipoprotein B-100	P04114	305+KMGLAFESTK	1110.57	16	2	ingel	none	4.58	H82C49N12O15S1	0.50564	0.308597	0.130968	0.0414384	0.0105827	0.512485	0.312775	0.132741	0.0419993	0.0107259	0.0140999				0.00792563				5.285				5.302				31835.2				111303
10	1	10	H	MTD000067	Apolipoprotein B-100	P04114	305+KMGLAFESTK	1110.57	16	3	ingel	none	4.58	H82C49N12O15S1	0.50564	0.308597	0.130968	0.0414384	0.0105827	0.512485	0.312775	0.132741	0.0419993	0.0107259	0.00938814	0.00880056	0.0323145	0.01868	0.0108689	0.0393209	0.0164849	0.0133015	5.285	5.206	5.247	5.217	5.302	5.376	5.893	5.396	108128	59132	36009.6	52171.1	287252	38695.6	49934.6	66670.8
3	1	3	H	MTD000067	Apolipoprotein B-100	P04114	305+KxmGLAFESTK	1126.57	16	3	ingel	m:Oxidized methionine	2.67	H82C49N12O16S1	0.504422	0.308041	0.131798	0.0420165	0.0108397	0.51144	0.312327	0.133632	0.0426011	0.0109905					0.0265212								2.99								44286.9
10	4	40	H	MTD000067	Apolipoprotein B-100	P04114	306+MGLAFESTK	982.48	15	2	ingel	none	7.22	H70C43N10O14S1	0.546308	0.292067	0.116919	0.0344885	0.00823196	0.551948	0.295082	0.118126	0.0348445	0.00831694	0.00676278	0.00226906	0.00456386	0.00968683	0.00599284	0.00623232	0.00610231	0.00652107	7.823	7.744	7.813	7.727	7.869	7.943	8.515	7.963	632205	703684	417715	422171	2.5847e+06	615140	829648	1.1982e+06
10	2	20	H	MTD000067	Apolipoprotein B-100	P04114	306+xmGLAFESTK	998.475	15	2	ingel	m:Oxidized methionine	4.48	H70C43N10O15S1	0.544992	0.291565	0.11786	0.0350445	0.0084634	0.550796	0.294671	0.119115	0.0354177	0.00855355	0.00226322	0.0034639	0.00490559	0.0166515	0.00892006	0.0095132	0.00611195	0.00445039	5.2	5.065	5.134	5.076	5.189	5.235	5.752	5.312	93226.7	114254	91125.1	65606.1	321777	126664	143036	214593
10	4	40	H	MTD000067	Apolipoprotein B-100	P04114	3068+IDFLNNYALFLSPSAQQASWQVSAR	2825.41	54	3	ingel	none	22.11	H192C129N34O38S0	0.190179	0.302422	0.2537	0.148524	0.0678713	0.197548	0.314141	0.263531	0.154279	0.0705012	0.0106413	0.0203849	0.0149035	0.0158191	0.0182331	0.0142521	0.00707934	0.0104158	22.234	22.296	22.309	22.251	22.251	22.326	22.503	22.205	327516	148324	312062	124555	8.07903e+06	1.17537e+06	1.61277e+06	825481
6	1	6	H	MTD000067	Apolipoprotein B-100	P04114	3068+IDFLNNYALFLSPSAQQASWQVSAR	2825.41	54	4	ingel	none	22.11	H192C129N34O38S0	0.190179	0.302422	0.2537	0.148524	0.0678713	0.197548	0.314141	0.263531	0.154279	0.0705012	0.065122					0.0320534	0.0164633	0.0376361	22.234					22.326	22.503	22.205	31121.8					72034.7	120303	41637.6
8	1	8	H	MTD000067	Apolipoprotein B-100	P04114	3068+IDFLNNYALFLSxpSAQQASWQVSAR	2841.41	54	3	ingel	p:Hydroxylation	21.13	H192C129N34O39S0	0.18972	0.301764	0.253589	0.148877	0.0682802	0.197167	0.313609	0.263543	0.154721	0.0709604	0.0149467		0.0127771		0.0177134	0.0123254	0.0080182	0.0109645	21.698		21.801		21.095	21.79	21.996	21.669	34869.8		31596.1		460815	139204	53072.5	48145.1
2	1	2	H	MTD000067	Apolipoprotein B-100	P04114	3068+IDFLNNYALFLSxpSAQQASWQVSAR	2841.41	54	4	ingel	p:Hydroxylation	21.13	H192C129N34O39S0	0.18972	0.301764	0.253589	0.148877	0.0682802	0.197167	0.313609	0.263543	0.154721	0.0709604					0.016447								21.095								106688
3	1	3	H	MTD000067	Apolipoprotein B-100	P04114	3137+LPYTIITTPPLKDFSLWEK	2261.23	23	2	ingel	none	20.92	H168C110N22O29S0	0.251022	0.333803	0.235113	0.1159	0.0446901	0.268232	0.356689	0.251233	0.123846	0.0477541					0.00845685		0.00473175						21.039		21.375						162799		34186
10	4	40	H	MTD000067	Apolipoprotein B-100	P04114	3137+LPYTIITTPPLKDFSLWEK	2261.23	23	3	ingel	none	20.92	H168C110N22O29S0	0.251022	0.333803	0.235113	0.1159	0.0446901	0.268232	0.356689	0.251233	0.123846	0.0477541	0.00618032	0.00500545	0.00640568	0.00487126	0.0099863	0.00621439	0.00589186	0.0045702	21.078	21.111	21.181	21.066	21.039	21.141	21.375	20.992	267289	239826	100137	51155.7	5.41425e+06	363150	1.70448e+06	746909
3	1	3	H	MTD000067	Apolipoprotein B-100	P04114	3137+LPYTIITTPPLKDFSLWEK	2261.23	23	4	ingel	none	20.92	H168C110N22O29S0	0.251022	0.333803	0.235113	0.1159	0.0446901	0.268232	0.356689	0.251233	0.123846	0.0477541					0.0253238		0.0236895						21.039		21.375						105491		30916.1
6	1	6	H	MTD000067	Apolipoprotein B-100	P04114	3137+LPYTIITTxpPLKDFSLWEK	2277.23	23	3	ingel	p:Hydroxylation	18.53	H168C110N22O30S0	0.250417	0.333092	0.235182	0.116388	0.0451049	0.267803	0.356217	0.25151	0.124469	0.0482364					0.0164325	0.0198824	0.0129142	0.0204535					18.783	18.913	19.119	18.764					163011	39351	33167.4	31124.6
1	1	1	H	MTD000067	Apolipoprotein B-100	P04114	3137+LPYTIITTxpPLKDFSLWEK	2277.23	23	4	ingel	p:Hydroxylation	18.53	H168C110N22O30S0	0.250417	0.333092	0.235182	0.116388	0.0451049	0.267803	0.356217	0.25151	0.124469	0.0482364					0.0376617								18.783								30835.7
7	2	14	H	MTD000067	Apolipoprotein B-100	P04114	3245+TFQIPGYTVPVVNVEVSPFTIExmSAFGYVFPK	3578.8	47	3	ingel	m:Oxidized methionine	24.2	H251C171N35O47S1	0.110062	0.228627	0.251838	0.194255	0.117176	0.122026	0.253479	0.279213	0.215371	0.129913	0.00927182				0.0139574	0.00932411	0.00945114	0.0113478	24.321				24.367	24.356	24.449	24.292	39929.3				1.24989e+06	235573	57188.8	78910.8
5	2	10	H	MTD000067	Apolipoprotein B-100	P04114	3245+TFQIPGYTVPVVNVEVSPFTIExmSAFGYVFPK	3578.8	47	4	ingel	m:Oxidized methionine	24.2	H251C171N35O47S1	0.110062	0.228627	0.251838	0.194255	0.117176	0.122026	0.253479	0.279213	0.215371	0.129913					0.0121321	0.00822401	0.0116673	0.0122513					24.367	24.356	24.449	24.292					660251	135409	36247.9	48081.5
10	4	40	H	MTD000067	Apolipoprotein B-100	P04114	3277+AVSMPSFSILGSDVR	1564.79	29	2	ingel	none	17.45	H112C68N18O22S1	0.393106	0.333727	0.175424	0.0686157	0.0216742	0.404899	0.343739	0.180687	0.0706743	0.0223244	0.00949889	0.00733745	0.0098217	0.0119543	0.0129302	0.0110161	0.00518817	0.00774165	17.553	17.614	17.684	17.597	17.57	17.729	17.963	17.579	1.94798e+06	3.50388e+06	1.85388e+06	1.33352e+06	1.05715e+07	2.11312e+06	2.58706e+06	3.65189e+06
10	4	40	H	MTD000067	Apolipoprotein B-100	P04114	3277+AVSMPSFSILGSDVR	1564.79	29	3	ingel	none	17.45	H112C68N18O22S1	0.393106	0.333727	0.175424	0.0686157	0.0216742	0.404899	0.343739	0.180687	0.0706743	0.0223244	0.00792	0.00943289	0.0082649	0.014896	0.0146607	0.00912223	0.0054404	0.00930236	17.553	17.614	17.684	17.597	17.57	17.729	17.963	17.579	344611	598428	313224	189654	1.43114e+06	338145	419282	515161
10	4	40	H	MTD000067	Apolipoprotein B-100	P04114	3277+AVSxmPSFSILGSDVR	1580.79	29	2	ingel	m:Oxidized methionine	13.76	H112C68N18O23S1	0.392158	0.333068	0.175927	0.069196	0.0220052	0.404141	0.343245	0.181303	0.0713104	0.0226776	0.00879185	0.00489628	0.00895163	0.0146671	0.0118178	0.00738731	0.00198644	0.00710967	14.112	14.146	14.215	14.129	14.129	14.288	14.607	14.139	255385	459586	319648	273695	1.62826e+06	661165	392716	641097
10	1	10	H	MTD000067	Apolipoprotein B-100	P04114	3277+AVSxmPSFSILGSDVR	1580.79	29	3	ingel	m:Oxidized methionine	13.76	H112C68N18O23S1	0.392158	0.333068	0.175927	0.069196	0.0220052	0.404141	0.343245	0.181303	0.0713104	0.0226776	0.0168393	0.012941	0.0143852	0.017833	0.0182321	0.0157291	0.00888604	0.0082374	14.112	14.146	14.215	14.129	14.129	14.288	14.607	14.139	59606.5	111458	74856.2	59918.7	319603	152263	100366	136305
1	4	4	H	MTD000067	Apolipoprotein B-100	P04114	3292+VPSYTLILPSLELPVLHVPR	2242.31	32	2	ingel	none	22.83	H175C107N25O27S0	0.257543	0.33688	0.232831	0.112428	0.0424092	0.274074	0.358504	0.247776	0.119645	0.0451314					0.0115556								22.9								1.14795e+06
10	4	40	H	MTD000067	Apolipoprotein B-100	P04114	3292+VPSYTLILPSLELPVLHVPR	2242.31	32	3	ingel	none	22.83	H175C107N25O27S0	0.257543	0.33688	0.232831	0.112428	0.0424092	0.274074	0.358504	0.247776	0.119645	0.0451314	0.0088752	0.00689876	0.00478598	0.0108662	0.0144793	0.0101524	0.00488956	0.00856226	22.911	22.916	22.929	22.871	22.9	22.918	23.011	22.853	1.81962e+06	1.31045e+06	633088	490782	34093471	3.775e+06	1.23055e+06	478567
8	4	32	H	MTD000067	Apolipoprotein B-100	P04114	3292+VPSYTLILPSLELPVLHVPR	2242.31	32	4	ingel	none	22.83	H175C107N25O27S0	0.257543	0.33688	0.232831	0.112428	0.0424092	0.274074	0.358504	0.247776	0.119645	0.0451314	0.00466807	0.00675561	0.0129994		0.0106798	0.0069431	0.00641626		22.911	22.916	22.929		22.9	22.918	23.011		134141	99718.8	42982.8		2.25191e+06	220198	84929.9
7	1	7	H	MTD000067	Apolipoprotein B-100	P04114	334+KLTISEQNIQR	1328.74	23	2	ingel	none	2.88	H100C56N18O19S0	0.476629	0.336365	0.135528	0.0398092	0.00940132	0.482256	0.340336	0.137129	0.0402792	0.00951232	0.000539914	0.00325515	0.0129736	0.0109072	0.0119001				3.339	3.316	3.357	3.299	3.441				77111.9	51894.4	32563.9	47325.2	207009
10	4	40	H	MTD000067	Apolipoprotein B-100	P04114	334+KLTISEQNIQR	1328.74	23	3	ingel	none	2.88	H100C56N18O19S0	0.476629	0.336365	0.135528	0.0398092	0.00940132	0.482256	0.340336	0.137129	0.0402792	0.00951232	0.0151506	0.0118262	0.015507	0.0180964	0.0286191	0.011841	0.0058378	0.00983388	3.339	3.316	3.357	3.299	3.441	3.459	4.088	3.45	941098	473139	320830	493596	1.46982e+06	258252	164397	271626
10	4	40	H	MTD000067	Apolipoprotein B-100	P04114	335+LTISEQNIQR	1200.65	23	2	ingel	none	4.43	H88C50N16O18S0	0.514963	0.32444	0.119538	0.0323897	0.00709629	0.519466	0.327277	0.120583	0.0326729	0.00715834	0.00614375	0.00228558	0.00737234	0.0121299	0.0131287	0.00793585	0.00547409	0.00759033	5.088	5.008	5.049	4.991	5.133	5.179	5.752	5.199	711372	633410	458455	404728	2.56374e+06	632728	859409	1.26068e+06
8	1	8	H	MTD000067	Apolipoprotein B-100	P04114	335+LTISEQNIQR	1200.65	23	3	ingel	none	4.43	H88C50N16O18S0	0.514963	0.32444	0.119538	0.0323897	0.00709629	0.519466	0.327277	0.120583	0.0326729	0.00715834	0.0169214	0.017638			0.0253034	0.00849738	0.00752011	0.0131657	5.088	5.008			5.133	5.179	5.752	5.199	45099.6	41583.3			157229	45717.9	52172.2	61242
10	4	40	H	MTD000067	Apolipoprotein B-100	P04114	3395+LATALSLSNK	1016.59	18	2	ingel	none	6.06	H80C44N12O15S0	0.562824	0.307804	0.0998814	0.023942	0.00465195	0.565965	0.309521	0.100439	0.0240756	0.00467791	0.012669	0.0109122	0.00910543	0.0110966	0.0073464	0.0112875	0.0058951	0.0109266	6.582	6.503	6.544	6.458	6.571	6.646	7.246	6.665	1.19173e+06	1.04839e+06	621921	825316	3.90596e+06	993036	904452	1.26202e+06
6	3	18	H	MTD000067	Apolipoprotein B-100	P04114	3420+NMEVSVATTTK	1179.58	16	2	ingel	none	3.34	H85C48N13O19S1	0.504218	0.305004	0.133095	0.0431299	0.0114049	0.511664	0.309508	0.135061	0.0437668	0.0115733	0.00627923		0.00568543		0.00761393		0.00282164	0.00130573	3.762		3.752		3.808		4.454	3.845	197045		144737		649383		197841	271316
8	2	16	H	MTD000067	Apolipoprotein B-100	P04114	3450+SKPTVSSSMEFK	1326.65	20	2	ingel	none	3.1	H94C57N14O20S1	0.453456	0.321738	0.15155	0.0533793	0.01525	0.462652	0.328263	0.154624	0.0544618	0.0155592	0.00614213	0.00936983	0.0034742	0.0137644	0.00938358	0.0116702			3.537	3.514	3.555	3.497	3.638	3.684			160871	72827.6	45208.8	112411	298598	40597.1
10	4	40	H	MTD000067	Apolipoprotein B-100	P04114	3450+SKPTVSSSMEFK	1326.65	20	3	ingel	none	3.1	H94C57N14O20S1	0.453456	0.321738	0.15155	0.0533793	0.01525	0.462652	0.328263	0.154624	0.0544618	0.0155592	0.0138403	0.0103031	0.0122864	0.0175843	0.0212522	0.00906439	0.0237495	0.0100824	3.537	3.514	3.555	3.497	3.638	3.684	4.285	3.676	1.08111e+06	446393	282463	660923	1.5081e+06	256766	91149.2	146194
10	4	40	H	MTD000067	Apolipoprotein B-100	P04114	3481+LSLESLTSYFSIESSTK	1890.95	28	2	ingel	none	21.17	H134C84N18O31S0	0.338865	0.34701	0.197386	0.0808382	0.0264177	0.351484	0.359932	0.204736	0.0838484	0.0274014	0.00754508	0.00621055	0.0110256	0.0131321	0.016197	0.0127153	0.0040682	0.00677305	21.332	21.365	21.434	21.348	21.349	21.451	21.657	21.33	1.02497e+06	776877	1.18333e+06	461855	4.55829e+06	2.24439e+06	1.04288e+06	903566
10	4	40	H	MTD000067	Apolipoprotein B-100	P04114	3481+LSLESLTSYFSIESSTK	1890.95	28	3	ingel	none	21.17	H134C84N18O31S0	0.338865	0.34701	0.197386	0.0808382	0.0264177	0.351484	0.359932	0.204736	0.0838484	0.0274014	0.0119512	0.00836283	0.0137694	0.0136168	0.0141199	0.0147056	0.00573221	0.00502335	21.332	21.365	21.434	21.348	21.349	21.451	21.657	21.33	1.13163e+06	860814	1.26787e+06	482364	3.37235e+06	2.23687e+06	1.13121e+06	921661
8	4	32	H	MTD000067	Apolipoprotein B-100	P04114	3508+EYSGTIASEANTYLNSK	1846.86	33	2	ingel	none	10.51	H122C79N20O31S0	0.356011	0.346893	0.189816	0.075175	0.0238405	0.36782	0.3584	0.196112	0.0776686	0.0246313	0.0674896	0.0879403	0.0486574	0.0596249	0.0939383	0.0482783			10.982	11.015	11.113	11.055	11.168	11.299			629171	653478	352227	568735	1.89049e+06	569380
9	4	36	H	MTD000067	Apolipoprotein B-100	P04114	3508+EYSGTIASEANTYLNSK	1846.86	33	3	ingel	none	10.51	H122C79N20O31S0	0.356011	0.346893	0.189816	0.075175	0.0238405	0.36782	0.3584	0.196112	0.0776686	0.0246313	0.0437674		0.0327162	0.0405731	0.0673878	0.0346382	0.109865	0.104899	10.982		11.113	11.055	11.168	11.299	11.843	11.319	760071		504243	718470	1.82477e+06	749422	616823	816815
10	4	40	H	MTD000067	Apolipoprotein B-100	P04114	3548+ENFAGEATLQR	1234.59	28	2	ingel	none	4.57	H82C52N16O19S0	0.503054	0.327741	0.124664	0.0348528	0.00787697	0.507976	0.330947	0.125883	0.0351938	0.00795403	0.00952504	0.00693514	0.0108886	0.0176074	0.0140928	0.0112789	0.0059018	0.012301	5.172	5.121	5.162	5.104	5.274	5.292	5.836	5.34	1.44362e+06	983534	627945	871503	3.95842e+06	1.0285e+06	1.0795e+06	1.17961e+06
10	1	10	H	MTD000067	Apolipoprotein B-100	P04114	3548+ENFAGEATLQR	1234.59	28	3	ingel	none	4.57	H82C52N16O19S0	0.503054	0.327741	0.124664	0.0348528	0.00787697	0.507976	0.330947	0.125883	0.0351938	0.00795403	0.0156671	0.0151994	0.0227821	0.0275264	0.0185156	0.0121071	0.00790177	0.00703737	5.172	5.121	5.162	5.104	5.274	5.292	5.836	5.34	89371.5	64966	37917.6	47757.8	196083	57128.4	66607.3	60528.5
10	2	20	H	MTD000067	Apolipoprotein B-100	P04114	3559+IYSLWEHSTK	1262.63	15	2	ingel	none	7.4	H86C59N14O17S0	0.4713	0.3399	0.137218	0.0400374	0.00933807	0.476804	0.34387	0.138821	0.040505	0.00944713	0.00337917	0.00744621	0.01537	0.00939082	0.0086222	0.00990538	0.00541507	0.00840585	8.021	7.998	8.095	8.037	8.122	8.281	8.826	8.245	248122	113297	50989.1	116688	996477	47488.4	80193.3	101594
10	4	40	H	MTD000067	Apolipoprotein B-100	P04114	3559+IYSLWEHSTK	1262.63	15	3	ingel	none	7.4	H86C59N14O17S0	0.4713	0.3399	0.137218	0.0400374	0.00933807	0.476804	0.34387	0.138821	0.040505	0.00944713	0.0211625	0.0168883	0.0120051	0.0194672	0.0053651	0.0128493	0.0124747	0.0150833	8.021	7.998	8.095	8.037	8.122	8.281	8.826	8.245	1.26532e+06	672142	294758	658650	5.17024e+06	291813	551064	679149
1	1	1	H	MTD000067	Apolipoprotein B-100	P04114	3587+ATLELSPWQMSALVQVHASQPSSFHDFPDLGQEVALNANTK	4463.19	87	3	ingel	none	20.41	H303C198N53O63S1	0.0731555	0.179581	0.23224	0.209357	0.147135	0.0869379	0.213414	0.275993	0.248799	0.174855					0.0214725								20.588								54285.9
3	4	12	H	MTD000067	Apolipoprotein B-100	P04114	3587+ATLELSPWQMSALVQVHASQPSSFHDFPDLGQEVALNANTK	4463.19	87	4	ingel	none	20.41	H303C198N53O63S1	0.0731555	0.179581	0.23224	0.209357	0.147135	0.0869379	0.213414	0.275993	0.248799	0.174855					0.0230129	0.0170188							20.588	20.69							2.46234e+06	149284
3	2	6	H	MTD000067	Apolipoprotein B-100	P04114	3587+ATLELSPWQMSALVQVHASQPSSFHDFxpDLGQEVALNANTK	4479.18	87	4	ingel	p:Hydroxylation	18.53	H303C198N53O64S1	0.0729792	0.179176	0.231896	0.209305	0.147332	0.086809	0.21313	0.27584	0.248969	0.175252					0.0197441								18.783								422279
4	1	4	H	MTD000067	Apolipoprotein B-100	P04114	3639+IHSGSFQSQVELSNDQEK	2031.95	42	2	ingel	none	4.04	H133C85N25O33S0	0.325179	0.345108	0.203339	0.0862367	0.02918	0.338777	0.359539	0.211842	0.0898427	0.0304002	0.0118691				0.0248029				4.749				4.851				46374.9				45207.1
10	4	40	H	MTD000067	Apolipoprotein B-100	P04114	3639+IHSGSFQSQVELSNDQEK	2031.95	42	3	ingel	none	4.04	H133C85N25O33S0	0.325179	0.345108	0.203339	0.0862367	0.02918	0.338777	0.359539	0.211842	0.0898427	0.0304002	0.0203549	0.0135334	0.0194579	0.0205644	0.02886	0.0200725	0.00731917	0.00809972	4.749	4.67	4.739	4.681	4.851	4.897	5.498	4.917	1.70058e+06	837595	555203	837992	1.30855e+06	432513	223790	221575
5	2	10	H	MTD000067	Apolipoprotein B-100	P04114	3657+AHLDIAGSLEGHLR	1487.78	33	3	ingel	none	9.69	H105C64N21O20S0	0.430478	0.346973	0.155705	0.0503679	0.0130052	0.437689	0.352786	0.158313	0.0512117	0.013223	0.024551	0.0232226			0.0241734				10.164	10.536			10.294				48100.6	35643.1			596214
5	2	10	H	MTD000067	Apolipoprotein B-100	P04114	3657+AHLDIAGSLEGHLR	1487.78	33	4	ingel	none	9.69	H105C64N21O20S0	0.430478	0.346973	0.155705	0.0503679	0.0130052	0.437689	0.352786	0.158313	0.0512117	0.013223	0.0186822	0.0113986			0.0217869				10.164	10.536			10.294				59003.1	46730.3			696643
10	4	40	H	MTD000067	Apolipoprotein B-100	P04114	3713+NPNGYSFSIPVK	1321.67	19	2	ingel	none	11.22	H91C61N15O18S0	0.457934	0.342559	0.143238	0.0432596	0.0104399	0.46397	0.347074	0.145126	0.0438298	0.0105775	0.00119613	0.00347731	0.00319995	0.0111796	0.00981552	0.00381176	0.0035075	0.128779	11.602	11.607	11.677	11.59	11.619	11.75	12.21	12.108	564301	542249	289588	395682	1.74865e+06	399291	479405	716665
2	1	2	H	MTD000067	Apolipoprotein B-100	P04114	3725+VLADKFIIPGLK	1312.81	16	2	ingel	none	14.74	H108C64N14O15S0	0.44679	0.348045	0.147487	0.0444979	0.0106246	0.452758	0.352693	0.149457	0.0450922	0.0107665							0.00904995	0.00904433							15.509	15.098							37672.1	39028.1
7	2	14	H	MTD000067	Apolipoprotein B-100	P04114	3725+VLADKFIIPGLK	1312.81	16	3	ingel	none	14.74	H108C64N14O15S0	0.44679	0.348045	0.147487	0.0444979	0.0106246	0.452758	0.352693	0.149457	0.0450922	0.0107665	0.0115619	0.00505006			0.00733342		0.00408589	0.0107785	15.099	15.133			15.032		15.509	15.098	59430.1	68652.1			143882		586743	575848
7	3	21	H	MTD000067	Apolipoprotein B-100	P04114	3737+LNDLNSVLVMPTFHVPFTDLQVPSCK	2970.5	36	3	ingel	C:Carbamidomethylation	22.09	H211C134N33O39S2	0.161966	0.269022	0.249612	0.16709	0.089151	0.172885	0.287159	0.26644	0.178355	0.0951613	0.0348735				0.038496	0.0219443	0.0161036	0.0630392	22.234				22.195	22.297	22.419	22.148	50352.7				2.85047e+06	43766.4	165989	36736.5
4	2	8	H	MTD000067	Apolipoprotein B-100	P04114	3737+LNDLNSVLVMPTFHVPFTDLQVPSCK	2970.5	36	4	ingel	C:Carbamidomethylation	22.09	H211C134N33O39S2	0.161966	0.269022	0.249612	0.16709	0.089151	0.172885	0.287159	0.26644	0.178355	0.0951613					0.0331477		0.0161831						22.195		22.419						1.01954e+06		71771.3
3	1	3	H	MTD000067	Apolipoprotein B-100	P04114	3737+LNDLNSVLVxmPTFHVPFTDLQVPSCK	2986.49	36	3	ingel	C:Carbamidomethylation m:Oxidized methionine	20.08	H211C134N33O40S2	0.161575	0.268434	0.24944	0.167329	0.0895072	0.17257	0.286701	0.266415	0.178716	0.0955982					0.0145921		0.0454429						20.249		20.557						350301		32579.6
2	1	2	H	MTD000067	Apolipoprotein B-100	P04114	3737+LNDLNSVLVxmPTFHVPFTDLQVPSCK	2986.49	36	4	ingel	C:Carbamidomethylation m:Oxidized methionine	20.08	H211C134N33O40S2	0.161575	0.268434	0.24944	0.167329	0.0895072	0.17257	0.286701	0.266415	0.178716	0.0955982					0.0143853								20.249								172092
1	1	1	H	MTD000067	Apolipoprotein B-100	P04114	3773+KLRTSSFALNLPTLPEVK	2013.16	28	4	ingel	none	15.35	H156C92N24O26S0	0.306316	0.3479	0.212089	0.0912979	0.0309402	0.319878	0.363303	0.221479	0.0953401	0.0323101	0.00548912								15.691								93650.1
10	4	40	H	MTD000067	Apolipoprotein B-100	P04114	3776+TSSFALNLPTLPEVK	1615.88	24	2	ingel	none	18.21	H121C74N17O23S0	0.387683	0.350922	0.175269	0.0628141	0.0179176	0.396937	0.359297	0.179453	0.0643133	0.0183452	0.00722149	0.00540714	0.00892568	0.0110594	0.0120479	0.010817	0.00395602	0.00838792	18.314	18.376	18.417	18.331	18.303	18.406	18.668	18.285	1208340	2.94027e+06	1.83466e+06	1.03414e+06	1.0491e+07	2.54886e+06	2.09908e+06	2.93896e+06
8	4	32	H	MTD000067	Apolipoprotein B-100	P04114	3776+TSSFALNLPTLPEVK	1615.88	24	3	ingel	none	18.21	H121C74N17O23S0	0.387683	0.350922	0.175269	0.0628141	0.0179176	0.396937	0.359297	0.179453	0.0643133	0.0183452	0.0101029	0.012351	0.0106337		0.0136237	0.0125027	0.0100927	0.0123963	18.314	18.376	18.417		18.303	18.406	18.668	18.285	516195	1.19957e+06	738920		3.55064e+06	977716	900451	1.07898e+06
10	4	40	H	MTD000067	Apolipoprotein B-100	P04114	3800+YSQPEDSLIPFFEITVPESQLTVSQFTLPK	3439.74	54	3	ingel	none	24.03	H242C160N34O50S0	0.13051	0.253722	0.258673	0.183243	0.10099	0.140767	0.273662	0.279002	0.197644	0.108926	0.0115416	0.00869932	0.0131483	0.0127	0.0166234	0.0133577	0.00754379	0.011103	24.096	24.129	24.142	24.084	24.113	24.131	24.224	24.066	1.68973e+06	886211	1.49557e+06	292015	1.80997e+07	6.6498e+06	6.38746e+06	7.39136e+06
10	4	40	H	MTD000067	Apolipoprotein B-100	P04114	3800+YSQPEDSLIPFFEITVPESQLTVSQFTLPK	3439.74	54	4	ingel	none	24.03	H242C160N34O50S0	0.13051	0.253722	0.258673	0.183243	0.10099	0.140767	0.273662	0.279002	0.197644	0.108926	0.0103595	0.00877968	0.0106635	0.0127022	0.0156325	0.0136253	0.00682547	0.0111122	24.096	24.129	24.142	24.084	24.113	24.131	24.224	24.066	738405	433819	817991	133330	6.84607e+06	2.72331e+06	2.73854e+06	3.23565e+06
10	4	40	H	MTD000067	Apolipoprotein B-100	P04114	3830+SVSDGIAALDLNAVANK	1656.87	35	2	ingel	none	13.97	H120C70N20O26S0	0.397811	0.347305	0.171011	0.0610658	0.0174806	0.407095	0.355411	0.175003	0.062491	0.0178886	0.0129146	0.0116701	0.0145878	0.0176985	0.0203131	0.0191796	0.0119825	0.00896536	14.394	14.428	14.469	14.382	14.411	14.542	14.297	14.421	1.54323e+06	2.62343e+06	1.36258e+06	1.50725e+06	9.42225e+06	3.51128e+06	60924.5	3.53257e+06
10	4	40	H	MTD000067	Apolipoprotein B-100	P04114	3830+SVSDGIAALDLNAVANK	1656.87	35	3	ingel	none	13.97	H120C70N20O26S0	0.397811	0.347305	0.171011	0.0610658	0.0174806	0.407095	0.355411	0.175003	0.062491	0.0178886	0.012839	0.0158027	0.015827	0.0201783	0.0184693	0.0187894	0.00929689	0.0163473	14.394	14.428	14.469	14.382	14.411	14.542	14.297	14.421	893622	1.45568e+06	842646	768075	4.20361e+06	1.81698e+06	43496.1	1.63413e+06
6	4	24	H	MTD000067	Apolipoprotein B-100	P04114	3847+IADFELPTIIVPEQTIEIPSIK	2465.37	40	2	ingel	none	22.82	H188C115N24O35S0	0.23179	0.323938	0.241292	0.126324	0.0518977	0.237674	0.332161	0.247418	0.129531	0.0532152					0.0150035	0.0112547	0.00700019	0.0108217					22.759	22.862	22.983	22.769					1.75437e+07	1.06639e+06	2.15186e+06	1.54969e+06
10	4	40	H	MTD000067	Apolipoprotein B-100	P04114	3847+IADFELPTIIVPEQTIEIPSIK	2465.37	40	3	ingel	none	22.82	H188C115N24O35S0	0.23179	0.323938	0.241292	0.126324	0.0518977	0.237674	0.332161	0.247418	0.129531	0.0532152	0.0105223	0.00914921	0.0116338	0.0136879	0.0159158	0.0131235	0.00590691	0.00915492	22.855	22.86	22.873	22.815	22.759	22.862	22.983	22.769	5.64434e+06	1.32851e+07	1.02666e+07	1.51903e+06	3.50502e+07	1.47283e+07	2.09744e+07	1.86495e+07
10	4	40	H	MTD000067	Apolipoprotein B-100	P04114	3869+FSVPAGIVIPSFQALTAR	1873.05	36	2	ingel	none	22.07	H140C88N22O23S0	0.325546	0.35183	0.203641	0.0831112	0.026675	0.337658	0.36492	0.211218	0.0862035	0.0276675	0.00766981	0.00785572	0.00972986	0.0136547	0.0153941	0.0116195	0.00599155	0.0082888	22.093	22.127	22.139	22.053	21.998	22.128	22.334	21.979	574543	1.22708e+06	516787	79187.9	1.26812e+07	2.1021e+06	2.27528e+06	1.58303e+06
10	4	40	H	MTD000067	Apolipoprotein B-100	P04114	3869+FSVPAGIVIPSFQALTAR	1873.05	36	3	ingel	none	22.07	H140C88N22O23S0	0.325546	0.35183	0.203641	0.0831112	0.026675	0.337658	0.36492	0.211218	0.0862035	0.0276675	0.0125663	0.0168722	0.012572	0.0123384	0.0157276	0.0148775	0.00536275	0.00931221	22.093	22.127	22.139	22.053	21.998	22.128	22.334	21.979	1.14861e+06	2.26706e+06	1.10085e+06	161787	1.64856e+07	3.58229e+06	4.00791e+06	2.73568e+06
3	3	9	H	MTD000067	Apolipoprotein B-100	P04114	3906+ADYVETVLDSTCSSTVQFLEYELNVLGTHK	3417.63	47	3	ingel	C:Carbamidomethylation	24.65	H232C150N36O53S1	0.13646	0.252281	0.252879	0.180042	0.101256	0.147857	0.273352	0.274	0.195079	0.109712		0.0175985			0.0142711					24.778			24.818					50482.1			1.50222e+06
5	3	15	H	MTD000067	Apolipoprotein B-100	P04114	3906+ADYVETVLDSTCSSTVQFLEYELNVLGTHK	3417.63	47	4	ingel	C:Carbamidomethylation	24.65	H232C150N36O53S1	0.13646	0.252281	0.252879	0.180042	0.101256	0.147857	0.273352	0.274	0.195079	0.109712		0.0173707	0.0145378		0.0138225	0.0194669				24.778	24.79		24.818	24.864				95360.4	48967		2.31254e+06	35600
10	3	30	H	MTD000067	Apolipoprotein B-100	P04114	3936+IEDGTLASK	932.482	17	2	ingel	none	2.43	H68C39N10O16S0	0.598568	0.289086	0.0879344	0.0199956	0.00372675	0.601223	0.290368	0.0883245	0.0200843	0.00374328	0.010878	0.00393106	0.00833401	0.009163	0.0156133	0.00990887	0.00796008	0.00671299	2.465	2.498	2.511	2.481	2.538	2.528	2.565	2.492	182154	402373	148837	366252	750334	209818	67574.8	96095.6
3	1	3	H	MTD000067	Apolipoprotein B-100	P04114	3953+DFSAEYEEDGKYEGLQEWEGK	2508.06	47	2	ingel	none	12.24	H153C111N25O42S0	0.238551	0.323062	0.237596	0.124269	0.0514388	0.244689	0.331374	0.243708	0.127467	0.0527622				0.0133033				0.00648055				12.718				12.813				42518.1				105812
10	4	40	H	MTD000067	Apolipoprotein B-100	P04114	3953+DFSAEYEEDGKYEGLQEWEGK	2508.06	47	3	ingel	none	12.24	H153C111N25O42S0	0.238551	0.323062	0.237596	0.124269	0.0514388	0.244689	0.331374	0.243708	0.127467	0.0527622	0.0135762	0.0129372	0.0149956	0.017637	0.0197604	0.016733	0.00747636	0.00991276	12.617	12.679	12.748	12.718	12.804	12.934	13.253	12.813	818577	1.13638e+06	920295	711704	4.05467e+06	575454	1.01015e+06	1.48528e+06
1	1	1	H	MTD000067	Apolipoprotein B-100	P04114	3953+DFSAEYEEDGKYEGLQEWEGK	2508.06	47	4	ingel	none	12.24	H153C111N25O42S0	0.238551	0.323062	0.237596	0.124269	0.0514388	0.244689	0.331374	0.243708	0.127467	0.0527622
10	2	20	H	MTD000067	Apolipoprotein B-100	P04114	3980+SPAFTDLHLR	1155.6	19	2	ingel	none	8.78	H81C52N15O15S0	0.509874	0.329479	0.120432	0.0319686	0.00680216	0.514113	0.332219	0.121433	0.0322345	0.00685872	0.0142198	0.0144967	0.0158479	0.0175145	0.0123452	0.0360669	0.0110205	0.0220124	9.205	9.182	9.251	9.165	9.25	9.381	9.897	9.345	135013	104341	35752.2	53824.7	710130	32282	53152.2	58685.7
5	4	20	H	MTD000067	Apolipoprotein B-100	P04114	3980+SPAFTDLHLR	1155.6	19	3	ingel	none	8.78	H81C52N15O15S0	0.509874	0.329479	0.120432	0.0319686	0.00680216	0.514113	0.332219	0.121433	0.0322345	0.00685872		0.0260938	0.0208621		0.0167515	0.022429				9.182	9.251		9.25	9.381				945365	337140		6.49549e+06	307070
7	1	7	H	MTD000067	Apolipoprotein B-100	P04114	3995+KGISTSAASPAVGTVGMDMDEDDDFSK	2730.2	51	3	ingel	none	10.67	H179C112N29O46S2	0.206692	0.289677	0.239654	0.146068	0.071926	0.216654	0.303639	0.251205	0.153108	0.0753929	0.0112578	0.0089071	0.0115981	0.0151496	0.0155173				11.151	11.184	11.254	11.167	11.168				63163.2	79042.3	50122.8	54769.6	255160
8	1	8	H	MTD000067	Apolipoprotein B-100	P04114	3996+GISTSAASPAVGTVGMDMDEDDDFSK	2602.1	50	2	ingel	none	12.32	H167C106N27O45S2	0.223316	0.296072	0.235507	0.138603	0.0660921	0.23272	0.30854	0.245424	0.14444	0.0688754	0.0131412	0.01134	0.0138985	0.0187214	0.0167292	0.0173185			12.702	12.736	12.776	12.718	12.776	12.878			57238.4	99948.9	51057.7	52660.6	541384	56718.3
10	4	40	H	MTD000067	Apolipoprotein B-100	P04114	3996+GISTSAASPAVGTVGMDMDEDDDFSK	2602.1	50	3	ingel	none	12.32	H167C106N27O45S2	0.223316	0.296072	0.235507	0.138603	0.0660921	0.23272	0.30854	0.245424	0.14444	0.0688754	0.0115371	0.00908638	0.0135393	0.0156348	0.0181443	0.0128494	0.00552465	0.00913446	12.702	12.736	12.776	12.718	12.776	12.878	13.253	12.785	688010	1.12843e+06	619537	632176	3.91568e+06	707150	228664	287363
7	1	7	H	MTD000067	Apolipoprotein B-100	P04114	3996+GISTSAASPAVGTVGMDMDEDDDFSKWNFYYSPQSSPDKK	4329.9	73	4	ingel	none	16.64	H276C188N46O68S2	0.0788778	0.183359	0.230284	0.204989	0.143955	0.0937387	0.217904	0.273671	0.24361	0.171077	0.0128501			0.0142493	0.0145058		0.00618603	0.0102489	16.932			17.005	17.006		17.342	16.987	151901			30025.9	536865		125608	123778
7	1	7	H	MTD000067	Apolipoprotein B-100	P04114	3996+GISTSAASPAVGTVGMDxmDEDDDFSK	2618.1	50	3	ingel	m:Oxidized methionine	9.51	H167C106N27O46S2	0.222777	0.295441	0.235505	0.13896	0.0664646	0.232266	0.308025	0.245535	0.144879	0.0692954		0.0101886	0.028455			0.017381	0.0207604	0.0243719		10.987	10.069			10.171	10.715	10.134		108198	106042			121337	51562.6	62047.2
10	1	10	H	MTD000067	Apolipoprotein B-100	P04114	3996+GISTSAASPAVGTVGxmDMDEDDDFSK	2618.1	50	3	ingel	m:Oxidized methionine	10.52	H167C106N27O46S2	0.222777	0.295441	0.235505	0.13896	0.0664646	0.232266	0.308025	0.245535	0.144879	0.0692954	0.0132444	0.0101886	0.0140424	0.0175082	0.0170422	0.0143766	0.00452621	0.0108307	10.982	10.987	11.056	10.97	11.055	11.158	11.589	11.093	78633.6	108198	75125.1	66755.7	310448	97375.6	39208.3	46623.1
10	1	10	H	MTD000067	Apolipoprotein B-100	P04114	3996+GISTSAASPAVGTVGxmDxmDEDDDFSK	2634.09	50	3	ingel	m:Oxidized methionine	7.37	H167C106N27O47S2	0.222241	0.294812	0.235501	0.139315	0.0668362	0.231813	0.307511	0.245645	0.145316	0.0697151	0.0115303	0.00804858	0.0146685	0.0176572	0.017421	0.0125773	0.00331983	0.00905714	7.992	7.941	7.982	7.896	8.038	8.084	8.713	8.076	85523	140421	106356	80668.1	351932	164172	49275.7	67395.9
10	2	20	H	MTD000067	Apolipoprotein B-100	P04114	4022+WNFYYSPQSSPDK	1617.71	23	2	ingel	none	11.32	H99C76N17O23S0	0.380582	0.351575	0.178489	0.0648829	0.0187456	0.390129	0.360394	0.182966	0.0665105	0.0192159	0.00853885	0.00786373	0.0111737	0.0139879	0.00945875	0.0109104	0.0083078	0.0122235	11.8	11.833	11.93	11.872	11.958	12.088	12.52	12.024	149504	218485	106400	125613	904813	133656	69965	94713.1
3	1	3	H	MTD000067	Apolipoprotein B-100	P04114	4022+WNFYYSPQSSPDK	1617.71	23	3	ingel	none	11.32	H99C76N17O23S0	0.380582	0.351575	0.178489	0.0648829	0.0187456	0.390129	0.360394	0.182966	0.0665105	0.0192159		0.0152538			0.0107257					11.833			11.958					33595.8			113016
4	2	8	H	MTD000067	Apolipoprotein B-100	P04114	4022+WNFYYSPQSSPDKK	1745.8	23	2	ingel	none	9.23	H111C82N19O24S0	0.352251	0.352066	0.191428	0.0741024	0.0227114	0.363203	0.363011	0.19738	0.0764062	0.0234175	0.00585751	0.0220176			0.0302269				9.854	9.831			9.984				64791.9	51457.4			380581
10	4	40	H	MTD000067	Apolipoprotein B-100	P04114	4022+WNFYYSPQSSPDKK	1745.8	23	3	ingel	none	9.23	H111C82N19O24S0	0.352251	0.352066	0.191428	0.0741024	0.0227114	0.363203	0.363011	0.19738	0.0764062	0.0234175	0.00520721	0.00267007	0.0333326	0.00448395	0.00742621	0.0234877	0.00480605	0.00393792	9.854	9.831	9.928	9.87	9.984	10.114	10.602	10.078	773342	584568	267507	370339	2.99569e+06	205839	114484	146728
5	1	5	H	MTD000067	Apolipoprotein B-100	P04114	4047+ESDEETQIKVNWEEEAASGLLTSLK	2805.36	54	3	ingel	none	19.08	H192C120N30O47S0	0.208411	0.308387	0.24663	0.139869	0.0626529	0.215758	0.319258	0.255323	0.1448	0.0648614	0.0134298			0.0133577			0.00856219	0.00884271	19.329			19.402			19.74	19.384	74023.6			30189.4			191256	140040
10	4	40	H	MTD000067	Apolipoprotein B-100	P04114	4056+VNWEEEAASGLLTSLK	1745.88	32	2	ingel	none	19.64	H123C77N19O27S0	0.368718	0.349308	0.184046	0.0698627	0.0211676	0.379365	0.359395	0.18936	0.07188	0.0217788	0.0104025	0.0112012	0.0131883	0.0150797	0.0164866	0.0137246	0.00504021	0.00765007	19.781	19.871	19.94	19.882	19.883	20.041	20.219	19.892	1.20446e+06	1.95712e+06	1.56591e+06	526802	9.66802e+06	1.96545e+06	1.07891e+06	808029
10	4	40	H	MTD000067	Apolipoprotein B-100	P04114	4056+VNWEEEAASGLLTSLK	1745.88	32	3	ingel	none	19.64	H123C77N19O27S0	0.368718	0.349308	0.184046	0.0698627	0.0211676	0.379365	0.359395	0.18936	0.07188	0.0217788	0.0150855	0.0146632	0.0169478	0.0201845	0.0168079	0.0187183	0.00574052	0.00875681	19.781	19.871	19.94	19.882	19.883	20.041	20.219	19.892	1.28391e+06	2.15591e+06	1.64155e+06	536364	7.23396e+06	1.91772e+06	1.06966e+06	757775
7	3	21	H	MTD000067	Apolipoprotein B-100	P04114	4056+VNWEEEAASGLLTSLKDNVPK	2299.17	40	3	ingel	none	19.92	H162C101N26O35S0	0.26935	0.335755	0.226843	0.108869	0.0413143	0.286294	0.356876	0.241113	0.115718	0.0439132	0.0116724				0.0165573	0.0145964	0.00619185	0.0115267	20.176				20.277	20.436	20.586	20.259	89674.5				442337	43226.8	1.09553e+06	675418
1	1	1	H	MTD000067	Apolipoprotein B-100	P04114	4056+VNWEEEAASGLLTSLKDNVPK	2299.17	40	4	ingel	none	19.92	H162C101N26O35S0	0.26935	0.335755	0.226843	0.108869	0.0413143	0.286294	0.356876	0.241113	0.115718	0.0439132							0.0080866								20.586								42500
1	1	1	H	MTD000067	Apolipoprotein B-100	P04114	4088+YHWEHTGLTLR	1411.7	17	2	ingel	none	6.27	H93C65N19O17S0	0.432837	0.349181	0.154129	0.0485975	0.0121549	0.439542	0.354591	0.156517	0.0493503	0.0123432					0.0240073								7.248								83901.4
3	3	9	H	MTD000067	Apolipoprotein B-100	P04114	4088+YHWEHTGLTLR	1411.7	17	3	ingel	none	6.27	H93C65N19O17S0	0.432837	0.349181	0.154129	0.0485975	0.0121549	0.439542	0.354591	0.156517	0.0493503	0.0123432	0.0182622				0.0110711				7.146				7.248				35020.1				970425
5	3	15	H	MTD000067	Apolipoprotein B-100	P04114	4088+YHWEHTGLTLR	1411.7	17	4	ingel	none	6.27	H93C65N19O17S0	0.432837	0.349181	0.154129	0.0485975	0.0121549	0.439542	0.354591	0.156517	0.0493503	0.0123432	0.0115826	0.00631168			0.0246496				7.146	7.123			7.248				46347.6	31301.3			1.07406e+06
1	1	1	H	MTD000067	Apolipoprotein B-100	P04114	4106+RNLQNNAEWVYQGAIR	1930.98	37	2	ingel	none	9.19	H130C84N28O25S0	0.331669	0.350846	0.200767	0.0815179	0.0261461	0.34377	0.363647	0.208092	0.084492	0.0271					0.0220883								9.899								31939
4	2	8	H	MTD000067	Apolipoprotein B-100	P04114	4106+RNLQNNAEWVYQGAIR	1930.98	37	3	ingel	none	9.19	H130C84N28O25S0	0.331669	0.350846	0.200767	0.0815179	0.0261461	0.34377	0.363647	0.208092	0.084492	0.0271	0.0113723				0.0370186				9.797				9.899				172768				556879
10	4	40	H	MTD000067	Apolipoprotein B-100	P04114	4107+NLQNNAEWVYQGAIR	1774.87	34	2	ingel	none	12.27	H118C78N24O24S0	0.360975	0.351879	0.187453	0.0712797	0.0214978	0.371531	0.362169	0.192935	0.0733642	0.0221265	0.0147338	0.0127244	0.0116927	0.0193101	0.019224	0.0149401	0.00782999	0.0101705	12.674	12.707	12.805	12.747	12.804	12.963	13.31	12.813	469403	666284	376271	420415	3.27969e+06	485112	571400	905476
10	4	40	H	MTD000067	Apolipoprotein B-100	P04114	4107+NLQNNAEWVYQGAIR	1774.87	34	3	ingel	none	12.27	H118C78N24O24S0	0.360975	0.351879	0.187453	0.0712797	0.0214978	0.371531	0.362169	0.192935	0.0733642	0.0221265	0.0145405	0.0158243	0.0163238	0.0189171	0.0194907	0.0179571	0.0140486	0.0146959	12.674	12.707	12.805	12.747	12.804	12.963	13.31	12.813	987829	1.28571e+06	806636	879997	5.0989e+06	1.03977e+06	1.229e+06	1.75773e+06
10	4	40	H	MTD000067	Apolipoprotein B-100	P04114	4122+QIDDIDVR	972.488	16	2	ingel	none	4.32	H68C40N12O16S0	0.587729	0.294634	0.0916052	0.0212444	0.00402765	0.590556	0.296051	0.0920459	0.0213466	0.00404702	0.00733008	0.00762207	0.0122878	0.0130569	0.0166125	0.00761193	0.00243035	0.00351042	4.947	4.839	4.908	4.822	4.964	5.01	5.554	5.086	268307	465353	190782	220603	931861	277364	387312	433930
10	3	30	H	MTD000067	Apolipoprotein B-100	P04114	4133+AASGTTGTYQEWK	1398.64	24	2	ingel	none	3.46	H90C61N16O22S0	0.451951	0.340338	0.146754	0.0461843	0.0116978	0.458728	0.345442	0.148954	0.0468768	0.0118732	0.00635961	0.00522163	0.00745896	0.0108654	0.0140055	0.00871589	0.00158432	0.00522397	3.988	3.937	3.978	3.948	4.118	4.164	4.793	4.212	334524	326983	184229	318190	1.11015e+06	258990	295556	281953
2	1	2	H	MTD000067	Apolipoprotein B-100	P04114	4133+AASGTTGTYQEWK	1398.64	24	3	ingel	none	3.46	H90C61N16O22S0	0.451951	0.340338	0.146754	0.0461843	0.0116978	0.458728	0.345442	0.148954	0.0468768	0.0118732					0.0169418								4.118								53386.7
10	4	40	H	MTD000067	Apolipoprotein B-100	P04114	4146+DKAQNLYQELLTQEGQASFQGLK	2608.31	51	3	ingel	none	17.52	H181C114N31O39S0	0.226475	0.31991	0.242393	0.129624	0.0545631	0.232768	0.328799	0.249128	0.133226	0.0560792	0.0128242	0.0114543	0.0159754	0.0209301	0.0191067	0.0168291	0.00655016	0.0145272	17.75	17.84	17.909	17.823	17.88	17.954	18.189	17.833	803790	334570	287952	114888	3.30055e+06	257710	143323	97702.1
4	1	4	H	MTD000067	Apolipoprotein B-100	P04114	4146+DKAQNLYQELLTQEGQASFQGLK	2608.31	51	4	ingel	none	17.52	H181C114N31O39S0	0.226475	0.31991	0.242393	0.129624	0.0545631	0.232768	0.328799	0.249128	0.133226	0.0560792	0.0205925		0.0257412						17.75		17.909						60642.3		35959.5
10	2	20	H	MTD000067	Apolipoprotein B-100	P04114	4148+AQNLYQELLTQEGQASFQGLK	2365.19	48	2	ingel	none	18.59	H164C104N28O35S0	0.258658	0.332954	0.231125	0.113618	0.0440686	0.276239	0.355585	0.246835	0.121341	0.0470639	0.0165857	0.0127843	0.0198471	0.0244702	0.0216454	0.0161569	0.00395382	0.0134454	18.653	18.742	18.812	18.725	18.783	18.885	19.091	18.736	125658	147287	94532.8	38945.6	1.36151e+06	131192	46631.2	50941.3
10	4	40	H	MTD000067	Apolipoprotein B-100	P04114	4148+AQNLYQELLTQEGQASFQGLK	2365.19	48	3	ingel	none	18.59	H164C104N28O35S0	0.258658	0.332954	0.231125	0.113618	0.0440686	0.276239	0.355585	0.246835	0.121341	0.0470639	0.015627	0.0141263	0.0185704	0.0203826	0.0213162	0.0178842	0.00718619	0.00990781	18.653	18.742	18.812	18.725	18.783	18.885	19.091	18.736	2.03231e+06	2.40491e+06	1.58879e+06	778546	9.92448e+06	2.11923e+06	987860	1.07554e+06
6	2	12	H	MTD000067	Apolipoprotein B-100	P04114	4148+AQNLYQELLTQEGQASFQGLKDNVFDGLVR	3380.7	61	3	ingel	none	22.13	H233C149N41O49S0	0.14406	0.26604	0.258742	0.175396	0.0927246	0.153752	0.283938	0.27615	0.187197	0.0989629	0.0117951				0.0185042		0.00770494	0.00886522	22.319				22.364		22.56	22.317	38734.4				805129		511803	210421
8	3	24	H	MTD000067	Apolipoprotein B-100	P04114	4148+AQNLYQELLTQEGQASFQGLKDNVFDGLVR	3380.7	61	4	ingel	none	22.13	H233C149N41O49S0	0.14406	0.26604	0.258742	0.175396	0.0927246	0.153752	0.283938	0.27615	0.187197	0.0989629	0.00887303		0.0184142	0.0174783	0.0163072		0.00819932	0.00871358	22.319		22.393	22.335	22.364		22.56	22.317	85464		32685.9	31345.2	1.29013e+06		999306	389560
2	4	8	H	MTD000067	Apolipoprotein B-100	P04114	4188+HLIDSLIDFLNFPR	1698.91	22	2	ingel	none	23.47	H122C80N20O21S0	0.36073	0.354129	0.187514	0.0703271	0.0208074	0.370855	0.364068	0.192776	0.072301	0.0213914					0.0088599								23.577								1.15713e+06
7	4	28	H	MTD000067	Apolipoprotein B-100	P04114	4188+HLIDSLIDFLNFPR	1698.91	22	3	ingel	none	23.47	H122C80N20O21S0	0.36073	0.354129	0.187514	0.0703271	0.0208074	0.370855	0.364068	0.192776	0.072301	0.0213914	0.007379		0.0258266	0.014445	0.0113789	0.0191548			23.588		23.662	23.604	23.577	23.679			122982		38926.9	74947.8	4.39435e+06	36330.8
3	1	3	H	MTD000067	Apolipoprotein B-100	P04114	4202+FQFPGKPGIYTR	1409.75	19	2	ingel	none	9.23	H99C68N17O16S0	0.422534	0.351982	0.158636	0.0507386	0.0128157	0.429452	0.357745	0.161233	0.0515693	0.0130256	0.0306796				0.0288051				9.684				9.73				33221.7				183605
10	4	40	H	MTD000067	Apolipoprotein B-100	P04114	4202+FQFPGKPGIYTR	1409.75	19	3	ingel	none	9.23	H99C68N17O16S0	0.422534	0.351982	0.158636	0.0507386	0.0128157	0.429452	0.357745	0.161233	0.0515693	0.0130256	0.00967194	0.00803114	0.00843859	0.0112677	0.00948663	0.0092174	0.00328862	0.0102591	9.684	9.662	9.731	9.644	9.73	9.86	10.377	9.796	656931	394922	90743.5	143230	3.4509e+06	100889	166620	97142.9
6	3	18	H	MTD000067	Apolipoprotein B-100	P04114	4214+EELCTMFIR	1197.55	16	2	ingel	C:Carbamidomethylation	12.77	H83C51N13O16S2	0.466683	0.300799	0.152872	0.0565458	0.0173424	0.477719	0.307912	0.156487	0.057883	0.0177525	0.0145895				0.00807438		0.00528704	0.0262567	13.238				13.368		13.845	13.377	113350				1.54733e+06		218477	95008
4	1	4	H	MTD000067	Apolipoprotein B-100	P04114	4214+EELCTxmFIR	1213.55	16	2	ingel	C:Carbamidomethylation m:Oxidized methionine	8.72	H83C51N13O17S2	0.465558	0.300246	0.153567	0.0570797	0.0176333	0.476786	0.307487	0.15727	0.0584563	0.0180586	0.0132761				0.010332		0.0089071		9.402				9.476		10.123		45749				239344		46372.3
10	4	40	H	MTD000067	Apolipoprotein B-100	P04114	4223+EVGTVLSQVYSK	1308.69	19	2	ingel	none	9.16	H96C58N14O20S0	0.47232	0.336693	0.137614	0.0410726	0.0098677	0.478202	0.340886	0.139328	0.0415841	0.0099906	0.00763622	0.00644906	0.007714	0.0102175	0.00924962	0.00705583	0.00223195	0.00365951	9.713	9.662	9.731	9.644	9.786	9.86	10.405	9.824	1.54943e+06	1.1728e+06	649297	1.23512e+06	4.56745e+06	904274	989361	1.20197e+06
10	1	10	H	MTD000067	Apolipoprotein B-100	P04114	4223+EVGTVLSQVYSK	1308.69	19	3	ingel	none	9.16	H96C58N14O20S0	0.47232	0.336693	0.137614	0.0410726	0.0098677	0.478202	0.340886	0.139328	0.0415841	0.0099906	0.007332	0.00839203	0.00351423	0.00984221	0.0104779	0.00742403	0.00511742	0.00365502	9.713	9.662	9.731	9.644	9.786	9.86	10.405	9.824	111350	92281.6	49516.9	83597.6	318013	75607.2	83257.6	90776.9
2	1	2	H	MTD000067	Apolipoprotein B-100	P04114	4350+ENLCLNLHK	1139.58	15	2	ingel	C:Carbamidomethylation	4.86	H81C48N15O15S1	0.505714	0.308548	0.13095	0.0414324	0.0105817	0.512559	0.312725	0.132723	0.0419932	0.0107249					0.0131942								5.556								109160
3	3	9	H	MTD000067	Apolipoprotein B-100	P04114	4350+ENLCLNLHK	1139.58	15	3	ingel	C:Carbamidomethylation	4.86	H81C48N15O15S1	0.505714	0.308548	0.13095	0.0414324	0.0105817	0.512559	0.312725	0.132723	0.0419932	0.0107249	0.0212065				0.016628				5.539				5.556				137796				432897
10	4	40	H	MTD000067	Apolipoprotein B-100	P04114	4386+EEYFDPSIVGWTVK	1668.8	21	2	ingel	none	17.61	H112C79N16O24S0	0.367983	0.351637	0.184263	0.0690538	0.0205521	0.378219	0.361418	0.189388	0.0709745	0.0211238	0.0024122	0.00344541	0.007357	0.00863475	0.0121486	0.00730041	0.00171206	0.00670713	17.835	17.896	17.966	17.879	17.908	18.011	18.245	17.89	654600	926644	313467	569783	2.5141e+06	324677	246093	216030
10	2	20	H	MTD000067	Apolipoprotein B-100	P04114	4386+EEYFDPSIVGWTVK	1668.8	21	3	ingel	none	17.61	H112C79N16O24S0	0.367983	0.351637	0.184263	0.0690538	0.0205521	0.378219	0.361418	0.189388	0.0709745	0.0211238	0.00591563	0.00337781	0.00961049	0.0111509	0.00871162	0.00944651	0.00845379	0.0122953	17.835	17.896	17.966	17.879	17.908	18.011	18.245	17.89	185491	251742	104712	135667	558142	97044.2	75817.3	57123.6
5	2	10	H	MTD000067	Apolipoprotein B-100	P04114	440+ATLYALSHAVNNYHK	1700.86	27	3	ingel	none	6.76	H116C77N22O22S0	0.369525	0.353045	0.183491	0.0678953	0.0198892	0.379406	0.362485	0.188397	0.0697108	0.020421	0.0111957	0.0156644			0.0149662				7.457	7.405			7.53				111835	51224.9			599244
10	2	20	H	MTD000067	Apolipoprotein B-100	P04114	440+ATLYALSHAVNNYHK	1700.86	27	4	ingel	none	6.76	H116C77N22O22S0	0.369525	0.353045	0.183491	0.0678953	0.0198892	0.379406	0.362485	0.188397	0.0697108	0.020421	0.0141721	0.0178311	0.0216326	0.024146	0.0300268	0.0133509	0.0161923	0.00892209	7.457	7.405	7.503	7.417	7.53	7.661	8.233	7.652	303952	151873	34458.8	49534.1	1.3674e+06	35964.5	33009.6	31416.5
2	1	2	H	MTD000067	Apolipoprotein B-100	P04114	4420+DFHSEYIVSASNFTSQLSSQVEQFLHR	3155.49	57	3	ingel	none	23.12	H206C140N38O46S0	0.1626	0.281497	0.257538	0.164632	0.0822289	0.171429	0.296782	0.271523	0.173572	0.0866939		0.0765396			0.0133996					23.565			23.323					30600.3			184363
3	4	12	H	MTD000067	Apolipoprotein B-100	P04114	4420+DFHSEYIVSASNFTSQLSSQVEQFLHR	3155.49	57	4	ingel	none	23.12	H206C140N38O46S0	0.1626	0.281497	0.257538	0.164632	0.0822289	0.171429	0.296782	0.271523	0.173572	0.0866939	0.0139763				0.0188055				23.249				23.323				70898.3				2.44021e+06
10	4	40	H	MTD000067	Apolipoprotein B-100	P04114	4447+NIQEYLSILTDPDGK	1704.86	25	2	ingel	none	19.44	H120C75N18O27S0	0.378447	0.348621	0.179697	0.0669282	0.0199358	0.388672	0.358039	0.184552	0.0687364	0.0204744	0.00802903	0.00665354	0.0086428	0.0114742	0.0141258	0.00887654	0.00556491	0.00480866	19.809	19.899	19.968	19.882	19.883	20.013	20.219	19.864	1.01664e+06	1.4533e+06	880065	627995	7.67724e+06	1.26663e+06	1.3128e+06	1.11965e+06
10	4	40	H	MTD000067	Apolipoprotein B-100	P04114	4447+NIQEYLSILTDPDGK	1704.86	25	3	ingel	none	19.44	H120C75N18O27S0	0.378447	0.348621	0.179697	0.0669282	0.0199358	0.388672	0.358039	0.184552	0.0687364	0.0204744	0.0148071	0.0138326	0.0157084	0.0162121	0.0135932	0.0165255	0.00817837	0.0127498	19.809	19.899	19.968	19.882	19.883	20.013	20.219	19.864	1.44713e+06	1978851	1.23256e+06	903755	7.338e+06	1.73839e+06	1.74843e+06	1.4913e+06
10	4	40	H	MTD000067	Apolipoprotein B-100	P04114	4466+IAELSATAQEIIK	1385.78	31	2	ingel	none	12.23	H107C61N15O21S0	0.453498	0.340877	0.14586	0.0454447	0.0113769	0.460087	0.345829	0.147979	0.046105	0.0115422	0.0100723	0.00893314	0.0130954	0.017801	0.0176706	0.0140616	0.00573492	0.00888061	12.533	12.566	12.635	12.549	12.578	12.737	13.084	12.588	1.90442e+06	2.27011e+06	1.34831e+06	1.97129e+06	9.60198e+06	1.86131e+06	1.47112e+06	2.01918e+06
10	4	40	H	MTD000067	Apolipoprotein B-100	P04114	4466+IAELSATAQEIIK	1385.78	31	3	ingel	none	12.23	H107C61N15O21S0	0.453498	0.340877	0.14586	0.0454447	0.0113769	0.460087	0.345829	0.147979	0.046105	0.0115422	0.0135017	0.0160221	0.0173071	0.0215483	0.0229674	0.0201433	0.00434157	0.008332	12.533	12.566	12.635	12.549	12.578	12.737	13.084	12.588	320989	430238	265287	314003	1.43459e+06	331656	271744	331258
9	1	9	H	MTD000067	Apolipoprotein B-100	P04114	4487+IISDYHQQFR	1305.65	21	2	ingel	none	3.05	H87C59N17O17S0	0.466085	0.341335	0.139466	0.0411211	0.00968179	0.471743	0.345478	0.141159	0.0416202	0.00979931	0.00782258	0.00553819	0.0122606	0.00923533	0.00605246	0.00734611		0.0112508	3.508	3.485	3.526	3.468	3.61	3.656		3.676	100751	74934.1	43362.4	77219.4	383558	43134.9		37085.3
10	4	40	H	MTD000067	Apolipoprotein B-100	P04114	4487+IISDYHQQFR	1305.65	21	3	ingel	none	3.05	H87C59N17O17S0	0.466085	0.341335	0.139466	0.0411211	0.00968179	0.471743	0.345478	0.141159	0.0416202	0.00979931	0.0227103	0.017274	0.0187817	0.0182308	0.014735	0.0195163	0.00915971	0.015278	3.508	3.485	3.526	3.468	3.61	3.656	4.313	3.676	1.48961e+06	893153	576000	953738	4.25205e+06	578852	430585	647891
10	4	40	H	MTD000067	Apolipoprotein B-100	P04114	4499+LQDFSDQLSDYYEK	1749.77	26	2	ingel	none	11.88	H111C78N17O29S0	0.366293	0.347949	0.185206	0.071279	0.0219506	0.377338	0.358442	0.190791	0.0734285	0.0226126	0.00724509	0.00840778	0.0110209	0.0137654	0.0161555	0.00973215	0.00283146	0.00621576	12.335	12.369	12.466	12.408	12.522	12.652	12.999	12.531	781055	891473	457112	840515	3.20108e+06	465709	482420	537675
10	2	20	H	MTD000067	Apolipoprotein B-100	P04114	4499+LQDFSDQLSDYYEK	1749.77	26	3	ingel	none	11.88	H111C78N17O29S0	0.366293	0.347949	0.185206	0.071279	0.0219506	0.377338	0.358442	0.190791	0.0734285	0.0226126	0.0116681	0.00793297	0.0143241	0.0120755	0.0149893	0.0118016	0.00576506	0.00599906	12.335	12.369	12.466	12.408	12.522	12.652	12.999	12.531	244229	267547	145639	220707	920503	141819	169087	170723
10	1	10	H	MTD000067	Apolipoprotein B-100	P04114	4542+LQSTTVMNPYMK	1411.68	16	2	ingel	none	7.35	H101C61N15O19S2	0.41104	0.314855	0.172119	0.0699699	0.02334	0.424636	0.325269	0.177811	0.0722841	0.0241119	0.00212792	0.00572462	0.0101688	0.00597931	0.0048294	0.0111993	0.00260507	0.00242773	7.992	7.969	8.01	7.924	8.066	8.14	8.741	8.132	119577	68183.4	35066.3	82312.4	280813	39073.2	141492	134645
5	1	5	H	MTD000067	Apolipoprotein B-100	P04114	4542+LQSTTVMNxpYMK	1427.68	16	2	ingel	p:Hydroxylation	4.77	H101C61N15O20S2	0.41005	0.314248	0.172659	0.0705073	0.0236607	0.42384	0.324816	0.178465	0.0728784	0.0244564	0.0053131				0.00411091		0.00345867	0.00231032	5.398				5.443		6.09	5.509	42287.7				65380.1		44473.1	49607
1	1	1	H	MTD000067	Apolipoprotein B-100	P04114	4542+LQSTTVMNxpYMK	1427.68	16	3	ingel	p:Hydroxylation	4.77	H101C61N15O20S2	0.41005	0.314248	0.172659	0.0705073	0.0236607	0.42384	0.324816	0.178465	0.0728784	0.0244564					0.0356097								5.443								38145.1
1	1	1	H	MTD000067	Apolipoprotein B-100	P04114	4542+LQSTTVMNxpYMK	1427.68	16	4	ingel	p:Hydroxylation	4.77	H101C61N15O20S2	0.41005	0.314248	0.172659	0.0705073	0.0236607	0.42384	0.324816	0.178465	0.0728784	0.0244564					0.0281354								5.443								44865.7
10	4	40	H	MTD000067	Apolipoprotein B-100	P04114	4554+LAPGELTIIL	1038.63	17	2	ingel	none	21.33	H86C49N10O14S0	0.537516	0.319946	0.108973	0.0270845	0.0054113	0.541022	0.322033	0.109684	0.0272612	0.0054466	0.010456	0.00324528	0.00420285	0.0123451	0.00687191	0.00523904	0.00176131	0.00351764	21.388	21.422	21.463	21.348	21.349	21.451	21.686	21.302	1.16321e+06	4.01302e+06	1.99645e+06	1.29594e+06	5.73041e+06	2.46925e+06	3.79836e+06	4.12924e+06
10	4	40	H	MTD000067	Apolipoprotein B-100	P04114	491+VIGNMGQTMEQLTPELK	1887.94	30	2	ingel	none	15.09	H137C80N21O27S2	0.318491	0.320384	0.205901	0.0988315	0.0386197	0.337525	0.339531	0.218206	0.104738	0.0409277	0.00606361	0.00733588	0.00615012	0.0121281	0.0129039	0.0089708	0.00454412	0.00772976	15.325	15.358	15.427	15.341	15.398	15.501	15.791	15.352	566859	795909	405320	491143	4.0885e+06	570728	484169	877228
10	4	40	H	MTD000067	Apolipoprotein B-100	P04114	491+VIGNMGQTMEQLTPELK	1887.94	30	3	ingel	none	15.09	H137C80N21O27S2	0.318491	0.320384	0.205901	0.0988315	0.0386197	0.337525	0.339531	0.218206	0.104738	0.0409277	0.0111859	0.010703	0.0102489	0.013535	0.0125973	0.012048	0.00680441	0.0127765	15.325	15.358	15.427	15.341	15.398	15.501	15.791	15.352	1.39522e+06	2050226	1.11641e+06	1.13818e+06	7.53025e+06	1.40893e+06	1.35988e+06	2.12248e+06
10	1	10	H	MTD000067	Apolipoprotein B-100	P04114	491+VIGNMGQTxmEQLTPELK	1903.94	30	2	ingel	m:Oxidized methionine	9.99	H137C80N21O28S2	0.317724	0.319729	0.206173	0.0993231	0.0389832	0.336947	0.339074	0.218647	0.105332	0.0413418	0.010771	0.00916489	0.0130382	0.0168653	0.014295	0.0143069	0.00311405	0.00697677	11.264	11.269	11.338	11.224	11.309	11.44	11.11	11.347	67569.3	82693.9	60549.3	55383.9	326786	77215.6	51954.6	161652
10	3	30	H	MTD000067	Apolipoprotein B-100	P04114	491+VIGNMGQTxmEQLTPELK	1903.94	30	3	ingel	m:Oxidized methionine	9.99	H137C80N21O28S2	0.317724	0.319729	0.206173	0.0993231	0.0389832	0.336947	0.339074	0.218647	0.105332	0.0413418	0.0182533	0.0148648	0.0160037	0.0189042	0.0189364	0.0173548	0.016262	0.0079703	11.264	11.269	11.338	11.224	11.309	11.44	11.11	11.347	239155	301246	222819	184812	934439	277677	229827	558994
10	1	10	H	MTD000067	Apolipoprotein B-100	P04114	491+VIGNxmGQTMEQLTPELK	1903.94	30	2	ingel	m:Oxidized methionine	10.73	H137C80N21O28S2	0.317724	0.319729	0.206173	0.0993231	0.0389832	0.336947	0.339074	0.218647	0.105332	0.0413418	0.010771	0.00916489	0.0130382	0.0168653	0.014295	0.0143069	0.0054457	0.00697677	11.264	11.269	11.338	11.224	11.309	11.44	11.871	11.347	67569.3	82693.9	60549.3	55383.9	326786	77215.6	105930	161652
10	3	30	H	MTD000067	Apolipoprotein B-100	P04114	491+VIGNxmGQTMEQLTPELK	1903.94	30	3	ingel	m:Oxidized methionine	10.73	H137C80N21O28S2	0.317724	0.319729	0.206173	0.0993231	0.0389832	0.336947	0.339074	0.218647	0.105332	0.0413418	0.0182533	0.0148648	0.0160037	0.0189042	0.0189364	0.0173548	0.00902149	0.0079703	11.264	11.269	11.338	11.224	11.309	11.44	11.871	11.347	239155	301246	222819	184812	934439	277677	399339	558994
5	1	5	H	MTD000067	Apolipoprotein B-100	P04114	491+VIGNxmGQTxmEQLTPELK	1919.93	30	2	ingel	m:Oxidized methionine	6.99	H137C80N21O29S2	0.316958	0.319076	0.206443	0.0998123	0.0393466	0.33637	0.338618	0.219086	0.105925	0.0417564					0.0133794	0.00956688		0.00587261					7.643	7.689		7.709					66636.6	32994.7		51535.7
10	2	20	H	MTD000067	Apolipoprotein B-100	P04114	491+VIGNxmGQTxmEQLTPELK	1919.93	30	3	ingel	m:Oxidized methionine	6.99	H137C80N21O29S2	0.316958	0.319076	0.206443	0.0998123	0.0393466	0.33637	0.338618	0.219086	0.105925	0.0417564	0.0092435	0.00790898	0.00735497	0.0145491	0.0134012	0.0086104	0.00290859	0.00730546	7.626	7.575	7.616	7.501	7.643	7.689	8.346	7.709	108840	130008	124102	125055	295384	184848	184002	292573
4	1	4	H	MTD000067	Apolipoprotein B-100	P04114	51+KYTYNYEAESSSGVPGTADSR	2281.01	43	2	ingel	none	3.6	H144C97N26O38S0	0.280177	0.336425	0.222055	0.10495	0.0394401	0.296921	0.356531	0.235325	0.111222	0.0417972					0.0160487			0.0067297					4.654			4.776					99323.4			41890.3
9	4	36	H	MTD000067	Apolipoprotein B-100	P04114	51+KYTYNYEAESSSGVPGTADSR	2281.01	43	3	ingel	none	3.6	H144C97N26O38S0	0.280177	0.336425	0.222055	0.10495	0.0394401	0.296921	0.356531	0.235325	0.111222	0.0417972	0.0127489	0.01102	0.0143249	0.0152807	0.0200541	0.0137008		0.0130855	4.524	4.416	4.513	4.427	4.654	4.728		4.776	372192	462156	255381	212793	1.23727e+06	342425		948247
5	1	5	H	MTD000067	Apolipoprotein B-100	P04114	513+CVQSTKPSLMIQK	1518.79	22	3	ingel	C:Carbamidomethylation	3.52	H114C64N18O20S2	0.391663	0.318204	0.179084	0.0752059	0.0258472	0.406223	0.330034	0.185742	0.0780018	0.0268081	0.00802361				0.00904461		0.010727		4.185				4.259		4.962		71926.2				399789		44618.3
10	2	20	H	MTD000067	Apolipoprotein B-100	P04114	52+YTYNYEAESSSGVPGTADSR	2152.92	42	2	ingel	none	5.36	H132C91N24O37S0	0.302711	0.340571	0.212764	0.0956823	0.0343358	0.318064	0.357845	0.223556	0.100535	0.0360773	0.0154016	0.0132703	0.0204617	0.0191034	0.0197601	0.0197257	0.0083299	0.0112922	6.018	5.939	6.008	5.95	6.12	6.166	6.823	6.214	321798	131206	80037.9	163272	534696	147434	109715	166678
10	4	40	H	MTD000067	Apolipoprotein B-100	P04114	52+YTYNYEAESSSGVPGTADSR	2152.92	42	3	ingel	none	5.36	H132C91N24O37S0	0.302711	0.340571	0.212764	0.0956823	0.0343358	0.318064	0.357845	0.223556	0.100535	0.0360773	0.0146356	0.0126141	0.013587	0.017285	0.0200223	0.0179417	0.00735985	0.0114511	6.018	5.939	6.008	5.95	6.12	6.166	6.823	6.214	961636	466876	247048	495878	1.39713e+06	506040	478206	724277
2	1	2	H	MTD000067	Apolipoprotein B-100	P04114	538+DKDQEVLLQTFLDDASPGDK	2233.07	37	2	ingel	none	18.34	H152C96N24O37S0	0.285676	0.338038	0.219901	0.10244	0.0379458	0.301966	0.357313	0.23244	0.108281	0.0401095					0.0132764								18.67								68637.6
10	2	20	H	MTD000067	Apolipoprotein B-100	P04114	538+DKDQEVLLQTFLDDASPGDK	2233.07	37	3	ingel	none	18.34	H152C96N24O37S0	0.285676	0.338038	0.219901	0.10244	0.0379458	0.301966	0.357313	0.23244	0.108281	0.0401095	0.0124352	0.0123462	0.0123565	0.0225738	0.0162018	0.0199775	0.00681146	0.00756114	18.568	18.658	18.699	18.641	18.67	18.772	18.978	18.623	176339	200513	205434	59018.4	1.22762e+06	125801	109787	122047
2	4	8	H	MTD000067	Apolipoprotein B-100	P04114	538+DKDQEVLLQTFLDDASPGDKR	2389.18	40	3	ingel	none	17.05	H164C102N28O38S0	0.262483	0.332385	0.229172	0.112543	0.0437841	0.280257	0.354891	0.244689	0.120163	0.0467488	0.0869941								17.271								259782
10	4	40	H	MTD000067	Apolipoprotein B-100	P04114	538+DKDQEVLLQTFLDDASPGDKR	2389.18	40	4	ingel	none	17.05	H164C102N28O38S0	0.262483	0.332385	0.229172	0.112543	0.0437841	0.280257	0.354891	0.244689	0.120163	0.0467488	0.0165774	0.0105141	0.0138508	0.0176959	0.0177273	0.0114381	0.00463977	0.00802565	17.271	17.389	17.458	17.372	17.373	17.531	17.737	17.354	866868	489035	362804	144501	5.76426e+06	127314	205759	108979
3	1	3	H	MTD000067	Apolipoprotein B-100	P04114	540+DQEVLLQTFLDDASPGDKR	2146.05	38	3	ingel	none	18.13	H147C92N25O34S0	0.299783	0.342047	0.214252	0.0960318	0.0342066	0.314861	0.35925	0.225027	0.100862	0.035927					0.0471342								18.557								83719.5
10	4	40	H	MTD000067	Apolipoprotein B-100	P04114	559+LAAYLMLMR	1080.58	16	2	ingel	none	16.6	H84C49N12O11S2	0.484509	0.299012	0.145444	0.0514548	0.0149675	0.494185	0.304984	0.148349	0.0524825	0.0152664	0.00342631	0.00405381	0.00257378	0.00950576	0.00526684	0.00379558	0.0032446	0.008462	16.791	16.853	16.95	16.864	16.837	17.024	17.23	16.846	497593	1.17217e+06	616816	323351	5.25352e+06	806361	1.24035e+06	1.05396e+06
10	2	20	H	MTD000067	Apolipoprotein B-100	P04114	559+LAAYLMLxmR	1096.58	16	2	ingel	m:Oxidized methionine	12.28	H84C49N12O12S2	0.483341	0.29847	0.146192	0.0519946	0.0152471	0.493206	0.304562	0.149176	0.0530558	0.0155583	0.00730836	0.0042597	0.00871385	0.010481	0.0080811	0.00673408	0.00208315	0.00218563	12.674	12.679	12.776	12.662	12.719	12.963	13.253	12.757	69765.7	101213	49605	42880.3	369190	61928	204599	225429
10	3	30	H	MTD000067	Apolipoprotein B-100	P04114	559+LAAYLxmLMR	1096.58	16	2	ingel	m:Oxidized methionine	13.77	H84C49N12O12S2	0.483341	0.29847	0.146192	0.0519946	0.0152471	0.493206	0.304562	0.149176	0.0530558	0.0155583	0.00261845	0.00149805	0.00215487	0.00688209	0.00285786	0.00115223	0.00356396	0.00172571	14.14	14.202	14.271	14.213	14.186	14.401	14.663	14.224	85732	195474	106163	58980	776561	287577	273850	382028
10	1	10	H	MTD000067	Apolipoprotein B-100	P04114	559+LAAYLxmLxmR	1112.57	16	2	ingel	m:Oxidized methionine	9.48	H84C49N12O13S2	0.482176	0.29793	0.146936	0.0525322	0.0155279	0.49223	0.304142	0.15	0.0536276	0.0158516	0.00887658	0.00336219	0.00474186	0.00979809	0.00475842	0.00586188	0.00276235	0.0063469	9.995	9.972	10.013	9.955	10.068	10.143	10.659	10.106	78194.1	99917.2	72357.8	58656	204496	92365.6	152204	223513
6	2	12	H	MTD000067	Apolipoprotein B-100	P04114	568+SPSQADINK	958.472	21	2	ingel	none	2.45	H66C39N12O16S0	0.594391	0.291238	0.0893412	0.0204718	0.00384101	0.597113	0.292572	0.0897502	0.0205655	0.00385859	0.0275803	0.00751793	0.0168674	0.019093	0.0075657	0.0119764			2.606	2.442	2.455	2.425	2.454	2.472			69860.2	333479	216065	91855.9	321673	184567
10	4	40	H	MTD000067	Apolipoprotein B-100	P04114	577+IVQILPWEQNEQVK	1722.93	29	2	ingel	none	15.07	H126C79N20O23S0	0.362723	0.352584	0.186634	0.0703746	0.0210176	0.373051	0.362623	0.191948	0.0723783	0.0216161	0.00661148	0.00662943	0.00923626	0.012212	0.0130969	0.00789852	0.00364453	0.00767176	15.325	15.358	15.456	15.369	15.314	15.501	15.791	15.352	961975	1.73789e+06	795081	926139	7.43208e+06	1.32544e+06	1.12166e+06	2.04358e+06
10	4	40	H	MTD000067	Apolipoprotein B-100	P04114	577+IVQILPWEQNEQVK	1722.93	29	3	ingel	none	15.07	H126C79N20O23S0	0.362723	0.352584	0.186634	0.0703746	0.0210176	0.373051	0.362623	0.191948	0.0723783	0.0216161	0.0135181	0.00923266	0.015086	0.014854	0.0128531	0.0154189	0.010953	0.00918874	15.325	15.358	15.456	15.369	15.314	15.501	15.791	15.352	1.18601e+06	2.2444e+06	1.07254e+06	1.09654e+06	7.31358e+06	1.59154e+06	1.48045e+06	2.52485e+06
4	1	4	H	MTD000067	Apolipoprotein B-100	P04114	577+IVQILxpWEQNEQVK	1738.93	29	3	ingel	p:Hydroxylation	10.48	H126C79N20O24S0	0.361849	0.351868	0.187055	0.0709933	0.0213738	0.372363	0.362092	0.19249	0.073056	0.0219948		0.0135989			0.022158					9.492			9.504					43002			101743
9	4	36	H	MTD000067	Apolipoprotein B-100	P04114	591+NFVASHIANILNSEELDIQDLK	2482.27	44	3	ingel	none	19.97	H175C109N29O37S0	0.242381	0.32684	0.237052	0.121557	0.0491249	0.248098	0.33455	0.242643	0.124425	0.0502837	0.0111558		0.0109156	0.0148088	0.0165748	0.0147131	0.0050508	0.0138573	20.204		20.363	20.305	20.306	20.436	20.586	20.259	124119		72530.2	36887.1	8.10333e+06	101199	155347	62645.9
3	2	6	H	MTD000067	Apolipoprotein B-100	P04114	591+NFVASHIANILNSEELDIQDLK	2482.27	44	4	ingel	none	19.97	H175C109N29O37S0	0.242381	0.32684	0.237052	0.121557	0.0491249	0.248098	0.33455	0.242643	0.124425	0.0502837					0.0142671								20.306								635262
3	4	12	H	MTD000067	Apolipoprotein B-100	P04114	591+NFVASHIANILNSEELDIQDLKK	2610.37	44	3	ingel	none	18.42	H187C115N31O38S0	0.224338	0.31949	0.243319	0.130531	0.0550399	0.23063	0.328451	0.250144	0.134192	0.0565836	0.0118143				0.0131436				18.624				18.726				42338.2				1.76861e+06
7	4	28	H	MTD000067	Apolipoprotein B-100	P04114	591+NFVASHIANILNSEELDIQDLKK	2610.37	44	4	ingel	none	18.42	H187C115N31O38S0	0.224338	0.31949	0.243319	0.130531	0.0550399	0.23063	0.328451	0.250144	0.134192	0.0565836	0.00939187		0.0224453	0.0165577	0.0157528	0.0470673			18.624		18.84	18.782	18.726	18.941			202352		55929.7	72014	7.72002e+06	30761.6
1	1	1	H	MTD000067	Apolipoprotein B-100	P04114	617+EALKESQLPTVMDFR	1762.89	30	2	ingel	none	13.07	H126C77N20O25S1	0.35027	0.335822	0.193024	0.0820448	0.0281047	0.364423	0.349392	0.200824	0.0853601	0.0292404					0.0147947								13.481								53522.8
8	2	16	H	MTD000067	Apolipoprotein B-100	P04114	617+EALKESQLPTVMDFR	1762.89	30	3	ingel	none	13.07	H126C77N20O25S1	0.35027	0.335822	0.193024	0.0820448	0.0281047	0.364423	0.349392	0.200824	0.0853601	0.0292404	0.00965201	0.0194051	0.0553764	0.0219794	0.0177632	0.0674046	0.00688777	0.0129435	13.464	13.497	13.623	13.536	13.481	13.724	13.986	13.518	181074	184944	64568.6	98783.6	664875	42562.4	215084	273326
10	4	40	H	MTD000067	Apolipoprotein B-100	P04114	621+ESQLPTVMDFR	1321.63	21	2	ingel	none	13.24	H91C57N15O19S1	0.453104	0.322768	0.151413	0.053105	0.015079	0.462167	0.329224	0.154442	0.0541673	0.0153806	0.00386654	0.00286139	0.00475291	0.0100892	0.0104236	0.00784788	0.00358305	0.00658051	13.661	13.694	13.764	13.706	13.734	13.893	14.212	13.744	1.19197e+06	1.77367e+06	1.02574e+06	995043	7.38104e+06	1.20141e+06	623023	858770
8	1	8	H	MTD000067	Apolipoprotein B-100	P04114	621+ESQLPTVMDFR	1321.63	21	3	ingel	none	13.24	H91C57N15O19S1	0.453104	0.322768	0.151413	0.053105	0.015079	0.462167	0.329224	0.154442	0.0541673	0.0153806	0.0141121	0.00858165	0.0162471	0.0176206	0.0104578	0.0183225			13.661	13.694	13.764	13.706	13.734	13.893			43200.7	80465.1	44414	36062.2	214525	41766.4
10	2	20	H	MTD000067	Apolipoprotein B-100	P04114	621+ESQLPTVxmDFR	1337.63	21	2	ingel	m:Oxidized methionine	9.28	H91C57N15O20S1	0.452012	0.322158	0.152092	0.0536915	0.0153712	0.461259	0.328748	0.155203	0.0547899	0.0156856	0.0210352	0.0162556	0.0178972	0.0247266	0.018042	0.0170616	0.0168619	0.0182071	9.91	9.718	9.815	9.729	9.871	9.945	10.461	9.909	119325	126626	121558	95661.1	377748	156954	72566	96635.2
10	2	20	H	MTD000067	Apolipoprotein B-100	P04114	621+ESQLxpTVMDFR	1337.63	21	2	ingel	p:Hydroxylation	9.32	H91C57N15O20S1	0.452012	0.322158	0.152092	0.0536915	0.0153712	0.461259	0.328748	0.155203	0.0547899	0.0156856	0.0210352	0.0162556	0.0178972	0.0247266	0.018042	0.0170616	0.0168619	0.0182071	9.91	9.718	9.815	9.729	9.871	9.945	10.461	9.909	119325	126626	121558	95661.1	377748	156954	72566	96635.2
10	4	40	H	MTD000067	Apolipoprotein B-100	P04114	642+SVSLPSLDPASAK	1270.68	28	2	ingel	none	10.46	H94C55N14O20S0	0.48826	0.331762	0.131004	0.0379618	0.00888428	0.493697	0.335456	0.132463	0.0383845	0.00898322	0.00770235	0.00733295	0.0113044	0.0189169	0.0157769	0.0155003	0.00500797	0.00845897	10.869	10.846	10.887	10.801	10.886	10.989	11.476	10.924	1.42766e+06	1.70552e+06	948366	1.06633e+06	5.8311e+06	1.44002e+06	1.69305e+06	2.6498e+06
10	4	40	H	MTD000067	Apolipoprotein B-100	P04114	655+IEGNLIFDPNNYLPK	1745.9	23	2	ingel	none	18.37	H123C81N19O24S0	0.355467	0.352028	0.189962	0.0730477	0.0222541	0.36627	0.362727	0.195735	0.0752677	0.0229304	0.00514206	0.00552632	0.0062532	0.0103418	0.0108639	0.00759819	0.00406444	0.00906788	18.512	18.573	18.614	18.556	18.557	18.659	18.894	18.538	1.49686e+06	2.15911e+06	1.54365e+06	868826	8.34232e+06	1.81306e+06	2.11207e+06	2.8584e+06
10	4	40	H	MTD000067	Apolipoprotein B-100	P04114	655+IEGNLIFDPNNYLPK	1745.9	23	3	ingel	none	18.37	H123C81N19O24S0	0.355467	0.352028	0.189962	0.0730477	0.0222541	0.36627	0.362727	0.195735	0.0752677	0.0229304	0.0058405	0.0071655	0.00785429	0.00907895	0.0126841	0.00977063	0.0036701	0.00514306	18.512	18.573	18.614	18.556	18.557	18.659	18.894	18.538	481064	717586	487478	265870	2.18286e+06	556780	686271	896411
10	4	40	H	MTD000067	Apolipoprotein B-100	P04114	675+TTLTAFGFASADLIEIGLEGK	2153.13	36	2	ingel	none	24.04	H156C98N22O32S0	0.284773	0.340809	0.220833	0.101583	0.0369304	0.300394	0.359504	0.232947	0.107155	0.0389562	0.0145726	0.0205344	0.0141295	0.0128291	0.018657	0.0135641	0.00661838	0.00944924	23.447	23.48	23.521	23.463	23.521	23.567	23.631	23.474	370344	290105	575495	203269	6.49153e+06	1.62478e+06	1.12208e+06	1.14947e+06
10	4	40	H	MTD000067	Apolipoprotein B-100	P04114	675+TTLTAFGFASADLIEIGLEGK	2153.13	36	3	ingel	none	24.04	H156C98N22O32S0	0.284773	0.340809	0.220833	0.101583	0.0369304	0.300394	0.359504	0.232947	0.107155	0.0389562	0.0138318	0.0209383	0.0190958	0.0126657	0.0178783	0.0156182	0.00651077	0.0102631	23.447	23.48	23.521	23.463	23.521	23.567	23.631	23.474	1.49012e+06	1.33485e+06	2.46058e+06	943723	1.40593e+07	6912213	4.95105e+06	4.92924e+06
10	4	40	H	MTD000067	Apolipoprotein B-100	P04114	696+GFEPTLEALFGK	1307.68	21	2	ingel	none	19.71	H93C62N13O18S0	0.456125	0.343032	0.144021	0.0436469	0.0105657	0.462214	0.347612	0.145944	0.0442296	0.0107068	0.00592804	0.00369975	0.00792586	0.0136597	0.0146686	0.00877563	0.000902243	0.00590614	19.781	19.871	19.912	19.854	19.826	19.985	20.163	19.807	2.69958e+06	4.94274e+06	2.4967e+06	1.18018e+06	2.47701e+07	4.11331e+06	6.20689e+06	5.42568e+06
9	2	18	H	MTD000067	Apolipoprotein B-100	P04114	696+GFEPTLEALFGK	1307.68	21	3	ingel	none	19.71	H93C62N13O18S0	0.456125	0.343032	0.144021	0.0436469	0.0105657	0.462214	0.347612	0.145944	0.0442296	0.0107068	0.0132557	0.00948334	0.0192947		0.0131006	0.0128836	0.00411604	0.0104418	19.781	19.871	19.912		19.826	19.985	20.163	19.807	63131.7	131090	67020.3		418909	104149	123822	90609.4
10	4	40	H	MTD000067	Apolipoprotein B-100	P04114	708+QGFFPDSVNK	1137.55	17	2	ingel	none	8.05	H75C52N13O16S0	0.512858	0.327361	0.119593	0.0318835	0.0068357	0.517153	0.330102	0.120595	0.0321505	0.00689294	0.00558463	0.0082401	0.0101475	0.00933255	0.00858749	0.00652577	0.00217035	0.0042689	8.669	8.618	8.687	8.629	8.743	8.845	9.39	8.837	628539	959446	444814	380389	2.7831e+06	807171	902155	1.20546e+06
9	4	36	H	MTD000067	Apolipoprotein B-100	P04114	718+ALYWVNGQVPDGVSK	1631.83	24	2	ingel	none	12.17	H113C75N19O22S0	0.38206	0.352222	0.177756	0.0640951	0.0183413	0.391401	0.360834	0.182102	0.0656622	0.0187898	0.0275273	0.0301547		0.0357761	0.0258702	0.0323028	0.0185905	0.0244058	12.589	12.623		12.606	12.663	12.793	13.169	12.672	341646	529328		330514	2.32499e+06	385658	412234	680874
9	3	27	H	MTD000067	Apolipoprotein B-100	P04114	718+ALYWVNGQVPDGVSK	1631.83	24	3	ingel	none	12.17	H113C75N19O22S0	0.38206	0.352222	0.177756	0.0640951	0.0183413	0.391401	0.360834	0.182102	0.0656622	0.0187898	0.0253072	0.0275444		0.032231	0.0232541	0.0320631	0.0191335	0.0188086	12.589	12.623		12.606	12.663	12.793	13.169	12.672	196560	334323		181141	1.14793e+06	223774	265284	408692
7	2	14	H	MTD000067	Apolipoprotein B-100	P04114	743+DDKHEQDMVNGIMLSVEK	2086.97	33	3	ingel	none	12.91	H142C86N24O32S2	0.291203	0.316155	0.215411	0.109443	0.0452429	0.312378	0.339145	0.231075	0.117402	0.0485328	0.0224018	0.0235779	0.0244006	0.0270105	0.0263896				13.351	13.412	13.51	13.423	13.424				97932.3	107181	59013	49975.4	616461
8	2	16	H	MTD000067	Apolipoprotein B-100	P04114	743+DDKHEQDMVNGIMLSVEK	2086.97	33	4	ingel	none	12.91	H142C86N24O32S2	0.291203	0.316155	0.215411	0.109443	0.0452429	0.312378	0.339145	0.231075	0.117402	0.0485328	0.0214289	0.019779	0.0255456	0.0288008	0.0275927	0.0287935			13.351	13.412	13.51	13.423	13.424	13.639			147489	167779	85319.7	67721.7	908733	42486.3
5	4	20	H	MTD000067	Apolipoprotein B-100	P04114	779+ILGEELGFASLHDLQLLGK	2052.13	35	2	ingel	none	20.7	H153C94N23O28S0	0.299464	0.345703	0.214931	0.0945564	0.0327998	0.313689	0.362124	0.22514	0.0990477	0.0343578					0.0158964	0.0187509	0.00250031						20.616	20.831	21.009						2.41019e+06	61716.7	40246.2
10	4	40	H	MTD000067	Apolipoprotein B-100	P04114	779+ILGEELGFASLHDLQLLGK	2052.13	35	3	ingel	none	20.7	H153C94N23O28S0	0.299464	0.345703	0.214931	0.0945564	0.0327998	0.313689	0.362124	0.22514	0.0990477	0.0343578	0.0166539	0.0148463	0.0126937	0.0165612	0.0205117	0.0132533	0.0138368	0.00662926	20.683	20.773	20.814	20.728	20.616	20.831	21.009	20.682	1.29642e+06	1.31578e+06	656357	296173	44420655	2.76621e+06	1.8619e+06	714814
7	3	21	H	MTD000067	Apolipoprotein B-100	P04114	80+VELEVPQLCSFILK	1673.91	23	2	ingel	C:Carbamidomethylation	20.83	H127C77N17O22S1	0.35665	0.337679	0.1903	0.0791517	0.0264653	0.370053	0.350369	0.197452	0.0821262	0.0274599	0.00904218	0.0010595			0.00997449	0.00414964		0.0033584	20.993	21.027			20.926	21.085		20.935	98597.9	53879.3			1.78529e+06	70274.4		179637
9	2	18	H	MTD000067	Apolipoprotein B-100	P04114	80+VELEVPQLCSFILK	1673.91	23	3	ingel	C:Carbamidomethylation	20.83	H127C77N17O22S1	0.35665	0.337679	0.1903	0.0791517	0.0264653	0.370053	0.350369	0.197452	0.0821262	0.0274599	0.00899172	0.00958401	0.0181698		0.0111711	0.011392	0.00391394	0.00385918	20.993	21.027	21.096		20.926	21.085	21.291	20.935	128949	67010.2	38307.1		1.44829e+06	81755.3	399531	195226
10	4	40	H	MTD000067	Apolipoprotein B-100	P04114	805+TLQGIPQMIGEVIR	1553.86	27	2	ingel	none	19.79	H119C68N19O20S1	0.393136	0.33533	0.17517	0.0679547	0.021234	0.404631	0.345135	0.180292	0.0699417	0.0218548	0.00495071	0.00530732	0.00664593	0.0130281	0.0122947	0.00710119	0.00248969	0.00628741	19.978	20.04	20.109	20.023	19.967	20.154	20.36	20.005	726952	1.37326e+06	736065	210475	8.97622e+06	1.14251e+06	1.8754e+06	1.39014e+06
10	4	40	H	MTD000067	Apolipoprotein B-100	P04114	805+TLQGIPQMIGEVIR	1553.86	27	3	ingel	none	19.79	H119C68N19O20S1	0.393136	0.33533	0.17517	0.0679547	0.021234	0.404631	0.345135	0.180292	0.0699417	0.0218548	0.00956103	0.0107208	0.0129266	0.014354	0.0116015	0.0116266	0.00874347	0.0114628	19.978	20.04	20.109	20.023	19.967	20.154	20.36	20.005	433786	794337	427309	122614	3.68845e+06	610771	980158	733152
6	1	6	H	MTD000067	Apolipoprotein B-100	P04114	805+TLQGIPQMIGEVIRK	1681.95	28	3	ingel	none	17.38	H131C74N21O21S1	0.36387	0.33791	0.187271	0.0766472	0.0252128	0.376795	0.349912	0.193923	0.0793697	0.0261084	0.0140962				0.0143057		0.00373186	0.0082514	17.807				17.091		18.189	17.862	32613.2				52784.5		119320	65389.3
10	3	30	H	MTD000067	Apolipoprotein B-100	P04114	805+TLQGIPQxmIGEVIR	1569.85	27	2	ingel	m:Oxidized methionine	15	H119C68N19O21S1	0.392188	0.334668	0.175674	0.0685398	0.0215653	0.403873	0.344638	0.180908	0.0705818	0.0222077	0.00491151	0.00207776	0.00550772	0.0118938	0.00989416	0.0065135	0.00235127	0.00539355	15.268	15.302	15.371	15.285	15.286	15.416	15.707	15.295	274357	370395	280904	266330	1.34374e+06	492948	279475	428591
10	2	20	H	MTD000067	Apolipoprotein B-100	P04114	805+TLQGIPQxmIGEVIR	1569.85	27	3	ingel	m:Oxidized methionine	15	H119C68N19O21S1	0.392188	0.334668	0.175674	0.0685398	0.0215653	0.403873	0.344638	0.180908	0.0705818	0.0222077	0.00928267	0.00464009	0.00917938	0.0121795	0.00948367	0.00597272	0.00104817	0.00656206	15.268	15.302	15.371	15.285	15.286	15.416	15.707	15.295	152887	207462	161173	129455	534058	251271	163455	224276
10	3	30	H	MTD000067	Apolipoprotein B-100	P04114	805+TLQGIxpQMIGEVIR	1569.85	27	2	ingel	p:Hydroxylation	14.94	H119C68N19O21S1	0.392188	0.334668	0.175674	0.0685398	0.0215653	0.403873	0.344638	0.180908	0.0705818	0.0222077	0.00491151	0.00207776	0.00550772	0.0118938	0.00989416	0.0065135	0.00235127	0.00539355	15.268	15.302	15.371	15.285	15.286	15.416	15.707	15.295	274357	370395	280904	266330	1.34374e+06	492948	279475	428591
10	2	20	H	MTD000067	Apolipoprotein B-100	P04114	805+TLQGIxpQMIGEVIR	1569.85	27	3	ingel	p:Hydroxylation	14.94	H119C68N19O21S1	0.392188	0.334668	0.175674	0.0685398	0.0215653	0.403873	0.344638	0.180908	0.0705818	0.0222077	0.00928267	0.00464009	0.00917938	0.0121795	0.00948367	0.00597272	0.00104817	0.00656206	15.268	15.302	15.371	15.285	15.286	15.416	15.707	15.295	152887	207462	161173	129455	534058	251271	163455	224276
2	1	2	H	MTD000067	Apolipoprotein B-100	P04114	864+LEVANMQAELVAKxpSVSVEFVTNMGIIIPDFAR	3603.87	64	3	ingel	p:Hydroxylation	22.68	H262C161N40O49S2	0.113725	0.226977	0.247029	0.191573	0.117565	0.126802	0.253077	0.275434	0.213602	0.131084					0.0178724								22.815								147118
4	1	4	H	MTD000067	Apolipoprotein B-100	P04114	864+LEVANMQAELVAKxpSVSVEFVTNMGIIIPDFAR	3603.87	64	4	ingel	p:Hydroxylation	22.68	H262C161N40O49S2	0.113725	0.226977	0.247029	0.191573	0.117565	0.126802	0.253077	0.275434	0.213602	0.131084					0.0148379	0.0131515							22.815	22.862							238394	56567.4
10	3	30	H	MTD000067	Apolipoprotein B-100	P04114	897+SGVQMNTNFFHESGLEAHVALK	2415.16	44	4	ingel	none	13.42	H162C106N30O33S1	0.239698	0.317254	0.23536	0.126175	0.0539331	0.246497	0.326252	0.242035	0.129754	0.0554628	0.008236	0.0170307	0.0183699	0.0170014	0.0162075	0.0240187	0.00871797	0.0136965	13.802	13.892	13.989	13.875	13.819	14.063	14.297	13.857	289650	70158	66472.2	57278.4	2.13663e+06	57887.3	61348	40739
3	1	3	H	MTD000067	Apolipoprotein B-100	P04114	897+SGVQxmNTNFFHESGLEAHVALK	2431.16	44	3	ingel	m:Oxidized methionine	11.18	H162C106N30O34S1	0.239121	0.316578	0.235399	0.126605	0.05433	0.246001	0.325687	0.242172	0.130248	0.0558931					0.0221193								11.648								42995
9	1	9	H	MTD000067	Apolipoprotein B-100	P04114	897+SGVQxmNTNFFHESGLEAHVALK	2431.16	44	4	ingel	m:Oxidized methionine	11.18	H162C106N30O34S1	0.239121	0.316578	0.235399	0.126605	0.05433	0.246001	0.325687	0.242172	0.130248	0.0558931	0.0101181	0.0112907	0.00905824	0.0197444	0.0138693	0.018333	0.0112864		11.687	11.748	11.902	11.76	11.648	11.976	12.238		152995	141450	63474.8	37890.9	434275	97377.1	36621.5
8	2	16	H	MTD000067	Apolipoprotein B-100	P04114	935+LLSGGNTLHLVSTTK	1539.86	18	2	ingel	none	8.04	H117C67N19O22S0	0.416811	0.347773	0.162087	0.0545425	0.0146671	0.424791	0.354432	0.16519	0.0555869	0.0149479	0.00486499	0.00747605		0.00268474	0.0086498		0.0034692	0.00485829	8.556	8.505		8.46	8.517		9.249	8.64	135949	67710.1		61386.7	472346		45712.7	66803
10	4	40	H	MTD000067	Apolipoprotein B-100	P04114	935+LLSGGNTLHLVSTTK	1539.86	18	3	ingel	none	8.04	H117C67N19O22S0	0.416811	0.347773	0.162087	0.0545425	0.0146671	0.424791	0.354432	0.16519	0.0555869	0.0149479	0.0049904	0.0172555	0.00918739	0.0168781	0.00662601	0.0107207	0.0108219	0.0162102	8.556	8.505	8.574	8.46	8.517	8.676	9.249	8.64	2.80765e+06	1.3757e+06	550318	1.26374e+06	9.17323e+06	529324	1.07899e+06	1.4682e+06
10	4	40	H	MTD000067	Apolipoprotein B-100	P04114	950+TEVIPPLIENR	1279.71	22	2	ingel	none	11.92	H97C57N15O18S0	0.478009	0.336952	0.134651	0.0391125	0.00911584	0.48346	0.340795	0.136187	0.0395586	0.0092198	0.00321056	0.00274853	0.00624299	0.0118108	0.0101071	0.00655156	0.00133717	0.00786499	12.194	12.171	12.241	12.126	12.127	12.286	12.746	12.193	1.79319e+06	2.11456e+06	1.16827e+06	1.44923e+06	7.97049e+06	1.45279e+06	2.143e+06	3.50012e+06
10	2	20	H	MTD000067	Apolipoprotein B-100	P04114	950+TEVIPPLIENR	1279.71	22	3	ingel	none	11.92	H97C57N15O18S0	0.478009	0.336952	0.134651	0.0391125	0.00911584	0.48346	0.340795	0.136187	0.0395586	0.0092198	0.00519358	0.00658514	0.00686984	0.0181192	0.0116204	0.0135888	0.00650643	0.00960868	12.194	12.171	12.241	12.126	12.127	12.286	12.746	12.193	127753	178367	101649	91491.6	466758	112145	179274	227995
3	1	3	H	MTD000067	Apolipoprotein E	P02649	281+SWFEPLVEDMQR	1535.71	25	2	ingel	none	18.22	H101C69N17O21S1	0.39186	0.334734	0.175804	0.0686223	0.0215997	0.403555	0.344724	0.181051	0.0706703	0.0222444	0.0408443				0.0388894				18.483				18.585				34660.7				101780
1	1	1	H	MTD000067	Apolipoprotein E	P02649	281+SWFEPLVEDMQR	1535.71	25	3	ingel	none	18.22	H101C69N17O21S1	0.39186	0.334734	0.175804	0.0686223	0.0215997	0.403555	0.344724	0.181051	0.0706703	0.0222444					0.036346								18.585								34082.9
7	1	7	H	MTD000067	Apolipoprotein E	P02649	57+WVQTLSEQVQEELLSSQVTQELR	2729.39	51	3	ingel	none	20.09	H192C118N32O42S0	0.214045	0.313176	0.245913	0.136329	0.0595054	0.220899	0.323206	0.253788	0.140695	0.0614111	0.0340413	0.0299168			0.0384279	0.0294736	0.0242863	0.0262274	20.288	20.378			20.334	20.436	20.642	20.315	52380.9	38382.3			441515	46257	89151.9	100372
5	1	5	H	MTD000067	Calsequestrin-1	P31415	84+QFEMEELILELAAQVLEDK	2247.13	43	3	ingel	none	26.41	H162C100N22O34S1	0.262955	0.323039	0.226947	0.116203	0.0476824	0.283007	0.347674	0.244254	0.125065	0.0513186	0.0100717	0.010362			0.0319061		0.015285		26.436	26.47			26.482		26.48		64192.5	54725			41362.7		38414.6
5	1	5	H	MTD000067	Creatine kinase S-type, mitochondrial	P17540	105+TVGMVAGDEESYEVFADLFDPVIK	2630.25	42	3	ingel	none	23.72	H179C119N25O40S1	0.207606	0.301808	0.244197	0.142319	0.0660602	0.215809	0.313732	0.253846	0.147942	0.0686703	0.0538426	0.023299	0.0309743			0.0787421	0.0797825		23.814	23.847	23.86			23.905	23.97		36432.6	62229.2	66347.2			38932.6	36550.1
1	1	1	H	MTD000067	Creatine kinase S-type, mitochondrial	P17540	379+SEVELVQIVIDGVNYLVDCEK	2420.21	35	3	ingel	C:Carbamidomethylation	25.91	H173C106N25O37S1	0.241362	0.315807	0.234174	0.126097	0.0543258	0.248375	0.324983	0.240977	0.129761	0.0559042	0.0238567								25.985								34429.6
4	1	4	H	MTD000067	Desmin	P17661	79+TPSSYGAGELLDFSLADAVNQEFLTTR	2901.4	52	3	ingel	none	23.01	H196C128N32O45S0	0.190323	0.299773	0.252075	0.149143	0.069306	0.198125	0.312062	0.262409	0.155257	0.0721472	0.040346	0.0316698	0.0332613				0.0102732		23.108	23.114	23.155				21.77		30371.1	42092	49147.5				52270.9
6	1	6	H	MTD000067	Elongation factor 1-alpha 2	Q05639	101+NMITGTSQADCAVLIVAAGVGEFEAGISK	2908.43	58	3	ingel	C:Carbamidomethylation	23.84	H205C124N33O43S2	0.179158	0.277933	0.246128	0.158741	0.0820951	0.189775	0.294403	0.260714	0.168148	0.0869601	0.0299184	0.0284225	0.0272084			0.0384362			23.926	23.96	24.001			24.046			40706.5	55671.5	44633.3			33868.2
10	1	10	H	MTD000067	Fructose-bisphosphate aldolase A	P04075	260+TVPPAVTGITFLSGGQSEEEASINLNAINK	3056.57	59	3	ingel	none	18.83	H217C133N35O47S0	0.17677	0.29082	0.254745	0.156727	0.0756316	0.185159	0.304621	0.266835	0.164165	0.0792208	0.0184772	0.0173937	0.0158393	0.0199785	0.0173362	0.017848	0.0193236	0.0137018	18.935	19.025	19.065	18.979	18.98	19.054	19.288	18.933	101784	132067	111317	68270.4	65171.1	90384.6	82524.8	74777.9
8	1	8	H	MTD000067	Fructose-bisphosphate aldolase A	P04075	260+TVPPAVTGITFLSGGQSEEEASINLNAINK	3056.57	59	4	ingel	none	18.83	H217C133N35O47S0	0.17677	0.29082	0.254745	0.156727	0.0756316	0.185159	0.304621	0.266835	0.164165	0.0792208	0.0135264	0.0136166	0.016663		0.024485	0.0168253	0.0154754		18.935	19.025	19.065		18.98	19.054	19.288		45497.4	66109.4	54184.6		34944.3	38497.2	45158.8
7	1	7	H	MTD000067	Gamma-enolase	P09104	373+SGETEDTFIADLVVGLCTGQIK	2352.15	36	3	ingel	C:Carbamidomethylation	23.33	H165C101N25O37S1	0.255276	0.319628	0.229335	0.12003	0.0503948	0.276192	0.345817	0.248126	0.129865	0.054524	0.0195408	0.00996377	0.0185075	0.0140214		0.0218698			23.419	23.452	23.493	23.435		23.51			49514.2	49431.6	58462.4	30410.5		34631.2
3	1	3	H	MTD000067	Glyceraldehyde-3-phosphate dehydrogenase	P04406	163+VIHDNFGIVEGLMTTVHAITATQK	2594.35	38	4	ingel	none	22.3	H187C115N31O35S1	0.214511	0.306974	0.243143	0.138327	0.0625379	0.222178	0.317945	0.251833	0.143271	0.064773	0.0268244	0.0300208	0.0235205						22.46	22.493	22.534						32122.2	43303.2	47629.5
1	1	1	H	MTD000067	Glyceraldehyde-3-phosphate dehydrogenase	P04406	28+VDIVAINDPFIDLNYMVYMFQYDSTHGK	3307.56	40	3	ingel	none	24.92	H222C152N34O45S2	0.130354	0.243365	0.249711	0.183358	0.106816	0.142681	0.266379	0.273325	0.200697	0.116917		0.011165								25.031								34706.5
1	1	1	H	MTD000067	Glyceraldehyde-3-phosphate dehydrogenase	P04406	28+VDIVAINDPFIDLNYMVYMFQYDSTHGK	3307.56	40	4	ingel	none	24.92	H222C152N34O45S2	0.130354	0.243365	0.249711	0.183358	0.106816	0.142681	0.266379	0.273325	0.200697	0.116917		0.0123087								25.031								30525.3
3	1	3	H	MTD000067	Glyceraldehyde-3-phosphate dehydrogenase	P04406	87+WGDAGAEYVVESTGVFTTMEK	2276.03	35	3	ingel	none	18.15	H149C101N23O35S1	0.259039	0.321604	0.228248	0.118048	0.0489329	0.279457	0.346952	0.246238	0.127353	0.0527898		0.0161617	0.0171503							18.517	18.558							40768.4	32448.1
2	2	4	H	MTD000067	Hemoglobin subunit alpha	P69905	129+FLASVSTVLTSK	1251.71	15	2	ingel	none	12.83	H97C57N13O18S0	0.481517	0.335897	0.133172	0.0384194	0.00889947	0.48687	0.339631	0.134652	0.0388465	0.0089984	0.00450816			0.00408538					13.238			13.254					116499			237035
2	3	6	H	MTD000067	Hemoglobin subunit alpha	P69905	18+VGAHAGEYGAEALER	1528.73	42	3	ingel	none	3.45	H100C65N20O23S0	0.424594	0.345496	0.158802	0.0529706	0.0141684	0.432437	0.351878	0.161736	0.053949	0.0144302	0.00554493			0.00475353					4.157			4.089					381660			383251
5	2	10	H	MTD000067	Histone H3.3	P84243	85+FQSAAIGALQEASEAYLVGLFEDTNLCAIHAK	3436.7	72	3	ingel	C:Carbamidomethylation	24.19	H237C153N39O49S1	0.131769	0.249321	0.253766	0.18258	0.103414	0.143095	0.270751	0.275578	0.198273	0.112303	0.116807	0.056462	0.118687			0.12329			24.124	24.298	24.142			24.215			374437	35958.4	540720			201171
4	1	4	H	MTD000067	Histone H3.3	P84243	85+FQSAAIGALQEASEAYLVGLFEDTNLCAIHAK	3436.7	72	4	ingel	C:Carbamidomethylation	24.19	H237C153N39O49S1	0.131769	0.249321	0.253766	0.18258	0.103414	0.143095	0.270751	0.275578	0.198273	0.112303	0.200023	0.0180409	0.201198					0.196114	24.124	24.298	24.142					24.151	133926	50868	220086					90870.1
2	1	2	H	MTD000067	Keratin, type I cytoskeletal 10	P13645	267+ADLExmQIESLTEELAYLK	2111.03	38	3	ingel	m:Oxidized methionine	24.02	H150C92N20O34S1	0.2897	0.327691	0.216898	0.105484	0.0413064	0.308266	0.348691	0.230798	0.112244	0.0439536								0.00942846								24.094								43276.5
4	1	4	H	MTD000067	Keratin, type I cytoskeletal 10	P13645	296+NVSTGDVNVExmNAAPGVDLTQLLNNMR	2887.38	49	3	ingel	m:Oxidized methionine	20.37	H198C118N36O44S2	0.188998	0.282642	0.244017	0.154084	0.0782287	0.199371	0.298155	0.25741	0.162541	0.0825224			0.010587				0.0119474	0.000591872			20.588				20.84	20.484			33502.8				39614.2	31708.2
6	1	6	H	MTD000067	Keratin, type II cytoskeletal 1	P04264	344+SLDLDSIIAEVK	1301.71	21	2	ingel	none	19.18	H99C57N13O21S0	0.477895	0.334051	0.135577	0.0403672	0.00970594	0.483753	0.338146	0.137239	0.040862	0.00982491		0.000717259	0.00314012			0.00659448	0.00636179	0.0021102		19.476	19.517			19.562	19.768	19.413		88051.6	74142.3			90484.9	229263	141710
1	1	1	H	MTD000067	Keratin, type II cytoskeletal 2 epidermal	P35908	303+VDLLNQEIEFLK	1459.79	20	2	ingel	none	18.52	H109C67N15O21S0	0.424503	0.347283	0.158514	0.052209	0.0137359	0.43206	0.353466	0.161336	0.0531384	0.0139804
4	1	4	H	MTD000067	Keratin, type II cytoskeletal 2 epidermal	P35908	342+NLDLDSIIAEVK	1328.72	21	2	ingel	none	19.12	H100C58N14O21S0	0.470887	0.336141	0.138494	0.0417717	0.0101596	0.476948	0.340467	0.140276	0.0423093	0.0102903		0.0102352					0.00848993	0.0118316		19.419					19.711	19.356		34011.2					55629.7	42037.4
2	1	2	H	MTD000067	NADH-ubiquinone oxidoreductase 75 kDa subunit, mitochondrial	P28331	383+SNYLLNTTIAGVEEADVVLLVGTNPR	2757.45	43	3	ingel	none	23.77	H200C121N32O41S0	0.207363	0.310437	0.24819	0.139644	0.0617171	0.214361	0.320915	0.256567	0.144357	0.0638001		0.065227	0.057766							23.903	23.916							38219.7	37411.7
2	1	2	H	MTD000067	POTE ankyrin domain family member E	Q6S8J3	916+LCYVALDFEQEMATAASSSSLEK	2549.17	51	3	ingel	C:Carbamidomethylation	19.96	H172C109N26O40S2	0.219345	0.297021	0.237363	0.13972	0.0663902	0.228523	0.309448	0.247295	0.145566	0.069168							0.00787816	0.00833313							18.894	18.51							63430.8	74744.3
3	4	12	H	MTD000067	Troponin T, fast skeletal muscle	P45378	213+ELWETLHQLEIDKFEFGEK	2390.18	35	3	ingel	none	18.67	H163C111N25O34S0	0.242822	0.328504	0.237414	0.120781	0.0482716	0.261233	0.353412	0.255416	0.129939	0.0519317					0.0907106								17.373								1.88462e+06
8	4	32	H	MTD000067	Troponin T, fast skeletal muscle	P45378	213+ELWETLHQLEIDKFEFGEK	2390.18	35	4	ingel	none	18.67	H163C111N25O34S0	0.242822	0.328504	0.237414	0.120781	0.0482716	0.261233	0.353412	0.255416	0.129939	0.0519317			0.101573	0.0971551	0.102437	0.104934	0.112723	0.107632			17.458	17.4	17.373	17.531	17.737	17.354			288727	116896	4.64836e+06	110987	159261	85328.2
7	1	7	H	MTD000067	Troponin T, slow skeletal muscle	P13805	74+DLLELQTLIDVHFEQR	1968.03	30	3	ingel	none	22.67	H141C88N23O28S0	0.320418	0.348106	0.205677	0.0865005	0.0288023	0.333525	0.362346	0.214091	0.0900388	0.0299805	0.018346	0.0243467	0.0240011		0.0428872	0.0243292	0.0218254		21.755	21.252	21.322		21.744	21.31	21.516		38186.6	44781.3	38485.7		32074.9	62640	114703
[truncated: 240 more columns]
