# Supplementary material for: Acetyl-CoA carboxylase inhibitor increases LDL-apoB production rate in NASH with cirrhosis: prevention by fenofibrate
Source: J Lipid Res. 2023 Feb 2;64(3):100339. doi: 10.1016/j.jlr.2023.100339 (PMC10017426; doi:10.1016/j.jlr.2023.100339)
Supplement: Summary table 8 [file mmc19.xlsx]

## Sheet: SUMMARY TABLE
Sample Score	Abund Score	Sample*Abund Score	Species	Code	Protein	Accession#	Sequence	Mass	n	Charge	Fraction	Modifications	Target RT	Formula	M0	M1	M2	M3	M4	M0_c	M1_c	M2_c	M3_c	M4_c	RMS Error - Base_1010-1001H	RMS Error - Base_1011-1002H	RMS Error - Base_1012-1003H	RMS Error - Base_1013-1004H	RMS Error - Base_1014-1005H	RMS Error - Base_1016-1006H	RMS Error - Base_1018-1007H	RMS Error - Base_1019-1008H	RMS Error - Base_1020-1009H	RMS Error - W12_1010-1010H	RMS Error - W12_1011-1011H	RMS Error - W12_1012-1012H	RMS Error - W12_1013-1013H	RMS Error - W12_1014-1014H	RMS Error - W12_1016-1015H	RMS Error - W12_1018-1016H	RMS Error - W12_1019-1017H	RMS Error - W12_1020-1018H	RT - Base_1010-1001H	RT - Base_1011-1002H	RT - Base_1012-1003H	RT - Base_1013-1004H	RT - Base_1014-1005H	RT - Base_1016-1006H	RT - Base_1018-1007H
11	3	33	H	MTD000213	Apolipoprotein B-100	P04114	1326+VGFHLPSR	911.498	15	2	Plasma	none	16.02	H65C42N13O10S0	0.581514	0.304899	0.0902892	0.019407	0.00333825	0.583785	0.30609	0.0906418	0.0194828	0.00335129	0.0131637			0.00368287	0.0184555	0.0133187	0.00526456		0.0142337	0.00824932	0.00499946		0.00773984			0.00931096		0.00715974	12.597			12.338	10.641	11.773	11.81
18	4	72	H	MTD000213	Apolipoprotein B-100	P04114	1334+EFQVPTFTIPK	1305.7	16	2	Plasma	none	23.87	H95C63N13O17S0	0.452102	0.344962	0.145553	0.0441214	0.0106492	0.458178	0.349598	0.147509	0.0447143	0.0107924	0.00475444	0.00276706	0.00335993	0.0043088	0.0191653	0.0086335	0.0122513	0.00983648	0.01088	0.0077159	0.00808211	0.00701115	0.00637192	0.00765846	0.00725954	0.00565346	0.00585723	0.0081751	20.66	20.584	20.653	20.465	19.93	19.997	20.002
3	1	3	H	MTD000213	Apolipoprotein B-100	P04114	1334+EFQVPTFTIPK	1305.7	16	3	Plasma	none	23.87	H95C63N13O17S0	0.452102	0.344962	0.145553	0.0441214	0.0106492	0.458178	0.349598	0.147509	0.0447143	0.0107924											0.00592508		0.0156639				0.0128422
18	1	18	H	MTD000213	Apolipoprotein B-100	P04114	159+GIISALLVPPETEEAK	1665.92	34	2	Plasma	none	25.2	H127C75N17O25S0	0.381255	0.349944	0.178312	0.0653986	0.0191322	0.391067	0.35895	0.182901	0.0670817	0.0196246	0.0227573	0.0185878	0.0143535	0.0153869	0.0411265	0.00811244	0.0156679	0.00629215	0.0368833	0.0284787	0.0156394	0.00464408	0.0120164	0.00279515	0.00459047	0.00564679	0.0236956	0.0113494	21.756	21.648	21.717	21.53	20.962	21.029	21.034
18	2	36	H	MTD000213	Apolipoprotein B-100	P04114	159+GIISALLVPPETEEAK	1665.92	34	3	Plasma	none	25.2	H127C75N17O25S0	0.381255	0.349944	0.178312	0.0653986	0.0191322	0.391067	0.35895	0.182901	0.0670817	0.0196246	0.0236297	0.0161052	0.0165791	0.0156024	0.0392739	0.0108836	0.031697	0.0254364	0.0384029	0.0262063	0.011647	0.00628103	0.0184569	0.00376721	0.00453693	0.0113313	0.0192354	0.0205099	21.756	21.648	21.717	21.53	20.962	21.029	21.034
18	1	18	H	MTD000213	Apolipoprotein B-100	P04114	1703+AALTELSLGSAYQAM	1524.75	35	2	Plasma	none	20.63	H108C66N16O23S1	0.404043	0.331044	0.171203	0.0660538	0.0206367	0.415535	0.34046	0.176072	0.0679325	0.0212237	0.0253326	0.0152489	0.0104738	0.0110612	0.0410374	0.00637428	0.0183027	0.00779262	0.0315476	0.0237251	0.00601362	0.00355057	0.0141186	0.00475624	0.00344778	0.00529941	0.0171818	0.0109412	21.369	21.261	21.33	21.143	20.64	20.674	20.679
14	1	14	H	MTD000213	Apolipoprotein B-100	P04114	1917+LALWGEHTGQLYSK	1601.82	25	2	Plasma	none	19.56	H111C74N19O21S0	0.387324	0.352543	0.175284	0.0621943	0.0174982	0.396302	0.360714	0.179347	0.0636359	0.0179038	0.0823525	0.0888625	0.0799404	0.0832049	0.0700543		0.0325483	0.0305777	0.0148832	0.0195891		0.0387663	0.0404209	0.053269	0.0566359		0.0839107		16.757	16.681	16.75	16.659	15.963		16.261
18	2	36	H	MTD000213	Apolipoprotein B-100	P04114	1917+LALWGEHTGQLYSK	1601.82	25	3	Plasma	none	19.56	H111C74N19O21S0	0.387324	0.352543	0.175284	0.0621943	0.0174982	0.396302	0.360714	0.179347	0.0636359	0.0179038	0.00320231	0.00510508	0.0050383	0.00629622	0.0173524	0.00678505	0.0213811	0.0116298	0.020038	0.0181917	0.0110837	0.00514088	0.0117236	0.00395998	0.00339176	0.00731852	0.00537041	0.0107303	16.757	16.681	16.75	16.659	15.963	16.191	16.261
18	1	18	H	MTD000213	Apolipoprotein B-100	P04114	1935+AEPLAFTFSHDYK	1524.72	24	2	Plasma	none	16.93	H100C72N16O21S0	0.400962	0.351024	0.169074	0.0583461	0.0160079	0.409393	0.358405	0.172629	0.0595729	0.0163445	0.0158243	0.00938077	0.00554114	0.00856422	0.0289838	0.0050018	0.0177476	0.00775274	0.0195229	0.0204585	0.00705178	0.00817568	0.0081999	0.00549486	0.00366543	0.00734868	0.013612	0.00624887	17.338	17.262	17.331	17.176	16.543	16.74	16.809
18	3	54	H	MTD000213	Apolipoprotein B-100	P04114	1935+AEPLAFTFSHDYK	1524.72	24	3	Plasma	none	16.93	H100C72N16O21S0	0.400962	0.351024	0.169074	0.0583461	0.0160079	0.409393	0.358405	0.172629	0.0595729	0.0163445	0.0137648	0.010603	0.00934019	0.0146362	0.0301993	0.00275264	0.0158764	0.00551955	0.0281607	0.0236886	0.00993485	0.0038638	0.0107741	0.00269581	0.00427203	0.000743474	0.0188992	0.00360762	17.338	17.262	17.331	17.176	16.543	16.74	16.809
16	2	32	H	MTD000213	Apolipoprotein B-100	P04114	2196+IAIANIIDEIIEK	1453.84	26	2	Plasma	none	25.98	H115C66N15O21S0	0.42878	0.346458	0.156621	0.051159	0.0133599	0.436187	0.352443	0.159327	0.0520428	0.0135907	0.0166674	0.00908851	0.00781931	0.0138852	0.0285422	0.00529854	0.016639	0.00783013		0.0303298	0.00613718	0.00660997	0.0030627	0.00630287	0.0108629	0.00320824	0.0134539		26.691	26.647	26.684	26.529	26.187	26.125	26.13
7	1	7	H	MTD000213	Apolipoprotein B-100	P04114	2196+IAIANIIDEIIEK	1453.84	26	3	Plasma	none	25.98	H115C66N15O21S0	0.42878	0.346458	0.156621	0.051159	0.0133599	0.436187	0.352443	0.159327	0.0520428	0.0135907					0.0345857	0.0139483						0.0111538	0.020166		0.00876638	0.0125503	0.0224016						26.187	26.125
18	4	72	H	MTD000213	Apolipoprotein B-100	P04114	2272+HIQNIDIQHLAGK	1485.81	28	3	Plasma	none	13.26	H107C65N21O19S0	0.426681	0.34859	0.157228	0.0509026	0.0131163	0.433883	0.354474	0.159882	0.0517617	0.0133377	0.0243258	0.0146415	0.0165741	0.0151001	0.0390178	0.0103949	0.0219667	0.0183824	0.029851	0.0259324	0.00793099	0.0134359	0.0255417	0.0189383	0.0121543	0.0164579	0.0161244	0.0141291	13.629	13.553	13.654	13.499	12.609	13.063	13.132
18	3	54	H	MTD000213	Apolipoprotein B-100	P04114	2272+HIQNIDIQHLAGK	1485.81	28	4	Plasma	none	13.26	H107C65N21O19S0	0.426681	0.34859	0.157228	0.0509026	0.0131163	0.433883	0.354474	0.159882	0.0517617	0.0133377	0.0199619	0.0125636	0.0108027	0.0102818	0.0304871	0.00472185	0.0173481	0.0120173	0.0225598	0.0219398	0.00784104	0.00751706	0.0226243	0.0151071	0.0077992	0.0122386	0.0127948	0.0104966	13.629	13.553	13.654	13.499	12.609	13.063	13.132
17	1	17	H	MTD000213	Apolipoprotein B-100	P04114	2348+YEVDQQIQVLMDK	1607.79	24	2	Plasma	none	18.53	H113C70N17O24S1	0.384073	0.333462	0.179276	0.0717289	0.0232083	0.396549	0.344293	0.185099	0.0740588	0.0239622	0.153042	0.152344	0.167073	0.175008	0.173936	0.14879	0.155059	0.192122	0.183836	0.178821	0.129421	0.130075	0.102476	0.126598	0.119256		0.107445	0.1134	19.015	18.939	19.04	18.853	18.317	18.417	18.422
15	1	15	H	MTD000213	Apolipoprotein B-100	P04114	2348+YEVDQQIQVLMDK	1607.79	24	3	Plasma	none	18.53	H113C70N17O24S1	0.384073	0.333462	0.179276	0.0717289	0.0232083	0.396549	0.344293	0.185099	0.0740588	0.0239622	0.193343	0.193716	0.208456	0.210186	0.207119	0.18062		0.210371		0.199302	0.173127	0.156013	0.149272	0.168694	0.162344		0.149361	0.145647	19.015	18.939	19.04	18.853	18.317	18.417
1	1	1	H	MTD000213	Apolipoprotein B-100	P04114	2592+TILGTxmPAFEVSLQALQK	1962.05	33	2	Plasma	m:Oxidized methionine	25.28	H147C88N21O27S1	0.306858	0.333757	0.210622	0.0973687	0.0361173	0.323483	0.351839	0.222034	0.102644	0.0380741			0.0116062																		21.975
16	1	16	H	MTD000213	Apolipoprotein B-100	P04114	2592+TILGTxmPAFEVSLQALQK	1962.05	33	3	Plasma	m:Oxidized methionine	25.28	H147C88N21O27S1	0.306858	0.333757	0.210622	0.0973687	0.0361173	0.323483	0.351839	0.222034	0.102644	0.0380741	0.0140996	0.0096084	0.00565654	0.00741388	0.032167	0.0077367	0.0225027	0.0119563	0.0266934	0.0205185	0.00614112	0.00369471		0.0123192	0.00244129	0.0121584	0.020105		21.982	21.906	21.975	21.788	21.252	21.319	21.292
1	1	1	H	MTD000213	Apolipoprotein B-100	P04114	263+EQHLFLPFSYK	1407.72	19	2	Plasma	none	22.9	H97C69N15O17S0	0.420113	0.351541	0.159882	0.0517442	0.0132502	0.427256	0.357519	0.162601	0.052624	0.0134755																	0.0174719
13	1	13	H	MTD000213	Apolipoprotein B-100	P04114	263+EQHLFLPFSYK	1407.72	19	3	Plasma	none	22.9	H97C69N15O17S0	0.420113	0.351541	0.159882	0.0517442	0.0132502	0.427256	0.357519	0.162601	0.052624	0.0134755	0.0122872	0.00822492	0.016477	0.0201026	0.0180608				0.0224582		0.0187902		0.018574	0.0240105	0.0237405	0.0278541	0.0144738	0.0228175	19.853	19.778	19.846	19.691	19.059
1	1	1	H	MTD000213	Apolipoprotein B-100	P04114	2657+HIPSFTIDFVEMK	1562.78	19	2	Plasma	none	21.08	H110C73N16O20S1	0.376806	0.337493	0.181857	0.0725053	0.02324	0.388997	0.348412	0.18774	0.0748511	0.0239919																0.14166
17	1	17	H	MTD000213	Apolipoprotein B-100	P04114	2657+HIPSFTIDFVEMK	1562.78	19	3	Plasma	none	21.08	H110C73N16O20S1	0.376806	0.337493	0.181857	0.0725053	0.02324	0.388997	0.348412	0.18774	0.0748511	0.0239919	0.140129	0.148585	0.0976237	0.167235	0.1627	0.0801142	0.171208	0.147905		0.0672518	0.112241	0.0734913	0.125526	0.132819	0.0811783	0.00968152	0.108686	0.209754	21.53	21.455	21.524	21.304	20.769	20.997	20.841
18	3	54	H	MTD000213	Apolipoprotein B-100	P04114	2713+LPEIAIPEFIIPTLN	1678.95	27	2	Plasma	none	29.48	H130C81N16O22S0	0.360732	0.353404	0.187527	0.0706611	0.0210417	0.371	0.363463	0.192865	0.0726723	0.0216406	0.00963696	0.00841389	0.0052721	0.00480913	0.0263248	0.00203211	0.0139996	0.0054684	0.0186323	0.0145153	0.00393518	0.00497291	0.00811659	0.00373854	0.00487622	0.00442374	0.0100462	0.00665507	27.207	27.131	27.168	27.012	26.638	26.577	26.581
12	1	12	H	MTD000213	Apolipoprotein B-100	P04114	2713+LPEIAIPEFIIPTLN	1678.95	27	3	Plasma	none	29.48	H130C81N16O22S0	0.360732	0.353404	0.187527	0.0706611	0.0210417	0.371	0.363463	0.192865	0.0726723	0.0216406			0.0155025		0.0312708	0.0079731		0.0136945		0.0190064	0.0074711	0.00408084	0.00979915	0.00552389	0.00509103	0.00949809	0.0143466				27.168		26.638	26.577
18	4	72	H	MTD000213	Apolipoprotein B-100	P04114	2898+LDFSSQADLR	1150.56	22	2	Plasma	none	13.62	H78C49N14O18S0	0.525278	0.320482	0.115488	0.0306996	0.00661289	0.529542	0.323084	0.116425	0.0309488	0.00666657	0.0252576	0.0166968	0.0115234	0.00872596	0.0335447	0.00485814	0.0149702	0.00599079	0.0349409	0.0190325	0.00525999	0.00595089	0.0267462	0.00162156	0.0064327	0.00695746	0.0241605	0.00505631	14.048	13.972	14.041	13.854	12.899	13.385	13.422
2	1	2	H	MTD000213	Apolipoprotein B-100	P04114	305+KMGLAFESTK	1110.57	16	3	Plasma	none	15.48	H82C49N12O15S1	0.50564	0.308597	0.130968	0.0414384	0.0105827	0.512485	0.312775	0.132741	0.0419993	0.0107259														0.0192223			0.0063276
17	1	17	H	MTD000213	Apolipoprotein B-100	P04114	3277+AVSxmPSFSILGSDVR	1580.79	29	2	Plasma	m:Oxidized methionine	21.32	H112C68N18O23S1	0.392158	0.333068	0.175927	0.069196	0.0220052	0.404141	0.343245	0.181303	0.0713104	0.0226776	0.0200498	0.00743574	0.0100305	0.00800157	0.0260638	0.00224876	0.0172293	0.00706489	0.0188314	0.0164654	0.0150482	0.0145331	0.0243609	0.0155098	0.010833		0.0231112	0.0103611	18.789	18.713	18.782	18.562	17.995	18.126	18.131
18	4	72	H	MTD000213	Apolipoprotein B-100	P04114	3657+AHLDIAGSLEGHLR	1487.78	33	3	Plasma	none	17.8	H105C64N21O20S0	0.430478	0.346973	0.155705	0.0503679	0.0130052	0.437689	0.352786	0.158313	0.0512117	0.013223	0.0214534	0.0175649	0.0155272	0.0199314	0.0400974	0.00333307	0.0226774	0.00970373	0.0371918	0.0310767	0.0155816	0.003572	0.0128426	0.0066328	0.00496927	0.00511024	0.0251498	0.0088956	16.531	16.423	16.492	16.466	15.608	15.933	16.099
18	4	72	H	MTD000213	Apolipoprotein B-100	P04114	3657+AHLDIAGSLEGHLR	1487.78	33	4	Plasma	none	17.8	H105C64N21O20S0	0.430478	0.346973	0.155705	0.0503679	0.0130052	0.437689	0.352786	0.158313	0.0512117	0.013223	0.0269091	0.0146705	0.0157038	0.0142707	0.0385853	0.00605964	0.0218895	0.0119899	0.0279248	0.0224675	0.0099857	0.00984614	0.0285248	0.0115093	0.00708476	0.0154978	0.0205175	0.00805259	16.531	16.423	16.492	16.466	15.608	15.933	16.099
18	2	36	H	MTD000213	Apolipoprotein B-100	P04114	3663+GSLEGHLR	867.456	18	2	Plasma	none	16.13	H61C36N13O12S0	0.618435	0.283439	0.0787214	0.0162379	0.0027228	0.6204	0.284339	0.0789715	0.0162895	0.00273144	0.0229594	0.0211197	0.0165041	0.0247087	0.0268155	0.00315201	0.0170431	0.00637353	0.028013	0.0214253	0.0119784	0.0098094	0.0066398	0.0109761	0.00534841	0.00365004	0.0178471	0.000630155	16.531	16.423	16.492	16.466	15.608	15.933	16.099
18	2	36	H	MTD000213	Apolipoprotein B-100	P04114	3830+SVSDGIAALDLNAVANK	1656.87	35	2	Plasma	none	18.2	H120C70N20O26S0	0.397811	0.347305	0.171011	0.0610658	0.0174806	0.407095	0.355411	0.175003	0.062491	0.0178886	0.0293971	0.0161862	0.0115601	0.0123245	0.0401915	0.00716506	0.023396	0.0137874	0.0314647	0.0276585	0.00723639	0.008746	0.0216834	0.00928031	0.00486879	0.0120513	0.017572	0.012391	18.853	18.778	18.847	18.627	18.092	18.191	18.196
18	2	36	H	MTD000213	Apolipoprotein B-100	P04114	3830+SVSDGIAALDLNAVANK	1656.87	35	3	Plasma	none	18.2	H120C70N20O26S0	0.397811	0.347305	0.171011	0.0610658	0.0174806	0.407095	0.355411	0.175003	0.062491	0.0178886	0.0240477	0.0175639	0.0213916	0.0207177	0.0500039	0.0153933	0.0309092	0.0217911	0.042032	0.0405884	0.0166178	0.0133575	0.0255708	0.0100808	0.00982552	0.0166186	0.0251301	0.0164808	18.853	18.778	18.847	18.627	18.092	18.191	18.196
18	2	36	H	MTD000213	Apolipoprotein B-100	P04114	4056+VNWEEEAASGLLTSLK	1745.88	32	2	Plasma	none	24.78	H123C77N19O27S0	0.368718	0.349308	0.184046	0.0698627	0.0211676	0.379365	0.359395	0.18936	0.07188	0.0217788	0.0217049	0.0144207	0.0157312	0.0172792	0.042285	0.00670407	0.0216499	0.0120923	0.0330603	0.024709	0.00941944	0.00379968	0.0120864	0.00322361	0.00348409	0.00963004	0.0183416	0.00816134	23.433	23.358	23.426	23.271	22.8	22.803	22.84
18	2	36	H	MTD000213	Apolipoprotein B-100	P04114	4056+VNWEEEAASGLLTSLK	1745.88	32	3	Plasma	none	24.78	H123C77N19O27S0	0.368718	0.349308	0.184046	0.0698627	0.0211676	0.379365	0.359395	0.18936	0.07188	0.0217788	0.0248464	0.0159439	0.0175441	0.0188835	0.0403723	0.0048097	0.0224279	0.0121239	0.0303276	0.0221458	0.00954052	0.0052865	0.0140883	0.00401908	0.00473088	0.00933216	0.017037	0.0115986	23.433	23.358	23.426	23.271	22.8	22.803	22.84
1	1	1	H	MTD000213	Apolipoprotein B-100	P04114	4088+YHWEHTGLTLR	1411.7	17	2	Plasma	none	14.65	H93C65N19O17S0	0.432837	0.349181	0.154129	0.0485975	0.0121549	0.439542	0.354591	0.156517	0.0493503	0.0123432											0.0116767
17	3	51	H	MTD000213	Apolipoprotein B-100	P04114	4088+YHWEHTGLTLR	1411.7	17	3	Plasma	none	14.65	H93C65N19O17S0	0.432837	0.349181	0.154129	0.0485975	0.0121549	0.439542	0.354591	0.156517	0.0493503	0.0123432	0.00734334	0.007176	0.00714918	0.002644	0.0214477	0.00854784	0.015178	0.0106922	0.0106502	0.0117567		0.00867702	0.00477403	0.00228046	0.00555551	0.00370944	0.00500984	0.0061889	14.757	14.682	14.815	14.692	13.899	14.256	14.358
18	3	54	H	MTD000213	Apolipoprotein B-100	P04114	4088+YHWEHTGLTLR	1411.7	17	4	Plasma	none	14.65	H93C65N19O17S0	0.432837	0.349181	0.154129	0.0485975	0.0121549	0.439542	0.354591	0.156517	0.0493503	0.0123432	0.00924163	0.00609421	0.00440013	0.00862319	0.0229648	0.00966605	0.0179057	0.014833	0.0180967	0.0167296	0.0102452	0.00844032	0.0166399	0.00390868	0.00538139	0.00664168	0.0103844	0.011971	14.757	14.682	14.815	14.692	13.899	14.256	14.358
11	1	11	H	MTD000213	Apolipoprotein B-100	P04114	4386+EEYFDPSIVGWTVK	1668.8	21	2	Plasma	none	22.65	H112C79N16O24S0	0.367983	0.351637	0.184263	0.0690538	0.0205521	0.378219	0.361418	0.189388	0.0709745	0.0211238		0.00170678	0.0107031		0.0163962	0.0154968				0.0149175	0.00460784	0.00918925	0.011944	0.00677455	0.00617134		0.0129858			21.616	21.717		21.027	21.061
3	1	3	H	MTD000213	Apolipoprotein B-100	P04114	4386+EEYFDPSIVGWTVK	1668.8	21	3	Plasma	none	22.65	H112C79N16O24S0	0.367983	0.351637	0.184263	0.0690538	0.0205521	0.378219	0.361418	0.189388	0.0709745	0.0211238											0.0105297				0.0242443		0.037436
18	2	36	H	MTD000213	Apolipoprotein B-100	P04114	440+ATLYALSHAVNNYHK	1700.86	27	3	Plasma	none	17.15	H116C77N22O22S0	0.369525	0.353045	0.183491	0.0678953	0.0198892	0.379406	0.362485	0.188397	0.0697108	0.020421	0.0220891	0.0162509	0.0159696	0.0155513	0.0309495	0.00701443	0.0207828	0.0171162	0.0271999	0.0206232	0.0103683	0.0114503	0.0237642	0.0164213	0.0124676	0.0191614	0.0209806	0.0130277	14.209	14.166	14.267	14.112	13.383	13.676	13.777
18	4	72	H	MTD000213	Apolipoprotein B-100	P04114	440+ATLYALSHAVNNYHK	1700.86	27	4	Plasma	none	17.15	H116C77N22O22S0	0.369525	0.353045	0.183491	0.0678953	0.0198892	0.379406	0.362485	0.188397	0.0697108	0.020421	0.0257222	0.0201595	0.0217352	0.0223524	0.0334744	0.00903372	0.0216413	0.0147213	0.0352238	0.0285606	0.018142	0.0118823	0.0283123	0.0142906	0.0127458	0.013984	0.0264826	0.00926683	14.209	14.166	14.267	14.112	13.383	13.676	13.777
3	1	3	H	MTD000213	Apolipoprotein B-100	P04114	4520+LIDLSIQNYHTF	1462.75	17	2	Plasma	none	20.1	H102C68N16O20S0	0.419812	0.348996	0.160453	0.0529981	0.013942	0.427395	0.355299	0.163351	0.0539553	0.0141938					0.0210597									0.00277587		0.00464305							18.382
4	1	4	H	MTD000213	Apolipoprotein B-100	P04114	538+DKDQEVLLQTFLDDASPGDKR	2389.18	40	3	Plasma	none	20.75	H164C102N28O38S0	0.262483	0.332385	0.229172	0.112543	0.0437841	0.280257	0.354891	0.244689	0.120163	0.0467488												0.103266		0.0407563	0.0273458		0.0607067
10	1	10	H	MTD000213	Apolipoprotein B-100	P04114	538+DKDQEVLLQTFLDDASPGDKR	2389.18	40	4	Plasma	none	20.75	H164C102N28O38S0	0.262483	0.332385	0.229172	0.112543	0.0437841	0.280257	0.354891	0.244689	0.120163	0.0467488					0.0363119	0.0102415				0.0238061	0.00816733	0.0109131		0.0104241	0.00673198	0.00478923	0.0181401	0.0156597					20.704	20.771
3	1	3	H	MTD000213	Apolipoprotein B-100	P04114	779+ILGEELGFASLHDLQLLGK	2052.13	35	2	Plasma	none	27.57	H153C94N23O28S0	0.299464	0.345703	0.214931	0.0945564	0.0327998	0.313689	0.362124	0.22514	0.0990477	0.0343578												0.00655238			0.00490634		0.0177528
18	3	54	H	MTD000213	Apolipoprotein B-100	P04114	779+ILGEELGFASLHDLQLLGK	2052.13	35	3	Plasma	none	27.57	H153C94N23O28S0	0.299464	0.345703	0.214931	0.0945564	0.0327998	0.313689	0.362124	0.22514	0.0990477	0.0343578	0.0211234	0.0107627	0.0118154	0.00877101	0.0335843	0.00185434	0.0152198	0.00572506	0.0265282	0.0196541	0.00618903	0.00489683	0.00627265	0.00660882	0.00410771	0.00754882	0.0172802	0.00683408	24.562	24.519	24.587	24.465	23.865	23.867	23.969
[truncated: 460 more columns]
