# Supplementary material for: Acetyl-CoA carboxylase inhibitor increases LDL-apoB production rate in NASH with cirrhosis: prevention by fenofibrate
Source: J Lipid Res. 2023 Feb 2;64(3):100339. doi: 10.1016/j.jlr.2023.100339 (PMC10017426; doi:10.1016/j.jlr.2023.100339)
Supplement: Summary table 9 [file mmc20.xlsx]

## Sheet: SUMMARY TABLE
Sample Score	Abund Score	Sample*Abund Score	Species	Code	Protein	Accession#	Sequence	Mass	n	Charge	Fraction	Modifications	Target RT	Formula	M0	M1	M2	M3	M4	M0_c	M1_c	M2_c	M3_c	M4_c	RMS Error - Base_1021-1001H	RMS Error - Base_1025-1004H	RMS Error - Base_1026-1005H	RMS Error - Base_1100-1006H	RMS Error - Base_1101-1007H	RMS Error - Base_1102-1008H	RMS Error - Base_1103-1009H	RMS Error - W12_1021-1010H	RMS Error - W12_1025-1013H	RMS Error - W12_1026-1014H	RMS Error - W12_1100-1015H	RMS Error - W12_1101-1016H	RMS Error - W12_1102-1017H	RMS Error - W12_1103-1018H	RT - Base_1021-1001H	RT - Base_1025-1004H	RT - Base_1026-1005H	RT - Base_1100-1006H	RT - Base_1101-1007H	RT - Base_1102-1008H	RT - Base_1103-1009H	RT - W12_1021-1010H	RT - W12_1025-1013H	RT - W12_1026-1014H	RT - W12_1100-1015H
8	1	8	H	MTD000214	Apolipoprotein B-100	P04114	1001+LELELRPTGEIEQY	1688.86	31	2	Plasma	none	17.76	H120C75N18O26S0	0.379362	0.349322	0.179226	0.0663091	0.0195929	0.389401	0.358566	0.183969	0.0680639	0.0201114					0.0215557		0.0114584	0.00906708			0.0154222	0.00611932	0.00748493	0.0116125					17.906		17.702	17.768			17.796
3	1	3	H	MTD000214	Apolipoprotein B-100	P04114	1001+LELELRPTGEIEQY	1688.86	31	3	Plasma	none	17.76	H120C75N18O26S0	0.379362	0.349322	0.179226	0.0663091	0.0195929	0.389401	0.358566	0.183969	0.0680639	0.0201114								0.0216203				0.00817555		0.0175238								17.768
18	4	72	H	MTD000214	Apolipoprotein B-100	P04114	101+EVYGFNPEGK	1138.53	18	2	Plasma	none	11.5	H74C52N12O17S0	0.513577	0.326048	0.119687	0.0321856	0.00697902	0.517981	0.328844	0.120713	0.0324616	0.00703887	0.0166644	0.00428305	0.00635598	0.00238706	0.0137357	0.00154581	0.00305556	0.00653571	0.00985796	0.00629516	0.00295261	0.0028775	0.0021336	0.00558411	11.907	11.733	10.458	11.377	11.427	11.508	10.384	11.417	10.219	11.429	11.51
12	1	12	H	MTD000214	Apolipoprotein B-100	P04114	1015+SVSATYELQR	1152.58	22	2	Plasma	none	7.98	H80C49N14O18S0	0.525114	0.320546	0.115552	0.0307261	0.0066204	0.529382	0.323151	0.116491	0.0309758	0.00667421	0.0209369	0.0116893		0.0192417	0.0236828			0.0121456			0.0217028	0.0111184		0.0177422	9.941	9.67		9.282	9.331			9.354			9.414
15	2	30	H	MTD000214	Apolipoprotein B-100	P04114	1035+FVTQAEGAK	949.487	20	2	Plasma	none	3.11	H67C42N11O14S0	0.579975	0.300884	0.0931287	0.0213255	0.00396148	0.582706	0.302301	0.0935673	0.0214259	0.00398013	0.0125756	0.007496	0.00251065	0.0187496	0.026488			0.00626618	0.00605734	0.00614572	0.0250396	0.0126592		0.00630012	3.784	3.513	2.528	3.35	3.368			3.358	2.514	3.305	3.354
6	1	6	H	MTD000214	Apolipoprotein B-100	P04114	1100+KITEVALMGHLSCDTK	1801.91	24	3	Plasma	C:Carbamidomethylation,	14.2	H131C76N21O25S2	0.334687	0.321361	0.200029	0.0930673	0.0352818	0.35262	0.33858	0.210746	0.098054	0.0371723		0.00696835	0.0147093		0.0190453	0.00959896	0.0173057									14.441	14.069		14.263	14.41	13.995
5	1	5	H	MTD000214	Apolipoprotein B-100	P04114	1100+KITEVALMGHLSCDTK	1801.91	24	4	Plasma	C:Carbamidomethylation,	14.2	H131C76N21O25S2	0.334687	0.321361	0.200029	0.0930673	0.0352818	0.35262	0.33858	0.210746	0.098054	0.0371723		0.00909258			0.0214913		0.0217485	0.0113599								14.441			14.263		13.995	13.545
6	1	6	H	MTD000214	Apolipoprotein B-100	P04114	1101+ITEVALMGH	969.496	16	2	Plasma	none	12.78	H71C42N11O13S1	0.551556	0.290696	0.114727	0.0333559	0.00782251	0.556939	0.293533	0.115847	0.0336814	0.00789885	0.13553							0.139485		0.168685		0.144056		0.141754	13.132							12.868		12.815
17	1	17	H	MTD000214	Apolipoprotein B-100	P04114	1101+ITEVALMGHLSCDTK	1673.81	24	3	Plasma	C:Carbamidomethylation,	14.82	H119C70N19O24S2	0.361605	0.319837	0.190269	0.0846292	0.0307856	0.378113	0.334439	0.198955	0.0884927	0.032191	0.0186531	0.00176708	0.00196438	0.00493764	0.00991015	0.00510969	0.00801315	0.00627791	0.0132099	0.00722413	0.00659279	0.0116901	0.00867261	0.00876039	15.131	14.957	14.584	14.827	14.779	14.893	14.51	14.738	14.474	14.749	14.766
4	1	4	H	MTD000214	Apolipoprotein B-100	P04114	1101+ITEVALxmGHLSCDTK	1689.81	24	3	Plasma	C:Carbamidomethylation,m:Oxidized methionine	11.63	H119C70N19O25S2	0.360734	0.3192	0.190667	0.0851481	0.0311308	0.377436	0.333979	0.199494	0.0890904	0.0325722	0.0106389	0.00780542			0.0180705			0.0132764							11.811	11.766			11.556			11.514
18	1	18	H	MTD000214	Apolipoprotein B-100	P04114	1135+SEILAHWSPAK	1237.65	25	2	Plasma	none	12.88	H87C57N15O16S0	0.481071	0.338003	0.132767	0.0376705	0.00853952	0.48617	0.341586	0.134174	0.0380697	0.00863003	0.0258978	0.0138697	0.00952997	0.0145084	0.0176193	0.00883969	0.0152511	0.00690037	0.00397773	0.00986385	0.0178774	0.00402709	0.0121774	0.0160292	13.165	13.055	12.425	12.828	12.813	12.959	12.318	12.836	12.185	12.815	12.864
17	4	68	H	MTD000214	Apolipoprotein B-100	P04114	1135+SEILAHWSPAK	1237.65	25	3	Plasma	none	12.88	H87C57N15O16S0	0.481071	0.338003	0.132767	0.0376705	0.00853952	0.48617	0.341586	0.134174	0.0380697	0.00863003	0.0151096	0.00555115	0.00527838	0.0201973	0.0275304	0.00894111		0.0153066	0.00788701	0.00921957	0.0182004	0.0219925	0.0145075	0.0184144	13.165	13.055	12.425	12.828	12.813	12.959		12.836	12.185	12.815	12.864
7	1	7	H	MTD000214	Apolipoprotein B-100	P04114	1137+ILAHWSPAK	1021.57	18	2	Plasma	none	13.73	H75C49N13O11S0	0.536434	0.32368	0.108076	0.0259374	0.00495345	0.539603	0.325592	0.108714	0.0260906	0.00498272							0.0178023	0.0118451	0.0154646		0.0179505	0.0159157		0.0275485							12.318	12.836	12.185		12.864
10	1	10	H	MTD000214	Apolipoprotein B-100	P04114	1146+LLLQMDSSATAYGSTVSK	1870.93	31	2	Plasma	none	16.34	H134C80N20O29S1	0.335266	0.333437	0.199157	0.0880177	0.0314111	0.350741	0.348828	0.20835	0.0920804	0.0328609		0.00626729			0.0179738	0.0089077	0.00801644	0.0111118			0.0120921	0.00507816		0.00840143		16.537			16.423	16.473	16.122	16.285			16.313
11	1	11	H	MTD000214	Apolipoprotein B-100	P04114	1146+LLLQMDSSATAYGSTVSK	1870.93	31	3	Plasma	none	16.34	H134C80N20O29S1	0.335266	0.333437	0.199157	0.0880177	0.0314111	0.350741	0.348828	0.20835	0.0920804	0.0328609		0.0145175		0.0134098	0.0253955	0.0121309	0.0226645	0.0110552		0.00885598		0.00811633		0.0292378		16.537		16.438	16.423	16.473	16.122	16.285		16.264
9	1	9	H	MTD000214	Apolipoprotein B-100	P04114	1146+LLLQxmDSSATAYGSTVSK	1886.93	31	2	Plasma	m:Oxidized methionine	13.48	H134C80N20O30S1	0.334458	0.332758	0.199485	0.0885595	0.0317742	0.350122	0.348343	0.208827	0.0927072	0.0332624		0.00980001			0.0155672			0.0111558			0.0177529	0.0090467	0.00623089	0.0173172		13.667			13.522			13.513			13.508
17	1	17	H	MTD000214	Apolipoprotein B-100	P04114	1146+LLLQxmDSSATAYGSTVSK	1886.93	31	3	Plasma	m:Oxidized methionine	13.48	H134C80N20O30S1	0.334458	0.332758	0.199485	0.0885595	0.0317742	0.350122	0.348343	0.208827	0.0927072	0.0332624	0.0246224	0.00828744	0.00691721	0.00973878	0.0215513	0.0124389	0.00980844	0.0110807	0.0115068	0.000753016	0.016931	0.00674726	0.00925081	0.00876436	13.745	13.667	13.198	13.473	13.522	13.572	13.156	13.513	13.088	13.492	13.508
8	1	8	H	MTD000214	Apolipoprotein B-100	P04114	1165+VAWHYDEEK	1175.52	18	2	Plasma	none	8.96	H73C54N13O17S0	0.500686	0.330656	0.124903	0.0344219	0.00762873	0.505403	0.333771	0.126079	0.0347462	0.00770061	0.00375364		0.0145294			0.0120172	0.0063614		0.018986				0.0155312		9.103		4.398			8.446	4.324		4.094
18	3	54	H	MTD000214	Apolipoprotein B-100	P04114	118+NSEEFAAAMSR	1211.52	32	2	Plasma	none	10.69	H77C49N15O19S1	0.495707	0.308331	0.136011	0.0446608	0.0119469	0.503404	0.313119	0.138123	0.0453543	0.0121324	0.0225877	0.00974353	0.00543818	0.0150938	0.0356517	0.0232788	0.014813	0.00882504	0.00444	0.0064728	0.0185269	0.00777553	0.00720173	0.015162	11.327	11.121	9.491	10.765	10.782	10.864	9.385	10.805	9.187	10.816	10.897
2	1	2	H	MTD000214	Apolipoprotein B-100	P04114	118+NSEEFAAAMSR	1211.52	32	3	Plasma	none	10.69	H77C49N15O19S1	0.495707	0.308331	0.136011	0.0446608	0.0119469	0.503404	0.313119	0.138123	0.0453543	0.0121324												0.0121729		0.0205272
12	1	12	H	MTD000214	Apolipoprotein B-100	P04114	1188+KMTSNFPVDLSDYPK	1740.84	20	3	Plasma	none	16.11	H120C78N18O25S1	0.349322	0.335877	0.19341	0.0823391	0.028246	0.363518	0.349526	0.20127	0.0856853	0.0293939		0.0182511		0.0207737	0.026818		0.012069	0.00839033	0.0556893	0.00693028	0.0260176	0.0424328		0.0108822		16.375		16.277	16.262		15.896	16.059	15.86	16.038	16.087
18	2	36	H	MTD000214	Apolipoprotein B-100	P04114	1189+MTSNFPVDLSDYPK	1612.74	20	2	Plasma	none	17.28	H108C72N16O24S1	0.377417	0.334324	0.18195	0.0735989	0.0240534	0.39018	0.345629	0.188103	0.0760877	0.0248668	0.00844051	0.00332566	0.00238375	0.00459605	0.00930861	0.00628465	0.00383869	0.00386311	0.0017653	0.00401634	0.00651322	0.00455203	0.00281123	0.00465845	17.549	17.504	17.26	17.373	17.358	17.408	17.121	17.252	17.085	17.231	17.28
11	1	11	H	MTD000214	Apolipoprotein B-100	P04114	1189+MTSNFPVDLSDYPK	1612.74	20	3	Plasma	none	17.28	H108C72N16O24S1	0.377417	0.334324	0.18195	0.0735989	0.0240534	0.39018	0.345629	0.188103	0.0760877	0.0248668		0.0682402		0.0591369			0.0708341	0.065068		0.0569182	0.0794181	0.0635615	0.0807282	0.0762468		17.504		17.373			17.121	17.252		17.231	17.28
7	1	7	H	MTD000214	Apolipoprotein B-100	P04114	1189+xmTSNFPVDLSDYPK	1628.74	20	2	Plasma	m:Oxidized methionine	16.42	H108C72N16O25S1	0.376507	0.333658	0.182406	0.0741708	0.0243938	0.38946	0.345136	0.188681	0.0767225	0.0252331	0.0388095		0.0766315										0.0419474	0.0404063	16.678		16.325
9	1	9	H	MTD000214	Apolipoprotein B-100	P04114	1203+SLHMYANR	990.471	17	2	Plasma	none	4.93	H66C42N14O12S1	0.547283	0.293829	0.115573	0.0336253	0.00785468	0.552638	0.296704	0.116704	0.0339543	0.00793153	0.0108438	0.0196971	0.00403162		0.0160445		0.00424741	0.0167015	0.00198373			0.0210011	0.00575607		6.459	5.673	2.947		5.205		2.873	5.228	2.837
18	3	54	H	MTD000214	Apolipoprotein B-100	P04114	1203+SLHMYANR	990.471	17	3	Plasma	none	4.93	H66C42N14O12S1	0.547283	0.293829	0.115573	0.0336253	0.00785468	0.552638	0.296704	0.116704	0.0339543	0.00793153	0.012098	0.000374472	0.00375621	0.0022838	0.00736945	0.00108573	0.00685143	0.00959934	0.00509643	0.0024547	0.00652457	0.0046338	0.00966187	0.0090385	6.459	5.673	2.947	5.22	5.205	5.448	2.873	5.228	2.837	5.175	5.256
14	1	14	H	MTD000214	Apolipoprotein B-100	P04114	1203+SLHxmYANR	1006.47	17	3	Plasma	m:Oxidized methionine	2.85	H66C42N14O13S1	0.545964	0.293323	0.11652	0.0341864	0.00808396	0.551483	0.296288	0.117697	0.034532	0.00816567	0.0167912	0.00685024		0.00335527	0.0109163	0.00829354		0.0105351		0.00394866	0.00558121	0.00903304		0.0180075	3.075	2.901		2.77	2.787	2.805		2.778		2.757	2.806
13	1	13	H	MTD000214	Apolipoprotein B-100	P04114	1230+LIVAMSSWLQK	1274.71	18	2	Plasma	none	19.79	H98C59N14O15S1	0.448728	0.327722	0.152051	0.0526249	0.0146323	0.457361	0.334026	0.154976	0.0536372	0.0149138		0.00422281			0.0164356	0.00968673	0.00742137	0.00926828	0.0140324	0.00892831	0.015128	0.00924958	0.0052545	0.00188099		20.05			19.905	19.954	19.668	19.734	19.599	19.745	19.73
4	1	4	H	MTD000214	Apolipoprotein B-100	P04114	1241+ASGSLPYTQTLQDHLN	1743.84	31	2	Plasma	none	15.3	H117C75N21O27S0	0.374494	0.348919	0.181463	0.0681122	0.0204307	0.38489	0.358606	0.186501	0.0700032	0.0209979							0.0112441					0.0101765	0.00840194	0.0207472							15.123
3	1	3	H	MTD000214	Apolipoprotein B-100	P04114	1241+ASGSLPYTQTLQDHLNSLK	2072.05	35	2	Plasma	none	17.14	H145C90N25O31S0	0.30875	0.345033	0.210622	0.0917483	0.0316992	0.322908	0.360855	0.220281	0.0959557	0.0331529								0.0094867				0.0103569		0.0100831								17.026
15	3	45	H	MTD000214	Apolipoprotein B-100	P04114	1241+ASGSLPYTQTLQDHLNSLK	2072.05	35	3	Plasma	none	17.14	H145C90N25O31S0	0.30875	0.345033	0.210622	0.0917483	0.0316992	0.322908	0.360855	0.220281	0.0959557	0.0331529		0.00901635	0.00967128	0.0104991		0.00828017	0.0126831	0.00978434	0.00545247	0.00230302	0.00916247	0.0113181	0.0102806	0.0173381		17.375	17.163	17.244		17.246	15.542	17.026	16.892	17.07	15.7
18	4	72	H	MTD000214	Apolipoprotein B-100	P04114	1296+IEIPLPFGGK	1069.62	17	2	Plasma	none	19.83	H83C52N11O13S0	0.519727	0.328007	0.115641	0.0294408	0.0059844	0.523487	0.330381	0.116478	0.0296538	0.0060277	0.00951866	0.00367405	0.00331803	0.00437548	0.00468747	0.00498114	0.0158061	0.00455388	0.00900639	0.00523151	0.00692092	0.00380587	0.00495565	0.00553954	20.16	20.211	20.065	20.113	15.069	20.18	19.894	15.092	19.793	19.907	19.891
18	1	18	H	MTD000214	Apolipoprotein B-100	P04114	1325+SVGFHLPSR	998.53	18	2	Plasma	none	12.38	H70C45N14O12S0	0.557517	0.31364	0.100326	0.0233591	0.0043629	0.560408	0.315266	0.100846	0.0234802	0.00438552	0.00832445	0.00299442	0.00339605	0.00993143	0.0225023	0.0101043	0.00766176	0.018836	0.00688599	0.010195	0.0166769	0.00923217	0.00652161	0.0083951	12.681	12.571	11.748	12.312	12.329	12.443	11.673	12.32	11.508	12.299	12.348
18	4	72	H	MTD000214	Apolipoprotein B-100	P04114	1325+SVGFHLPSR	998.53	18	3	Plasma	none	12.38	H70C45N14O12S0	0.557517	0.31364	0.100326	0.0233591	0.0043629	0.560408	0.315266	0.100846	0.0234802	0.00438552	0.0123892	0.006102	0.00520533	0.0119538	0.0180668	0.0118697	0.0157125	0.0170459	0.0171335	0.00914755	0.0140113	0.0126979	0.0130813	0.0148285	12.681	12.571	11.748	12.312	12.329	12.443	11.673	12.32	11.508	12.299	12.348
3	3	9	H	MTD000214	Apolipoprotein B-100	P04114	1326+VGFHLPSR	911.498	15	2	Plasma	none	16.02	H65C42N13O10S0	0.581514	0.304899	0.0902892	0.019407	0.00333825	0.583785	0.30609	0.0906418	0.0194828	0.00335129								0.0102979														12.352
17	4	68	H	MTD000214	Apolipoprotein B-100	P04114	1334+EFQVPTFTIPK	1305.7	16	2	Plasma	none	19.9	H95C63N13O17S0	0.452102	0.344962	0.145553	0.0441214	0.0106492	0.458178	0.349598	0.147509	0.0447143	0.0107924	0.00391099	0.00684457	0.0083306	0.00500666		0.00423247	0.0039828	0.00135402	0.00401358	0.00672003	0.00763256	0.0053145	0.00813503	0.0135432	19.741	19.76	19.581	19.63		19.664	19.442	19.509	19.342	19.488	19.504
9	2	18	H	MTD000214	Apolipoprotein B-100	P04114	1334+EFQVPTFTIPK	1305.7	16	3	Plasma	none	19.9	H95C63N13O17S0	0.452102	0.344962	0.145553	0.0441214	0.0106492	0.458178	0.349598	0.147509	0.0447143	0.0107924							0.00818797	0.00908736			0.00716529	0.00797027	0.0164668	0.0109877							19.442	19.509			19.504
1	1	1	H	MTD000214	Apolipoprotein B-100	P04114	1393+ADSVVDLLSY	1080.53	16	2	Plasma	none	20.18	H76C48N10O18S0	0.53906	0.314883	0.1102	0.0285621	0.00601626	0.543021	0.317197	0.11101	0.028772	0.00606047
13	2	26	H	MTD000214	Apolipoprotein B-100	P04114	1393+ADSVVDLLSYNVQGSGETTYDHK	2497.16	39	3	Plasma	none	18.39	H164C107N28O41S0	0.246694	0.326259	0.234775	0.120284	0.0488091	0.252548	0.334001	0.240346	0.123138	0.0499673		0.00810506		0.010781	0.019832	0.0121412	0.0134761	0.0137491		0.0100344	0.0138338	0.0087472	0.0102028	0.0131666		18.632		18.502	18.454	18.536	18.25	18.316		18.327	18.376
5	1	5	H	MTD000214	Apolipoprotein B-100	P04114	1393+ADSVVDLLSYNVQGSGETTYDHK	2497.16	39	4	Plasma	none	18.39	H164C107N28O41S0	0.246694	0.326259	0.234775	0.120284	0.0488091	0.252548	0.334001	0.240346	0.123138	0.0499673					0.0150092			0.0120381			0.015612	0.0097356							18.454			18.316			18.376
11	1	11	H	MTD000214	Apolipoprotein B-100	P04114	140+QVFLYPEKDEPTYILN	1967.99	25	2	Plasma	none	18.8	H137C93N19O28S0	0.307993	0.346873	0.211186	0.0911926	0.0310992	0.32175	0.362366	0.220618	0.0952657	0.0324883		0.00298211		0.0111234	0.0105682		0.011814	0.00955118			0.0104265	0.00596217	0.00998651	0.01332		19.083		18.953	18.97		18.766	18.832			18.827
12	1	12	H	MTD000214	Apolipoprotein B-100	P04114	140+QVFLYPEKDEPTYILN	1967.99	25	3	Plasma	none	18.8	H137C93N19O28S0	0.307993	0.346873	0.211186	0.0911926	0.0310992	0.32175	0.362366	0.220618	0.0952657	0.0324883		0.00683245		0.00950802	0.0100687		0.00646663	0.00434422		0.0123676	0.00744253	0.00443441	0.0045986	0.00469237		19.083		18.953	18.97		18.766	18.832		18.811	18.827
14	2	28	H	MTD000214	Apolipoprotein B-100	P04114	140+QVFLYPEKDEPTYILNIK	2209.17	27	3	Plasma	none	19.55	H160C105N22O30S0	0.264853	0.337369	0.22939	0.109735	0.0412221	0.281356	0.35839	0.243682	0.116572	0.0437905		0.00307205		0.00499865	0.0152075	0.00707782	0.00490009	0.00901592		0.0121742	0.00799014	0.00462675	0.00741331	0.0077014		19.889		19.727	19.744	19.761	19.507	19.573		19.52	19.569
7	1	7	H	MTD000214	Apolipoprotein B-100	P04114	1537+YEDGTLSLTSTSDLQSGIIK	2127.06	32	2	Plasma	none	17.75	H150C91N22O36S0	0.304812	0.341445	0.211949	0.0946097	0.0336753	0.319907	0.358354	0.222445	0.0992948	0.035343		0.00489967			0.0220819			0.0133045			0.0153128	0.00669897		0.00870467		18.019			17.874			17.768			17.764
14	1	14	H	MTD000214	Apolipoprotein B-100	P04114	1537+YEDGTLSLTSTSDLQSGIIK	2127.06	32	3	Plasma	none	17.75	H150C91N22O36S0	0.304812	0.341445	0.211949	0.0946097	0.0336753	0.319907	0.358354	0.222445	0.0992948	0.035343	0.0200223	0.0120934		0.0104529	0.0234398	0.0133774	0.0207924	0.0134477		0.00341607	0.0203874	0.00911218	0.0146518	0.0154491	18	18.019		17.889	17.874	17.923	17.702	17.768		17.747	17.764
12	2	24	H	MTD000214	Apolipoprotein B-100	P04114	159+GIISALLVPPETEEAK	1665.92	34	2	Plasma	none	20.79	H127C75N17O25S0	0.381255	0.349944	0.178312	0.0653986	0.0191322	0.391067	0.35895	0.182901	0.0670817	0.0196246		0.00949497		0.0217183	0.0312939	0.0178764	0.0172391	0.0164964			0.0251873	0.00869823	0.00721075	0.0132294		20.824		20.726	20.711	20.76	20.442	20.54			20.504
15	2	30	H	MTD000214	Apolipoprotein B-100	P04114	159+GIISALLVPPETEEAK	1665.92	34	3	Plasma	none	20.79	H127C75N17O25S0	0.381255	0.349944	0.178312	0.0653986	0.0191322	0.391067	0.35895	0.182901	0.0670817	0.0196246	0.049044	0.0108301		0.019544	0.0254596	0.0162697	0.0184742	0.0159216	0.0120893	0.00562359	0.0159371	0.00857712	0.00888618	0.0156408	20.805	20.824		20.726	20.711	20.76	20.442	20.54	20.373	20.487	20.504
18	3	54	H	MTD000214	Apolipoprotein B-100	P04114	1600+SEYQADYESLR	1359.59	28	2	Plasma	none	11.13	H85C58N15O23S0	0.468004	0.335049	0.140248	0.0431682	0.0107497	0.474424	0.339645	0.142171	0.0437603	0.0108971	0.0203895	0.00365794	0.00446433	0.013851	0.0324569	0.00971869	0.0146267	0.0125071	0.00562652	0.0115002	0.0176502	0.00781818	0.00394739	0.0113474	11.553	11.346	9.878	10.958	11.007	11.089	9.772	10.998	9.606	11.042	11.123
6	1	6	H	MTD000214	Apolipoprotein B-100	P04114	1600+SEYQADYESLR	1359.59	28	3	Plasma	none	11.13	H85C58N15O23S0	0.468004	0.335049	0.140248	0.0431682	0.0107497	0.474424	0.339645	0.142171	0.0437603	0.0108971												0.00735989	0.00642371	0.00558126
10	1	10	H	MTD000214	Apolipoprotein B-100	P04114	1611+FFSLLSGSLNSH	1307.65	20	2	Plasma	none	20.05	H89C60N15O18S0	0.463125	0.341194	0.140994	0.042151	0.0100801	0.469005	0.345525	0.142784	0.0426862	0.010208		0.0199424			0.0170739			0.00550732			0.00521405	0.00461084	0.0106086			20.34			20.195			20.057			20.02
2	1	2	H	MTD000214	Apolipoprotein B-100	P04114	1623+GLELNADILGTDK	1357.71	21	2	Plasma	none	17.57	H99C58N15O22S0	0.468111	0.335974	0.139931	0.0427463	0.0105447	0.474391	0.340481	0.141808	0.0433197	0.0106862								0.0130091				0.0103451										17.607
18	3	54	H	MTD000214	Apolipoprotein B-100	P04114	1647+IGQDGISTSATTNLK	1504.77	25	2	Plasma	none	10.3	H108C62N18O25S0	0.439331	0.340618	0.152794	0.0502176	0.0133214	0.446947	0.346523	0.155443	0.0510881	0.0135523	0.0147284	0.0082185	0.00624871	0.0116776	0.0184071	0.0131635	0.017803	0.0080691	0.00424146	0.00513815	0.017434	0.00699085	0.011375	0.0187036	10.908	10.798	9.104	10.507	10.556	10.67	9.062	10.579	8.768	10.526	10.607
17	1	17	H	MTD000214	Apolipoprotein B-100	P04114	1647+IGQDGISTSATTNLK	1504.77	25	3	Plasma	none	10.3	H108C62N18O25S0	0.439331	0.340618	0.152794	0.0502176	0.0133214	0.446947	0.346523	0.155443	0.0510881	0.0135523	0.0167664	0.0152564	0.0123299	0.0168446	0.025217	0.0123409	0.0174645	0.013746	0.00512009	0.0114596	0.0251234	0.0103846	0.00919699	0.0171879	10.908	10.798	9.104	10.507	10.556	10.67	9.062	10.579	8.768	10.526	10.607
1	1	1	H	MTD000214	Apolipoprotein B-100	P04114	1662+CSLLVLENELNAELGLSGASMK	2347.18	43	3	Plasma	C:Carbamidomethylation,	24.72	H170C99N26O35S2	0.2478	0.307708	0.229632	0.126814	0.0566638	0.271725	0.337416	0.251802	0.139058	0.0621345								0.0122802														24.795
18	2	36	H	MTD000214	Apolipoprotein B-100	P04114	1703+AALTELSLGSAYQAM	1524.75	35	2	Plasma	none	20.22	H108C66N16O23S1	0.404043	0.331044	0.171203	0.0660538	0.0206367	0.415535	0.34046	0.176072	0.0679325	0.0212237	0.0315208	0.00484099	0.00758808	0.0103751	0.0211164	0.00619082	0.0226182	0.0131665	0.0110476	0.00267797	0.0141084	0.00457459	0.00696158	0.0129191	20.385	20.405	20.194	20.242	20.259	20.277	20.119	20.218	20.051	20.165	20.181
2	2	4	H	MTD000214	Apolipoprotein B-100	P04114	1703+AALTELSLGSAYQAM	1524.75	35	3	Plasma	none	20.22	H108C66N16O23S1	0.404043	0.331044	0.171203	0.0660538	0.0206367	0.415535	0.34046	0.176072	0.0679325	0.0212237
9	1	9	H	MTD000214	Apolipoprotein B-100	P04114	1703+AALTELSLGSAYQAMILGVDSK	2237.16	44	3	Plasma	none	23.85	H164C98N24O33S1	0.267385	0.324532	0.22543	0.114159	0.0463286	0.287046	0.348395	0.242006	0.122553	0.0497352				0.0126131	0.00859718		0.00867999	0.0145748			0.00966755	0.00716481	0.00879914	0.0138749				17.115	17.068		16.799	23.925			23.856
2	1	2	H	MTD000214	Apolipoprotein B-100	P04114	1703+AALTELSLGSAYQAxmILGVDSK	2253.16	44	3	Plasma	m:Oxidized methionine	20.5	H164C98N24O34S1	0.26674	0.323849	0.225552	0.114629	0.0467191	0.28658	0.347936	0.242328	0.123155	0.050194								0.00972105				0.00936585										20.572
18	2	36	H	MTD000214	Apolipoprotein B-100	P04114	1738+LSNDMMGSYAEMK	1475.61	24	2	Plasma	none	13.84	H97C60N15O22S3	0.3919	0.299204	0.183473	0.0815208	0.0305626	0.409896	0.312943	0.191898	0.0852642	0.031966	0.0159881	0.00288638	0.00167115	0.0164366	0.0251571	0.0136547	0.0137848	0.0132191	0.00866356	0.00378527	0.0154556	0.0137409	0.00618328	0.0066454	14.035	13.925	13.392	13.666	13.683	13.765	13.35	13.674	13.281	13.717	13.766
18	1	18	H	MTD000214	Apolipoprotein B-100	P04114	1738+LSNDxmMGSYAEMK	1491.6	24	2	Plasma	m:Oxidized methionine	11.33	H97C60N15O23S3	0.390955	0.298627	0.183941	0.0820026	0.0308934	0.409152	0.312527	0.192502	0.0858193	0.0323312	0.0197366	0.00793765	0.00760596	0.0101451	0.0165671	0.00893531	0.0152233	0.0150035	0.00718425	0.00619928	0.0126658	0.00894329	0.00829656	0.0162568	11.553	11.379	10.007	11.055	11.104	11.186	9.933	11.095	9.735	11.106	11.187
8	1	8	H	MTD000214	Apolipoprotein B-100	P04114	1751+FDHTNSLNIAGL	1300.64	20	2	Plasma	none	17.42	H88C57N16O19S0	0.475784	0.336635	0.135878	0.0399699	0.00945098	0.481433	0.340632	0.137491	0.0404445	0.00956319		0.0173955					0.0164064	0.0152559	0.010559		0.0177337			0.0245526		17.633					17.218	17.349	17.149		17.377
3	2	6	H	MTD000214	Apolipoprotein B-100	P04114	1751+FDHTNSLNIAGLSLDFSSK	2065.01	31	3	Plasma	none	20.28	H140C91N24O31S0	0.306742	0.344807	0.211497	0.0925169	0.0320859	0.321007	0.360841	0.221332	0.0968193	0.033578					0.0226735			0.0104255				0.015787							20.485			20.315
2	1	2	H	MTD000214	Apolipoprotein B-100	P04114	1759+IAGLSLDFSSK	1136.61	19	2	Plasma	none	17.36	H84C51N12O17S0	0.518427	0.324223	0.117758	0.0313807	0.00674993	0.522719	0.326907	0.118733	0.0316405	0.00680582							0.0169619	0.014862													18.766	17.317
14	2	28	H	MTD000214	Apolipoprotein B-100	P04114	1803+YNALDLTNNGK	1221.6	16	2	Plasma	none	11.48	H83C52N15O19S0	0.504819	0.327119	0.123954	0.0345404	0.00778352	0.509695	0.330279	0.125151	0.0348741	0.00785871	0.14493				0.171042	0.166853	0.172516	0.144783	0.15697	0.149774	0.160257		0.161086	0.176174	12.036				11.652	11.766	10.706	11.675	10.509	11.654	11.703
12	1	12	H	MTD000214	Apolipoprotein B-100	P04114	1829+GAYQNNEIK	1035.5	20	2	Plasma	none	3.23	H69C44N13O16S0	0.560379	0.307765	0.101302	0.0246962	0.00489119	0.563681	0.309579	0.101898	0.0248418	0.00492001	0.0256167	0.0305817	0.016302	0.0307165	0.0316388			0.0203758			0.0423762	0.0321721		0.0420182	3.623	3.32	2.496	3.157	3.174			3.165			3.193
9	1	9	H	MTD000214	Apolipoprotein B-100	P04114	1838+HIYAISSAALSASYK	1580.82	33	2	Plasma	none	14.58	H112C72N18O22S0	0.396339	0.350769	0.171268	0.0600008	0.0167289	0.405098	0.358521	0.175054	0.0613269	0.0170986		0.0111952			0.0260742			0.00971308			0.019099	0.00923434		0.0168591		14.925			14.715			14.609			14.637
18	2	36	H	MTD000214	Apolipoprotein B-100	P04114	1838+HIYAISSAALSASYK	1580.82	33	3	Plasma	none	14.58	H112C72N18O22S0	0.396339	0.350769	0.171268	0.0600008	0.0167289	0.405098	0.358521	0.175054	0.0613269	0.0170986	0.0261246	0.0119542	0.0143156	0.0177916	0.0278736	0.0138283	0.0143568	0.0133992	0.00792726	0.00213716	0.0183454	0.00989019	0.010454	0.0158073	15.228	14.925	14.52	14.988	14.715	15.022	14.446	14.609	14.345	14.62	14.637
4	1	4	H	MTD000214	Apolipoprotein B-100	P04114	1859+VQGVEFSHR	1057.53	20	2	Plasma	none	5.23	H71C46N15O14S0	0.546697	0.316071	0.105436	0.0257471	0.00506431	0.550024	0.317994	0.106078	0.0259037	0.00509513			0.00897349				0.0104059		0.00696658				0.00810972				2.979				2.905		2.869
18	4	72	H	MTD000214	Apolipoprotein B-100	P04114	1859+VQGVEFSHR	1057.53	20	3	Plasma	none	5.23	H71C46N15O14S0	0.546697	0.316071	0.105436	0.0257471	0.00506431	0.550024	0.317994	0.106078	0.0259037	0.00509513	0.0268089	0.00744085	0.0124642	0.00748678	0.0132497	0.00221155	0.0110676	0.0169638	0.010925	0.0122453	0.0115019	0.0115311	0.0199123	0.0175919	6.685	5.963	2.979	5.414	5.463	5.609	2.905	5.454	2.869	5.368	5.514
5	1	5	H	MTD000214	Apolipoprotein B-100	P04114	1917+LALWGEHTGQLY	1386.69	21	2	Plasma	none	18.85	H94C65N16O18S0	0.436488	0.34756	0.152671	0.0481177	0.0120663	0.443209	0.352911	0.155021	0.0488586	0.0122521							0.013838	0.0128851				0.00405262									18.669	18.767
5	1	5	H	MTD000214	Apolipoprotein B-100	P04114	1917+LALWGEHTGQLYSK	1601.82	25	2	Plasma	none	17.59	H111C74N19O21S0	0.387324	0.352543	0.175284	0.0621943	0.0174982	0.396302	0.360714	0.179347	0.0636359	0.0179038		0.0387983	0.0690175	0.0512565	0.0738744	0.0829476										15.924	15.552	15.794	15.714	15.86
18	3	54	H	MTD000214	Apolipoprotein B-100	P04114	1917+LALWGEHTGQLYSK	1601.82	25	3	Plasma	none	17.59	H111C74N19O21S0	0.387324	0.352543	0.175284	0.0621943	0.0174982	0.396302	0.360714	0.179347	0.0636359	0.0179038	0.018878	0.00682977	0.00516089	0.00734353	0.00577402	0.00975974	0.00545001	0.00412966	0.00784889	0.0135755	0.00530224	0.00943901	0.0091451	0.00456635	16.195	15.924	15.552	15.794	15.714	15.86	15.316	15.479	15.269	15.555	15.549
17	1	17	H	MTD000214	Apolipoprotein B-100	P04114	1935+AEPLAFTFSHDYK	1524.72	24	2	Plasma	none	16.22	H100C72N16O21S0	0.400962	0.351024	0.169074	0.0583461	0.0160079	0.409393	0.358405	0.172629	0.0595729	0.0163445	0.0122597	0.00762555		0.00661466	0.0219586	0.00514503	0.011358	0.0118892	0.0100534	0.00588431	0.0168046	0.010114	0.00693925	0.017261	16.678	16.44		16.31	16.23	16.344	15.896	16.059	15.828	16.071	16.12
18	4	72	H	MTD000214	Apolipoprotein B-100	P04114	1935+AEPLAFTFSHDYK	1524.72	24	3	Plasma	none	16.22	H100C72N16O21S0	0.400962	0.351024	0.169074	0.0583461	0.0160079	0.409393	0.358405	0.172629	0.0595729	0.0163445	0.00931015	0.00386473	0.00450633	0.0102649	0.02357	0.0100585	0.0177134	0.0138674	0.00266456	0.00439855	0.0162525	0.0129449	0.00858639	0.00856105	16.678	16.44	16.067	16.31	16.23	16.344	15.896	16.059	15.828	16.071	16.12
3	1	3	H	MTD000214	Apolipoprotein B-100	P04114	1948+GSTSHHLVSR	1079.55	20	2	Plasma	none	2.66	H73C44N17O15S0	0.553231	0.312087	0.103454	0.02526	0.00498942	0.556553	0.31396	0.104075	0.0254117	0.00501937				0.0226404	0.0112904													2.641	2.658
14	4	56	H	MTD000214	Apolipoprotein B-100	P04114	1948+GSTSHHLVSR	1079.55	20	3	Plasma	none	2.66	H73C44N17O15S0	0.553231	0.312087	0.103454	0.02526	0.00498942	0.556553	0.31396	0.104075	0.0254117	0.00501937	0.0170813	0.0126229		0.0182213	0.0239402	0.0197643		0.0131448		0.00537804	0.0241101	0.0134102		0.0114777	2.881	2.739		2.641	2.658	2.708		2.681		2.66	2.677
1	1	1	H	MTD000214	Apolipoprotein B-100	P04114	1949+STSHHLVSR	1022.53	18	2	Plasma	none	2.68	H70C42N16O14S0	0.569201	0.305987	0.0970271	0.0226887	0.00429426	0.572116	0.307554	0.0975241	0.0228049	0.00431626
12	2	24	H	MTD000214	Apolipoprotein B-100	P04114	1949+STSHHLVSR	1022.53	18	3	Plasma	none	2.68	H70C42N16O14S0	0.569201	0.305987	0.0970271	0.0226887	0.00429426	0.572116	0.307554	0.0975241	0.0228049	0.00431626	0.0221659	0.00291199		0.00152462	0.00821914	0.00110742		0.00952918		0.00366291	0.00458706				2.881	2.739		2.641	2.658	2.708		2.681		2.66	2.677
16	3	48	H	MTD000214	Apolipoprotein B-100	P04114	1958+KSISAALEHK	1082.61	23	3	Plasma	none	2.78	H82C47N14O15S0	0.540483	0.317582	0.108289	0.0270848	0.00546509	0.544053	0.31968	0.109004	0.0272637	0.00550119	0.0216369	0.0142558	0.0103234	0.0187999	0.0216007	0.0137744	0.013778	0.00649579	0.0052518	0.00807505	0.0210735		0.0110312		6.492	5.705	2.689	5.188	5.173	5.641	2.647	5.228	2.611	5.11	5.191
11	1	11	H	MTD000214	Apolipoprotein B-100	P04114	1959+SISAALEHK	954.514	22	2	Plasma	none	5.78	H70C41N12O14S0	0.583953	0.298925	0.0917259	0.0208488	0.00384777	0.58662	0.300291	0.0921449	0.0209441	0.00386534	0.0390179	0.0260294	0.141145		0.0519604		0.134112	0.0659205	0.106951			0.060234	0.129146		7.523	6.93	3.27		6.494		3.195	6.453	3.094
18	3	54	H	MTD000214	Apolipoprotein B-100	P04114	1959+SISAALEHK	954.514	22	3	Plasma	none	5.78	H70C41N12O14S0	0.583953	0.298925	0.0917259	0.0208488	0.00384777	0.58662	0.300291	0.0921449	0.0209441	0.00386534	0.0257892	0.00988956	0.0114918	0.0145656	0.0252624	0.00905911	0.0165638	0.0158254	0.00704972	0.00195242	0.0196695	0.0201232	0.0182167	0.0217816	7.523	6.93	3.27	6.381	6.494	6.705	3.195	6.453	3.094	6.335	6.481
4	1	4	H	MTD000214	Apolipoprotein B-100	P04114	196+KGNVATEISTER	1303.67	24	2	Plasma	none	5.34	H93C53N17O21S0	0.492522	0.329322	0.129607	0.0375869	0.00883009	0.497981	0.332971	0.131044	0.0380035	0.00892796			0.0136653				0.0134685		0.0150993				0.00808111				2.786				2.712		2.708
18	2	36	H	MTD000214	Apolipoprotein B-100	P04114	196+KGNVATEISTER	1303.67	24	3	Plasma	none	5.34	H93C53N17O21S0	0.492522	0.329322	0.129607	0.0375869	0.00883009	0.497981	0.332971	0.131044	0.0380035	0.00892796	0.0130602	0.00948292	0.00807391	0.0123676	0.0293637	0.0101785	0.016514	0.0108766	0.0105049	0.0134171	0.0115161	0.00581709	0.0114258	0.0112957	7.169	6.35	2.786	5.543	5.592	5.899	2.712	5.615	2.708	5.562	5.739
18	3	54	H	MTD000214	Apolipoprotein B-100	P04114	1968+VSALLTPAEQTGTWK	1600.85	26	2	Plasma	none	15.45	H116C72N18O23S0	0.395137	0.350099	0.171905	0.0607046	0.0170874	0.404089	0.358031	0.1758	0.0620799	0.0174745	0.0174072	0.0044507	0.015359	0.0227107	0.0408303	0.0296296	0.0180359	0.0246462	0.0125853	0.0119874	0.0179331	0.0154137	0.0115048	0.0187253	15.743	15.698	15.326	15.536	15.521	15.602	15.284	15.479	15.215	15.458	15.507
4	1	4	H	MTD000214	Apolipoprotein B-100	P04114	1968+VSALLTPAEQTGTWK	1600.85	26	3	Plasma	none	15.45	H116C72N18O23S0	0.395137	0.350099	0.171905	0.0607046	0.0170874	0.404089	0.358031	0.1758	0.0620799	0.0174745	0.0276703	0.0729576													15.743	15.698
12	1	12	H	MTD000214	Apolipoprotein B-100	P04114	197+GNVATEISTER	1175.58	24	2	Plasma	none	6.49	H81C47N15O20S0	0.532135	0.315531	0.113737	0.0304646	0.0066528	0.536498	0.318118	0.11467	0.0307144	0.00670734	0.0179981	0.00802985	0.00603246							0.00351922	0.0163023	0.0080337	0.0042028	0.00589177	9.103	8.768	4.398							8.302	8.447
16	1	16	H	MTD000214	Apolipoprotein B-100	P04114	1985+TQFNNNEYSQDLDAYNTK	2163.93	33	2	Plasma	none	13.26	H133C92N25O36S0	0.298993	0.340714	0.214418	0.0968636	0.0348511	0.314402	0.358274	0.225468	0.101856	0.0366473	0.0274346	0.0128977	0.0126258	0.019119	0.0274078		0.0194122	0.0176261	0.0136417	0.00896079	0.0225787	0.0159972	0.0156168	0.0223513	13.455	13.313	12.779	13.054	13.038		12.705	13.061	12.669	13.105	13.154
18	3	54	H	MTD000214	Apolipoprotein B-100	P04114	1985+TQFNNNEYSQDLDAYNTK	2163.93	33	3	Plasma	none	13.26	H133C92N25O36S0	0.298993	0.340714	0.214418	0.0968636	0.0348511	0.314402	0.358274	0.225468	0.101856	0.0366473	0.0236688	0.0143878	0.0139912	0.020546	0.0257905	0.018602	0.0220227	0.0140456	0.0144058	0.00852817	0.025506	0.0205617	0.0207408	0.0225361	13.455	13.313	12.779	13.054	13.038	13.12	12.705	13.061	12.669	13.105	13.154
13	1	13	H	MTD000214	Apolipoprotein B-100	P04114	2003+DKIGVELTGR	1086.6	16	3	Plasma	none	9.95	H82C46N14O16S0	0.545122	0.314503	0.106986	0.0268338	0.00544976	0.548719	0.316578	0.107692	0.0270109	0.00548572	0.015729				0.0127504	0.0134616	0.00580332	0.0121714	0.0146579	0.0137074	0.00852749	0.0110586	0.0128428	0.00929568	10.65				10.234	10.348	8.321	10.225	7.994	10.204	10.253
18	4	72	H	MTD000214	Apolipoprotein B-100	P04114	2013+TLADLTLLDSPIK	1398.8	17	2	Plasma	none	20.65	H110C63N14O21S0	0.445082	0.342939	0.149486	0.0473201	0.0120152	0.45194	0.348222	0.151789	0.0480491	0.0122003	0.00787138	0.00549337	0.00417919	0.00780825	0.0150835	0.00862052	0.0068865	0.00519442	0.00362251	0.0015694	0.0156021	0.00821212	0.00875397	0.0103018	20.966	20.985	20.806	20.887	20.904	20.921	20.667	20.766	20.599	20.68	20.697
15	1	15	H	MTD000214	Apolipoprotein B-100	P04114	2013+TLADLTLLDSPIK	1398.8	17	3	Plasma	none	20.65	H110C63N14O21S0	0.445082	0.342939	0.149486	0.0473201	0.0120152	0.45194	0.348222	0.151789	0.0480491	0.0122003	0.0134546	0.00683308		0.00632914	0.0087987	0.00929934	0.00606434	0.00510368	0.00616574	0.00477883	0.00716087	0.00474649	0.00528031	0.00853184	20.966	20.985		20.887	20.904	20.921	20.667	20.766	20.599	20.68	20.697
2	1	2	H	MTD000214	Apolipoprotein B-100	P04114	2029+LLSEPINIIDALEMR	1725.93	30	2	Plasma	none	24.74	H131C76N19O24S1	0.356008	0.336242	0.190647	0.0799582	0.0270178	0.369742	0.349214	0.198002	0.0830429	0.0280601					0.0165714			0.00919939											24.966			24.892
2	1	2	H	MTD000214	Apolipoprotein B-100	P04114	2029+LLSEPINIIDALEMR	1725.93	30	3	Plasma	none	24.74	H131C76N19O24S1	0.356008	0.336242	0.190647	0.0799582	0.0270178	0.369742	0.349214	0.198002	0.0830429	0.0280601					0.0161635			0.00802046											24.966			24.892
12	1	12	H	MTD000214	Apolipoprotein B-100	P04114	2044+DAVEKPQEF	1061.5	22	2	Plasma	none	8.38	H71C47N11O17S0	0.544748	0.313571	0.107591	0.0273034	0.00562415	0.54847	0.315713	0.108326	0.02749	0.00566258	0.0473391	0.016571		0.0155175	0.0293153			0.0148244			0.0219832	0.0145538		0.0149458	9.844	9.541		9.153	9.202			9.193			9.285
18	2	36	H	MTD000214	Apolipoprotein B-100	P04114	2044+DAVEKPQEFTIVAF	1592.81	28	2	Plasma	none	20.67	H112C74N16O23S0	0.38965	0.350727	0.174379	0.062247	0.017692	0.398822	0.358983	0.178483	0.0637121	0.0181084	0.0173333	0.00459138	0.00651345	0.0158706	0.0227654	0.0124478	0.00797115	0.0109678	0.00467437	0.00619335	0.0170785	0.00514088	0.00514105	0.0108442	20.901	20.921	20.742	20.79	20.775	20.825	20.603	20.669	20.534	20.648	20.665
11	1	11	H	MTD000214	Apolipoprotein B-100	P04114	2044+DAVEKPQEFTIVAF	1592.81	28	3	Plasma	none	20.67	H112C74N16O23S0	0.38965	0.350727	0.174379	0.062247	0.017692	0.398822	0.358983	0.178483	0.0637121	0.0181084		0.00798678		0.0075197	0.0211121		0.00933298	0.00924273			0.0101881	0.00468322	0.00364986	0.0124678		20.921		20.79	20.775		20.603	20.669			20.665
11	1	11	H	MTD000214	Apolipoprotein B-100	P04114	2044+DAVEKPQEFTIVAFVK	1819.97	29	3	Plasma	none	19.33	H133C85N19O25S0	0.338871	0.351185	0.197504	0.0789636	0.0249714	0.350608	0.363349	0.204345	0.0816985	0.0258363		0.0260343			0.036735	0.0167729	0.0644689	0.0211478			0.0204052	0.0192944	0.030092	0.018274		19.76			19.615	19.664	19.378	19.444			19.44
15	2	30	H	MTD000214	Apolipoprotein B-100	P04114	2086+QTIIVVLENVQR	1410.82	22	2	Plasma	none	18.72	H110C62N18O19S0	0.445599	0.344625	0.148847	0.0464119	0.0115617	0.452163	0.349702	0.151039	0.0470956	0.011732	0.0100227	0.00741573		0.0083026	0.0146121	0.00598229	0.0095398	0.0050297	0.00403738	0.00126444	0.0137901	0.00574027	0.0181724	0.0129109	19.064	19.019		18.888	18.873	18.955	18.604	18.703	18.568	18.714	18.731
14	1	14	H	MTD000214	Apolipoprotein B-100	P04114	2086+QTIIVVLENVQR	1410.82	22	3	Plasma	none	18.72	H110C62N18O19S0	0.445599	0.344625	0.148847	0.0464119	0.0115617	0.452163	0.349702	0.151039	0.0470956	0.011732	0.00707346	0.0088126		0.0107426	0.0165117	0.0105647	0.02152	0.00768711	0.0463722	0.00545928	0.0154163	0.0116949		0.0183981	19.064	19.019		18.888	18.873	18.955	18.604	18.703	18.568	18.714	18.731
18	3	54	H	MTD000214	Apolipoprotein B-100	P04114	2101+HINIDQFVR	1140.6	17	2	Plasma	none	14.79	H80C51N16O14S0	0.514932	0.328689	0.117994	0.030683	0.00638412	0.518929	0.33124	0.11891	0.0309212	0.00643368	0.00510344	0.00680923	0.00347712	0.0083661	0.0141713	0.00493733	0.0101873	0.00466173	0.00847223	0.00862981	0.0130561	0.00688181	0.00426221	0.00272672	15.099	14.989	14.584	14.794	14.779	14.925	14.478	14.705	14.377	14.717	14.733
18	4	72	H	MTD000214	Apolipoprotein B-100	P04114	2101+HINIDQFVR	1140.6	17	3	Plasma	none	14.79	H80C51N16O14S0	0.514932	0.328689	0.117994	0.030683	0.00638412	0.518929	0.33124	0.11891	0.0309212	0.00643368	0.0144571	0.00447681	0.00295282	0.00504076	0.00902424	0.00446341	0.00754712	0.00698307	0.00736143	0.00231624	0.00936297	0.0065383	0.00826557	0.0134036	15.099	14.989	14.584	14.794	14.779	14.925	14.478	14.705	14.377	14.717	14.733
11	1	11	H	MTD000214	Apolipoprotein B-100	P04114	2118+LPQQANDYLNSFNWER	1993.93	34	2	Plasma	none	19.02	H127C89N25O28S0	0.315304	0.347646	0.207949	0.0884105	0.0297298	0.328678	0.362392	0.216769	0.0921605	0.0309909		0.00579606			0.0217337	0.00623057	0.0163058	0.00920933			0.0157619	0.0134952	0.0101572	0.0129405		19.18			18.97	19.019	18.766	18.864			18.956
16	2	32	H	MTD000214	Apolipoprotein B-100	P04114	2118+LPQQANDYLNSFNWER	1993.93	34	3	Plasma	none	19.02	H127C89N25O28S0	0.315304	0.347646	0.207949	0.0884105	0.0297298	0.328678	0.362392	0.216769	0.0921605	0.0309909	0.0180193	0.00613273		0.0163278	0.0196132	0.0107488	0.0114299	0.00951771	0.00581644	0.00877635	0.0138993	0.00995424	0.00642906	0.0138153	19.225	19.18		18.985	18.97	19.019	18.766	18.864	18.761	18.907	18.956
18	3	54	H	MTD000214	Apolipoprotein B-100	P04114	2151+ITENDIQIALDDAK	1557.79	28	2	Plasma	none	17.25	H111C66N17O26S0	0.420813	0.343622	0.160933	0.0550434	0.0151626	0.429221	0.350487	0.164149	0.0561431	0.0154656	0.0221751	0.00530384	0.00869457	0.0139308	0.0276126	0.0121839	0.0157422	0.015005	0.0109407	0.00515036	0.0159425	0.00791274	0.00666951	0.0137919	17.484	17.375	17.099	17.18	17.165	17.214	16.928	17.059	16.924	17.102	17.151
18	2	36	H	MTD000214	Apolipoprotein B-100	P04114	2151+ITENDIQIALDDAK	1557.79	28	3	Plasma	none	17.25	H111C66N17O26S0	0.420813	0.343622	0.160933	0.0550434	0.0151626	0.429221	0.350487	0.164149	0.0561431	0.0154656	0.0237253	0.0158459	0.0173826	0.0199605	0.0294897	0.0184572	0.0240519	0.0154631	0.00846796	0.00696482	0.0208158	0.0172826	0.014385	0.0204099	17.484	17.375	17.099	17.18	17.165	17.214	16.928	17.059	16.924	17.102	17.151
9	3	27	H	MTD000214	Apolipoprotein B-100	P04114	2196+IAIANIIDEIIEK	1453.84	26	2	Plasma	none	25.8	H115C66N15O21S0	0.42878	0.346458	0.156621	0.051159	0.0133599	0.436187	0.352443	0.159327	0.0520428	0.0135907		0.01055			0.0233512		0.0049692	0.00909545			0.0199308	0.0100855	0.017649	0.0108432		25.982			25.933		25.825	25.859			25.823
2	2	4	H	MTD000214	Apolipoprotein B-100	P04114	2196+IAIANIIDEIIEK	1453.84	26	3	Plasma	none	25.8	H115C66N15O21S0	0.42878	0.346458	0.156621	0.051159	0.0133599	0.436187	0.352443	0.159327	0.0520428	0.0135907								0.0128762				0.00942479										25.859
18	4	72	H	MTD000214	Apolipoprotein B-100	P04114	220+TGISPLALIK	1011.63	15	2	Plasma	none	18.95	H85C47N11O13S0	0.548831	0.316306	0.10413	0.0249985	0.00482106	0.551997	0.31813	0.104731	0.0251427	0.00484886	0.00703152	0.00577796	0.00575312	0.0102557	0.0174627	0.00859758	0.0147301	0.0120772	0.00813846	0.00486376	0.00454708	0.00112511	0.000969006	0.0029219	19.322	19.341	19.162	19.243	19.228	19.277	18.927	19.025	18.858	18.972	18.989
4	1	4	H	MTD000214	Apolipoprotein B-100	P04114	2211+SLDEHYHIR	1168.56	20	2	Plasma	none	7.23	H76C51N16O16S0	0.512773	0.327371	0.119635	0.0319063	0.0068433	0.517072	0.330116	0.120638	0.0321738	0.00690068	0.0147651	0.0147573			0.0213727										8.78	8.348			7.816
18	3	54	H	MTD000214	Apolipoprotein B-100	P04114	2211+SLDEHYHIR	1168.56	20	3	Plasma	none	7.23	H76C51N16O16S0	0.512773	0.327371	0.119635	0.0319063	0.0068433	0.517072	0.330116	0.120638	0.0321738	0.00690068	0.0128456	0.00491487	0.00729235	0.0157551	0.0193649	0.00793429	0.0119084	0.00715634	0.00182914	0.00611753	0.0145559	0.00864796	0.00720382	0.0107046	8.78	8.348	3.527	7.831	7.816	8.188	3.324	7.904	3.223	7.947	7.996
18	3	54	H	MTD000214	Apolipoprotein B-100	P04114	2211+SLDEHYHIR	1168.56	20	4	Plasma	none	7.23	H76C51N16O16S0	0.512773	0.327371	0.119635	0.0319063	0.0068433	0.517072	0.330116	0.120638	0.0321738	0.00690068	0.0186268	0.0171637	0.0145007	0.0213442	0.0275317	0.0206525	0.0232124	0.0184801	0.00735733	0.0113406	0.0268457	0.0251727	0.0163552	0.0153345	8.78	8.348	3.527	7.831	7.816	8.188	3.324	7.904	3.223	7.947	7.996
8	1	8	H	MTD000214	Apolipoprotein B-100	P04114	2225+TIHDLHLFIENIDFNK	1968.01	23	2	Plasma	none	21.23	H137C91N23O26S0	0.311749	0.348568	0.209672	0.0891861	0.0298965	0.325018	0.363404	0.218596	0.0929822	0.031169		0.00518025		0.0127962			0.0133901				0.0117416		0.0120389	0.0152414		19.083		18.953			18.766				18.827
11	1	11	H	MTD000214	Apolipoprotein B-100	P04114	2225+TIHDLHLFIENIDFNK	1968.01	23	3	Plasma	none	21.23	H137C91N23O26S0	0.311749	0.348568	0.209672	0.0891861	0.0298965	0.325018	0.363404	0.218596	0.0929822	0.031169		0.00876158		0.00946751	0.0130562		0.00656072	0.00339746		0.010405	0.00887392		0.00442724	0.00562255		19.083		18.953	21.549		18.766	21.249		18.811	18.827
3	1	3	H	MTD000214	Apolipoprotein B-100	P04114	2225+TIHDLHLFIENIDFNK	1968.01	23	4	Plasma	none	21.23	H137C91N23O26S0	0.311749	0.348568	0.209672	0.0891861	0.0298965	0.325018	0.363404	0.218596	0.0929822	0.031169					0.0206168			0.00964099				0.012967							21.549			21.249
18	2	36	H	MTD000214	Apolipoprotein B-100	P04114	2241+SGSSTASWIQNVDTK	1579.75	27	2	Plasma	none	13.7	H105C66N19O26S0	0.418138	0.34411	0.162095	0.0557179	0.0154169	0.426645	0.351111	0.165393	0.0568514	0.0157305	0.0143022	0.0112247	0.0032951	0.0162694	0.026374	0.00973257	0.0185897	0.00771539	0.00380188	0.00652061	0.0202576	0.0107567	0.0125007	0.0117316	13.97	13.829	13.263	13.569	13.586	13.668	13.189	13.577	13.152	13.621	13.67
12	1	12	H	MTD000214	Apolipoprotein B-100	P04114	2241+SGSSTASWIQNVDTK	1579.75	27	3	Plasma	none	13.7	H105C66N19O26S0	0.418138	0.34411	0.162095	0.0557179	0.0154169	0.426645	0.351111	0.165393	0.0568514	0.0157305		0.0168522			0.0251932		0.0155788	0.0133124	0.0141988	0.00418365	0.0179881	0.0119217	0.0112958	0.0191217		13.829			13.586		13.189	13.577	13.152	13.621	13.67
10	1	10	H	MTD000214	Apolipoprotein B-100	P04114	2271+RHIQNIDIQHLAGK	1641.91	31	4	Plasma	none	12.88	H119C71N25O20S0	0.392041	0.352836	0.173053	0.0604883	0.0167488	0.400689	0.360619	0.17687	0.0618226	0.0171183		0.0143251			0.01687		0.0155764	0.00705336	0.00604341	0.00826655	0.0244988					13.281			13.071		12.995	13.029	12.572	13.073	13.057
18	4	72	H	MTD000214	Apolipoprotein B-100	P04114	2272+HIQNIDIQHLAGK	1485.81	28	3	Plasma	none	12.76	H107C65N21O19S0	0.426681	0.34859	0.157228	0.0509026	0.0131163	0.433883	0.354474	0.159882	0.0517617	0.0133377	0.0263061	0.0101251	0.0106399	0.0110795	0.0199006	0.0100061	0.0151961	0.0129406	0.00897707	0.00538448	0.0160814	0.00417295	0.00648889	0.0144673	12.939	12.829	12.296	12.635	12.619	12.83	12.189	12.642	12.056	12.621	12.638
18	3	54	H	MTD000214	Apolipoprotein B-100	P04114	2272+HIQNIDIQHLAGK	1485.81	28	4	Plasma	none	12.76	H107C65N21O19S0	0.426681	0.34859	0.157228	0.0509026	0.0131163	0.433883	0.354474	0.159882	0.0517617	0.0133377	0.0233604	0.00627168	0.00706541	0.00877738	0.0191313	0.00764163	0.0110448	0.00968107	0.0103432	0.00363058	0.0141158	0.0090205	0.0046082	0.00631343	12.939	12.829	12.296	12.635	12.619	12.83	12.189	12.642	12.056	12.621	12.638
12	1	12	H	MTD000214	Apolipoprotein B-100	P04114	2287+QHIEAIDVR	1079.57	23	2	Plasma	none	9.16	H77C46N15O15S0	0.544869	0.315726	0.10661	0.0264438	0.00529649	0.548352	0.317744	0.107291	0.0266128	0.00533034	0.0134088	0.00353575		0.0157116	0.0274789			0.00950793			0.0139304	0.00623451		0.00622097	9.49	9.251		8.863	8.912			8.935			8.931
18	3	54	H	MTD000214	Apolipoprotein B-100	P04114	2287+QHIEAIDVR	1079.57	23	3	Plasma	none	9.16	H77C46N15O15S0	0.544869	0.315726	0.10661	0.0264438	0.00529649	0.548352	0.317744	0.107291	0.0266128	0.00533034	0.0248769	0.00989065	0.0109508	0.00675663	0.01969	0.011357	0.00976726	0.0126201	0.0076042	0.0020233	0.0143258	0.0104904	0.0114659	0.0263687	9.49	9.251	5.397	8.863	8.912	9.123	5.259	8.935	4.739	8.882	8.931
14	2	28	H	MTD000214	Apolipoprotein B-100	P04114	2296+VLLDQLGTTISFER	1590.86	22	2	Plasma	none	20.09	H118C71N18O23S0	0.399367	0.34957	0.170003	0.0595351	0.0166334	0.408152	0.35726	0.173743	0.0608448	0.0169993	0.00989669	0.00893035		0.00827419	0.014778	0.00584683	0.0121518	0.00405796		0.0022811	0.00903632	0.0121996	0.0446195	0.0373042	20.321	20.34		20.242	20.227	20.244	20.023	20.089		20.068	20.085
13	1	13	H	MTD000214	Apolipoprotein B-100	P04114	2296+VLLDQLGTTISFER	1590.86	22	3	Plasma	none	20.09	H118C71N18O23S0	0.399367	0.34957	0.170003	0.0595351	0.0166334	0.408152	0.35726	0.173743	0.0608448	0.0169993		0.00652456		0.00772564	0.021748	0.00935195	0.00284297	0.00797228		0.00518302	0.0113305	0.00590275	0.00497918	0.00596869		20.34		20.242	20.227	20.244	20.023	20.089		20.068	20.085
7	1	7	H	MTD000214	Apolipoprotein B-100	P04114	230+GMTRPLSTLISSSQSCQYTLDAK	2543.24	42	3	Plasma	C:Carbamidomethylation,	17.08	H178C106N30O38S2	0.224256	0.299587	0.236302	0.1373	0.0643845	0.233156	0.311476	0.24568	0.142749	0.0669396		0.00649715			0.0138852	0.00478203	0.0118178	0.010363				0.0103788				17.439			17.294	17.343	16.992	17.059
16	1	16	H	MTD000214	Apolipoprotein B-100	P04114	2324+LIGDFEVAEK	1119.58	19	2	Plasma	none	14.57	H81C51N11O17S0	0.52057	0.323412	0.116908	0.0310268	0.00664944	0.524812	0.326048	0.117861	0.0312797	0.00670362	0.0245875	0.00576346	0.0126954	0.0195008	0.0281642		0.014252	0.024993	0.0132682	0.0132588	0.0151082	0.00979636	0.00316107	0.00607404	14.744	14.667	14.198	14.472	14.489		14.156	14.48	14.055	14.459	14.508
7	1	7	H	MTD000214	Apolipoprotein B-100	P04114	234+PLSTLISSSQSCQYTLDAK	2098.02	35	3	Plasma	C:Carbamidomethylation,	16.35	H147C89N23O33S1	0.296971	0.329112	0.214165	0.102506	0.0395204	0.315004	0.349096	0.22717	0.10873	0.0419201	0.0278471	0.0113714			0.0261547	0.0235552	0.0352037	0.0188854				0.0191866			16.646	16.601			16.423	16.473	16.187	16.317
3	2	6	H	MTD000214	Apolipoprotein B-100	P04114	2348+YEVDQQIQVLMDK	1607.79	24	2	Plasma	none	18	H113C70N17O24S1	0.384073	0.333462	0.179276	0.0717289	0.0232083	0.396549	0.344293	0.185099	0.0740588	0.0239622												0.0708351		0.196875
2	1	2	H	MTD000214	Apolipoprotein B-100	P04114	2348+YEVDQQIQVLMDK	1607.79	24	3	Plasma	none	18	H113C70N17O24S1	0.384073	0.333462	0.179276	0.0717289	0.0232083	0.396549	0.344293	0.185099	0.0740588	0.0239622						0.152805						0.118739								17.988
3	1	3	H	MTD000214	Apolipoprotein B-100	P04114	2348+YEVDQQIQVLxmDK	1623.78	24	2	Plasma	m:Oxidized methionine	14.84	H113C70N17O25S1	0.383148	0.3328	0.179751	0.0723027	0.0235446	0.395813	0.343801	0.185693	0.0746927	0.0243229												0.0035535	0.00243264	0.0055627
3	1	3	H	MTD000214	Apolipoprotein B-100	P04114	2348+YEVDQQIQVLxmDK	1623.78	24	3	Plasma	m:Oxidized methionine	14.84	H113C70N17O25S1	0.383148	0.3328	0.179751	0.0723027	0.0235446	0.395813	0.343801	0.185693	0.0746927	0.0243229												0.0109553	0.00631145	0.00896252
7	1	7	H	MTD000214	Apolipoprotein B-100	P04114	2361+LVELAHQYK	1099.6	18	2	Plasma	none	8.63	H81C51N13O14S0	0.520531	0.326623	0.115719	0.0297503	0.00612674	0.5244	0.32905	0.116579	0.0299714	0.00617228	0.0117339	0.0107559		0.0119063	0.0189409			0.0174253				0.0346254			9.522	9.283		8.863	8.944			8.935
17	4	68	H	MTD000214	Apolipoprotein B-100	P04114	2361+LVELAHQYK	1099.6	18	3	Plasma	none	8.63	H81C51N13O14S0	0.520531	0.326623	0.115719	0.0297503	0.00612674	0.5244	0.32905	0.116579	0.0299714	0.00617228	0.0192065	0.000905476	0.00457223	0.00484553		0.00637938	0.00630051	0.0120111	0.0146122	0.00618759	0.00947924	0.00913009	0.005005	0.0129362	9.522	9.283	5.3	8.863		9.123	5.097	8.935	4.642	8.882	8.963
18	4	72	H	MTD000214	Apolipoprotein B-100	P04114	2377+LSNVLQQVK	1027.6	15	2	Plasma	none	11.66	H81C45N13O14S0	0.555911	0.312066	0.101937	0.0244489	0.00473242	0.559062	0.313835	0.102515	0.0245875	0.00475925	0.0125866	0.00681875	0.00646506	0.00320997	0.0104425	0.00290475	0.00587056	0.00459668	0.00239657	0.0068195	0.00679576	0.00396725	0.00756557	0.0115801	12.133	12.056	11.006	11.796	11.813	11.928	10.997	11.836	10.799	11.783	11.832
4	1	4	H	MTD000214	Apolipoprotein B-100	P04114	2429+SFDYHQFVDETNDK	1743.74	23	2	Plasma	none	14.62	H105C77N19O28S0	0.368864	0.348547	0.184022	0.0701551	0.0213807	0.37965	0.35874	0.189404	0.0722066	0.0220059								0.216731				0.109884	0.0783925	0.0850053								14.415
9	3	27	H	MTD000214	Apolipoprotein B-100	P04114	2429+SFDYHQFVDETNDK	1743.74	23	3	Plasma	none	14.62	H105C77N19O28S0	0.368864	0.348547	0.184022	0.0701551	0.0213807	0.37965	0.35874	0.189404	0.0722066	0.0220059				0.235196	0.214115		0.178878	0.19127			0.173987	0.0883357	0.0798688	0.0904434				14.472	14.457		14.188	14.415			14.508
8	1	8	H	MTD000214	Apolipoprotein B-100	P04114	2429+SFDYHQFVDETNDKIR	2012.92	28	4	Plasma	none	15.49	H128C89N24O30S0	0.314887	0.346315	0.208004	0.0891386	0.0302947	0.328573	0.361368	0.217045	0.0930131	0.0316114					0.0137585		0.0104262	0.012371			0.00974112	0.0022569	0.00725769	0.00688994					15.585		15.219	15.35			15.443
16	1	16	H	MTD000214	Apolipoprotein B-100	P04114	2450+LNGEIQALELPQK	1451.8	30	2	Plasma	none	15.53	H109C64N17O21S0	0.435496	0.34507	0.153668	0.0495506	0.0127916	0.442674	0.350757	0.156201	0.0503673	0.0130024	0.0247129	0.00404582	0.00642046	0.0130694	0.0263676	0.0124612	0.0125841		0.00981834	0.013852	0.0144519	0.00198285	0.00344594	0.00605603	15.776	15.731	15.39	15.568	15.553	15.635	15.316		15.248	15.49	15.507
17	1	17	H	MTD000214	Apolipoprotein B-100	P04114	2450+LNGEIQALELPQK	1451.8	30	3	Plasma	none	15.53	H109C64N17O21S0	0.435496	0.34507	0.153668	0.0495506	0.0127916	0.442674	0.350757	0.156201	0.0503673	0.0130024	0.0249302	0.0102849	0.019765	0.0593488		0.1281	0.0286198	0.0444233	0.0136743	0.0916939	0.0194592	0.0192176	0.0146368	0.0243812	15.776	15.731	15.39	15.568		15.635	15.316	15.511	15.248	15.49	15.507
17	2	34	H	MTD000214	Apolipoprotein B-100	P04114	2475+ATVAVYLESLQDTK	1536.8	24	2	Plasma	none	18.45	H112C68N16O24S0	0.415132	0.346369	0.163112	0.0557235	0.0152625	0.423459	0.353316	0.166384	0.0568413	0.0155687	0.0200128	0.00804853		0.0109639	0.023968	0.0105104	0.0122391	0.0149377	0.00533554	0.00262246	0.0107906	0.00306633	0.00473417	0.00720979	18.709	18.632		18.502	18.454	18.504	18.218	18.316	18.181	18.327	18.376
17	2	34	H	MTD000214	Apolipoprotein B-100	P04114	2475+ATVAVYLESLQDTK	1536.8	24	3	Plasma	none	18.45	H112C68N16O24S0	0.415132	0.346369	0.163112	0.0557235	0.0152625	0.423459	0.353316	0.166384	0.0568413	0.0155687	0.021121	0.00590721		0.00741757	0.0184055	0.00601192	0.00810774	0.0126321	0.0118273	0.00564075	0.00969372	0.00229543	0.00593171	0.00977341	18.709	18.632		18.502	18.454	18.504	18.218	18.316	18.181	18.327	18.376
16	2	32	H	MTD000214	Apolipoprotein B-100	P04114	2512+FRETLEDTR	1165.57	18	3	Plasma	none	6.33	H79C49N15O18S0	0.523279	0.321261	0.116268	0.0310224	0.0067046	0.527589	0.323907	0.117225	0.0312779	0.00675982	0.0174593	0.00558765	0.036888	0.0114428	0.0172017	0.00992552		0.0119506		0.00414278	0.0172888	0.00884945	0.00699537	0.0164166	8.039	7.478	3.237	6.897	6.946	7.157		6.969		6.915	7.061
18	1	18	H	MTD000214	Apolipoprotein B-100	P04114	2523+MYQMDIQQELQR	1581.73	29	2	Plasma	none	15.61	H107C66N19O22S2	0.38035	0.318656	0.183375	0.0788054	0.0277307	0.395709	0.331524	0.19078	0.0819877	0.0288505	0.0130752	0.00212307	0.00211934	0.0102901	0.0226935	0.013429	0.00980584	0.0163599	0.0035949	0.00699136	0.0108953	0.00993947	0.00471043	0.0118316	15.905	15.763	15.39	15.568	15.521	15.602	15.284	15.447	15.248	15.49	15.539
17	1	17	H	MTD000214	Apolipoprotein B-100	P04114	2523+MYQMDIQQELQR	1581.73	29	3	Plasma	none	15.61	H107C66N19O22S2	0.38035	0.318656	0.183375	0.0788054	0.0277307	0.395709	0.331524	0.19078	0.0819877	0.0288505	0.013093	0.00383124	0.0048466	0.00894223	0.0142477		0.0135702	0.00859753	0.00220208	0.004163	0.0160049	0.0049995	0.0085127	0.0162156	15.905	15.763	15.39	15.568	15.521		15.284	15.447	15.248	15.49	15.539
13	1	13	H	MTD000214	Apolipoprotein B-100	P04114	2523+MYQxmDIQQELQR	1597.72	29	2	Plasma	m:Oxidized methionine	14.01	H107C66N19O23S2	0.379433	0.318029	0.183827	0.0793334	0.0280671	0.394987	0.331066	0.191362	0.0825854	0.0292176	0.023791	0.0173417		0.01353	0.0247589		0.0153292	0.00547275	0.00788876		0.016607	0.00631438	0.0101627	0.012733	14.744	14.635		14.408	14.392		13.156	13.529	14.087		14.443
14	1	14	H	MTD000214	Apolipoprotein B-100	P04114	2523+MYQxmDIQQELQR	1597.72	29	3	Plasma	m:Oxidized methionine	14.01	H107C66N19O23S2	0.379433	0.318029	0.183827	0.0793334	0.0280671	0.394987	0.331066	0.191362	0.0825854	0.0292176	0.030984	0.00766047		0.0129656	0.0247751		0.0116029	0.0121923	0.00924428	0.00724333	0.0112158	0.00519824	0.00608119	0.0135149	13.89	13.7805		13.5215	12.652		13.156	13.529	13.104	14.394	13.605
6	1	6	H	MTD000214	Apolipoprotein B-100	P04114	2523+xmYQxmDIQQELQR	1613.72	29	2	Plasma	m:Oxidized methionine	11.91	H107C66N19O24S2	0.378519	0.317403	0.184275	0.079859	0.0284038	0.394267	0.330609	0.191942	0.0831816	0.0295856												0.0239854	0.0079167	0.0090099
8	1	8	H	MTD000214	Apolipoprotein B-100	P04114	2523+xmYQxmDIQQELQR	1613.72	29	3	Plasma	m:Oxidized methionine	11.91	H107C66N19O24S2	0.378519	0.317403	0.184275	0.079859	0.0284038	0.394267	0.330609	0.191942	0.0831816	0.0295856							0.0263996	0.0453181			0.0161634	0.0219459	0.0137409	0.0101197							10.932	11.707			11.8
5	1	5	H	MTD000214	Apolipoprotein B-100	P04114	254+KHVAEAICK	1054.56	19	3	Plasma	C:Carbamidomethylation,	3.42	H78C45N14O13S1	0.527317	0.301725	0.122662	0.0370724	0.00901003	0.533302	0.30515	0.124054	0.0374932	0.00911229	0.0412575	0.05482			0.0369622	0.0661718		0.0497715							4.042	3.61			3.432	3.546		3.455
4	4	16	H	MTD000214	Apolipoprotein B-100	P04114	2550+ISDWWTLAAK	1189.61	15	2	Plasma	none	19.07	H83C57N13O15S0	0.486076	0.337475	0.130336	0.0362726	0.00805172	0.490907	0.340829	0.131631	0.0366331	0.00813175			0.0228512														15.68
7	1	7	H	MTD000214	Apolipoprotein B-100	P04114	2560+NLTDFAEQYSIQDWAK	1927.89	31	2	Plasma	none	20.28	H125C87N21O29S0	0.326354	0.347874	0.202989	0.0846249	0.028004	0.339301	0.361675	0.211042	0.0879822	0.0291149					0.0199977		0.0149844	0.0120728			0.0129262	0.00658985		0.0180248					20.324		20.152	20.218			20.278
9	1	9	H	MTD000214	Apolipoprotein B-100	P04114	2560+NLTDFAEQYSIQDWAK	1927.89	31	3	Plasma	none	20.28	H125C87N21O29S0	0.326354	0.347874	0.202989	0.0846249	0.028004	0.339301	0.361675	0.211042	0.0879822	0.0291149		0.008422			0.0264772		0.0156417	0.0153551			0.0176006	0.00738516	0.0149152	0.0125819		20.502			20.324		20.152	20.218			20.278
18	4	72	H	MTD000214	Apolipoprotein B-100	P04114	2579+ALVEQGFTVPEIK	1429.78	24	2	Plasma	none	17.5	H107C66N15O20S0	0.430352	0.347032	0.155753	0.0503833	0.0130077	0.437563	0.352847	0.158363	0.0512275	0.0132257	0.0157419	0.004173	0.00437302	0.0126286	0.022221	0.00755352	0.0141765	0.0120704	0.00611239	0.00371464	0.00819222	0.00401614	0.00210258	0.00616118	17.807	17.761	17.582	17.663	17.648	17.698	17.412	17.51	17.343	17.489	17.506
18	1	18	H	MTD000214	Apolipoprotein B-100	P04114	2579+ALVEQGFTVPEIK	1429.78	24	3	Plasma	none	17.5	H107C66N15O20S0	0.430352	0.347032	0.155753	0.0503833	0.0130077	0.437563	0.352847	0.158363	0.0512275	0.0132257	0.0142355	0.0107289	0.00870344	0.0201819	0.0273295	0.0164671	0.0185677	0.0183185	0.00932843	0.00781064	0.0200365	0.0121866	0.0061421	0.00783079	17.807	17.761	17.582	17.663	17.648	17.698	17.412	17.51	17.343	17.489	17.506
2	1	2	H	MTD000214	Apolipoprotein B-100	P04114	2592+TILGTMPAFEVSLQALQK	1946.05	33	2	Plasma	none	23.33	H147C88N21O26S1	0.3076	0.334449	0.210378	0.0968419	0.0357385	0.324039	0.352323	0.221621	0.102017	0.0376484								0.0100642				0.00658411										23.474
9	1	9	H	MTD000214	Apolipoprotein B-100	P04114	2592+TILGTMPAFEVSLQALQK	1946.05	33	3	Plasma	none	23.33	H147C88N21O26S1	0.3076	0.334449	0.210378	0.0968419	0.0357385	0.324039	0.352323	0.221621	0.102017	0.0376484		0.00996056			0.0244607	0.0106756		0.0149077		0.0111935	0.0151483	0.00554261				23.661			23.547	23.629		23.474		23.42	23.405
1	1	1	H	MTD000214	Apolipoprotein B-100	P04114	2592+TILGTxmPAFEVSLQALQK	1962.05	33	2	Plasma	m:Oxidized methionine	21.34	H147C88N21O27S1	0.306858	0.333757	0.210622	0.0973687	0.0361173	0.323483	0.351839	0.222034	0.102644	0.0380741												0.00620254
3	2	6	H	MTD000214	Apolipoprotein B-100	P04114	2592+TILGTxmPAFEVSLQALQK	1962.05	33	3	Plasma	m:Oxidized methionine	21.34	H147C88N21O27S1	0.306858	0.333757	0.210622	0.0973687	0.0361173	0.323483	0.351839	0.222034	0.102644	0.0380741								0.00796813				0.00971495		0.015605								20.927
13	2	26	H	MTD000214	Apolipoprotein B-100	P04114	2610+ATFQTPDFIVPLTDLR	1832.97	24	2	Plasma	none	23.08	H132C85N20O25S0	0.337687	0.351142	0.198041	0.0793777	0.02516	0.349483	0.363408	0.204959	0.0821505	0.0260389		0.00629314		0.0123902	0.00986933	0.00960349	0.00505169	0.00425694		0.00226917	0.0113193	0.00952814	0.00872448	0.0113467		23.435		23.305	23.354	23.371	23.182	23.248		23.13	23.147
16	2	32	H	MTD000214	Apolipoprotein B-100	P04114	2610+ATFQTPDFIVPLTDLR	1832.97	24	3	Plasma	none	23.08	H132C85N20O25S0	0.337687	0.351142	0.198041	0.0793777	0.02516	0.349483	0.363408	0.204959	0.0821505	0.0260389	0.0155792	0.00185871		0.00851418	0.0147083	0.00555279	0.00544968	0.0116417	0.00609469	0.00527367	0.00861906	0.00202474	0.00291649	0.0085352	23.351	23.435		23.305	23.354	23.371	23.182	23.248	23.049	23.13	23.147
9	1	9	H	MTD000214	Apolipoprotein B-100	P04114	263+EQHLFLPFSYK	1407.72	19	3	Plasma	none	19.45	H97C69N15O17S0	0.420113	0.351541	0.159882	0.0517442	0.0132502	0.427256	0.357519	0.162601	0.052624	0.0134755							0.0141867		0.0188666	0.0170451	0.00860691	0.01341	0.0105432	0.0073739							18.475		18.407	18.585	18.569
1	1	1	H	MTD000214	Apolipoprotein B-100	P04114	2657+HIPSFTIDFVEMK	1562.78	19	2	Plasma	none	21.08	H110C73N16O20S1	0.376806	0.337493	0.181857	0.0725053	0.02324	0.388997	0.348412	0.18774	0.0748511	0.0239919					0.191218														20.807
3	1	3	H	MTD000214	Apolipoprotein B-100	P04114	2657+HIPSFTIDFVEMK	1562.78	19	3	Plasma	none	21.08	H110C73N16O20S1	0.376806	0.337493	0.181857	0.0725053	0.02324	0.388997	0.348412	0.18774	0.0748511	0.0239919		0.020481			0.0301166			0.12764								20.953			20.807			20.347
2	1	2	H	MTD000214	Apolipoprotein B-100	P04114	2675+TIDQMLNSELQWPVPDIYLR	2430.23	35	3	Plasma	none	24.78	H171C110N27O33S1	0.231622	0.314555	0.238091	0.129883	0.0564066	0.238649	0.324097	0.245313	0.133823	0.0581177					0.0115788			0.00700923											24.934			24.892
5	1	5	H	MTD000214	Apolipoprotein B-100	P04114	2675+TIDQMLNSELQWPVPDIYLR	2430.23	35	4	Plasma	none	24.78	H171C110N27O33S1	0.231622	0.314555	0.238091	0.129883	0.0564066	0.238649	0.324097	0.245313	0.133823	0.0581177				0.0230589						0.00328273			0.0155215	0.00765638				16.116						15.813
3	1	3	H	MTD000214	Apolipoprotein B-100	P04114	2675+TIDQxmLNSELQWPVPDIYLR	2446.22	35	3	Plasma	m:Oxidized methionine	23.23	H171C110N27O34S1	0.231064	0.313882	0.238106	0.1303	0.0568044	0.238172	0.323538	0.24543	0.134308	0.0585518					0.0142361			0.0110465				0.0024805							23.386			23.313
18	2	36	H	MTD000214	Apolipoprotein B-100	P04114	2695+DLKVEDIPLAR	1267.71	21	3	Plasma	none	15.24	H97C56N15O18S0	0.483276	0.335339	0.13244	0.038084	0.0087966	0.488583	0.339021	0.133894	0.0385022	0.00889319	0.0210654	0.0141085	0.0108932	0.0100961	0.0201154	0.0123063	0.0113402	0.0131906	0.00854643	0.00291609	0.0162264	0.00901553	0.011509	0.0134476	15.453	15.44	15.1	15.278	15.295	15.377	15.058	15.253	14.957	15.2	15.249
18	4	72	H	MTD000214	Apolipoprotein B-100	P04114	2698+VEDIPLAR	911.508	18	2	Plasma	none	11.31	H69C40N11O13S0	0.594075	0.295071	0.0875843	0.0192424	0.00342944	0.596477	0.296264	0.0879385	0.0193202	0.00344331	0.0105595	0.00278636	0.00247354	0.00914759	0.0252263	0.00740001	0.0100317	0.011838	0.00363973	0.00505008	0.0124457	0.0100254	0.00486238	0.00874697	11.553	11.471	10.104	11.184	11.233	11.347	10.126	11.256	9.832	11.203	11.252
11	2	22	H	MTD000214	Apolipoprotein B-100	P04114	2713+LPEIAIPEFIIPTLN	1678.95	27	2	Plasma	none	27.88	H130C81N16O22S0	0.360732	0.353404	0.187527	0.0706611	0.0210417	0.371	0.363463	0.192865	0.0726723	0.0216406		0.00244652		0.016329	0.0149464	0.00614404	0.013655	0.0073888			0.0101461	0.00419715		0.00881535		26.498		26.464	26.513	26.531	26.47	26.472			26.371
4	1	4	H	MTD000214	Apolipoprotein B-100	P04114	2713+LPEIAIPEFIIPTLN	1678.95	27	3	Plasma	none	27.88	H130C81N16O22S0	0.360732	0.353404	0.187527	0.0706611	0.0210417	0.371	0.363463	0.192865	0.0726723	0.0216406					0.0202			0.0139843			0.0188934	0.00889495							26.513			26.472			26.371
3	1	3	H	MTD000214	Apolipoprotein B-100	P04114	2742+QLPHISHTIEVPTFGK	1802.97	28	3	Plasma	none	16.28	H130C83N22O23S0	0.34442	0.352713	0.195014	0.0764158	0.0236325	0.355599	0.364161	0.201344	0.078896	0.0243995		0.0769999				0.0835019										14.441				14.41
6	1	6	H	MTD000214	Apolipoprotein B-100	P04114	2742+QLPHISHTIEVPTFGK	1802.97	28	4	Plasma	none	16.28	H130C83N22O23S0	0.34442	0.352713	0.195014	0.0764158	0.0236325	0.355599	0.364161	0.201344	0.078896	0.0243995	0.0099143			0.0138927	0.0221869		0.0163149	0.0135089			0.0139669				16.968			16.761	16.681		16.187	16.349			16.345
4	1	4	H	MTD000214	Apolipoprotein B-100	P04114	2746+ISHTIEVPTFGK	1327.71	18	2	Plasma	none	14.2	H97C61N15O18S0	0.457506	0.342666	0.143425	0.0433532	0.0104706	0.463555	0.347197	0.145321	0.0439265	0.0106091		0.0111548			0.014107							0.00681065				14.409			14.231
17	3	51	H	MTD000214	Apolipoprotein B-100	P04114	2746+ISHTIEVPTFGK	1327.71	18	3	Plasma	none	14.2	H97C61N15O18S0	0.457506	0.342666	0.143425	0.0433532	0.0104706	0.463555	0.347197	0.145321	0.0439265	0.0106091	0.00695263	0.00410172	0.00235106		0.0132208	0.0124591	0.0102921	0.0129604	0.00767942	0.00845002	0.0112349	0.00983362	0.00894066	0.00412899	14.486	14.409	14.004		14.231	14.313	13.962	14.222	13.861	14.169	14.218
16	4	64	H	MTD000214	Apolipoprotein B-100	P04114	276+YGMVAQVTQTLK	1337.7	18	2	Plasma	none	15.19	H99C59N15O18S1	0.443797	0.326309	0.154703	0.0547907	0.0156662	0.453039	0.333104	0.157925	0.0559317	0.0159924	0.00904139		0.00231265	0.00739275	0.0123147	0.00532783	0.00617862	0.00441516	0.00195014	0.00356673	0.0077591		0.00424514	0.00532922	15.453		14.971	15.181	15.166	15.248	14.929	15.125	14.861	15.136	15.152
14	1	14	H	MTD000214	Apolipoprotein B-100	P04114	276+YGMVAQVTQTLK	1337.7	18	3	Plasma	none	15.19	H99C59N15O18S1	0.443797	0.326309	0.154703	0.0547907	0.0156662	0.453039	0.333104	0.157925	0.0559317	0.0159924	0.0247608	0.0228696		0.0336533	0.0415486		0.0270836	0.024366	0.0216802	0.0301066	0.0284951	0.0222322	0.03057	0.0137242	15.453	15.344		15.181	15.166		14.929	15.125	14.861	15.136	15.152
18	1	18	H	MTD000214	Apolipoprotein B-100	P04114	276+YGxmVAQVTQTLK	1353.7	18	2	Plasma	m:Oxidized methionine	11.51	H99C59N15O19S1	0.442727	0.325686	0.155356	0.0553815	0.0159643	0.452154	0.332621	0.158664	0.0565607	0.0163042	0.0125944	0.0071209	0.00192747	0.0126898	0.0271096	0.00444081	0.00757071	0.0130708	0.00383435	0.0153136	0.0110439	0.00590713	0.00399253	0.00681027	11.972	11.894	10.877	11.635	11.717	11.766	10.9	11.675	10.734	11.654	11.703
6	1	6	H	MTD000214	Apolipoprotein B-100	P04114	28+EEEMLENVSLVCPK	1675.78	28	2	Plasma	C:Carbamidomethylation,	16.63	H117C70N17O26S2	0.362619	0.318233	0.190087	0.0848633	0.031066	0.379387	0.332948	0.198877	0.0887875	0.0325025	0.0178751	0.00744074			0.0185016	0.0095102	0.0101128	0.0109288							16.904	16.827			16.681	16.731	16.444	16.575
4	1	4	H	MTD000214	Apolipoprotein B-100	P04114	28+EEEMLENVSLVCPK	1675.78	28	3	Plasma	C:Carbamidomethylation,	16.63	H117C70N17O26S2	0.362619	0.318233	0.190087	0.0848633	0.031066	0.379387	0.332948	0.198877	0.0887875	0.0325025		0.0166585			0.0274344		0.0264037	0.0186331								16.827			16.681		16.444	16.575
7	1	7	H	MTD000214	Apolipoprotein B-100	P04114	2837+TEHGSEMLFFGN	1367.58	22	2	Plasma	none	17.89	H85C60N15O20S1	0.437801	0.326093	0.15748	0.0568404	0.016608	0.447551	0.333355	0.160987	0.0581062	0.0169779							0.00458024	0.0197615			0.00857985	0.00380901	0.0123296	0.00811548							17.605	17.736			17.796
3	1	3	H	MTD000214	Apolipoprotein B-100	P04114	2837+TEHGSEMLFFGNAIEGK	1865.86	34	2	Plasma	none	18.26	H123C82N21O27S1	0.328945	0.334797	0.201708	0.0895782	0.0320282	0.344434	0.350562	0.211207	0.0937964	0.0335364					0.0187591			0.0163776				0.00289026							18.39			18.155
16	2	32	H	MTD000214	Apolipoprotein B-100	P04114	2837+TEHGSEMLFFGNAIEGK	1865.86	34	3	Plasma	none	18.26	H123C82N21O27S1	0.328945	0.334797	0.201708	0.0895782	0.0320282	0.344434	0.350562	0.211207	0.0937964	0.0335364	0.0298237	0.00434312	0.0138235	0.00830046	0.01644	0.0067894	0.00938754	0.00902374	0.0139844	0.00595643	0.014566	0.00675077	0.00528131	0.0122102	18.709	18.6	18.388	18.469	18.39	18.471	18.089	18.155	18.052	18.23	18.215
2	1	2	H	MTD000214	Apolipoprotein B-100	P04114	2837+TEHGSExmLFFGNAIEGK	1881.86	34	2	Plasma	m:Oxidized methionine	15.97	H123C82N21O28S1	0.328152	0.334112	0.202017	0.0901199	0.0323957	0.34383	0.350075	0.211669	0.0944256	0.0339435												0.00460481		0.0168836
10	1	10	H	MTD000214	Apolipoprotein B-100	P04114	2837+TEHGSExmLFFGNAIEGK	1881.86	34	3	Plasma	m:Oxidized methionine	15.97	H123C82N21O28S1	0.328152	0.334112	0.202017	0.0901199	0.0323957	0.34383	0.350075	0.211669	0.0944256	0.0339435		0.0230534			0.0283736		0.0151838	0.0141838			0.0156808	0.00815339	0.00910664	0.0148285		16.214			16.004		15.703	15.866			15.926
5	1	5	H	MTD000214	Apolipoprotein B-100	P04114	2854+SNTVASLHTEK	1185.6	20	2	Plasma	none	3.15	H83C49N15O19S0	0.521693	0.320806	0.117301	0.0316994	0.00695253	0.526165	0.323557	0.118307	0.0319712	0.00701214		0.012268	0.0241516				0.0221045		0.00592435				0.0149166			18.954	2.496				18.701		2.482
14	3	42	H	MTD000214	Apolipoprotein B-100	P04114	2854+SNTVASLHTEK	1185.6	20	3	Plasma	none	3.15	H83C49N15O19S0	0.521693	0.320806	0.117301	0.0316994	0.00695253	0.526165	0.323557	0.118307	0.0319712	0.00701214	0.0264917			0.0105495	0.0292976	0.0266194		0.0200142	0.030053	0.00955191	0.0149535	0.00720171		0.0126825	3.752			3.222	3.271	3.288		3.262	2.482	3.208	3.257
18	2	36	H	MTD000214	Apolipoprotein B-100	P04114	2865+NTLELSNGVIVK	1285.72	16	2	Plasma	none	14.41	H99C56N15O19S0	0.481961	0.334756	0.133293	0.0387548	0.00906893	0.487437	0.33856	0.134808	0.0391952	0.00917197	0.00964481	0.00378861	0.00414091	0.00655098	0.0172306	0.00853995	0.0101368	0.00684632	0.00159881	0.00200018	0.00845705	0.00421018	0.00213438	0.00373608	14.647	14.635	14.23	14.472	14.489	14.539	14.22	14.48	14.119	14.426	14.443
18	2	36	H	MTD000214	Apolipoprotein B-100	P04114	2877+INNQLTLDSNTK	1359.7	17	2	Plasma	none	8.44	H97C56N17O22S0	0.475147	0.333885	0.137015	0.0413285	0.0100817	0.481222	0.338154	0.138767	0.041857	0.0102106	0.0154249	0.00588288	0.0074998	0.00369401	0.0199877	0.00402193	0.0070476	0.0119673	0.00835032	0.00614924	0.00752715	0.00113974	0.00395509	0.00460558	10.038	9.831	6.944	9.475	9.525	9.639	6.87	9.548	6.447	9.494	9.576
2	1	2	H	MTD000214	Apolipoprotein B-100	P04114	2877+INNQLTLDSNTK	1359.7	17	3	Plasma	none	8.44	H97C56N17O22S0	0.475147	0.333885	0.137015	0.0413285	0.0100817	0.481222	0.338154	0.138767	0.041857	0.0102106												0.0189713		0.0216367
18	4	72	H	MTD000214	Apolipoprotein B-100	P04114	2898+LDFSSQADLR	1150.56	22	2	Plasma	none	12.92	H78C49N14O18S0	0.525278	0.320482	0.115488	0.0306996	0.00661289	0.529542	0.323084	0.116425	0.0309488	0.00666657	0.0173179	0.00463119	0.00996217	0.00742628	0.0282437	0.0127152	0.0112021	0.0170724	0.00728274	0.00577088	0.0119787	0.00579487	0.0116851	0.00907861	13.1	12.99	12.263	12.764	12.78	12.862	12.222	12.771	12.121	12.782	12.831
1	1	1	H	MTD000214	Apolipoprotein B-100	P04114	2916+AGHIAWTSSGK	1113.56	22	2	Plasma	none	6.29	H75C49N15O15S0	0.52741	0.322881	0.113389	0.0290847	0.00600193	0.531254	0.325234	0.114215	0.0292967	0.00604567									0.0137121														3.094
18	2	36	H	MTD000214	Apolipoprotein B-100	P04114	2916+AGHIAWTSSGK	1113.56	22	3	Plasma	none	6.29	H75C49N15O15S0	0.52741	0.322881	0.113389	0.0290847	0.00600193	0.531254	0.325234	0.114215	0.0292967	0.00604567	0.0129172	0.0148633	0.00932806	0.0107349	0.0139881	0.00159463	0.012458	0.0102784	0.010006	0.0113091	0.00918253	0.00624643	0.0109842	0.00956516	7.298	6.672	3.27	6.123	6.204	6.351	3.228	6.163	3.094	6.077	6.223
13	1	13	H	MTD000214	Apolipoprotein B-100	P04114	2936+FSDEGTHESQISF	1482.63	28	2	Plasma	none	13.97	H90C64N16O25S0	0.434178	0.341792	0.154994	0.0514138	0.0137504	0.441967	0.347923	0.157774	0.0523361	0.013997	0.0236187	0.00890196	0.00588609	0.0146444	0.0193328		0.011012	0.00938949			0.00866159	0.00266344	0.0030935	0.0149838	14.132	13.99	13.392	13.731	13.715		13.318	13.738			13.831
18	1	18	H	MTD000214	Apolipoprotein B-100	P04114	2949+TIEGPLTSFGLSNK	1462.77	21	2	Plasma	none	17.93	H106C65N16O22S0	0.431487	0.345026	0.155606	0.0508956	0.0133422	0.438943	0.350987	0.158295	0.051775	0.0135727	0.0223567	0.00368535	0.00620227	0.00745073	0.0166303	0.00908265	0.00802235	0.0131898	0.0135332	0.00466431	0.0116306	0.0104548	0.00722217	0.00861375	18.226	18.181	17.969	18.05	18.035	18.085	17.766	17.865	17.73	17.876	17.893
13	1	13	H	MTD000214	Apolipoprotein B-100	P04114	2970+VNQNLVYESGSLNFSK	1797.89	27	2	Plasma	none	15.47	H123C79N21O27S0	0.358095	0.349761	0.188812	0.0732001	0.0226037	0.369221	0.360627	0.194678	0.0754742	0.0233059	0.0156956	0.0119371		0.013848	0.0175854	0.0107068		0.0156839		0.00863807	0.0235903	0.0138048	0.0179028	0.0196457	15.776	15.634		15.471	15.456	15.538		15.447		15.426	15.475
8	1	8	H	MTD000214	Apolipoprotein B-100	P04114	2970+VNQNLVYESGSLNFSK	1797.89	27	3	Plasma	none	15.47	H123C79N21O27S0	0.358095	0.349761	0.188812	0.0732001	0.0226037	0.369221	0.360627	0.194678	0.0754742	0.0233059		0.15089			0.124704			0.131921		0.122062	0.147279	0.18228				15.634			15.456			15.447		15.426	15.475
15	1	15	H	MTD000214	Apolipoprotein B-100	P04114	2986+LEIQSQVDSQHVGH	1575.76	33	3	Plasma	none	9.11	H105C66N21O24S0	0.417099	0.346002	0.162251	0.0552326	0.0150811	0.425358	0.352853	0.165463	0.0563262	0.0153797	0.034238	0.0234786		0.0302226	0.0351482	0.00783595		0.00895987		0.00254965	0.0192156	0.0115174	0.00685936	0.0180956	9.876	9.702		9.346	9.396	9.478		9.419		9.365	9.447
18	1	18	H	MTD000214	Apolipoprotein B-100	P04114	2986+LEIQSQVDSQHVGHSVLTAK	2175.13	42	3	Plasma	none	12.39	H154C93N28O32S0	0.294378	0.342462	0.216745	0.0976615	0.034847	0.309465	0.360014	0.227853	0.102667	0.036633	0.0201304	0.0081033	0.00744088	0.0135459	0.031526	0.0129442	0.0165741	0.014678	0.00876375	0.00727071	0.016379	0.00994055	0.0112802	0.0126597	12.681	12.604	12.134	12.409	12.426	12.54	12.06	12.384	11.927	12.396	12.412
18	4	72	H	MTD000214	Apolipoprotein B-100	P04114	2986+LEIQSQVDSQHVGHSVLTAK	2175.13	42	4	Plasma	none	12.39	H154C93N28O32S0	0.294378	0.342462	0.216745	0.0976615	0.034847	0.309465	0.360014	0.227853	0.102667	0.036633	0.0239658	0.00858787	0.0083825	0.013136	0.0237993	0.0145107	0.0169266	0.0166202	0.00999054	0.00554381	0.0187057	0.0143248	0.0127768	0.0188519	12.681	12.604	12.134	12.409	12.426	12.54	12.06	12.384	11.927	12.396	12.412
18	4	72	H	MTD000214	Apolipoprotein B-100	P04114	3006+GMALFGEGK	908.443	17	2	Plasma	none	13.8	H64C40N10O12S1	0.567832	0.283848	0.109104	0.0306959	0.00695402	0.572712	0.286287	0.110041	0.0309597	0.00701379	0.0122958	0.00199215	0.000684323	0.00193552	0.0117629	0.00449795	0.00621692	0.00367738	0.00273315	0.00442565	0.0044951	0.00414186	0.00342738	0.00653749	14.164	14.022	13.359	13.763	13.78	13.894	13.318	13.771	13.217	13.814	13.831
11	1	11	H	MTD000214	Apolipoprotein B-100	P04114	3006+GxmALFGEGK	924.438	17	2	Plasma	m:Oxidized methionine	8.62	H64C40N10O13S1	0.566463	0.283374	0.110104	0.0312413	0.00717119	0.571502	0.285895	0.111084	0.0315192	0.00723499	0.00710877	0.00724152		0.0131817	0.0184368			0.0205823			0.0134206	0.00902551		0.00989887	10.038	9.799		9.411	9.46			9.483			9.511
4	1	4	H	MTD000214	Apolipoprotein B-100	P04114	3035+NSLFFSAQPF	1156.56	19	2	Plasma	none	22.04	H76C56N12O15S0	0.493772	0.335028	0.127086	0.034823	0.0076226	0.498402	0.33817	0.128278	0.0351495	0.00769408								0.013285			0.0364884	0.0176988										22.088			22.083
2	1	2	H	MTD000214	Apolipoprotein B-100	P04114	3035+NSLFFSAQPFEITASTNNEGNLK	2528.22	44	3	Plasma	none	21.07	H169C112N29O38S0	0.234195	0.323412	0.239868	0.125665	0.0518512	0.240202	0.331708	0.24602	0.128889	0.0531813								0.0114443				0.0121431										21.12
5	1	5	H	MTD000214	Apolipoprotein B-100	P04114	3040+SAQPFEITASTNNEGNLK	1919.92	38	2	Plasma	none	13.76	H129C81N23O31S0	0.344116	0.347045	0.195067	0.0790726	0.0256052	0.356486	0.35952	0.202079	0.081915	0.0265256								0.0036951				0.0116959	0.0113826	0.0186267								13.738
18	1	18	H	MTD000214	Apolipoprotein B-100	P04114	3040+SAQPFEITASTNNEGNLK	1919.92	38	3	Plasma	none	13.76	H129C81N23O31S0	0.344116	0.347045	0.195067	0.0790726	0.0256052	0.356486	0.35952	0.202079	0.081915	0.0265256	0.0256435	0.0083059	0.0116635	0.0107764	0.0253828	0.00765348	0.0116125	0.0139603	0.0117427	0.00193164	0.015034	0.00585365	0.00699908	0.0126996	13.97	13.925	13.456	13.731	13.748	13.829	13.414	13.738	13.346	13.717	13.766
4	1	4	H	MTD000214	Apolipoprotein B-100	P04114	305+KMGLAFESTK	1110.57	16	3	Plasma	none	11.56	H82C49N12O15S1	0.50564	0.308597	0.130968	0.0414384	0.0105827	0.512485	0.312775	0.132741	0.0419993	0.0107259							0.00237228	0.0289316			0.0262356										9.804	10.998			10.994
18	4	72	H	MTD000214	Apolipoprotein B-100	P04114	306+MGLAFESTK	982.48	15	2	Plasma	none	12.98	H70C43N10O14S1	0.546308	0.292067	0.116919	0.0344885	0.00823196	0.551948	0.295082	0.118126	0.0348445	0.00831694	0.025309	0.0171021	0.0287681	0.0291819	0.0306534	0.062171	0.0411242	0.0208233	0.0368287	0.0252636	0.0136662	0.0045368	0.00604606	0.00570009	13.165	13.023	12.231	12.796	12.813	12.895	12.189	12.804	12.056	12.815	12.864
17	1	17	H	MTD000214	Apolipoprotein B-100	P04114	306+xmGLAFESTK	998.475	15	2	Plasma	m:Oxidized methionine	9.51	H70C43N10O15S1	0.544992	0.291565	0.11786	0.0350445	0.0084634	0.550796	0.294671	0.119115	0.0354177	0.00855355	0.0180373	0.00440097		0.00486043	0.013979	0.0158895	0.00747576	0.0100951	0.0160483	0.0199545	0.00876176	0.00592657	0.00774729	0.00908196	10.489	10.25		9.927	9.976	10.09	8.256	9.999	7.737	9.946	10.027
1	1	1	H	MTD000214	Apolipoprotein B-100	P04114	3077+FLSPSAQQASWQVSAR	1761.88	42	2	Plasma	none	14.56	H119C78N23O24S0	0.362241	0.351843	0.186877	0.0708744	0.0213247	0.372739	0.36204	0.192293	0.0729284	0.0219428												0.00754845
10	1	10	H	MTD000214	Apolipoprotein B-100	P04114	3077+FLSPSAQQASWQVSAR	1761.88	42	3	Plasma	none	14.56	H119C78N23O24S0	0.362241	0.351843	0.186877	0.0708744	0.0213247	0.372739	0.36204	0.192293	0.0729284	0.0219428		0.00883727					0.0231995	0.0158714	0.0102944		0.0146965	0.0100225	0.0141029	0.0124218		14.699					14.252	14.48	14.184		14.508
1	1	1	H	MTD000214	Apolipoprotein B-100	P04114	3078+LSPSAQQASWQVSAR	1614.81	42	2	Plasma	none	11.97	H110C69N22O23S0	0.402792	0.34909	0.16847	0.0586111	0.0162796	0.411447	0.356592	0.172091	0.0598705	0.0166294												0.00710472
2	1	2	H	MTD000214	Apolipoprotein B-100	P04114	3184+HSITNPLAVLCEF	1499.74	23	2	Plasma	C:Carbamidomethylation,	23.97	H105C67N17O20S1	0.401261	0.334023	0.171878	0.0657846	0.0202986	0.412419	0.34331	0.176657	0.0676138	0.020863					0.00802283			0.0109708											24.224			24.054
2	1	2	H	MTD000214	Apolipoprotein B-100	P04114	3245+TFQIPGYTVPVVNVEVSPF	2092.09	27	2	Plasma	none	24.8	H149C100N21O28S0	0.28264	0.342722	0.222215	0.101486	0.0364253	0.29781	0.361117	0.234141	0.106933	0.0383803								0.00614598				0.0115526										25.021
2	1	2	H	MTD000214	Apolipoprotein B-100	P04114	3245+TFQIPGYTVPVVNVEVSPF	2092.09	27	3	Plasma	none	24.8	H149C100N21O28S0	0.28264	0.342722	0.222215	0.101486	0.0364253	0.29781	0.361117	0.234141	0.106933	0.0383803								0.00838595				0.00925975										25.021
2	1	2	H	MTD000214	Apolipoprotein B-100	P04114	3245+TFQIPGYTVPVVNVEVSPF	2092.09	27	4	Plasma	none	24.8	H149C100N21O28S0	0.28264	0.342722	0.222215	0.101486	0.0364253	0.29781	0.361117	0.234141	0.106933	0.0383803													0.0209441	0.0227482
17	2	34	H	MTD000214	Apolipoprotein B-100	P04114	3264+TIEMSAFGYVFPK	1488.73	20	2	Plasma	none	20.91	H104C71N14O19S1	0.389285	0.33673	0.176624	0.0686625	0.0214614	0.400787	0.346679	0.181842	0.0706913	0.0220955	0.00770685	0.00206748		0.00815148	0.012147	0.00404687	0.00231452	0.00436537	0.0047356	0.00133662	0.00793122	0.00499265	0.00509728	0.00550882	21.191	21.211		21.048	21.065	21.083	20.861	20.927	20.76	20.874	20.923
6	1	6	H	MTD000214	Apolipoprotein B-100	P04114	3264+TIEMSAFGYVFPK	1488.73	20	3	Plasma	none	20.91	H104C71N14O19S1	0.389285	0.33673	0.176624	0.0686625	0.0214614	0.400787	0.346679	0.181842	0.0706913	0.0220955		0.0120969			0.0129363			0.0122781			0.0111244	0.00786648				21.211			21.065			20.927			20.923
18	3	54	H	MTD000214	Apolipoprotein B-100	P04114	3277+AVSMPSFSILGSDVR	1564.79	29	2	Plasma	none	20.3	H112C68N18O22S1	0.393106	0.333727	0.175424	0.0686157	0.0216742	0.404899	0.343739	0.180687	0.0706743	0.0223244	0.0199709	0.00586837	0.00185676	0.00771381	0.0179742	0.00547335	0.0136982	0.0090377	0.00440183	0.00599105	0.0094541	0.00495362	0.00568507	0.0064033	20.579	20.598	20.419	20.468	20.485	20.502	20.248	20.347	20.18	20.293	20.31
16	1	16	H	MTD000214	Apolipoprotein B-100	P04114	3277+AVSMPSFSILGSDVR	1564.79	29	3	Plasma	none	20.3	H112C68N18O22S1	0.393106	0.333727	0.175424	0.0686157	0.0216742	0.404899	0.343739	0.180687	0.0706743	0.0223244	0.0321313	0.00357694		0.0103278	0.0202381	0.00695294	0.0136984	0.0151079	0.0108029	0.00612617	0.00411967	0.0170207	0.00581386	0.00426277	20.579	20.598		20.468	20.485	20.502	20.248	20.347	20.18	20.293	20.31
18	1	18	H	MTD000214	Apolipoprotein B-100	P04114	3277+AVSxmPSFSILGSDVR	1580.79	29	2	Plasma	m:Oxidized methionine	18.19	H112C68N18O23S1	0.392158	0.333068	0.175927	0.069196	0.0220052	0.404141	0.343245	0.181303	0.0713104	0.0226776	0.0209979	0.00545423	0.00772879	0.00851991	0.01732	0.009636	0.0116157	0.0128905	0.0111497	0.00546692	0.0123581	0.00409902	0.00236053	0.00925621	17.871	17.794	17.615	17.728	17.713	17.762	17.444	17.542	17.375	17.521	17.57
13	1	13	H	MTD000214	Apolipoprotein B-100	P04114	3277+AVSxmPSFSILGSDVR	1580.79	29	3	Plasma	m:Oxidized methionine	18.19	H112C68N18O23S1	0.392158	0.333068	0.175927	0.069196	0.0220052	0.404141	0.343245	0.181303	0.0713104	0.0226776		0.0738959			0.106381		0.0594433	0.118997	0.0596703		0.0923623	0.0197206	0.0278928	0.0227718		17.794			17.713		17.444	17.542	17.375		17.57
3	3	9	H	MTD000214	Apolipoprotein B-100	P04114	3292+VPSYTLILPSLELPVLHVPR	2242.31	32	3	Plasma	none	24.93	H175C107N25O27S0	0.257543	0.33688	0.232831	0.112428	0.0424092	0.274074	0.358504	0.247776	0.119645	0.0451314					0.0133995			0.0116839				0.00735557							25.192			25.085
1	1	1	H	MTD000214	Apolipoprotein B-100	P04114	3292+VPSYTLILPSLELPVLHVPR	2242.31	32	4	Plasma	none	24.93	H175C107N25O27S0	0.257543	0.33688	0.232831	0.112428	0.0424092	0.274074	0.358504	0.247776	0.119645	0.0451314												0.012276
18	3	54	H	MTD000214	Apolipoprotein B-100	P04114	335+LTISEQNIQR	1200.65	23	2	Plasma	none	10.34	H88C50N16O18S0	0.514963	0.32444	0.119538	0.0323897	0.00709629	0.519466	0.327277	0.120583	0.0326729	0.00715834	0.0130088	0.0042102	0.00213258	0.00986372	0.0174315	0.0106568	0.00992407	0.00635426	0.00155081	0.00224625	0.0118479	0.00766104	0.00497226	0.0101009	10.811	10.669	8.75	10.346	10.395	10.477	8.643	10.418	8.381	10.365	10.446
2	1	2	H	MTD000214	Apolipoprotein B-100	P04114	335+LTISEQNIQR	1200.65	23	3	Plasma	none	10.34	H88C50N16O18S0	0.514963	0.32444	0.119538	0.0323897	0.00709629	0.519466	0.327277	0.120583	0.0326729	0.00715834												0.00620848		0.0104606
17	1	17	H	MTD000214	Apolipoprotein B-100	P04114	3366+LLSSSSSVIDALQYK	1609.86	27	2	Plasma	none	17.91	H119C71N17O25S0	0.398838	0.348004	0.170448	0.0604131	0.0171402	0.407934	0.35594	0.174335	0.0617908	0.0175311	0.0128144	0.00666024	0.00863846	0.00338792		0.00588746	0.00442832	0.0207166	0.00729873	0.00238424	0.0242317	0.0242804	0.0055032	0.00689964	18.129	18.116	17.905	17.954		17.988	17.702	17.8	17.633	17.811	17.828
14	1	14	H	MTD000214	Apolipoprotein B-100	P04114	3366+LLSSSSSVIDALQYK	1609.86	27	3	Plasma	none	17.91	H119C71N17O25S0	0.398838	0.348004	0.170448	0.0604131	0.0171402	0.407934	0.35594	0.174335	0.0617908	0.0175311	0.0332885	0.0116057		0.00531424	0.0153261	0.00594994	0.0057619	0.0087306	0.0159768	0.00423372		0.0106489	0.0136963		18.129	18.116		17.954	17.938	17.988	17.702	17.8	17.633	17.811
18	4	72	H	MTD000214	Apolipoprotein B-100	P04114	3395+LATALSLSNK	1016.59	18	2	Plasma	none	11.5	H80C44N12O15S0	0.562824	0.307804	0.0998814	0.023942	0.00465195	0.565965	0.309521	0.100439	0.0240756	0.00467791	0.020849	0.00490814	0.00454338	0.00376073	0.00962358	0.00348866	0.00749327	0.00739794	0.00854231	0.00866299	0.00846822	0.0083112	0.00611437	0.0147127	12.069	11.991	10.91	11.732	11.781	11.895	10.932	11.804	10.702	11.751	11.8
18	2	36	H	MTD000214	Apolipoprotein B-100	P04114	3420+NMEVSVATTTK	1179.58	16	2	Plasma	none	7.61	H85C48N13O19S1	0.504218	0.305004	0.133095	0.0431299	0.0114049	0.511664	0.309508	0.135061	0.0437668	0.0115733	0.00520904	0.00474084	0.00922468	0.00865899	0.00830364	0.0104292	0.0117297	0.00340902	0.00353001	0.00502713	0.0128008	0.0101229	0.00879847	0.00786401	9.264	9.025	5.043	8.637	8.719	8.833	5.001	8.742	4.61	8.624	8.737
12	1	12	H	MTD000214	Apolipoprotein B-100	P04114	3450+SKPTVSSSMEFK	1326.65	20	2	Plasma	none	8.52	H94C57N14O20S1	0.453456	0.321738	0.15155	0.0533793	0.01525	0.462652	0.328263	0.154624	0.0544618	0.0155592	0.0178131	0.0158233		0.00274224	0.0195303			0.00803536			0.00914834	0.00993477		0.0092807	9.748	9.509		9.121	9.202			9.193			9.221
5	3	15	H	MTD000214	Apolipoprotein B-100	P04114	3450+SKPTVSSSMEFK	1326.65	20	3	Plasma	none	8.52	H94C57N14O20S1	0.453456	0.321738	0.15155	0.0533793	0.01525	0.462652	0.328263	0.154624	0.0544618	0.0155592						0.0368729		0.0376769	0.0338067				0.025101							9.316		9.193	4.867
10	1	10	H	MTD000214	Apolipoprotein B-100	P04114	3450+SKPTVSSSxmEFK	1342.64	20	3	Plasma	m:Oxidized methionine	3.82	H94C57N14O21S1	0.452363	0.32113	0.152229	0.053963	0.0155421	0.461743	0.327789	0.155386	0.055082	0.0158644		0.0100196	0.0504164	0.0136143	0.0279546		0.0783739		0.0698911			0.00890489	0.0112102	0.00701687		4.029	2.528	3.705	3.754		2.486		2.514
2	1	2	H	MTD000214	Apolipoprotein B-100	P04114	3481+LSLESLTSYF	1158.58	15	2	Plasma	none	24.83	H82C54N10O18S0	0.50428	0.328382	0.123793	0.0342015	0.00762254	0.509036	0.331479	0.124961	0.0345241	0.00769443								0.0141705				0.00587262										24.86
2	1	2	H	MTD000214	Apolipoprotein B-100	P04114	3481+LSLESLTSYFSIESSTK	1890.95	28	2	Plasma	none	23.42	H134C84N18O31S0	0.338865	0.34701	0.197386	0.0808382	0.0264177	0.351484	0.359932	0.204736	0.0838484	0.0274014								0.012016				0.00593105										23.506
2	1	2	H	MTD000214	Apolipoprotein B-100	P04114	3481+LSLESLTSYFSIESSTK	1890.95	28	3	Plasma	none	23.42	H134C84N18O31S0	0.338865	0.34701	0.197386	0.0808382	0.0264177	0.351484	0.359932	0.204736	0.0838484	0.0274014								0.00946402				0.0121495										23.506
18	1	18	H	MTD000214	Apolipoprotein B-100	P04114	3508+EYSGTIASEANTYLNSK	1846.86	33	2	Plasma	none	15.29	H122C79N20O31S0	0.356011	0.346893	0.189816	0.075175	0.0238405	0.36782	0.3584	0.196112	0.0776686	0.0246313	0.0642176	0.0423256	0.076307	0.0543217	0.0518288	0.0576656	0.0550735	0.0558367	0.0483972	0.0735308	0.0562086	0.0675984	0.0531511	0.0572673	15.518	15.376	15.004	15.149	15.134	15.183	14.865	15.06	14.861	15.136	15.185
18	2	36	H	MTD000214	Apolipoprotein B-100	P04114	3508+EYSGTIASEANTYLNSK	1846.86	33	3	Plasma	none	15.29	H122C79N20O31S0	0.356011	0.346893	0.189816	0.075175	0.0238405	0.36782	0.3584	0.196112	0.0776686	0.0246313	0.0431812	0.025161	0.0497107	0.0424581	0.0416681	0.0409307	0.0429081	0.0343122	0.0289034	0.0409045	0.0444225	0.0521881	0.0403894	0.0400971	15.518	15.376	15.004	15.149	15.134	15.183	14.865	15.06	14.861	15.136	15.185
18	3	54	H	MTD000214	Apolipoprotein B-100	P04114	3548+ENFAGEATLQR	1234.59	28	2	Plasma	none	10.38	H82C52N16O19S0	0.503054	0.327741	0.124664	0.0348528	0.00787697	0.507976	0.330947	0.125883	0.0351938	0.00795403	0.0155476	0.0094314	0.00688545	0.0151776	0.0224079	0.0173367	0.0190722	0.0085708	0.00143503	0.00287424	0.0215794	0.012845	0.0124967	0.0183688	10.908	10.702	8.782	10.346	10.395	10.509	8.676	10.418	8.413	10.397	10.478
4	1	4	H	MTD000214	Apolipoprotein B-100	P04114	3548+ENFAGEATLQR	1234.59	28	3	Plasma	none	10.38	H82C52N16O19S0	0.503054	0.327741	0.124664	0.0348528	0.00787697	0.507976	0.330947	0.125883	0.0351938	0.00795403								0.0114326				0.028123		0.0245254								10.418
17	1	17	H	MTD000214	Apolipoprotein B-100	P04114	3559+IYSLWEHSTK	1262.63	15	2	Plasma	none	13.47	H86C59N14O17S0	0.4713	0.3399	0.137218	0.0400374	0.00933807	0.476804	0.34387	0.138821	0.040505	0.00944713	0.0262173	0.0156569	0.00608409	0.0142757	0.0172842	0.00377709	0.00820086	0.0120795	0.0108804	0.0122869	0.0154143	0.00543134	0.0068698	0.00900028	13.777	13.603	13.005	13.376	13.329	13.475	12.885	13.319	12.794	13.363	13.412
16	4	64	H	MTD000214	Apolipoprotein B-100	P04114	3559+IYSLWEHSTK	1262.63	15	3	Plasma	none	13.47	H86C59N14O17S0	0.4713	0.3399	0.137218	0.0400374	0.00933807	0.476804	0.34387	0.138821	0.040505	0.00944713	0.0199679	0.0099435	0.00761282	0.00729859	0.017166	0.0113523	0.0103205	0.0150487	0.00914427	0.0113408	0.0149107			0.0118791	13.777	13.603	13.005	13.376	13.329	13.475	12.885	13.319	12.794	13.363	13.412
10	1	10	H	MTD000214	Apolipoprotein B-100	P04114	3569+NHLQLEGLFFTNGEHTSK	2071.01	31	3	Plasma	none	17.88	H138C92N26O29S0	0.302739	0.345542	0.213407	0.0935323	0.0323884	0.316931	0.361741	0.223411	0.0979169	0.0339067	0.0163863	0.0732463			0.10031		0.0289288	0.0245826			0.0366828	0.0403822			17.516	18.471			18.261		17.798	17.832			17.925
5	1	5	H	MTD000214	Apolipoprotein B-100	P04114	3569+NHLQLEGLFFTNGEHTSK	2071.01	31	4	Plasma	none	17.88	H138C92N26O29S0	0.302739	0.345542	0.213407	0.0935323	0.0323884	0.316931	0.361741	0.223411	0.0979169	0.0339067							0.0211734	0.0282196			0.0229412	0.0204104									17.798	17.832			17.925
18	1	18	H	MTD000214	Apolipoprotein B-100	P04114	3587+ATLELSPWQM	1174.57	20	2	Plasma	none	21.13	H82C53N12O16S1	0.482786	0.316109	0.139493	0.0459923	0.0122409	0.490447	0.321125	0.141706	0.046722	0.0124351	0.0110267	0.0043609	0.00579855	0.0109218	0.0217016	0.00763967	0.00471762	0.0115955	0.00566682	0.0064678	0.00782325	0.00353745	0.00328374	0.00352213	21.353	21.34	21.128	21.177	21.226	21.212	21.054	21.12	20.986	21.099	21.116
2	1	2	H	MTD000214	Apolipoprotein B-100	P04114	3587+ATLELSPWQMSALVQVH	1908.98	35	3	Plasma	none	22.45	H136C86N22O25S1	0.314565	0.335585	0.207602	0.0940557	0.034165	0.330492	0.352577	0.218113	0.0988179	0.0358949								0.0103623				0.0115743										22.571
2	1	2	H	MTD000214	Apolipoprotein B-100	P04114	3597+SALVQVHASQPSSFHDFPDLGQEVALNANTK	3306.63	68	4	Plasma	none	18	H223C145N41O48S0	0.151115	0.272115	0.258461	0.171301	0.088617	0.160486	0.28899	0.274488	0.181923	0.0941123								0.0185742				0.0179602										18.026
10	1	10	H	MTD000214	Apolipoprotein B-100	P04114	3604+ASQPSSFHDFPDLGQEVALNANTK	2572.22	53	3	Plasma	none	17.49	H169C112N31O39S0	0.231928	0.322067	0.240489	0.126941	0.0528017	0.238063	0.330587	0.246851	0.130299	0.0541986		0.00748499		0.0169318	0.0238061		0.0193378	0.014599			0.0229792	0.0161402	0.0206817	0.0241006		17.761		17.631	17.616		17.379	17.478			17.506
1	1	1	H	MTD000214	Apolipoprotein B-100	P04114	3639+IHSGSFQSQVELSNDQEK	2031.95	42	2	Plasma	none	10.36	H133C85N25O33S0	0.325179	0.345108	0.203339	0.0862367	0.02918	0.338777	0.359539	0.211842	0.0898427	0.0304002												0.00673369
18	3	54	H	MTD000214	Apolipoprotein B-100	P04114	3639+IHSGSFQSQVELSNDQEK	2031.95	42	3	Plasma	none	10.36	H133C85N25O33S0	0.325179	0.345108	0.203339	0.0862367	0.02918	0.338777	0.359539	0.211842	0.0898427	0.0304002	0.0262871	0.0079407	0.0092039	0.0123318	0.0338592	0.010328	0.016232	0.0193333	0.0131437	0.00751763	0.0174391	0.0119937	0.0116308	0.0177755	10.94	10.798	9.201	10.475	10.524	10.638	9.127	10.547	8.768	10.526	10.575
15	2	30	H	MTD000214	Apolipoprotein B-100	P04114	3657+AHLDIAGSLEGHLR	1487.78	33	3	Plasma	none	15.8	H105C64N21O20S0	0.430478	0.346973	0.155705	0.0503679	0.0130052	0.437689	0.352786	0.158313	0.0512117	0.013223	0.0216009	0.00796979		0.0211756	0.0286844	0.0182016	0.0238877	0.0166652	0.0114796	0.0115307	0.0247312	0.0202793			16.324	16.021		15.987	15.779	15.989	15.381	15.382	15.28	15.523	15.475
16	2	32	H	MTD000214	Apolipoprotein B-100	P04114	3657+AHLDIAGSLEGHLR	1487.78	33	4	Plasma	none	15.8	H105C64N21O20S0	0.430478	0.346973	0.155705	0.0503679	0.0130052	0.437689	0.352786	0.158313	0.0512117	0.013223	0.0248885	0.00903886		0.0107091	0.0250886	0.010465	0.0127002	0.0172878	0.0164362	0.00406388	0.0164076	0.00596238		0.0156011	16.324	16.021		15.987	15.779	15.989	15.381	15.382	15.28	15.523	15.475
7	1	7	H	MTD000214	Apolipoprotein B-100	P04114	3663+GSLEGHLR	867.456	18	2	Plasma	none	15.67	H61C36N13O12S0	0.618435	0.283439	0.0787214	0.0162379	0.0027228	0.6204	0.284339	0.0789715	0.0162895	0.00273144		0.00558614			0.0293837	0.0228293	0.018147	0.0147762			0.0127489					15.988			15.779	15.989	15.348	15.382			15.475
18	1	18	H	MTD000214	Apolipoprotein B-100	P04114	3713+NPNGYSFSIPVK	1321.67	19	2	Plasma	none	15.67	H91C61N15O18S0	0.457934	0.342559	0.143238	0.0432596	0.0104399	0.46397	0.347074	0.145126	0.0438298	0.0105775	0.0224891	0.0228039	0.0154381	0.0263144	0.0351759	0.023913	0.0259238	0.0104173	0.00504312	0.00574491	0.0247633	0.0245946	0.0143176	0.0203436	15.937	15.86	15.552	15.729	15.714	15.764	15.477	15.64	15.409	15.651	15.668
1	1	1	H	MTD000214	Apolipoprotein B-100	P04114	3737+LNDLNSVLVMPTFHVPF	1942	22	3	Plasma	none	25.23	H139C91N21O24S1	0.299464	0.334907	0.213796	0.099373	0.0369092	0.316044	0.353449	0.225632	0.104875	0.0389527								0.00601157														25.408
18	3	54	H	MTD000214	Apolipoprotein B-100	P04114	3776+TSSFALNLPTLPEVK	1615.88	24	2	Plasma	none	20.8	H121C74N17O23S0	0.387683	0.350922	0.175269	0.0628141	0.0179176	0.396937	0.359297	0.179453	0.0643133	0.0183452	0.0140871	0.00177018	0.00977164	0.00930379	0.0144894	0.00552816	0.0073632	0.0108102	0.00433036	0.00211932	0.00906614	0.00470671	0.0030915	0.0057044	21.062	21.146	20.967	21.016	21.065	21.083	20.861	20.927	20.76	20.841	20.858
17	1	17	H	MTD000214	Apolipoprotein B-100	P04114	3776+TSSFALNLPTLPEVK	1615.88	24	3	Plasma	none	20.8	H121C74N17O23S0	0.387683	0.350922	0.175269	0.0628141	0.0179176	0.396937	0.359297	0.179453	0.0643133	0.0183452	0.0137613	0.006019	0.00898336	0.0143115	0.0174232	0.00444218	0.00927452	0.0157781	0.00956438	0.00268103	0.00744511	0.00325333	0.00663268	0.00709714	21.062	21.146	20.967	21.016	21.065	21.083	20.861	20.927	20.76	20.841	20.858
18	1	18	H	MTD000214	Apolipoprotein B-100	P04114	3780+ALNLPTLPEVK	1193.7	18	2	Plasma	none	18.17	H95C55N13O16S0	0.494724	0.333685	0.127023	0.0350804	0.00776207	0.499463	0.336881	0.12824	0.0354165	0.00783642	0.00607937	0.010898	0.00991971	0.0109233	0.0108398	0.00634097	0.00712653	0.00454331	0.00833848	0.00423606	0.00719913	0.00490369	0.00397968	0.0137128	18.451	18.471	18.292	18.373	18.357	18.407	18.121	18.187	18.052	18.166	18.183
18	3	54	H	MTD000214	Apolipoprotein B-100	P04114	3830+SVSDGIAALDLNAVANK	1656.87	35	2	Plasma	none	17.72	H120C70N20O26S0	0.397811	0.347305	0.171011	0.0610658	0.0174806	0.407095	0.355411	0.175003	0.062491	0.0178886	0.028364	0.00539145	0.0107668	0.00854148	0.0240234	0.00726795	0.0119515	0.0108569	0.0132544	0.00244195	0.015418	0.00736187	0.00835509	0.0169143	17.968	17.955	17.744	17.825	17.809	17.859	17.605	17.703	17.536	17.682	17.699
17	2	34	H	MTD000214	Apolipoprotein B-100	P04114	3830+SVSDGIAALDLNAVANK	1656.87	35	3	Plasma	none	17.72	H120C70N20O26S0	0.397811	0.347305	0.171011	0.0610658	0.0174806	0.407095	0.355411	0.175003	0.062491	0.0178886	0.0226941	0.0120018	0.00849942	0.0160789	0.0291438	0.0136977	0.0199629	0.0173801	0.00948107	0.00406008	0.0214613		0.0129894	0.0210888	17.968	17.955	17.744	17.825	17.809	17.859	17.605	17.703	17.536	17.682	17.699
3	3	9	H	MTD000214	Apolipoprotein B-100	P04114	3847+IADFELPTIIVPEQTIEIPSIK	2465.37	40	3	Plasma	none	24.67	H188C115N24O35S0	0.23179	0.323938	0.241292	0.126324	0.0518977	0.237674	0.332161	0.247418	0.129531	0.0532152					0.0176634			0.0103274				0.00937804							24.934			24.892
15	1	15	H	MTD000214	Apolipoprotein B-100	P04114	3869+FSVPAGIVIPSFQAL	1544.86	29	2	Plasma	none	25.42	H116C75N16O19S0	0.388898	0.354002	0.174415	0.0609977	0.0168522	0.397519	0.36185	0.178281	0.0623499	0.0172258	0.0107261	0.00528705		0.0147146	0.0201238	0.012657	0.00590805	0.0116509	0.0108256	0.00397776	0.0185507	0.00766953			25.543	25.659		25.594	25.643	25.66	25.567	25.601	25.466	25.483	25.5
11	2	22	H	MTD000214	Apolipoprotein B-100	P04114	3869+FSVPAGIVIPSFQALTAR	1873.05	36	2	Plasma	none	23.92	H140C88N22O23S0	0.325546	0.35183	0.203641	0.0831112	0.026675	0.337658	0.36492	0.211218	0.0862035	0.0276675		0.00961662		0.0148581	0.0200787	0.0119833	0.00962455	0.0102004		0.00362694	0.0185655	0.0122621				24.305		24.207	24.257	24.274	24.117	24.151		24.033	24.05
15	2	30	H	MTD000214	Apolipoprotein B-100	P04114	3869+FSVPAGIVIPSFQALTAR	1873.05	36	3	Plasma	none	23.92	H140C88N22O23S0	0.325546	0.35183	0.203641	0.0831112	0.026675	0.337658	0.36492	0.211218	0.0862035	0.0276675	0.0174391	0.0081111		0.00909457	0.0206359	0.00752447	0.0144936	0.0120445	0.00499587	0.00493183	0.0148063	0.0105735		0.0154181	24.189	24.305		24.207	24.257	24.274	24.117	24.151	23.984	24.033	24.05
14	1	14	H	MTD000214	Apolipoprotein B-100	P04114	3936+IEDGTLASK	932.482	17	2	Plasma	none	3.4	H68C39N10O16S0	0.598568	0.289086	0.0879344	0.0199956	0.00372675	0.601223	0.290368	0.0883245	0.0200843	0.00374328	0.0160545	0.0034407	0.00303959	0.0107736	0.0193705			0.0101902	0.0049269		0.0121934	0.00711464		0.0137969	4.267	3.9	2.625	3.705	3.754			3.745	2.611		3.709
4	1	4	H	MTD000214	Apolipoprotein B-100	P04114	3953+DFSAEYEEDGKYEGLQEWEGK	2508.06	47	3	Plasma	none	16.48	H153C111N25O42S0	0.238551	0.323062	0.237596	0.124269	0.0514388	0.244689	0.331374	0.243708	0.127467	0.0527622								0.0149882			0.0111768	0.0103083										16.253			16.41
18	1	18	H	MTD000214	Apolipoprotein B-100	P04114	3980+SPAFTDLHLR	1155.6	19	2	Plasma	none	14.15	H81C52N15O15S0	0.509874	0.329479	0.120432	0.0319686	0.00680216	0.514113	0.332219	0.121433	0.0322345	0.00685872	0.00934067	0.00859281	0.00728258	0.0148967	0.0206301	0.0113482	0.0192085	0.0150295	0.00617747	0.0075915	0.0180024	0.0194489	0.00757275	0.022805	14.422	14.312	13.875	14.117	14.134	14.216	13.801	14.093	13.7	14.104	14.121
5	4	20	H	MTD000214	Apolipoprotein B-100	P04114	3980+SPAFTDLHLR	1155.6	19	3	Plasma	none	14.15	H81C52N15O15S0	0.509874	0.329479	0.120432	0.0319686	0.00680216	0.514113	0.332219	0.121433	0.0322345	0.00685872			0.0167389				0.0183576		0.0143555				0.0267433				13.875				13.801		13.7
8	1	8	H	MTD000214	Apolipoprotein B-100	P04114	3981+PAFTDLHLR	1068.57	17	3	Plasma	none	14.12	H76C49N14O13S0	0.53182	0.323321	0.110787	0.0275257	0.00547445	0.535324	0.325452	0.111517	0.0277071	0.00551053		0.0229026			0.0114127		0.0101743	0.0122545	0.00999865		0.009777			0.0192713		14.312			14.134		13.801	14.125	13.732		14.121
1	1	1	H	MTD000214	Apolipoprotein B-100	P04114	3996+GISTSAASPAVGTVGMDMDEDDDFSK	2602.1	50	2	Plasma	none	16.36	H167C106N27O45S2	0.223316	0.296072	0.235507	0.138603	0.0660921	0.23272	0.30854	0.245424	0.14444	0.0688754												0.00548633
12	1	12	H	MTD000214	Apolipoprotein B-100	P04114	3996+GISTSAASPAVGTVGMDMDEDDDFSK	2602.1	50	3	Plasma	none	16.36	H167C106N27O45S2	0.223316	0.296072	0.235507	0.138603	0.0660921	0.23272	0.30854	0.245424	0.14444	0.0688754		0.0100294		0.00844424	0.0217017	0.0109009	0.00964894	0.0118014			0.0155825	0.00824685	0.00599719	0.0168987		16.537		16.374	16.391	16.441	16.187	16.317			16.345
7	1	7	H	MTD000214	Apolipoprotein B-100	P04114	3996+GISTSAASPAVGTVGxmDMDEDDDFSK	2618.1	50	3	Plasma	m:Oxidized methionine	15.05	H167C106N27O46S2	0.222777	0.295441	0.235505	0.13896	0.0664646	0.232266	0.308025	0.245535	0.144879	0.0692954							0.0151913	0.0153586			0.0122164	0.00735496	0.00780466	0.0135348							14.8	14.963			15.023
4	1	4	H	MTD000214	Apolipoprotein B-100	P04114	3996+GISTSAASPAVGTVGxmDxmDEDDDFSK	2634.09	50	3	Plasma	m:Oxidized methionine	12.98	H167C106N27O47S2	0.222241	0.294812	0.235501	0.139315	0.0668362	0.231813	0.307511	0.245645	0.145316	0.0697151							0.0136594					0.00963608	0.00862789	0.0187959							12.576
17	1	17	H	MTD000214	Apolipoprotein B-100	P04114	401+VHANPLLIDVVTY	1452.8	18	2	Plasma	none	21.22	H108C68N16O19S0	0.420433	0.34975	0.160028	0.0524524	0.0136656	0.427851	0.35592	0.162851	0.0533778	0.0139067	0.015902	0.00628087	0.00681142	0.0031125	0.00674017	0.00270098	0.00375524	0.00434951	0.0125259	0.0122186	0.00769792	0.00456947		0.0116036	16.291	21.404	15.906	21.242	21.291	21.34	21.022	21.088	20.921	21.035	21.052
1	1	1	H	MTD000214	Apolipoprotein B-100	P04114	401+VHANPLLIDVVTY	1452.8	18	3	Plasma	none	21.22	H108C68N16O19S0	0.420433	0.34975	0.160028	0.0524524	0.0136656	0.427851	0.35592	0.162851	0.0533778	0.0139067	0.0835938														16.291
10	1	10	H	MTD000214	Apolipoprotein B-100	P04114	4022+WNFYYSPQSSPDK	1617.71	23	2	Plasma	none	16.08	H99C76N17O23S0	0.380582	0.351575	0.178489	0.0648829	0.0187456	0.390129	0.360394	0.182966	0.0665105	0.0192159	0.0132461			0.00770413	0.0248524		0.00878768	0.012155			0.0154452	0.00632704	0.00650706	0.00781168	16.356			15.923	15.875		15.639	15.834			15.926
1	1	1	H	MTD000214	Apolipoprotein B-100	P04114	4022+WNFYYSPQSSPDKK	1745.8	23	2	Plasma	none	14.54	H111C82N19O24S0	0.352251	0.352066	0.191428	0.0741024	0.0227114	0.363203	0.363011	0.19738	0.0764062	0.0234175														0.0265018
17	2	34	H	MTD000214	Apolipoprotein B-100	P04114	4022+WNFYYSPQSSPDKK	1745.8	23	3	Plasma	none	14.54	H111C82N19O24S0	0.352251	0.352066	0.191428	0.0741024	0.0227114	0.363203	0.363011	0.19738	0.0764062	0.0234175	0.00643588	0.00171074	0.00387401	0.00363558	0.00480227	0.00256847	0.00970167	0.00912215	0.00371268	0.00458501	0.00828485	0.0304504	0.0366711	0.0298068	14.873	14.699	14.262	14.472	14.457	14.539	14.156	14.415	14.119	14.459	14.508
16	1	16	H	MTD000214	Apolipoprotein B-100	P04114	4056+VNWEEEAASGLLTSLK	1745.88	32	2	Plasma	none	22.85	H123C77N19O27S0	0.368718	0.349308	0.184046	0.0698627	0.0211676	0.379365	0.359395	0.18936	0.07188	0.0217788		0.00801032		0.0158882	0.0263904	0.0124444	0.0176322	0.0144989	0.00475449	0.00235519	0.0171119	0.00838471	0.00953693	0.0161176		22.5		22.305	22.355	22.372	22.15	22.249	22.082	22.228	22.244
16	2	32	H	MTD000214	Apolipoprotein B-100	P04114	4056+VNWEEEAASGLLTSLK	1745.88	32	3	Plasma	none	22.85	H123C77N19O27S0	0.368718	0.349308	0.184046	0.0698627	0.0211676	0.379365	0.359395	0.18936	0.07188	0.0217788	0.0243767	0.01215		0.019799	0.0266694	0.0154781	0.0144956	0.013924	0.00806919	0.00721481	0.0162997	0.0100241	0.00891272	0.0149568	22.513	22.5		22.305	22.355	22.372	22.15	22.249	22.082	22.228	22.244
15	3	45	H	MTD000214	Apolipoprotein B-100	P04114	4088+YHWEHTGLTLR	1411.7	17	3	Plasma	none	14.05	H93C65N19O17S0	0.432837	0.349181	0.154129	0.0485975	0.0121549	0.439542	0.354591	0.156517	0.0493503	0.0123432	0.0120061	0.00701878	0.00682575	0.00373367	0.00801155	0.0047979	0.00649199	0.00617116	0.00383018	0.00932574	0.00770568				14.422	14.054	13.682	13.892	13.78	14.055	13.446	13.706	13.378	13.814	13.799
17	3	51	H	MTD000214	Apolipoprotein B-100	P04114	4088+YHWEHTGLTLR	1411.7	17	4	Plasma	none	14.05	H93C65N19O17S0	0.432837	0.349181	0.154129	0.0485975	0.0121549	0.439542	0.354591	0.156517	0.0493503	0.0123432	0.0130875	0.0101935	0.0103955	0.00343855	0.0131149	0.00648372	0.00956193	0.00868471	0.00560752		0.0139623	0.00504876	0.0110599	0.0188078	14.422	14.054	13.682	13.892	13.78	14.055	13.446	13.706	13.378		13.799
17	1	17	H	MTD000214	Apolipoprotein B-100	P04114	4107+NLQNNAEWVYQGAIR	1774.87	34	2	Plasma	none	16.58	H118C78N24O24S0	0.360975	0.351879	0.187453	0.0712797	0.0214978	0.371531	0.362169	0.192935	0.0733642	0.0221265	0.0176352	0.00921537	0.00901851	0.019309	0.02895	0.0194303	0.0191024	0.0161653	0.0114756	0.00628918	0.0168045	0.013978	0.00918506	0.0120626	16.872	16.73	16.486	16.567	16.52	16.57	16.251	16.414	16.215	16.425	16.474
18	2	36	H	MTD000214	Apolipoprotein B-100	P04114	4107+NLQNNAEWVYQGAIR	1774.87	34	3	Plasma	none	16.58	H118C78N24O24S0	0.360975	0.351879	0.187453	0.0712797	0.0214978	0.371531	0.362169	0.192935	0.0733642	0.0221265	0.0231993	0.0177142	0.0169564	0.0182167	0.0242579	0.0152387	0.0198674	0.0108607	0.00812046	0.00674977	0.0222987	0.0165222	0.0144177	0.021063	16.872	16.73	16.486	16.567	16.52	16.57	16.251	16.414	16.215	16.425	16.474
18	3	54	H	MTD000214	Apolipoprotein B-100	P04114	4122+QIDDIDVR	972.488	16	2	Plasma	none	9.44	H68C40N12O16S0	0.587729	0.294634	0.0916052	0.0212444	0.00402765	0.590556	0.296051	0.0920459	0.0213466	0.00404702	0.0109953	0.00260595	0.0041182	0.0137979	0.0162561	0.0169857	0.0193533	0.0112753	0.00783786	0.00352528	0.0184122	0.0132475	0.00735478	0.0100808	10.392	10.186	7.879	9.83	9.879	9.961	7.87	9.902	7.414	9.849	9.962
17	1	17	H	MTD000214	Apolipoprotein B-100	P04114	4133+AASGTTGTYQEWK	1398.64	24	2	Plasma	none	8.46	H90C61N16O22S0	0.451951	0.340338	0.146754	0.0461843	0.0116978	0.458728	0.345442	0.148954	0.0468768	0.0118732	0.0227862	0.00412804		0.00593091	0.0213379	0.00525092	0.00704328	0.0184918	0.0107815	0.00345361	0.0105574	0.00289374	0.00230019	0.00831624	9.715	9.38		8.895	8.944	9.059	5.613	8.967	5.222	8.979	9.124
16	1	16	H	MTD000214	Apolipoprotein B-100	P04114	414+LVALIPEPSAQQLR	1533.89	34	2	Plasma	none	17.49	H119C69N19O20S0	0.409618	0.350624	0.165046	0.0556486	0.014914	0.417579	0.357438	0.168254	0.0567301	0.0152038	0.0233789	0.00642551		0.0167268	0.0258274		0.017644	0.0132246	0.00631902	0.00922773	0.0172422	0.0107463	0.0101278	0.0112887	17.807	17.794		17.728	17.745		17.476	17.574	17.375	17.521	17.538
11	1	11	H	MTD000214	Apolipoprotein B-100	P04114	414+LVALIPEPSAQQLR	1533.89	34	3	Plasma	none	17.49	H119C69N19O20S0	0.409618	0.350624	0.165046	0.0556486	0.014914	0.417579	0.357438	0.168254	0.0567301	0.0152038		0.0134209		0.00717199			0.0146295	0.0180326	0.0165851		0.00671312	0.0100179	0.00341726	0.0121743		17.794		17.728			17.476	17.574	17.375		17.538
2	1	2	H	MTD000214	Apolipoprotein B-100	P04114	4146+DKAQNLYQELLTQEGQASFQGLK	2608.31	51	3	Plasma	none	20.52	H181C114N31O39S0	0.226475	0.31991	0.242393	0.129624	0.0545631	0.232768	0.328799	0.249128	0.133226	0.0560792								0.0144808				0.0130197										20.476
2	1	2	H	MTD000214	Apolipoprotein B-100	P04114	4148+AQNLYQELLTQEGQASFQGLK	2365.19	48	2	Plasma	none	21.2	H164C104N28O35S0	0.258658	0.332954	0.231125	0.113618	0.0440686	0.276239	0.355585	0.246835	0.121341	0.0470639								0.0159679				0.00582488										21.185
15	2	30	H	MTD000214	Apolipoprotein B-100	P04114	4148+AQNLYQELLTQEGQASFQGLK	2365.19	48	3	Plasma	none	21.2	H164C104N28O35S0	0.258658	0.332954	0.231125	0.113618	0.0440686	0.276239	0.355585	0.246835	0.121341	0.0470639	0.0251903	0.00907951		0.013614	0.0278815	0.0124568	0.0189721	0.0153529	0.0175294	0.0031126	0.0183404	0.0113669		0.0204479	21.417	21.436		21.242	21.259	21.276	21.087	21.185	21.018	21.132	21.181
15	1	15	H	MTD000214	Apolipoprotein B-100	P04114	4202+FQFPGKPGIY	1152.6	16	2	Plasma	none	17.02	H80C58N12O13S0	0.4851	0.339779	0.130143	0.0355987	0.0077198	0.489693	0.342996	0.131376	0.0359358	0.00779288		0.00981185		0.00700224	0.00813363		0.00742074	0.0193849	0.00730204	0.00768781	0.0143327	0.00543842	0.0128576	0.0138822		17.213		17.115	17.068		16.767	16.93	16.73	16.909	16.958
5	1	5	H	MTD000214	Apolipoprotein B-100	P04114	4202+FQFPGKPGIYTR	1409.75	19	2	Plasma	none	14.48	H99C68N17O16S0	0.422534	0.351982	0.158636	0.0507386	0.0128157	0.429452	0.357745	0.161233	0.0515693	0.0130256		0.0185309			0.0326884		0.030011	0.037303				0.0270537				14.667			14.489		14.188	14.415
18	4	72	H	MTD000214	Apolipoprotein B-100	P04114	4202+FQFPGKPGIYTR	1409.75	19	3	Plasma	none	14.48	H99C68N17O16S0	0.422534	0.351982	0.158636	0.0507386	0.0128157	0.429452	0.357745	0.161233	0.0515693	0.0130256	0.0416223	0.0153341	0.00789874	0.0325179	0.0257256	0.0388492	0.00984954	0.0082571	0.0126469	0.00450363	0.00957618	0.00978632	0.0130648	0.0113342	14.809	14.667	14.262	14.472	14.489	14.571	14.188	14.415	14.119	14.426	14.443
11	1	11	H	MTD000214	Apolipoprotein B-100	P04114	4223+EVGTVLSQVY	1093.57	15	2	Plasma	none	16.92	H79C49N11O17S0	0.532272	0.318785	0.112342	0.0291723	0.00613242	0.536256	0.321171	0.113183	0.0293906	0.00617831	0.114555	0.120663	0.0413148	0.116462	0.137527	0.197142						0.161857	0.148615	0.133778	17.065	16.988	16.712	16.825	16.81	16.86
18	4	72	H	MTD000214	Apolipoprotein B-100	P04114	4223+EVGTVLSQVYSK	1308.69	19	2	Plasma	none	14.36	H96C58N14O20S0	0.47232	0.336693	0.137614	0.0410726	0.0098677	0.478202	0.340886	0.139328	0.0415841	0.0099906	0.0211263	0.0021003	0.00333129	0.00363372	0.0113415	0.00144357	0.0052231	0.00295192	0.0102831	0.00486206	0.00490708	0.00182119	0.00572757	0.0077549	14.551	14.473	14.036	14.279	14.296	14.377	13.995	14.286	13.926	14.265	14.314
16	1	16	H	MTD000214	Apolipoprotein B-100	P04114	4223+EVGTVLSQVYSK	1308.69	19	3	Plasma	none	14.36	H96C58N14O20S0	0.47232	0.336693	0.137614	0.0410726	0.0098677	0.478202	0.340886	0.139328	0.0415841	0.0099906	0.0559408	0.028819	0.0111947	0.0180341	0.0232358		0.031531	0.0345405	0.0394508	0.035782	0.046079	0.0342737	0.0281364	0.038996	14.551	14.473	14.036	14.279	14.296		13.995	14.286	13.926	14.265	14.314
4	1	4	H	MTD000214	Apolipoprotein B-100	P04114	4306+IFQLIEDNIK	1231.68	16	2	Plasma	none	18.25	H93C57N13O17S0	0.482982	0.336438	0.132255	0.0377159	0.00861808	0.488161	0.340046	0.133673	0.0381203	0.00871049		0.013169		0.0138265	0.029746		0.0243153									18.471		18.34	18.325		18.024
3	1	3	H	MTD000214	Apolipoprotein B-100	P04114	4350+ENLCLNLHK	1139.58	15	2	Plasma	C:Carbamidomethylation,	11.08	H81C48N15O15S1	0.505714	0.308548	0.13095	0.0414324	0.0105817	0.512559	0.312725	0.132723	0.0419932	0.0107249	0.00706684	0.00666683			0.022443										11.327	11.217			10.943
9	1	9	H	MTD000214	Apolipoprotein B-100	P04114	4350+ENLCLNLHK	1139.58	15	3	Plasma	C:Carbamidomethylation,	11.08	H81C48N15O15S1	0.505714	0.308548	0.13095	0.0414324	0.0105817	0.512559	0.312725	0.132723	0.0419932	0.0107249	0.00785195	0.00312368	0.00836868		0.0163061	0.00681148	0.0048666	0.0155873							11.327	11.217	9.781		10.943	11.057	9.739	10.966
11	1	11	H	MTD000214	Apolipoprotein B-100	P04114	4386+EEYFDPSIVGWTVK	1668.8	21	2	Plasma	none	21.55	H112C79N16O24S0	0.367983	0.351637	0.184263	0.0690538	0.0205521	0.378219	0.361418	0.189388	0.0709745	0.0211238		0.0054469			0.012565	0.0100491	0.00437764	0.00174959			0.0110685	0.00342089	0.00764448	0.00974961		20.824			20.646	20.664	20.474	20.54			20.536
8	1	8	H	MTD000214	Apolipoprotein B-100	P04114	4386+EEYFDPSIVGWTVK	1668.8	21	3	Plasma	none	21.55	H112C79N16O24S0	0.367983	0.351637	0.184263	0.0690538	0.0205521	0.378219	0.361418	0.189388	0.0709745	0.0211238					0.0432963		0.0383241	0.0101185			0.0071789	0.01125	0.0285358	0.0295539					20.646		20.474	20.54			20.536
17	1	17	H	MTD000214	Apolipoprotein B-100	P04114	440+ATLYALSH	874.455	15	2	Plasma	none	11.36	H62C40N10O12S0	0.598345	0.294124	0.0854787	0.0183333	0.00318191	0.600578	0.295222	0.0857978	0.0184018	0.00319378	0.0103831	0.0105541	0.00940289	0.0100496	0.0219277	0.00698102	0.0113379	0.00992113	0.00463879	0.00790241	0.0148714	0.0108795	0.00790601	0.00518782	11.94	11.798	10.587	11.506	11.523	11.605	10.577	11.546	10.315	11.525	11.574
18	2	36	H	MTD000214	Apolipoprotein B-100	P04114	440+ATLYALSHAVNNYHK	1700.86	27	3	Plasma	none	13.63	H116C77N22O22S0	0.369525	0.353045	0.183491	0.0678953	0.0198892	0.379406	0.362485	0.188397	0.0697108	0.020421	0.0244879	0.00787166	0.00967943	0.013562	0.0196495	0.0132321	0.0142906	0.0167738	0.0161294	0.00786358	0.0158911	0.0148599	0.00934213	0.0215368	13.519	13.377	12.908	13.183	13.135	13.314	12.802	13.126	12.701	13.137	13.186
18	4	72	H	MTD000214	Apolipoprotein B-100	P04114	440+ATLYALSHAVNNYHK	1700.86	27	4	Plasma	none	13.63	H116C77N22O22S0	0.369525	0.353045	0.183491	0.0678953	0.0198892	0.379406	0.362485	0.188397	0.0697108	0.020421	0.019446	0.00975264	0.00735015	0.0193451	0.0274953	0.0190705	0.0221206	0.0217596	0.0162335	0.0137415	0.0224574	0.0179643	0.0121128	0.014649	13.519	13.377	12.908	13.183	13.135	13.314	12.802	13.126	12.701	13.137	13.186
3	1	3	H	MTD000214	Apolipoprotein B-100	P04114	444+ALSHAVNNYHK	1252.63	22	3	Plasma	none	2.8	H84C55N18O16S0	0.486595	0.33628	0.130435	0.0366125	0.00822046	0.491549	0.339703	0.131763	0.0369852	0.00830414		0.0252402														2.901
3	2	6	H	MTD000214	Apolipoprotein B-100	P04114	444+ALSHAVNNYHK	1252.63	22	4	Plasma	none	2.8	H84C55N18O16S0	0.486595	0.33628	0.130435	0.0366125	0.00822046	0.491549	0.339703	0.131763	0.0369852	0.00830414		0.0337212														2.901
8	1	8	H	MTD000214	Apolipoprotein B-100	P04114	4447+NIQEYLSILTDPDGK	1704.86	25	2	Plasma	none	22.2	H120C75N18O27S0	0.378447	0.348621	0.179697	0.0669282	0.0199358	0.388672	0.358039	0.184552	0.0687364	0.0204744		0.00847883			0.0237653			0.00768599			0.00767355	0.00192322	0.0118779	0.0127759		22.5			22.387			22.249			22.244
10	1	10	H	MTD000214	Apolipoprotein B-100	P04114	4447+NIQEYLSILTDPDGK	1704.86	25	3	Plasma	none	22.2	H120C75N18O27S0	0.378447	0.348621	0.179697	0.0669282	0.0199358	0.388672	0.358039	0.184552	0.0687364	0.0204744		0.0354949			0.0211334	0.0268574	0.0216293	0.0144222			0.0300165	0.00947518	0.0493722	0.0174278		22.5			22.387	22.404	22.183	22.249			22.244
18	4	72	H	MTD000214	Apolipoprotein B-100	P04114	4466+IAELSATAQEIIK	1385.78	31	2	Plasma	none	16.36	H107C61N15O21S0	0.453498	0.340877	0.14586	0.0454447	0.0113769	0.460087	0.345829	0.147979	0.046105	0.0115422	0.0215753	0.00474893	0.00938602	0.0112098	0.0275507	0.0106414	0.013178	0.0126287	0.00547828	0.00303884	0.0153635	0.00739639	0.00726144	0.0147036	16.646	16.569	16.325	16.471	16.455	16.505	16.187	16.349	16.118	16.296	16.345
18	1	18	H	MTD000214	Apolipoprotein B-100	P04114	4466+IAELSATAQEIIK	1385.78	31	3	Plasma	none	16.36	H107C61N15O21S0	0.453498	0.340877	0.14586	0.0454447	0.0113769	0.460087	0.345829	0.147979	0.046105	0.0115422	0.0222032	0.003624	0.0109387	0.0151983	0.025992	0.0172668	0.0207252	0.0231016	0.0107225	0.00521635	0.0201275	0.00908645	0.010817	0.0157505	16.646	16.569	16.325	16.471	16.455	16.505	16.187	16.349	16.118	16.296	16.345
13	1	13	H	MTD000214	Apolipoprotein B-100	P04114	4486+KIISDYHQQFR	1433.74	22	3	Plasma	none	9.89	H99C65N19O18S0	0.431389	0.348577	0.154951	0.0493485	0.0124925	0.438285	0.354149	0.157428	0.0501373	0.0126922	0.0195663	0.00622774	0.0156854	0.00596297	0.0134944	0.00885271		0.0057583		0.00616933	0.0126606				10.844	10.669	8.943	10.378	10.395	10.606		10.418		10.365	10.414
15	1	15	H	MTD000214	Apolipoprotein B-100	P04114	4486+KIISDYHQQFR	1433.74	22	4	Plasma	none	9.89	H99C65N19O18S0	0.431389	0.348577	0.154951	0.0493485	0.0124925	0.438285	0.354149	0.157428	0.0501373	0.0126922	0.021608	0.00730046	0.010637	0.00554593	0.0153522	0.00777046	0.00959518	0.0168722	0.0147465	0.00568467	0.0111868				10.844	10.669	8.943	10.378	10.395	10.606	8.804	10.418	8.156	10.365	10.414
10	1	10	H	MTD000214	Apolipoprotein B-100	P04114	4487+IISDYHQQFR	1305.65	21	2	Plasma	none	9.26	H87C59N17O17S0	0.466085	0.341335	0.139466	0.0411211	0.00968179	0.471743	0.345478	0.141159	0.0416202	0.00979931	0.01727	0.011191		0.00213718	0.0121207			0.0143773				0.00492214		0.0100173	10.005	9.767		9.379	9.428			9.451
18	4	72	H	MTD000214	Apolipoprotein B-100	P04114	4487+IISDYHQQFR	1305.65	21	3	Plasma	none	9.26	H87C59N17O17S0	0.466085	0.341335	0.139466	0.0411211	0.00968179	0.471743	0.345478	0.141159	0.0416202	0.00979931	0.0127127	0.00461435	0.0140981	0.0178875	0.0233742	0.0135462	0.022594	0.0141765	0.0156693	0.00665801	0.0215336	0.0175797	0.0175682	0.0154236	10.005	9.767	6.171	9.379	9.428	9.574	5.935	9.451	5.319	9.398	9.511
11	1	11	H	MTD000214	Apolipoprotein B-100	P04114	4489+SDYHQQFR	1079.48	19	2	Plasma	none	9.68	H65C47N15O15S0	0.53994	0.317809	0.108497	0.0271651	0.00548631	0.543521	0.319917	0.109217	0.0273453	0.0055227	0.0195752	0.0113189		0.0214484	0.0229169			0.0107532			0.0225507	0.00900367		0.00826203	10.005	9.767		9.379	9.428			9.451			9.479
17	1	17	H	MTD000214	Apolipoprotein B-100	P04114	4499+LQDFSDQLSDYYEK	1749.77	26	2	Plasma	none	16.28	H111C78N17O29S0	0.366293	0.347949	0.185206	0.071279	0.0219506	0.377338	0.358442	0.190791	0.0734285	0.0226126	0.0215228	0.00784123	0.00652569	0.0104749	0.023558	0.00690458	0.0100044	0.0110981	0.0101702	0.00195776	0.0141392	0.00528225	0.00575036	0.0107793	16.549	16.375	16.067	16.181	16.165	16.215	15.929	16.092	15.892	16.135	16.184
8	1	8	H	MTD000214	Apolipoprotein B-100	P04114	4499+LQDFSDQLSDYYEK	1749.77	26	3	Plasma	none	16.28	H111C78N17O29S0	0.366293	0.347949	0.185206	0.071279	0.0219506	0.377338	0.358442	0.190791	0.0734285	0.0226126					0.0374315		0.0146542	0.0150663			0.0151263	0.0125971	0.0083074	0.0119765					16.165		15.929	16.092			16.184
12	1	12	H	MTD000214	Apolipoprotein B-100	P04114	4520+LIDLSIQNYHTF	1462.75	17	2	Plasma	none	20.1	H102C68N16O20S0	0.419812	0.348996	0.160453	0.0529981	0.013942	0.427395	0.355299	0.163351	0.0539553	0.0141938	0.0157658		0.00524151	0.00337424		0.00980352	0.00693075		0.00720189	0.00450029			0.00953407		18.226		17.969	18.05		18.085	17.766		17.73	17.876
17	1	17	H	MTD000214	Apolipoprotein B-100	P04114	4541+KLQSTTVMNPY	1280.64	15	2	Plasma	none	11.92	H92C56N14O18S1	0.460814	0.321395	0.148239	0.0511153	0.0142549	0.46947	0.327432	0.151023	0.0520754	0.0145226	0.00188354	0.00744771	0.00435659	0.0022514	0.00562252	0.0153923	0.0107822	0.0037052	0.00717257	0.00926322	0.00311228	0.0027471	0.00682683	0.0101018	12.133	12.023	10.942	11.732	11.781	11.863	10.9	11.772	10.734	11.751	11.832
18	4	72	H	MTD000214	Apolipoprotein B-100	P04114	4554+LAPGELTIIL	1038.63	17	2	Plasma	none	23.42	H86C49N10O14S0	0.537516	0.319946	0.108973	0.0270845	0.0054113	0.541022	0.322033	0.109684	0.0272612	0.0054466	0.00738295	0.00264009	0.00640729	0.00570234	0.0201043	0.00635685	0.005564	0.0163937	0.00470694	0.00903163	0.0106367	0.00349325	0.005304	0.00762192	23.706	23.757	23.675	23.692	23.709	23.758	23.569	23.603	23.436	23.517	23.534
16	1	16	H	MTD000214	Apolipoprotein B-100	P04114	491+VIGNMGQTMEQLTPELK	1887.94	30	2	Plasma	none	18.46	H137C80N21O27S2	0.318491	0.320384	0.205901	0.0988315	0.0386197	0.337525	0.339531	0.218206	0.104738	0.0409277	0.0145748	0.00124397		0.0111306	0.0197025	0.00518273	0.0127429	0.00784087	0.00552121	0.00371778	0.0105631	0.00707112	0.00354244	0.00570635	18.709	18.664		18.534	18.519	18.568	18.314	18.413	18.278	18.424	18.441
18	2	36	H	MTD000214	Apolipoprotein B-100	P04114	491+VIGNMGQTMEQLTPELK	1887.94	30	3	Plasma	none	18.46	H137C80N21O27S2	0.318491	0.320384	0.205901	0.0988315	0.0386197	0.337525	0.339531	0.218206	0.104738	0.0409277	0.0185993	0.00586826	0.0103066	0.0071762	0.0168276	0.00691752	0.0104492	0.00684449	0.00884172	0.00429797	0.00865281	0.00637592	0.00467644	0.0111257	18.709	18.664	18.485	18.534	18.519	18.568	18.314	18.413	18.278	18.424	18.441
6	1	6	H	MTD000214	Apolipoprotein B-100	P04114	491+VIGNMGQTxmEQLTPELK	1903.94	30	2	Plasma	m:Oxidized methionine	15.34	H137C80N21O28S2	0.317724	0.319729	0.206173	0.0993231	0.0389832	0.336947	0.339074	0.218647	0.105332	0.0413418		0.00939674					0.00742164		0.0105068			0.00751555	0.0054826	0.0104157		15.569					15.155		15.086
12	1	12	H	MTD000214	Apolipoprotein B-100	P04114	491+VIGNMGQTxmEQLTPELK	1903.94	30	3	Plasma	m:Oxidized methionine	15.34	H137C80N21O28S2	0.317724	0.319729	0.206173	0.0993231	0.0389832	0.336947	0.339074	0.218647	0.105332	0.0413418	0.0548636		0.0408543	0.0414935	0.0455312	0.0331211	0.0432906		0.018739	0.040343		0.0384287	0.0349046	0.0389431	15.615		15.229	15.407	14.779	14.861	15.155		15.086	14.717
16	1	16	H	MTD000214	Apolipoprotein B-100	P04114	495+MGQTMEQLTPELK	1504.73	25	2	Plasma	none	14.69	H108C63N16O22S2	0.397337	0.315447	0.177416	0.0742947	0.0255709	0.411964	0.32706	0.183947	0.0770297	0.0265122	0.0201472	0.00346711	0.0042847	0.0106277	0.0181285		0.00609378	0.00788066	0.00823909	0.00656386	0.00698118	0.00495357	0.00798727	0.00818454	14.97	14.892	14.488	14.698	14.715		14.446	14.705	14.377	14.684	14.701
13	1	13	H	MTD000214	Apolipoprotein B-100	P04114	51+KYTYNYEAESSSGVPGTADSR	2281.01	43	3	Plasma	none	10.56	H144C97N26O38S0	0.280177	0.336425	0.222055	0.10495	0.0394401	0.296921	0.356531	0.235325	0.111222	0.0417972	0.0195188	0.0109585		0.0156522	0.0235384		0.0141907	0.013829		0.0019167	0.0209183	0.01054	0.0113223	0.0173247	10.779	10.605		10.249	10.298		8.676	10.321		10.332	10.414
10	1	10	H	MTD000214	Apolipoprotein B-100	P04114	513+CVQSTKPSLMIQK	1518.79	22	3	Plasma	C:Carbamidomethylation,	10.03	H114C64N18O20S2	0.391663	0.318204	0.179084	0.0752059	0.0258472	0.406223	0.330034	0.185742	0.0780018	0.0268081	0.0115772	0.00291259	0.0104322		0.0102616	0.00266626	0.00151811	0.00124909			0.00917385				10.328	10.186	7.783		9.944	10.058	7.612	9.934			9.93
7	1	7	H	MTD000214	Apolipoprotein B-100	P04114	52+YTYNYEAESSSGVPGTADSR	2152.92	42	2	Plasma	none	11.6	H132C91N24O37S0	0.302711	0.340571	0.212764	0.0956823	0.0343358	0.318064	0.357845	0.223556	0.100535	0.0360773					0.0221094			0.0186665			0.0171934	0.0120933	0.0124696	0.017697					11.394			11.417			11.51
17	1	17	H	MTD000214	Apolipoprotein B-100	P04114	52+YTYNYEAESSSGVPGTADSR	2152.92	42	3	Plasma	none	11.6	H132C91N24O37S0	0.302711	0.340571	0.212764	0.0956823	0.0343358	0.318064	0.357845	0.223556	0.100535	0.0360773	0.0296976	0.0128601	0.0113932	0.0151489	0.0246938	0.0151674	0.016574	0.0189506	0.0122012	0.0107462	0.0194603	0.0110842	0.0110959	0.0198557	11.843	11.701	10.684	11.377	11.394	11.476	10.61	11.417	10.509	11.429	11.51
1	1	1	H	MTD000214	Apolipoprotein B-100	P04114	538+DKDQEVLLQTFLDDASPGDK	2233.07	37	3	Plasma	none	21.05	H152C96N24O37S0	0.285676	0.338038	0.219901	0.10244	0.0379458	0.301966	0.357313	0.23244	0.108281	0.0401095												0.0467808
2	1	2	H	MTD000214	Apolipoprotein B-100	P04114	538+DKDQEVLLQTFLDDASPGDKR	2389.18	40	3	Plasma	none	20.29	H164C102N28O38S0	0.262483	0.332385	0.229172	0.112543	0.0437841	0.280257	0.354891	0.244689	0.120163	0.0467488												0.0828333		0.102931
3	2	6	H	MTD000214	Apolipoprotein B-100	P04114	538+DKDQEVLLQTFLDDASPGDKR	2389.18	40	4	Plasma	none	20.29	H164C102N28O38S0	0.262483	0.332385	0.229172	0.112543	0.0437841	0.280257	0.354891	0.244689	0.120163	0.0467488												0.010554	0.0127582	0.0151778
17	2	34	H	MTD000214	Apolipoprotein B-100	P04114	559+LAAYLMLMR	1080.58	16	2	Plasma	none	20.04	H84C49N12O11S2	0.484509	0.299012	0.145444	0.0514548	0.0149675	0.494185	0.304984	0.148349	0.0524825	0.0152664	0.0110464	0.010323		0.00830435	0.0023872	0.00891782	0.00923782	0.00325734	0.00811478	0.0109799	0.00633313	0.0077601	0.00715956	0.0045675	20.418	20.373		20.242	20.227	20.277	19.926	19.992	19.857	20.036	20.02
10	1	10	H	MTD000214	Apolipoprotein B-100	P04114	559+LAAYLxmLMR	1096.58	16	2	Plasma	m:Oxidized methionine	17.49	H84C49N12O12S2	0.483341	0.29847	0.146192	0.0519946	0.0152471	0.493206	0.304562	0.149176	0.0530558	0.0155583	0.00903962	0.0132257		0.0083806	0.00929378			0.0159315			0.0348798	0.00973152	0.0201712	0.0137808	18.193	18.084		17.954	17.906			17.204			17.764
15	2	30	H	MTD000214	Apolipoprotein B-100	P04114	568+SPSQADINK	958.472	21	2	Plasma	none	2.59	H66C39N12O16S0	0.594391	0.291238	0.0893412	0.0204718	0.00384101	0.597113	0.292572	0.0897502	0.0205655	0.00385859	0.020518	0.000658202	0.0605972	0.00605431	0.0278105			0.010378	0.020332	0.00424519	0.022301	0.00970448		0.0052257	2.72	2.675	2.979	2.577	2.626			2.585	2.869	2.596	2.613
18	2	36	H	MTD000214	Apolipoprotein B-100	P04114	577+IVQILPWEQNEQVK	1722.93	29	2	Plasma	none	18.55	H126C79N20O23S0	0.362723	0.352584	0.186634	0.0703746	0.0210176	0.373051	0.362623	0.191948	0.0723783	0.0216161	0.0192954	0.00681969	0.0062281	0.00366522	0.0162402	0.00718257	0.00663096	0.00732057	0.00420281	0.00396747	0.00935198	0.00398758	0.00722389	0.0128411	18.903	18.858	18.678	18.727	18.712	18.762	18.443	18.542	18.407	18.553	18.569
18	3	54	H	MTD000214	Apolipoprotein B-100	P04114	577+IVQILPWEQNEQVK	1722.93	29	3	Plasma	none	18.55	H126C79N20O23S0	0.362723	0.352584	0.186634	0.0703746	0.0210176	0.373051	0.362623	0.191948	0.0723783	0.0216161	0.0146327	0.00688698	0.00954498	0.0151875	0.0250412	0.0117201	0.016932	0.0151901	0.0098694	0.0079533	0.0145737	0.00715476	0.00803167	0.0112759	18.903	18.858	18.678	18.727	18.712	18.762	18.443	18.542	18.407	18.553	18.569
18	2	36	H	MTD000214	Apolipoprotein B-100	P04114	591+NFVASHIAN	971.483	19	2	Plasma	none	8.77	H65C43N13O13S0	0.571027	0.306329	0.0958038	0.0220144	0.0040831	0.573796	0.307814	0.0962684	0.0221212	0.0041029	0.0235567	0.0216564	0.0222964	0.0115887	0.0217276	0.0149508	0.0282837	0.00581208	0.0103364	0.0052765	0.0188644	0.014729	0.03895	0.0197004	9.973	9.735	6.912	9.411	9.46	9.574	6.935	9.451	6.318	9.398	9.479
2	1	2	H	MTD000214	Apolipoprotein B-100	P04114	597+IANILNSEELDIQDLK	1826.96	31	2	Plasma	none	19.88	H134C79N20O29S0	0.357064	0.348323	0.189311	0.0741888	0.0232212	0.36853	0.359509	0.19539	0.0765712	0.0239669								0.00945158				0.0057512										19.928
1	1	1	H	MTD000214	Apolipoprotein B-100	P04114	597+IANILNSEELDIQDLK	1826.96	31	3	Plasma	none	19.88	H134C79N20O29S0	0.357064	0.348323	0.189311	0.0741888	0.0232212	0.36853	0.359509	0.19539	0.0765712	0.0239669								0.0233054														19.928
12	1	12	H	MTD000214	Apolipoprotein B-100	P04114	597+IANILNSEELDIQDLKK	1955.06	32	3	Plasma	none	18.06	H146C85N22O30S0	0.330484	0.347408	0.201118	0.0834556	0.0275504	0.343372	0.360956	0.208961	0.0867103	0.0286248		0.0104355		0.0184436	0.0253619	0.0146635	0.0181836	0.0184361		0.013584	0.017857		0.0103825	0.0127838		18.374		18.244	18.229	18.278	17.96	18.058		18.037	18.086
16	1	16	H	MTD000214	Apolipoprotein B-100	P04114	600+ILNSEELDIQDLK	1528.8	24	2	Plasma	none	16.98	H112C66N16O25S0	0.423309	0.344019	0.159688	0.0540438	0.0147138	0.431482	0.35066	0.162771	0.0550872	0.0149979	0.0201969	0.0105584		0.0172329	0.0237373		0.0125985	0.0188306	0.00614343	0.0067556	0.018871	0.00799065	0.0104411	0.0164732	17.226	17.181		17.051	17.004		16.799	16.898	16.73	16.909	16.925
4	1	4	H	MTD000214	Apolipoprotein B-100	P04114	600+ILNSEELDIQDLK	1528.8	24	3	Plasma	none	16.98	H112C66N16O25S0	0.423309	0.344019	0.159688	0.0540438	0.0147138	0.431482	0.35066	0.162771	0.0550872	0.0149979					0.14883							0.0925809		0.068071					17.004
4	3	12	H	MTD000214	Apolipoprotein B-100	P04114	600+ILNSEELDIQDLKK	1656.89	25	2	Plasma	none	14.79	H124C72N18O26S0	0.391798	0.348065	0.173677	0.0627292	0.0181404	0.401322	0.356526	0.177898	0.0642541	0.0185813							0.00857776														17.605
18	2	36	H	MTD000214	Apolipoprotein B-100	P04114	600+ILNSEELDIQDLKK	1656.89	25	3	Plasma	none	14.79	H124C72N18O26S0	0.391798	0.348065	0.173677	0.0627292	0.0181404	0.401322	0.356526	0.177898	0.0642541	0.0185813	0.0168102	0.00754166	0.00894503	0.015223	0.0232853	0.0140481	0.0165793	0.0126361	0.00502811	0.00648501	0.0148264	0.009737	0.0112422	0.0180286	15.228	15.086	14.713	14.923	14.908	14.99	17.605	14.834	14.571	14.813	14.862
18	4	72	H	MTD000214	Apolipoprotein B-100	P04114	621+ESQLPTVMDFR	1321.63	21	2	Plasma	none	17.27	H91C57N15O19S1	0.453104	0.322768	0.151413	0.053105	0.015079	0.462167	0.329224	0.154442	0.0541673	0.0153806	0.00919896	0.0072512	0.00710546	0.0067759	0.0138142	0.00995136	0.0101756	0.00412138	0.00412184	0.00587271	0.0115758	0.00869259	0.00872901	0.0131285	17.613	17.504	17.228	17.341	17.326	17.375	17.057	17.188	17.021	17.199	17.248
14	1	14	H	MTD000214	Apolipoprotein B-100	P04114	621+ESQLxpTVMDFR	1337.63	21	2	Plasma	p:Hydroxylation	14.72	H91C57N15O20S1	0.452012	0.322158	0.152092	0.0536915	0.0153712	0.461259	0.328748	0.155203	0.0547899	0.0156856	0.00970386	0.0132973				0.0074814	0.0113222	0.0176052	0.0106421	0.00978634	0.0118784	0.00618212	0.00468033	0.0151815	14.615	14.57				14.377	14.059	14.351	13.99	14.298	14.379
18	4	72	H	MTD000214	Apolipoprotein B-100	P04114	642+SVSLPSLDPASAK	1270.68	28	2	Plasma	none	15.06	H94C55N14O20S0	0.48826	0.331762	0.131004	0.0379618	0.00888428	0.493697	0.335456	0.132463	0.0383845	0.00898322	0.02124	0.00864475	0.00761328	0.00718708	0.0197861	0.00740065	0.01236	0.0071904	0.00574574	0.00558902	0.0149495	0.00706352	0.0108057	0.0179028	15.292	15.279	14.907	15.117	15.134	15.183	14.897	15.125	14.796	15.071	15.088
4	1	4	H	MTD000214	Apolipoprotein B-100	P04114	681+GFASADLIEIGLEGK	1518.79	31	2	Plasma	none	20.59	H110C68N16O23S0	0.416265	0.347029	0.162469	0.0550547	0.0149341	0.424406	0.353817	0.165646	0.0561314	0.0152262					0.0268754			0.0169519			0.0150623	0.00553185							20.711			20.605			20.6
8	1	8	H	MTD000214	Apolipoprotein B-100	P04114	681+GFASADLIEIGLEGK	1518.79	31	3	Plasma	none	20.59	H110C68N16O23S0	0.416265	0.347029	0.162469	0.0550547	0.0149341	0.424406	0.353817	0.165646	0.0561314	0.0152262	0.0291605	0.0234859	0.0236378			0.0168265	0.0179446	0.0128587				0.00466049			10.328	10.186	7.783			10.058	7.741	20.605
16	1	16	H	MTD000214	Apolipoprotein B-100	P04114	683+ASADLIEIGLEGK	1314.7	28	2	Plasma	none	17.55	H98C57N14O21S0	0.476225	0.334554	0.136271	0.0406998	0.00981304	0.482131	0.338703	0.137961	0.0412045	0.00993474	0.0285216	0.0122675		0.0104394	0.019614	0.00806663	0.0137962	0.0164391	0.00759228	0.00673931	0.0203521	0.00726432	0.00862503	0.0200716	17.839	17.761		17.631	17.616	17.666	17.379	17.51	17.311	17.489	17.506
18	4	72	H	MTD000214	Apolipoprotein B-100	P04114	696+GFEPTLEALFGK	1307.68	21	2	Plasma	none	22.2	H93C62N13O18S0	0.456125	0.343032	0.144021	0.0436469	0.0105657	0.462214	0.347612	0.145944	0.0442296	0.0107068	0.0108066	0.0056742	0.00816761	0.01251	0.0141445	0.0119988	0.00587282	0.00839855	0.00745127	0.0033123	0.0179502	0.0132569	0.00921144	0.0115195	22.545	22.565	22.353	22.402	22.419	22.437	22.215	22.281	22.146	22.26	22.244
2	1	2	H	MTD000214	Apolipoprotein B-100	P04114	696+GFEPTLEALFGK	1307.68	21	3	Plasma	none	22.2	H93C62N13O18S0	0.456125	0.343032	0.144021	0.0436469	0.0105657	0.462214	0.347612	0.145944	0.0442296	0.0107068								0.00415654				0.013031										22.281
18	4	72	H	MTD000214	Apolipoprotein B-100	P04114	708+QGFFPDSVNK	1137.55	17	2	Plasma	none	13.6	H75C52N13O16S0	0.512858	0.327361	0.119593	0.0318835	0.0068357	0.517153	0.330102	0.120595	0.0321505	0.00689294	0.0055824	0.00325355	0.00356041	0.0144085	0.0210131	0.00844329	0.010007	0.00678491	0.00480661	0.00316363	0.00853646	0.00803824	0.00402434	0.00551288	13.809	13.7	13.037	13.44	13.458	13.539	12.963	13.448	12.894	13.459	13.541
7	1	7	H	MTD000214	Apolipoprotein B-100	P04114	718+ALYWVNGQVPDGVSK	1631.83	24	2	Plasma	none	16.36	H113C75N19O22S0	0.38206	0.352222	0.177756	0.0640951	0.0183413	0.391401	0.360834	0.182102	0.0656622	0.0187898	0.134736	0.145497	0.144055		0.150852			0.132266	0.145513						16.775	16.73	16.486		16.584			16.478	16.279
12	1	12	H	MTD000214	Apolipoprotein B-100	P04114	718+ALYWVNGQVPDGVSK	1631.83	24	3	Plasma	none	16.36	H113C75N19O22S0	0.38206	0.352222	0.177756	0.0640951	0.0183413	0.391401	0.360834	0.182102	0.0656622	0.0187898	0.112336	0.117866	0.112274	0.125756	0.12711	0.124314		0.115575	0.129638				0.132007	0.148049	16.775	16.73	16.486	16.6	16.584	16.602		16.478	16.279
3	1	3	H	MTD000214	Apolipoprotein B-100	P04114	743+DDKHEQDMVNGIMLSVEK	2086.97	33	3	Plasma	none	17.08	H142C86N24O32S2	0.291203	0.316155	0.215411	0.109443	0.0452429	0.312378	0.339145	0.231075	0.117402	0.0485328												0.0086484	0.00739297	0.0126739
3	1	3	H	MTD000214	Apolipoprotein B-100	P04114	743+DDKHEQDMVNGIMLSVEK	2086.97	33	4	Plasma	none	17.08	H142C86N24O32S2	0.291203	0.316155	0.215411	0.109443	0.0452429	0.312378	0.339145	0.231075	0.117402	0.0485328						0.0283545		0.0502508			0.168468									17.246		17.8			15.023
10	2	20	H	MTD000214	Apolipoprotein B-100	P04114	779+ILGEELGFASLHDLQLLGK	2052.13	35	3	Plasma	none	24.31	H153C94N23O28S0	0.299464	0.345703	0.214931	0.0945564	0.0327998	0.313689	0.362124	0.22514	0.0990477	0.0343578		0.00732191			0.0223408	0.00844009	0.0153377	0.0126055			0.0103515	0.00561407		0.0112786		23.886			23.773	23.79	23.537	23.538			23.534
9	1	9	H	MTD000214	Apolipoprotein B-100	P04114	80+VELEVPQLCSF	1319.64	21	2	Plasma	C:Carbamidomethylation,	21.4	H93C59N13O19S1	0.446395	0.324696	0.153951	0.0545615	0.0156425	0.455689	0.331456	0.157157	0.0556976	0.0159682	0.0161074	0.00677844			0.010347	0.00678154	0.0097835	0.00313729			0.0166126	0.00952141			21.578	21.598			21.517	21.534	21.377	21.443			21.406
1	1	1	H	MTD000214	Apolipoprotein B-100	P04114	80+VELEVPQLCSFILK	1673.91	23	2	Plasma	C:Carbamidomethylation,	23.11	H127C77N17O22S1	0.35665	0.337679	0.1903	0.0791517	0.0264653	0.370053	0.350369	0.197452	0.0821262	0.0274599								0.00322051														23.216
1	1	1	H	MTD000214	Apolipoprotein B-100	P04114	80+VELEVPQLCSFILK	1673.91	23	3	Plasma	C:Carbamidomethylation,	23.11	H127C77N17O22S1	0.35665	0.337679	0.1903	0.0791517	0.0264653	0.370053	0.350369	0.197452	0.0821262	0.0274599								0.00346384														23.216
13	2	26	H	MTD000214	Apolipoprotein B-100	P04114	805+TLQGIPQMIGEVIR	1553.86	27	2	Plasma	none	22.39	H119C68N19O20S1	0.393136	0.33533	0.17517	0.0679547	0.021234	0.404631	0.345135	0.180292	0.0699417	0.0218548		0.00573049		0.00649464	0.0160271	0.00482978	0.00999851	0.00784866	0.0145144	0.00636399	0.00931226	0.0039708		0.0108878		22.661		22.499	22.548	22.533	22.311	22.41	22.243	22.357	22.373
11	1	11	H	MTD000214	Apolipoprotein B-100	P04114	805+TLQGIPQMIGEVIR	1553.86	27	3	Plasma	none	22.39	H119C68N19O20S1	0.393136	0.33533	0.17517	0.0679547	0.021234	0.404631	0.345135	0.180292	0.0699417	0.0218548		0.00779277		0.0213045	0.0171095	0.0138963	0.00515481	0.010406		0.00748354	0.0150822	0.0128097				22.661		22.499	22.548	22.533	22.311	22.41		22.357	22.373
15	1	15	H	MTD000214	Apolipoprotein B-100	P04114	805+TLQGIPQxmIGEVIR	1569.85	27	2	Plasma	m:Oxidized methionine	18.42	H119C68N19O21S1	0.392188	0.334668	0.175674	0.0685398	0.0215653	0.403873	0.344638	0.180908	0.0705818	0.0222077	0.00897466	0.00723636		0.0101366	0.021014	0.00757621	0.015747	0.0106623	0.00532599	0.0088734	0.0105789	0.00853115	0.00599837	0.00759516	18.677	18.664		18.534	18.519	18.6	18.314	18.413	18.245	18.392	18.408
12	1	12	H	MTD000214	Apolipoprotein B-100	P04114	805+TLQGIPQxmIGEVIR	1569.85	27	3	Plasma	m:Oxidized methionine	18.42	H119C68N19O21S1	0.392188	0.334668	0.175674	0.0685398	0.0215653	0.403873	0.344638	0.180908	0.0705818	0.0222077		0.0180705			0.0267149	0.0239881	0.0170701	0.0172693	0.0110521		0.0160252	0.00597038	0.00945501	0.0068698		18.664			18.519	18.6	18.314	18.413	18.245		18.408
18	3	54	H	MTD000214	Apolipoprotein B-100	P04114	864+LEVANMQAELVAK	1414.75	30	2	Plasma	none	15.58	H106C61N16O20S1	0.430037	0.328034	0.160481	0.0586407	0.0173308	0.440074	0.33569	0.164226	0.0600093	0.0177353	0.0211127	0.00351905	0.00394391	0.00749721	0.0208817	0.0106125	0.0106313	0.0165336	0.0069764	0.00859768	0.0113444	0.00351213	0.00289712	0.00657387	15.808	15.763	15.423	15.6	15.585	15.667	15.348	15.511	15.28	15.523	15.539
16	1	16	H	MTD000214	Apolipoprotein B-100	P04114	864+LEVANMQAELVAK	1414.75	30	3	Plasma	none	15.58	H106C61N16O20S1	0.430037	0.328034	0.160481	0.0586407	0.0173308	0.440074	0.33569	0.164226	0.0600093	0.0177353	0.0383075	0.0131865		0.0132319	0.0295909	0.0160244	0.018992	0.0191684	0.0138797	0.00768236	0.0196194	0.0127412	0.0119448	0.0160635	15.808	15.763		15.6	15.585	15.667	15.348	15.511	15.28	15.523	15.539
16	1	16	H	MTD000214	Apolipoprotein B-100	P04114	887+MGIIIPDFAR	1131.61	18	2	Plasma	none	20.25	H85C52N13O13S1	0.489629	0.316672	0.135943	0.0435977	0.0112137	0.496661	0.32122	0.137896	0.0442239	0.0113747	0.0143038	0.00673282		0.00924918	0.0150935	0.00491027	0.004927	0.00499723	0.00367069	0.00226271	0.00933605	0.0115302	0.0100178	0.0126569	20.547	20.534		20.436	20.421	20.47	20.184	20.282	20.115	20.229	20.246
10	1	10	H	MTD000214	Apolipoprotein B-100	P04114	897+SGVQMNTNFFHESGLEAH	2003.88	38	3	Plasma	none	16.34	H125C86N25O29S1	0.308674	0.332621	0.209793	0.0972178	0.0362278	0.325501	0.350753	0.221229	0.102517	0.0382027				0.0171144	0.0306535		0.0180193	0.0176446			0.0185982	0.00794005	0.00518365	0.0116297				16.438	16.423		16.09	16.253			16.281
3	1	3	H	MTD000214	Apolipoprotein B-100	P04114	897+SGVQMNTNFFHESGLEAHVALK	2415.16	44	4	Plasma	none	17.48	H162C106N30O33S1	0.239698	0.317254	0.23536	0.126175	0.0539331	0.246497	0.326252	0.242035	0.129754	0.0554628								0.0140278				0.02541										17.413
10	1	10	H	MTD000214	Apolipoprotein B-100	P04114	897+SGVQxmNTNFFHESGLEAHVALK	2431.16	44	4	Plasma	m:Oxidized methionine	15.76	H162C106N30O34S1	0.239121	0.316578	0.235399	0.126605	0.05433	0.246001	0.325687	0.242172	0.130248	0.0558931		0.00715648			0.0178515	0.0124622		0.0130314		0.00283443	0.0148344	0.00944881		0.0194947		16.214			16.069	16.15		15.737		15.813	15.797
3	1	3	H	MTD000214	Apolipoprotein B-100	P04114	903+TNFFHESGLEAHVALK	1798.9	31	2	Plasma	none	15.62	H122C82N22O24S0	0.347811	0.352047	0.193453	0.075591	0.0233663	0.358974	0.363346	0.199662	0.0780172	0.0241163								0.100462			0.101559			0.103997								15.447			15.507
5	1	5	H	MTD000214	Apolipoprotein B-100	P04114	903+TNFFHESGLEAHVALK	1798.9	31	3	Plasma	none	15.62	H122C82N22O24S0	0.347811	0.352047	0.193453	0.075591	0.0233663	0.358974	0.363346	0.199662	0.0780172	0.0241163		0.0521703		0.0391639	0.0438613	0.0203296		0.0629058								16.053		15.987	15.843	15.989		15.447
14	1	14	H	MTD000214	Apolipoprotein B-100	P04114	903+TNFFHESGLEAHVALK	1798.9	31	4	Plasma	none	15.62	H122C82N22O24S0	0.347811	0.352047	0.193453	0.075591	0.0233663	0.358974	0.363346	0.199662	0.0780172	0.0241163	0.0320371	0.00849179		0.0124361	0.0190934	0.0098326	0.00919132	0.00987927		0.0072682	0.00667231	0.00591076		0.0109244	16.291	16.053		15.987	15.843	15.989	15.348	15.447		15.555	15.507
16	1	16	H	MTD000214	Apolipoprotein B-100	P04114	935+LLSGGNTLHLVSTTK	1539.86	18	2	Plasma	none	13.68	H117C67N19O22S0	0.416811	0.347773	0.162087	0.0545425	0.0146671	0.424791	0.354432	0.16519	0.0555869	0.0149479	0.00378889	0.00435378	0.00887452	0.00707901	0.0194492		0.0168775	0.00536885	0.00474739		0.00903825	0.00686637	0.0116955	0.00817107	13.97	13.893	13.488	13.731	13.748		13.414	13.706	13.313		13.702
18	4	72	H	MTD000214	Apolipoprotein B-100	P04114	935+LLSGGNTLHLVSTTK	1539.86	18	3	Plasma	none	13.68	H117C67N19O22S0	0.416811	0.347773	0.162087	0.0545425	0.0146671	0.424791	0.354432	0.16519	0.0555869	0.0149479	0.013076	0.00460703	0.00568065	0.00453637	0.0123245	0.0055015	0.0082125	0.00974392	0.0112493	0.00702259	0.00962369	0.0113345	0.0119541	0.013289	13.97	13.893	13.488	13.731	13.748	13.862	13.414	13.706	13.313	13.685	13.702
17	1	17	H	MTD000214	Apolipoprotein B-100	P04114	937+SGGNTLHLVSTTK	1313.69	17	2	Plasma	none	13.77	H95C55N17O20S0	0.482857	0.333473	0.133231	0.0389996	0.00920989	0.488444	0.337332	0.134773	0.0394509	0.00931645	0.0200556	0.00513464	0.0037764	0.00454756	0.0109086	0.00972873	0.00873238	0.00560441	0.0163921	0.00366056	0.00777223	0.0079541	0.00642158	0.00915676	13.938	13.893	13.456	13.731	13.748	13.862	13.414	13.706	13.313	13.685	13.702
18	4	72	H	MTD000214	Apolipoprotein B-100	P04114	950+TEVIPPLIENR	1279.71	22	2	Plasma	none	16	H97C57N15O18S0	0.478009	0.336952	0.134651	0.0391125	0.00911584	0.48346	0.340795	0.136187	0.0395586	0.0092198	0.00519476	0.00679349	0.00750993	0.0081942	0.0161583	0.00447316	0.00971219	0.00666793	0.00309184	0.00580104	0.0105162	0.00820128	0.00920666	0.0126107	16.324	16.279	16.003	16.181	16.198	16.247	15.961	16.124	15.86	16.071	16.087
16	1	16	H	MTD000214	Apolipoprotein B-100	P04114	950+TEVIPPLIENR	1279.71	22	3	Plasma	none	16	H97C57N15O18S0	0.478009	0.336952	0.134651	0.0391125	0.00911584	0.48346	0.340795	0.136187	0.0395586	0.0092198	0.00992931	0.0113751	0.0119685	0.00921457	0.0133675		0.00465498	0.0158965	0.0166961	0.0087063	0.00514437	0.00679783	0.00428394	0.010591	16.324	16.279	16.003	16.181	16.198		15.961	16.124	15.86	16.071	16.087
[truncated: 426 more columns]
