# Supplementary material for: Acetyl-CoA carboxylase inhibitor increases LDL-apoB production rate in NASH with cirrhosis: prevention by fenofibrate
Source: J Lipid Res. 2023 Feb 2;64(3):100339. doi: 10.1016/j.jlr.2023.100339 (PMC10017426; doi:10.1016/j.jlr.2023.100339)
Supplement: Summary table 10 [file mmc21.xlsx]

## Sheet: SUMMARY TABLE
Sample Score	Abund Score	Sample*Abund Score	Species	Code	Protein	Accession#	Sequence	Mass	n	Charge	Fraction	Modifications	Target RT	Formula	M0	M1	M2	M3	M4	M0_c	M1_c	M2_c	M3_c	M4_c	RMS Error - Base_1104-1001H	RMS Error - Base_1105-1002H	RMS Error - Base_1106-1003H	RMS Error - Base_1108-1004H	RMS Error - Base_1109-1005H	RMS Error - Base_1110-1006H	RMS Error - W12_1104-1007H	RMS Error - W12_1105-1008H	RMS Error - W12_1106-1009H	RMS Error - W12_1108-1010H	RMS Error - W12_1109-1011H	RMS Error - W12_1110-1012H	RT - Base_1104-1001H	RT - Base_1105-1002H	RT - Base_1106-1003H	RT - Base_1108-1004H	RT - Base_1109-1005H	RT - Base_1110-1006H	RT - W12_1104-1007H	RT - W12_1105-1008H	RT - W12_1106-1009H	RT - W12_1108-1010H	RT - W12_1109-1011H	RT - W12_1110-1012H	Sum Abund - Base_1104-1001H
3	1	3	H	MTD000216	ATP synthase subunit beta, mitochondrial	P06576	433+SLQDIIAILGMDELSEEDKLTVSR	2674.37	47	3	Plasma	none	25.5	H195C114N29O42S1	0.21454	0.303904	0.241833	0.139222	0.0640178	0.222663	0.315411	0.25099	0.144494	0.0664418		0.0197492	0.0184066	0.0263121										25.456	25.487	25.517
8	1	8	H	MTD000216	Apolipoprotein A-I	P02647	251+VSFLSALEEYTK	1385.71	20	2	Plasma	none	21.72	H99C64N13O21S0	0.442603	0.343525	0.15056	0.047882	0.0122081	0.449539	0.348909	0.15292	0.0486325	0.0123994	0.0572759	0.0206918			0.0123377	0.0717439	0.105009	0.083358			0.053597		21.446	21.588			21.739	21.77	21.8	21.798			21.82		42155.2
15	4	60	H	MTD000216	Apolipoprotein B-100	P04114	1001+LELELRPTGEIEQY	1688.86	31	2	Plasma	none	16.55	H120C75N18O26S0	0.379362	0.349322	0.179226	0.0663091	0.0195929	0.389401	0.358566	0.183969	0.0680639	0.0201114	0.00662164	0.0103726	0.0106713	0.0114919	0.000591504	0.00284055	0.0219643	0.00628853	0.00145149	0.00913274	0.00413072	0.0127487	17.062	17.236	17.267	17.264	17.226	17.321	17.351	17.382	17.147	17.243	17.339	17.225	2.45901e+06
15	4	60	H	MTD000216	Apolipoprotein B-100	P04114	1001+LELELRPTGEIEQY	1688.86	31	3	Plasma	none	16.55	H120C75N18O26S0	0.379362	0.349322	0.179226	0.0663091	0.0195929	0.389401	0.358566	0.183969	0.0680639	0.0201114	0.00779171	0.0126886	0.00958657	0.0124832	0.0114159	0.013181	0.0266979	0.0132049	0.00636266	0.0145673	0.00749751	0.0178672	17.062	17.236	17.267	17.264	17.226	17.321	17.351	17.382	17.147	17.243	17.339	17.225	661031
14	2	28	H	MTD000216	Apolipoprotein B-100	P04114	1035+FVTQAEGAK	949.487	20	2	Plasma	none	3.15	H67C42N11O14S0	0.579975	0.300884	0.0931287	0.0213255	0.00396148	0.582706	0.302301	0.0935673	0.0214259	0.00398013	0.026206	0.0111587	0.00976933	0.00642623	0.0256215	0.00575402	0.0204921	0.0101325	0.0153425	0.0212498	0.0133961		21.382	3.02	3.05	3.048	23.867	3.073	3.103	3.101	21.37	3.027	2.994		153738
1	2	2	H	MTD000216	Apolipoprotein B-100	P04114	1056+QSxmTLSSEVQIPDFDVDLGTILR	2579.28	40	2	Plasma	m:Oxidized methionine	23.9	H182C111N28O40S1	0.224054	0.308532	0.239323	0.134464	0.0603739	0.231761	0.319145	0.247555	0.139089	0.0624506						0.00541879												23.865
3	3	9	H	MTD000216	Apolipoprotein B-100	P04114	1056+QSxmTLSSEVQIPDFDVDLGTILR	2579.28	40	3	Plasma	m:Oxidized methionine	23.9	H182C111N28O40S1	0.224054	0.308532	0.239323	0.134464	0.0603739	0.231761	0.319145	0.247555	0.139089	0.0624506		0.0114187				0.00483246	0.0123935							23.941				23.865	23.831
6	1	6	H	MTD000216	Apolipoprotein B-100	P04114	1101+ITEVALMGHLSCDTK	1673.81	24	2	Plasma	C:Carbamidomethylation,	13.27	H119C70N19O24S2	0.361605	0.319837	0.190269	0.0846292	0.0307856	0.378113	0.334439	0.198955	0.0884927	0.032191	0.00593759				0.00630508		0.0109137	0.0103394	0.00166054	0.0020069			13.806				14.067		14.321	14.319	13.988	14.148			30282.8
15	4	60	H	MTD000216	Apolipoprotein B-100	P04114	1101+ITEVALMGHLSCDTK	1673.81	24	3	Plasma	C:Carbamidomethylation,	13.27	H119C70N19O24S2	0.361605	0.319837	0.190269	0.0846292	0.0307856	0.378113	0.334439	0.198955	0.0884927	0.032191	0.00599603	0.00494009	0.0115768	0.0111072	0.0155526	0.00793748	0.0236103	0.0147138	0.0255081	0.0188135	0.0124659	0.0156526	13.806	14.077	14.075	14.105	14.067	14.259	14.321	14.319	13.988	14.148	14.244	13.711	981219
15	1	15	H	MTD000216	Apolipoprotein B-100	P04114	1101+ITEVALxmGHLSCDTK	1689.81	24	3	Plasma	C:Carbamidomethylation,m:Oxidized methionine	11.08	H119C70N19O25S2	0.360734	0.3192	0.190667	0.0851481	0.0311308	0.377436	0.333979	0.199494	0.0890904	0.0325722	0.00311826	0.0102069	0.0076818	0.00974233	0.00433083	0.00598957	0.0121883	0.00797571	0.00307751	0.0103228	0.00791156	0.0146263	10.002	10.885	10.916	10.946	10.586	11.1	11.162	11.192	10.152	10.989	11.053	10.359	120689
15	2	30	H	MTD000216	Apolipoprotein B-100	P04114	1135+SEILAHWSPAK	1237.65	25	2	Plasma	none	11.05	H87C57N15O16S0	0.481071	0.338003	0.132767	0.0376705	0.00853952	0.48617	0.341586	0.134174	0.0380697	0.00863003	0.0236681	0.0125054	0.00950897	0.00917475	0.0278521	0.00663383	0.0176708	0.00635571	0.00659576	0.0125087	0.00797215	0.0249285	11.388	11.885	11.915	11.946	11.907	12.163	12.226	12.256	11.602	12.053	12.117	11.294	152705
15	4	60	H	MTD000216	Apolipoprotein B-100	P04114	1135+SEILAHWSPAK	1237.65	25	3	Plasma	none	11.05	H87C57N15O16S0	0.481071	0.338003	0.132767	0.0376705	0.00853952	0.48617	0.341586	0.134174	0.0380697	0.00863003	0.0182533	0.0193356	0.0191101	0.00678565	0.020351	0.0302988	0.0346719	0.0297124	0.0115461	0.0042207	0.026663	0.0227624	11.388	11.885	11.915	11.946	11.907	12.163	12.226	12.256	11.602	12.053	12.117	11.294	1.42458e+06
15	3	45	H	MTD000216	Apolipoprotein B-100	P04114	1146+LLLQMDSSATAYGSTVSK	1870.93	31	2	Plasma	none	15.54	H134C80N20O29S1	0.335266	0.333437	0.199157	0.0880177	0.0314111	0.350741	0.348828	0.20835	0.0920804	0.0328609	0.00383836	0.00672492	0.00565382	0.00974121	0.00388917	0.00511074	0.0153772	0.00650326	0.00154245	0.00947311	0.00688932	0.0125647	15.547	15.753	15.784	15.782	15.743	15.871	15.933	15.963	15.696	15.792	15.856	15.613	870210
15	4	60	H	MTD000216	Apolipoprotein B-100	P04114	1146+LLLQMDSSATAYGSTVSK	1870.93	31	3	Plasma	none	15.54	H134C80N20O29S1	0.335266	0.333437	0.199157	0.0880177	0.0314111	0.350741	0.348828	0.20835	0.0920804	0.0328609	0.00923334	0.0121522	0.0120991	0.0143062	0.00665904	0.00719627	0.0174746	0.0105589	0.00222478	0.013376	0.00916505	0.014557	15.547	15.753	15.784	15.782	15.743	15.871	15.933	15.963	15.696	15.792	15.856	15.613	1.28786e+06
9	1	9	H	MTD000216	Apolipoprotein B-100	P04114	1188+KMTSNFPVDLSDYPK	1740.84	20	2	Plasma	none	15.45	H120C78N18O25S1	0.349322	0.335877	0.19341	0.0823391	0.028246	0.363518	0.349526	0.20127	0.0856853	0.0293939	0.0332602		0.0566531	0.0468459	0.0382246	0.0472884	0.0539804		0.0316474	0.0323582			15.192		15.429	15.427	15.389	15.548	15.578		15.31	15.438			50722.4
15	2	30	H	MTD000216	Apolipoprotein B-100	P04114	1188+KMTSNFPVDLSDYPK	1740.84	20	3	Plasma	none	15.45	H120C78N18O25S1	0.349322	0.335877	0.19341	0.0823391	0.028246	0.363518	0.349526	0.20127	0.0856853	0.0293939	0.00634407	0.0113208	0.0112517	0.00923693	0.00787522	0.00927863	0.0164296	0.0153166	0.00710489	0.00923249	0.00826054	0.021755	15.192	15.398	15.429	15.427	15.389	15.548	15.578	15.609	15.31	15.438	15.534	15.291	410863
15	4	60	H	MTD000216	Apolipoprotein B-100	P04114	1189+MTSNFPVDLSDYPK	1612.74	20	2	Plasma	none	16.46	H108C72N16O24S1	0.377417	0.334324	0.18195	0.0735989	0.0240534	0.39018	0.345629	0.188103	0.0760877	0.0248668	0.0020394	0.00298734	0.00272589	0.00231413	0.00252542	0.000966237	0.0113182	0.00522157	0.00364858	0.0065392	0.00466632	0.00924225	16.578	16.752	16.783	16.781	16.807	16.87	16.9	16.93	16.688	16.76	16.855	16.709	5.71805e+06
10	3	30	H	MTD000216	Apolipoprotein B-100	P04114	1189+MTSNFPVDLSDYPK	1612.74	20	3	Plasma	none	16.46	H108C72N16O24S1	0.377417	0.334324	0.18195	0.0735989	0.0240534	0.39018	0.345629	0.188103	0.0760877	0.0248668	0.0340325	0.0408164	0.0624405	0.0563339	0.0719423	0.0557378	0.0639908		0.0740843		0.0781033		16.578	16.752	16.783	16.781	16.807	16.87	16.9		16.688		16.855		684390
15	4	60	H	MTD000216	Apolipoprotein B-100	P04114	1189+xmTSNFPVDLSDYPK	1628.74	20	2	Plasma	m:Oxidized methionine	15.5	H108C72N16O25S1	0.376507	0.333658	0.182406	0.0741708	0.0243938	0.38946	0.345136	0.188681	0.0767225	0.0252331	0.0476216	0.0237234	0.0134182	0.00621659	0.0142536	0.0167466	0.0235208	0.00722019	0.0175889	0.00849566	0.00491275	0.0111365	15.708	15.882	15.913	15.943	15.911	16.032	16.094	16.092	15.825	15.921	16.017	15.81	1.39588e+06
14	3	42	H	MTD000216	Apolipoprotein B-100	P04114	1189+xmTSNFPVDLSDYPK	1628.74	20	3	Plasma	m:Oxidized methionine	15.5	H108C72N16O25S1	0.376507	0.333658	0.182406	0.0741708	0.0243938	0.38946	0.345136	0.188681	0.0767225	0.0252331	0.176784	0.113124	0.0773792	0.0423034	0.0916419		0.114743	0.0556118	0.112281	0.0606151	0.0671181	0.0594405	15.708	15.882	15.913	15.943	15.911		16.094	16.092	15.825	15.921	16.017	15.81	292702
2	1	2	H	MTD000216	Apolipoprotein B-100	P04114	1203+SLHMYANR	990.471	17	2	Plasma	none	3.75	H66C42N14O12S1	0.547283	0.293829	0.115573	0.0336253	0.00785468	0.552638	0.296704	0.116704	0.0339543	0.00793153				0.00460498						0.0091794						3.661						3.833
11	3	33	H	MTD000216	Apolipoprotein B-100	P04114	1203+SLHMYANR	990.471	17	3	Plasma	none	3.75	H66C42N14O12S1	0.547283	0.293829	0.115573	0.0336253	0.00785468	0.552638	0.296704	0.116704	0.0339543	0.00793153		0.00736747	0.00404149	0.0129041		0.00534469	0.0139293	0.00734223		0.0144404	0.00840044	0.0132293		3.664	3.663	3.661		3.879	3.941	3.939		3.833	3.574	3.944
12	2	24	H	MTD000216	Apolipoprotein B-100	P04114	1203+SLHxmYANR	1006.47	17	2	Plasma	m:Oxidized methionine	2.53	H66C42N14O13S1	0.545964	0.293323	0.11652	0.0341864	0.00808396	0.551483	0.296288	0.117697	0.034532	0.00816567	0.0590865	0.0501841		0.040947	0.0492315	0.00498579	0.0489872	0.0189397	0.0445646	0.0197549		0.00599355	14.483	14.657		14.75	14.776	2.525	15.03	2.553	14.762	2.543		2.557	37791.8
7	4	28	H	MTD000216	Apolipoprotein B-100	P04114	1203+SLHxmYANR	1006.47	17	3	Plasma	m:Oxidized methionine	2.53	H66C42N14O13S1	0.545964	0.293323	0.11652	0.0341864	0.00808396	0.551483	0.296288	0.117697	0.034532	0.00816567			0.0328039			0.0335384		0.0372668		0.0354943	0.04504	0.0256381			2.534			2.525		2.553		2.543	2.575	2.557
15	4	60	H	MTD000216	Apolipoprotein B-100	P04114	1230+LIVAMSSWLQK	1274.71	18	2	Plasma	none	18.27	H98C59N14O15S1	0.448728	0.327722	0.152051	0.0526249	0.0146323	0.457361	0.334026	0.154976	0.0536372	0.0149138	0.00921154	0.0117503	0.0102748	0.012425	0.00565072	0.00653798	0.0124415	0.00547958	0.00209223	0.00340491	0.00552408	0.0108503	18.835	18.977	19.007	19.005	18.999	19.062	19.124	19.09	18.92	18.984	19.047	19.03	1.69588e+06
14	1	14	H	MTD000216	Apolipoprotein B-100	P04114	1230+LIVAMSSWLQK	1274.71	18	3	Plasma	none	18.27	H98C59N14O15S1	0.448728	0.327722	0.152051	0.0526249	0.0146323	0.457361	0.334026	0.154976	0.0536372	0.0149138	0.0115566	0.0219475	0.0171377	0.0129691	0.0280369	0.0311263	0.0312854	0.0103158	0.0128506	0.013293	0.0295849	0.0243968	18.835	18.977	19.007	19.005	18.999	19.062	19.124	19.09	18.92	18.984	19.047	19.03	106705
15	4	60	H	MTD000216	Apolipoprotein B-100	P04114	1241+ASGSLPYTQTLQDHLNSLK	2072.05	35	2	Plasma	none	16.51	H145C90N25O31S0	0.30875	0.345033	0.210622	0.0917483	0.0316992	0.322908	0.360855	0.220281	0.0959557	0.0331529	0.00635423	0.0109071	0.00963714	0.0106986	0.00457065	0.00658175	0.0198666	0.00991326	0.00331338	0.0120579	0.00639623	0.0164323	16.224	16.365	16.428	16.426	16.485	16.612	16.642	16.672	16.438	16.534	16.63	16.516	1.64975e+06
15	4	60	H	MTD000216	Apolipoprotein B-100	P04114	1241+ASGSLPYTQTLQDHLNSLK	2072.05	35	3	Plasma	none	16.51	H145C90N25O31S0	0.30875	0.345033	0.210622	0.0917483	0.0316992	0.322908	0.360855	0.220281	0.0959557	0.0331529	0.00689421	0.0113577	0.00990752	0.0130464	0.00721476	0.00926586	0.0214985	0.0140772	0.00473302	0.0146304	0.00756029	0.0169041	16.224	16.365	16.428	16.426	16.485	16.612	16.642	16.672	16.438	16.534	16.63	16.516	1.83033e+07
15	4	60	H	MTD000216	Apolipoprotein B-100	P04114	1246+PYTQTLQDHLNSLK	1656.85	23	2	Plasma	none	16.53	H116C73N20O24S0	0.387047	0.350176	0.175635	0.063364	0.0182249	0.396475	0.358705	0.179913	0.0649074	0.0186688	0.00543894	0.0104641	0.0110355	0.0130635	0.00379026	0.00331191	0.0170435	0.0158023	0.0170509	0.0285576	0.0129855	0.0216898	16.643	16.817	16.847	16.878	17.194	17.289	17.351	16.93	16.438	16.534	16.855	16.709	593046
15	4	60	H	MTD000216	Apolipoprotein B-100	P04114	1246+PYTQTLQDHLNSLK	1656.85	23	3	Plasma	none	16.53	H116C73N20O24S0	0.387047	0.350176	0.175635	0.063364	0.0182249	0.396475	0.358705	0.179913	0.0649074	0.0186688	0.0126091	0.0224255	0.0183531	0.0214271	0.00661596	0.00546684	0.0154424	0.115601	0.210904	0.23753	0.11446	0.141589	16.643	16.817	16.847	16.878	17.194	17.289	17.351	16.93	16.438	16.534	16.855	16.709	335681
13	4	52	H	MTD000216	Apolipoprotein B-100	P04114	1296+IEIPLPFGGK	1069.62	17	2	Plasma	none	19.12	H83C52N11O13S0	0.519727	0.328007	0.115641	0.0294408	0.0059844	0.523487	0.330381	0.116478	0.0296538	0.0060277			0.0106108	0.0143589	0.0113794	0.00244228	0.00722235	0.00330309	0.00226969	0.0158932	0.00885701	0.0145491			19.426	19.424	19.289	14.646	14.708	14.674	14.31	14.503	19.273	19.224
9	1	9	H	MTD000216	Apolipoprotein B-100	P04114	1296+IEIPLPFGGK	1069.62	17	3	Plasma	none	19.12	H83C52N11O13S0	0.519727	0.328007	0.115641	0.0294408	0.0059844	0.523487	0.330381	0.116478	0.0296538	0.0060277	0.100439	0.1148	0.0970165	0.085593	0.0974068						0.0543292	0.073177	19.254	19.428	19.426	19.424	19.289						19.273	19.224	54772.7
14	1	14	H	MTD000216	Apolipoprotein B-100	P04114	1325+SVGFHLPSR	998.53	18	2	Plasma	none	11.1	H70C45N14O12S0	0.557517	0.31364	0.100326	0.0233591	0.0043629	0.560408	0.315266	0.100846	0.0234802	0.00438552	0.0174467	0.0121668	0.00529941	0.00450758	0.0337242	0.0152774	0.00772374	0.0120974	0.00917773	0.0078631	0.00685443	0.00788795	10.805	11.401	11.432	11.462	11.424	11.68	11.775	11.805	11.022	11.569	11.633	10.907	53710
15	4	60	H	MTD000216	Apolipoprotein B-100	P04114	1325+SVGFHLPSR	998.53	18	3	Plasma	none	11.1	H70C45N14O12S0	0.557517	0.31364	0.100326	0.0233591	0.0043629	0.560408	0.315266	0.100846	0.0234802	0.00438552	0.0141181	0.0153511	0.0242153	0.0101973	0.0114804	0.0184212	0.0211656	0.0202257	0.0162005	0.0158681	0.0195177	0.0228715	10.805	11.401	11.432	11.462	11.424	11.68	11.775	11.805	11.022	11.569	11.633	10.907	732665
15	4	60	H	MTD000216	Apolipoprotein B-100	P04114	1334+EFQVPTFTIPK	1305.7	16	2	Plasma	none	18.61	H95C63N13O17S0	0.452102	0.344962	0.145553	0.0441214	0.0106492	0.458178	0.349598	0.147509	0.0447143	0.0107924	0.00400658	0.00453181	0.00579959	0.00721211	0.00699826	0.00753692	0.0144597	0.00847582	0.00790822	0.00885024	0.00913373	0.024515	18.803	18.944	18.975	18.973	18.935	18.965	19.028	19.026	18.823	18.887	18.951	18.901	1.55848e+07
12	3	36	H	MTD000216	Apolipoprotein B-100	P04114	1334+EFQVPTFTIPK	1305.7	16	3	Plasma	none	18.61	H95C63N13O17S0	0.452102	0.344962	0.145553	0.0441214	0.0106492	0.458178	0.349598	0.147509	0.0447143	0.0107924	0.021985	0.0657721	0.0439679	0.0294242	0.118781	0.0706985	0.0970872	0.142939	0.160056	0.0694762	0.178314		18.803	18.944	18.975	18.973	18.935	18.965	19.028	19.026	18.823	18.887	18.951		387775
14	2	28	H	MTD000216	Apolipoprotein B-100	P04114	1393+ADSVVDLLSY	1080.53	16	2	Plasma	none	20.78	H76C48N10O18S0	0.53906	0.314883	0.1102	0.0285621	0.00601626	0.543021	0.317197	0.11101	0.028772	0.00606047	0.0332923	0.0256647	0.0217715	0.0259066		0.0479022	0.0346134	0.0260707	0.00479241	0.0352282	0.0155824	0.0210354	20.576	20.653	20.716	20.746		20.803	20.865	20.831	20.661	20.757	20.82	20.771	194151
13	1	13	H	MTD000216	Apolipoprotein B-100	P04114	1395+SVVDLLSYNVQGSGETTYDHK	2311.1	33	3	Plasma	none	16.45	H154C100N26O37S0	0.271346	0.335115	0.22577	0.108454	0.0413042	0.288456	0.356246	0.240006	0.115293	0.0439087	0.0380878	0.0838379	0.0830306		0.0670657	0.0391689	0.0505792	0.0676466	0.0476395	0.0250172	0.077218	0.0637922	16.546	16.72	16.751		16.775	16.838	16.932	16.93	16.696	16.76	16.855	16.741	115677
14	2	28	H	MTD000216	Apolipoprotein B-100	P04114	140+QVFLYPEKDEPTYILNIK	2209.17	27	2	Plasma	none	18.37	H160C105N22O30S0	0.264853	0.337369	0.22939	0.109735	0.0412221	0.281356	0.35839	0.243682	0.116572	0.0437905	0.000666452	0.00496817	0.0048308	0.00366706	0.00293359	0.00338657	0.0110429	0.00878493	0.00472069	0.00770106	0.00505494	0.00718145	18.706	18.848	18.878	18.876	18.838	18.869	18.931	18.929	18.727	18.79	18.886	18.869	465624
15	4	60	H	MTD000216	Apolipoprotein B-100	P04114	140+QVFLYPEKDEPTYILNIK	2209.17	27	3	Plasma	none	18.37	H160C105N22O30S0	0.264853	0.337369	0.22939	0.109735	0.0412221	0.281356	0.35839	0.243682	0.116572	0.0437905	0.00344047	0.00530166	0.00662075	0.00638715	0.00429618	0.00392945	0.0120615	0.00552139	0.00236645	0.00915001	0.0113259	0.0149779	18.706	18.848	18.878	18.876	18.838	18.869	18.931	18.929	18.727	18.79	18.886	18.869	1.00455e+07
3	1	3	H	MTD000216	Apolipoprotein B-100	P04114	140+QVFLYPEKDEPTYILNIK	2209.17	27	4	Plasma	none	18.37	H160C105N22O30S0	0.264853	0.337369	0.22939	0.109735	0.0412221	0.281356	0.35839	0.243682	0.116572	0.0437905							0.0203534					0.0227872							18.931					18.869
14	4	56	H	MTD000216	Apolipoprotein B-100	P04114	1537+YEDGTLSLTSTSDLQSGIIK	2127.06	32	2	Plasma	none	17.15	H150C91N22O36S0	0.304812	0.341445	0.211949	0.0946097	0.0336753	0.319907	0.358354	0.222445	0.0992948	0.035343	0.00456453	0.00894101	0.00899566	0.00965303	0.00600976	0.00476588	0.0170372	0.0106767	0.00369439	0.016256	0.010486	0.0154477	17.191	17.3	17.363	17.393	17.291	17.386	17.416	17.414	17.179	17.275	17.371	17.289	3.04441e+06
14	4	56	H	MTD000216	Apolipoprotein B-100	P04114	1537+YEDGTLSLTSTSDLQSGIIK	2127.06	32	3	Plasma	none	17.15	H150C91N22O36S0	0.304812	0.341445	0.211949	0.0946097	0.0336753	0.319907	0.358354	0.222445	0.0992948	0.035343	0.00455263	0.0137314	0.0115715	0.0125201	0.0042004	0.00673792	0.0184464	0.0128495	0.00523045	0.0204517	0.0118577	0.0183151	17.191	17.3	17.363	17.393	17.291	17.386	17.416	17.414	17.179	17.275	17.371	17.289	4.29219e+06
9	1	9	H	MTD000216	Apolipoprotein B-100	P04114	158+RGIISALLVPPETEEAK	1822.02	38	2	Plasma	none	17.72	H139C81N21O26S0	0.350302	0.350615	0.192315	0.0754122	0.0234808	0.361642	0.361964	0.19854	0.0778534	0.0242409	0.0438281		0.0549116	0.0417041	0.057619	0.0470533		0.0751763	0.0502884	0.0354857			17.481		17.686	17.684	17.645	17.676		17.736	17.534	17.565			46258.9
15	3	45	H	MTD000216	Apolipoprotein B-100	P04114	158+RGIISALLVPPETEEAK	1822.02	38	3	Plasma	none	17.72	H139C81N21O26S0	0.350302	0.350615	0.192315	0.0754122	0.0234808	0.361642	0.361964	0.19854	0.0778534	0.0242409	0.0104684	0.0162444	0.0125807	0.016024	0.0139352	0.0106848	0.0219809	0.0122936	0.0050528	0.0176976	0.0123929	0.0234261	17.481	17.655	17.686	17.684	17.645	17.676	17.77	17.736	17.534	17.565	17.661	17.612	460800
14	4	56	H	MTD000216	Apolipoprotein B-100	P04114	159+GIISALLVPPETEEAK	1665.92	34	2	Plasma	none	18.93	H127C75N17O25S0	0.381255	0.349944	0.178312	0.0653986	0.0191322	0.391067	0.35895	0.182901	0.0670817	0.0196246	0.00369168	0.00672593	0.0084871	0.00949281	0.00526439	0.00649943	0.0224374	0.0110858		0.0136542	0.00880181	0.0160626	19.576	19.686	19.74	19.747	19.708	19.707	19.769	19.735		19.629	19.692	19.675	6.97146e+06
15	4	60	H	MTD000216	Apolipoprotein B-100	P04114	159+GIISALLVPPETEEAK	1665.92	34	3	Plasma	none	18.93	H127C75N17O25S0	0.381255	0.349944	0.178312	0.0653986	0.0191322	0.391067	0.35895	0.182901	0.0670817	0.0196246	0.00445044	0.00789813	0.0092527	0.012252	0.00389957	0.00583462	0.0205427	0.0110995	0.00255268	0.0140672	0.00317921	0.0163317	19.576	19.686	19.74	19.747	19.708	19.707	19.769	19.735	19.565	19.629	19.692	19.675	9.63946e+06
15	4	60	H	MTD000216	Apolipoprotein B-100	P04114	1600+SEYQADYESLR	1359.59	28	2	Plasma	none	10.63	H85C58N15O23S0	0.468004	0.335049	0.140248	0.0431682	0.0107497	0.474424	0.339645	0.142171	0.0437603	0.0108971	0.00587224	0.0110936	0.0175559	0.0128585	0.0054714	0.00896664	0.0233247	0.011101	0.00154739	0.0128869	0.00997002	0.019147	9.325	10.305	10.368	10.398	10.41	10.842	10.936	10.999	9.926	10.828	10.859	10.326	531311
15	1	15	H	MTD000216	Apolipoprotein B-100	P04114	1600+SEYQADYESLR	1359.59	28	3	Plasma	none	10.63	H85C58N15O23S0	0.468004	0.335049	0.140248	0.0431682	0.0107497	0.474424	0.339645	0.142171	0.0437603	0.0108971	0.0149148	0.00842357	0.00858941	0.0167706	0.00893735	0.0111293	0.020437	0.0136554	0.00821795	0.0140313	0.00564573	0.0224196	9.325	10.305	10.368	10.398	10.41	10.842	10.936	10.999	9.926	10.828	10.859	10.326	42531.1
10	4	40	H	MTD000216	Apolipoprotein B-100	P04114	1621+SHGLELNADILGTDK	1581.8	27	2	Plasma	none	14.73	H111C67N19O25S0	0.414192	0.345661	0.16367	0.0563478	0.0155774	0.4227	0.352762	0.167032	0.0575054	0.0158974				0.0388649	0.0231804		0.0310012	0.0172396	0.0173568	0.0239508	0.029215	0.0717258				15.395	15.324		15.514	15.544	15.213	15.373	15.437	16.935
15	4	60	H	MTD000216	Apolipoprotein B-100	P04114	1621+SHGLELNADILGTDK	1581.8	27	3	Plasma	none	14.73	H111C67N19O25S0	0.414192	0.345661	0.16367	0.0563478	0.0155774	0.4227	0.352762	0.167032	0.0575054	0.0158974	0.0572174	0.0557502	0.0604336	0.0783593	0.0566014	0.0352843	0.0514787	0.0412035	0.00411224	0.0682637	0.0103084	0.0587201	16.804	17.01	17.041	15.395	15.324	15.452	15.514	15.544	15.213	15.373	15.437	16.935	447529
15	3	45	H	MTD000216	Apolipoprotein B-100	P04114	1703+AALTELSLGSAY	1194.61	26	2	Plasma	none	18.16	H86C53N12O19S0	0.504588	0.327221	0.124039	0.0345733	0.00779225	0.509468	0.330386	0.125239	0.0349077	0.00786762	0.0118203	0.0157551	0.0169836	0.015065	0.00789259	0.00684634	0.0201622	0.0100674	0.00403084	0.0147037	0.00398887	0.0184739	18.093	18.235	18.266	18.296	18.226	18.321	18.383	18.381	18.146	18.242	18.306	18.224	425595
15	4	60	H	MTD000216	Apolipoprotein B-100	P04114	1703+AALTELSLGSAYQAM	1524.75	35	2	Plasma	none	19.75	H108C66N16O23S1	0.404043	0.331044	0.171203	0.0660538	0.0206367	0.415535	0.34046	0.176072	0.0679325	0.0212237	0.00695445	0.0132547	0.0107091	0.00887277	0.00268879	0.00327858	0.0196078	0.0105214	0.00392469	0.0143687	0.0128507	0.0211989	19.673	19.783	19.813	19.843	19.837	19.868	19.898	19.896	19.726	19.79	19.821	19.836	3.94567e+06
15	2	30	H	MTD000216	Apolipoprotein B-100	P04114	1703+AALTELSLGSAYQAM	1524.75	35	3	Plasma	none	19.75	H108C66N16O23S1	0.404043	0.331044	0.171203	0.0660538	0.0206367	0.415535	0.34046	0.176072	0.0679325	0.0212237	0.0273407	0.0314178	0.0157342	0.0133881	0.0143753	0.0246488	0.0230049	0.0178083	0.00637927	0.0200962	0.0143113	0.017574	19.673	19.783	19.813	19.843	19.837	19.868	19.898	19.896	19.726	19.79	19.821	19.836	229241
6	1	6	H	MTD000216	Apolipoprotein B-100	P04114	1703+AALTELSLGSAYQAMILGVDSK	2237.16	44	2	Plasma	none	22.9	H164C98N24O33S1	0.267385	0.324532	0.22543	0.114159	0.0463286	0.287046	0.348395	0.242006	0.122553	0.0497352	0.00807598	0.0114899	0.00748953			0.00342787	0.0148313			0.0185448			23.251	23.329	23.327			23.349	23.38			23.304			137026
12	4	48	H	MTD000216	Apolipoprotein B-100	P04114	1703+AALTELSLGSAYQAMILGVDSK	2237.16	44	3	Plasma	none	22.9	H164C98N24O33S1	0.267385	0.324532	0.22543	0.114159	0.0463286	0.287046	0.348395	0.242006	0.122553	0.0497352	0.00744723	0.0113055	0.0175994	0.023176	0.00689477	0.00656749	0.0161662	0.0137789	0.0115453	0.016668	0.0170486		23.251	23.329	23.327	23.357	16.162	23.349	23.38	23.378	23.24	23.304	23.335		438529
15	2	30	H	MTD000216	Apolipoprotein B-100	P04114	1703+AALTELSLGSAYQAxmILGVDSK	2253.16	44	2	Plasma	m:Oxidized methionine	19.66	H164C98N24O34S1	0.26674	0.323849	0.225552	0.114629	0.0467191	0.28658	0.347936	0.242328	0.123155	0.050194	0.004615	0.009461	0.00779704	0.0108488	0.00486825	0.00688057	0.0184876	0.0109148	0.00836224	0.0124316	0.00722363	0.0137148	19.963	20.04	20.103	20.101	20.031	20.061	20.091	20.089	19.919	19.983	20.047	20.03	253015
15	4	60	H	MTD000216	Apolipoprotein B-100	P04114	1703+AALTELSLGSAYQAxmILGVDSK	2253.16	44	3	Plasma	m:Oxidized methionine	19.66	H164C98N24O34S1	0.26674	0.323849	0.225552	0.114629	0.0467191	0.28658	0.347936	0.242328	0.123155	0.050194	0.00998485	0.0136934	0.0140492	0.0137686	0.00343155	0.00492216	0.0152456	0.00942277	0.00491017	0.0129423	0.0113604	0.0175152	19.963	20.04	20.103	20.101	20.031	20.061	20.091	20.089	19.919	19.983	20.047	20.03	984222
14	4	56	H	MTD000216	Apolipoprotein B-100	P04114	1751+FDHTNSLNIAGL	1300.64	20	2	Plasma	none	16.84	H88C57N16O19S0	0.475784	0.336635	0.135878	0.0399699	0.00945098	0.481433	0.340632	0.137491	0.0404445	0.00956319	0.00789146	0.00937726	0.00708032	0.0117608		0.0105477	0.0187484	0.00957022	0.00520592	0.0116161	0.00739812	0.0111002	16.546	16.72	10.755	16.781		16.87	16.932	16.93	16.696	16.792	16.855	16.709	1.16949e+06
11	2	22	H	MTD000216	Apolipoprotein B-100	P04114	1751+FDHTNSLNIAGLSLDFSSK	2065.01	31	2	Plasma	none	19.25	H140C91N24O31S0	0.306742	0.344807	0.211497	0.0925169	0.0320859	0.321007	0.360841	0.221332	0.0968193	0.033578	0.0032106	0.0160242	0.0291595	0.0250453	0.014885	0.0029168	0.0218985	0.017524		0.0346679			19.447	19.589	19.652	19.65	19.612	19.642	19.705	19.735		19.596			688865
14	4	56	H	MTD000216	Apolipoprotein B-100	P04114	1751+FDHTNSLNIAGLSLDFSSK	2065.01	31	3	Plasma	none	19.25	H140C91N24O31S0	0.306742	0.344807	0.211497	0.0925169	0.0320859	0.321007	0.360841	0.221332	0.0968193	0.033578	0.00782879	0.0240226	0.0236736	0.0227352	0.0176868	0.00618261	0.0319118	0.0219074	0.0213738	0.0230531	0.0376882	0.0326915	19.447	19.589	19.652	19.65	19.612	19.642	19.705	19.735	19.532	19.596	19.692	19.675	2.93498e+06
13	2	26	H	MTD000216	Apolipoprotein B-100	P04114	1756+SLNIAGLSLDFSSK	1450.77	24	2	Plasma	none	20.52	H106C64N16O22S0	0.436242	0.34402	0.15353	0.0497645	0.0129408	0.443535	0.349772	0.156096	0.0505965	0.0131571	0.029285	0.16883		0.19156	0.0276349	0.00802393	0.0253663	0.0246801	0.1706	0.041998	0.0901457	0.108541	20.382	21.91		22.003	20.514	20.513	20.575	20.541	21.692	20.467	20.498	20.513	497088
2	1	2	H	MTD000216	Apolipoprotein B-100	P04114	1756+SLNIAGLSLDFSSK	1450.77	24	3	Plasma	none	20.52	H106C64N16O22S0	0.436242	0.34402	0.15353	0.0497645	0.0129408	0.443535	0.349772	0.156096	0.0505965	0.0131571	0.147899					0.041447							20.382					20.513							33834.7
15	4	60	H	MTD000216	Apolipoprotein B-100	P04114	1759+IAGLSLDFSSK	1136.61	19	2	Plasma	none	16.12	H84C51N12O17S0	0.518427	0.324223	0.117758	0.0313807	0.00674993	0.522719	0.326907	0.118733	0.0316405	0.00680582	0.021001	0.0236043	0.0238722	0.024396	0.0215613	0.0109066	0.0192177	0.0143542	0.0214046	0.0228621	0.0207674	0.0194776	16.578	16.752	16.815	16.813	16.807	16.87	16.932	16.963	16.696	16.792	16.888	16.709	708546
6	2	12	H	MTD000216	Apolipoprotein B-100	P04114	1859+VQGVEFSHR	1057.53	20	2	Plasma	none	4.78	H71C46N15O14S0	0.546697	0.316071	0.105436	0.0257471	0.00506431	0.550024	0.317994	0.106078	0.0259037	0.00509513			0.0107874	0.00620145	0.153877					0.00876308	0.0123768				4.215	4.241	18.645					4.363	3.929
11	4	44	H	MTD000216	Apolipoprotein B-100	P04114	1859+VQGVEFSHR	1057.53	20	3	Plasma	none	4.78	H71C46N15O14S0	0.546697	0.316071	0.105436	0.0257471	0.00506431	0.550024	0.317994	0.106078	0.0259037	0.00509513		0.00950562	0.0163902	0.0206981		0.0170473	0.0216532	0.0176524		0.0281649	0.0204082	0.0223448		4.18	4.215	4.241		4.427	4.521	4.552		4.363	3.929	4.524
15	4	60	H	MTD000216	Apolipoprotein B-100	P04114	1917+LALWGEHTGQLY	1386.69	21	2	Plasma	none	18.12	H94C65N16O18S0	0.436488	0.34756	0.152671	0.0481177	0.0120663	0.443209	0.352911	0.155021	0.0488586	0.0122521	0.00446372	0.010529	0.00721087	0.00950805	0.00291681	0.00157396	0.015637	0.00868044	0.00113853	0.0103154	0.00581432	0.0112907	17.803	17.945	18.008	18.006	18.097	18.159	18.222	18.252	18.05	18.113	18.209	18.128	847051
15	2	30	H	MTD000216	Apolipoprotein B-100	P04114	1935+AEPLAFTF	894.449	16	2	Plasma	none	20.1	H62C44N8O12S0	0.576884	0.304777	0.0930925	0.0208321	0.00375463	0.579442	0.306129	0.0935052	0.0209245	0.00377128	0.0197953	0.0236452	0.0136064	0.0151084	0.01623	0.00805562	0.0232671	0.0191126	0.0159096	0.011965	0.0108416	0.0208622	20.705	20.879	20.877	20.907	20.901	20.964	20.994	20.992	20.822	20.918	20.949	20.964	134908
15	2	30	H	MTD000216	Apolipoprotein B-100	P04114	1935+AEPLAFTFSHDYK	1524.72	24	2	Plasma	none	15.1	H100C72N16O21S0	0.400962	0.351024	0.169074	0.0583461	0.0160079	0.409393	0.358405	0.172629	0.0595729	0.0163445	0.00610583	0.00975792	0.00885693	0.0107391	0.00924944	0.00629975	0.0219328	0.0170473	0.0172299	0.0162119	0.0179366	0.0528475	15.063	15.302	15.332	15.33	15.357	15.484	15.578	15.576	15.31	15.406	15.534	15.226	214266
15	4	60	H	MTD000216	Apolipoprotein B-100	P04114	1935+AEPLAFTFSHDYK	1524.72	24	3	Plasma	none	15.1	H100C72N16O21S0	0.400962	0.351024	0.169074	0.0583461	0.0160079	0.409393	0.358405	0.172629	0.0595729	0.0163445	0.0234908	0.0198088	0.00713019	0.00563722	0.00912458	0.00924285	0.0230024	0.00429808	0.0063682	0.0140983	0.00671514	0.0274363	15.063	15.302	15.332	15.33	15.357	15.484	15.578	15.576	15.31	15.406	15.534	15.226	2.71306e+06
5	3	15	H	MTD000216	Apolipoprotein B-100	P04114	1937+PLAFTFSHDYK	1324.64	16	2	Plasma	none	15.5	H88C64N14O17S0	0.446029	0.34639	0.148235	0.0454888	0.0111014	0.452296	0.351258	0.150318	0.0461281	0.0112574	0.0128809	0.0118199	0.0125805	0.00846262									15.063	15.302	15.332	15.33									286106
4	1	4	H	MTD000216	Apolipoprotein B-100	P04114	1937+PLAFTFSHDYK	1324.64	16	3	Plasma	none	15.5	H88C64N14O17S0	0.446029	0.34639	0.148235	0.0454888	0.0111014	0.452296	0.351258	0.150318	0.0461281	0.0112574	0.0103706	0.016408	0.016088	0.00984735									15.063	15.302	15.332	15.33									98104
8	1	8	H	MTD000216	Apolipoprotein B-100	P04114	1959+SISAALEHK	954.514	22	2	Plasma	none	5.08	H70C41N12O14S0	0.583953	0.298925	0.0917259	0.0208488	0.00384777	0.58662	0.300291	0.0921449	0.0209441	0.00386534			0.0279533	0.0318975	0.128259	0.0170389		0.0180623		0.0274363	0.0171731				4.469	4.485	13.455	4.717		4.809		4.606	4.122
11	4	44	H	MTD000216	Apolipoprotein B-100	P04114	1959+SISAALEHK	954.514	22	3	Plasma	none	5.08	H70C41N12O14S0	0.583953	0.298925	0.0917259	0.0208488	0.00384777	0.58662	0.300291	0.0921449	0.0209441	0.00386534		0.0131034	0.0206361	0.0233424		0.0124448	0.0245583	0.0172097		0.0209087	0.0118352	0.0162409		4.438	4.469	4.485		4.717	4.779	4.809		4.606	4.122	4.782
15	4	60	H	MTD000216	Apolipoprotein B-100	P04114	1968+VSALLTPAEQTGTWK	1600.85	26	2	Plasma	none	15.07	H116C72N18O23S0	0.395137	0.350099	0.171905	0.0607046	0.0170874	0.404089	0.358031	0.1758	0.0620799	0.0174745	0.00383073	0.0102989	0.00672119	0.00808826	0.00638643	0.00541352	0.0391954	0.0334361	0.0220274	0.0153433	0.0238303	0.0312045	14.709	14.947	14.978	14.976	14.938	15.065	15.127	14.996	14.762	14.954	15.018	14.646	3.01173e+06
8	4	32	H	MTD000216	Apolipoprotein B-100	P04114	1968+VSALLTPAEQTGTWK	1600.85	26	3	Plasma	none	15.07	H116C72N18O23S0	0.395137	0.350099	0.171905	0.0607046	0.0170874	0.404089	0.358031	0.1758	0.0620799	0.0174745	0.0130269	0.0136821	0.0156681	0.0223527	0.109965	0.059554				0.147964			14.709	14.947	14.978	14.976	14.938	15.065				14.954			1.01623e+06
15	3	45	H	MTD000216	Apolipoprotein B-100	P04114	1985+TQFNNNEYSQDLDAYNTK	2163.93	33	2	Plasma	none	12.02	H133C92N25O36S0	0.298993	0.340714	0.214418	0.0968636	0.0348511	0.314402	0.358274	0.225468	0.101856	0.0366473	0.0140305	0.0208424	0.0166462	0.0204647	0.0155725	0.0153052	0.031807	0.0221815	0.014937	0.0249669	0.0175233	0.0271616	12.162	12.529	12.592	12.622	12.616	12.905	13	13.03	12.602	12.891	12.987	12.067	371535
15	4	60	H	MTD000216	Apolipoprotein B-100	P04114	1985+TQFNNNEYSQDLDAYNTK	2163.93	33	3	Plasma	none	12.02	H133C92N25O36S0	0.298993	0.340714	0.214418	0.0968636	0.0348511	0.314402	0.358274	0.225468	0.101856	0.0366473	0.0182477	0.0223171	0.022482	0.0262807	0.0215022	0.0219163	0.0326754	0.0236382	0.0157939	0.0308409	0.0199449	0.0259059	12.162	12.529	12.592	12.622	12.616	12.905	13	13.03	12.602	12.891	12.987	12.067	1.58893e+06
6	1	6	H	MTD000216	Apolipoprotein B-100	P04114	2003+DKIGVELTGR	1086.6	16	2	Plasma	none	9.43	H82C46N14O16S0	0.545122	0.314503	0.106986	0.0268338	0.00544976	0.548719	0.316578	0.107692	0.0270109	0.00548572				0.0304036	0.0902909			0.0199194		0.0268031						9.302	20.063			9.58		9.345
11	1	11	H	MTD000216	Apolipoprotein B-100	P04114	2003+DKIGVELTGR	1086.6	16	3	Plasma	none	9.43	H82C46N14O16S0	0.545122	0.314503	0.106986	0.0268338	0.00544976	0.548719	0.316578	0.107692	0.0270109	0.00548572			0.00412943	0.00506245		0.002232	0.0337486	0.012193	0.0107107	0.0259058	0.0207386	0.0212481			9.272	9.302		9.456	9.55	9.58	7.992	9.345	9.248	9.521
15	4	60	H	MTD000216	Apolipoprotein B-100	P04114	2013+TLADLTLLDSPIK	1398.8	17	2	Plasma	none	20.16	H110C63N14O21S0	0.445082	0.342939	0.149486	0.0473201	0.0120152	0.45194	0.348222	0.151789	0.0480491	0.0122003	0.00884871	0.0083039	0.0135458	0.0168075	0.0085815	0.0106141	0.0174782	0.0102632	0.00613002	0.00738058	0.00834949	0.0122502	19.995	20.105	20.168	20.198	20.063	20.094	20.124	20.154	19.952	20.66	20.079	20.062	21765498
14	4	56	H	MTD000216	Apolipoprotein B-100	P04114	2013+TLADLTLLDSPIK	1398.8	17	3	Plasma	none	20.16	H110C63N14O21S0	0.445082	0.342939	0.149486	0.0473201	0.0120152	0.45194	0.348222	0.151789	0.0480491	0.0122003	0.00518215	0.00484366	0.0097938	0.0117232	0.00551816	0.00435548	0.01598	0.0107359	0.00834344		0.0153977	0.0202094	19.995	20.105	20.168	20.198	20.063	20.094	20.124	20.154	19.952		20.079	20.062	1127124
12	4	48	H	MTD000216	Apolipoprotein B-100	P04114	2026+VPLLLSEPINIIDALExmR	2051.13	34	2	Plasma	m:Oxidized methionine	26.24	H158C92N22O28S1	0.291419	0.331485	0.216704	0.103432	0.0395512	0.30902	0.351507	0.229793	0.109679	0.0419401		0.0058187	0.00448044	0.00899063	0.00868931	0.010275	0.0133761	0.0110076	0.00870964	0.0124628	0.00490355	0.0126116		22.297	22.328	22.358	22.32	22.286	26.216	22.346	22.176	22.24	22.303	26.187
11	4	44	H	MTD000216	Apolipoprotein B-100	P04114	2026+VPLLLSEPINIIDALExmR	2051.13	34	3	Plasma	m:Oxidized methionine	26.24	H158C92N22O28S1	0.291419	0.331485	0.216704	0.103432	0.0395512	0.30902	0.351507	0.229793	0.109679	0.0419401	0.00792637	0.00887288	0.0084801	0.0101099		0.00772622	0.0205187		0.0130457	0.0156245		0.0142096	22.22	22.297	22.328	22.358		22.286	26.216		22.176	22.24		26.187	1.29111e+07
15	4	60	H	MTD000216	Apolipoprotein B-100	P04114	2044+DAVEKPQEFTIVAF	1592.81	28	2	Plasma	none	19.94	H112C74N16O23S0	0.38965	0.350727	0.174379	0.062247	0.017692	0.398822	0.358983	0.178483	0.0637121	0.0181084	0.00336402	0.00766636	0.00671109	0.00835729	0.00472718	0.00637838	0.0212005	0.0102375	0.0026899	0.0103257	0.00327766	0.0121368	19.963	20.105	20.136	20.134	20.128	20.158	20.188	20.186	20.016	20.048	20.111	20.126	5.79049e+06
15	4	60	H	MTD000216	Apolipoprotein B-100	P04114	2044+DAVEKPQEFTIVAF	1592.81	28	3	Plasma	none	19.94	H112C74N16O23S0	0.38965	0.350727	0.174379	0.062247	0.017692	0.398822	0.358983	0.178483	0.0637121	0.0181084	0.0079818	0.0124092	0.0141152	0.0168016	0.00479985	0.00678992	0.0205337	0.0110117	0.000838793	0.0139486	0.00772149	0.0143062	19.963	20.105	20.136	20.134	20.128	20.158	20.188	20.186	20.016	20.048	20.111	20.126	876318
14	4	56	H	MTD000216	Apolipoprotein B-100	P04114	2086+QTIIVVLENVQR	1410.82	22	2	Plasma	none	17.76	H110C62N18O19S0	0.445599	0.344625	0.148847	0.0464119	0.0115617	0.452163	0.349702	0.151039	0.0470956	0.011732	0.00531639	0.00409577	0.00311805	0.00311704		0.00672111	0.0145779	0.00626622	0.00353821	0.00521389	0.00367695	0.0103808	17.9	18.074	18.105	18.103		18.159	18.222	18.22	17.985	18.081	18.145	18.095	4.5902e+06
15	4	60	H	MTD000216	Apolipoprotein B-100	P04114	2086+QTIIVVLENVQR	1410.82	22	3	Plasma	none	17.76	H110C62N18O19S0	0.445599	0.344625	0.148847	0.0464119	0.0115617	0.452163	0.349702	0.151039	0.0470956	0.011732	0.00877478	0.0105823	0.0092246	0.0096472	0.00781921	0.0104947	0.0229515	0.0163952	0.0147099	0.0187655	0.0212571	0.0463225	17.9	18.074	18.105	18.103	18.097	18.159	18.222	18.22	17.985	18.081	18.145	18.095	1.50405e+06
15	4	60	H	MTD000216	Apolipoprotein B-100	P04114	2101+HINIDQFVR	1140.6	17	2	Plasma	none	13.42	H80C51N16O14S0	0.514932	0.328689	0.117994	0.030683	0.00638412	0.518929	0.33124	0.11891	0.0309212	0.00643368	0.00187993	0.0093495	0.0105966	0.0120919	0.000619214	0.00276017	0.00925673	0.00421968	0.00153743	0.0096144	0.00398858	0.0106867	13.129	13.432	13.463	13.493	13.502	13.679	13.741	13.771	13.343	13.568	13.696	13.002	446478
14	4	56	H	MTD000216	Apolipoprotein B-100	P04114	2101+HINIDQFVR	1140.6	17	3	Plasma	none	13.42	H80C51N16O14S0	0.514932	0.328689	0.117994	0.030683	0.00638412	0.518929	0.33124	0.11891	0.0309212	0.00643368	0.012135	0.00937723	0.019413		0.0281338	0.0210125	0.0230178	0.0228982	0.0205417	0.0211624	0.0196626	0.024145	13.129	13.432	13.463		13.502	13.679	13.741	13.771	13.343	13.568	13.696	13.002	890328
14	4	56	H	MTD000216	Apolipoprotein B-100	P04114	2118+LPQQANDYLNSFNWER	1993.93	34	2	Plasma	none	18.03	H127C89N25O28S0	0.315304	0.347646	0.207949	0.0884105	0.0297298	0.328678	0.362392	0.216769	0.0921605	0.0309909	0.0083068	0.0112275	0.0133142	0.0152659	0.00718871	0.0090372	0.0193056	0.00939298	0.0017733	0.0129393	0.00466999	0.015008	18.513	18.235	18.266	18.296	18.387	18.482	18.544	18.542	18.372	18.468	18.532	18.482	195980
15	4	60	H	MTD000216	Apolipoprotein B-100	P04114	2118+LPQQANDYLNSFNWER	1993.93	34	3	Plasma	none	18.03	H127C89N25O28S0	0.315304	0.347646	0.207949	0.0884105	0.0297298	0.328678	0.362392	0.216769	0.0921605	0.0309909	0.00515915	0.0117836	0.0072368	0.00930785	0.00474691	0.00642517	0.0203771	0.0155697	0.0110512	0.0166423	0.0163264	0.0240984	18.513	18.235	18.266	18.296	18.387	18.482	18.544	18.542	18.372	18.468	18.532	18.482	406801
15	4	60	H	MTD000216	Apolipoprotein B-100	P04114	2151+ITENDIQIALDDAK	1557.79	28	2	Plasma	none	16.65	H111C66N17O26S0	0.420813	0.343622	0.160933	0.0550434	0.0151626	0.429221	0.350487	0.164149	0.0561431	0.0154656	0.00881552	0.0151409	0.0163148	0.0197372	0.0100454	0.0101877	0.0269498	0.0138985	0.00436804	0.0194039	0.0101713	0.0190772	16.32	16.494	16.54	16.555	16.678	16.773	16.868	16.866	16.663	16.76	16.855	16.709	1.18544e+07
15	4	60	H	MTD000216	Apolipoprotein B-100	P04114	2151+ITENDIQIALDDAK	1557.79	28	3	Plasma	none	16.65	H111C66N17O26S0	0.420813	0.343622	0.160933	0.0550434	0.0151626	0.429221	0.350487	0.164149	0.0561431	0.0154656	0.00895699	0.00765728	0.008884	0.0124617	0.00451352	0.00358227	0.0246381	0.0091198	0.00709132	0.0198428	0.0122529	0.0208592	16.32	16.494	16.54	16.555	16.678	16.773	16.868	16.866	16.663	16.76	16.855	16.709	7.03124e+06
12	4	48	H	MTD000216	Apolipoprotein B-100	P04114	2196+IAIANIIDEIIEK	1453.84	26	2	Plasma	none	25.36	H115C66N15O21S0	0.42878	0.346458	0.156621	0.051159	0.0133599	0.436187	0.352443	0.159327	0.0520428	0.0135907	0.00709085	0.00696354		0.0075892	0.0114686	0.0173145	0.0209037	0.00841696	0.00464434	0.011704		0.00842734	25.379	25.392		25.452	25.382	25.38	25.378	25.376	25.303	25.302		25.349	1.67005e+07
14	4	56	H	MTD000216	Apolipoprotein B-100	P04114	2196+IAIANIIDEIIEK	1453.84	26	3	Plasma	none	25.36	H115C66N15O21S0	0.42878	0.346458	0.156621	0.051159	0.0133599	0.436187	0.352443	0.159327	0.0520428	0.0135907	0.0170195	0.0270604	0.0226976	0.0301296	0.0165487	0.0108261	0.0372444	0.0206537	0.0154737	0.0299651		0.0269395	25.379	25.392	25.422	25.452	25.382	25.38	25.378	25.376	25.303	25.302		25.349	2.53423e+06
14	4	56	H	MTD000216	Apolipoprotein B-100	P04114	220+TGISPLALIK	1011.63	15	2	Plasma	none	18.17	H85C47N11O13S0	0.548831	0.316306	0.10413	0.0249985	0.00482106	0.551997	0.31813	0.104731	0.0251427	0.00484886	0.000664568	0.00577758	0.00639558	0.00707889	0.00788561	0.00660622	0.0124814	0.00654967	0.00596893	0.00614625	0.00293482	0.00770151	18.222	18.379	18.395	18.393	18.322	18.353	18.415	18.445	18.179	18.242	18.338	18.257	9.95498e+06
3	1	3	H	MTD000216	Apolipoprotein B-100	P04114	2211+SLDEHYHIR	1168.56	20	2	Plasma	none	5.05	H76C51N16O16S0	0.512773	0.327371	0.119635	0.0319063	0.0068433	0.517072	0.330116	0.120638	0.0321738	0.00690068	0.0143175				0.0129384								8.842				9.973								34595.8
10	1	10	H	MTD000216	Apolipoprotein B-100	P04114	2211+SLDEHYHIR	1168.56	20	3	Plasma	none	5.05	H76C51N16O16S0	0.512773	0.327371	0.119635	0.0319063	0.0068433	0.517072	0.330116	0.120638	0.0321738	0.00690068		0.021749	0.0146493	0.0174976		0.0136085	0.0228062			0.0111448	0.0120688	0.0178597		4.373	4.436	4.499		4.91	5.102			4.832	4.219	5.136
11	2	22	H	MTD000216	Apolipoprotein B-100	P04114	2211+SLDEHYHIR	1168.56	20	4	Plasma	none	5.05	H76C51N16O16S0	0.512773	0.327371	0.119635	0.0319063	0.0068433	0.517072	0.330116	0.120638	0.0321738	0.00690068		0.0101582	0.0122533	0.0192571		0.00551071	0.0110954	0.0102578		0.0176941	0.0106126	0.0114988		4.373	4.436	4.499		4.91	5.102	5.164		4.832	4.219	5.136
1	2	2	H	MTD000216	Apolipoprotein B-100	P04114	2225+TIHDLHLFIENIDFNK	1968.01	23	2	Plasma	none	18.4	H137C91N23O26S0	0.311749	0.348568	0.209672	0.0891861	0.0298965	0.325018	0.363404	0.218596	0.0929822	0.031169
15	2	30	H	MTD000216	Apolipoprotein B-100	P04114	2225+TIHDLHLFIENIDFNK	1968.01	23	3	Plasma	none	18.4	H137C91N23O26S0	0.311749	0.348568	0.209672	0.0891861	0.0298965	0.325018	0.363404	0.218596	0.0929822	0.031169	0.00293587	0.0103117	0.00399627	0.0070987	0.00274965	0.00650703	0.0162656	0.00812929	0.0153106	0.0098598	0.0292974	0.0277445	18.964	19.105	19.168	19.166	19.16	19.191	19.253	19.284	19.081	19.145	19.241	19.224	524455
14	4	56	H	MTD000216	Apolipoprotein B-100	P04114	2225+TIHDLHLFIENIDFNK	1968.01	23	4	Plasma	none	18.4	H137C91N23O26S0	0.311749	0.348568	0.209672	0.0891861	0.0298965	0.325018	0.363404	0.218596	0.0929822	0.031169	0.00850255	0.00502699	0.00722225	0.00726273	0.00402638	0.0154554	0.0168574	0.0105085	0.00674803	0.0160324	0.0173908	0.0152951	18.964	19.105	19.168	19.166	19.16	19.191	19.253	19.284	19.081	19.145	19.241	19.224	1.47248e+06
15	4	60	H	MTD000216	Apolipoprotein B-100	P04114	2241+SGSSTASWIQNVDTK	1579.75	27	2	Plasma	none	13.27	H105C66N19O26S0	0.418138	0.34411	0.162095	0.0557179	0.0154169	0.426645	0.351111	0.165393	0.0568514	0.0157305	0.00566456	0.0108594	0.0100751	0.00675986	0.00417919	0.00724075	0.0205856	0.0100481	0.00208784	0.0144948	0.00681746	0.0157072	12.646	13.013	13.076	13.074	13.132	13.356	13.419	13.449	12.989	13.278	13.374	12.615	1.12452e+06
15	3	45	H	MTD000216	Apolipoprotein B-100	P04114	2241+SGSSTASWIQNVDTK	1579.75	27	3	Plasma	none	13.27	H105C66N19O26S0	0.418138	0.34411	0.162095	0.0557179	0.0154169	0.426645	0.351111	0.165393	0.0568514	0.0157305	0.0172504	0.0193832	0.0238862	0.0217796	0.0599939	0.0176369	0.0289817	0.0183076	0.0102782	0.0481965	0.0146391	0.0649297	12.646	13.013	13.076	13.074	13.132	13.356	13.419	13.449	12.989	13.278	13.374	12.615	228142
15	4	60	H	MTD000216	Apolipoprotein B-100	P04114	2296+VLLDQLGTTISFER	1590.86	22	2	Plasma	none	19.44	H118C71N18O23S0	0.399367	0.34957	0.170003	0.0595351	0.0166334	0.408152	0.35726	0.173743	0.0608448	0.0169993	0.00517429	0.00697081	0.00613278	0.00953841	0.00361333	0.00875055	0.0165269	0.00892378	0.0112433	0.0209681	0.0179063	0.0145719	19.351	19.492	19.523	19.521	19.483	19.513	19.543	19.541	19.371	19.435	19.499	19.482	1.34492e+07
15	4	60	H	MTD000216	Apolipoprotein B-100	P04114	2296+VLLDQLGTTISFER	1590.86	22	3	Plasma	none	19.44	H118C71N18O23S0	0.399367	0.34957	0.170003	0.0595351	0.0166334	0.408152	0.35726	0.173743	0.0608448	0.0169993	0.00278957	0.00759031	0.00596634	0.00802727	0.00350752	0.00745205	0.0116175	0.00515071	0.00655055	0.0101201	0.0158994	0.0149852	19.351	19.492	19.523	19.521	19.483	19.513	19.543	19.541	19.371	19.435	19.499	19.482	7.54481e+06
14	1	14	H	MTD000216	Apolipoprotein B-100	P04114	234+PLSTLISSSQSCQYTLDAK	2098.02	35	2	Plasma	C:Carbamidomethylation,	15.86	H147C89N23O33S1	0.296971	0.329112	0.214165	0.102506	0.0395204	0.315004	0.349096	0.22717	0.10873	0.0419201	0.00719039	0.0190591	0.0179517	0.0133773	0.00179457	0.00685021	0.0185531	0.0104551	0.00506764	0.0106019	0.00987616	0.0202835	15.611	15.753	15.816	15.814	15.808	15.903	15.965	15.963	15.729	15.857	15.92	15.71	193636
15	4	60	H	MTD000216	Apolipoprotein B-100	P04114	234+PLSTLISSSQSCQYTLDAK	2098.02	35	3	Plasma	C:Carbamidomethylation,	15.86	H147C89N23O33S1	0.296971	0.329112	0.214165	0.102506	0.0395204	0.315004	0.349096	0.22717	0.10873	0.0419201	0.0102485	0.00978401	0.00849395	0.0142064	0.00818483	0.00964948	0.0184559	0.0111525	0.00659447	0.013623	0.0169529	0.01145	15.611	15.753	15.816	15.814	15.808	15.903	15.965	15.963	15.729	15.857	15.92	15.71	1.7447e+06
8	1	8	H	MTD000216	Apolipoprotein B-100	P04114	2348+YEVDQQIQVLMDK	1607.79	24	2	Plasma	none	17.13	H113C70N17O24S1	0.384073	0.333462	0.179276	0.0717289	0.0232083	0.396549	0.344293	0.185099	0.0740588	0.0239622	0.0354041	0.0375693	0.0618597	0.0603939	0.0636511				0.077242	0.0686799			18.996	19.138	16.364	16.394	20.901				16.373	16.469			62242.7
13	2	26	H	MTD000216	Apolipoprotein B-100	P04114	2429+SFDYHQFVDETNDK	1743.74	23	2	Plasma	none	13.75	H105C77N19O28S0	0.368864	0.348547	0.184022	0.0701551	0.0213807	0.37965	0.35874	0.189404	0.0722066	0.0220059	0.0899521	0.0967003	0.068298		0.181633	0.14156	0.171751	0.145274	0.138899	0.148672	0.139	0.190984	13.548	13.819	13.849		13.938	14.162	14.224	14.255	13.923	14.116	14.212	13.647	181579
13	4	52	H	MTD000216	Apolipoprotein B-100	P04114	2429+SFDYHQFVDETNDK	1743.74	23	3	Plasma	none	13.75	H105C77N19O28S0	0.368864	0.348547	0.184022	0.0701551	0.0213807	0.37965	0.35874	0.189404	0.0722066	0.0220059	0.0900221	0.0898366	0.0612656		0.105013	0.0606297	0.0851883	0.0780416	0.100891	0.0827922	0.102312	0.108977	13.548	13.819	13.849		13.938	14.162	14.224	14.255	13.923	14.116	14.212	13.647	1.90402e+06
11	4	44	H	MTD000216	Apolipoprotein B-100	P04114	2450+LNGEIQALELPQK	1451.8	30	2	Plasma	none	15.14	H109C64N17O21S0	0.435496	0.34507	0.153668	0.0495506	0.0127916	0.442674	0.350757	0.156201	0.0503673	0.0130024		0.011444	0.0170003	0.0121609	0.00657426	0.0076554	0.0210694	0.00767307	0.0022708	0.0118244	0.00717114			15.011	15.042	15.072	15.002	15.161	15.224	15.222	14.89	15.051	15.147
14	4	56	H	MTD000216	Apolipoprotein B-100	P04114	2450+LNGEIQALELPQK	1451.8	30	3	Plasma	none	15.14	H109C64N17O21S0	0.435496	0.34507	0.153668	0.0495506	0.0127916	0.442674	0.350757	0.156201	0.0503673	0.0130024	0.00953904	0.0182473	0.0149742		0.00610388	0.00674933	0.0246874	0.0116579	0.00431629	0.0205241	0.0131816	0.0200444	14.805	15.011	15.042		15.002	15.161	15.224	15.222	14.89	15.051	15.147	14.775	602162
15	4	60	H	MTD000216	Apolipoprotein B-100	P04114	2475+ATVAVYLESLQDTK	1536.8	24	2	Plasma	none	17.69	H112C68N16O24S0	0.415132	0.346369	0.163112	0.0557235	0.0152625	0.423459	0.353316	0.166384	0.0568413	0.0155687	0.00424889	0.00662924	0.00748786	0.00960788	0.00185733	0.00573339	0.0154688	0.00350927	0.00629731	0.00744006	0.00171241	0.0115564	17.545	17.655	17.718	17.716	17.774	17.869	17.932	17.93	17.727	17.791	17.887	17.837	5.64977e+06
15	4	60	H	MTD000216	Apolipoprotein B-100	P04114	2475+ATVAVYLESLQDTK	1536.8	24	3	Plasma	none	17.69	H112C68N16O24S0	0.415132	0.346369	0.163112	0.0557235	0.0152625	0.423459	0.353316	0.166384	0.0568413	0.0155687	0.00681401	0.0127493	0.00820171	0.0084683	0.00493757	0.00561799	0.0251337	0.0136757	0.00458246	0.0107274	0.00567251	0.0110837	17.545	17.655	17.718	17.716	17.774	17.869	17.932	17.93	17.727	17.791	17.887	17.837	3.72332e+06
15	4	60	H	MTD000216	Apolipoprotein B-100	P04114	2523+MYQMDIQQELQR	1581.73	29	2	Plasma	none	15.1	H107C66N19O22S2	0.38035	0.318656	0.183375	0.0788054	0.0277307	0.395709	0.331524	0.19078	0.0819877	0.0288505	0.00464797	0.00716181	0.00517483	0.00872262	0.00524969	0.00481781	0.018818	0.0104772	0.00347422	0.00920307	0.00269839	0.0188004	14.709	14.915	14.978	14.976	15.002	15.194	15.256	15.286	14.987	15.115	15.211	14.872	959953
15	4	60	H	MTD000216	Apolipoprotein B-100	P04114	2523+MYQMDIQQELQR	1581.73	29	3	Plasma	none	15.1	H107C66N19O22S2	0.38035	0.318656	0.183375	0.0788054	0.0277307	0.395709	0.331524	0.19078	0.0819877	0.0288505	0.0095241	0.0105605	0.0139694	0.0184523	0.00794984	0.0102638	0.0218107	0.013415	0.00677342	0.0168538	0.00946347	0.0199628	14.709	14.915	14.978	14.976	15.002	15.194	15.256	15.286	14.987	15.115	15.211	14.872	743417
15	4	60	H	MTD000216	Apolipoprotein B-100	P04114	2560+NLTDFAEQYSIQDWAK	1927.89	31	2	Plasma	none	19.31	H125C87N21O29S0	0.326354	0.347874	0.202989	0.0846249	0.028004	0.339301	0.361675	0.211042	0.0879822	0.0291149	0.00397717	0.0109027	0.0105799	0.00943534	0.00826788	0.0075136	0.0238871	0.0122345	0.00153026	0.0126633	0.00697867	0.0134566	19.512	19.621	19.684	19.682	19.773	19.803	19.866	19.864	19.705	19.79	19.821	19.836	4.17616e+06
14	4	56	H	MTD000216	Apolipoprotein B-100	P04114	2560+NLTDFAEQYSIQDWAK	1927.89	31	3	Plasma	none	19.31	H125C87N21O29S0	0.326354	0.347874	0.202989	0.0846249	0.028004	0.339301	0.361675	0.211042	0.0879822	0.0291149	0.00420147	0.0161636	0.0114938	0.00721048	0.0064984	0.00887266	0.0258068	0.0147608	0.00940812	0.0177779	0.00953775	0.0159554	19.512	19.621	19.684	19.682	19.773	19.803	19.866	19.864	19.705	19.79	19.821	19.836	3.66834e+06
15	4	60	H	MTD000216	Apolipoprotein B-100	P04114	2579+ALVEQGFTVPEIK	1429.78	24	2	Plasma	none	16.88	H107C66N15O20S0	0.430352	0.347032	0.155753	0.0503833	0.0130077	0.437563	0.352847	0.158363	0.0512275	0.0132257	0.00656359	0.00925481	0.0111548	0.0140931	0.00190666	0.00280856	0.014527	0.00583083	0.00349478	0.0125338	0.00426945	0.0104804	16.804	16.978	17.009	17.007	16.968	17.031	17.094	17.091	16.857	16.953	17.016	16.903	1.5269e+07
15	4	60	H	MTD000216	Apolipoprotein B-100	P04114	2579+ALVEQGFTVPEIK	1429.78	24	3	Plasma	none	16.88	H107C66N15O20S0	0.430352	0.347032	0.155753	0.0503833	0.0130077	0.437563	0.352847	0.158363	0.0512275	0.0132257	0.0151235	0.0169676	0.0116357	0.0125347	0.0158349	0.0148472	0.0306005	0.0232095	0.012857	0.0171498	0.0237155	0.027788	16.804	16.978	17.009	17.007	16.968	17.031	17.094	17.091	16.857	16.953	17.016	16.903	1.85752e+06
12	3	36	H	MTD000216	Apolipoprotein B-100	P04114	2592+TILGTMPAFEVSLQALQK	1946.05	33	2	Plasma	none	22.51	H147C88N21O26S1	0.3076	0.334449	0.210378	0.0968419	0.0357385	0.324039	0.352323	0.221621	0.102017	0.0376484	0.00356071	0.00857286	0.00791073	0.00821826	0.00709667	0.00772237	0.016	0.0118409	0.0105717	0.0112997			22.703	22.808	22.843	22.841	22.771	22.769	22.767	22.765	22.595	22.659			1.15029e+06
14	4	56	H	MTD000216	Apolipoprotein B-100	P04114	2592+TILGTMPAFEVSLQALQK	1946.05	33	3	Plasma	none	22.51	H147C88N21O26S1	0.3076	0.334449	0.210378	0.0968419	0.0357385	0.324039	0.352323	0.221621	0.102017	0.0376484	0.00901955	0.0120619	0.0128944	0.0150433	0.00681162	0.00314663	0.0166231	0.00864071	0.00601357	0.0115752	0.029894		22.703	22.808	22.843	22.841	22.771	22.769	22.767	22.765	22.595	22.659	22.722		2.60918e+06
15	4	60	H	MTD000216	Apolipoprotein B-100	P04114	2610+ATFQTPDFIVPLTDLR	1832.97	24	2	Plasma	none	22.67	H132C85N20O25S0	0.337687	0.351142	0.198041	0.0793777	0.02516	0.349483	0.363408	0.204959	0.0821505	0.0260389	0.00429861	0.00746391	0.00649625	0.00748514	0.00348074	0.00227062	0.0116208	0.00493003	0.00369297	0.00971997	0.00913507	0.0123021	22.574	22.652	22.682	22.712	22.61	22.576	22.606	22.604	22.434	22.48	22.497	22.512	1.23579e+07
15	4	60	H	MTD000216	Apolipoprotein B-100	P04114	2610+ATFQTPDFIVPLTDLR	1832.97	24	3	Plasma	none	22.67	H132C85N20O25S0	0.337687	0.351142	0.198041	0.0793777	0.02516	0.349483	0.363408	0.204959	0.0821505	0.0260389	0.0058674	0.00641412	0.00212629	0.0077198	0.00184065	0.00501266	0.0113427	0.0107472	0.00455694	0.00804958	0.0192658	0.027018	22.574	22.652	22.682	22.712	22.61	22.576	22.606	22.604	22.434	22.48	22.497	22.512	1.02691e+07
15	3	45	H	MTD000216	Apolipoprotein B-100	P04114	2613+QTPDFIVPLTDLR	1513.81	20	2	Plasma	none	20.66	H111C69N17O21S0	0.412145	0.349405	0.164032	0.0553602	0.0148878	0.420152	0.356193	0.167219	0.0564357	0.0151771	0.00971887	0.0180651	0.00876042	0.00868813	0.00412528	0.00621383	0.0153388	0.00831584	0.00222434	0.0112292	0.00677271	0.0134959	20.511	20.621	20.651	20.682	20.579	20.577	20.639	20.605	20.435	20.499	20.53	20.545	475217
15	1	15	H	MTD000216	Apolipoprotein B-100	P04114	2613+QTPDFIVPLTDLR	1513.81	20	3	Plasma	none	20.66	H111C69N17O21S0	0.412145	0.349405	0.164032	0.0553602	0.0148878	0.420152	0.356193	0.167219	0.0564357	0.0151771	0.0165647	0.0276309	0.0215267	0.0175302	0.0172407	0.018023	0.0243249	0.0188449	0.00735887	0.0157813	0.0263648	0.0232868	20.511	20.621	20.651	20.682	20.579	20.577	20.639	20.605	20.435	20.499	20.53	20.545	148050
13	1	13	H	MTD000216	Apolipoprotein B-100	P04114	263+EQHLFLPFSYK	1407.72	19	2	Plasma	none	17.7	H97C69N15O17S0	0.420113	0.351541	0.159882	0.0517442	0.0132502	0.427256	0.357519	0.162601	0.052624	0.0134755	0.0667547	0.0835088	0.0640342	0.0789751	0.0821962	0.0959236	0.0167592			0.103678	0.0996738	0.0877089	17.449	17.59	17.621	17.619	17.645	17.708	19.253			17.63	17.726	17.676	117278
12	4	48	H	MTD000216	Apolipoprotein B-100	P04114	263+EQHLFLPFSYK	1407.72	19	3	Plasma	none	17.7	H97C69N15O17S0	0.420113	0.351541	0.159882	0.0517442	0.0132502	0.427256	0.357519	0.162601	0.052624	0.0134755	0.00982114	0.011841	0.0112945	0.0134013	0.0111392	0.0145541				0.0123538	0.0260182	0.0171126	17.449	17.59	17.621	17.619	17.645	17.708				17.63	17.726	17.676	698192
13	2	26	H	MTD000216	Apolipoprotein B-100	P04114	2675+TIDQxmLNSELQWPVPDIYLR	2446.22	35	2	Plasma	m:Oxidized methionine	22.8	H171C110N27O34S1	0.231064	0.313882	0.238106	0.1303	0.0568044	0.238172	0.323538	0.24543	0.134308	0.0585518	0.00486478	0.00672018	0.0148669	0.0147099	0.00619641	0.00501366	0.0144513	0.0077047	0.00316835	0.0125377		0.011998	22.671	22.748	22.811	22.809	22.739	22.769	22.767	22.765	22.595	22.659		22.705	544892
14	4	56	H	MTD000216	Apolipoprotein B-100	P04114	2675+TIDQxmLNSELQWPVPDIYLR	2446.22	35	3	Plasma	m:Oxidized methionine	22.8	H171C110N27O34S1	0.231064	0.313882	0.238106	0.1303	0.0568044	0.238172	0.323538	0.24543	0.134308	0.0585518	0.00850203	0.0099428	0.0165886	0.0156029	0.00596117	0.00900835	0.0154341	0.011245	0.00297893	0.00983641	0.0135743	0.014653	22.671	22.748	22.811	22.809	22.739	22.769	22.767	22.765	22.595	22.659	22.722	22.705	2.19223e+06
15	4	60	H	MTD000216	Apolipoprotein B-100	P04114	2713+LPEIAIPEFIIPTLN	1678.95	27	2	Plasma	none	26.26	H130C81N16O22S0	0.360732	0.353404	0.187527	0.0706611	0.0210417	0.371	0.363463	0.192865	0.0726723	0.0216406	0.00278359	0.0157058	0.0116796	0.00866479	0.0105207	0.00414185	0.0135693	0.0104307	0.00157798	0.00854565	0.00349152	0.0126953	26.346	26.326	26.357	26.355	26.22	26.186	26.184	26.182	26.076	26.076	26.107	26.122	9.05441e+06
13	4	52	H	MTD000216	Apolipoprotein B-100	P04114	2713+LPEIAIPEFIIPTLN	1678.95	27	3	Plasma	none	26.26	H130C81N16O22S0	0.360732	0.353404	0.187527	0.0706611	0.0210417	0.371	0.363463	0.192865	0.0726723	0.0216406	0.00514137		0.00629011	0.00828444	0.00692165	0.00626813	0.0173755	0.00812235	0.00727003	0.0148343	0.0103952	0.0176689	26.346		26.357	26.355	26.22	26.186	26.184	26.182	26.076	26.076	26.107	26.122	739993
15	4	60	H	MTD000216	Apolipoprotein B-100	P04114	276+YGMVAQVTQTLK	1337.7	18	2	Plasma	none	14.63	H99C59N15O18S1	0.443797	0.326309	0.154703	0.0547907	0.0156662	0.453039	0.333104	0.157925	0.0559317	0.0159924	0.00772903	0.0111503	0.0048835	0.00368952	0.0127036	0.0101647	0.0110089	0.00329084	0.0115557	0.00860353	0.0117944	0.0111735	14.225	14.496	14.494	14.524	14.518	14.646	14.74	14.738	14.407	14.567	14.695	14.259	1.61913e+06
15	3	45	H	MTD000216	Apolipoprotein B-100	P04114	276+YGMVAQVTQTLK	1337.7	18	3	Plasma	none	14.63	H99C59N15O18S1	0.443797	0.326309	0.154703	0.0547907	0.0156662	0.453039	0.333104	0.157925	0.0559317	0.0159924	0.0108029	0.0157923	0.0153838	0.0122716	0.0161469	0.0156288	0.0225786	0.0181367	0.0174894	0.022728	0.0119043	0.0322215	14.225	14.496	14.494	14.524	14.518	14.646	14.74	14.738	14.407	14.567	14.695	14.259	156673
15	4	60	H	MTD000216	Apolipoprotein B-100	P04114	28+EEEMLENVSLVCPK	1675.78	28	2	Plasma	C:Carbamidomethylation,	16.22	H117C70N17O26S2	0.362619	0.318233	0.190087	0.0848633	0.031066	0.379387	0.332948	0.198877	0.0887875	0.0325025	0.00579633	0.0116349	0.00887521	0.0105536	0.00420783	0.00372898	0.019001	0.00860451	0.00716593	0.0099489	0.00972936	0.0120047	15.934	16.108	16.138	16.168	16.13	16.225	16.288	16.286	16.019	16.147	16.211	16	3.64324e+06
13	4	52	H	MTD000216	Apolipoprotein B-100	P04114	28+EEEMLENVSLVCPK	1675.78	28	3	Plasma	C:Carbamidomethylation,	16.22	H117C70N17O26S2	0.362619	0.318233	0.190087	0.0848633	0.031066	0.379387	0.332948	0.198877	0.0887875	0.0325025	0.0113006	0.00923203	0.0165311	0.0130533	0.0103901		0.0220435	0.0175358	0.011622	0.0207665		0.0186107	15.934	16.108	16.138	16.168	16.13		16.288	16.286	16.019	16.147		16	1.53977e+06
5	2	10	H	MTD000216	Apolipoprotein B-100	P04114	2854+SNTVASLHTEK	1185.6	20	2	Plasma	none	2.87	H83C49N15O19S0	0.521693	0.320806	0.117301	0.0316994	0.00695253	0.526165	0.323557	0.118307	0.0319712	0.00701214			0.0118554	0.0124965	0.0248193			0.0110543							2.825	2.855	18.709			2.908
11	4	44	H	MTD000216	Apolipoprotein B-100	P04114	2854+SNTVASLHTEK	1185.6	20	3	Plasma	none	2.87	H83C49N15O19S0	0.521693	0.320806	0.117301	0.0316994	0.00695253	0.526165	0.323557	0.118307	0.0319712	0.00701214		0.0107539	0.0147528	0.0160892		0.00754441	0.0199951	0.00773867		0.0187351	0.0123875	0.0154371		2.794	2.825	2.855		2.847	2.877	2.908		2.833	2.832	2.88
14	2	28	H	MTD000216	Apolipoprotein B-100	P04114	2986+LEIQSQVDSQHVGH	1575.76	33	3	Plasma	none	9.02	H105C66N21O24S0	0.417099	0.346002	0.162251	0.0552326	0.0150811	0.425358	0.352853	0.165463	0.0563262	0.0153797	0.00481406	0.0121635	0.0145896	0.0166223		0.00570962	0.0219217	0.014018	0.00350019	0.018759	0.0100464	0.0209742	5.392	8.629	8.724	8.786		8.972	9.067	9.097	5.22	8.862	8.699	9.166	42353.9
15	1	15	H	MTD000216	Apolipoprotein B-100	P04114	3040+SAQPFEITASTNNEGNLK	1919.92	38	2	Plasma	none	12.19	H129C81N23O31S0	0.344116	0.347045	0.195067	0.0790726	0.0256052	0.356486	0.35952	0.202079	0.081915	0.0265256	0.00560811	0.0110307	0.0102383	0.0121055	0.00374146	0.005145	0.0215963	0.00909634	0.00121876	0.0128476	0.0122301	0.0200666	12.903	13.271	13.301	13.332	13.197	13.453	13.515	13.513	13.085	13.342	13.438	12.647	121134
15	3	45	H	MTD000216	Apolipoprotein B-100	P04114	3040+SAQPFEITASTNNEGNLK	1919.92	38	3	Plasma	none	12.19	H129C81N23O31S0	0.344116	0.347045	0.195067	0.0790726	0.0256052	0.356486	0.35952	0.202079	0.081915	0.0265256	0.00457834	0.0114252	0.0103873	0.0111639	0.00501091	0.00365056	0.0252576	0.0107134	0.0032249	0.0172231	0.0103357	0.0147374	12.903	13.271	13.301	13.332	13.197	13.453	13.515	13.513	13.085	13.342	13.438	12.647	374265
15	4	60	H	MTD000216	Apolipoprotein B-100	P04114	306+MGLAFESTK	982.48	15	2	Plasma	none	12.33	H70C43N10O14S1	0.546308	0.292067	0.116919	0.0344885	0.00823196	0.551948	0.295082	0.118126	0.0348445	0.00831694	0.00565301	0.00576425	0.0122701	0.0190846	0.00335467	0.00957863	0.0171793	0.0027084	0.00245849	0.0200259	0.000935988	0.00590172	11.775	12.142	12.173	12.203	12.359	12.421	12.484	12.514	11.925	12.311	12.342	11.648	697244
9	1	9	H	MTD000216	Apolipoprotein B-100	P04114	3078+LSPSAQQASWQVSAR	1614.81	42	2	Plasma	none	11.39	H110C69N22O23S0	0.402792	0.34909	0.16847	0.0586111	0.0162796	0.411447	0.356592	0.172091	0.0598705	0.0166294						0.00247193	0.0222407	0.00972472	0.00238312	0.0163697	0.0144414	0.0149618						11.293	11.355	11.386	10.41	11.215	11.246	10.552
3	1	3	H	MTD000216	Apolipoprotein B-100	P04114	3078+LSPSAQQASWQVSAR	1614.81	42	3	Plasma	none	11.39	H110C69N22O23S0	0.402792	0.34909	0.16847	0.0586111	0.0162796	0.411447	0.356592	0.172091	0.0598705	0.0166294							0.174947			0.139139	0.157534								11.355			11.215	11.246
6	2	12	H	MTD000216	Apolipoprotein B-100	P04114	3245+TFQIPGYTVPVVNVEVSPF	2092.09	27	2	Plasma	none	24.68	H149C100N21O28S0	0.28264	0.342722	0.222215	0.101486	0.0364253	0.29781	0.361117	0.234141	0.106933	0.0383803	0.00846631	0.0111388			0.0118264	0.00336032	0.0112626	0.00678318					24.702	24.747			24.608	24.574	24.605	24.57					118622
7	2	14	H	MTD000216	Apolipoprotein B-100	P04114	3245+TFQIPGYTVPVVNVEVSPF	2092.09	27	3	Plasma	none	24.68	H149C100N21O28S0	0.28264	0.342722	0.222215	0.101486	0.0364253	0.29781	0.361117	0.234141	0.106933	0.0383803	0.0167459	0.0175738			0.0348952	0.00639301	0.021695	0.030368		0.102079			24.702	24.747			24.608	24.574	24.605	24.57		19.048			96964.7
1	1	1	H	MTD000216	Apolipoprotein B-100	P04114	3245+TFQIPGYTVPVVNVEVSPF	2092.09	27	4	Plasma	none	24.68	H149C100N21O28S0	0.28264	0.342722	0.222215	0.101486	0.0364253	0.29781	0.361117	0.234141	0.106933	0.0383803										0.0791638												19.048
15	4	60	H	MTD000216	Apolipoprotein B-100	P04114	3264+TIEMSAFGYVFPK	1488.73	20	2	Plasma	none	20.32	H104C71N14O19S1	0.389285	0.33673	0.176624	0.0686625	0.0214614	0.400787	0.346679	0.181842	0.0706913	0.0220955	0.00251481	0.00305676	0.00497359	0.00397628	0.000494825	0.0018304	0.00389321	0.00676826	0.00408491	0.00326993	0.00306175	0.0070511	20.124	20.234	14.688	20.327	20.289	20.319	14.966	14.996	20.209	20.273	20.337	20.352	5.06134e+06
12	3	36	H	MTD000216	Apolipoprotein B-100	P04114	3264+TIEMSAFGYVFPK	1488.73	20	3	Plasma	none	20.32	H104C71N14O19S1	0.389285	0.33673	0.176624	0.0686625	0.0214614	0.400787	0.346679	0.181842	0.0706913	0.0220955	0.00691638	0.00785041		0.00811055	0.00412156	0.00502437			0.00416498	0.0173115	0.00904824	0.0203229	20.124	20.234		20.327	20.289	20.319			20.209	20.273	20.337	20.352	944716
15	4	60	H	MTD000216	Apolipoprotein B-100	P04114	3277+AVSMPSFSILGSDVR	1564.79	29	2	Plasma	none	19.23	H112C68N18O22S1	0.393106	0.333727	0.175424	0.0686157	0.0216742	0.404899	0.343739	0.180687	0.0706743	0.0223244	0.00425317	0.00674625	0.00913073	0.0116627	0.00321282	0.00378333	0.0144299	0.00506366	0.00431284	0.00885986	0.0046087	0.0133058	19.609	19.686	19.781	19.779	19.708	19.771	19.801	19.799	19.597	19.693	19.757	19.739	1.11283e+07
15	4	60	H	MTD000216	Apolipoprotein B-100	P04114	3277+AVSMPSFSILGSDVR	1564.79	29	3	Plasma	none	19.23	H112C68N18O22S1	0.393106	0.333727	0.175424	0.0686157	0.0216742	0.404899	0.343739	0.180687	0.0706743	0.0223244	0.0073677	0.00893128	0.0116888	0.0112867	0.0102741	0.0115405	0.025439	0.0131116	0.00559159	0.0137278	0.00844364	0.0160285	19.609	19.686	19.781	19.779	19.708	19.771	19.801	19.799	19.597	19.693	19.757	19.739	1.22072e+06
15	4	60	H	MTD000216	Apolipoprotein B-100	P04114	3277+AVSxmPSFSILGSDVR	1580.79	29	2	Plasma	m:Oxidized methionine	17.08	H112C68N18O23S1	0.392158	0.333068	0.175927	0.069196	0.0220052	0.404141	0.343245	0.181303	0.0713104	0.0226776	0.00574942	0.0100617	0.00988606	0.00895292	0.00186108	0.00233259	0.0154416	0.00534701	0.0043209	0.0106484	0.00471696	0.011867	16.804	17.01	17.041	17.039	17.001	17.096	17.158	17.156	16.921	17.017	17.081	16.935	4.12442e+06
15	4	60	H	MTD000216	Apolipoprotein B-100	P04114	3277+AVSxmPSFSILGSDVR	1580.79	29	3	Plasma	m:Oxidized methionine	17.08	H112C68N18O23S1	0.392158	0.333068	0.175927	0.069196	0.0220052	0.404141	0.343245	0.181303	0.0713104	0.0226776	0.0127672	0.0225257	0.015579	0.0180853	0.0166069	0.0171184	0.0257792	0.0179103	0.0158241	0.0268294	0.0123982	0.0219761	16.804	17.01	17.041	17.039	17.001	17.096	17.158	17.156	16.921	17.017	17.081	16.935	723143
15	4	60	H	MTD000216	Apolipoprotein B-100	P04114	335+LTISEQNIQR	1200.65	23	2	Plasma	none	10.1	H88C50N16O18S0	0.514963	0.32444	0.119538	0.0323897	0.00709629	0.519466	0.327277	0.120583	0.0326729	0.00715834	0.00207235	0.00855417	0.0122157	0.0141456	0.00123592	0.00366715	0.0180386	0.00703912	0.00331399	0.00817194	0.00547743	0.0167916	8.552	9.789	9.852	9.882	9.651	10.133	10.195	10.225	8.701	10.022	9.989	9.875	315777
14	1	14	H	MTD000216	Apolipoprotein B-100	P04114	335+LTISEQNIQR	1200.65	23	3	Plasma	none	10.1	H88C50N16O18S0	0.514963	0.32444	0.119538	0.0323897	0.00709629	0.519466	0.327277	0.120583	0.0326729	0.00715834		0.0113329	0.00480924	0.00864738	0.0120385	0.00886938	0.00960358	0.00853565	0.00644395	0.0150968	0.00605191	0.018797		9.789	9.852	9.882	9.651	10.133	10.195	10.225	8.701	10.022	9.989	9.875
14	4	56	H	MTD000216	Apolipoprotein B-100	P04114	3366+LLSSSSSVIDALQYK	1609.86	27	2	Plasma	none	17.31	H119C71N17O25S0	0.398838	0.348004	0.170448	0.0604131	0.0171402	0.407934	0.35594	0.174335	0.0617908	0.0175311	0.0214903	0.0188966	0.00578705	0.00328623	0.0217304	0.0276336	0.0168823	0.0120368	0.0218142	0.0169327	0.00464539	0.00290428	17.062	17.204	17.267	17.264	17.226	17.321	17.384	17.382	17.147	17.243	17.339	17.225	4.02764e+06
14	4	56	H	MTD000216	Apolipoprotein B-100	P04114	3366+LLSSSSSVIDALQYK	1609.86	27	3	Plasma	none	17.31	H119C71N17O25S0	0.398838	0.348004	0.170448	0.0604131	0.0171402	0.407934	0.35594	0.174335	0.0617908	0.0175311	0.0240952	0.0112809	0.0174234	0.0170763	0.00926733	0.0147778	0.013184	0.00958494	0.00908864	0.0109706	0.0151463	0.0129043	17.062	17.204	17.267	17.264	17.226	17.321	17.384	17.382	17.147	17.243	17.339	17.225	2.2496e+06
13	3	39	H	MTD000216	Apolipoprotein B-100	P04114	3481+LSLESLTSYFSIESSTK	1890.95	28	2	Plasma	none	22.89	H134C84N18O31S0	0.338865	0.34701	0.197386	0.0808382	0.0264177	0.351484	0.359932	0.204736	0.0838484	0.0274014	0.00598939	0.00950274	0.0178364	0.0143311	0.0047835	0.00576375	0.0107614	0.0104693	0.00555119	0.0153105		0.0153991	22.768	22.845	22.876	22.906	22.9	22.898	22.928	22.926	22.788	22.82		22.899	563750
14	2	28	H	MTD000216	Apolipoprotein B-100	P04114	3481+LSLESLTSYFSIESSTK	1890.95	28	3	Plasma	none	22.89	H134C84N18O31S0	0.338865	0.34701	0.197386	0.0808382	0.0264177	0.351484	0.359932	0.204736	0.0838484	0.0274014	0.0099223	0.0169065	0.0936581	0.112482	0.02098	0.0119075	0.0179014	0.0168849	0.0377671	0.0225875	0.100151	0.0426285	22.768	22.845	22.876	22.906	22.9	22.898	22.928	22.926	22.788	22.82	22.851	22.899	564909
15	4	60	H	MTD000216	Apolipoprotein B-100	P04114	3508+EYSGTIASEANTYLNSK	1846.86	33	2	Plasma	none	14.75	H122C79N20O31S0	0.356011	0.346893	0.189816	0.075175	0.0238405	0.36782	0.3584	0.196112	0.0776686	0.0246313	0.0760844	0.0755697	0.0676761	0.0734095	0.0796039	0.0698954	0.0693342	0.0830133	0.0678828	0.081462	0.0942069	0.0818255	14.257	14.496	14.526	14.557	14.68	14.871	14.934	14.996	14.697	14.825	14.953	14.582	631019
15	4	60	H	MTD000216	Apolipoprotein B-100	P04114	3508+EYSGTIASEANTYLNSK	1846.86	33	3	Plasma	none	14.75	H122C79N20O31S0	0.356011	0.346893	0.189816	0.075175	0.0238405	0.36782	0.3584	0.196112	0.0776686	0.0246313	0.0485926	0.0520466	0.048974	0.0571739	0.0606847	0.055133	0.0561452	0.060398	0.0496743	0.060124	0.068641	0.0577443	14.257	14.496	14.526	14.557	14.68	14.871	14.934	14.996	14.697	14.825	14.953	14.582	841838
15	4	60	H	MTD000216	Apolipoprotein B-100	P04114	3548+ENFAGEATLQR	1234.59	28	2	Plasma	none	10.07	H82C52N16O19S0	0.503054	0.327741	0.124664	0.0348528	0.00787697	0.507976	0.330947	0.125883	0.0351938	0.00795403	0.00599209	0.0108503	0.0155701	0.011679	0.00445975	0.00638516	0.0219608	0.0109508	0.00325731	0.0124137	0.00643318	0.016885	8.616	9.725	9.788	9.818	9.812	10.133	10.227	10.29	8.894	10.054	10.053	9.94	373083
14	1	14	H	MTD000216	Apolipoprotein B-100	P04114	3548+ENFAGEATLQR	1234.59	28	3	Plasma	none	10.07	H82C52N16O19S0	0.503054	0.327741	0.124664	0.0348528	0.00787697	0.507976	0.330947	0.125883	0.0351938	0.00795403		0.0248573	0.0198825	0.0235296	0.00809625	0.0119913	0.021373	0.0154882	0.0135445	0.0258086	0.0195362	0.0364002		9.725	9.788	9.818	9.812	10.133	10.227	10.29	8.894	10.054	10.053	9.94
15	2	30	H	MTD000216	Apolipoprotein B-100	P04114	3559+IYSLWEHSTK	1262.63	15	2	Plasma	none	11.53	H86C59N14O17S0	0.4713	0.3399	0.137218	0.0400374	0.00933807	0.476804	0.34387	0.138821	0.040505	0.00944713	0.00834652	0.00787575	0.0156855	0.00473216	0.010796	0.00454713	0.0140084	0.00574417	0.00463608	0.00894037	0.00784441	0.0146818	11.872	12.304	12.334	12.365	12.488	12.679	12.774	12.804	12.271	12.633	12.697	11.938	125871
15	4	60	H	MTD000216	Apolipoprotein B-100	P04114	3559+IYSLWEHSTK	1262.63	15	3	Plasma	none	11.53	H86C59N14O17S0	0.4713	0.3399	0.137218	0.0400374	0.00933807	0.476804	0.34387	0.138821	0.040505	0.00944713	0.0188417	0.020275	0.0181255	0.0110168	0.0164802	0.0183759	0.0247517	0.0260799	0.0219571	0.0125442	0.0253536	0.0210816	11.872	12.304	12.334	12.365	12.488	12.679	12.774	12.804	12.271	12.633	12.697	11.938	1.24113e+06
15	4	60	H	MTD000216	Apolipoprotein B-100	P04114	3587+ATLELSPWQM	1174.57	20	2	Plasma	none	20.43	H82C53N12O16S1	0.482786	0.316109	0.139493	0.0459923	0.0122409	0.490447	0.321125	0.141706	0.046722	0.0124351	0.00303228	0.00924667	0.00733381	0.00637458	0.00489754	0.00241274	0.018006	0.00593356	0.00557575	0.0064649	0.0106731	0.0170944	20.511	20.653	20.651	20.682	20.676	20.738	20.767	20.766	20.596	20.66	20.724	20.674	1.79634e+06
12	1	12	H	MTD000216	Apolipoprotein B-100	P04114	3604+ASQPSSFHDFPDLGQEVALNANTK	2572.22	53	2	Plasma	none	16.61	H169C112N31O39S0	0.231928	0.322067	0.240489	0.126941	0.0528017	0.238063	0.330587	0.246851	0.130299	0.0541986		0.0215324	0.0217249	0.022066	0.0152474	0.0168068	0.0299124	0.0201482	0.0171907		0.0223694	0.0254107		16.881	16.912	16.942	16.904	16.999	17.061	17.059	16.857		17.016	16.935
15	4	60	H	MTD000216	Apolipoprotein B-100	P04114	3604+ASQPSSFHDFPDLGQEVALNANTK	2572.22	53	3	Plasma	none	16.61	H169C112N31O39S0	0.231928	0.322067	0.240489	0.126941	0.0528017	0.238063	0.330587	0.246851	0.130299	0.0541986	0.0171694	0.0228607	0.0245502	0.025919	0.0211508	0.0201079	0.0329243	0.0236061	0.0167868	0.025933	0.0241393	0.0295758	16.74	16.881	16.912	16.942	16.904	16.999	17.061	17.059	16.857	16.921	17.016	16.935	4.73661e+06
15	4	60	H	MTD000216	Apolipoprotein B-100	P04114	3776+TSSFALNLPTLPEVK	1615.88	24	2	Plasma	none	20.22	H121C74N17O23S0	0.387683	0.350922	0.175269	0.0628141	0.0179176	0.396937	0.359297	0.179453	0.0643133	0.0183452	0.00300902	0.00578046	0.00508786	0.00729672	0.00361336	0.00389299	0.0141309	0.00641577	0.00237424	0.0100039	0.00171572	0.0102058	20.286	20.395	20.426	20.456	20.321	20.351	20.349	20.347	20.177	20.241	20.272	20.287	1.27811e+07
15	4	60	H	MTD000216	Apolipoprotein B-100	P04114	3776+TSSFALNLPTLPEVK	1615.88	24	3	Plasma	none	20.22	H121C74N17O23S0	0.387683	0.350922	0.175269	0.0628141	0.0179176	0.396937	0.359297	0.179453	0.0643133	0.0183452	0.00288209	0.0158864	0.0074218	0.00431309	0.0090555	0.00388975	0.0273113	0.0222103	0.0107568	0.0109247	0.0203232	0.0244717	20.286	20.395	20.426	20.456	20.321	20.351	20.349	20.347	20.177	20.241	20.272	20.287	3.5996e+06
15	4	60	H	MTD000216	Apolipoprotein B-100	P04114	3780+ALNLPTLPEVK	1193.7	18	2	Plasma	none	17.74	H95C55N13O16S0	0.494724	0.333685	0.127023	0.0350804	0.00776207	0.499463	0.336881	0.12824	0.0354165	0.00783642	0.00135855	0.00701827	0.00707274	0.00632298	0.00965199	0.00591293	0.00988318	0.00511387	0.0121726	0.00255577	0.00367794	0.0177314	17.545	17.687	17.718	17.716	17.645	17.676	17.738	17.736	17.469	17.565	17.661	17.547	2.72935e+06
2	1	2	H	MTD000216	Apolipoprotein B-100	P04114	3780+ALNLPTLPEVK	1193.7	18	3	Plasma	none	17.74	H95C55N13O16S0	0.494724	0.333685	0.127023	0.0350804	0.00776207	0.499463	0.336881	0.12824	0.0354165	0.00783642									0.0171265												17.469
15	4	60	H	MTD000216	Apolipoprotein B-100	P04114	3830+SVSDGIAALDLNAVANK	1656.87	35	2	Plasma	none	17.12	H120C70N20O26S0	0.397811	0.347305	0.171011	0.0610658	0.0174806	0.407095	0.355411	0.175003	0.062491	0.0178886	0.00924646	0.0147333	0.0147354	0.0159946	0.00319656	0.00503258	0.0229645	0.0095415	0.00305441	0.0156988	0.00740787	0.0178322	17.062	17.204	17.267	17.264	17.194	17.289	17.351	17.349	17.083	17.179	17.274	17.161	1.31005e+07
15	4	60	H	MTD000216	Apolipoprotein B-100	P04114	3830+SVSDGIAALDLNAVANK	1656.87	35	3	Plasma	none	17.12	H120C70N20O26S0	0.397811	0.347305	0.171011	0.0610658	0.0174806	0.407095	0.355411	0.175003	0.062491	0.0178886	0.00536934	0.0117849	0.00962126	0.00825305	0.00224548	0.0049045	0.0215919	0.0114557	0.00265395	0.0161261	0.00685202	0.0175203	17.062	17.204	17.267	17.264	17.194	17.289	17.351	17.349	17.083	17.179	17.274	17.161	6.18601e+06
13	4	52	H	MTD000216	Apolipoprotein B-100	P04114	3847+IADFELPTIIVPEQTIEIPSIK	2465.37	40	2	Plasma	none	24.37	H188C115N24O35S0	0.23179	0.323938	0.241292	0.126324	0.0518977	0.237674	0.332161	0.247418	0.129531	0.0532152	0.00862308	0.00921031	0.0290097	0.0257937	0.00425354	0.00746048	0.0186154	0.00903039	0.0387457	0.0208029		0.0274935	24.476	24.521	24.552	24.582	24.383	24.317	24.347	24.312	24.142	24.174		24.252	2.94715e+06
14	4	56	H	MTD000216	Apolipoprotein B-100	P04114	3847+IADFELPTIIVPEQTIEIPSIK	2465.37	40	3	Plasma	none	24.37	H188C115N24O35S0	0.23179	0.323938	0.241292	0.126324	0.0518977	0.237674	0.332161	0.247418	0.129531	0.0532152	0.00720822	0.0111344	0.00935777	0.00854082	0.00678536	0.00713553	0.0205229	0.0130738	0.00288661	0.0131088	0.0108108	0.0145336	24.476	24.521	24.552	24.582	24.383	24.317	24.347	24.312	24.142	24.174	24.205	24.252	5.42027e+06
12	2	24	H	MTD000216	Apolipoprotein B-100	P04114	3869+FSVPAGIVIPSF	1232.68	20	2	Plasma	none	23.92	H92C61N12O15S0	0.466276	0.343228	0.138863	0.0402324	0.00926004	0.471653	0.347186	0.140464	0.0406963	0.00936682	0.0140712	0.0112525	0.0111943		0.000858069		0.0130461	0.011461	0.00526637	0.00891126	0.0105385	0.00908507	24.315	24.36	24.391		24.222		24.185	24.216	24.013	24.077	24.108	24.124	175596
14	4	56	H	MTD000216	Apolipoprotein B-100	P04114	3869+FSVPAGIVIPSFQAL	1544.86	29	2	Plasma	none	25.28	H116C75N16O19S0	0.388898	0.354002	0.174415	0.0609977	0.0168522	0.397519	0.36185	0.178281	0.0623499	0.0172258	0.00205948	0.00889432	0.00971826	0.0104733	0.00640331	0.00382575	0.0213791	0.0118248	0.00191713	0.0126414	0.00407333	0.0139683	25.347	25.359	25.422	25.42	25.253	25.219	25.217	25.215	25.077	25.109	25.14	25.155	2.7145e+06
12	1	12	H	MTD000216	Apolipoprotein B-100	P04114	3869+FSVPAGIVIPSFQAL	1544.86	29	3	Plasma	none	25.28	H116C75N16O19S0	0.388898	0.354002	0.174415	0.0609977	0.0168522	0.397519	0.36185	0.178281	0.0623499	0.0172258	0.00923518	0.0213985		0.0137155	0.0163749	0.010322	0.0236615	0.0322	0.0134804	0.019769		0.0293334	25.347	25.359		25.42	25.253	25.219	25.217	25.215	25.077	25.109		25.155	59061.6
12	1	12	H	MTD000216	Apolipoprotein B-100	P04114	3936+IEDGTLASK	932.482	17	2	Plasma	none	3.38	H68C39N10O16S0	0.598568	0.289086	0.0879344	0.0199956	0.00372675	0.601223	0.290368	0.0883245	0.0200843	0.00374328	0.0397312	0.00951865	0.00882822	0.0141287	0.226873	0.00703602	0.0181048	0.0112997	0.15902	0.0167744	0.0084754		18.674	3.342	3.373	3.338	16.549	3.427	3.458	3.456	16.47	3.381	3.252		41994.9
14	3	42	H	MTD000216	Apolipoprotein B-100	P04114	3980+SPAFTDLHLR	1155.6	19	2	Plasma	none	13.28	H81C52N15O15S0	0.509874	0.329479	0.120432	0.0319686	0.00680216	0.514113	0.332219	0.121433	0.0322345	0.00685872	0.0236968	0.02561	0.0174711	0.0183225	0.0181649	0.0276223	0.0225159	0.0201989	0.0154572	0.0161806	0.0183203		13	13.303	13.366	13.364	13.358	13.55	13.612	13.61	13.182	13.439	13.535		151201
7	4	28	H	MTD000216	Apolipoprotein B-100	P04114	3980+SPAFTDLHLR	1155.6	19	3	Plasma	none	13.28	H81C52N15O15S0	0.509874	0.329479	0.120432	0.0319686	0.00680216	0.514113	0.332219	0.121433	0.0322345	0.00685872						0.0134462	0.0128877	0.015539		0.0127563	0.0173298	0.0304964						13.55	13.612	13.61		13.439	13.535	12.809
12	1	12	H	MTD000216	Apolipoprotein B-100	P04114	3981+PAFTDLHLR	1068.57	17	2	Plasma	none	12.96	H76C49N14O13S0	0.53182	0.323321	0.110787	0.0275257	0.00547445	0.535324	0.325452	0.111517	0.0277071	0.00551053	0.0593388	0.0510087	0.0347707	0.0361756	0.0860897	0.0428804	0.0520605	0.0260281	0.0512435	0.0329728	0.0410025		13	13.303	13.366	13.364	13.358	13.55	13.612	13.61	13.182	13.439	13.535		36497.5
15	1	15	H	MTD000216	Apolipoprotein B-100	P04114	3981+PAFTDLHLR	1068.57	17	3	Plasma	none	12.96	H76C49N14O13S0	0.53182	0.323321	0.110787	0.0275257	0.00547445	0.535324	0.325452	0.111517	0.0277071	0.00551053	0.00493625	0.0104727	0.0101467	0.00967185	0.0101884	0.0146993	0.00836399	0.0122787	0.00451603	0.00459326	0.014436	0.0106152	13	13.303	13.366	13.364	13.358	13.55	13.612	13.61	13.182	13.439	13.535	12.809	57557.6
13	2	26	H	MTD000216	Apolipoprotein B-100	P04114	3996+GISTSAASPAVGTVGMDMDEDDDFSK	2602.1	50	2	Plasma	none	15.98	H167C106N27O45S2	0.223316	0.296072	0.235507	0.138603	0.0660921	0.23272	0.30854	0.245424	0.14444	0.0688754	0.00671484	0.0113887	0.0111119	0.0112525	0.00152745	0.00556648		0.0105108	0.00300211	0.0140714	0.011671	0.0148019	15.708	15.882	15.945	15.943	15.905	16		16.092	15.825	15.921	16.017	15.839	642428
15	4	60	H	MTD000216	Apolipoprotein B-100	P04114	3996+GISTSAASPAVGTVGMDMDEDDDFSK	2602.1	50	3	Plasma	none	15.98	H167C106N27O45S2	0.223316	0.296072	0.235507	0.138603	0.0660921	0.23272	0.30854	0.245424	0.14444	0.0688754	0.00859931	0.0114585	0.0115769	0.0136909	0.00405587	0.00660111	0.0119274	0.00961426	0.00235178	0.0144998	0.00989942	0.012994	15.708	15.882	15.945	15.943	15.905	16	15.74	16.092	15.825	15.921	16.017	15.839	2.73344e+06
15	3	45	H	MTD000216	Apolipoprotein B-100	P04114	3996+GISTSAASPAVGTVGxmDxmDEDDDFSK	2634.09	50	3	Plasma	m:Oxidized methionine	11.9	H167C106N27O47S2	0.222241	0.294812	0.235501	0.139315	0.0668362	0.231813	0.307511	0.245645	0.145316	0.0697151	0.0077713	0.0128926	0.0112106	0.0110749	0.00427638	0.00502602	0.0246792	0.0100519	0.00426629	0.0133876	0.00562024	0.0173628	12.13	12.497	12.528	12.558	12.391	12.679	12.742	12.74	12.279	12.569	12.632	11.616	289065
1	1	1	H	MTD000216	Apolipoprotein B-100	P04114	3996+GISTSAASPAVGTVGxmDxmDEDDDFSK	2634.09	50	4	Plasma	m:Oxidized methionine	11.9	H167C106N27O47S2	0.222241	0.294812	0.235501	0.139315	0.0668362	0.231813	0.307511	0.245645	0.145316	0.0697151							0.0219175												12.742
13	4	52	H	MTD000216	Apolipoprotein B-100	P04114	4022+WNFYYSPQSSPDKK	1745.8	23	3	Plasma	none	14.02	H111C82N19O24S0	0.352251	0.352066	0.191428	0.0741024	0.0227114	0.363203	0.363011	0.19738	0.0764062	0.0234175	0.0634403	0.057281	0.0119098	0.0144348	0.0420062	0.0107376	0.0491364	0.0583918	0.052284	0.0402404		0.0406575	13.548	13.819	13.237	13.267	13.906	13.388	14.192	14.222	13.827	14.052		13.582	838243
15	4	60	H	MTD000216	Apolipoprotein B-100	P04114	4056+VNWEEEAASGLLTSLK	1745.88	32	2	Plasma	none	20.88	H123C77N19O27S0	0.368718	0.349308	0.184046	0.0698627	0.0211676	0.379365	0.359395	0.18936	0.07188	0.0217788	0.00742778	0.0141832	0.0119795	0.0123671	0.00538811	0.00611289	0.025279	0.0100171	0.00308469	0.0152997	0.00818643	0.0206032	21.382	21.523	21.554	21.584	21.707	21.705	21.768	21.766	21.628	21.692	21.755	21.77	9.07686e+06
15	4	60	H	MTD000216	Apolipoprotein B-100	P04114	4056+VNWEEEAASGLLTSLK	1745.88	32	3	Plasma	none	20.88	H123C77N19O27S0	0.368718	0.349308	0.184046	0.0698627	0.0211676	0.379365	0.359395	0.18936	0.07188	0.0217788	0.00954354	0.0104515	0.0102955	0.0121572	0.00459626	0.00540772	0.0233042	0.0106242	0.00887625	0.0174113	0.020885	0.0331186	21.382	21.523	21.554	21.584	21.707	21.705	21.768	21.766	21.628	21.692	21.755	21.77	6.76657e+06
15	2	30	H	MTD000216	Apolipoprotein B-100	P04114	4088+YHWEHTGLTLR	1411.7	17	3	Plasma	none	12	H93C65N19O17S0	0.432837	0.349181	0.154129	0.0485975	0.0121549	0.439542	0.354591	0.156517	0.0493503	0.0123432	0.00226154	0.00799611	0.0071375	0.00495589	0.00843605	0.0085203	0.00722504	0.00693668	0.00226989	0.010258	0.00713948	0.00558698	11.259	11.756	11.786	11.817	11.811	12.099	12.194	12.224	11.635	12.021	12.117	11.197	81976.5
15	3	45	H	MTD000216	Apolipoprotein B-100	P04114	4088+YHWEHTGLTLR	1411.7	17	4	Plasma	none	12	H93C65N19O17S0	0.432837	0.349181	0.154129	0.0485975	0.0121549	0.439542	0.354591	0.156517	0.0493503	0.0123432	0.0285903	0.0110241	0.00679983	0.0138669	0.0213621	0.0145094	0.0169041	0.012043	0.00833207	0.0201497	0.0148057	0.0221169	11.259	11.756	11.786	11.817	11.811	12.099	12.194	12.224	11.635	12.021	12.117	11.197	145123
3	1	3	H	MTD000216	Apolipoprotein B-100	P04114	4106+RNLQNNAEWVYQGAIR	1930.98	37	3	Plasma	none	13.87	H130C84N28O25S0	0.331669	0.350846	0.200767	0.0815179	0.0261461	0.34377	0.363647	0.208092	0.084492	0.0271			0.0209812	0.0234425				0.0525429							13.721	13.751				14.093
15	4	60	H	MTD000216	Apolipoprotein B-100	P04114	4107+NLQNNAEWVYQGAIR	1774.87	34	2	Plasma	none	15.78	H118C78N24O24S0	0.360975	0.351879	0.187453	0.0712797	0.0214978	0.371531	0.362169	0.192935	0.0733642	0.0221265	0.0142892	0.0184233	0.0146159	0.015297	0.0143689	0.013053	0.028179	0.0204675	0.0119488	0.023238	0.0177936	0.0246064	15.611	15.753	15.848	15.846	15.937	16.064	16.126	16.157	15.89	16.018	16.114	15.903	2.06954e+06
15	4	60	H	MTD000216	Apolipoprotein B-100	P04114	4107+NLQNNAEWVYQGAIR	1774.87	34	3	Plasma	none	15.78	H118C78N24O24S0	0.360975	0.351879	0.187453	0.0712797	0.0214978	0.371531	0.362169	0.192935	0.0733642	0.0221265	0.0122514	0.0191526	0.0153772	0.0181486	0.00648904	0.00795091	0.0181582	0.0134727	0.00384875	0.0163866	0.00810267	0.032168	15.611	15.753	15.848	15.846	15.937	16.064	16.126	16.157	15.89	16.018	16.114	15.903	4.04259e+06
15	4	60	H	MTD000216	Apolipoprotein B-100	P04114	414+LVALIPEPSAQQLR	1533.89	34	2	Plasma	none	17.08	H119C69N19O20S0	0.409618	0.350624	0.165046	0.0556486	0.014914	0.417579	0.357438	0.168254	0.0567301	0.0152038	0.00798903	0.0145663	0.0141793	0.0147756	0.0082751	0.011401	0.02477	0.00918136	0.00138854	0.0118134	0.0043996	0.0148397	16.901	17.075	17.105	17.103	16.936	17.031	17.061	17.059	16.792	16.856	16.952	16.806	1.43043e+06
15	4	60	H	MTD000216	Apolipoprotein B-100	P04114	414+LVALIPEPSAQQLR	1533.89	34	3	Plasma	none	17.08	H119C69N19O20S0	0.409618	0.350624	0.165046	0.0556486	0.014914	0.417579	0.357438	0.168254	0.0567301	0.0152038	0.0103055	0.0194088	0.0121342	0.0149112	0.0127515	0.0122376	0.0262168	0.0121517	0.00435914	0.0142063	0.00670029	0.0168425	16.901	17.075	17.105	17.103	16.936	17.031	17.061	17.059	16.792	16.856	16.952	16.806	596110
14	4	56	H	MTD000216	Apolipoprotein B-100	P04114	4148+AQNLYQELLTQEGQASFQGLK	2365.19	48	2	Plasma	none	20.51	H164C104N28O35S0	0.258658	0.332954	0.231125	0.113618	0.0440686	0.276239	0.355585	0.246835	0.121341	0.0470639	0.0108792	0.015394	0.0129681	0.0163551	0.00537401	0.0125994	0.0271961	0.0117808	0.00719158	0.0194153	0.00876603	0.0192612	20.447	20.556	20.619	20.649	20.676	20.738	20.768	20.766	20.629	20.692	20.756	20.771	2.16727e+06
15	4	60	H	MTD000216	Apolipoprotein B-100	P04114	4148+AQNLYQELLTQEGQASFQGLK	2365.19	48	3	Plasma	none	20.51	H164C104N28O35S0	0.258658	0.332954	0.231125	0.113618	0.0440686	0.276239	0.355585	0.246835	0.121341	0.0470639	0.00647065	0.0137706	0.014959	0.0119959	0.0117786	0.00822291	0.032	0.0185846	0.00709309	0.0217592	0.0109095	0.024312	20.447	20.556	20.619	20.649	20.676	20.738	20.768	20.766	20.629	20.692	20.756	20.771	9741181
15	4	60	H	MTD000216	Apolipoprotein B-100	P04114	4202+FQFPGKPGIY	1152.6	16	2	Plasma	none	16.41	H80C58N12O13S0	0.4851	0.339779	0.130143	0.0355987	0.0077198	0.489693	0.342996	0.131376	0.0359358	0.00779288	0.00426747	0.00822672	0.00709643	0.0100464	0.00552368	0.00457536	0.0108209	0.00624228	0.00662626	0.00601186	0.00269583	0.00825236	16.095	16.269	16.299	16.297	16.324	16.451	16.513	16.511	16.244	16.373	16.436	16.226	741397
15	4	60	H	MTD000216	Apolipoprotein B-100	P04114	4223+EVGTVLSQVY	1093.57	15	2	Plasma	none	16.53	H79C49N11O17S0	0.532272	0.318785	0.112342	0.0291723	0.00613242	0.536256	0.321171	0.113183	0.0293906	0.00617831	0.0120428	0.015124	0.0159913	0.0105514	0.0115139	0.00908184	0.0180786	0.0113955	0.00546708	0.0171518	0.0147866	0.0209162	16.192	16.398	16.428	16.459	16.447	16.58	16.642	16.64	16.373	16.502	16.565	16.322	1.29512e+06
15	4	60	H	MTD000216	Apolipoprotein B-100	P04114	4223+EVGTVLSQVYSK	1308.69	19	2	Plasma	none	13.92	H96C58N14O20S0	0.47232	0.336693	0.137614	0.0410726	0.0098677	0.478202	0.340886	0.139328	0.0415841	0.0099906	0.0064721	0.0118653	0.00323296	0.00427001	0.00332762	0.00908571	0.0239972	0.00710997	0.00393799	0.00913487	0.0129198	0.0141707	13.419	13.722	13.753	13.783	13.745	13.936	13.999	14.029	13.601	13.858	13.922	13.292	2.08712e+06
15	2	30	H	MTD000216	Apolipoprotein B-100	P04114	4223+EVGTVLSQVYSK	1308.69	19	3	Plasma	none	13.92	H96C58N14O20S0	0.47232	0.336693	0.137614	0.0410726	0.0098677	0.478202	0.340886	0.139328	0.0415841	0.0099906	0.00516389	0.0126526	0.0067663	0.00839078	0.00932989	0.0103132	0.0275156	0.0109071	0.0087859	0.0193742	0.0133278	0.0289118	13.419	13.722	13.753	13.783	13.745	13.936	13.999	14.029	13.601	13.858	13.922	13.292	252677
15	4	60	H	MTD000216	Apolipoprotein B-100	P04114	4306+IFQLIEDNIK	1231.68	16	2	Plasma	none	17.48	H93C57N13O17S0	0.482982	0.336438	0.132255	0.0377159	0.00861808	0.488161	0.340046	0.133673	0.0381203	0.00871049	0.00552439	0.00876661	0.00681922	0.007668	0.00475209	0.00534103	0.0163981	0.00815869	0.00314116	0.0136306	0.00871548	0.0173378	17.191	17.365	17.363	17.393	17.42	17.482	17.545	17.543	17.34	17.436	17.5	17.386	1.21536e+06
1	1	1	H	MTD000216	Apolipoprotein B-100	P04114	4306+IFQLIEDNIK	1231.68	16	3	Plasma	none	17.48	H93C57N13O17S0	0.482982	0.336438	0.132255	0.0377159	0.00861808	0.488161	0.340046	0.133673	0.0381203	0.00871049									0.0328892												17.34
14	1	14	H	MTD000216	Apolipoprotein B-100	P04114	4386+EEYFDPSIVGW	1340.59	19	2	Plasma	none	21.66	H84C64N12O20S0	0.446341	0.34358	0.148722	0.0466257	0.0117036	0.453014	0.348717	0.150946	0.0473228	0.0118786	0.00589638	0.0155641	0.0147778	0.0118258	0.00499219	0.00467971	0.0120647	0.0108472	0.00246245	0.00736218	0.00584399	0.0189684	21.833	21.942	22.005	22.035	22.062	22.092	22.09	22.153	21.95	22.079	22.11	22.125	133402
15	4	60	H	MTD000216	Apolipoprotein B-100	P04114	4386+EEYFDPSIVGWTVK	1668.8	21	2	Plasma	none	19.61	H112C79N16O24S0	0.367983	0.351637	0.184263	0.0690538	0.0205521	0.378219	0.361418	0.189388	0.0709745	0.0211238	0.00397999	0.0109526	0.00332882	0.0049634	0.00197276	0.00228443	0.0139066	0.00590215	0.00293885	0.00928987	0.00643095	0.0118094	19.834	19.944	20.007	20.005	19.966	20.029	20.091	20.057	19.887	19.983	20.047	20.03	5.77403e+06
15	4	60	H	MTD000216	Apolipoprotein B-100	P04114	4386+EEYFDPSIVGWTVK	1668.8	21	3	Plasma	none	19.61	H112C79N16O24S0	0.367983	0.351637	0.184263	0.0690538	0.0205521	0.378219	0.361418	0.189388	0.0709745	0.0211238	0.00838312	0.00839007	0.0105694	0.0144179	0.00459912	0.00545288	0.0128186	0.00682383	0.00177067	0.00958975	0.00362797	0.00970927	19.834	19.944	20.007	20.005	19.966	20.029	20.091	20.057	19.887	19.983	20.047	20.03	1.56518e+06
15	1	15	H	MTD000216	Apolipoprotein B-100	P04114	440+ATLYALSHAVNNYHK	1700.86	27	3	Plasma	none	11.84	H116C77N22O22S0	0.369525	0.353045	0.183491	0.0678953	0.0198892	0.379406	0.362485	0.188397	0.0697108	0.020421	0.0123372	0.0154343	0.0131019	0.0153017	0.0185301	0.0164166	0.0248517	0.0239337	0.0160876	0.0210583	0.0135211	0.0231387	11.517	11.981	12.012	12.042	11.972	12.292	12.355	12.385	11.86	12.214	12.31	11.326	88893.3
14	3	42	H	MTD000216	Apolipoprotein B-100	P04114	440+ATLYALSHAVNNYHK	1700.86	27	4	Plasma	none	11.84	H116C77N22O22S0	0.369525	0.353045	0.183491	0.0678953	0.0198892	0.379406	0.362485	0.188397	0.0697108	0.020421	0.01028	0.0171486	0.0174512	0.0215589	0.0274879	0.0179734	0.0298598		0.0184858	0.0314279	0.016893	0.0315593	11.517	11.981	12.012	12.042	11.972	12.292	12.355		11.86	12.214	12.31	11.326	375564
2	2	4	H	MTD000216	Apolipoprotein B-100	P04114	4433+TSQLSSQVEQFLHR	1658.84	32	2	Plasma	none	16.65	H114C71N22O24S0	0.392864	0.349536	0.173021	0.061715	0.0175707	0.402057	0.357714	0.17707	0.0631591	0.0179819					0.0654185												16.614
15	2	30	H	MTD000216	Apolipoprotein B-100	P04114	4433+TSQLSSQVEQFLHR	1658.84	32	3	Plasma	none	16.65	H114C71N22O24S0	0.392864	0.349536	0.173021	0.061715	0.0175707	0.402057	0.357714	0.17707	0.0631591	0.0179819	0.0283292	0.0341929	0.0317037	0.0293574	0.00497529	0.0204007	0.0134518	0.0191192	0.0202557	0.0115837	0.0264528	0.00639419	16.127	16.301	16.364	16.362	16.614	16.741	16.836	16.834	16.631	16.695	16.823	16.709	304410
15	4	60	H	MTD000216	Apolipoprotein B-100	P04114	4447+NIQEYLSILTDPDGK	1704.86	25	2	Plasma	none	21.64	H120C75N18O27S0	0.378447	0.348621	0.179697	0.0669282	0.0199358	0.388672	0.358039	0.184552	0.0687364	0.0204744	0.00443095	0.00821319	0.0089278	0.009548	0.00435851	0.00381871	0.0165772	0.00491238	0.00630013	0.0086323	0.0036974	0.013016	21.446	21.556	21.618	21.649	21.643	21.673	21.671	21.733	21.563	21.627	21.691	21.706	6.30968e+06
15	4	60	H	MTD000216	Apolipoprotein B-100	P04114	4447+NIQEYLSILTDPDGK	1704.86	25	3	Plasma	none	21.64	H120C75N18O27S0	0.378447	0.348621	0.179697	0.0669282	0.0199358	0.388672	0.358039	0.184552	0.0687364	0.0204744	0.00507161	0.00803958	0.00879929	0.00901082	0.0106435	0.00410366	0.021204	0.0115229	0.0176616	0.0186091	0.029521	0.0292356	21.446	21.556	21.618	21.649	21.643	21.673	21.671	21.733	21.563	21.627	21.691	21.706	5.44322e+06
10	1	10	H	MTD000216	Apolipoprotein B-100	P04114	4449+QEYLSILTDPDGK	1477.73	22	2	Plasma	none	19.85	H103C65N15O24S0	0.431185	0.343322	0.156097	0.0517405	0.0137948	0.438934	0.349493	0.158903	0.0526705	0.0140427	0.0592144	0.0602918	0.0786469	0.105805	0.0444978	0.0402076		0.0520577		0.0768492	0.0383938	0.0539415	21.446	21.556	21.618	21.423	21.643	21.641		21.733		21.627	20.53	20.545	45614.9
15	4	60	H	MTD000216	Apolipoprotein B-100	P04114	4466+IAELSATAQEIIK	1385.78	31	2	Plasma	none	15.72	H107C61N15O21S0	0.453498	0.340877	0.14586	0.0454447	0.0113769	0.460087	0.345829	0.147979	0.046105	0.0115422	0.00710507	0.0117133	0.0136126	0.0187589	0.00655424	0.00987681	0.0221523	0.011972	0.00352013	0.0200261	0.0100616	0.0164318	15.611	15.785	15.848	15.846	15.776	15.903	15.965	15.963	15.696	15.825	15.92	15.645	1.33401e+07
15	4	60	H	MTD000216	Apolipoprotein B-100	P04114	4466+IAELSATAQEIIK	1385.78	31	3	Plasma	none	15.72	H107C61N15O21S0	0.453498	0.340877	0.14586	0.0454447	0.0113769	0.460087	0.345829	0.147979	0.046105	0.0115422	0.015306	0.0169031	0.0043864	0.0132105	0.00259361	0.00479177	0.0302831	0.00491662	0.00804958	0.00893232	0.00485112	0.0209242	15.611	15.785	15.848	15.846	15.776	15.903	15.965	15.963	15.696	15.825	15.92	15.645	2.40852e+06
15	2	30	H	MTD000216	Apolipoprotein B-100	P04114	4488+ISDYHQQFR	1192.56	20	2	Plasma	none	8.35	H76C53N16O16S0	0.501655	0.33133	0.124161	0.0338331	0.00739712	0.506222	0.334346	0.125291	0.034141	0.00746446	0.0107143	0.00987117	0.01419	0.00955233	0.00827003	0.00373508	0.0169293	0.00759192	0.0125283	0.00961672	0.00601127	0.00381858	15.547	8.081	8.144	8.206	15.034	8.553	8.68	8.71	14.89	8.475	8.248	8.811	207330
15	3	45	H	MTD000216	Apolipoprotein B-100	P04114	4520+LIDLSIQNYHTF	1462.75	17	2	Plasma	none	18.22	H102C68N16O20S0	0.419812	0.348996	0.160453	0.0529981	0.013942	0.427395	0.355299	0.163351	0.0539553	0.0141938	0.00471966	0.00893662	0.0088409	0.00644308	0.00478647	0.0112478	0.0106469	0.00735004	0.00953444	0.0115792	0.00627365	0.010805	18.77	18.912	18.975	18.973	18.967	18.998	19.06	19.058	18.856	18.952	19.015	18.966	408641
2	1	2	H	MTD000216	Apolipoprotein B-100	P04114	4520+LIDLSIQNYHTF	1462.75	17	3	Plasma	none	18.22	H102C68N16O20S0	0.419812	0.348996	0.160453	0.0529981	0.013942	0.427395	0.355299	0.163351	0.0539553	0.0141938						0.0844041												18.998
14	4	56	H	MTD000216	Apolipoprotein B-100	P04114	4554+LAPGELTIIL	1038.63	17	2	Plasma	none	23.12	H86C49N10O14S0	0.537516	0.319946	0.108973	0.0270845	0.0054113	0.541022	0.322033	0.109684	0.0272612	0.0054466	0.00448249	0.00561277	0.00786538	0.00394235	0.00197841	0.00156095	0.0121192		0.00373787	0.00885333	0.00261899	0.00805855	23.026	23.167	23.134	23.164	23.029	22.995	23.04		22.821	22.884	22.98	22.963	5.45372e+06
15	4	60	H	MTD000216	Apolipoprotein B-100	P04114	491+VIGNMGQTMEQLTPELK	1887.94	30	2	Plasma	none	17.93	H137C80N21O27S2	0.318491	0.320384	0.205901	0.0988315	0.0386197	0.337525	0.339531	0.218206	0.104738	0.0409277	0.00272203	0.00743481	0.00419232	0.00533952	0.00313286	0.00491302	0.0144604	0.00784365	0.00255815	0.0112358	0.00352153	0.0134927	17.674	17.848	17.879	17.877	17.903	17.966	18.028	18.026	17.824	17.888	17.951	17.902	3.23633e+06
15	4	60	H	MTD000216	Apolipoprotein B-100	P04114	491+VIGNMGQTMEQLTPELK	1887.94	30	3	Plasma	none	17.93	H137C80N21O27S2	0.318491	0.320384	0.205901	0.0988315	0.0386197	0.337525	0.339531	0.218206	0.104738	0.0409277	0.00192538	0.00536375	0.00799919	0.00459017	0.00671517	0.00808613	0.0167377	0.0078544	0.00467478	0.00666968	0.00670644	0.0133935	17.674	17.848	17.879	17.877	17.903	17.966	18.028	18.026	17.824	17.888	17.951	17.902	5.6335e+06
15	2	30	H	MTD000216	Apolipoprotein B-100	P04114	491+VIGNxmGQTMEQLTPELK	1903.94	30	2	Plasma	m:Oxidized methionine	15.02	H137C80N21O28S2	0.317724	0.319729	0.206173	0.0993231	0.0389832	0.336947	0.339074	0.218647	0.105332	0.0413418	0.00153586	0.00711457	0.00794753	0.0084048	0.00157022	0.00420863	0.0138197	0.0112837	0.00408467	0.0115833	0.00846655	0.0171129	14.064	14.85	14.913	14.363	14.261	14.452	14.482	15.061	14.762	14.342	14.986	14.582	77069.1
14	4	56	H	MTD000216	Apolipoprotein B-100	P04114	491+VIGNxmGQTMEQLTPELK	1903.94	30	3	Plasma	m:Oxidized methionine	15.02	H137C80N21O28S2	0.317724	0.319729	0.206173	0.0993231	0.0389832	0.336947	0.339074	0.218647	0.105332	0.0413418	0.00677735	0.0289524	0.0367124	0.014008	0.0208633	0.00925831	0.0226423	0.021147	0.0266431		0.048362	0.0198763	14.064	14.85	14.913	14.363	14.261	14.452	14.482	15.061	14.762		14.986	14.582	310203
15	1	15	H	MTD000216	Apolipoprotein B-100	P04114	491+VIGNxmGQTxmEQLTPELK	1919.93	30	2	Plasma	m:Oxidized methionine	12.42	H137C80N21O29S2	0.316958	0.319076	0.206443	0.0998123	0.0393466	0.33637	0.338618	0.219086	0.105925	0.0417564	0.00608543	0.00967151	0.00725334	0.00701501	0.00139185	0.00181015	0.0191963	0.00575852	0.00577164	0.0107842	0.00463776	0.0160293	11.775	12.271	12.302	12.332	12.068	12.389	12.451	12.482	11.86	12.279	12.342	11.39	43258.5
15	3	45	H	MTD000216	Apolipoprotein B-100	P04114	491+VIGNxmGQTxmEQLTPELK	1919.93	30	3	Plasma	m:Oxidized methionine	12.42	H137C80N21O29S2	0.316958	0.319076	0.206443	0.0998123	0.0393466	0.33637	0.338618	0.219086	0.105925	0.0417564	0.00192167	0.0080666	0.00951874	0.0116733	0.00433335	0.00540207	0.0164672	0.00860795	0.00304462	0.0119078	0.00340607	0.0141865	11.775	12.271	12.302	12.332	12.068	12.389	12.451	12.482	11.86	12.279	12.342	11.39	260794
10	1	10	H	MTD000216	Apolipoprotein B-100	P04114	538+DKDQEVLLQTFLDDASPGDK	2233.07	37	2	Plasma	none	20.29	H152C96N24O37S0	0.285676	0.338038	0.219901	0.10244	0.0379458	0.301966	0.357313	0.23244	0.108281	0.0401095	0.00536211	0.0130886	0.0123672	0.0180627	0.00843425	0.00705975	0.023548	0.0112399	0.00941674	0.0124396			20.35	20.459	20.522	20.52	20.611	20.609	20.639	20.67	20.5	20.596			142886
15	4	60	H	MTD000216	Apolipoprotein B-100	P04114	538+DKDQEVLLQTFLDDASPGDK	2233.07	37	3	Plasma	none	20.29	H152C96N24O37S0	0.285676	0.338038	0.219901	0.10244	0.0379458	0.301966	0.357313	0.23244	0.108281	0.0401095	0.0310035	0.0185148	0.029367	0.0238782	0.0141841	0.0105028	0.0236493	0.0121687	0.00469488	0.0170876	0.0113543	0.0158921	20.35	20.459	20.522	20.52	20.611	20.609	20.639	20.67	20.5	20.596	20.627	20.642	1.77724e+06
2	1	2	H	MTD000216	Apolipoprotein B-100	P04114	538+DKDQEVLLQTFLDDASPGDK	2233.07	37	4	Plasma	none	20.29	H152C96N24O37S0	0.285676	0.338038	0.219901	0.10244	0.0379458	0.301966	0.357313	0.23244	0.108281	0.0401095						0.131115	0.148154											20.609	20.639
9	4	36	H	MTD000216	Apolipoprotein B-100	P04114	538+DKDQEVLLQTFLDDASPGDKR	2389.18	40	3	Plasma	none	19.24	H164C102N28O38S0	0.262483	0.332385	0.229172	0.112543	0.0437841	0.280257	0.354891	0.244689	0.120163	0.0467488	0.0963322		0.0518968		0.0695414	0.0902372	0.0671463	0.0664748			0.0900593	0.0708752	19.222		19.426		19.483	19.513	19.576	19.606			19.563	19.578	2.20997e+06
15	4	60	H	MTD000216	Apolipoprotein B-100	P04114	538+DKDQEVLLQTFLDDASPGDKR	2389.18	40	4	Plasma	none	19.24	H164C102N28O38S0	0.262483	0.332385	0.229172	0.112543	0.0437841	0.280257	0.354891	0.244689	0.120163	0.0467488	0.00413375	0.0150743	0.0095615	0.00536668	0.0154186	0.00561751	0.0259021	0.0188388	0.0122699	0.0154705	0.0129596	0.0224401	19.222	19.331	19.426	19.424	19.483	19.513	19.576	19.606	19.404	19.467	19.563	19.578	5.71498e+06
14	1	14	H	MTD000216	Apolipoprotein B-100	P04114	540+DQEVLLQTFLDDASPGDKR	2146.05	38	3	Plasma	none	20.43	H147C92N25O34S0	0.299783	0.342047	0.214252	0.0960318	0.0342066	0.314861	0.35925	0.225027	0.100862	0.035927	0.0611206	0.0693768	0.056353	0.0580226	0.0604084	0.0476248	0.0516606	0.060627	0.0569247	0.0460447	0.0554619	0.0690427	20.286	20.395	20.426	20.456	20.482	20.545	20.575	20.541	20.435	20.499	20.53	20.545	168863
15	4	60	H	MTD000216	Apolipoprotein B-100	P04114	559+LAAYLMLMR	1080.58	16	2	Plasma	none	19.18	H84C49N12O11S2	0.484509	0.299012	0.145444	0.0514548	0.0149675	0.494185	0.304984	0.148349	0.0524825	0.0152664	0.0054973	0.0101336	0.0119017	0.00829228	0.0123273	0.00456875	0.0194402	0.00993013	0.00586658	0.00548988	0.00605148	0.00731235	18.964	19.105	19.136	19.166	19.16	19.223	19.253	19.284	19.113	19.145	19.241	19.191	2.23494e+06
15	4	60	H	MTD000216	Apolipoprotein B-100	P04114	559+LAAYLMLxmR	1096.58	16	2	Plasma	m:Oxidized methionine	16.4	H84C49N12O12S2	0.483341	0.29847	0.146192	0.0519946	0.0152471	0.493206	0.304562	0.149176	0.0530558	0.0155583	0.00764539	0.00278806	0.00440822	0.00938859	0.012828	0.0162805	0.00801231	0.019269	0.0203134	0.0168005	0.0133637	0.00445608	16.868	17.042	17.073	16.007	17.097	17.192	17.222	17.253	16.986	16.018	16.114	17.064	1.17948e+06
4	1	4	H	MTD000216	Apolipoprotein B-100	P04114	559+LAAYLMLxmR	1096.58	16	3	Plasma	m:Oxidized methionine	16.4	H84C49N12O12S2	0.483341	0.29847	0.146192	0.0519946	0.0152471	0.493206	0.304562	0.149176	0.0530558	0.0155583				0.0258126						0.0233435	0.02648					16.007						16.018	16.114
15	4	60	H	MTD000216	Apolipoprotein B-100	P04114	559+LAAYLxmLxmR	1112.57	16	2	Plasma	m:Oxidized methionine	13.17	H84C49N12O13S2	0.482176	0.29793	0.146936	0.0525322	0.0155279	0.49223	0.304142	0.15	0.0536276	0.0158516	0.00244822	0.00340062	0.00725967	0.00724885	0.0046816	0.00466431	0.0117998	0.0132684	0.00516448	0.00808122	0.0013303	0.00320064	13.709	13.98	14.011	14.073	14.003	14.162	14.257	14.255	13.827	14.084	14.147	13.582	242607
5	1	5	H	MTD000216	Apolipoprotein B-100	P04114	559+LAAYLxmLxmR	1112.57	16	3	Plasma	m:Oxidized methionine	13.17	H84C49N12O13S2	0.482176	0.29793	0.146936	0.0525322	0.0155279	0.49223	0.304142	0.15	0.0536276	0.0158516			0.0133679	0.0212372	0.0323649	0.0248621		0.0286599							14.011	14.073	14.003	14.162		14.255
15	4	60	H	MTD000216	Apolipoprotein B-100	P04114	577+IVQILPWEQNEQVK	1722.93	29	2	Plasma	none	17.78	H126C79N20O23S0	0.362723	0.352584	0.186634	0.0703746	0.0210176	0.373051	0.362623	0.191948	0.0723783	0.0216161	0.00772227	0.00962507	0.0106898	0.0117452	0.00125848	0.00271573	0.015208	0.00501692	0.00290038	0.010008	0.00546576	0.014519	17.771	17.945	17.976	17.974	17.935	17.998	18.061	18.059	17.824	17.92	18.016	17.934	8.09324e+06
15	4	60	H	MTD000216	Apolipoprotein B-100	P04114	577+IVQILPWEQNEQVK	1722.93	29	3	Plasma	none	17.78	H126C79N20O23S0	0.362723	0.352584	0.186634	0.0703746	0.0210176	0.373051	0.362623	0.191948	0.0723783	0.0216161	0.00596357	0.00594946	0.00424775	0.00466011	0.00386224	0.00476565	0.0141946	0.00778813	0.00420441	0.0140796	0.00615129	0.0142112	17.771	17.945	17.976	17.974	17.935	17.998	18.061	18.059	17.824	17.92	18.016	17.934	8504516
15	4	60	H	MTD000216	Apolipoprotein B-100	P04114	597+IANILNSEELDIQDLK	1826.96	31	2	Plasma	none	19.4	H134C79N20O29S0	0.357064	0.348323	0.189311	0.0741888	0.0232212	0.36853	0.359509	0.19539	0.0765712	0.0239669	0.00479969	0.0110513	0.011158	0.0124113	0.00326975	0.00429769	0.0199762	0.00672061	0.00236819	0.0122428	0.00708763	0.0147168	19.222	19.363	19.394	19.424	19.386	19.417	19.479	19.477	19.275	19.371	19.434	19.417	1.36125e+06
8	4	32	H	MTD000216	Apolipoprotein B-100	P04114	597+IANILNSEELDIQDLK	1826.96	31	3	Plasma	none	19.4	H134C79N20O29S0	0.357064	0.348323	0.189311	0.0741888	0.0232212	0.36853	0.359509	0.19539	0.0765712	0.0239669	0.0210255	0.0242506				0.0176095	0.02965	0.0236839		0.0292714		0.0189448	19.222	19.363				19.417	19.479	19.477		19.371		19.417	707878
9	1	9	H	MTD000216	Apolipoprotein B-100	P04114	597+IANILNSEELDIQDLKK	1955.06	32	2	Plasma	none	17.52	H146C85N22O30S0	0.330484	0.347408	0.201118	0.0834556	0.0275504	0.343372	0.360956	0.208961	0.0867103	0.0286248	0.00442942	0.0109704	0.00762291	0.0108313	0.00332233	0.00275748	0.0134899						17.255	17.397	17.428	17.458	17.452	17.515	17.577						193130
14	4	56	H	MTD000216	Apolipoprotein B-100	P04114	597+IANILNSEELDIQDLKK	1955.06	32	3	Plasma	none	17.52	H146C85N22O30S0	0.330484	0.347408	0.201118	0.0834556	0.0275504	0.343372	0.360956	0.208961	0.0867103	0.0286248	0.00533189	0.0835793	0.00956158	0.00928856	0.006739		0.0298015	0.00799108	0.007677	0.0164032	0.0184368	0.0258742	17.255	17.397	17.428	17.458	17.452		17.577	17.575	17.373	17.436	17.5	17.451	5.00716e+06
9	1	9	H	MTD000216	Apolipoprotein B-100	P04114	597+IANILNSEELDIQDLKK	1955.06	32	4	Plasma	none	17.52	H146C85N22O30S0	0.330484	0.347408	0.201118	0.0834556	0.0275504	0.343372	0.360956	0.208961	0.0867103	0.0286248					0.0632713	0.0774764	0.0728421	0.0762042	0.0895184	0.0560442	0.0729433	0.0573128					17.452	17.515	17.577	17.575	17.373	17.436	17.5	17.451
15	4	60	H	MTD000216	Apolipoprotein B-100	P04114	600+ILNSEELDIQDLK	1528.8	24	2	Plasma	none	16.25	H112C66N16O25S0	0.423309	0.344019	0.159688	0.0540438	0.0147138	0.431482	0.35066	0.162771	0.0550872	0.0149979	0.00329348	0.0088381	0.00489744	0.00703953	0.00152565	0.0051205	0.0181505	0.00871377	0.00439414	0.0119808	0.00764228	0.0209609	16.224	16.365	16.428	16.426	16.388	16.515	16.578	16.576	16.341	16.437	16.533	16.355	3.45338e+06
15	4	60	H	MTD000216	Apolipoprotein B-100	P04114	600+ILNSEELDIQDLK	1528.8	24	3	Plasma	none	16.25	H112C66N16O25S0	0.423309	0.344019	0.159688	0.0540438	0.0147138	0.431482	0.35066	0.162771	0.0550872	0.0149979	0.00515171	0.0128448	0.0108395	0.0142949	0.0151906	0.0127089	0.0267465	0.0171328	0.0100828	0.0159823	0.0114531	0.0236508	16.224	16.365	16.428	16.426	16.388	16.515	16.578	16.576	16.341	16.437	16.533	16.355	683561
15	4	60	H	MTD000216	Apolipoprotein B-100	P04114	642+SVSLPSLDPASAK	1270.68	28	2	Plasma	none	13.88	H94C55N14O20S0	0.48826	0.331762	0.131004	0.0379618	0.00888428	0.493697	0.335456	0.132463	0.0383845	0.00898322	0.00450437	0.00719479	0.00780335	0.0116204	0.00793568	0.0105184	0.0214552	0.0128262	0.00633886	0.021003	0.00686221	0.0270892	14.419	14.657	14.655	14.686	14.583	14.775	14.805	14.835	14.407	14.6	14.695	14.259	3.12937e+06
4	1	4	H	MTD000216	Apolipoprotein B-100	P04114	642+SVSLPSLDPASAK	1270.68	28	3	Plasma	none	13.88	H94C55N14O20S0	0.48826	0.331762	0.131004	0.0379618	0.00888428	0.493697	0.335456	0.132463	0.0383845	0.00898322							0.0278338				0.031688								14.805				14.695
15	4	60	H	MTD000216	Apolipoprotein B-100	P04114	655+IEGNLIFDPNNYLPK	1745.9	23	2	Plasma	none	21.58	H123C81N19O24S0	0.355467	0.352028	0.189962	0.0730477	0.0222541	0.36627	0.362727	0.195735	0.0752677	0.0229304	0.00347742	0.00762093	0.00463997	0.00763514	0.00300937	0.00390129	0.0134563	0.00679756	0.00523577	0.00884615	0.00842685	0.0111074	20.364	20.459	21.554	20.52	20.514	20.545	20.575	20.541	20.435	20.499	20.53	20.545	8.79696e+06
15	4	60	H	MTD000216	Apolipoprotein B-100	P04114	655+IEGNLIFDPNNYLPK	1745.9	23	3	Plasma	none	21.58	H123C81N19O24S0	0.355467	0.352028	0.189962	0.0730477	0.0222541	0.36627	0.362727	0.195735	0.0752677	0.0229304	0.00849011	0.0132134	0.00588843	0.016147	0.0137224	0.0133716	0.0232289	0.0148796	0.00699108	0.0161089	0.00976883	0.020516	20.364	20.459	21.554	20.52	20.514	20.545	20.575	20.541	20.435	20.499	20.53	20.545	2.40046e+06
14	4	56	H	MTD000216	Apolipoprotein B-100	P04114	681+GFASADLIEIGLEGK	1518.79	31	2	Plasma	none	19.83	H110C68N16O23S0	0.416265	0.347029	0.162469	0.0550547	0.0149341	0.424406	0.353817	0.165646	0.0561314	0.0152262	0.00777615	0.0154306	0.0138709	0.0171157	0.00535657	0.00159033	0.0190904	0.00943805	0.00462001	0.0136213	0.010408	0.0138925	19.802	19.911	19.974	20.005	19.966	19.997	20.059	20.057	19.855	19.951	20.014	19.997	2.71329e+06
14	3	42	H	MTD000216	Apolipoprotein B-100	P04114	681+GFASADLIEIGLEGK	1518.79	31	3	Plasma	none	19.83	H110C68N16O23S0	0.416265	0.347029	0.162469	0.0550547	0.0149341	0.424406	0.353817	0.165646	0.0561314	0.0152262	0.0110534	0.0133537	0.0177696	0.0160735	0.00594192	0.00857697	0.021948	0.0109628	0.0101575	0.0135966	0.0159094	0.0145988	19.802	19.911	19.974	20.005	19.966	19.997	20.059	20.057	19.855	19.951	20.014	19.997	571986
15	4	60	H	MTD000216	Apolipoprotein B-100	P04114	683+ASADLIEIGLEGK	1314.7	28	2	Plasma	none	17.02	H98C57N14O21S0	0.476225	0.334554	0.136271	0.0406998	0.00981304	0.482131	0.338703	0.137961	0.0412045	0.00993474	0.00994603	0.0135789	0.00898243	0.00726079	0.00819057	0.00472035	0.0274203	0.0178744	0.00759341	0.0123394	0.0099867	0.0227981	16.804	16.946	17.009	17.007	16.968	17.063	17.126	17.156	16.889	16.985	17.081	16.935	1.35239e+06
13	1	13	H	MTD000216	Apolipoprotein B-100	P04114	683+ASADLIEIGLEGK	1314.7	28	3	Plasma	none	17.02	H98C57N14O21S0	0.476225	0.334554	0.136271	0.0406998	0.00981304	0.482131	0.338703	0.137961	0.0412045	0.00993474		0.094707	0.0832165	0.095103	0.0924125		0.0334227	0.0335552	0.0206592	0.0263648	0.0207141	0.0283462		16.946	17.009	17.007	16.968		17.126	17.156	16.889	16.985	17.081	16.935
15	4	60	H	MTD000216	Apolipoprotein B-100	P04114	696+GFEPTLEALFGK	1307.68	21	2	Plasma	none	21.19	H93C62N13O18S0	0.456125	0.343032	0.144021	0.0436469	0.0105657	0.462214	0.347612	0.145944	0.0442296	0.0107068	0.00884427	0.0104919	0.0136439	0.0164286	0.00636571	0.00821951	0.015715	0.0083718	0.00248094	0.0180817	0.00301486	0.01194	21.382	21.523	21.554	21.584	21.61	21.609	21.671	21.669	21.531	21.584	21.626	21.641	1.83297e+07
15	4	60	H	MTD000216	Apolipoprotein B-100	P04114	696+GFEPTLEALFGK	1307.68	21	3	Plasma	none	21.19	H93C62N13O18S0	0.456125	0.343032	0.144021	0.0436469	0.0105657	0.462214	0.347612	0.145944	0.0442296	0.0107068	0.0123241	0.0176499	0.014207	0.0187879	0.00735408	0.0023415	0.0148253	0.0111796	0.00426988	0.0149967	0.00974299	0.020311	21.382	21.523	21.554	21.584	21.61	21.609	21.671	21.669	21.531	21.584	21.626	21.641	447311
15	4	60	H	MTD000216	Apolipoprotein B-100	P04114	708+QGFFPDSVNK	1137.55	17	2	Plasma	none	12.56	H75C52N13O16S0	0.512858	0.327361	0.119593	0.0318835	0.0068357	0.517153	0.330102	0.120595	0.0321505	0.00689294	0.00688193	0.00982186	0.00447824	0.0022003	0.00366086	0.00932909	0.0136723	0.0085343	0.000834131	0.0109413	0.00724426	0.0108685	12.484	12.852	12.882	12.913	13.003	13.163	13.225	13.255	12.731	13.082	13.148	12.422	1.07803e+06
2	4	8	H	MTD000216	Apolipoprotein B-100	P04114	718+ALYWVNGQVPDGVSK	1631.83	24	2	Plasma	none	15.92	H113C75N19O22S0	0.38206	0.352222	0.177756	0.0640951	0.0183413	0.391401	0.360834	0.182102	0.0656622	0.0187898	0.0199166			0.141953									15.644			16.04									841472
1	3	3	H	MTD000216	Apolipoprotein B-100	P04114	718+ALYWVNGQVPDGVSK	1631.83	24	3	Plasma	none	15.92	H113C75N19O22S0	0.38206	0.352222	0.177756	0.0640951	0.0183413	0.391401	0.360834	0.182102	0.0656622	0.0187898	0.0208027												15.644												484318
8	1	8	H	MTD000216	Apolipoprotein B-100	P04114	743+DDKHEQDMVNGIMLSVEK	2086.97	33	3	Plasma	none	16.25	H142C86N24O32S2	0.291203	0.316155	0.215411	0.109443	0.0452429	0.312378	0.339145	0.231075	0.117402	0.0485328	0.0110422	0.0111296	0.0634806				0.0163231			0.0134132	0.00341016		14.161	14.399	16.267				17.351			17.243	14.599		134977
9	3	27	H	MTD000216	Apolipoprotein B-100	P04114	743+DDKHEQDMVNGIMLSVEK	2086.97	33	4	Plasma	none	16.25	H142C86N24O32S2	0.291203	0.316155	0.215411	0.109443	0.0452429	0.312378	0.339145	0.231075	0.117402	0.0485328			0.0281618		0.00541551		0.0248503	0.0118369	0.00715886	0.0224724		0.0278614			16.267		14.454		17.351	14.674	14.342	17.243		14.098
14	4	56	H	MTD000216	Apolipoprotein B-100	P04114	779+ILGEELGFASLHDLQLLGK	2052.13	35	2	Plasma	none	22	H153C94N23O28S0	0.299464	0.345703	0.214931	0.0945564	0.0327998	0.313689	0.362124	0.22514	0.0990477	0.0343578	0.00354691	0.00738127	0.00737327	0.00976852	0.00323235	0.00745488	0.0195241	0.0117922	0.00328305	0.015834	0.00869092	0.0165611	22.187	22.297	22.328	22.358	22.32	22.286	22.348	22.346	22.176	22.24	22.303	22.318	1.46929e+06
14	4	56	H	MTD000216	Apolipoprotein B-100	P04114	779+ILGEELGFASLHDLQLLGK	2052.13	35	3	Plasma	none	22	H153C94N23O28S0	0.299464	0.345703	0.214931	0.0945564	0.0327998	0.313689	0.362124	0.22514	0.0990477	0.0343578	0.00298938	0.0152665	0.014726	0.00597627	0.0197594	0.00585388	0.0191244	0.0124644	0.00938802	0.014545	0.00949442	0.0215652	22.187	22.297	22.328	22.358	22.32	22.286	22.348	22.346	22.176	22.24	22.303	22.318	1.29111e+07
15	4	60	H	MTD000216	Apolipoprotein B-100	P04114	80+VELEVPQLCSF	1319.64	21	2	Plasma	C:Carbamidomethylation,	20.66	H93C59N13O19S1	0.446395	0.324696	0.153951	0.0545615	0.0156425	0.455689	0.331456	0.157157	0.0556976	0.0159682	0.00632599	0.00844734	0.00586231	0.00884829	0.00415262	0.00734636	0.0216163	0.00869018	0.00254092	0.00688956	0.00476082	0.0144723	20.93	21.04	21.103	21.101	21.03	21.061	21.091	21.057	20.919	20.982	21.014	20.997	3.76767e+06
13	1	13	H	MTD000216	Apolipoprotein B-100	P04114	80+VELEVPQLCSFILK	1673.91	23	2	Plasma	C:Carbamidomethylation,	22.65	H127C77N17O22S1	0.35665	0.337679	0.1903	0.0791517	0.0264653	0.370053	0.350369	0.197452	0.0821262	0.0274599	0.00383645	0.012387	0.0157547	0.0111893	0.00256115	0.00849997	0.0177405	0.00782154	0.00221303	0.0101184		0.0139344	22.542	22.619	22.65	22.68	22.577	22.544	22.574	22.604	22.402	22.465		22.512	467857
13	1	13	H	MTD000216	Apolipoprotein B-100	P04114	80+VELEVPQLCSFILK	1673.91	23	3	Plasma	C:Carbamidomethylation,	22.65	H127C77N17O22S1	0.35665	0.337679	0.1903	0.0791517	0.0264653	0.370053	0.350369	0.197452	0.0821262	0.0274599	0.00369823	0.0155398	0.0158561	0.0179792	0.00797212	0.0129279	0.0167095	0.0103137	0.00625918	0.00521629		0.00505034	22.542	22.619	22.65	22.68	22.577	22.544	22.574	22.604	22.402	22.465		22.512	290928
15	4	60	H	MTD000216	Apolipoprotein B-100	P04114	805+TLQGIPQMIGEVIR	1553.86	27	2	Plasma	none	21.75	H119C68N19O20S1	0.393136	0.33533	0.17517	0.0679547	0.021234	0.404631	0.345135	0.180292	0.0699417	0.0218548	0.00251631	0.00533773	0.0103359	0.00390211	0.00509655	0.00283237	0.0151798	0.00786215	0.00357413	0.0101725	0.014894	0.0348891	21.575	21.652	21.715	21.745	21.739	21.77	21.8	21.798	21.628	21.692	21.755	21.77	6.3541e+06
15	4	60	H	MTD000216	Apolipoprotein B-100	P04114	805+TLQGIPQMIGEVIR	1553.86	27	3	Plasma	none	21.75	H119C68N19O20S1	0.393136	0.33533	0.17517	0.0679547	0.021234	0.404631	0.345135	0.180292	0.0699417	0.0218548	0.00633651	0.0192287	0.0127933	0.0176776	0.00915408	0.0111066	0.0193299	0.0124887	0.0111372	0.0148146	0.0126584	0.0345345	21.575	21.652	21.715	21.745	21.739	21.77	21.8	21.798	21.628	21.692	21.755	21.77	3.55578e+06
15	4	60	H	MTD000216	Apolipoprotein B-100	P04114	805+TLQGIPQxmIGEVIR	1569.85	27	2	Plasma	m:Oxidized methionine	17.73	H119C68N19O21S1	0.392188	0.334668	0.175674	0.0685398	0.0215653	0.403873	0.344638	0.180908	0.0705818	0.0222077	0.00185194	0.00269709	0.0047201	0.00553736	0.00519934	0.00605598	0.0161047	0.00506189	0.00615127	0.00630224	0.00418249	0.00866946	17.707	17.848	17.879	17.877	17.839	17.902	17.964	17.962	17.727	17.823	17.887	17.837	3.89195e+06
15	4	60	H	MTD000216	Apolipoprotein B-100	P04114	805+TLQGIPQxmIGEVIR	1569.85	27	3	Plasma	m:Oxidized methionine	17.73	H119C68N19O21S1	0.392188	0.334668	0.175674	0.0685398	0.0215653	0.403873	0.344638	0.180908	0.0705818	0.0222077	0.00903264	0.0149884	0.00674462	0.00741547	0.00719752	0.0120646	0.0233566	0.00955047	0.0077271	0.0169342	0.00524785	0.007812	17.707	17.848	17.879	17.877	17.839	17.902	17.964	17.962	17.727	17.823	17.887	17.837	1.67796e+06
15	4	60	H	MTD000216	Apolipoprotein B-100	P04114	887+MGIIIPDFAR	1131.61	18	2	Plasma	none	18.82	H85C52N13O13S1	0.489629	0.316672	0.135943	0.0435977	0.0112137	0.496661	0.32122	0.137896	0.0442239	0.0113747	0.00898241	0.0115167	0.013186	0.0158668	0.00311409	0.00531106	0.0132984	0.0062519	0.00423439	0.011213	0.00566144	0.0116299	19.447	19.557	19.62	19.618	19.58	19.61	19.64	19.67	19.436	19.532	19.595	19.546	1.1651e+06
13	1	13	H	MTD000216	Apolipoprotein B-100	P04114	897+SGVQMNTNFFHESGLEAH	2003.88	38	2	Plasma	none	15.07	H125C86N25O29S1	0.308674	0.332621	0.209793	0.0972178	0.0362278	0.325501	0.350753	0.221229	0.102517	0.0382027	0.0178799	0.012299	0.0188314	0.0100759	0.0289087	0.0330773	0.0100814	0.0270063	0.00791055	0.00531432	0.00681795		15.418	15.592	15.655	15.653	15.679	15.806	15.869	15.899	15.632	15.76	15.856		71543.1
15	3	45	H	MTD000216	Apolipoprotein B-100	P04114	897+SGVQMNTNFFHESGLEAH	2003.88	38	3	Plasma	none	15.07	H125C86N25O29S1	0.308674	0.332621	0.209793	0.0972178	0.0362278	0.325501	0.350753	0.221229	0.102517	0.0382027	0.00788372	0.0114172	0.00915823	0.011799	0.00636124	0.00715975	0.0177635	0.0099015	0.0018575	0.0126269	0.007403	0.0245214	15.418	15.592	15.655	15.653	15.679	15.806	15.869	15.899	15.632	15.76	15.856	15.645	617515
13	1	13	H	MTD000216	Apolipoprotein B-100	P04114	897+SGVQxmNTNFFHESGLEAHVALK	2431.16	44	3	Plasma	m:Oxidized methionine	14.87	H162C106N30O34S1	0.239121	0.316578	0.235399	0.126605	0.05433	0.246001	0.325687	0.242172	0.130248	0.0558931	0.0106704		0.026988	0.0107695	0.00718717	0.00720651	0.0150842	0.0117262	0.00387203	0.0139791	0.0107624	0.0130849	14.741		20.232	14.976	14.97	15.065	15.159	15.157	14.89	14.987	15.115	14.84	78344
15	4	60	H	MTD000216	Apolipoprotein B-100	P04114	897+SGVQxmNTNFFHESGLEAHVALK	2431.16	44	4	Plasma	m:Oxidized methionine	14.87	H162C106N30O34S1	0.239121	0.316578	0.235399	0.126605	0.05433	0.246001	0.325687	0.242172	0.130248	0.0558931	0.00944182	0.0113316	0.00284336	0.0136904	0.00947174	0.0134027	0.0191797	0.0144995	0.0048901	0.0164366	0.00884777	0.0164895	14.741	14.947	20.232	14.976	14.97	15.065	15.159	15.157	14.89	14.987	15.115	14.84	675909
1	1	1	H	MTD000216	Apolipoprotein B-100	P04114	903+TNFFHESGLEAHVALK	1798.9	31	2	Plasma	none	14.38	H122C82N22O24S0	0.347811	0.352047	0.193453	0.075591	0.0233663	0.358974	0.363346	0.199662	0.0780172	0.0241163
12	1	12	H	MTD000216	Apolipoprotein B-100	P04114	903+TNFFHESGLEAHVALK	1798.9	31	3	Plasma	none	14.38	H122C82N22O24S0	0.347811	0.352047	0.193453	0.075591	0.0233663	0.358974	0.363346	0.199662	0.0780172	0.0241163	0.0247868	0.0277346	0.0196586	0.021743	0.0122561	0.032851	0.0241539	0.0182782	0.0152894	0.0160947	0.0114076		14.032	14.238	14.301	14.299	14.261	14.452	14.515	14.513	14.214	14.342	14.47		36630.9
14	3	42	H	MTD000216	Apolipoprotein B-100	P04114	903+TNFFHESGLEAHVALK	1798.9	31	4	Plasma	none	14.38	H122C82N22O24S0	0.347811	0.352047	0.193453	0.075591	0.0233663	0.358974	0.363346	0.199662	0.0780172	0.0241163	0.00988048	0.0150422	0.0148509	0.0175764	0.00774528	0.010154	0.0191703	0.0128749	0.010833	0.0254203	0.0110347	0.0187517	14.032	14.238	14.301	14.299	14.261	14.452	14.515	14.513	14.214	14.342	14.47	14.034	216580
15	2	30	H	MTD000216	Apolipoprotein B-100	P04114	935+LLSGGNTLHLVSTTK	1539.86	18	2	Plasma	none	12.5	H117C67N19O22S0	0.416811	0.347773	0.162087	0.0545425	0.0146671	0.424791	0.354432	0.16519	0.0555869	0.0149479	0.00382421	0.0121083	0.00537595	0.00390804	0.00456586	0.00280998	0.0137778	0.00348813	0.00377186	0.00845702	0.00445641	0.00840566	12.549	12.916	12.947	12.945	12.778	13.034	13.096	13.094	12.602	12.891	12.987	12.117	175177
15	4	60	H	MTD000216	Apolipoprotein B-100	P04114	935+LLSGGNTLHLVSTTK	1539.86	18	3	Plasma	none	12.5	H117C67N19O22S0	0.416811	0.347773	0.162087	0.0545425	0.0146671	0.424791	0.354432	0.16519	0.0555869	0.0149479	0.00855822	0.00664523	0.00107374	0.00488011	0.0127967	0.00417795	0.014974	0.010629	0.0114688	0.0042294	0.00803231	0.0200062	12.549	12.916	12.947	12.945	12.778	13.034	13.096	13.094	12.602	12.891	12.987	12.117	4.2881e+06
1	1	1	H	MTD000216	Apolipoprotein E	P02649	19+KVEQAVETEPEPELR	1752.89	39	3	Plasma	none	9.4	H124C75N20O28S0	0.374551	0.348148	0.181492	0.068438	0.0206548	0.385091	0.357945	0.186599	0.070364	0.0212361								0.0224943												9.548
2	1	2	H	MTD000216	Electron transfer flavoprotein subunit alpha, mitochondrial	P13804	269+IVAPELYIAVGISGAIQHLAGMKDSK	2680.46	52	3	Plasma	none	25.82	H201C121N31O35S1	0.20042	0.3005	0.247157	0.145328	0.0677139	0.208528	0.312656	0.257155	0.151207	0.0704531	0.132731					0.121911							20.189					20.416							81095.2
1	1	1	H	MTD000216	Electron transfer flavoprotein subunit alpha, mitochondrial	P13804	269+IVAPELYIAVGISGAIQHLAGMKDSK	2680.46	52	4	Plasma	none	25.82	H201C121N31O35S1	0.20042	0.3005	0.247157	0.145328	0.0677139	0.208528	0.312656	0.257155	0.151207	0.0704531		0.0137299												25.843
15	4	60	H	MTD000216	FRAS1-related extracellular matrix protein 2	Q5SZK8	2698+SELRLTFVYD	1241.63	15	2	Plasma	none	11.38	H87C57N13O18S0	0.482269	0.335669	0.132856	0.0382717	0.00885351	0.487601	0.33938	0.134324	0.0386948	0.00895138	0.00584408	0.00563601	0.00101688	0.002586	0.00110735	0.0021366	0.0112956	0.00239494	0.0083245	0.00284933	0.00659258	0.00945309	12.871	13.206	13.269	13.267	13.326	13.517	13.612	13.61	13.15	13.439	13.535	12.841	2.03064e+06
15	3	45	H	MTD000216	FRAS1-related extracellular matrix protein 2	Q5SZK8	2698+SELRLTFVYD	1241.63	15	3	Plasma	none	11.38	H87C57N13O18S0	0.482269	0.335669	0.132856	0.0382717	0.00885351	0.487601	0.33938	0.134324	0.0386948	0.00895138	0.00759042	0.0139214	0.0111971	0.015953	0.00312487	0.00482699	0.00756365	0.00384601	0.00238807	0.0112389	0.00645942	0.00640534	12.871	13.206	13.269	13.267	13.326	13.517	13.612	13.61	13.15	13.439	13.535	12.841	219255
15	1	15	H	MTD000216	SH2B adapter protein 1	Q9NRF2	133+LPSSVSSSSTTSSKPK	1578.81	29	2	Plasma	none	19.93	H114C65N18O27S0	0.422678	0.34239	0.160293	0.0549592	0.0152071	0.431163	0.349263	0.163511	0.0560625	0.0155124	0.023672	0.027077	0.0262261	0.024712	0.0346428	0.0244754	0.0350984	0.0276554	0.0171524	0.0438693	0.0228984	0.0297437	19.834	19.944	20.007	20.005	19.87	18.901	18.931	18.929	18.727	19.757	18.854	18.805	164222
15	1	15	H	MTD000216	SH2B adapter protein 1	Q9NRF2	133+LPSSVSSSSTTSSKPK	1578.81	29	3	Plasma	none	19.93	H114C65N18O27S0	0.422678	0.34239	0.160293	0.0549592	0.0152071	0.431163	0.349263	0.163511	0.0560625	0.0155124	0.0552928	0.0600989	0.0601342	0.0579944	0.0394016	0.0307515	0.0407225	0.0292011	0.0193801	0.0314085	0.0328947	0.0336479	19.834	19.944	20.007	20.005	19.87	18.901	18.931	18.929	18.727	19.757	18.854	18.805	65076.9
6	1	6	H	MTD000216	SH2B adapter protein 1	Q9NRF2	681+EKAGGGGVPEELVPVVE	1664.86	37	2	Plasma	none	24.05	H120C73N18O26S0	0.387769	0.348517	0.175469	0.0638689	0.0185981	0.397457	0.357225	0.179853	0.0654646	0.0190628		0.0326843				0.0332758		0.0293165		0.0301953	0.0188372			24.102				23.994		15.318		23.819	15.276
15	2	30	H	MTD000216	Spatacsin	Q96JI7	946+NGVFLASELED	1192.56	22	2	Plasma	none	15.52	H80C52N12O20S0	0.509395	0.324437	0.122501	0.0341566	0.00772582	0.514286	0.327552	0.123677	0.0344845	0.0078	0.0118412	0.0141961	0.0189144	0.014152	0.00773971	0.00307149	0.0218344	0.0125721	0.013161	0.0140881	0.0106673	0.00751198	15.547	8.081	8.144	8.206	15.034	8.553	8.68	8.71	14.89	8.475	8.248	8.811	207330
[truncated: 364 more columns]
