# Supplementary material for: Acetyl-CoA carboxylase inhibitor increases LDL-apoB production rate in NASH with cirrhosis: prevention by fenofibrate
Source: J Lipid Res. 2023 Feb 2;64(3):100339. doi: 10.1016/j.jlr.2023.100339 (PMC10017426; doi:10.1016/j.jlr.2023.100339)
Supplement: Summary table 11 [file mmc22.xlsx]

## Sheet: SUMMARY TABLE
Sample Score	Abund Score	Sample*Abund Score	Species	Code	Protein	Accession#	Sequence	Mass	n	Charge	Fraction	Modifications	Target RT	Formula	M0	M1	M2	M3	M4	M0_c	M1_c	M2_c	M3_c	M4_c	RMS Error - Base_1112-1001H	RMS Error - Base_1113-1002H	RMS Error - Base_1114-1003H	RMS Error - Base_1115-1004H	RMS Error - Base_1116-1005H	RMS Error - W12_1112-1006H	RMS Error - W12_1113-1007H	RMS Error - W12_1114-1008H	RMS Error - W12_1115-1009H	RMS Error - W12_1116-1010H	RT - Base_1112-1001H	RT - Base_1113-1002H	RT - Base_1114-1003H	RT - Base_1115-1004H	RT - Base_1116-1005H	RT - W12_1112-1006H	RT - W12_1113-1007H	RT - W12_1114-1008H	RT - W12_1115-1009H	RT - W12_1116-1010H	Sum Abund - Base_1112-1001H	Sum Abund - Base_1113-1002H	Sum Abund - Base_1114-1003H	Sum Abund - Base_1115-1004H	Sum Abund - Base_1116-1005H
10	3	30	H	MTD000220	1-acyl-sn-glycerol-3-phosphate acyltransferase alpha	Q99943	78+YLYGIRVEVR	1266.71	16	2	Plasma	none	20.82	H94C59N16O15S0	0.469543	0.342311	0.137447	0.0395655	0.00905448	0.474829	0.346165	0.138994	0.040011	0.00915643	0.0142065	0.0109531	0.00286912	0.00614815	0.00420428	0.00439254	0.00249637	0.00306027	0.00471175	0.0043377	21.053	21.006	20.975	20.944	20.868	20.837	20.838	20.808	20.83	20.749	181625	137189	349666	174700	247784
9	2	18	H	MTD000220	A-kinase anchor protein 10, mitochondrial	O43572	505+LNDLIHSVR	1065.59	15	2	Plasma	none	9.82	H79C46N15O14S0	0.546015	0.316358	0.105699	0.0258466	0.00509016	0.549356	0.318294	0.106346	0.0260047	0.00512131	0.00507417	0.0314453	0.0235691	0.0258256	0.0360305	0.0111256	0.0121312	0.0118798	0.0339457		10.028	10.013	9.983	9.984	9.876	9.91	9.911	9.88	9.87		225706	113338	89816.2	60031.6	159491
10	4	40	H	MTD000220	A-kinase anchor protein 10, mitochondrial	O43572	505+LNDLIHSVR	1065.59	15	3	Plasma	none	9.82	H79C46N15O14S0	0.546015	0.316358	0.105699	0.0258466	0.00509016	0.549356	0.318294	0.106346	0.0260047	0.00512131	0.0068575	0.0172209	0.00983511	0.0141771	0.0217866	0.00960189	0.014343	0.0139849	0.0140144	0.0148773	10.028	10.013	9.983	9.984	9.876	9.91	9.911	9.88	9.87	6.468	1.34756e+06	703281	468039	388918	1.24136e+06
10	1	10	H	MTD000220	Adhesion G protein-coupled receptor A3	Q8IWK6	514+IVQCLQRIA	1099.62	20	2	Plasma	C:Carbamidomethylation,	8.75	H85C47N15O13S1	0.51344	0.307543	0.127425	0.0393653	0.00976792	0.519795	0.31135	0.129002	0.0398526	0.00988883	0.0194499	0.0364397	0.027731	0.0488023	0.0269927	0.0271267	0.0305833	0.0289909	0.0264241	0.0356413	8.932	8.917	8.887	8.888	8.812	8.814	8.815	8.784	8.838	8.789	156621	66644.2	55756	34355.1	106458
10	4	40	H	MTD000220	Adhesion G protein-coupled receptor A3	Q8IWK6	514+IVQCLQRIA	1099.62	20	3	Plasma	C:Carbamidomethylation,	8.75	H85C47N15O13S1	0.51344	0.307543	0.127425	0.0393653	0.00976792	0.519795	0.31135	0.129002	0.0398526	0.00988883	0.00832262	0.0183539	0.0134328	0.0232454	0.024048	0.0188915	0.0206217	0.0210418	0.017944	0.019551	8.932	8.917	8.887	8.888	8.812	8.814	8.815	8.784	8.838	8.789	1.85776e+06	809690	582008	443238	1.54761e+06
4	1	4	H	MTD000220	Apolipoprotein A-I	P02647	251+VSFLSALEEYTK	1385.71	20	2	Plasma	none	21.72	H99C64N13O21S0	0.442603	0.343525	0.15056	0.047882	0.0122081	0.449539	0.348909	0.15292	0.0486325	0.0123994	0.0792355				0.0272443	0.0359494				0.107491	21.278				21.094	21.031				20.942	15000.8				42859.8
10	1	10	H	MTD000220	Apolipoprotein B-100	P04114	1001+LELELRPTGEIEQY	1688.86	31	2	Plasma	none	16.51	H120C75N18O26S0	0.379362	0.349322	0.179226	0.0663091	0.0195929	0.389401	0.358566	0.183969	0.0680639	0.0201114	0.0116362	0.0170805	0.0301061	0.0363633	0.0254411	0.0184996	0.0433881	0.00860714	0.0372724	0.0354334	16.733	16.686	16.591	16.625	16.549	16.518	16.519	16.521	16.543	16.526	62446.3	75075.6	27888.8	33315	21918.4
10	4	40	H	MTD000220	Apolipoprotein B-100	P04114	101+EVYGFNPEGK	1138.53	18	2	Plasma	none	11.05	H74C52N12O17S0	0.513577	0.326048	0.119687	0.0321856	0.00697902	0.517981	0.328844	0.120713	0.0324616	0.00703887	0.0038027	0.0121263	0.0081436	0.0138201	0.00473253	0.00582766	0.00649419	0.00575447	0.0237039	0.00785897	11.189	11.206	11.175	11.177	11.101	11.102	11.104	11.105	11.095	11.11	692996	414345	272028	268909	635039
10	1	10	H	MTD000220	Apolipoprotein B-100	P04114	1015+SVSATYELQR	1152.58	22	2	Plasma	none	9.43	H80C49N14O18S0	0.525114	0.320546	0.115552	0.0307261	0.0066204	0.529382	0.323151	0.116491	0.0309758	0.00667421	0.00372328	0.0320715	0.0244686	0.033953	0.0230319	0.0151998	0.0113598	0.00929574	0.0460735	0.012849	9.577	9.562	9.531	9.533	9.489	9.458	9.492	9.493	9.515	9.466	117928	68463.8	32207.8	35866.9	127941
4	1	4	H	MTD000220	Apolipoprotein B-100	P04114	1035+FVTQAEGAK	949.487	20	2	Plasma	none	4.6	H67C42N11O14S0	0.579975	0.300884	0.0931287	0.0213255	0.00396148	0.582706	0.302301	0.0935673	0.0214259	0.00398013	0.0058398	0.024458			0.112962					0.015406	6.225	6.177			13.97					6.146	101867	32017.2			23652.1
10	3	30	H	MTD000220	Apolipoprotein B-100	P04114	1044+QTEATMTFK	1055.5	14	2	Plasma	none	9.29	H73C45N11O16S1	0.529701	0.297444	0.123277	0.0377735	0.00940551	0.536029	0.300997	0.124749	0.0382247	0.00951786	0.00420199	0.0173637	0.0160863	0.0205637	0.0112779	0.00550457	0.0068546	0.00597791	0.0148004	0.00786146	9.448	9.401	9.402	9.372	9.393	9.329	9.331	9.332	9.451	9.337	299458	186096	156834	108360	336420
1	1	1	H	MTD000220	Apolipoprotein B-100	P04114	1056+QSxmTLSSEVQIPDFDVDLGTILR	2579.28	40	3	Plasma	m:Oxidized methionine	23.9	H182C111N28O40S1	0.224054	0.308532	0.239323	0.134464	0.0603739	0.231761	0.319145	0.247555	0.139089	0.0624506									0.0302023										10.225
10	4	40	H	MTD000220	Apolipoprotein B-100	P04114	1092+LTLDIQNK	943.534	11	2	Plasma	none	11.46	H73C41N11O14S0	0.585818	0.298008	0.0910676	0.0206249	0.00379429	0.588455	0.29935	0.0914776	0.0207177	0.00381138	0.00716915	0.01708	0.0180295	0.0255804	0.011809	0.0177854	0.0199004	0.0149579	0.014479	0.0193642	11.64	11.625	11.627	11.596	11.488	11.521	11.523	11.492	11.482	11.497	1.12816e+06	570412	428351	371506	1.07668e+06
3	1	3	H	MTD000220	Apolipoprotein B-100	P04114	1092+LTLDIQNKK	1071.63	11	2	Plasma	none	9.7	H85C47N13O15S0	0.542209	0.316864	0.107623	0.026828	0.00539699	0.545743	0.31893	0.108324	0.0270028	0.00543217					0.0182816	0.0470362			0.0453288						9.747	9.748			9.741						18258.3
10	1	10	H	MTD000220	Apolipoprotein B-100	P04114	1092+LTLDIQNKK	1071.63	11	3	Plasma	none	9.7	H85C47N13O15S0	0.542209	0.316864	0.107623	0.026828	0.00539699	0.545743	0.31893	0.108324	0.0270028	0.00543217	0.0152392	0.0191685	0.0302865	0.0212139	0.00849587	0.0106289	0.0130319	0.00526996	0.00949469	0.0113014	9.899	9.885	9.854	9.823	9.747	9.748	9.75	9.751	9.741	9.724	87170.4	47196.3	43494.6	39102.5	202954
10	1	10	H	MTD000220	Apolipoprotein B-100	P04114	1100+KITEVALMGHLSCDTK	1801.91	24	3	Plasma	C:Carbamidomethylation,	12.5	H131C76N21O25S2	0.334687	0.321361	0.200029	0.0930673	0.0352818	0.35262	0.33858	0.210746	0.098054	0.0371723	0.00304775	0.0176985	0.0118298	0.0276618	0.0102211	0.0278456	0.0381087	0.00538173	0.0387366	0.0054741	12.639	12.689	12.69	12.66	12.487	12.553	12.522	12.524	12.449	12.496	207797	127339	148537	53098.6	279425
9	1	9	H	MTD000220	Apolipoprotein B-100	P04114	1100+KITEVALMGHLSCDTK	1801.91	24	4	Plasma	C:Carbamidomethylation,	12.5	H131C76N21O25S2	0.334687	0.321361	0.200029	0.0930673	0.0352818	0.35262	0.33858	0.210746	0.098054	0.0371723	0.0277308	0.049947	0.0433027	0.0822434	0.0281324	0.0971066		0.0269622	0.111277	0.0229211	12.639	12.689	12.69	12.66	12.487	12.553		12.524	12.449	12.496	95620.4	61761.8	56348.4	29117.7	146643
10	1	10	H	MTD000220	Apolipoprotein B-100	P04114	1101+ITEVALMGH	969.496	16	2	Plasma	none	12.27	H71C42N11O13S1	0.551556	0.290696	0.114727	0.0333559	0.00782251	0.556939	0.293533	0.115847	0.0336814	0.00789885	0.0391532	0.0867945	0.0901553	0.105897	0.0698058	0.0658355	0.0773726	0.0752859	0.104739	0.0727051	12.446	12.431	12.4	12.402	12.294	12.295	12.329	12.266	12.255	12.271	85488.7	45321	32055.9	31975.1	64877.2
8	1	8	H	MTD000220	Apolipoprotein B-100	P04114	1101+ITEVALMGHLSCDTK	1673.81	24	2	Plasma	C:Carbamidomethylation,	13.46	H119C70N19O24S2	0.361605	0.319837	0.190269	0.0846292	0.0307856	0.378113	0.334439	0.198955	0.0884927	0.032191	0.00393908	0.0234646	0.0365939	0.0391093	0.0236203	0.0218531		0.0264287		0.0168819	13.832	13.817	13.819	13.788	13.68	13.713		13.716		13.689	49995.1	38644.7	29742.7	10723.4	47167.3
9	2	18	H	MTD000220	Apolipoprotein B-100	P04114	1101+ITEVALMGHLSCDTK	1673.81	24	3	Plasma	C:Carbamidomethylation,	13.46	H119C70N19O24S2	0.361605	0.319837	0.190269	0.0846292	0.0307856	0.378113	0.334439	0.198955	0.0884927	0.032191	0.00278771	0.0190734	0.0149043	0.0241525	0.00833958	0.0167352		0.00662944	0.016447	0.0102569	13.832	13.817	13.819	13.788	13.68	13.713		13.716	13.642	13.689	360763	239676	165062	71608	360152
1	1	1	H	MTD000220	Apolipoprotein B-100	P04114	1101+ITEVALMGHLSCDTK	1673.81	24	4	Plasma	C:Carbamidomethylation,	13.46	H119C70N19O24S2	0.361605	0.319837	0.190269	0.0846292	0.0307856	0.378113	0.334439	0.198955	0.0884927	0.032191							0.0657118										7.01
8	1	8	H	MTD000220	Apolipoprotein B-100	P04114	1101+ITEVALxmGHLSCDTK	1689.81	24	3	Plasma	C:Carbamidomethylation,m:Oxidized methionine	11.08	H119C70N19O25S2	0.360734	0.3192	0.190667	0.0851481	0.0311308	0.377436	0.333979	0.199494	0.0890904	0.0325722	0.0303373	0.0399632	0.0541937	0.0535606	0.0559121	0.0821037		0.0645716		0.0419749	10.866	10.852	10.853	10.887	10.746	10.812		10.751		10.756	47276.4	19564	22193.2	17448.2	26687.8
10	2	20	H	MTD000220	Apolipoprotein B-100	P04114	1135+SEILAHWSPAK	1237.65	25	2	Plasma	none	11.59	H87C57N15O16S0	0.481071	0.338003	0.132767	0.0376705	0.00853952	0.48617	0.341586	0.134174	0.0380697	0.00863003	0.0122688	0.0382404	0.0142614	0.0304327	0.0208826	0.0178756	0.0262254	0.0200244	0.0207465	0.0225436	12.027	12.044	12.013	12.015	11.875	11.94	11.942	11.879	11.836	11.884	226041	146008	113576	94164.5	169699
10	4	40	H	MTD000220	Apolipoprotein B-100	P04114	1135+SEILAHWSPAK	1237.65	25	3	Plasma	none	11.59	H87C57N15O16S0	0.481071	0.338003	0.132767	0.0376705	0.00853952	0.48617	0.341586	0.134174	0.0380697	0.00863003	0.00311759	0.026938	0.0150679	0.0287497	0.0147098	0.0138487	0.0137061	0.0112717	0.0149246	0.0105965	12.027	12.044	12.013	12.015	11.875	11.94	11.942	11.879	11.836	11.884	946671	556670	359108	386500	862426
9	1	9	H	MTD000220	Apolipoprotein B-100	P04114	1146+LLLQMDSSATAYGSTVSK	1870.93	31	2	Plasma	none	15.25	H134C80N20O29S1	0.335266	0.333437	0.199157	0.0880177	0.0314111	0.350741	0.348828	0.20835	0.0920804	0.0328609	0.0153611	0.0377114	0.0403433	0.0205035	0.0462165	0.0136526	0.0164541	0.0534874		0.054122	15.347	15.365	15.269	15.303	15.195	15.228	15.197	15.231		15.172	125605	86599.2	84587.6	47900.2	81819.9
9	1	9	H	MTD000220	Apolipoprotein B-100	P04114	1146+LLLQMDSSATAYGSTVSK	1870.93	31	3	Plasma	none	15.25	H134C80N20O29S1	0.335266	0.333437	0.199157	0.0880177	0.0314111	0.350741	0.348828	0.20835	0.0920804	0.0328609	0.0139816	0.0290509	0.0306875	0.0425975	0.0263192		0.0240254	0.0185892	0.0331403	0.021689	15.347	15.365	15.269	15.303	15.195		15.197	15.231	15.189	15.172	99617.4	65451.7	58342.3	44766.7	78172.5
8	1	8	H	MTD000220	Apolipoprotein B-100	P04114	1146+LLLQxmDSSATAYGSTVSK	1886.93	31	2	Plasma	m:Oxidized methionine	12.57	H134C80N20O30S1	0.334458	0.332758	0.199485	0.0885595	0.0317742	0.350122	0.348343	0.208827	0.0927072	0.0332624	0.0201969		0.0342064	0.0207168	0.0383979	0.003727	0.0518932	0.0354329		0.0129155	12.736		12.723	12.692	12.552	12.585	12.619	12.62		12.593	52398		36551.4	29928.2	36471.1
9	1	9	H	MTD000220	Apolipoprotein B-100	P04114	1146+LLLQxmDSSATAYGSTVSK	1886.93	31	3	Plasma	m:Oxidized methionine	12.57	H134C80N20O30S1	0.334458	0.332758	0.199485	0.0885595	0.0317742	0.350122	0.348343	0.208827	0.0927072	0.0332624	0.00913487	0.0324123	0.030563	0.0272919	0.0209588	0.0239112	0.0137381		0.0156168	0.0169148	12.736	12.689	12.723	12.692	12.552	12.585	12.619		12.578	12.593	71154.4	52769.2	41826.2	40089.8	59618.2
10	3	30	H	MTD000220	Apolipoprotein B-100	P04114	118+NSEEFAAAMSR	1211.52	32	2	Plasma	none	10.6	H77C49N15O19S1	0.495707	0.308331	0.136011	0.0446608	0.0119469	0.503404	0.313119	0.138123	0.0453543	0.0121324	0.0066844	0.0310787	0.010676	0.0317127	0.0168894	0.00893672	0.0125985	0.0112158	0.0168579	0.0147036	10.705	10.723	10.692	10.694	10.618	10.651	10.652	10.622	10.644	10.627	472986	261917	194454	167748	422564
4	1	4	H	MTD000220	Apolipoprotein B-100	P04114	118+NSEEFAAAMSR	1211.52	32	3	Plasma	none	10.6	H77C49N15O19S1	0.495707	0.308331	0.136011	0.0446608	0.0119469	0.503404	0.313119	0.138123	0.0453543	0.0121324	0.0288507				0.0457012	0.0506611				0.0458954	10.705				10.618	10.651				10.627	38280.3				35320.6
8	1	8	H	MTD000220	Apolipoprotein B-100	P04114	118+NSEEFAAAxmSR	1227.52	32	2	Plasma	m:Oxidized methionine	7.38	H77C49N15O20S1	0.494512	0.307771	0.136809	0.0452325	0.0122121	0.502387	0.312673	0.138987	0.0459528	0.0124065	0.0065436	0.00780782	0.0287785		0.0161069		0.0198775	0.0196999	0.00662297	0.013578	7.482	7.499	7.533		7.555		7.461	7.43	7.646	7.435	48773.8	16412.8	17735		25728
6	1	6	H	MTD000220	Apolipoprotein B-100	P04114	1188+KMTSNFPVDLSDYPK	1740.84	20	2	Plasma	none	14.96	H120C78N18O25S1	0.349322	0.335877	0.19341	0.0823391	0.028246	0.363518	0.349526	0.20127	0.0856853	0.0293939	0.0361837	0.0248437	0.0529202		0.0229362			0.0437322		0.0507204	14.992	14.978	14.979		14.84			14.844		14.817	16603.3	10309	10056.5		16450.7
10	1	10	H	MTD000220	Apolipoprotein B-100	P04114	1188+KMTSNFPVDLSDYPK	1740.84	20	3	Plasma	none	14.96	H120C78N18O25S1	0.349322	0.335877	0.19341	0.0823391	0.028246	0.363518	0.349526	0.20127	0.0856853	0.0293939	0.0335235	0.0372811	0.060902	0.0698229	0.0391138	0.0431	0.046214	0.0284504	0.067696	0.0216184	14.992	14.978	14.979	14.949	14.84	14.842	14.875	14.844	14.834	14.817	80520.7	57525.7	41855	37630.5	79035.9
10	2	20	H	MTD000220	Apolipoprotein B-100	P04114	1189+MTSNFPVDLSDYPK	1612.74	20	2	Plasma	none	16.16	H108C72N16O24S1	0.377417	0.334324	0.18195	0.0735989	0.0240534	0.39018	0.345629	0.188103	0.0760877	0.0248668	0.00310402	0.0141507	0.00374556	0.00742731	0.0120872	0.00496298	0.0112458	0.00733069	0.0077565	0.00535219	16.25	16.235	16.204	16.174	16.065	16.099	16.1	16.102	16.059	16.042	424020	267531	201168	174439	225931
4	1	4	H	MTD000220	Apolipoprotein B-100	P04114	1189+MTSNFPVDLSDYPK	1612.74	20	3	Plasma	none	16.16	H108C72N16O24S1	0.377417	0.334324	0.18195	0.0735989	0.0240534	0.39018	0.345629	0.188103	0.0760877	0.0248668	0.0530426				0.0597352			0.0460583		0.0524166	16.25				16.065			16.102		16.042	35210.6				27763.4
4	1	4	H	MTD000220	Apolipoprotein B-100	P04114	1189+xmTSNFPVDLSDYPK	1628.74	20	2	Plasma	m:Oxidized methionine	15.5	H108C72N16O25S1	0.376507	0.333658	0.182406	0.0741708	0.0243938	0.38946	0.345136	0.188681	0.0767225	0.0252331			0.163453	0.150761	0.180134				0.124019				15.334	15.368	15.195				15.189				61921.5	51975.2	33593.5
10	1	10	H	MTD000220	Apolipoprotein B-100	P04114	1203+SLHMYANR	990.471	17	2	Plasma	none	5.79	H66C42N14O12S1	0.547283	0.293829	0.115573	0.0336253	0.00785468	0.552638	0.296704	0.116704	0.0339543	0.00793153	0.00220687	0.0128833	0.0113541	0.0234394	0.00604113	0.0122439	0.00767377	0.00197837	0.00997866	0.00350383	7.224	7.241	7.243	7.212	7.265	7.17	7.171	7.172	7.323	7.178	158498	64175.7	60312.9	46620.8	91069.6
10	4	40	H	MTD000220	Apolipoprotein B-100	P04114	1203+SLHMYANR	990.471	17	3	Plasma	none	5.79	H66C42N14O12S1	0.547283	0.293829	0.115573	0.0336253	0.00785468	0.552638	0.296704	0.116704	0.0339543	0.00793153	0.00579205	0.0155393	0.00749609	0.0129658	0.0143865	0.00300792	0.00422087	0.00792258	0.00999392	0.00703559	7.224	7.241	7.243	7.212	7.265	7.17	7.171	7.172	7.323	7.178	1.09373e+06	471813	431668	319681	727306
3	1	3	H	MTD000220	Apolipoprotein B-100	P04114	1203+SLHxmYANR	1006.47	17	2	Plasma	m:Oxidized methionine	2.9	H66C42N14O13S1	0.545964	0.293323	0.11652	0.0341864	0.00808396	0.551483	0.296288	0.117697	0.034532	0.00816567					0.0872501	0.0632438			0.137193						14.163	14.165			14.157						58440.1
3	1	3	H	MTD000220	Apolipoprotein B-100	P04114	1203+SLHxmYANR	1006.47	17	3	Plasma	m:Oxidized methionine	2.9	H66C42N14O13S1	0.545964	0.293323	0.11652	0.0341864	0.00808396	0.551483	0.296288	0.117697	0.034532	0.00816567	0.00545855	0.0103584	0.0152691								4.065	4.018	3.987								123195	33726.2	32636.3
10	4	40	H	MTD000220	Apolipoprotein B-100	P04114	1216+VPQTDMTFR	1093.52	14	2	Plasma	none	10.56	H75C47N13O15S1	0.515523	0.304592	0.127559	0.0397421	0.0100063	0.522093	0.308474	0.129185	0.0402486	0.0101338	0.000732151	0.00750271	0.00447214	0.00761443	0.0051748	0.00295324	0.00410088	0.00532333	0.0051893	0.00423017	10.705	10.69	10.692	10.661	10.585	10.619	10.588	10.589	10.611	10.595	1.00962e+06	587981	412934	364030	1.07933e+06
10	2	20	H	MTD000220	Apolipoprotein B-100	P04114	1230+LIVAMSSWLQK	1274.71	18	2	Plasma	none	18.34	H98C59N14O15S1	0.448728	0.327722	0.152051	0.0526249	0.0146323	0.457361	0.334026	0.154976	0.0536372	0.0149138	0.00507182	0.0223484	0.00565653	0.0173802	0.0200277	0.00587958	0.00622689	0.00946629	0.0210725	0.00525969	18.603	18.588	18.557	18.527	18.418	18.42	18.421	18.39	18.38	18.363	247129	166660	202987	125003	212828
1	1	1	H	MTD000220	Apolipoprotein B-100	P04114	1230+LIVAxmSSWLQK	1290.7	18	3	Plasma	m:Oxidized methionine	14.93	H98C59N14O16S1	0.447647	0.327098	0.152721	0.0532228	0.0149267	0.456462	0.333539	0.155728	0.0542709	0.0152206			0.258931										11.723										15698.8
1	1	1	H	MTD000220	Apolipoprotein B-100	P04114	1241+ASGSLPYTQTLQDHLNSLK	2072.05	35	2	Plasma	none	16.39	H145C90N25O31S0	0.30875	0.345033	0.210622	0.0917483	0.0316992	0.322908	0.360855	0.220281	0.0959557	0.0331529	0.00498697										15.831										55866.4
7	1	7	H	MTD000220	Apolipoprotein B-100	P04114	1241+ASGSLPYTQTLQDHLNSLK	2072.05	35	3	Plasma	none	16.39	H145C90N25O31S0	0.30875	0.345033	0.210622	0.0917483	0.0316992	0.322908	0.360855	0.220281	0.0959557	0.0331529	0.0307098	0.0216741		0.010876	0.0278733		0.00821861	0.0137502		0.0117492	15.831	14.623		14.594	14.454		14.52	14.49		14.463	949056	28961.2		21014.4	35901
10	3	30	H	MTD000220	Apolipoprotein B-100	P04114	1246+PYTQTLQDHLNSLK	1656.85	23	2	Plasma	none	16.53	H116C73N20O24S0	0.387047	0.350176	0.175635	0.063364	0.0182249	0.396475	0.358705	0.179913	0.0649074	0.0186688	0.00818438	0.0208663	0.00578792	0.0216074	0.0104182	0.00759288	0.00999447	0.00805629	0.00910969	0.0117071	16.669	16.654	16.623	16.593	16.517	16.518	16.519	16.488	16.478	16.461	650158	449152	341042	230196	358777
10	2	20	H	MTD000220	Apolipoprotein B-100	P04114	1246+PYTQTLQDHLNSLK	1656.85	23	3	Plasma	none	16.53	H116C73N20O24S0	0.387047	0.350176	0.175635	0.063364	0.0182249	0.396475	0.358705	0.179913	0.0649074	0.0186688	0.00883179	0.0230035	0.0122808	0.0258512	0.0143288	0.0132887	0.0128812	0.0119621	0.0165562	0.010762	16.669	16.654	16.623	16.593	16.517	16.518	16.519	16.488	16.478	16.461	323081	218174	200401	123786	228643
6	1	6	H	MTD000220	Apolipoprotein B-100	P04114	1260+EFNLQNxmGLPDFHIPENLFLK	2531.25	36	3	Plasma	m:Oxidized methionine	21.82	H174C117N28O33S1	0.213634	0.307488	0.243793	0.138489	0.0624093	0.221196	0.318372	0.252422	0.143391	0.0646184	0.0252804		0.0071714		0.0188106	0.0474306		0.0108625		0.01985	22.116		22.039		21.964	21.837		21.872		21.812	28795.1		91671.8		31032.4
3	1	3	H	MTD000220	Apolipoprotein B-100	P04114	1266+MGLPDFHIPENLFLK	1769.92	23	2	Plasma	none	21.62	H127C84N19O21S1	0.328697	0.338855	0.201903	0.0879902	0.0306771	0.343306	0.353916	0.210877	0.091901	0.0320405			0.0945932					0.201954		0.243934			21.91					21.71		21.651			13753.9
7	1	7	H	MTD000220	Apolipoprotein B-100	P04114	1266+MGLPDFHIPENLFLK	1769.92	23	3	Plasma	none	21.62	H127C84N19O21S1	0.328697	0.338855	0.201903	0.0879902	0.0306771	0.343306	0.353916	0.210877	0.091901	0.0320405	0.0473991		0.0240538		0.0407336	0.0434693		0.0291397	0.142919	0.0349797	21.955		21.91		21.771	21.74		21.71	16.059	21.651	20758.1		49787.6		32766.4
1	1	1	H	MTD000220	Apolipoprotein B-100	P04114	1266+MGLPDFHIPENLFLK	1769.92	23	4	Plasma	none	21.62	H127C84N19O21S1	0.328697	0.338855	0.201903	0.0879902	0.0306771	0.343306	0.353916	0.210877	0.091901	0.0320405		0.150234										19.813										12207.6
8	4	32	H	MTD000220	Apolipoprotein B-100	P04114	1296+IEIPLPFGGK	1069.62	17	2	Plasma	none	18.91	H83C52N11O13S0	0.519727	0.328007	0.115641	0.0294408	0.0059844	0.523487	0.330381	0.116478	0.0296538	0.0060277	0.00417621	0.0157778	0.0112476	0.0201881	0.014691	0.00908512	0.00702989		0.0159041		18.893	18.878	18.815	18.785	18.676	18.645	18.679		18.638		1.34375e+06	950614	794800	549257	1.04338e+06
10	3	30	H	MTD000220	Apolipoprotein B-100	P04114	1318+TPALHFK	812.455	11	2	Plasma	none	8.95	H60C39N10O9S0	0.609524	0.292034	0.079692	0.0158426	0.00252466	0.611301	0.292885	0.0799244	0.0158888	0.00253203	0.00804844	0.0156599	0.0153904	0.0243241	0.0161272	0.0151594	0.0170395	0.0113772	0.0177612	0.0159234	9.158	9.143	9.112	9.114	9.07	9.039	9.041	9.01	9.096	9.015	380932	225645	262624	167011	355904
10	2	20	H	MTD000220	Apolipoprotein B-100	P04114	1325+SVGFHLPSR	998.53	18	2	Plasma	none	11.4	H70C45N14O12S0	0.557517	0.31364	0.100326	0.0233591	0.0043629	0.560408	0.315266	0.100846	0.0234802	0.00438552	0.00661874	0.0193978	0.00401987	0.0147688	0.0102514	0.0109065	0.00947438	0.00783295	0.0119019	0.00596774	11.64	11.657	11.659	11.628	11.488	11.554	11.555	11.524	11.482	11.497	240641	166261	177556	118600	182253
10	4	40	H	MTD000220	Apolipoprotein B-100	P04114	1325+SVGFHLPSR	998.53	18	3	Plasma	none	11.4	H70C45N14O12S0	0.557517	0.31364	0.100326	0.0233591	0.0043629	0.560408	0.315266	0.100846	0.0234802	0.00438552	0.00502459	0.0209142	0.0085413	0.0172692	0.0167125	0.00939442	0.0103085	0.0131728	0.0157011	0.0131557	11.64	11.657	11.659	11.628	11.488	11.554	11.555	11.524	11.482	11.497	1.33213e+06	784878	689904	611416	1.20957e+06
10	4	40	H	MTD000220	Apolipoprotein B-100	P04114	1326+VGFHLPSR	911.498	15	2	Plasma	none	10.86	H65C42N13O10S0	0.581514	0.304899	0.0902892	0.019407	0.00333825	0.583785	0.30609	0.0906418	0.0194828	0.00335129	0.00234882	0.012595	0.00676768	0.0145698	0.00650803	0.00731515	0.0102685	0.00710904	0.00771634	0.00640446	11.092	11.077	11.079	11.048	10.972	10.973	10.975	10.944	10.934	10.949	864552	548481	377596	373649	934997
10	3	30	H	MTD000220	Apolipoprotein B-100	P04114	1327+GFHLPSR	812.43	14	2	Plasma	none	11.48	H56C37N12O9S0	0.618878	0.287023	0.0765069	0.0149097	0.00233406	0.620542	0.287795	0.0767126	0.0149498	0.00234033	0.00857149	0.018168	0.0174831	0.0181246	0.0124986	0.0125775	0.0165556	0.0126114	0.0182243	0.0111565	11.64	11.657	11.627	11.628	11.488	11.554	11.555	11.524	11.45	11.497	273831	167494	150603	130936	256225
10	4	40	H	MTD000220	Apolipoprotein B-100	P04114	133+LAIPEGK	726.428	15	2	Plasma	none	8.88	H58C33N8O10S0	0.654355	0.265491	0.0658925	0.0121713	0.00182814	0.655726	0.266047	0.0660306	0.0121968	0.00183197	0.234359	0.222084	0.222809	0.219005	0.219964	0.222761	0.221721	0.220241	0.209394	0.224335	9.094	9.046	9.048	9.017	9.006	8.943	8.944	8.945	9.064	8.95	860664	579346	437232	347879	1.02347e+06
9	4	36	H	MTD000220	Apolipoprotein B-100	P04114	1334+EFQVPTFTIPK	1305.7	16	2	Plasma	none	18.37	H95C63N13O17S0	0.452102	0.344962	0.145553	0.0441214	0.0106492	0.458178	0.349598	0.147509	0.0447143	0.0107924	0.0172078	0.0414072		0.0522849	0.0282253	0.0322731	0.0389781	0.0205904	0.041952	0.0171615	18.377	18.362		18.301	18.193	18.194	18.195	18.165	18.154	18.138	1.08664e+06	691306		483944	748650
3	1	3	H	MTD000220	Apolipoprotein B-100	P04114	1334+EFQVPTFTIPK	1305.7	16	3	Plasma	none	18.37	H95C63N13O17S0	0.452102	0.344962	0.145553	0.0441214	0.0106492	0.458178	0.349598	0.147509	0.0447143	0.0107924							0.0415934		0.0279834	0.160598							18.195		18.154	18.138
2	1	2	H	MTD000220	Apolipoprotein B-100	P04114	1393+ADSVVDLLSYNVQGSGETTYDHK	2497.16	39	2	Plasma	none	17.03	H164C107N28O41S0	0.246694	0.326259	0.234775	0.120284	0.0488091	0.252548	0.334001	0.240346	0.123138	0.0499673		0.0256015	0.0187157									17.234	17.203									18510.5	17201
10	2	20	H	MTD000220	Apolipoprotein B-100	P04114	1393+ADSVVDLLSYNVQGSGETTYDHK	2497.16	39	3	Plasma	none	17.03	H164C107N28O41S0	0.246694	0.326259	0.234775	0.120284	0.0488091	0.252548	0.334001	0.240346	0.123138	0.0499673	0.0102074	0.0230355	0.0247857	0.0200709	0.0251273	0.0198331	0.0184787	0.017842	0.02624	0.021403	17.217	17.234	17.203	17.173	17.065	17.066	17.099	17.069	17.091	17.042	475736	315015	277956	203360	365999
8	1	8	H	MTD000220	Apolipoprotein B-100	P04114	1393+ADSVVDLLSYNVQGSGETTYDHK	2497.16	39	4	Plasma	none	17.03	H164C107N28O41S0	0.246694	0.326259	0.234775	0.120284	0.0488091	0.252548	0.334001	0.240346	0.123138	0.0499673	0.0256996			0.0559168	0.0313516	0.0233736	0.0466076	0.0206627	0.0341538	0.0210528	17.217			17.173	17.065	17.066	17.099	17.069	17.091	17.042	67218.3			32813.9	59143.9
1	1	1	H	MTD000220	Apolipoprotein B-100	P04114	1395+SVVDLLSYNVQGSGETTYDHK	2311.1	33	3	Plasma	none	16.45	H154C100N26O37S0	0.271346	0.335115	0.22577	0.108454	0.0413042	0.288456	0.356246	0.240006	0.115293	0.0439087			0.0485596										18.267										21380.8
4	1	4	H	MTD000220	Apolipoprotein B-100	P04114	140+QVFLYPEKDEPTYILN	1967.99	25	2	Plasma	none	17.52	H137C93N19O28S0	0.307993	0.346873	0.211186	0.0911926	0.0310992	0.32175	0.362366	0.220618	0.0952657	0.0324883				0.0514617	0.0199501	0.00646206				0.0416167				17.624	17.516	17.549				17.461				61233.9	60174.7
8	1	8	H	MTD000220	Apolipoprotein B-100	P04114	140+QVFLYPEKDEPTYILN	1967.99	25	3	Plasma	none	17.52	H137C93N19O28S0	0.307993	0.346873	0.211186	0.0911926	0.0310992	0.32175	0.362366	0.220618	0.0952657	0.0324883	0.019483	0.0353901	0.0266297		0.0183407	0.0126389		0.00959147	0.0286963	0.0136635	17.668	17.653	17.655		17.516	17.549		18.487	17.51	17.461	51813.2	37150	28590.9		41074.4
1	3	3	H	MTD000220	Apolipoprotein B-100	P04114	140+QVFLYPEKDEPTYILN	1967.99	25	4	Plasma	none	17.52	H137C93N19O28S0	0.307993	0.346873	0.211186	0.0911926	0.0310992	0.32175	0.362366	0.220618	0.0952657	0.0324883								0.00101537										18.487
6	1	6	H	MTD000220	Apolipoprotein B-100	P04114	140+QVFLYPEKDEPTYILNIK	2209.17	27	2	Plasma	none	18.18	H160C105N22O30S0	0.264853	0.337369	0.22939	0.109735	0.0412221	0.281356	0.35839	0.243682	0.116572	0.0437905		0.0214208			0.0535952	0.0603631		0.0560184	0.0543397	0.0266036		18.201			18.032	18.033		18.003	18.026	17.976		26865.3			41444.7
10	3	30	H	MTD000220	Apolipoprotein B-100	P04114	140+QVFLYPEKDEPTYILNIK	2209.17	27	3	Plasma	none	18.18	H160C105N22O30S0	0.264853	0.337369	0.22939	0.109735	0.0412221	0.281356	0.35839	0.243682	0.116572	0.0437905	0.00378823	0.0130767	0.00780759	0.0131546	0.00920875	0.00884496	0.00797669	0.00985199	0.0120329	0.0119052	18.216	18.201	18.17	18.14	18.032	18.033	18.066	18.003	18.026	17.976	687038	341831	630590	315465	636613
1	1	1	H	MTD000220	Apolipoprotein B-100	P04114	140+QVFLYPEKDEPTYILNIK	2209.17	27	4	Plasma	none	18.18	H160C105N22O30S0	0.264853	0.337369	0.22939	0.109735	0.0412221	0.281356	0.35839	0.243682	0.116572	0.0437905										0.0518211										17.976
10	4	40	H	MTD000220	Apolipoprotein B-100	P04114	1430+FLDSNIK	835.444	9	2	Plasma	none	10.02	H61C38N9O12S0	0.613941	0.285914	0.0801866	0.0166784	0.00281688	0.615961	0.286855	0.0804504	0.0167333	0.00282615	0.00542651	0.0178744	0.0145557	0.0241988	0.0144071	0.0136147	0.0119428	0.00723889	0.0158004	0.0166221	10.19	10.175	10.144	10.113	10.07	10.071	10.072	10.041	10.096	10.046	695592	420782	314951	261144	752933
10	2	20	H	MTD000220	Apolipoprotein B-100	P04114	1443+LGNNPVSK	827.45	13	2	Plasma	none	3.39	H61C35N11O12S0	0.62984	0.27711	0.0750297	0.0151346	0.00248823	0.631663	0.277912	0.0752468	0.0151784	0.00249543	0.0622115	0.0526564	0.0367526	0.0495794	0.0324442	0.0387407	0.0343425	0.0345119	0.0583876	0.054348	4.742	23.584	8.983	23.523	9.006	8.943	8.944	8.945	23.344	4.695	60450.6	127798	185705	93553.8	420250
1	1	1	H	MTD000220	Apolipoprotein B-100	P04114	1476+KQHLFVK	898.539	9	2	Plasma	none	6.63	H70C43N12O9S0	0.578226	0.307666	0.0909369	0.0193585	0.00328139	0.580439	0.308843	0.0912849	0.0194326	0.00329395			0.0453486										17.268										52730.2
9	2	18	H	MTD000220	Apolipoprotein B-100	P04114	1476+KQHLFVK	898.539	9	3	Plasma	none	6.63	H70C43N12O9S0	0.578226	0.307666	0.0909369	0.0193585	0.00328139	0.580439	0.308843	0.0912849	0.0194326	0.00329395	0.00729805	0.0075528		0.0143845	0.00696399	0.0086258	0.00556482	0.00181571	0.0121502	0.00427498	6.515	6.564		6.632	6.62	6.589	6.655	6.625	6.84	6.662	223630	81186		50559.7	87964.3
1	1	1	H	MTD000220	Apolipoprotein B-100	P04114	148+DEPTYILNIK	1204.63	14	2	Plasma	none	15.53	H88C55N12O18S0	0.494686	0.331673	0.127705	0.0359286	0.00813812	0.499686	0.335026	0.128996	0.0362918	0.00822038			0.0425255										19.041										36219.6
9	2	18	H	MTD000220	Apolipoprotein B-100	P04114	1492+VSSFYAK	800.407	11	2	Plasma	none	7.92	H56C38N8O11S0	0.618161	0.284904	0.078099	0.0158274	0.00259737	0.620027	0.285763	0.0783347	0.0158752	0.00260521	0.0107289	0.0241579	0.0213305		0.0195791	0.0115522	0.0137344	0.0116356	0.0163526	0.0171324	8.062	8.047	8.016		8.135	7.976	7.977	7.946	8.258	7.983	163921	93575.5	80717.6		143707
7	1	7	H	MTD000220	Apolipoprotein B-100	P04114	1499+GTYGLSCQR	1040.47	17	2	Plasma	C:Carbamidomethylation,	7.45	H68C42N14O15S1	0.543166	0.292393	0.118452	0.0353286	0.00855561	0.549019	0.295543	0.119728	0.0357092	0.00864781	0.0197053	0.0225834	0.0281043		0.0134389		0.0928296	0.0149202		0.0125922	7.579	7.564	7.565		7.587		7.493	7.495		7.5	62730.6	37577.5	39053.6		76307.4
6	1	6	H	MTD000220	Apolipoprotein B-100	P04114	1499+GTYGLSCQR	1040.47	17	3	Plasma	C:Carbamidomethylation,	7.45	H68C42N14O15S1	0.543166	0.292393	0.118452	0.0353286	0.00855561	0.549019	0.295543	0.119728	0.0357092	0.00864781	0.178615			0.217223	0.167825		0.226277	0.183446		0.182408	7.579			7.567	7.587		7.493	7.495		7.5	18584			5861.08	11988.4
6	1	6	H	MTD000220	Apolipoprotein B-100	P04114	1537+YEDGTLSLTSTSDLQSGIIK	2127.06	32	2	Plasma	none	16.81	H150C91N22O36S0	0.304812	0.341445	0.211949	0.0946097	0.0336753	0.319907	0.358354	0.222445	0.0992948	0.035343	0.0499727	0.0219377	0.0540825	0.0544012		0.0553344		0.0664388			16.669	16.686	16.591	16.593		16.518		16.488			140863	81879.8	149320	54834.5
10	1	10	H	MTD000220	Apolipoprotein B-100	P04114	1537+YEDGTLSLTSTSDLQSGIIK	2127.06	32	3	Plasma	none	16.81	H150C91N22O36S0	0.304812	0.341445	0.211949	0.0946097	0.0336753	0.319907	0.358354	0.222445	0.0992948	0.035343	0.0123573	0.0332341	0.0208271	0.0238218	0.0220812	0.011851	0.016315	0.0183607	0.0226111	0.0186487	16.669	16.686	16.591	16.593	16.517	16.518	16.519	16.488	16.51	16.461	149894	102475	82875.6	64129.9	102568
7	4	28	H	MTD000220	Apolipoprotein B-100	P04114	1563+YENYELTLK	1171.58	13	2	Plasma	none	12.81	H81C54N11O18S0	0.502518	0.328997	0.124508	0.0345145	0.00771537	0.507318	0.33214	0.125697	0.0348442	0.00778908	0.00512975	0.02155	0.0218801		0.0147717		0.017644	0.0145161	0.017316		12.929	12.947	12.948		12.809		12.877	12.846	12.803		985434	547242	367771		670742
5	1	5	H	MTD000220	Apolipoprotein B-100	P04114	158+RGIISALLVPPETEEAK	1822.02	38	3	Plasma	none	17.72	H139C81N21O26S0	0.350302	0.350615	0.192315	0.0754122	0.0234808	0.361642	0.361964	0.19854	0.0778534	0.0242409	0.0173055				0.0237029		0.009005	0.0201107		0.0315354	17.442				17.258		17.293	17.262		17.171	41513.2				33657
10	3	30	H	MTD000220	Apolipoprotein B-100	P04114	1587+MDMTFSK	858.362	8	2	Plasma	none	10.47	H58C36N8O12S2	0.567865	0.258687	0.122872	0.0376728	0.0101387	0.575288	0.262068	0.124479	0.0381652	0.0102712	0.00780418	0.00449583	0.0102791	0.00826675	0.000977658	0.0050695	0.00290494	0.00405283	0.00503637	0.00340232	10.609	10.594	10.595	10.565	10.521	10.522	10.523	10.525	10.547	10.498	314209	181564	133057	106907	327780
7	2	14	H	MTD000220	Apolipoprotein B-100	P04114	159+GIISALLVPPETEEAK	1665.92	34	2	Plasma	none	19.02	H127C75N17O25S0	0.381255	0.349944	0.178312	0.0653986	0.0191322	0.391067	0.35895	0.182901	0.0670817	0.0196246		0.0706887		0.0571929	0.0347699	0.0390917	0.0380644	0.0338672	0.0399552			19.265		19.204	19.095	19.064	19.13	19.067	19.057			283832		192902	181250
10	2	20	H	MTD000220	Apolipoprotein B-100	P04114	159+GIISALLVPPETEEAK	1665.92	34	3	Plasma	none	19.02	H127C75N17O25S0	0.381255	0.349944	0.178312	0.0653986	0.0191322	0.391067	0.35895	0.182901	0.0670817	0.0196246	0.0247475	0.0362396	0.024469	0.0290992	0.0361056	0.0261534	0.0289867	0.030009	0.0309969	0.0289707	19.312	19.265	19.234	19.204	19.095	19.064	19.13	19.067	19.057	19.04	335975	254630	234120	179979	247360
10	3	30	H	MTD000220	Apolipoprotein B-100	P04114	1600+SEYQADYESLR	1359.59	28	2	Plasma	none	10.61	H85C58N15O23S0	0.468004	0.335049	0.140248	0.0431682	0.0107497	0.474424	0.339645	0.142171	0.0437603	0.0108971	0.00660081	0.0253736	0.00879449	0.025113	0.0140543	0.00448591	0.0090764	0.0125966	0.0124108	0.0101404	10.673	10.69	10.692	10.661	10.585	10.619	10.652	10.622	10.611	10.627	620699	337608	223593	197036	544358
10	1	10	H	MTD000220	Apolipoprotein B-100	P04114	1600+SEYQADYESLR	1359.59	28	3	Plasma	none	10.61	H85C58N15O23S0	0.468004	0.335049	0.140248	0.0431682	0.0107497	0.474424	0.339645	0.142171	0.0437603	0.0108971	0.042386	0.0666617	0.0478655	0.0328726	0.0379949	0.0733696	0.061883	0.0544996	0.0589459	0.0198895	10.673	10.69	10.692	10.661	10.585	10.619	10.652	10.622	10.611	10.627	52367.9	31463.3	21487.6	19148.4	53979.3
3	1	3	H	MTD000220	Apolipoprotein B-100	P04114	1611+FFSLLSGSLN	1083.56	14	2	Plasma	none	21.34	H77C51N11O15S0	0.523414	0.324465	0.114963	0.02971	0.00617142	0.527342	0.3269	0.115825	0.0299329	0.00621773		0.126601				0.0768415				0.103041		21.392				21.127				21.071		21210
8	1	8	H	MTD000220	Apolipoprotein B-100	P04114	1611+FFSLLSGSLNSH	1307.65	20	2	Plasma	none	18.82	H89C60N15O18S0	0.463125	0.341194	0.140994	0.042151	0.0100801	0.469005	0.345525	0.142784	0.0426862	0.010208	0.0380669	0.0567109	0.0467338		0.0383747	0.0544457	0.0504425	0.055842		0.0423985	19.022	19.007	18.976		18.805	18.839	18.84	18.809		18.782	60733.8	48330.2	43559.8		40243.7
1	1	1	H	MTD000220	Apolipoprotein B-100	P04114	1611+FFSLLSGSLNSH	1307.65	20	3	Plasma	none	18.82	H89C60N15O18S0	0.463125	0.341194	0.140994	0.042151	0.0100801	0.469005	0.345525	0.142784	0.0426862	0.010208									0.0121442										6.324
1	1	1	H	MTD000220	Apolipoprotein B-100	P04114	1611+FFSLLSGSLNSH	1307.65	20	4	Plasma	none	18.82	H89C60N15O18S0	0.463125	0.341194	0.140994	0.042151	0.0100801	0.469005	0.345525	0.142784	0.0426862	0.010208									0.0133516										6.324
7	1	7	H	MTD000220	Apolipoprotein B-100	P04114	1621+SHGLELNADILGTDK	1581.8	27	2	Plasma	none	14.73	H111C67N19O25S0	0.414192	0.345661	0.16367	0.0563478	0.0155774	0.4227	0.352762	0.167032	0.0575054	0.0158974	0.0620841	0.0507841	0.0414908	0.0493293		0.0537583			0.0496289	0.0322299	16.572	16.557	16.559	16.528		16.389			16.446	16.397	89282.9	67205	58748.2	52544
1	1	1	H	MTD000220	Apolipoprotein B-100	P04114	1621+SHGLELNADILGTDK	1581.8	27	3	Plasma	none	14.73	H111C67N19O25S0	0.414192	0.345661	0.16367	0.0563478	0.0155774	0.4227	0.352762	0.167032	0.0575054	0.0158974								0.0529088										16.005
10	4	40	H	MTD000220	Apolipoprotein B-100	P04114	1647+IGQDGISTSATTNLK	1504.77	25	2	Plasma	none	10.06	H108C62N18O25S0	0.439331	0.340618	0.152794	0.0502176	0.0133214	0.446947	0.346523	0.155443	0.0510881	0.0135523	0.00218274	0.0261319	0.0136284	0.0205639	0.0199118	0.00538577	0.00535091	0.00725662	0.018855	0.0102619	10.222	10.207	10.176	10.178	10.07	10.103	10.104	10.106	10.063	10.079	1.12372e+06	541388	388966	284306	844400
10	1	10	H	MTD000220	Apolipoprotein B-100	P04114	1647+IGQDGISTSATTNLK	1504.77	25	3	Plasma	none	10.06	H108C62N18O25S0	0.439331	0.340618	0.152794	0.0502176	0.0133214	0.446947	0.346523	0.155443	0.0510881	0.0135523	0.00895963	0.0305623	0.0220476	0.0325266	0.024073	0.0142512	0.0244522	0.0139169	0.0233022	0.0205079	10.222	10.207	10.176	10.178	10.07	10.103	10.104	10.106	10.063	10.079	168938	80806.4	56689.5	47620.7	153939
1	1	1	H	MTD000220	Apolipoprotein B-100	P04114	1662+CSLLVLENELNAELGLSGASMK	2347.18	43	2	Plasma	C:Carbamidomethylation,	23.18	H170C99N26O35S2	0.2478	0.307708	0.229632	0.126814	0.0566638	0.271725	0.337416	0.251802	0.139058	0.0621345										0.0321848										23.198
6	1	6	H	MTD000220	Apolipoprotein B-100	P04114	1662+CSLLVLENELNAELGLSGASMK	2347.18	43	3	Plasma	C:Carbamidomethylation,	23.18	H170C99N26O35S2	0.2478	0.307708	0.229632	0.126814	0.0566638	0.271725	0.337416	0.251802	0.139058	0.0621345			0.0493504	0.0396414	0.0358713	0.0407923		0.0296671		0.024499			23.36	23.297	23.286	23.255		23.226		23.198			56101.6	19946.3	36051.2
2	1	2	H	MTD000220	Apolipoprotein B-100	P04114	1703+AALTELSLGSAY	1194.61	26	2	Plasma	none	18.16	H86C53N12O19S0	0.504588	0.327221	0.124039	0.0345733	0.00779225	0.509468	0.330386	0.125239	0.0349077	0.00786762			0.0456603						0.0567193				18.815						9.096				59763.4
1	1	1	H	MTD000220	Apolipoprotein B-100	P04114	1703+AALTELSLGSAY	1194.61	26	3	Plasma	none	18.16	H86C53N12O19S0	0.504588	0.327221	0.124039	0.0345733	0.00779225	0.509468	0.330386	0.125239	0.0349077	0.00786762									0.132052										9.096
10	2	20	H	MTD000220	Apolipoprotein B-100	P04114	1703+AALTELSLGSAYQAM	1524.75	35	2	Plasma	none	19.59	H108C66N16O23S1	0.404043	0.331044	0.171203	0.0660538	0.0206367	0.415535	0.34046	0.176072	0.0679325	0.0212237	0.0128622	0.0276911	0.00899343	0.0334913	0.0193094	0.011666	0.0161729	0.0120107	0.0188247	0.0145127	19.151	19.104	19.073	19.042	14.969	18.935	18.969	14.973	18.928	18.943	291086	210957	161442	115160	151484
3	3	9	H	MTD000220	Apolipoprotein B-100	P04114	1703+AALTELSLGSAYQAM	1524.75	35	3	Plasma	none	19.59	H108C66N16O23S1	0.404043	0.331044	0.171203	0.0660538	0.0206367	0.415535	0.34046	0.176072	0.0679325	0.0212237					0.0117378			0.010735		0.106838					14.969			14.973		18.943					713536
4	1	4	H	MTD000220	Apolipoprotein B-100	P04114	1703+AALTELSLGSAYQAMILGVDSK	2237.16	44	2	Plasma	none	22.38	H164C98N24O33S1	0.267385	0.324532	0.22543	0.114159	0.0463286	0.287046	0.348395	0.242006	0.122553	0.0497352		0.0197742	0.0568224	0.0527185				0.0478111				22.488	22.49	22.427				22.355				11130.9	97172	38229.5
10	1	10	H	MTD000220	Apolipoprotein B-100	P04114	1703+AALTELSLGSAYQAMILGVDSK	2237.16	44	3	Plasma	none	22.38	H164C98N24O33S1	0.267385	0.324532	0.22543	0.114159	0.0463286	0.287046	0.348395	0.242006	0.122553	0.0497352	0.0313697	0.0371275	0.0120346	0.020977	0.00705881	0.0174645	0.020934	0.0210479	0.00907519	0.00862992	22.568	22.488	22.49	22.427	15.485	22.352	22.354	22.355	15.447	15.43	47856.5	34299.4	151243	82205.3	140137
4	1	4	H	MTD000220	Apolipoprotein B-100	P04114	1703+AALTELSLGSAYQAxmILGVDSK	2253.16	44	3	Plasma	m:Oxidized methionine	19.66	H164C98N24O34S1	0.26674	0.323849	0.225552	0.114629	0.0467191	0.28658	0.347936	0.242328	0.123155	0.050194	0.0362369				0.0225624			0.0398318		0.026592	19.28				19.16			19.035		19.04	12779.8				12482.7
10	2	20	H	MTD000220	Apolipoprotein B-100	P04114	1738+LSNDMMGSYAEMK	1475.61	24	2	Plasma	none	12.88	H97C60N15O22S3	0.3919	0.299204	0.183473	0.0815208	0.0305626	0.409896	0.312943	0.191898	0.0852642	0.031966	0.0041401	0.028766	0.0174899	0.0252193	0.0173568	0.00602804	0.00700573	0.00939304	0.0139592	0.00713983	12.994	13.011	12.981	12.982	12.874	12.908	12.941	12.91	12.868	12.915	348424	210138	132997	95376.5	262365
10	1	10	H	MTD000220	Apolipoprotein B-100	P04114	1738+LSNDxmMGSYAEMK	1491.6	24	2	Plasma	m:Oxidized methionine	10.64	H97C60N15O23S3	0.390955	0.298627	0.183941	0.0820026	0.0308934	0.409152	0.312527	0.192502	0.0858193	0.0323312	0.00645427	0.0308061	0.0209651	0.0273925	0.0198143	0.0286573	0.018929	0.0221955	0.0289939	0.0219377	10.48	10.449	10.466	10.178	10.36	10.393	10.394	10.396	10.37	10.385	109327	61190.7	41406.2	21669.1	72653.5
9	1	9	H	MTD000220	Apolipoprotein B-100	P04114	1751+FDHTNSLNIAGL	1300.64	20	2	Plasma	none	16.84	H88C57N16O19S0	0.475784	0.336635	0.135878	0.0399699	0.00945098	0.481433	0.340632	0.137491	0.0404445	0.00956319	0.0300739	0.0447196	0.0447809		0.0332681	0.0348837	0.0390208	0.0385473	0.0455044	0.0325073	16.475	16.396	16.462		16.323	16.26	16.326	16.295	16.317	16.268	42230	29274.4	31064.3		30547
4	1	4	H	MTD000220	Apolipoprotein B-100	P04114	1751+FDHTNSLNIAGLSLDFSSK	2065.01	31	2	Plasma	none	19.15	H140C91N24O31S0	0.306742	0.344807	0.211497	0.0925169	0.0320859	0.321007	0.360841	0.221332	0.0968193	0.033578	0.0511017		0.046164					0.0249207		0.0302395	18.99		18.944					18.777		18.75	5651.98		37100.4
10	1	10	H	MTD000220	Apolipoprotein B-100	P04114	1751+FDHTNSLNIAGLSLDFSSK	2065.01	31	3	Plasma	none	19.15	H140C91N24O31S0	0.306742	0.344807	0.211497	0.0925169	0.0320859	0.321007	0.360841	0.221332	0.0968193	0.033578	0.0270625	0.0720514	0.0100818	0.0516423	0.0429605	0.0310448	0.094538	0.0249189	0.0693184	0.0176251	18.99	18.975	18.944	18.914	18.837	18.807	18.872	18.777	18.864	18.75	50188.5	25115	184288	27613.4	32050.4
7	1	7	H	MTD000220	Apolipoprotein B-100	P04114	1759+IAGLSLDFSSK	1136.61	19	2	Plasma	none	16.12	H84C51N12O17S0	0.518427	0.324223	0.117758	0.0313807	0.00674993	0.522719	0.326907	0.118733	0.0316405	0.00680582	0.0464964	0.0536775	0.0698421		0.0582569	0.0663964	0.039849	0.0404687			16.411	17.847	17.816		16.291	17.678	17.712	16.295			31456	46850.4	37519.9		21676.6
10	1	10	H	MTD000220	Apolipoprotein B-100	P04114	1770+LDNIYSSDK	1053.5	13	2	Plasma	none	8.24	H71C45N11O18S0	0.555478	0.307711	0.104116	0.0262037	0.00537943	0.559108	0.309721	0.104796	0.0263749	0.00541458	0.00956502	0.0251289	0.0433669	0.0291424	0.0126637	0.0193769	0.0164359	0.0159382	0.0202951	0.0120094	8.384	8.37	8.339	8.34	8.393	8.266	8.299	8.268	8.484	8.306	99461.7	66942.3	45483.5	28564	69363.9
10	4	40	H	MTD000220	Apolipoprotein B-100	P04114	1792+SLVTTLNSDLK	1189.66	12	2	Plasma	none	14.93	H91C51N13O19S0	0.513487	0.323956	0.120506	0.0330497	0.00734335	0.518151	0.326899	0.1216	0.0333498	0.00741006	0.00694044	0.0132252	0.0101564	0.0155587	0.00646333	0.00638131	0.00847945	0.00960325	0.00967003	0.00847005	14.896	14.913	14.915	14.884	14.776	14.777	14.811	14.78	14.77	14.753	1.16248e+06	686537	514517	431070	938821
10	2	20	H	MTD000220	Apolipoprotein B-100	P04114	1803+YNALDLTNNGK	1221.6	16	2	Plasma	none	11.19	H83C52N15O19S0	0.504819	0.327119	0.123954	0.0345404	0.00778352	0.509695	0.330279	0.125151	0.0348741	0.00785871	0.144974	0.170547	0.166372	0.181156	0.173603	0.176596	0.178525	0.171495	0.173424	0.179384	11.414	11.367	11.369	11.37	11.294	11.296	11.297	11.299	11.256	11.304	376864	187334	161593	108166	289286
6	2	12	H	MTD000220	Apolipoprotein B-100	P04114	1814+LRLEPLK	867.555	12	2	Plasma	none	10.49	H73C40N11O10S0	0.598018	0.296737	0.0843519	0.017508	0.00291846	0.600049	0.297745	0.0846385	0.0175675	0.00292837			0.366461		0.366519	0.356705	0.347689	0.32466		0.269568			10.821		10.682	10.683	10.684	10.686		10.659			195205		330399
10	2	20	H	MTD000220	Apolipoprotein B-100	P04114	1814+LRLEPLK	867.555	12	3	Plasma	none	10.49	H73C40N11O10S0	0.598018	0.296737	0.0843519	0.017508	0.00291846	0.600049	0.297745	0.0846385	0.0175675	0.00292837	0.00711712	0.0211941	0.0116481	0.00667741	0.00791438	0.00765079	0.0101701	0.00781702	0.00974539	0.00593597	10.834	10.819	10.821	10.822	10.682	10.683	10.684	10.686	10.644	10.659	226104	144678	124222	102141	294950
10	3	30	H	MTD000220	Apolipoprotein B-100	P04114	1821+LHVAGNLK	850.503	13	2	Plasma	none	7.13	H66C38N12O10S0	0.609705	0.290666	0.0802959	0.0162653	0.00265286	0.611581	0.29156	0.080543	0.0163153	0.00266103	0.0039551	0.012648	0.00723664	0.00875681	0.00217706	0.00368504	0.0057283	0.00742816	0.00622891	0.00485699	7.256	7.273	7.243	7.244	7.233	7.137	7.171	7.172	7.291	7.145	362714	137564	147947	91597	233225
4	1	4	H	MTD000220	Apolipoprotein B-100	P04114	1829+GAYQNNEIK	1035.5	20	2	Plasma	none	5.98	H69C44N13O16S0	0.560379	0.307765	0.101302	0.0246962	0.00489119	0.563681	0.309579	0.101898	0.0248418	0.00492001	0.0253137				0.164311	0.136254				0.0322909	6.096				16.13	16.163				6.049	36376.3				133791
10	1	10	H	MTD000220	Apolipoprotein B-100	P04114	1838+HIYAISSAALSASYK	1580.82	33	2	Plasma	none	13.1	H112C72N18O22S0	0.396339	0.350769	0.171268	0.0600008	0.0167289	0.405098	0.358521	0.175054	0.0613269	0.0170986	0.0044389	0.0221133	0.0185449	0.0318374	0.0198774	0.0224637	0.0156155	0.00959857	0.026902	0.00725565	13.22	13.269	13.238	13.208	13.067	13.101	13.167	13.104	13.061	13.109	95935.7	61885.6	55371.5	42227.7	83428
10	2	20	H	MTD000220	Apolipoprotein B-100	P04114	1838+HIYAISSAALSASYK	1580.82	33	3	Plasma	none	13.1	H112C72N18O22S0	0.396339	0.350769	0.171268	0.0600008	0.0167289	0.405098	0.358521	0.175054	0.0613269	0.0170986	0.00881464	0.0283266	0.0175067	0.0282367	0.019838	0.0133962	0.0114755	0.0135386	0.0267417	0.0160714	13.22	13.269	13.238	13.208	13.067	13.101	13.167	13.104	13.061	13.109	287870	175307	149557	139210	238439
4	1	4	H	MTD000220	Apolipoprotein B-100	P04114	1841+AISSAALSASYK	1167.61	29	2	Plasma	none	10.43	H85C51N13O18S0	0.515209	0.32437	0.119432	0.0323399	0.00708078	0.519704	0.3272	0.120474	0.032622	0.00714256	0.0595654	0.0934632			0.0845722			0.066357			10.609	10.594			10.489			10.493			25056.6	17384.4			26044.7
10	1	10	H	MTD000220	Apolipoprotein B-100	P04114	1859+VQGVEFSHR	1057.53	20	2	Plasma	none	6.31	H71C46N15O14S0	0.546697	0.316071	0.105436	0.0257471	0.00506431	0.550024	0.317994	0.106078	0.0259037	0.00509513	0.0108885	0.0328337	0.0107336	0.0227	0.0114707	0.0143679	0.00950104	0.010336	0.0158214	0.0115731	7.579	7.596	7.565	7.567	7.555	7.492	7.493	7.495	7.646	7.5	123472	54754	48640	32982.7	88983.8
9	4	36	H	MTD000220	Apolipoprotein B-100	P04114	1859+VQGVEFSHR	1057.53	20	3	Plasma	none	6.31	H71C46N15O14S0	0.546697	0.316071	0.105436	0.0257471	0.00506431	0.550024	0.317994	0.106078	0.0259037	0.00509513	0.0161718	0.021635		0.0160578	0.0199723	0.0122867	0.0173382	0.0205887	0.0132399	0.0167184	7.579	7.596		7.567	7.555	7.492	7.493	7.495	7.646	7.5	1.32299e+06	621674		404151	1.10568e+06
8	1	8	H	MTD000220	Apolipoprotein B-100	P04114	1917+LALWGEHTGQLY	1386.69	21	2	Plasma	none	17.77	H94C65N16O18S0	0.436488	0.34756	0.152671	0.0481177	0.0120663	0.443209	0.352911	0.155021	0.0488586	0.0122521	0.0276443	0.0386365		0.0467339	0.0346085	0.0483397	0.0365914		0.0616598	0.0406524	17.765	17.718		17.656	17.58	17.582	17.615		17.574	17.557	51126.2	31654		27446.6	34192.3
9	3	27	H	MTD000220	Apolipoprotein B-100	P04114	1917+LALWGEHTGQLYSK	1601.82	25	2	Plasma	none	14.35	H111C74N19O21S0	0.387324	0.352543	0.175284	0.0621943	0.0174982	0.396302	0.360714	0.179347	0.0636359	0.0179038		0.0728442	0.0783417	0.0741474	0.073481	0.0817464	0.0813053	0.0854846	0.0760136	0.0781088		14.559	14.56	14.53	14.389	14.423	14.456	14.414	14.383	14.366		383296	268536	231878	421585
10	4	40	H	MTD000220	Apolipoprotein B-100	P04114	1917+LALWGEHTGQLYSK	1601.82	25	3	Plasma	none	14.35	H111C74N19O21S0	0.387324	0.352543	0.175284	0.0621943	0.0174982	0.396302	0.360714	0.179347	0.0636359	0.0179038	0.00651978	0.013701	0.00204292	0.00974484	0.00478946	0.00487127	0.00367331	0.00386603	0.00177397	0.00222678	14.541	14.559	14.56	14.53	14.389	14.423	14.456	14.414	14.383	14.366	808672	586139	461555	417129	819046
6	1	6	H	MTD000220	Apolipoprotein B-100	P04114	1935+AEPLAFTF	894.449	16	2	Plasma	none	20.1	H62C44N8O12S0	0.576884	0.304777	0.0930925	0.0208321	0.00375463	0.579442	0.306129	0.0935052	0.0209245	0.00377128			0.298993	0.275239	0.0145749	0.0252652		0.305628		0.0251726			8.661	8.598	8.361	15.39		8.559		8.241			40579.1	32524	50442.8
10	1	10	H	MTD000220	Apolipoprotein B-100	P04114	1935+AEPLAFTFSHDYK	1524.72	24	2	Plasma	none	15.01	H100C72N16O21S0	0.400962	0.351024	0.169074	0.0583461	0.0160079	0.409393	0.358405	0.172629	0.0595729	0.0163445	0.0158952	0.0315201	0.0149303	0.0400156	0.0182147	0.0179079	0.0276316	0.0148579	0.0399919	0.0127447	15.089	15.107	15.108	15.078	14.969	14.971	15.004	14.973	14.931	14.946	182208	145458	149102	97948.3	151484
10	4	40	H	MTD000220	Apolipoprotein B-100	P04114	1935+AEPLAFTFSHDYK	1524.72	24	3	Plasma	none	15.01	H100C72N16O21S0	0.400962	0.351024	0.169074	0.0583461	0.0160079	0.409393	0.358405	0.172629	0.0595729	0.0163445	0.00537464	0.0237114	0.00634169	0.0134632	0.00768286	0.00396293	0.00754041	0.00659795	0.00763931	0.00574805	15.089	15.107	15.108	15.078	14.969	14.971	15.004	14.973	14.931	14.946	777585	541512	390068	391999	713536
2	1	2	H	MTD000220	Apolipoprotein B-100	P04114	1937+PLAFTFSHDYK	1324.64	16	3	Plasma	none	15.5	H88C64N14O17S0	0.446029	0.34639	0.148235	0.0454888	0.0111014	0.452296	0.351258	0.150318	0.0461281	0.0112574	0.0798674									0.0662756	15.121									14.946	24823.3
6	1	6	H	MTD000220	Apolipoprotein B-100	P04114	1948+GSTSHHLVSR	1079.55	20	2	Plasma	none	3.06	H73C44N17O15S0	0.553231	0.312087	0.103454	0.02526	0.00498942	0.556553	0.31396	0.104075	0.0254117	0.00501937	0.00828821	0.00714026	0.012197	0.0125253	0.0495256				0.0753028		3.195	3.147	3.149	3.118	11.037				11.03		75704	105827	103139	131491	40310
8	4	32	H	MTD000220	Apolipoprotein B-100	P04114	1948+GSTSHHLVSR	1079.55	20	3	Plasma	none	3.06	H73C44N17O15S0	0.553231	0.312087	0.103454	0.02526	0.00498942	0.556553	0.31396	0.104075	0.0254117	0.00501937	0.033762	0.0579056	0.0347533	0.0392579		0.0165119	0.0128118	0.0369494		0.00713334	3.195	3.147	3.149	3.118		3.044	3.077	3.079		3.084	831972	1.32162e+06	1.36522e+06	2.02632e+06
4	1	4	H	MTD000220	Apolipoprotein B-100	P04114	1949+STSHHLVSR	1022.53	18	2	Plasma	none	3.04	H70C42N16O14S0	0.569201	0.305987	0.0970271	0.0226887	0.00429426	0.572116	0.307554	0.0975241	0.0228049	0.00431626					0.0355309	0.0203639	0.0373083		0.0391277						12.648	12.682	12.683		12.642						62216.6
5	3	15	H	MTD000220	Apolipoprotein B-100	P04114	1949+STSHHLVSR	1022.53	18	3	Plasma	none	3.04	H70C42N16O14S0	0.569201	0.305987	0.0970271	0.0226887	0.00429426	0.572116	0.307554	0.0975241	0.0228049	0.00431626	0.0151163	0.0236625	0.011268	0.0147541				0.0146149			3.195	3.147	3.149	3.118				3.079			149357	266342	251646	348134
2	1	2	H	MTD000220	Apolipoprotein B-100	P04114	1958+KSISAALEHK	1082.61	23	2	Plasma	none	6.47	H82C47N14O15S0	0.540483	0.317582	0.108289	0.0270848	0.00546509	0.544053	0.31968	0.109004	0.0272637	0.00550119	0.0113198									0.0185618	6.515									6.501	34800.4
10	4	40	H	MTD000220	Apolipoprotein B-100	P04114	1958+KSISAALEHK	1082.61	23	3	Plasma	none	6.47	H82C47N14O15S0	0.540483	0.317582	0.108289	0.0270848	0.00546509	0.544053	0.31968	0.109004	0.0272637	0.00550119	0.00381063	0.0302008	0.0162013	0.024955	0.0157328	0.00642459	0.00799311	0.0101777	0.0244829	0.011901	6.515	6.532	6.534	6.535	6.524	6.493	6.494	6.496	6.647	6.501	884787	393116	357510	249587	440359
10	2	20	H	MTD000220	Apolipoprotein B-100	P04114	1959+SISAALEHK	954.514	22	2	Plasma	none	7.12	H70C41N12O14S0	0.583953	0.298925	0.0917259	0.0208488	0.00384777	0.58662	0.300291	0.0921449	0.0209441	0.00386534	0.0324586	0.0470771	0.0320198	0.0445123	0.0350361	0.0312433	0.0324289	0.0328963	0.0405647	0.0362293	7.772	7.757	7.726	7.728	7.716	7.653	7.677	7.656	7.807	7.661	181361	79121.3	78659.6	53514.5	157732
10	4	40	H	MTD000220	Apolipoprotein B-100	P04114	1959+SISAALEHK	954.514	22	3	Plasma	none	7.12	H70C41N12O14S0	0.583953	0.298925	0.0917259	0.0208488	0.00384777	0.58662	0.300291	0.0921449	0.0209441	0.00386534	0.00550003	0.0295536	0.0124883	0.0217895	0.0177665	0.00639736	0.0136588	0.0131126	0.00728134	0.0158425	7.772	7.757	7.726	7.728	7.716	7.653	7.677	7.656	7.807	7.661	845488	372322	357425	261916	792176
9	1	9	H	MTD000220	Apolipoprotein B-100	P04114	196+KGNVATEISTER	1303.67	24	2	Plasma	none	7.38	H93C53N17O21S0	0.492522	0.329322	0.129607	0.0375869	0.00883009	0.497981	0.332971	0.131044	0.0380035	0.00892796	0.00695216	0.0235326	0.0115534		0.00956827	0.0158485	0.00746604	0.0134745	0.0074033	0.0211711	7.482	7.467	7.468		7.426	7.395	7.429	7.398	7.485	7.403	79680.7	27904.6	31020.1		49003
10	3	30	H	MTD000220	Apolipoprotein B-100	P04114	196+KGNVATEISTER	1303.67	24	3	Plasma	none	7.38	H93C53N17O21S0	0.492522	0.329322	0.129607	0.0375869	0.00883009	0.497981	0.332971	0.131044	0.0380035	0.00892796	0.00766502	0.019052	0.0099832	0.0119471	0.012489	0.0123512	0.0166186	0.0127405	0.00796853	0.0130715	7.482	7.467	7.468	7.47	7.426	7.395	7.429	7.398	7.485	7.403	630011	230596	220257	155434	459544
10	3	30	H	MTD000220	Apolipoprotein B-100	P04114	1968+VSALLTPAEQTGTWK	1600.85	26	2	Plasma	none	14.81	H116C72N18O23S0	0.395137	0.350099	0.171905	0.0607046	0.0170874	0.404089	0.358031	0.1758	0.0620799	0.0174745	0.0239535	0.0486088	0.0420703	0.0469312	0.0495436	0.0342049	0.0340782	0.034038	0.0442803	0.0369232	14.573	14.559	14.56	14.53	14.421	14.423	14.456	14.425	14.383	14.398	807787	501383	355440	304076	594491
7	1	7	H	MTD000220	Apolipoprotein B-100	P04114	197+GNVATEISTER	1175.58	24	2	Plasma	none	8.83	H81C47N15O20S0	0.532135	0.315531	0.113737	0.0304646	0.0066528	0.536498	0.318118	0.11467	0.0307144	0.00670734		0.034984	0.013605	0.0193666	0.0258643	0.0449337	0.0075868		0.0140695			20.135	8.951	8.953	19.998	19.999	8.879		8.935			49027.9	127613	100808	54334.4
1	1	1	H	MTD000220	Apolipoprotein B-100	P04114	197+GNVATEISTER	1175.58	24	3	Plasma	none	8.83	H81C47N15O20S0	0.532135	0.315531	0.113737	0.0304646	0.0066528	0.536498	0.318118	0.11467	0.0307144	0.00670734									0.0348379										8.935
6	1	6	H	MTD000220	Apolipoprotein B-100	P04114	1985+TQFNNNEYSQDLDAYNTK	2163.93	33	2	Plasma	none	12.13	H133C92N25O36S0	0.298993	0.340714	0.214418	0.0968636	0.0348511	0.314402	0.358274	0.225468	0.101856	0.0366473			0.0504686		0.0205839	0.0370549	0.0185289	0.0632713	0.0176307				12.271		12.165	12.231	12.232	12.201	12.191				57521.5		77663.2
10	2	20	H	MTD000220	Apolipoprotein B-100	P04114	1985+TQFNNNEYSQDLDAYNTK	2163.93	33	3	Plasma	none	12.13	H133C92N25O36S0	0.298993	0.340714	0.214418	0.0968636	0.0348511	0.314402	0.358274	0.225468	0.101856	0.0366473	0.0154954	0.0237216	0.0166394	0.0248384	0.0221003	0.0198072	0.0204794	0.0185189	0.0223002	0.022129	12.285	12.27	12.271	12.273	12.165	12.231	12.232	12.201	12.191	12.239	494924	293124	153044	170914	320745
8	1	8	H	MTD000220	Apolipoprotein B-100	P04114	2003+DKIGVELTGR	1086.6	16	2	Plasma	none	9.64	H82C46N14O16S0	0.545122	0.314503	0.106986	0.0268338	0.00544976	0.548719	0.316578	0.107692	0.0270109	0.00548572	0.0235893	0.0217741			0.0305477	0.0406917	0.0384251	0.0233412	0.0263119	0.0250129	10.028	10.013			9.876	9.91	9.879	9.88	9.87	9.885	36663.6	19329.6			35458.3
8	1	8	H	MTD000220	Apolipoprotein B-100	P04114	2003+DKIGVELTGR	1086.6	16	3	Plasma	none	9.64	H82C46N14O16S0	0.545122	0.314503	0.106986	0.0268338	0.00544976	0.548719	0.316578	0.107692	0.0270109	0.00548572	0.0475523	0.0765155	0.0873088		0.0494526	0.0571617		0.0419614	0.0543844	0.0504636	10.028	10.013	9.983		9.876	9.91		9.88	9.87	9.885	112652	54648.9	47209.3		136011
10	4	40	H	MTD000220	Apolipoprotein B-100	P04114	2013+TLADLTLLDSPIK	1398.8	17	2	Plasma	none	19.48	H110C63N14O21S0	0.445082	0.342939	0.149486	0.0473201	0.0120152	0.45194	0.348222	0.151789	0.0480491	0.0122003	0.00298185	0.012	0.00188637	0.0122131	0.0077776	0.00386062	0.00583042	0.0119944	0.0100137	0.00725499	19.57	19.555	19.492	19.462	19.386	19.355	19.388	19.357	19.347	19.298	1.54626e+06	1.09795e+06	1.10162e+06	866095	1.18179e+06
7	1	7	H	MTD000220	Apolipoprotein B-100	P04114	2013+TLADLTLLDSPIK	1398.8	17	3	Plasma	none	19.48	H110C63N14O21S0	0.445082	0.342939	0.149486	0.0473201	0.0120152	0.45194	0.348222	0.151789	0.0480491	0.0122003	0.0275622	0.0159065			0.026585	0.0335209		0.0220178	0.0339298	0.0174156	19.57	19.555			19.386	19.355		19.357	19.347	19.298	43565	32768.9			63977.3
9	1	9	H	MTD000220	Apolipoprotein B-100	P04114	2026+VPLLLSEPINIIDALEMR	2035.14	34	2	Plasma	none	25.04	H158C92N22O27S1	0.292123	0.332178	0.216507	0.102922	0.0391658	0.309541	0.351984	0.229417	0.109059	0.0415011	0.00370366	0.0479154	0.00620241	0.0315393	0.045581	0.0190784		0.0229915	0.0372644	0.00888644	25.275	25.196	25.198	25.167	25.156	25.125		25.127	25.117	25.1	100881	35219.9	231806	36436.2	104856
10	2	20	H	MTD000220	Apolipoprotein B-100	P04114	2026+VPLLLSEPINIIDALEMR	2035.14	34	3	Plasma	none	25.04	H158C92N22O27S1	0.292123	0.332178	0.216507	0.102922	0.0391658	0.309541	0.351984	0.229417	0.109059	0.0415011	0.00697283	0.0271117	0.0145556	0.020802	0.013082	0.00521898	0.0266737	0.0127004	0.0298968	0.00852548	25.275	25.196	25.198	25.167	25.156	25.125	25.126	25.127	25.117	25.1	176803	61210.3	299690	68763.2	201083
7	1	7	H	MTD000220	Apolipoprotein B-100	P04114	2026+VPLLLSEPINIIDALExmR	2051.13	34	2	Plasma	m:Oxidized methionine	25.66	H158C92N22O28S1	0.291419	0.331485	0.216704	0.103432	0.0395512	0.30902	0.351507	0.229793	0.109679	0.0419401		0.0328957	0.010884	0.0626896	0.0150699	0.0053305	0.0247469			0.0553328		21.715	21.62	21.654	21.545	21.514	21.548			21.458		47368.3	290880	48469.2	79804.7
10	4	40	H	MTD000220	Apolipoprotein B-100	P04114	2026+VPLLLSEPINIIDALExmR	2051.13	34	3	Plasma	m:Oxidized methionine	25.66	H158C92N22O28S1	0.291419	0.331485	0.216704	0.103432	0.0395512	0.30902	0.351507	0.229793	0.109679	0.0419401	0.00923352	0.0183776	0.0112235	0.0151657	0.0164237	0.00766517	0.0076126	0.00620799	0.0106884	0.00927027	21.73	21.715	21.62	21.654	21.545	21.514	21.548	21.485	21.539	21.458	775777	358101	2.11942e+06	394236	1.08553e+06
9	1	9	H	MTD000220	Apolipoprotein B-100	P04114	2029+LLSEPINIIDALEMR	1725.93	30	2	Plasma	none	23.26	H131C76N19O24S1	0.356008	0.336242	0.190647	0.0799582	0.0270178	0.369742	0.349214	0.198002	0.0830429	0.0280601	0.0330782	0.0202505	0.00517336	0.00946084	0.0273456	0.00609009	0.048921		0.0271198	0.027108	23.535	23.455	23.489	23.426	23.383	23.352	23.353		23.28	23.295	80349.8	59228.7	260957	88633.4	111713
6	1	6	H	MTD000220	Apolipoprotein B-100	P04114	2029+LLSEPINIIDALEMR	1725.93	30	3	Plasma	none	23.26	H131C76N19O24S1	0.356008	0.336242	0.190647	0.0799582	0.0270178	0.369742	0.349214	0.198002	0.0830429	0.0280601		0.0422684	0.0178486	0.0475693	0.0284321	0.0203023				0.0156727		23.455	23.489	23.426	23.383	23.352				23.295		35246.7	126207	46156	76371.8
10	1	10	H	MTD000220	Apolipoprotein B-100	P04114	2044+DAVEKPQEF	1061.5	22	2	Plasma	none	9.53	H71C47N11O17S0	0.544748	0.313571	0.107591	0.0273034	0.00562415	0.54847	0.315713	0.108326	0.02749	0.00566258	0.0231764	0.0440504	0.02724	0.0344865	0.0312562	0.023601	0.0208964	0.0246133	0.0292926	0.0202953	9.674	9.659	9.628	9.63	9.618	9.555	9.589	9.59	9.677	9.563	66067.4	58369	41705.3	36290.5	94316.9
10	2	20	H	MTD000220	Apolipoprotein B-100	P04114	2044+DAVEKPQEFTIVAF	1592.81	28	2	Plasma	none	19.66	H112C74N16O23S0	0.38965	0.350727	0.174379	0.062247	0.017692	0.398822	0.358983	0.178483	0.0637121	0.0181084	0.00645133	0.0214862	0.006557	0.0208385	0.0159133	0.00621893	0.00982995	0.00733643	0.0206779	0.0105936	19.634	19.652	19.589	19.558	19.482	19.451	19.485	19.422	19.412	19.395	475863	295875	275417	205976	296631
10	1	10	H	MTD000220	Apolipoprotein B-100	P04114	2044+DAVEKPQEFTIVAF	1592.81	28	3	Plasma	none	19.66	H112C74N16O23S0	0.38965	0.350727	0.174379	0.062247	0.017692	0.398822	0.358983	0.178483	0.0637121	0.0181084	0.0178207	0.0321632	0.0229511	0.0401831	0.0208612	0.0150945	0.014542	0.0171353	0.0228048	0.0152014	19.634	19.652	19.589	19.558	19.482	19.451	19.485	19.422	19.412	19.395	66496.9	45689.5	39892	34007.2	63559.1
7	1	7	H	MTD000220	Apolipoprotein B-100	P04114	2044+DAVEKPQEFTIVAFVK	1819.97	29	2	Plasma	none	18.06	H133C85N19O25S0	0.338871	0.351185	0.197504	0.0789636	0.0249714	0.350608	0.363349	0.204345	0.0816985	0.0258363	0.0684603	0.0234463	0.046068	0.0369705	0.0366516	0.0242245			0.0248778		18.28	18.266	18.203	18.172	18.096	18.065			18.058		43175.4	25673.3	54138.3	18464.9	33711.4
10	2	20	H	MTD000220	Apolipoprotein B-100	P04114	2044+DAVEKPQEFTIVAFVK	1819.97	29	3	Plasma	none	18.06	H133C85N19O25S0	0.338871	0.351185	0.197504	0.0789636	0.0249714	0.350608	0.363349	0.204345	0.0816985	0.0258363	0.010104	0.0241942	0.011222	0.026535	0.0164533	0.00736241	0.0157071	0.0154208	0.0220028	0.0154415	18.28	18.266	18.203	18.172	18.096	18.065	18.099	18.068	18.058	18.041	208084	137276	184592	96602.6	217561
10	2	20	H	MTD000220	Apolipoprotein B-100	P04114	2086+QTIIVVLENVQR	1410.82	22	2	Plasma	none	17.53	H110C62N18O19S0	0.445599	0.344625	0.148847	0.0464119	0.0115617	0.452163	0.349702	0.151039	0.0470956	0.011732	0.00618608	0.0134745	0.00636813	0.0106678	0.00973977	0.00639057	0.0108328	0.0113509	0.0156289	0.0133281	17.668	17.653	17.622	17.592	17.516	17.485	17.518	17.455	17.478	17.461	429655	313512	415424	257041	184407
8	1	8	H	MTD000220	Apolipoprotein B-100	P04114	2086+QTIIVVLENVQR	1410.82	22	3	Plasma	none	17.53	H110C62N18O19S0	0.445599	0.344625	0.148847	0.0464119	0.0115617	0.452163	0.349702	0.151039	0.0470956	0.011732	0.0310091	0.0695038	0.106701	0.0763953	0.0615576		0.0840104		0.0698829	0.0456087	17.668	17.653	17.622	17.592	17.516		17.518		17.478	17.461	160192	119084	161740	104168	86266.8
10	4	40	H	MTD000220	Apolipoprotein B-100	P04114	2101+HINIDQFVR	1140.6	17	2	Plasma	none	13.39	H80C51N16O14S0	0.514932	0.328689	0.117994	0.030683	0.00638412	0.518929	0.33124	0.11891	0.0309212	0.00643368	0.00698031	0.0155218	0.0080702	0.0124634	0.012437	0.00262914	0.00174565	0.00295934	0.00880769	0.00385493	13.477	13.495	13.496	13.466	13.293	13.359	13.392	13.329	13.287	13.302	878627	796707	793267	611467	1.25262e+06
10	4	40	H	MTD000220	Apolipoprotein B-100	P04114	2101+HINIDQFVR	1140.6	17	3	Plasma	none	13.39	H80C51N16O14S0	0.514932	0.328689	0.117994	0.030683	0.00638412	0.518929	0.33124	0.11891	0.0309212	0.00643368	0.0116273	0.0170024	0.0116139	0.0152939	0.0130531	0.00970909	0.0121198	0.0113407	0.0148941	0.0101265	13.477	13.495	13.496	13.466	13.293	13.359	13.392	13.329	13.287	13.302	703132	577176	410903	483452	959367
8	1	8	H	MTD000220	Apolipoprotein B-100	P04114	2118+LPQQANDYLNSFNWER	1993.93	34	2	Plasma	none	17.85	H127C89N25O28S0	0.315304	0.347646	0.207949	0.0884105	0.0297298	0.328678	0.362392	0.216769	0.0921605	0.0309909	0.0148696	0.0235037		0.0289116		0.0254086	0.0334175	0.0361121	0.0166363	0.0265191	17.732	17.75		17.689		17.614	17.615	17.617	17.606	17.59	273955	139438		130939
10	2	20	H	MTD000220	Apolipoprotein B-100	P04114	2118+LPQQANDYLNSFNWER	1993.93	34	3	Plasma	none	17.85	H127C89N25O28S0	0.315304	0.347646	0.207949	0.0884105	0.0297298	0.328678	0.362392	0.216769	0.0921605	0.0309909	0.0083697	0.023958	0.0118772	0.0168463	0.0143903	0.00998562	0.01448	0.0114755	0.0181499	0.0115227	17.732	17.75	17.751	17.689	17.613	17.614	17.615	17.617	17.606	17.59	332910	173834	168914	133389	241010
10	3	30	H	MTD000220	Apolipoprotein B-100	P04114	2151+ITENDIQIALDDAK	1557.79	28	2	Plasma	none	16.24	H111C66N17O26S0	0.420813	0.343622	0.160933	0.0550434	0.0151626	0.429221	0.350487	0.164149	0.0561431	0.0154656	0.00461206	0.0243814	0.0155209	0.0271328	0.0250141	0.0136458	0.0216169	0.0118867	0.0235247	0.016907	16.088	16.074	16.075	16.045	15.969	16.002	16.003	16.005	15.962	15.978	673493	412555	319786	242055	309308
10	2	20	H	MTD000220	Apolipoprotein B-100	P04114	2151+ITENDIQIALDDAK	1557.79	28	3	Plasma	none	16.24	H111C66N17O26S0	0.420813	0.343622	0.160933	0.0550434	0.0151626	0.429221	0.350487	0.164149	0.0561431	0.0154656	0.00931433	0.0291873	0.0183121	0.0283423	0.0190931	0.0118705	0.0153159	0.0131365	0.0201313	0.0138004	16.088	16.074	16.075	16.045	15.969	16.002	16.003	16.005	15.962	15.978	267091	169227	129007	113095	174773
10	2	20	H	MTD000220	Apolipoprotein B-100	P04114	2171+LSQLQTY	851.439	12	2	Plasma	none	10.97	H61C38N9O13S0	0.612462	0.285453	0.0813515	0.0172511	0.00297984	0.614602	0.28645	0.0816359	0.0173114	0.00299026	0.0258799	0.0459645	0.0711624	0.0567375	0.0322869	0.0529289	0.0347004	0.0277643	0.0392787	0.0304313	11.124	11.109	11.079	11.08	11.069	11.006	11.039	11.008	11.095	11.014	129301	100496	87255.7	70743.3	181900
10	4	40	H	MTD000220	Apolipoprotein B-100	P04114	2178+MIQFDQYIK	1184.59	14	2	Plasma	none	16.12	H84C55N12O15S1	0.473312	0.32031	0.142657	0.0474784	0.0127168	0.481127	0.325599	0.145012	0.0482623	0.0129267	0.00684117	0.00651932	0.00231582	0.00727269	0.00768457	0.00432934	0.00528115	0.00762532	0.0044563	0.00695562	16.153	16.17	16.14	16.109	16.001	16.034	16.068	16.005	15.995	16.01	951611	625806	520989	415249	611931
10	1	10	H	MTD000220	Apolipoprotein B-100	P04114	2187+DSYDLHDLK	1104.51	13	2	Plasma	none	9.71	H72C48N12O18S0	0.535466	0.316373	0.111567	0.0291082	0.00616731	0.539505	0.318759	0.112409	0.0293278	0.00621383	0.0108704	0.0267773	0.0183167	0.0244708	0.026468	0.00839318	0.0142429	0.012011	0.0210231	0.0132677	10.157	10.142	10.144	10.113	10.037	10.071	10.072	10.074	10.031	10.046	173756	105712	97164.8	64644.3	130568
10	4	40	H	MTD000220	Apolipoprotein B-100	P04114	2187+DSYDLHDLK	1104.51	13	3	Plasma	none	9.71	H72C48N12O18S0	0.535466	0.316373	0.111567	0.0291082	0.00616731	0.539505	0.318759	0.112409	0.0293278	0.00621383	0.00618617	0.0162261	0.00898278	0.0113389	0.00921204	0.00456924	0.00800903	0.0110194	0.00839777	0.00918659	10.157	10.142	10.144	10.113	10.037	10.071	10.072	10.074	10.031	10.046	677416	403353	287477	271189	761933
1	1	1	H	MTD000220	Apolipoprotein B-100	P04114	2189+YDLHDLK	902.45	9	2	Plasma	none	9.75	H62C41N10O13S0	0.590397	0.296942	0.0888588	0.0196585	0.00352506	0.592853	0.298178	0.0892286	0.0197403	0.00353973					0.105661										10.037										49116.1
9	4	36	H	MTD000220	Apolipoprotein B-100	P04114	2196+IAIANIIDEIIEK	1453.84	26	2	Plasma	none	25.02	H115C66N15O21S0	0.42878	0.346458	0.156621	0.051159	0.0133599	0.436187	0.352443	0.159327	0.0520428	0.0135907	0.00330689	0.0216664	0.00771566	0.0259858	0.0151813		0.0156824	0.00525026	0.0117792	0.0104166	24.47	24.39	24.392	24.329	24.317		24.255	24.257	24.215	24.23	731565	362344	1.39582e+06	327952	451908
10	1	10	H	MTD000220	Apolipoprotein B-100	P04114	2196+IAIANIIDEIIEK	1453.84	26	3	Plasma	none	25.02	H115C66N15O21S0	0.42878	0.346458	0.156621	0.051159	0.0133599	0.436187	0.352443	0.159327	0.0520428	0.0135907	0.0210548	0.0457198	0.0170178	0.0616135	0.0300401	0.0256396	0.0483613	0.019357	0.0689661	0.0226907	24.47	24.39	24.392	24.329	24.317	24.254	24.255	24.257	24.215	24.23	100694	52262.7	152509	48141.3	84619.1
9	4	36	H	MTD000220	Apolipoprotein B-100	P04114	220+TGISPLALIK	1011.63	15	2	Plasma	none	18	H85C47N11O13S0	0.548831	0.316306	0.10413	0.0249985	0.00482106	0.551997	0.31813	0.104731	0.0251427	0.00484886	0.00414146	0.0121395	0.00426771	0.00746152	0.00329905	0.00547521		0.00724815	0.00784551	0.00590935	18.023	18.008	17.977	17.947	17.838	17.807		17.81	17.768	17.751	822391	566072	520325	403203	595281
9	2	18	H	MTD000220	Apolipoprotein B-100	P04114	2201+IIDEIIEK	971.554	14	2	Plasma	none	11.9	H77C44N9O15S0	0.569299	0.304821	0.0975118	0.0230862	0.00443649	0.572322	0.30644	0.0980296	0.0232088	0.00446004	0.00715443	0.0324725	0.0203163	0.0313894	0.0254396		0.0192552	0.0170768	0.028783	0.0114471	12.124	12.109	12.078	12.047	11.939		11.974	11.976	11.933	11.981	225529	133106	90683.4	86361.1	173299
2	1	2	H	MTD000220	Apolipoprotein B-100	P04114	2211+SLDEHYHIR	1168.56	20	2	Plasma	none	6.02	H76C51N16O16S0	0.512773	0.327371	0.119635	0.0319063	0.0068433	0.517072	0.330116	0.120638	0.0321738	0.00690068							0.0114473	0.00807411									7.751	7.753
10	4	40	H	MTD000220	Apolipoprotein B-100	P04114	2211+SLDEHYHIR	1168.56	20	3	Plasma	none	6.02	H76C51N16O16S0	0.512773	0.327371	0.119635	0.0319063	0.0068433	0.517072	0.330116	0.120638	0.0321738	0.00690068	0.015618	0.0164855	0.00608141	0.0164386	0.01636	0.0108397	0.0158978	0.0161886	0.0120448	0.0133496	7.804	7.822	7.791	7.792	7.716	7.75	7.751	7.753	7.775	7.758	1.40704e+06	903502	760519	573153	1.42632e+06
9	4	36	H	MTD000220	Apolipoprotein B-100	P04114	2211+SLDEHYHIR	1168.56	20	4	Plasma	none	6.02	H76C51N16O16S0	0.512773	0.327371	0.119635	0.0319063	0.0068433	0.517072	0.330116	0.120638	0.0321738	0.00690068		0.0261172	0.0142964	0.0212118	0.0140287	0.0228038	0.0142705	0.0169705	0.0224405	0.0205919		7.822	7.791	7.792	7.716	7.75	7.751	7.753	7.775	7.758		1.47344e+06	1.22974e+06	932427	2.07024e+06
10	2	20	H	MTD000220	Apolipoprotein B-100	P04114	2213+DEHYHIR	968.447	16	2	Plasma	none	7.72	H60C42N14O13S0	0.575662	0.304131	0.0941188	0.0214336	0.00394378	0.578354	0.305553	0.094559	0.0215338	0.00396223	0.00469212	0.0226559	0.0104078	0.0216425	0.0122196	0.00827387	0.013076	0.00985912	0.0114636	0.0140956	7.804	7.789	7.791	7.792	7.716	7.75	7.751	7.753	7.775	7.758	168548	108166	90875.6	63464.2	161292
10	1	10	H	MTD000220	Apolipoprotein B-100	P04114	2213+DEHYHIR	968.447	16	3	Plasma	none	7.72	H60C42N14O13S0	0.575662	0.304131	0.0941188	0.0214336	0.00394378	0.578354	0.305553	0.094559	0.0215338	0.00396223	0.0149658	0.026332	0.0266213	0.0247769	0.00847276	0.0174535	0.0189974	0.011094	0.00667481	0.0137412	7.804	7.789	7.791	7.792	7.716	7.75	7.751	7.753	7.775	7.758	93527.7	59566	54009.9	39448.4	83179.4
10	1	10	H	MTD000220	Apolipoprotein B-100	P04114	2225+TIHDLHLFIENIDFNK	1968.01	23	3	Plasma	none	18.47	H137C91N23O26S0	0.311749	0.348568	0.209672	0.0891861	0.0298965	0.325018	0.363404	0.218596	0.0929822	0.031169	0.00756525	0.0249639	0.00423444	0.0166319	0.0117243	0.00530104	0.0206106	0.0111758	0.024852	0.0121491	18.732	18.717	18.686	18.656	18.515	18.516	18.55	18.487	18.509	18.46	130285	47448.7	271708	40358.1	133424
9	2	18	H	MTD000220	Apolipoprotein B-100	P04114	2225+TIHDLHLFIENIDFNK	1968.01	23	4	Plasma	none	18.47	H137C91N23O26S0	0.311749	0.348568	0.209672	0.0891861	0.0298965	0.325018	0.363404	0.218596	0.0929822	0.031169	0.00475787		0.0119077	0.029301	0.0147507	0.007802	0.0193462	0.00305926	0.0246731	0.00694856	18.732		18.686	18.656	18.515	18.516	18.55	18.487	18.509	18.46	145566		220813	47884.7	152308
10	2	20	H	MTD000220	Apolipoprotein B-100	P04114	2241+SGSSTASWIQNVDTK	1579.75	27	2	Plasma	none	12.92	H105C66N19O26S0	0.418138	0.34411	0.162095	0.0557179	0.0154169	0.426645	0.351111	0.165393	0.0568514	0.0157305	0.0120336	0.02237	0.0743263	0.0212416	0.065459	0.0136692	0.0169712	0.0138158	0.0182585	0.0263125	12.962	12.947	17.268	12.95	12.842	12.875	12.877	12.878	12.836	12.851	388355	213641	22434	136438	192813
7	1	7	H	MTD000220	Apolipoprotein B-100	P04114	2241+SGSSTASWIQNVDTK	1579.75	27	3	Plasma	none	12.92	H105C66N19O26S0	0.418138	0.34411	0.162095	0.0557179	0.0154169	0.426645	0.351111	0.165393	0.0568514	0.0157305	0.139536	0.134657	0.0518146	0.139729		0.112801	0.1123	0.145118			12.962	12.947	17.268	12.95		12.875	12.877	12.878			106843	41323.5	40019.2	33352.1
10	4	40	H	MTD000220	Apolipoprotein B-100	P04114	2272+HIQNIDIQHLAGK	1485.81	28	3	Plasma	none	11.28	H107C65N21O19S0	0.426681	0.34859	0.157228	0.0509026	0.0131163	0.433883	0.354474	0.159882	0.0517617	0.0133377	0.00294107	0.0206092	0.00566166	0.0175413	0.0121546	0.00946198	0.00613962	0.0109513	0.00933741	0.0117299	11.414	11.432	11.433	11.435	11.262	11.328	11.329	11.299	11.256	11.271	3.26205e+06	2.10636e+06	2.00076e+06	1.36337e+06	4.31172e+06
10	4	40	H	MTD000220	Apolipoprotein B-100	P04114	2272+HIQNIDIQHLAGK	1485.81	28	4	Plasma	none	11.28	H107C65N21O19S0	0.426681	0.34859	0.157228	0.0509026	0.0131163	0.433883	0.354474	0.159882	0.0517617	0.0133377	0.00283422	0.0188931	0.00883832	0.0214407	0.0139731	0.00715475	0.0118757	0.0130215	0.0140758	0.0111146	11.414	11.432	11.433	11.435	11.262	11.328	11.329	11.299	11.256	11.271	715378	478248	416131	316349	862664
9	1	9	H	MTD000220	Apolipoprotein B-100	P04114	2285+LKQHIEAIDVR	1320.75	24	3	Plasma	none	8.73	H100C58N18O17S0	0.46855	0.340643	0.138407	0.0406145	0.00952201	0.474138	0.344706	0.140058	0.0410989	0.00963556	0.0353294	0.0532916		0.0509124	0.0199582	0.0228731	0.0357015	0.0235255	0.0270292	0.0232777	8.9	8.885		8.888	8.812	8.846	8.815	8.816	8.806	8.789	54530	36206.9		30816.6	110731
7	1	7	H	MTD000220	Apolipoprotein B-100	P04114	2285+LKQHIEAIDVR	1320.75	24	4	Plasma	none	8.73	H100C58N18O17S0	0.46855	0.340643	0.138407	0.0406145	0.00952201	0.474138	0.344706	0.140058	0.0410989	0.00963556	0.0392103	0.0264612			0.0145529	0.017559		0.0138667	0.0112392	0.0129538	8.9	8.885			8.812	8.846		8.816	8.806	8.789	26819.5	16623.3			50502.8
6	1	6	H	MTD000220	Apolipoprotein B-100	P04114	2287+QHIEAIDVR	1079.57	23	2	Plasma	none	8.84	H77C46N15O15S0	0.544869	0.315726	0.10661	0.0264438	0.00529649	0.548352	0.317744	0.107291	0.0266128	0.00533034			0.0254998	0.0522141	0.0319401	0.031006		0.0269503		0.0292102			8.983	8.953	8.909	8.91		8.881		8.886			97210.4	58834.3	148915
10	4	40	H	MTD000220	Apolipoprotein B-100	P04114	2287+QHIEAIDVR	1079.57	23	3	Plasma	none	8.84	H77C46N15O15S0	0.544869	0.315726	0.10661	0.0264438	0.00529649	0.548352	0.317744	0.107291	0.0266128	0.00533034	0.00580185	0.0242273	0.00785273	0.0249804	0.0209035	0.0181939	0.0170229	0.0172983	0.0180699	0.0241545	8.997	8.982	8.983	8.953	8.909	8.91	8.879	8.881	8.935	8.886	1.29181e+06	625850	484516	383173	1.25898e+06
10	2	20	H	MTD000220	Apolipoprotein B-100	P04114	2296+VLLDQLGTTISFER	1590.86	22	2	Plasma	none	19.23	H118C71N18O23S0	0.399367	0.34957	0.170003	0.0595351	0.0166334	0.408152	0.35726	0.173743	0.0608448	0.0169993	0.0308833	0.038686	0.0252188	0.0479031	0.0522731	0.0499503	0.0679418	0.0748521	0.0592125	0.0525263	18.893	18.878	18.847	18.817	18.741	18.71	18.743	18.713	18.702	18.653	418623	234401	587893	176526	255542
10	1	10	H	MTD000220	Apolipoprotein B-100	P04114	2296+VLLDQLGTTISFER	1590.86	22	3	Plasma	none	19.23	H118C71N18O23S0	0.399367	0.34957	0.170003	0.0595351	0.0166334	0.408152	0.35726	0.173743	0.0608448	0.0169993	0.0109743	0.0247006	0.0108539	0.0336804	0.0252997	0.0166044	0.0312061	0.0166336	0.0293778	0.0190414	18.893	18.878	18.847	18.817	18.741	18.71	18.743	18.713	18.702	18.653	177386	98395.4	215195	78009.4	123035
8	1	8	H	MTD000220	Apolipoprotein B-100	P04114	230+GMTRPLSTLISSSQSCQYTLDAK	2543.24	42	3	Plasma	C:Carbamidomethylation,	15.45	H178C106N30O38S2	0.224256	0.299587	0.236302	0.1373	0.0643845	0.233156	0.311476	0.24568	0.142749	0.0669396		0.0132021		0.0156847	0.0134458	0.0229616	0.0120889	0.0140431	0.0189019	0.0129506		15.655		15.593	15.485	15.454	15.52	15.489	15.479	15.462		94716.8		53625.5	247996
2	1	2	H	MTD000220	Apolipoprotein B-100	P04114	234+PLSTLISSSQSCQYTLDAK	2098.02	35	2	Plasma	C:Carbamidomethylation,	15.48	H147C89N23O33S1	0.296971	0.329112	0.214165	0.102506	0.0395204	0.315004	0.349096	0.22717	0.10873	0.0419201			0.040223		0.0320986								15.237		15.13								10497		8991.93
10	1	10	H	MTD000220	Apolipoprotein B-100	P04114	234+PLSTLISSSQSCQYTLDAK	2098.02	35	3	Plasma	C:Carbamidomethylation,	15.48	H147C89N23O33S1	0.296971	0.329112	0.214165	0.102506	0.0395204	0.315004	0.349096	0.22717	0.10873	0.0419201	0.0131136	0.0392757	0.0455362	0.0357661	0.0312017	0.0469215	0.0617137	0.0207137	0.0815937	0.0273832	15.25	15.268	15.237	15.206	15.13	15.132	15.133	15.102	15.092	15.107	93194.4	54021.5	43961.2	29926.8	57873.1
8	1	8	H	MTD000220	Apolipoprotein B-100	P04114	2348+YEVDQQIQVLMDK	1607.79	24	2	Plasma	none	16.92	H113C70N17O24S1	0.384073	0.333462	0.179276	0.0717289	0.0232083	0.396549	0.344293	0.185099	0.0740588	0.0239622		0.0301444	0.113988		0.0153585	0.0210234	0.0254066	0.0160325	0.0273798	0.0926739		13.366	16.72		13.261	13.327	13.296	13.233	13.255	16.623		21769.3	172347		24264.5
1	1	1	H	MTD000220	Apolipoprotein B-100	P04114	2348+YEVDQQIQVLMDK	1607.79	24	3	Plasma	none	16.92	H113C70N17O24S1	0.384073	0.333462	0.179276	0.0717289	0.0232083	0.396549	0.344293	0.185099	0.0740588	0.0239622										0.156041										16.623
10	1	10	H	MTD000220	Apolipoprotein B-100	P04114	2361+LVELAHQYK	1099.6	18	2	Plasma	none	8.76	H81C51N13O14S0	0.520531	0.326623	0.115719	0.0297503	0.00612674	0.5244	0.32905	0.116579	0.0299714	0.00617228	0.013389	0.0355364	0.0274105	0.046243	0.026404	0.0255167	0.0272195	0.0275779	0.0288337	0.0324985	8.932	8.917	8.887	8.888	8.812	8.814	8.815	8.784	8.838	8.789	156621	66644.2	55756	34355.1	106458
10	4	40	H	MTD000220	Apolipoprotein B-100	P04114	2361+LVELAHQYK	1099.6	18	3	Plasma	none	8.76	H81C51N13O14S0	0.520531	0.326623	0.115719	0.0297503	0.00612674	0.5244	0.32905	0.116579	0.0299714	0.00617228	0.00429798	0.0183326	0.00822112	0.0219696	0.0221007	0.0144386	0.0182749	0.0178177	0.013975	0.0154749	8.932	8.917	8.887	8.888	8.812	8.814	8.815	8.784	8.838	8.789	1.85776e+06	809690	582008	443238	1.54761e+06
10	4	40	H	MTD000220	Apolipoprotein B-100	P04114	2377+LSNVLQQVK	1027.6	15	2	Plasma	none	11.28	H81C45N13O14S0	0.555911	0.312066	0.101937	0.0244489	0.00473242	0.559062	0.313835	0.102515	0.0245875	0.00475925	0.0027717	0.0220712	0.0100727	0.0160612	0.0181717	0.00369241	0.00172296	0.00462637	0.0157939	0.00583619	11.447	11.432	11.433	11.403	11.294	11.328	11.329	11.299	11.288	11.304	1.02057e+06	483594	348911	288510	848429
7	1	7	H	MTD000220	Apolipoprotein B-100	P04114	2386+IKDYFEK	941.486	9	2	Plasma	none	8.99	H67C45N9O13S0	0.566701	0.308371	0.0973817	0.02256	0.00421424	0.569541	0.309916	0.0978697	0.022673	0.00423536	0.0205866	0.0445645	0.0564637		0.037716	0.0348834		0.0285434		0.0242289	9.094	9.079	9.08		9.07	9.039		9.01		9.015	77446.6	43264	29468.2		56155.5
10	2	20	H	MTD000220	Apolipoprotein B-100	P04114	2386+IKDYFEK	941.486	9	3	Plasma	none	8.99	H67C45N9O13S0	0.566701	0.308371	0.0973817	0.02256	0.00421424	0.569541	0.309916	0.0978697	0.022673	0.00423536	0.00166642	0.0271869	0.0175403	0.0203135	0.0195031	0.00487017	0.00363815	0.00295374	0.018941	0.0116491	9.094	9.079	9.08	9.082	9.07	9.039	9.008	9.01	9.096	9.015	351294	191442	101196	85942.7	289986
10	3	30	H	MTD000220	Apolipoprotein B-100	P04114	2393+LVGFIDDAVK	1075.59	13	2	Plasma	none	15.22	H81C50N11O15S0	0.528852	0.322338	0.112809	0.028848	0.00593638	0.532662	0.32466	0.113622	0.0290558	0.00597914	0.011741	0.0115658	0.0168917	0.0173616	0.0110618	0.0111287	0.0153916	0.0103108	0.0209952	0.0124746	15.283	15.3	15.301	15.271	15.13	15.164	15.165	15.135	15.124	15.107	446789	316117	194450	153021	263200
4	1	4	H	MTD000220	Apolipoprotein B-100	P04114	2393+LVGFIDDAVKK	1203.69	14	2	Plasma	none	12.88	H93C56N13O16S0	0.489484	0.335392	0.129212	0.0360536	0.0080511	0.494358	0.338732	0.130498	0.0364125	0.00813127	0.0230239					0.025887	0.0214637			0.0162937	13.22					13.101	13.134			13.044	22081.8
3	1	3	H	MTD000220	Apolipoprotein B-100	P04114	2393+LVGFIDDAVKK	1203.69	14	3	Plasma	none	12.88	H93C56N13O16S0	0.489484	0.335392	0.129212	0.0360536	0.0080511	0.494358	0.338732	0.130498	0.0364125	0.00813127	0.0388407				0.0375399				0.0498994		13.22				13.035				13.029		133372				133439
10	1	10	H	MTD000220	Apolipoprotein B-100	P04114	2403+KLNELSFK	977.555	11	2	Plasma	none	10.51	H75C45N11O13S0	0.56187	0.31056	0.0991863	0.0232027	0.00437237	0.564796	0.312177	0.0997029	0.0233235	0.00439514	0.0191471	0.0223454	0.0238252	0.0381666	0.0218518	0.0193089	0.034073	0.0248632	0.0347151	0.0218351	10.641	10.658	10.66	10.661	10.521	10.554	10.556	10.557	10.547	10.53	160127	96156.2	67839.2	51519.7	148250
8	1	8	H	MTD000220	Apolipoprotein B-100	P04114	2403+KLNELSFK	977.555	11	3	Plasma	none	10.51	H75C45N11O13S0	0.56187	0.31056	0.0991863	0.0232027	0.00437237	0.564796	0.312177	0.0997029	0.0233235	0.00439514	0.0203692	0.0719842			0.0331236	0.0603553	0.0840072	0.0429448	0.0412174	0.0528389	10.641	10.658			10.521	10.554	10.556	10.557	10.547	10.53	117785	70902.1			121161
9	3	27	H	MTD000220	Apolipoprotein B-100	P04114	2404+LNELSFK	849.46	11	2	Plasma	none	10.78	H63C39N9O12S0	0.60706	0.289589	0.0824936	0.0173909	0.00297247	0.609172	0.290596	0.0827805	0.0174514	0.0029828	0.102554	0.126885	0.0392561	0.12662	0.327928		0.320639	0.127195	0.0166314	0.0997751	13.51	13.559	7.662	13.466	11.778		11.845	13.362	8	13.367	17072.2	14769.6	31674.9	17564	1.16968e+06
10	3	30	H	MTD000220	Apolipoprotein B-100	P04114	2411+TFIEDVNK	964.487	10	2	Plasma	none	10.01	H68C43N10O15S0	0.574278	0.302456	0.0957238	0.0224542	0.00428005	0.577215	0.304003	0.0962134	0.0225691	0.00430194	0.00342624	0.0129405	0.0116098	0.0196388	0.00980155	0.0103199	0.0129355	0.0133873	0.0164831	0.0141267	10.286	10.271	10.241	10.242	10.198	10.2	10.169	10.17	10.192	10.175	429540	257112	165033	114097	403541
8	1	8	H	MTD000220	Apolipoprotein B-100	P04114	2429+SFDYHQFVDETNDK	1743.74	23	2	Plasma	none	13.68	H105C77N19O28S0	0.368864	0.348547	0.184022	0.0701551	0.0213807	0.37965	0.35874	0.189404	0.0722066	0.0220059	0.192829	0.141988	0.207332	0.171	0.247117			0.206989	0.246253	0.216531	13.606	13.559	13.593	13.595	13.486			13.523	13.448	13.496	44000.3	29915.9	12298.4	7796.5	21190.8
5	2	10	H	MTD000220	Apolipoprotein B-100	P04114	2429+SFDYHQFVDETNDK	1743.74	23	3	Plasma	none	13.68	H105C77N19O28S0	0.368864	0.348547	0.184022	0.0701551	0.0213807	0.37965	0.35874	0.189404	0.0722066	0.0220059	0.221831	0.197296	0.231974	0.216548			0.23049				13.606	13.559	13.593	13.595			13.521				304950	226172	100395	92907
10	2	20	H	MTD000220	Apolipoprotein B-100	P04114	2450+LNGEIQALELPQK	1451.8	30	2	Plasma	none	14.6	H109C64N17O21S0	0.435496	0.34507	0.153668	0.0495506	0.0127916	0.442674	0.350757	0.156201	0.0503673	0.0130024	0.00486835	0.0332908	0.00945624	0.0263069	0.0184411	0.00789002	0.0202882	0.0182697	0.021888	0.0100991	14.606	14.623	14.625	14.594	14.486	14.487	14.52	14.458	14.447	14.463	310501	161696	109239	88019.5	185264
9	1	9	H	MTD000220	Apolipoprotein B-100	P04114	2450+LNGEIQALELPQK	1451.8	30	3	Plasma	none	14.6	H109C64N17O21S0	0.435496	0.34507	0.153668	0.0495506	0.0127916	0.442674	0.350757	0.156201	0.0503673	0.0130024	0.00747565	0.0412368	0.033573	0.0413323	0.0379397	0.0286934	0.025193		0.0428598	0.0318881	14.606	14.623	14.625	14.594	14.486	14.487	14.52		14.447	14.463	120560	65854.4	44320.9	41354.1	82115.2
10	3	30	H	MTD000220	Apolipoprotein B-100	P04114	2468+LFLEETK	878.475	10	2	Plasma	none	11.77	H66C41N8O13S0	0.594359	0.294951	0.0874728	0.0192015	0.00341923	0.596755	0.29614	0.0878255	0.0192789	0.00343301	0.0197476	0.0304892	0.0317621	0.036047	0.0258713	0.0260046	0.0299126	0.0221358	0.0332836	0.0250383	17.958	17.943	17.945	17.914	17.774	17.775	17.808	17.746	17.735	17.718	473823	326338	256079	169317	395699
10	2	20	H	MTD000220	Apolipoprotein B-100	P04114	2475+ATVAVYLESLQDTK	1536.8	24	2	Plasma	none	17.4	H112C68N16O24S0	0.415132	0.346369	0.163112	0.0557235	0.0152625	0.423459	0.353316	0.166384	0.0568413	0.0155687	0.00469701	0.0179799	0.00634252	0.0202217	0.0169533	0.0184475	0.0134442	0.0130263	0.0160362	0.0130158	17.281	17.266	17.236	17.237	17.129	17.13	17.164	17.133	17.123	17.106	444943	331459	299678	196317	212357
10	2	20	H	MTD000220	Apolipoprotein B-100	P04114	2475+ATVAVYLESLQDTK	1536.8	24	3	Plasma	none	17.4	H112C68N16O24S0	0.415132	0.346369	0.163112	0.0557235	0.0152625	0.423459	0.353316	0.166384	0.0568413	0.0155687	0.00978268	0.0245397	0.0176823	0.025495	0.018212	0.0131291	0.0175978	0.0162956	0.01869	0.0145947	17.281	17.266	17.236	17.237	17.129	17.13	17.164	17.133	17.123	17.106	281749	205565	162011	132434	166804
7	1	7	H	MTD000220	Apolipoprotein B-100	P04114	2512+FRETLEDTR	1165.57	18	2	Plasma	none	7.88	H79C49N15O18S0	0.523279	0.321261	0.116268	0.0310224	0.0067046	0.527589	0.323907	0.117225	0.0312779	0.00675982	0.139772	0.150194	0.146325		0.148539	0.169931		0.171069		0.159508	7.965	7.95	7.952		7.91	7.879		7.882		7.887	52627.9	26175.4	28167.3		40400
10	1	10	H	MTD000220	Apolipoprotein B-100	P04114	2523+MYQMDIQQELQR	1581.73	29	2	Plasma	none	14.72	H107C66N19O22S2	0.38035	0.318656	0.183375	0.0788054	0.0277307	0.395709	0.331524	0.19078	0.0819877	0.0288505	0.00251797	0.0372957	0.0170286	0.0409854	0.0274552	0.0103242	0.0169255	0.0119082	0.039155	0.0188386	14.573	14.591	14.592	14.53	14.454	14.487	14.488	14.458	14.447	14.463	179909	117329	74306.7	74372.9	168853
9	1	9	H	MTD000220	Apolipoprotein B-100	P04114	2523+MYQMDIQQELQR	1581.73	29	3	Plasma	none	14.72	H107C66N19O22S2	0.38035	0.318656	0.183375	0.0788054	0.0277307	0.395709	0.331524	0.19078	0.0819877	0.0288505	0.0164553	0.0301858	0.0388091	0.0338556	0.0210371	0.0218325	0.0306134	0.0181298	0.0311793		14.573	14.591	14.592	14.53	14.454	14.487	14.488	14.458	14.447		124433	84931	59617.4	58161.6	124856
10	1	10	H	MTD000220	Apolipoprotein B-100	P04114	2523+xmYQMDIQQELQR	1597.72	29	2	Plasma	m:Oxidized methionine	13.15	H107C66N19O23S2	0.379433	0.318029	0.183827	0.0793334	0.0280671	0.394987	0.331066	0.191362	0.0825854	0.0292176	0.02027	0.0261391	0.0215693	0.047716	0.00691949	0.0336267	0.0260546	0.0428754	0.0312011	0.0458329	12.8005	13.592	12.787	12.773	12.6805	13.488	12.699	12.717	12.6585	12.69	55247.5	34824.8	23862.7	22610.2	32773.6
9	1	9	H	MTD000220	Apolipoprotein B-100	P04114	2523+xmYQMDIQQELQR	1597.72	29	3	Plasma	m:Oxidized methionine	13.15	H107C66N19O23S2	0.379433	0.318029	0.183827	0.0793334	0.0280671	0.394987	0.331066	0.191362	0.0825854	0.0292176	0.0272424	0.0673741		0.0730264	0.05884	0.0371924	0.0656813	0.0434754	0.0663657	0.0345269	12.8005	12.802		11.983	12.6805	12.698	12.699	12.717	12.6585	12.69	45401.1	27364.1		20244.1	29568.7
4	2	8	H	MTD000220	Apolipoprotein B-100	P04114	254+KHVAEAICK	1054.56	19	3	Plasma	C:Carbamidomethylation,	3.5	H78C45N14O13S1	0.527317	0.301725	0.122662	0.0370724	0.00901003	0.533302	0.30515	0.124054	0.0374932	0.00911229	0.00137762	0.0178708	0.00610814							0.0136728	3.42	3.373	3.375							3.471	363103	48374.7	77757.1
6	2	12	H	MTD000220	Apolipoprotein B-100	P04114	2560+NLTDFAEQYSIQDWAK	1927.89	31	2	Plasma	none	19.04	H125C87N21O29S0	0.326354	0.347874	0.202989	0.0846249	0.028004	0.339301	0.361675	0.211042	0.0879822	0.0291149	0.0152534		0.0130373	0.0387706	0.0250837	0.0257073		0.0246568			19.054		18.976	18.946	18.902	18.871		18.874			259612		181307	106458	157100
9	1	9	H	MTD000220	Apolipoprotein B-100	P04114	2560+NLTDFAEQYSIQDWAK	1927.89	31	3	Plasma	none	19.04	H125C87N21O29S0	0.326354	0.347874	0.202989	0.0846249	0.028004	0.339301	0.361675	0.211042	0.0879822	0.0291149	0.00997262	0.0331512	0.0187454	0.030264	0.0209336	0.00844842	0.0268683		0.0211204	0.0120051	19.054	19.039	18.976	18.946	18.902	18.871	18.904		18.864	18.879	171374	82724.3	109066	74651.8	145765
10	4	40	H	MTD000220	Apolipoprotein B-100	P04114	2579+ALVEQGFTVPEIK	1429.78	24	2	Plasma	none	16.53	H107C66N15O20S0	0.430352	0.347032	0.155753	0.0503833	0.0130077	0.437563	0.352847	0.158363	0.0512275	0.0132257	0.00395074	0.0204853	0.00660282	0.021321	0.0142246	0.00204284	0.00589438	0.0016088	0.0161063	0.00867833	16.475	16.46	16.43	16.399	16.291	16.292	16.326	16.295	16.285	16.268	1.07301e+06	689186	632444	441764	619398
10	1	10	H	MTD000220	Apolipoprotein B-100	P04114	2579+ALVEQGFTVPEIK	1429.78	24	3	Plasma	none	16.53	H107C66N15O20S0	0.430352	0.347032	0.155753	0.0503833	0.0130077	0.437563	0.352847	0.158363	0.0512275	0.0132257	0.0104383	0.0383298	0.0473246	0.0508545	0.0297032	0.0144518	0.025652	0.0200052	0.0314582	0.0210322	16.475	16.46	16.43	16.399	16.291	16.292	16.326	16.295	16.285	16.268	141543	85611.1	51594.9	65092.2	111649
9	1	9	H	MTD000220	Apolipoprotein B-100	P04114	2592+TILGTMPAFEVSLQALQK	1946.05	33	2	Plasma	none	21.91	H147C88N21O26S1	0.3076	0.334449	0.210378	0.0968419	0.0357385	0.324039	0.352323	0.221621	0.102017	0.0376484	0.00646063	0.0551993	0.0256401	0.0455486	0.0448585	0.0192624		0.0282028	0.0311985	0.0498686	22.052	22.069	22.006	21.976	21.868	21.869		21.872	21.829	21.812	46758.6	35865.7	244842	57078.1	33711.4
10	1	10	H	MTD000220	Apolipoprotein B-100	P04114	2592+TILGTMPAFEVSLQALQK	1946.05	33	3	Plasma	none	21.91	H147C88N21O26S1	0.3076	0.334449	0.210378	0.0968419	0.0357385	0.324039	0.352323	0.221621	0.102017	0.0376484	0.0121752	0.0234365	0.00740978	0.0201473	0.0151739	0.00977572	0.0621506	0.0108783	0.0271026	0.0102594	22.052	22.069	22.006	21.976	21.868	21.869	21.838	21.872	21.829	21.812	103529	67527.3	382117	105998	79835.3
5	1	5	H	MTD000220	Apolipoprotein B-100	P04114	2592+TILGTxmPAFEVSLQALQK	1962.05	33	2	Plasma	m:Oxidized methionine	19.38	H147C88N21O27S1	0.306858	0.333757	0.210622	0.0973687	0.0361173	0.323483	0.351839	0.222034	0.102644	0.0380741				0.0344293	0.0325967	0.0363895		0.0227757		0.0561966				19.526	19.45	19.451		19.422		19.362				14189	9042.97
10	1	10	H	MTD000220	Apolipoprotein B-100	P04114	2592+TILGTxmPAFEVSLQALQK	1962.05	33	3	Plasma	m:Oxidized methionine	19.38	H147C88N21O27S1	0.306858	0.333757	0.210622	0.0973687	0.0361173	0.323483	0.351839	0.222034	0.102644	0.0380741	0.0328212	0.048791	0.0185371	0.0450719	0.043327	0.0249531	0.0547231	0.03158	0.0125328	0.0285838	19.602	19.587	19.557	19.526	19.45	19.451	19.452	19.422	19.379	19.362	38822	25231.4	77424.9	33597.5	34193.4
10	4	40	H	MTD000220	Apolipoprotein B-100	P04114	2610+ATFQTPDFIVPLTDLR	1832.97	24	2	Plasma	none	22	H132C85N20O25S0	0.337687	0.351142	0.198041	0.0793777	0.02516	0.349483	0.363408	0.204959	0.0821505	0.0260389	0.00582361	0.0225359	0.00855058	0.0220386	0.0128524	0.00846869	0.00173212	0.00519056	0.0273795	0.00752673	21.923	21.876	21.845	21.806	21.706	21.708	21.709	21.678	21.668	21.619	630071	364682	1.29496e+06	475985	870722
10	4	40	H	MTD000220	Apolipoprotein B-100	P04114	2610+ATFQTPDFIVPLTDLR	1832.97	24	3	Plasma	none	22	H132C85N20O25S0	0.337687	0.351142	0.198041	0.0793777	0.02516	0.349483	0.363408	0.204959	0.0821505	0.0260389	0.00432933	0.0201179	0.00767031	0.0144847	0.0106517	0.00631674	0.00703065	0.00890751	0.0128879	0.00962482	21.923	21.876	21.845	21.806	21.706	21.708	21.709	21.678	21.668	21.619	443505	262503	645713	326863	798247
3	1	3	H	MTD000220	Apolipoprotein B-100	P04114	2613+QTPDFIVPLTDLR	1513.81	20	2	Plasma	none	20.36	H111C69N17O21S0	0.412145	0.349405	0.164032	0.0553602	0.0148878	0.420152	0.356193	0.167219	0.0564357	0.0151771	0.0286611				0.0434853	0.0331089					20.053				19.837	19.87					33122.5				20856
10	4	40	H	MTD000220	Apolipoprotein B-100	P04114	2626+IPSVQINFK	1044.6	14	2	Plasma	none	14.88	H80C49N12O13S0	0.535389	0.321903	0.109368	0.0269744	0.0053294	0.538819	0.323965	0.110068	0.0271472	0.00536354	0.0111471	0.0226997	0.014951	0.0179848	0.0238262	0.00943119	0.0171214	0.0133821	0.0160362	0.0154878	14.767	14.752	14.754	14.723	14.582	14.616	14.649	14.619	14.576	14.592	1.32108e+06	883096	658770	537802	1.01186e+06
7	1	7	H	MTD000220	Apolipoprotein B-100	P04114	263+EQHLFLPFSYK	1407.72	19	2	Plasma	none	17.3	H97C69N15O17S0	0.420113	0.351541	0.159882	0.0517442	0.0132502	0.427256	0.357519	0.162601	0.052624	0.0134755		0.0479161	0.0278345	0.0413428		0.0300192	0.0173006		0.0249415	0.0394369		17.363	17.332	17.334		17.195	17.228		17.187	17.106		38124.1	37538.3	25177.3
10	2	20	H	MTD000220	Apolipoprotein B-100	P04114	263+EQHLFLPFSYK	1407.72	19	3	Plasma	none	17.3	H97C69N15O17S0	0.420113	0.351541	0.159882	0.0517442	0.0132502	0.427256	0.357519	0.162601	0.052624	0.0134755	0.018529	0.0282305	0.0248693	0.0216337	0.0195954	0.0245797	0.0237359	0.0161182	0.0196281	0.0134462	17.346	17.363	17.332	17.334	17.161	17.195	17.228	17.165	17.187	17.106	146204	126212	109076	94165.6	155294
10	2	20	H	MTD000220	Apolipoprotein B-100	P04114	2645+FSTPEFTILNTF	1415.7	14	2	Plasma	none	24.02	H97C68N13O20S0	0.424774	0.348121	0.158231	0.051745	0.0134899	0.432177	0.354188	0.160988	0.0526467	0.013725	0.00419173	0.0128041	0.0108064	0.0175847	0.0121225	0.0106763	0.0187744	0.0124903	0.0167646	0.0113773	23.825	23.778	23.747	11.951	23.673	23.642	23.611	23.612	23.602	11.787	318809	202989	460833	17456.8	349576
2	2	4	H	MTD000220	Apolipoprotein B-100	P04114	2657+HIPSFTIDFVEMK	1562.78	19	2	Plasma	none	18.72	H110C73N16O20S1	0.376806	0.337493	0.181857	0.0725053	0.02324	0.388997	0.348412	0.18774	0.0748511	0.0239919								0.139944		0.11946								18.777		18.718
10	2	20	H	MTD000220	Apolipoprotein B-100	P04114	2657+HIPSFTIDFVEMK	1562.78	19	3	Plasma	none	18.72	H110C73N16O20S1	0.376806	0.337493	0.181857	0.0725053	0.02324	0.388997	0.348412	0.18774	0.0748511	0.0239919	0.097099	0.120828	0.0426377	0.0881461	0.0773131	0.0669816	0.126095	0.0211041	0.112706	0.0159215	19.151	19.104	18.944	19.075	18.837	18.807	19.001	18.777	18.928	18.718	228993	138061	303358	123906	246588
2	1	2	H	MTD000220	Apolipoprotein B-100	P04114	2675+TIDQMLNSELQWPVPDIYLR	2430.23	35	2	Plasma	none	23.28	H171C110N27O33S1	0.231622	0.314555	0.238091	0.129883	0.0564066	0.238649	0.324097	0.245313	0.133823	0.0581177			0.0473499							0.0437283			23.425							23.295			64098
10	1	10	H	MTD000220	Apolipoprotein B-100	P04114	2675+TIDQMLNSELQWPVPDIYLR	2430.23	35	3	Plasma	none	23.28	H171C110N27O33S1	0.231622	0.314555	0.238091	0.129883	0.0564066	0.238649	0.324097	0.245313	0.133823	0.0581177	0.0182847	0.0408212	0.00825089	0.018952	0.022008	0.0128051	0.0291201	0.00778024	0.00511389	0.0101875	23.502	23.455	23.425	23.394	23.35	23.352	23.321	23.322	23.344	23.295	61248.2	25501.7	170943	29138.3	112569
8	1	8	H	MTD000220	Apolipoprotein B-100	P04114	2675+TIDQxmLNSELQWPVPDIYLR	2446.22	35	3	Plasma	m:Oxidized methionine	22.8	H171C110N27O34S1	0.231064	0.313882	0.238106	0.1303	0.0568044	0.238172	0.323538	0.24543	0.134308	0.0585518	0.0322759	0.062972	0.035463	0.047329	0.0182877	0.0125197		0.0206191		0.0163321	21.891	21.94	21.877	21.815	21.835	21.74		21.678		21.716	23162	14121.5	51859.7	22105.4	28734.6
8	2	16	H	MTD000220	Apolipoprotein B-100	P04114	2695+DLKVEDIPLAR	1267.71	21	3	Plasma	none	14.16	H97C56N15O18S0	0.483276	0.335339	0.13244	0.038084	0.0087966	0.488583	0.339021	0.133894	0.0385022	0.00889319	0.0169209	0.0342585	0.0282795	0.0410484	0.0226176	0.0210381		0.0232022	0.0323681		14.348	14.301	14.173	14.143	14.163	14.197		14.2	14.125		226906	108215	68973.2	60773.6	182705
10	4	40	H	MTD000220	Apolipoprotein B-100	P04114	2706+ITLPDFR	860.476	10	2	Plasma	none	15.22	H64C40N10O11S0	0.599603	0.294707	0.084415	0.0177647	0.00301512	0.601715	0.295745	0.0847123	0.0178272	0.00302574	0.0035191	0.014944	0.0063468	0.0069234	0.00596351	0.00265851	0.00415774	0.00230587	0.00302615	0.00186175	15.412	15.397	15.398	15.368	15.259	15.261	15.294	15.263	15.221	15.236	1.0334e+06	680900	533348	503295	722621
10	4	40	H	MTD000220	Apolipoprotein B-100	P04114	2713+LPEIAIPEFIIPTLN	1678.95	27	2	Plasma	none	25.9	H130C81N16O22S0	0.360732	0.353404	0.187527	0.0706611	0.0210417	0.371	0.363463	0.192865	0.0726723	0.0216406	0.00270946	0.0172238	0.00607265	0.0121493	0.0106932	0.00368169	0.00520509	0.00614245	0.0039053	0.00755188	25.05	24.971	24.972	24.942	24.898	24.867	24.868	24.87	24.827	24.842	869806	647220	1.59188e+06	873990	1.15661e+06
10	1	10	H	MTD000220	Apolipoprotein B-100	P04114	2713+LPEIAIPEFIIPTLN	1678.95	27	3	Plasma	none	25.9	H130C81N16O22S0	0.360732	0.353404	0.187527	0.0706611	0.0210417	0.371	0.363463	0.192865	0.0726723	0.0216406	0.0313821	0.0307628	0.0380357	0.0404045	0.0185387	0.0167174	0.0374449	0.0232606	0.0327583	0.0169345	25.05	24.971	24.972	24.942	24.898	24.867	24.868	24.87	24.827	24.842	76782.6	59090.3	105654	77742.5	124314
8	1	8	H	MTD000220	Apolipoprotein B-100	P04114	2746+ISHTIEVPTFGK	1327.71	18	2	Plasma	none	13.13	H97C61N15O18S0	0.457506	0.342666	0.143425	0.0433532	0.0104706	0.463555	0.347197	0.145321	0.0439265	0.0106091	0.0126409	0.0182731		0.0431445	0.0336128	0.0210261	0.0284043	0.0263155		0.0317242	13.284	13.301		13.24	13.1	13.165	13.167	13.136		13.141	65031.2	48014.2		29114.2	57972.6
10	3	30	H	MTD000220	Apolipoprotein B-100	P04114	2746+ISHTIEVPTFGK	1327.71	18	3	Plasma	none	13.13	H97C61N15O18S0	0.457506	0.342666	0.143425	0.0433532	0.0104706	0.463555	0.347197	0.145321	0.0439265	0.0106091	0.00727256	0.0148233	0.0101552	0.0163796	0.0133163	0.00815332	0.0133569	0.0103745	0.0133433	0.0105665	13.284	13.301	13.303	13.24	13.1	13.165	13.167	13.136	13.094	13.141	474978	284489	235489	208699	394281
10	4	40	H	MTD000220	Apolipoprotein B-100	P04114	276+YGMVAQVTQTLK	1337.7	18	2	Plasma	none	14.18	H99C59N15O18S1	0.443797	0.326309	0.154703	0.0547907	0.0156662	0.453039	0.333104	0.157925	0.0559317	0.0159924	0.00240428	0.0175176	0.00512884	0.0153256	0.00953194	0.00322152	0.00558404	0.00383467	0.00892318	0.00465736	14.219	14.204	14.206	14.175	14.067	14.1	14.101	14.103	14.061	14.076	907646	482372	372087	311264	747495
8	1	8	H	MTD000220	Apolipoprotein B-100	P04114	276+YGMVAQVTQTLK	1337.7	18	3	Plasma	none	14.18	H99C59N15O18S1	0.443797	0.326309	0.154703	0.0547907	0.0156662	0.453039	0.333104	0.157925	0.0559317	0.0159924	0.0225855	0.0572852			0.031605	0.0365883	0.03973	0.0221876	0.0370199	0.0323271	14.219	14.204			14.067	14.1	14.101	14.103	14.061	14.076	56496.7	32336			55496.6
10	1	10	H	MTD000220	Apolipoprotein B-100	P04114	276+YGxmVAQVTQTLK	1353.7	18	2	Plasma	m:Oxidized methionine	10.94	H99C59N15O19S1	0.442727	0.325686	0.155356	0.0553815	0.0159643	0.452154	0.332621	0.158664	0.0565607	0.0163042	0.00988014	0.0191452	0.0175597	0.0174401	0.0227358	0.0176802	0.0191007	0.0247469	0.0201069	0.0184778	11.124	11.109	11.111	11.08	10.972	11.038	11.007	10.976	10.934	10.981	177479	108721	73950.2	66144.7	114019
3	1	3	H	MTD000220	Apolipoprotein B-100	P04114	276+YGxmVAQVTQTLK	1353.7	18	3	Plasma	m:Oxidized methionine	10.94	H99C59N15O19S1	0.442727	0.325686	0.155356	0.0553815	0.0159643	0.452154	0.332621	0.158664	0.0565607	0.0163042	0.0449729								0.0814005	0.0462548	11.124								10.934	10.981	17714.1
7	1	7	H	MTD000220	Apolipoprotein B-100	P04114	28+EEEMLENVSLVCPK	1675.78	28	2	Plasma	C:Carbamidomethylation,	15.72	H117C70N17O26S2	0.362619	0.318233	0.190087	0.0848633	0.031066	0.379387	0.332948	0.198877	0.0887875	0.0325025	0.00573259	0.032022	0.0120841	0.0208108	0.0292612			0.0370205		0.0107791	15.637	15.622	15.592	15.593	15.485			15.489		15.43	157904	96634.7	76786.5	34933.8	97866.8
5	1	5	H	MTD000220	Apolipoprotein B-100	P04114	28+EEEMLENVSLVCPK	1675.78	28	3	Plasma	C:Carbamidomethylation,	15.72	H117C70N17O26S2	0.362619	0.318233	0.190087	0.0848633	0.031066	0.379387	0.332948	0.198877	0.0887875	0.0325025	0.0338299		0.0804432		0.045203			0.0425394		0.0313093	15.637		15.592		15.485			15.489		15.43	68182.1		26192.2		45533.7
10	4	40	H	MTD000220	Apolipoprotein B-100	P04114	2819+INPLALK	767.491	11	2	Plasma	none	12.49	H65C36N9O9S0	0.631712	0.279959	0.0722415	0.0136932	0.00209071	0.633228	0.280631	0.0724149	0.0137261	0.00209573	0.000857476	0.011269	0.00286368	0.00834955	0.00467588	0.00280062	0.00237626	0.00135779	0.00404962	0.00140392	12.704	12.689	12.69	12.66	12.552	12.553	12.554	12.524	12.513	12.529	1.16369e+06	634712	420391	406912	885263
9	1	9	H	MTD000220	Apolipoprotein B-100	P04114	2837+TEHGSEMLFFGNAIEGK	1865.86	34	2	Plasma	none	16.86	H123C82N21O27S1	0.328945	0.334797	0.201708	0.0895782	0.0320282	0.344434	0.350562	0.211207	0.0937964	0.0335364	0.053251	0.0212643	0.0499684	0.0596171		0.0177261	0.0213949	0.0386326	0.0563535	0.0265393	16.991	17.008	16.978	16.979		16.872	16.906	16.843	16.865	16.816	90374.2	49887.4	70367.8	30111.5
9	3	27	H	MTD000220	Apolipoprotein B-100	P04114	2837+TEHGSEMLFFGNAIEGK	1865.86	34	3	Plasma	none	16.86	H123C82N21O27S1	0.328945	0.334797	0.201708	0.0895782	0.0320282	0.344434	0.350562	0.211207	0.0937964	0.0335364	0.0051859	0.0257172	0.0117108	0.0197691		0.00522952	0.00619554	0.00635212	0.0136107	0.00832779	16.991	17.008	16.978	16.979		16.872	16.906	16.843	16.865	16.816	516592	313839	320161	212702
1	1	1	H	MTD000220	Apolipoprotein B-100	P04114	2837+TEHGSExmLFFGNAIEGK	1881.86	34	2	Plasma	m:Oxidized methionine	14.77	H123C82N21O28S1	0.328152	0.334112	0.202017	0.0901199	0.0323957	0.34383	0.350075	0.211669	0.0944256	0.0339435	0.0252241										14.896										12148
9	1	9	H	MTD000220	Apolipoprotein B-100	P04114	2837+TEHGSExmLFFGNAIEGK	1881.86	34	3	Plasma	m:Oxidized methionine	14.77	H123C82N21O28S1	0.328152	0.334112	0.202017	0.0901199	0.0323957	0.34383	0.350075	0.211669	0.0944256	0.0339435	0.0132007	0.0299477	0.0334567	0.0405582	0.0255459	0.0209407	0.0260265	0.0170595		0.0215845	14.896	14.913	14.947	14.884	14.776	14.809	14.843	14.812		14.753	97588.8	66474.7	61463	48100	62039.3
2	1	2	H	MTD000220	Apolipoprotein B-100	P04114	2854+SNTVASLHTEK	1185.6	20	2	Plasma	none	5.62	H83C49N15O19S0	0.521693	0.320806	0.117301	0.0316994	0.00695253	0.526165	0.323557	0.118307	0.0319712	0.00701214	0.0125335									0.0233616	6.16									6.049	26801.6
9	2	18	H	MTD000220	Apolipoprotein B-100	P04114	2854+SNTVASLHTEK	1185.6	20	3	Plasma	none	5.62	H83C49N15O19S0	0.521693	0.320806	0.117301	0.0316994	0.00695253	0.526165	0.323557	0.118307	0.0319712	0.00701214	0.001833	0.0227193	0.00464039	0.0191539	0.0128559	0.0103108	0.00665256	0.0120183		0.0139269	6.16	6.113	6.114	6.084	6.234	6.041	6.075	6.044		6.049	317547	124586	139472	79335.4	98977.2
9	2	18	H	MTD000220	Apolipoprotein B-100	P04114	2865+NTLELSNGVIVK	1285.72	16	2	Plasma	none	13.52	H99C56N15O19S0	0.481961	0.334756	0.133293	0.0387548	0.00906893	0.487437	0.33856	0.134808	0.0391952	0.00917197	0.0078811	0.0271428		0.0384514	0.0237603	0.0186457	0.0223319	0.0166841	0.0256749	0.0211761	13.703	13.688		13.627	13.519	13.552	13.553	13.555	13.48	13.528	362562	204190		101752	251427
10	3	30	H	MTD000220	Apolipoprotein B-100	P04114	2877+INNQLTLDSNTK	1359.7	17	2	Plasma	none	9.58	H97C56N17O22S0	0.475147	0.333885	0.137015	0.0413285	0.0100817	0.481222	0.338154	0.138767	0.041857	0.0102106	0.00693949	0.0154641	0.00451081	0.0182176	0.00815483	0.0120652	0.00835427	0.0130824	0.0111663	0.0132985	9.738	9.723	9.693	9.694	9.618	9.619	9.621	9.622	9.644	9.627	319196	219791	175185	139070	426926
9	1	9	H	MTD000220	Apolipoprotein B-100	P04114	2877+INNQLTLDSNTK	1359.7	17	3	Plasma	none	9.58	H97C56N17O22S0	0.475147	0.333885	0.137015	0.0413285	0.0100817	0.481222	0.338154	0.138767	0.041857	0.0102106	0.053632	0.075006		0.102728	0.0343849	0.0697959	0.0610099	0.0521736	0.045359	0.0520825	9.738	9.723		9.694	9.618	9.619	9.621	9.622	9.644	9.627	42858.7	28453.9		23241.9	65675.1
10	4	40	H	MTD000220	Apolipoprotein B-100	P04114	2898+LDFSSQADLR	1150.56	22	2	Plasma	none	12.1	H78C49N14O18S0	0.525278	0.320482	0.115488	0.0306996	0.00661289	0.529542	0.323084	0.116425	0.0309488	0.00666657	0.00359072	0.020534	0.00690661	0.0147958	0.00988837	0.00323707	0.00706271	0.00905096	0.00997471	0.00580261	12.253	12.27	12.239	12.209	12.133	12.134	12.167	12.137	12.094	12.142	1.09748e+06	592961	365351	319982	699981
10	1	10	H	MTD000220	Apolipoprotein B-100	P04114	2916+AGHIAWTSSGK	1113.56	22	2	Plasma	none	7.62	H75C49N15O15S0	0.52741	0.322881	0.113389	0.0290847	0.00600193	0.531254	0.325234	0.114215	0.0292967	0.00604567	0.00879541	0.0224298	0.00628323	0.0135285	0.0116195	0.0113592	0.0113892	0.0132861	0.00962896	0.00823994	7.707	7.725	7.726	7.696	7.716	7.653	7.654	7.656	7.775	7.661	104261	44601.5	40955.3	29972.3	71383.5
10	4	40	H	MTD000220	Apolipoprotein B-100	P04114	2916+AGHIAWTSSGK	1113.56	22	3	Plasma	none	7.62	H75C49N15O15S0	0.52741	0.322881	0.113389	0.0290847	0.00600193	0.531254	0.325234	0.114215	0.0292967	0.00604567	0.00406372	0.0223229	0.00724562	0.0184103	0.0182927	0.00822731	0.0109312	0.0122642	0.0185244	0.0122753	7.707	7.725	7.726	7.696	7.716	7.653	7.654	7.656	7.775	7.661	815465	376066	330499	259132	693238
2	1	2	H	MTD000220	Apolipoprotein B-100	P04114	2919+IAWTSSGK	848.44	13	2	Plasma	none	7.64	H60C38N10O12S0	0.611796	0.287061	0.0809053	0.0169002	0.00286528	0.613845	0.288022	0.0811762	0.0169568	0.00287488	0.236508							0.228148			7.707							7.559			100149
10	1	10	H	MTD000220	Apolipoprotein B-100	P04114	2936+FSDEGTHESQISF	1482.63	28	2	Plasma	none	13.03	H90C64N16O25S0	0.434178	0.341792	0.154994	0.0514138	0.0137504	0.441967	0.347923	0.157774	0.0523361	0.013997	0.0131299	0.024203	0.021673	0.0191109	0.0230093	0.0219635	0.0206676	0.0211613	0.0321172	0.019197	13.187	13.205	13.174	13.111	13.035	13.069	13.102	13.072	13.029	13.077	79138.6	49813.7	32466.3	31063.6	49832
9	1	9	H	MTD000220	Apolipoprotein B-100	P04114	2949+TIEGPLTSFGLSNK	1462.77	21	2	Plasma	none	16.68	H106C65N16O22S0	0.431487	0.345026	0.155606	0.0508956	0.0133422	0.438943	0.350987	0.158295	0.051775	0.0135727	0.00762175	0.0284868	0.026928	0.0356359		0.0216035	0.0156276	0.0230356	0.0192154	0.0184355	16.927	16.88	16.881	16.85		16.743	16.777	16.746	16.736	16.719	141469	91772.7	80320.2	58091.3
9	1	9	H	MTD000220	Apolipoprotein B-100	P04114	2970+VNQNLVYESGSLNFSK	1797.89	27	2	Plasma	none	14.33	H123C79N21O27S0	0.358095	0.349761	0.188812	0.0732001	0.0226037	0.369221	0.360627	0.194678	0.0754742	0.0233059	0.0138217	0.0341185	0.0211652		0.0444618	0.0230219	0.0326613	0.0206574	0.0344212	0.0151513	14.477	14.462	14.463		14.357	14.358	14.359	14.361	14.318	14.334	167314	99881.4	100022		134166
10	1	10	H	MTD000220	Apolipoprotein B-100	P04114	2970+VNQNLVYESGSLNFSK	1797.89	27	3	Plasma	none	14.33	H123C79N21O27S0	0.358095	0.349761	0.188812	0.0732001	0.0226037	0.369221	0.360627	0.194678	0.0754742	0.0233059	0.0830789	0.0855191	0.0584233	0.0854374	0.0720439	0.057875	0.0597213	0.0584192	0.0867851	0.0638514	14.477	14.462	14.463	14.401	14.357	14.358	14.359	14.361	14.318	14.334	174940	98264	87759.4	79014.1	135084
10	3	30	H	MTD000220	Apolipoprotein B-100	P04114	298+FFGEGTK	784.376	9	2	Plasma	none	9.15	H52C37N8O11S0	0.625364	0.280941	0.0757332	0.015128	0.00245095	0.627141	0.28174	0.0759485	0.015171	0.00245791	0.0183779	0.0236072	0.0291062	0.0312233	0.012857	0.0192058	0.0192494	0.016698	0.0176988	0.0166002	9.287	9.24	9.241	9.243	9.296	9.168	9.169	9.171	9.386	9.176	281680	180223	159027	132186	297060
1	1	1	H	MTD000220	Apolipoprotein B-100	P04114	298+FFGEGTKK	912.471	10	2	Plasma	none	6.17	H64C43N10O12S0	0.578811	0.303838	0.0924001	0.0206018	0.00370128	0.581339	0.305165	0.0928037	0.0206918	0.00371744								0.0724011										7.301
7	2	14	H	MTD000220	Apolipoprotein B-100	P04114	298+FFGEGTKK	912.471	10	3	Plasma	none	6.17	H64C43N10O12S0	0.578811	0.303838	0.0924001	0.0206018	0.00370128	0.581339	0.305165	0.0928037	0.0206918	0.00371744		0.0359504			0.0148662	0.0251988	0.0216955	0.0260876	0.00416518	0.0189845		7.37			7.458	7.331	7.332	7.301	7.549	7.307		70438.5			114361
10	1	10	H	MTD000220	Apolipoprotein B-100	P04114	2986+LEIQSQVDSQHVGH	1575.76	33	3	Plasma	none	9.04	H105C66N21O24S0	0.417099	0.346002	0.162251	0.0552326	0.0150811	0.425358	0.352853	0.165463	0.0563262	0.0153797	0.00717224	0.0257746	0.019678	0.0220712	0.0121696	0.0124814	0.0150325	0.0113593	0.0154693	0.0192247	9.287	9.272	9.274	9.243	9.167	9.168	9.169	9.171	9.161	9.176	193418	75678.9	54683.1	49860.1	203935
10	2	20	H	MTD000220	Apolipoprotein B-100	P04114	2986+LEIQSQVDSQHVGHSVLTAK	2175.13	42	3	Plasma	none	11.08	H154C93N28O32S0	0.294378	0.342462	0.216745	0.0976615	0.034847	0.309465	0.360014	0.227853	0.102667	0.036633	0.00319883	0.0228145	0.0122843	0.0199562	0.0212857	0.00746364	0.0076025	0.00614833	0.0170171	0.0122237	11.221	11.238	11.208	11.209	11.069	11.135	11.136	11.105	11.063	11.11	372504	260723	216760	183210	356829
10	4	40	H	MTD000220	Apolipoprotein B-100	P04114	2986+LEIQSQVDSQHVGHSVLTAK	2175.13	42	4	Plasma	none	11.08	H154C93N28O32S0	0.294378	0.342462	0.216745	0.0976615	0.034847	0.309465	0.360014	0.227853	0.102667	0.036633	0.00688827	0.0256586	0.0130037	0.0225225	0.0212605	0.0101189	0.012103	0.0130168	0.0181177	0.0155282	11.221	11.238	11.208	11.209	11.069	11.135	11.136	11.105	11.063	11.11	2.21148e+06	1.52129e+06	1.18425e+06	1.10751e+06	2.27822e+06
10	4	40	H	MTD000220	Apolipoprotein B-100	P04114	3006+GMALFGEGK	908.443	17	2	Plasma	none	13.26	H64C40N10O12S1	0.567832	0.283848	0.109104	0.0306959	0.00695402	0.572712	0.286287	0.110041	0.0309597	0.00701379	0.00471636	0.024912	0.0087467	0.0172981	0.00974914	0.00505273	0.00388276	0.00108478	0.00824575	0.00397927	13.413	13.43	13.4	13.369	13.261	13.294	13.296	13.265	13.255	13.27	596616	322637	251617	219857	499704
1	1	1	H	MTD000220	Apolipoprotein B-100	P04114	3035+NSLFFSAQPFEITASTNNEGNLK	2528.22	44	2	Plasma	none	19.6	H169C112N29O38S0	0.234195	0.323412	0.239868	0.125665	0.0518512	0.240202	0.331708	0.24602	0.128889	0.0531813			0.0200886										19.782										19388.8
7	1	7	H	MTD000220	Apolipoprotein B-100	P04114	3035+NSLFFSAQPFEITASTNNEGNLK	2528.22	44	3	Plasma	none	19.6	H169C112N29O38S0	0.234195	0.323412	0.239868	0.125665	0.0518512	0.240202	0.331708	0.24602	0.128889	0.0531813	0.0207677		0.0222212	0.0172542	0.0218065	0.0404504		0.0197588		0.0190219	19.828		19.782	19.784	19.708	19.645		19.615		19.62	35779.1		104049	20828.8	23963.3
7	1	7	H	MTD000220	Apolipoprotein B-100	P04114	3040+SAQPFEITASTNNEGNLK	1919.92	38	2	Plasma	none	12.47	H129C81N23O31S0	0.344116	0.347045	0.195067	0.0790726	0.0256052	0.356486	0.35952	0.202079	0.081915	0.0265256	0.0145727			0.0250472	0.0366798	0.0193831	0.0169924	0.0457588	0.0276166		12.994			12.95	12.809	12.843	12.909	12.846	12.836		57474			19400.6	33061.3
8	1	8	H	MTD000220	Apolipoprotein B-100	P04114	3040+SAQPFEITASTNNEGNLK	1919.92	38	3	Plasma	none	12.47	H129C81N23O31S0	0.344116	0.347045	0.195067	0.0790726	0.0256052	0.356486	0.35952	0.202079	0.081915	0.0265256	0.0212929	0.0321374			0.0262246	0.0207414	0.0181151	0.0275186	0.0222306	0.0342873	12.994	13.011			12.809	12.843	12.909	12.846	12.836	12.851	83163.9	54259.6			60694.5
6	1	6	H	MTD000220	Apolipoprotein B-100	P04114	305+KMGLAFESTK	1110.57	16	2	Plasma	none	10.3	H82C49N12O15S1	0.50564	0.308597	0.130968	0.0414384	0.0105827	0.512485	0.312775	0.132741	0.0419993	0.0107259	0.028502	0.0282982				0.0353244	0.052988	0.0305038		0.0266055	10.48	10.497				10.393	10.362	10.364		10.369	29617.2	19724.8
3	1	3	H	MTD000220	Apolipoprotein B-100	P04114	305+KMGLAFESTK	1110.57	16	3	Plasma	none	10.3	H82C49N12O15S1	0.50564	0.308597	0.130968	0.0414384	0.0105827	0.512485	0.312775	0.132741	0.0419993	0.0107259		0.0805331				0.0735204			0.125141			10.497				10.393			7.517			55349
10	4	40	H	MTD000220	Apolipoprotein B-100	P04114	306+MGLAFESTK	982.48	15	2	Plasma	none	12.31	H70C43N10O14S1	0.546308	0.292067	0.116919	0.0344885	0.00823196	0.551948	0.295082	0.118126	0.0348445	0.00831694	0.00112813	0.00633483	0.00893421	0.00850986	0.00437553	0.00317809	0.00496934	0.007348	0.00404298	0.00751505	12.478	12.463	12.465	12.434	12.326	12.359	12.361	12.33	12.32	12.335	629538	375277	256137	233265	564915
4	1	4	H	MTD000220	Apolipoprotein B-100	P04114	3068+IDFLNNYAL	1081.54	13	2	Plasma	none	20.66	H75C51N11O15S0	0.523578	0.324403	0.114897	0.0296834	0.00616408	0.527502	0.326834	0.115758	0.0299059	0.00621028	0.0445655				0.0161677		0.0237963	0.0299955			20.537				7.716		7.751	7.753			73010.8				30664.4
9	1	9	H	MTD000220	Apolipoprotein B-100	P04114	3068+IDFLNNYAL	1081.54	13	3	Plasma	none	20.66	H75C51N11O15S0	0.523578	0.324403	0.114897	0.0296834	0.00616408	0.527502	0.326834	0.115758	0.0299059	0.00621028		0.0342044	0.0286077	0.0359545	0.0282477	0.0243301	0.0259606	0.0254405	0.0273283	0.0217235		7.822	7.791	7.792	7.716	7.75	7.751	7.753	7.775	7.758		110877	94145.4	66160.9	157650
9	1	9	H	MTD000220	Apolipoprotein B-100	P04114	3077+FLSPSAQQASWQVSAR	1761.88	42	2	Plasma	none	13.45	H119C78N23O24S0	0.362241	0.351843	0.186877	0.0708744	0.0213247	0.372739	0.36204	0.192293	0.0729284	0.0219428		0.0378872	0.0321701	0.027007	0.0380136	0.0259149	0.018725	0.0275454	0.0333977	0.0528237		13.624	13.625	13.563	13.454	13.52	13.521	13.491	13.448	13.496		26123.4	14551.9	15102.7	19673
8	1	8	H	MTD000220	Apolipoprotein B-100	P04114	3077+FLSPSAQQASWQVSAR	1761.88	42	3	Plasma	none	13.45	H119C78N23O24S0	0.362241	0.351843	0.186877	0.0708744	0.0213247	0.372739	0.36204	0.192293	0.0729284	0.0219428	0.0426648	0.0507628			0.0427993	0.0469154	0.0542647	0.0496701	0.0574521	0.0439111	13.606	13.624			13.454	13.52	13.521	13.491	13.448	13.496	43697.5	30713.7			31987.7
6	1	6	H	MTD000220	Apolipoprotein B-100	P04114	3078+LSPSAQQASWQVSAR	1614.81	42	2	Plasma	none	11.39	H110C69N22O23S0	0.402792	0.34909	0.16847	0.0586111	0.0162796	0.411447	0.356592	0.172091	0.0598705	0.0166294	0.0355386		0.0310323		0.0153338		0.0363522	0.0363471		0.0203498	11.092		11.014		10.94		10.975	10.912		10.917	34274		14732.2		31884.9
10	4	40	H	MTD000220	Apolipoprotein B-100	P04114	3137+LPYTIITTPPLK	1355.81	13	2	Plasma	none	17.36	H109C66N13O17S0	0.436524	0.348462	0.152469	0.0477014	0.0118462	0.443102	0.353712	0.154766	0.0484202	0.0120247	0.00713636	0.0028302	0.00285696	0.00333331	0.00338841	0.00420416	0.00273394	0.00428017	0.00228121	0.00337779	17.378	17.363	17.332	17.302	17.161	17.195	17.196	17.165	17.155	17.138	1.20602e+06	961303	751153	603406	732817
10	1	10	H	MTD000220	Apolipoprotein B-100	P04114	3137+LPYTIITTPPLK	1355.81	13	3	Plasma	none	17.36	H109C66N13O17S0	0.436524	0.348462	0.152469	0.0477014	0.0118462	0.443102	0.353712	0.154766	0.0484202	0.0120247	0.0267243	0.0128211	0.0113947	0.0158011	0.00303223	0.0082319	0.00214177	0.00598475	0.010708	0.00812018	17.378	17.363	17.332	17.302	17.161	17.195	17.196	17.165	17.155	17.138	125250	100829	74405.4	69796.6	108615
10	3	30	H	MTD000220	Apolipoprotein B-100	P04114	3140+TIITTPPLK	982.607	9	2	Plasma	none	11.77	H82C46N10O13S0	0.557173	0.312671	0.100949	0.0238341	0.00452842	0.560183	0.31436	0.101494	0.0239629	0.00455289	0.0251067	0.00455874	0.0245938	0.020884	0.00801829	0.00538393	0.0112383	0.00487569	0.0127989	0.00528839	12.575	12.528	12.529	12.499	12.39	12.392	12.393	12.395	12.32	12.367	309913	180422	121092	124744	284189
10	2	20	H	MTD000220	Apolipoprotein B-100	P04114	3149+DFSLWEK	923.439	10	2	Plasma	none	15.91	H61C44N9O13S0	0.573483	0.305204	0.0948918	0.0216921	0.0040043	0.576208	0.306655	0.0953427	0.0217952	0.00402333	0.0065536	0.0230083	0.0276558	0.035177	0.0197975	0.0209224	0.0230145	0.0173557	0.0216467	0.0190282	16.024	16.041	16.011	15.98	15.872	15.905	15.939	15.908	15.898	15.881	319041	208584	154791	138214	218764
10	4	40	H	MTD000220	Apolipoprotein B-100	P04114	3167+QSFDLSVK	922.476	13	2	Plasma	none	11.78	H66C41N10O14S0	0.588606	0.296627	0.0900878	0.0202933	0.00371544	0.591199	0.297934	0.0904846	0.0203827	0.00373181	0.000950505	0.0183471	0.0126131	0.0139061	0.00728946	0.00904144	0.00843964	0.00267757	0.00735289	0.00439924	11.93	11.915	11.917	11.886	11.778	11.811	11.813	11.814	11.772	11.787	662385	331970	268438	251111	518657
7	1	7	H	MTD000220	Apolipoprotein B-100	P04114	3184+HSITNPLAVLCEF	1499.74	23	2	Plasma	C:Carbamidomethylation,	22.43	H105C67N17O20S1	0.401261	0.334023	0.171878	0.0657846	0.0202986	0.412419	0.34331	0.176657	0.0676138	0.020863	0.0406871	0.0441049	0.0303087	0.105724	0.0234965			0.0214147		0.0102676	22.729	22.714	22.716	22.653	22.545			22.484		22.457	37032.5	28427.3	68693.6	13019.7	68249.6
10	4	40	H	MTD000220	Apolipoprotein B-100	P04114	3213+NNALDFVTK	1020.52	12	2	Plasma	none	13.06	H72C45N12O15S0	0.557385	0.310275	0.101888	0.0246733	0.00483742	0.560625	0.312079	0.10248	0.0248167	0.00486554	0.00627754	0.0161126	0.012193	0.0195225	0.015669	0.00939944	0.00762162	0.00471185	0.0171649	0.00906993	13.058	13.076	13.045	13.015	12.938	12.94	12.973	12.943	12.9	12.915	709831	402623	269989	260521	546323
7	1	7	H	MTD000220	Apolipoprotein B-100	P04114	3245+TFQIPGYTVPVVNVEVSPF	2092.09	27	2	Plasma	none	24.04	H149C100N21O28S0	0.28264	0.342722	0.222215	0.101486	0.0364253	0.29781	0.361117	0.234141	0.106933	0.0383803	0.0275158			0.0192565	0.0325548	0.0550441		0.0288783	0.032543	0.0381683	23.664			23.555	23.512	23.481		23.483	23.441	23.424	30553.2			27726.9	28732.4
9	1	9	H	MTD000220	Apolipoprotein B-100	P04114	3245+TFQIPGYTVPVVNVEVSPF	2092.09	27	3	Plasma	none	24.04	H149C100N21O28S0	0.28264	0.342722	0.222215	0.101486	0.0364253	0.29781	0.361117	0.234141	0.106933	0.0383803	0.0418472		0.037067	0.0438423	0.0339896	0.0352885	0.0769425	0.0324191	0.0736714	0.0244299	23.664		23.586	23.555	23.512	23.481	23.417	23.483	23.441	23.424	27991		43376.2	19381.9	38065.2
9	3	27	H	MTD000220	Apolipoprotein B-100	P04114	3264+TIEMSAFGYVFPK	1488.73	20	2	Plasma	none	19.74	H104C71N14O19S1	0.389285	0.33673	0.176624	0.0686625	0.0214614	0.400787	0.346679	0.181842	0.0706913	0.0220955	0.0029021	0.0135679	0.0046347	0.0109413	0.00498412	0.00763744		0.00250958	0.00872894	0.00201377	19.731	19.716	19.653	19.655	19.547	19.548		19.519	19.541	19.491	424157	235615	352609	196427	319728
10	1	10	H	MTD000220	Apolipoprotein B-100	P04114	3264+TIEMSAFGYVFPK	1488.73	20	3	Plasma	none	19.74	H104C71N14O19S1	0.389285	0.33673	0.176624	0.0686625	0.0214614	0.400787	0.346679	0.181842	0.0706913	0.0220955	0.0450806	0.0789956	0.0737407	0.0924664	0.0428744	0.0423126	0.0626727	0.0329513	0.0649586	0.025458	19.731	19.716	19.653	19.655	19.547	19.548	19.549	19.519	19.541	19.491	42055.9	27969.1	36482.2	25788.4	53280.5
10	3	30	H	MTD000220	Apolipoprotein B-100	P04114	3277+AVSMPSFSILGSDVR	1564.79	29	2	Plasma	none	19.08	H112C68N18O22S1	0.393106	0.333727	0.175424	0.0686157	0.0216742	0.404899	0.343739	0.180687	0.0706743	0.0223244	0.00616829	0.0160076	0.00740984	0.0141982	0.010093	0.0049885	0.00207978	0.00303862	0.0117684	0.00192816	19.183	19.168	19.073	19.075	18.966	18.968	19.001	18.971	18.96	18.911	800369	532190	451516	363167	523357
10	1	10	H	MTD000220	Apolipoprotein B-100	P04114	3277+AVSMPSFSILGSDVR	1564.79	29	3	Plasma	none	19.08	H112C68N18O22S1	0.393106	0.333727	0.175424	0.0686157	0.0216742	0.404899	0.343739	0.180687	0.0706743	0.0223244	0.0349253	0.0209672	0.0646544	0.0336242	0.0371424	0.0523139	0.0262783	0.0523617	0.022582	0.0444625	19.183	19.168	19.073	19.075	18.966	18.968	19.001	18.971	18.96	18.911	155474	104548	127375	80583.9	150490
9	1	9	H	MTD000220	Apolipoprotein B-100	P04114	3277+AVSxmPSFSILGSDVR	1580.79	29	2	Plasma	m:Oxidized methionine	16.73	H112C68N18O23S1	0.392158	0.333068	0.175927	0.069196	0.0220052	0.404141	0.343245	0.181303	0.0713104	0.0226776	0.00796881	0.0299834	0.034736	0.0313014	0.0265131	0.0227893	0.0285431		0.0224032	0.0316514	16.572	16.557	16.559	16.528	16.42	16.421	16.422		16.381	16.397	137793	98419.5	100291	61914.2	64696.7
7	1	7	H	MTD000220	Apolipoprotein B-100	P04114	3277+AVSxmPSFSILGSDVR	1580.79	29	3	Plasma	m:Oxidized methionine	16.73	H112C68N18O23S1	0.392158	0.333068	0.175927	0.069196	0.0220052	0.404141	0.343245	0.181303	0.0713104	0.0226776	0.0421669				0.0490818	0.0350317	0.0341785	0.0433935	0.0419829	0.032505	16.572				16.42	16.421	16.422	12.846	16.381	16.397	32411.3				22024.6
2	1	2	H	MTD000220	Apolipoprotein B-100	P04114	3292+VPSYTLILPSLELPVLHVPR	2242.31	32	2	Plasma	none	23.32	H175C107N25O27S0	0.257543	0.33688	0.232831	0.112428	0.0424092	0.274074	0.358504	0.247776	0.119645	0.0451314	0.0561904	0.0553945									23.599	23.552									51557.9	12738.2
10	4	40	H	MTD000220	Apolipoprotein B-100	P04114	3292+VPSYTLILPSLELPVLHVPR	2242.31	32	3	Plasma	none	23.32	H175C107N25O27S0	0.257543	0.33688	0.232831	0.112428	0.0424092	0.274074	0.358504	0.247776	0.119645	0.0451314	0.0042077	0.0127709	0.011618	0.0122292	0.0109611	0.00485073	0.00480309	0.00789685	0.00831624	0.00702351	23.599	23.552	23.554	23.491	23.447	23.384	23.417	23.387	23.377	23.36	1.31168e+06	420641	2.82864e+06	562846	1.30532e+06
10	1	10	H	MTD000220	Apolipoprotein B-100	P04114	3292+VPSYTLILPSLELPVLHVPR	2242.31	32	4	Plasma	none	23.32	H175C107N25O27S0	0.257543	0.33688	0.232831	0.112428	0.0424092	0.274074	0.358504	0.247776	0.119645	0.0451314	0.0149724	0.0444291	0.0156862	0.0361017	0.0223297	0.0123676	0.0149462	0.0173334	0.0661085	0.0329563	23.599	23.552	23.554	23.491	23.447	23.384	23.417	23.387	23.377	23.36	110956	43053	239909	56337.3	137090
2	1	2	H	MTD000220	Apolipoprotein B-100	P04114	3294+SYTLILPSLELPVLHVPR	2046.19	29	3	Plasma	none	22.9	H159C97N23O25S0	0.29161	0.346226	0.21868	0.0969566	0.0336985	0.30584	0.363121	0.229351	0.101688	0.0353429			0.0169115					0.0179304					23.167					23					27224.5
10	1	10	H	MTD000220	Apolipoprotein B-100	P04114	3296+TLILPSLELPVLHVPR	1796.09	26	3	Plasma	none	22.08	H145C85N21O21S0	0.339029	0.353964	0.197539	0.0776364	0.0239726	0.350175	0.365602	0.204034	0.0801889	0.0247607	0.00865859	0.0284377	0.0194226	0.0212675	0.0291689	0.0029127	0.0212393	0.0154837	0.0263794	0.0274697	22.471	22.392	22.329	22.298	22.19	22.159	22.192	22.162	22.087	22.102	34732.2	24534	70480.5	29293.8	39651.2
10	4	40	H	MTD000220	Apolipoprotein B-100	P04114	3315+LSLPDFK	818.454	9	2	Plasma	none	15.14	H62C39N8O11S0	0.610851	0.288838	0.0805481	0.016566	0.00275448	0.61281	0.289764	0.0808064	0.0166191	0.00276331	0.00666433	0.0138213	0.00811682	0.0121414	0.00453629	0.00689074	0.00782946	0.00287793	0.00584265	0.00425248	15.315	15.332	15.301	15.271	15.163	15.196	15.197	15.167	15.157	15.14	733942	417212	338322	252445	550644
8	1	8	H	MTD000220	Apolipoprotein B-100	P04114	334+KLTISEQNIQR	1328.74	23	2	Plasma	none	8.93	H100C56N18O19S0	0.476629	0.336365	0.135528	0.0398092	0.00940132	0.482256	0.340336	0.137129	0.0402792	0.00951232	0.0170763	0.0134157	0.0202221		0.0086393	0.00436318		0.0195813	0.0213096	0.0163672	9.061	9.046	9.048		8.974	8.975		8.978	8.967	8.95	132794	63624.9	58694.5		79419
8	4	32	H	MTD000220	Apolipoprotein B-100	P04114	334+KLTISEQNIQR	1328.74	23	3	Plasma	none	8.93	H100C56N18O19S0	0.476629	0.336365	0.135528	0.0398092	0.00940132	0.482256	0.340336	0.137129	0.0402792	0.00951232	0.00894951	0.00290515	0.0104344	0.00365469	0.00286435	0.00981159		0.00966321		0.0124594	9.061	9.046	9.048	9.017	8.974	8.975		8.978		8.95	1.19988e+06	584138	413162	363010	1.11887e+06
10	4	40	H	MTD000220	Apolipoprotein B-100	P04114	335+LTISEQNIQR	1200.65	23	2	Plasma	none	10.05	H88C50N16O18S0	0.514963	0.32444	0.119538	0.0323897	0.00709629	0.519466	0.327277	0.120583	0.0326729	0.00715834	0.000514959	0.0203206	0.00427902	0.014603	0.00640915	0.00360293	0.00480133	0.00764818	0.0065817	0.00953572	10.19	10.175	10.144	10.146	10.037	10.071	10.072	10.074	10.031	10.079	723764	366949	257053	264916	666998
9	1	9	H	MTD000220	Apolipoprotein B-100	P04114	335+LTISEQNIQR	1200.65	23	3	Plasma	none	10.05	H88C50N16O18S0	0.514963	0.32444	0.119538	0.0323897	0.00709629	0.519466	0.327277	0.120583	0.0326729	0.00715834	0.0425875	0.0789163	0.0875541	0.110941	0.0650193	0.0755938	0.0629809	0.0515484		0.0539718	10.19	10.175	10.144	10.146	10.037	10.071	10.072	10.074		10.079	48334.7	27057.8	19982.4	20718.2	49182.7
10	1	10	H	MTD000220	Apolipoprotein B-100	P04114	3366+LLSSSSSVIDALQYK	1609.86	27	2	Plasma	none	17.01	H119C71N17O25S0	0.398838	0.348004	0.170448	0.0604131	0.0171402	0.407934	0.35594	0.174335	0.0617908	0.0175311	0.0259901	0.0153446	0.0168089	0.0154532	0.0104381	0.023658	0.0166847	0.0226789	0.0139299	0.0200939	16.733	16.751	16.72	16.689	16.581	16.582	16.616	16.585	16.543	16.558	181532	137411	90080.9	69136.2	92731.4
10	1	10	H	MTD000220	Apolipoprotein B-100	P04114	3366+LLSSSSSVIDALQYK	1609.86	27	3	Plasma	none	17.01	H119C71N17O25S0	0.398838	0.348004	0.170448	0.0604131	0.0171402	0.407934	0.35594	0.174335	0.0617908	0.0175311	0.0232917	0.03134	0.0508735	0.0614843	0.024669	0.0235842	0.0352037	0.0188162	0.0393393	0.0159594	16.733	16.751	16.72	16.689	16.581	16.582	16.616	16.585	16.543	16.558	80176.8	57805.9	34380.2	32229.6	51137.5
10	4	40	H	MTD000220	Apolipoprotein B-100	P04114	3395+LATALSLSNK	1016.59	18	2	Plasma	none	11.26	H80C44N12O15S0	0.562824	0.307804	0.0998814	0.023942	0.00465195	0.565965	0.309521	0.100439	0.0240756	0.00467791	0.00141955	0.018842	0.00958401	0.0192651	0.0149769	0.0061682	0.00726121	0.00942963	0.0129207	0.00984891	11.447	11.432	11.433	11.403	11.294	11.328	11.329	11.299	11.288	11.304	1.14344e+06	659083	449005	400446	1.04245e+06
10	3	30	H	MTD000220	Apolipoprotein B-100	P04114	3420+NMEVSVATTTK	1179.58	16	2	Plasma	none	9.02	H85C48N13O19S1	0.504218	0.305004	0.133095	0.0431299	0.0114049	0.511664	0.309508	0.135061	0.0437668	0.0115733	0.0028515	0.0205144	0.00479271	0.00843533	0.00384523	0.00534107	0.00185687	0.00409237	0.00770749	0.00367037	9.19	9.175	9.145	9.114	9.07	9.072	9.073	9.074	9.096	9.047	329925	211492	187214	133999	430882
10	4	40	H	MTD000220	Apolipoprotein B-100	P04114	3431+AQIPILR	809.513	17	2	Plasma	none	12.9	H67C37N11O9S0	0.62008	0.286374	0.0761008	0.0147918	0.00231014	0.62173	0.287136	0.0763033	0.0148311	0.00231629	0.000967149	0.0152907	0.00412088	0.014019	0.0076534	0.00304839	0.00363256	0.00408308	0.00567162	0.00248198	13.123	13.14	13.142	13.079	12.971	12.999	13.005	12.975	12.932	12.948	1.0908e+06	561943	475714	423878	1.06408e+06
1	1	1	H	MTD000220	Apolipoprotein B-100	P04114	3450+SKPTVSSSMEFK	1326.65	20	2	Plasma	none	9.03	H94C57N14O20S1	0.453456	0.321738	0.15155	0.0533793	0.01525	0.462652	0.328263	0.154624	0.0544618	0.0155592				0.0695801										9.146										60119.9
9	1	9	H	MTD000220	Apolipoprotein B-100	P04114	3450+SKPTVSSSxmEFK	1342.64	20	3	Plasma	m:Oxidized methionine	6.6	H94C57N14O21S1	0.452363	0.32113	0.152229	0.053963	0.0155421	0.461743	0.327789	0.155386	0.055082	0.0158644	0.0147463	0.0162707	0.0166566	0.0253115		0.0185267	0.0232073	0.0269181	0.018621	0.0259845	6.708	6.693	6.695	6.696		6.622	6.655	6.657	6.743	6.63	178843	70527.1	51298.6	40586.7
3	1	3	H	MTD000220	Apolipoprotein B-100	P04114	3481+LSLESLTSY	1011.51	14	2	Plasma	none	18.79	H73C45N9O17S0	0.560733	0.30648	0.101682	0.0250615	0.00503147	0.564142	0.308343	0.102301	0.0252139	0.00506207							0.118416		0.140023	0.143087							13.167		13.094	22.747
2	1	2	H	MTD000220	Apolipoprotein B-100	P04114	3481+LSLESLTSY	1011.51	14	3	Plasma	none	18.79	H73C45N9O17S0	0.560733	0.30648	0.101682	0.0250615	0.00503147	0.564142	0.308343	0.102301	0.0252139	0.00506207						0.100434		0.0788857								7.685		7.656
8	1	8	H	MTD000220	Apolipoprotein B-100	P04114	3481+LSLESLTSYFSIESSTK	1890.95	28	2	Plasma	none	22.17	H134C84N18O31S0	0.338865	0.34701	0.197386	0.0808382	0.0264177	0.351484	0.359932	0.204736	0.0838484	0.0274014	0.0602381	0.034598	0.0157084	0.0170906	0.0223653	0.0217452		0.0429774		0.0444408	22.213	22.198	22.135	22.04	21.997	21.998		21.968		21.909	45640.2	26827	222875	39415.9	35469.9
8	1	8	H	MTD000220	Apolipoprotein B-100	P04114	3481+LSLESLTSYFSIESSTK	1890.95	28	3	Plasma	none	22.17	H134C84N18O31S0	0.338865	0.34701	0.197386	0.0808382	0.0264177	0.351484	0.359932	0.204736	0.0838484	0.0274014	0.0428045	0.0859043	0.0245639	0.0441419	0.0471846	0.0340922		0.0401311		0.0252696	22.213	22.198	22.135	22.04	21.997	21.998		21.968		21.909	30676.7	21990.5	90203.4	33192.8	28753.4
10	1	10	H	MTD000220	Apolipoprotein B-100	P04114	3508+EYSGTIASEANTYLNSK	1846.86	33	2	Plasma	none	14.15	H122C79N20O31S0	0.356011	0.346893	0.189816	0.075175	0.0238405	0.36782	0.3584	0.196112	0.0776686	0.0246313	0.0605613	0.0570094	0.0367176	0.0648237	0.0522795	0.056682	0.0428859	0.0474623	0.0653684	0.0613393	14.154	14.107	14.173	14.143	14.034	14.068	14.101	14.071	14.093	14.076	226480	143700	115090	98110.2	150347
9	1	9	H	MTD000220	Apolipoprotein B-100	P04114	3508+EYSGTIASEANTYLNSK	1846.86	33	3	Plasma	none	14.15	H122C79N20O31S0	0.356011	0.346893	0.189816	0.075175	0.0238405	0.36782	0.3584	0.196112	0.0776686	0.0246313	0.0368985	0.0512238		0.0410785	0.051477	0.0512962	0.0479095	0.0357592	0.043841	0.0367947	14.154	14.107		14.143	14.034	14.068	14.101	14.071	14.093	14.076	226078	144050		108375	160666
10	4	40	H	MTD000220	Apolipoprotein B-100	P04114	3538+IDDIWNLEVK	1243.64	13	2	Plasma	none	17.8	H89C57N13O18S0	0.482119	0.335715	0.132919	0.0383012	0.00886269	0.487454	0.33943	0.13439	0.0387251	0.00896077	0.00501704	0.0181555	0.0132114	0.0201524	0.014235	0.00872498	0.0101589	0.0088798	0.0141994	0.0102387	17.797	17.782	17.784	17.753	17.645	17.646	17.647	17.649	17.639	17.59	649674	505161	396342	317183	430555
10	4	40	H	MTD000220	Apolipoprotein B-100	P04114	3548+ENFAGEATLQR	1234.59	28	2	Plasma	none	10.15	H82C52N16O19S0	0.503054	0.327741	0.124664	0.0348528	0.00787697	0.507976	0.330947	0.125883	0.0351938	0.00795403	0.00196254	0.0196591	0.000821706	0.0180717	0.0127417	0.00204126	0.00952023	0.0131876	0.0118005	0.0158087	10.286	10.271	10.273	10.242	10.166	10.2	10.201	10.17	10.16	10.175	1.00078e+06	515375	397015	310443	796349
10	1	10	H	MTD000220	Apolipoprotein B-100	P04114	3548+ENFAGEATLQR	1234.59	28	3	Plasma	none	10.15	H82C52N16O19S0	0.503054	0.327741	0.124664	0.0348528	0.00787697	0.507976	0.330947	0.125883	0.0351938	0.00795403	0.0393278	0.0595855	0.0483075	0.0692598	0.034326	0.0368328	0.0421543	0.0369917	0.0340683	0.0396478	10.286	10.271	10.273	10.242	10.166	10.2	10.201	10.17	10.16	10.175	62811	33494.8	25684	22034.7	49070
10	1	10	H	MTD000220	Apolipoprotein B-100	P04114	3559+IYSLWEHSTK	1262.63	15	2	Plasma	none	12.16	H86C59N14O17S0	0.4713	0.3399	0.137218	0.0400374	0.00933807	0.476804	0.34387	0.138821	0.040505	0.00944713	0.0221214	0.0341733	0.0256013	0.0276346	0.0243644	0.0284454	0.0294548	0.0222785	0.0434204	0.0222778	12.639	12.689	12.658	12.66	12.519	12.553	12.586	12.524	12.513	12.529	165620	105377	89646.4	72536.2	146616
10	4	40	H	MTD000220	Apolipoprotein B-100	P04114	3559+IYSLWEHSTK	1262.63	15	3	Plasma	none	12.16	H86C59N14O17S0	0.4713	0.3399	0.137218	0.0400374	0.00933807	0.476804	0.34387	0.138821	0.040505	0.00944713	0.0162794	0.0300889	0.0195695	0.0213955	0.0218499	0.0195812	0.0234913	0.0178315	0.0241131	0.0224626	12.639	12.689	12.658	12.66	12.519	12.553	12.586	12.524	12.513	12.529	748295	433160	340061	321305	691655
10	2	20	H	MTD000220	Apolipoprotein B-100	P04114	3569+NHLQLEGLFFTNGEHTSK	2071.01	31	3	Plasma	none	16.13	H138C92N26O29S0	0.302739	0.345542	0.213407	0.0935323	0.0323884	0.316931	0.361741	0.223411	0.0979169	0.0339067	0.0157551	0.027011	0.00941138	0.0259743	0.0184623	0.0137208	0.0280821	0.0181141	0.0561428	0.0199525	16.282	16.332	16.301	16.302	16.13	16.163	16.229	16.134	16.156	16.107	367200	198412	451368	130283	297825
10	1	10	H	MTD000220	Apolipoprotein B-100	P04114	3569+NHLQLEGLFFTNGEHTSK	2071.01	31	4	Plasma	none	16.13	H138C92N26O29S0	0.302739	0.345542	0.213407	0.0935323	0.0323884	0.316931	0.361741	0.223411	0.0979169	0.0339067	0.0096784	0.0310625	0.020748	0.0337218	0.0188906	0.010583	0.0245629	0.0130683	0.0287388	0.0157593	16.282	16.332	16.301	16.302	16.13	16.163	16.229	16.134	16.156	16.107	198261	86471.8	112867	62016.7	179361
10	1	10	H	MTD000220	Apolipoprotein B-100	P04114	3587+ATLELSPWQM	1174.57	20	2	Plasma	none	20.11	H82C53N12O16S1	0.482786	0.316109	0.139493	0.0459923	0.0122409	0.490447	0.321125	0.141706	0.046722	0.0124351	0.00975351	0.023711	0.0255585	0.0299671	0.0200063	0.0157281	0.0267036	0.0176173	0.0259609	0.0135472	20.182	20.168	20.105	20.074	19.998	19.967	20	19.97	19.96	19.943	141337	100542	81258.8	66701.4	110354
10	1	10	H	MTD000220	Apolipoprotein B-100	P04114	3604+ASQPSSFHDFPDLGQEVALNANTK	2572.22	53	3	Plasma	none	16.23	H169C112N31O39S0	0.231928	0.322067	0.240489	0.126941	0.0528017	0.238063	0.330587	0.246851	0.130299	0.0541986	0.00753662	0.0291019	0.019789	0.0247803	0.0208461	0.0179214	0.0136675	0.0203032	0.0195762	0.0171864	16.282	16.267	16.236	16.238	16.162	16.131	16.164	16.134	16.124	16.107	160776	91487.2	109106	72862.1	97755
1	1	1	H	MTD000220	Apolipoprotein B-100	P04114	3604+ASQPSSFHDFPDLGQEVALNANTK	2572.22	53	4	Plasma	none	16.23	H169C112N31O39S0	0.231928	0.322067	0.240489	0.126941	0.0528017	0.238063	0.330587	0.246851	0.130299	0.0541986										0.037721										16.107
2	1	2	H	MTD000220	Apolipoprotein B-100	P04114	3639+IHSGSFQSQVELSNDQEK	2031.95	42	2	Plasma	none	9.84	H133C85N25O33S0	0.325179	0.345108	0.203339	0.0862367	0.02918	0.338777	0.359539	0.211842	0.0898427	0.0304002	0.0367198				0.0187213						9.964				9.812						26618.2				11040.9
10	3	30	H	MTD000220	Apolipoprotein B-100	P04114	3639+IHSGSFQSQVELSNDQEK	2031.95	42	3	Plasma	none	9.84	H133C85N25O33S0	0.325179	0.345108	0.203339	0.0862367	0.02918	0.338777	0.359539	0.211842	0.0898427	0.0304002	0.00465185	0.0191434	0.00792842	0.022325	0.0172266	0.00783208	0.0111695	0.0124762	0.0172347	0.0162628	9.964	9.949	9.95	9.952	9.812	9.877	9.879	9.88	9.806	9.853	1.04588e+06	516713	173235	270164	853227
6	1	6	H	MTD000220	Apolipoprotein B-100	P04114	3657+AHLDIAGSLEGHLR	1487.78	33	2	Plasma	none	13.74	H105C64N21O20S0	0.430478	0.346973	0.155705	0.0503679	0.0130052	0.437689	0.352786	0.158313	0.0512117	0.013223	0.0271409	0.0387371	0.0232557			0.0199097		0.0128788	0.0355147		13.832	13.849	13.819			13.681		13.723	13.642		38682.6	32195.8	40740.3
10	4	40	H	MTD000220	Apolipoprotein B-100	P04114	3657+AHLDIAGSLEGHLR	1487.78	33	3	Plasma	none	13.74	H105C64N21O20S0	0.430478	0.346973	0.155705	0.0503679	0.0130052	0.437689	0.352786	0.158313	0.0512117	0.013223	0.00512293	0.0287415	0.0140555	0.0260443	0.0193489	0.00760071	0.0110802	0.0098669	0.0194734	0.0133878	13.832	13.849	13.819	13.82	13.648	13.681	13.747	13.723	13.642	13.657	682291	608567	832153	406451	1.05728e+06
10	4	40	H	MTD000220	Apolipoprotein B-100	P04114	3657+AHLDIAGSLEGHLR	1487.78	33	4	Plasma	none	13.74	H105C64N21O20S0	0.430478	0.346973	0.155705	0.0503679	0.0130052	0.437689	0.352786	0.158313	0.0512117	0.013223	0.00788516	0.0247266	0.00815144	0.019438	0.0167365	0.00668904	0.0106611	0.0126428	0.015735	0.0134712	13.832	13.849	13.819	13.82	13.648	13.681	13.747	13.723	13.642	13.657	630201	516086	623660	364144	850428
10	2	20	H	MTD000220	Apolipoprotein B-100	P04114	3663+GSLEGHLR	867.456	18	2	Plasma	none	13.67	H61C36N13O12S0	0.618435	0.283439	0.0787214	0.0162379	0.0027228	0.6204	0.284339	0.0789715	0.0162895	0.00273144	0.0265445	0.0478959	0.0330045	0.0582813	0.0313587	0.0238164	0.0535764	0.0220886	0.0948433	0.0247447	13.832	13.849	13.819	13.82	13.648	13.681	13.747	13.684	13.642	13.657	125541	102793	117508	70565.7	149162
10	4	40	H	MTD000220	Apolipoprotein B-100	P04114	3674+NIILPVYDK	1073.61	10	2	Plasma	none	14.92	H83C51N11O14S0	0.524188	0.325241	0.114244	0.0291543	0.005964	0.527975	0.32759	0.11507	0.0293649	0.00600709	0.112609	0.113831	0.110972	0.091625	0.116942	0.0927883	0.088982	0.104885	0.0639408	0.100458	15.154	15.139	15.14	15.11	14.969	15.003	15.004	14.973	14.931	14.946	849027	666593	441971	373124	511504
9	4	36	H	MTD000220	Apolipoprotein B-100	P04114	3683+SLWDFLK	907.481	7	2	Plasma	none	21.14	H65C45N9O11S0	0.56962	0.309359	0.0952274	0.0213089	0.00382074	0.572186	0.310753	0.0956564	0.0214049	0.00383795	0.00681707		0.00623961	0.00851974	0.00799822	0.00358336	0.00726536	0.00397403	0.00688034	0.00484016	21.214		21.168	21.138	21.029	20.998	21.032	21.001	20.991	20.942	743647		734347	472058	965741
10	4	40	H	MTD000220	Apolipoprotein B-100	P04114	3690+LDVTTSIGR	960.524	13	2	Plasma	none	10.62	H72C40N12O15S0	0.588781	0.295311	0.09064	0.0207023	0.00385513	0.591482	0.296665	0.0910557	0.0207972	0.00387281	0.0056818	0.0157981	0.00954533	0.0130702	0.0133226	0.00699792	0.0068168	0.00773588	0.00950426	0.00786601	10.802	10.787	10.756	10.758	10.65	10.683	10.684	10.654	10.644	10.659	930442	542787	426808	405780	1.23364e+06
10	4	40	H	MTD000220	Apolipoprotein B-100	P04114	3704+VSTAFVYTK	1014.54	9	2	Plasma	none	10.81	H74C48N10O14S0	0.544458	0.317058	0.10628	0.026057	0.00514288	0.547825	0.319019	0.106938	0.0262182	0.00517468	0.00927691	0.0123887	0.00403941	0.0102839	0.00686389	0.00152801	0.00420415	0.00328409	0.00812772	0.00767696	10.995	10.981	10.95	10.919	10.843	10.877	10.846	10.847	10.837	10.852	905323	537363	375954	341683	962192
10	1	10	H	MTD000220	Apolipoprotein B-100	P04114	3713+NPNGYSFSIPVK	1321.67	19	2	Plasma	none	14.63	H91C61N15O18S0	0.457934	0.342559	0.143238	0.0432596	0.0104399	0.46397	0.347074	0.145126	0.0438298	0.0105775	0.0195489	0.0431721	0.0496823	0.0395314	0.0367576	0.0248066	0.0366741	0.0305986	0.0377893	0.0344422	14.799	14.817	14.818	14.755	14.647	14.648	14.682	14.651	14.609	14.624	161884	77998.9	58300.7	55651.1	82571.5
10	4	40	H	MTD000220	Apolipoprotein B-100	P04114	3730+FIIPGLK	786.501	8	2	Plasma	none	16.9	H66C40N8O8S0	0.608203	0.293991	0.0794933	0.0155352	0.0024212	0.609897	0.29481	0.0797147	0.0155784	0.00242795	0.0098125	0.00565141	0.00121287	0.00239574	0.000369573	0.00351643	0.0020804	0.00387916	0.00117112	0.00387724	17.152	17.137	17.107	17.076	16.968	16.969	16.97	16.94	16.929	16.88	1.65772e+06	1.12844e+06	1.06694e+06	867536	1.30329e+06
6	1	6	H	MTD000220	Apolipoprotein B-100	P04114	3737+LNDLNSVLVMPTFHVPF	1942	22	2	Plasma	none	23.74	H139C91N21O24S1	0.299464	0.334907	0.213796	0.099373	0.0369092	0.316044	0.353449	0.225632	0.104875	0.0389527	0.0307401			0.0211538	0.0118581	0.0322289	0.0578262	0.0323004			23.986			23.846	23.834	23.803	23.772	23.806			22617.6			27596	26794.7
8	1	8	H	MTD000220	Apolipoprotein B-100	P04114	3737+LNDLNSVLVMPTFHVPF	1942	22	3	Plasma	none	23.74	H139C91N21O24S1	0.299464	0.334907	0.213796	0.099373	0.0369092	0.316044	0.353449	0.225632	0.104875	0.0389527	0.0758873	0.056604	0.0335384	0.0513835	0.0457005			0.0383158	0.0610206	0.0309749	23.986	23.939	23.94	23.846	23.834			23.806	23.763	23.779	27405.4	29362.8	59517.4	35027.4	40022.6
6	1	6	H	MTD000220	Apolipoprotein B-100	P04114	3737+LNDLNSVLVMPTFHVPFTDLQVPSCK	2970.5	36	3	Plasma	C:Carbamidomethylation,	22.49	H211C134N33O39S2	0.161966	0.269022	0.249612	0.16709	0.089151	0.172885	0.287159	0.26644	0.178355	0.0951613	0.0230668	0.0205208	0.0109627	0.028403				0.0133454		0.0178721	22.793	22.714	22.716	22.621				22.549		22.457	47987	17717	171784	17185.5
4	1	4	H	MTD000220	Apolipoprotein B-100	P04114	3737+LNDLNSVLVMPTFHVPFTDLQVPSCK	2970.5	36	4	Plasma	C:Carbamidomethylation,	22.49	H211C134N33O39S2	0.161966	0.269022	0.249612	0.16709	0.089151	0.172885	0.287159	0.26644	0.178355	0.0951613			0.017803		0.0359012			0.02223		0.0318074			22.716		22.545			22.549		22.457			53864.2		30546.6
6	1	6	H	MTD000220	Apolipoprotein B-100	P04114	3737+LNDLNSVLVxmPTFHVPFTDLQVPSCK	2986.49	36	3	Plasma	C:Carbamidomethylation,m:Oxidized methionine	20.78	H211C134N33O40S2	0.161575	0.268434	0.24944	0.167329	0.0895072	0.17257	0.286701	0.266415	0.178716	0.0955982	0.0370772	0.0347204	0.0470599		0.0309564			0.0296611		0.0446465	21.085	21.07	20.975		20.933			20.872		20.813	27804.5	13065.7	42793.4		29117.6
10	3	30	H	MTD000220	Apolipoprotein B-100	P04114	3776+TSSFALNLPTLPEVK	1615.88	24	2	Plasma	none	19.97	H121C74N17O23S0	0.387683	0.350922	0.175269	0.0628141	0.0179176	0.396937	0.359297	0.179453	0.0643133	0.0183452	0.00230217	0.0215708	0.00834284	0.0188832	0.0128761	0.0158533	0.00684635	0.00862134	0.00361823	0.0119022	19.667	19.652	19.589	19.558	19.482	19.451	19.485	19.454	19.444	19.395	534158	344939	472487	265706	440386
10	1	10	H	MTD000220	Apolipoprotein B-100	P04114	3776+TSSFALNLPTLPEVK	1615.88	24	3	Plasma	none	19.97	H121C74N17O23S0	0.387683	0.350922	0.175269	0.0628141	0.0179176	0.396937	0.359297	0.179453	0.0643133	0.0183452	0.0237269	0.0448245	0.0348443	0.0471928	0.0308991	0.0295373	0.0343412	0.0255264	0.0336225	0.0248857	19.667	19.652	19.589	19.558	19.482	19.451	19.485	19.454	19.444	19.395	162318	114850	130426	90299.4	172641
6	1	6	H	MTD000220	Apolipoprotein B-100	P04114	3780+ALNLPTLPEVK	1193.7	18	2	Plasma	none	17.47	H95C55N13O16S0	0.494724	0.333685	0.127023	0.0350804	0.00776207	0.499463	0.336881	0.12824	0.0354165	0.00783642		0.0271438		0.024406	0.0176598	0.0215586		0.0162394	0.021841			17.105		17.044	16.968	16.937		16.94	16.929			63422		43776.7	66133
10	4	40	H	MTD000220	Apolipoprotein B-100	P04114	3791+FPEVDVLTK	1046.56	11	2	Plasma	none	15	H78C49N10O15S0	0.53689	0.319102	0.109664	0.0276098	0.00560308	0.54053	0.321266	0.110407	0.027797	0.00564106	0.00577609	0.0174667	0.0102636	0.0146814	0.0150064	0.0113198	0.0112282	0.0104568	0.0124511	0.0123536	15.025	15.042	15.044	14.981	14.873	14.906	14.907	14.877	14.834	14.85	1.24937e+06	812012	692146	518391	1.07786e+06
10	3	30	H	MTD000220	Apolipoprotein B-100	P04114	3830+SVSDGIAALDLNAVANK	1656.87	35	2	Plasma	none	16.86	H120C70N20O26S0	0.397811	0.347305	0.171011	0.0610658	0.0174806	0.407095	0.355411	0.175003	0.062491	0.0178886	0.00511339	0.0267084	0.00297273	0.0273674	0.0165049	0.0137216	0.0152238	0.0134249	0.0149082	0.0178644	16.669	16.654	16.623	16.593	16.517	16.518	16.519	16.488	16.478	16.461	650158	449152	341042	230196	358777
10	2	20	H	MTD000220	Apolipoprotein B-100	P04114	3830+SVSDGIAALDLNAVANK	1656.87	35	3	Plasma	none	16.86	H120C70N20O26S0	0.397811	0.347305	0.171011	0.0610658	0.0174806	0.407095	0.355411	0.175003	0.062491	0.0178886	0.00598435	0.0280346	0.0146592	0.0298584	0.0190016	0.0145868	0.0159246	0.0137565	0.0209621	0.0152346	16.669	16.654	16.623	16.593	16.517	16.518	16.519	16.488	16.478	16.461	323081	218174	200401	123786	228643
6	1	6	H	MTD000220	Apolipoprotein B-100	P04114	3847+IADFELPTIIVPEQTIEIPSIK	2465.37	40	2	Plasma	none	23.58	H188C115N24O35S0	0.23179	0.323938	0.241292	0.126324	0.0518977	0.237674	0.332161	0.247418	0.129531	0.0532152	0.0259183		0.00505348		0.0372546	0.0209038		0.0383595		0.0378542	23.47		23.392		23.286	23.255		23.226		23.198	65213.3		261292		119819
10	3	30	H	MTD000220	Apolipoprotein B-100	P04114	3847+IADFELPTIIVPEQTIEIPSIK	2465.37	40	3	Plasma	none	23.58	H188C115N24O35S0	0.23179	0.323938	0.241292	0.126324	0.0518977	0.237674	0.332161	0.247418	0.129531	0.0532152	0.00366048	0.0294796	0.0101741	0.014605	0.0856863	0.00497484	0.0172916	0.00899515	0.0131972	0.00914134	23.47	23.391	23.392	23.33	23.286	23.255	23.256	23.226	23.248	23.198	367414	199409	989117	304266	423462
4	1	4	H	MTD000220	Apolipoprotein B-100	P04114	3869+FSVPAGIVIPSF	1232.68	20	2	Plasma	none	23.92	H92C61N12O15S0	0.466276	0.343228	0.138863	0.0402324	0.00926004	0.471653	0.347186	0.140464	0.0406963	0.00936682			0.0293837		0.0335412		0.072085	0.0236182					23.392		23.286		20.742	23.258					38434.6		21094.9
10	2	20	H	MTD000220	Apolipoprotein B-100	P04114	3869+FSVPAGIVIPSFQAL	1544.86	29	2	Plasma	none	24.77	H116C75N16O19S0	0.388898	0.354002	0.174415	0.0609977	0.0168522	0.397519	0.36185	0.178281	0.0623499	0.0172258	0.00258507	0.0152562	0.00539547	0.0128181	0.0153662	0.00879962	0.0185313	0.0198238	0.0175877	0.0104048	24.276	24.197	24.198	24.136	24.092	24.061	24.062	24.064	24.021	24.037	211212	193403	575528	227008	247011
10	4	40	H	MTD000220	Apolipoprotein B-100	P04114	3869+FSVPAGIVIPSFQALTAR	1873.05	36	2	Plasma	none	22.44	H140C88N22O23S0	0.325546	0.35183	0.203641	0.0831112	0.026675	0.337658	0.36492	0.211218	0.0862035	0.0276675	0.00326036	0.0404004	0.0104131	0.0170035	0.0182993	0.0174559	0.0136237	0.00875778	0.0312119	0.00762733	22.761	22.682	22.683	22.621	22.545	22.541	22.483	22.516	22.442	22.457	471523	390586	1.34804e+06	493454	543261
10	4	40	H	MTD000220	Apolipoprotein B-100	P04114	3869+FSVPAGIVIPSFQALTAR	1873.05	36	3	Plasma	none	22.44	H140C88N22O23S0	0.325546	0.35183	0.203641	0.0831112	0.026675	0.337658	0.36492	0.211218	0.0862035	0.0276675	0.00522167	0.0218755	0.0103473	0.0163512	0.00999278	0.00444412	0.00807237	0.0108989	0.0103777	0.00936374	22.761	22.682	22.683	22.621	22.545	22.541	22.483	22.516	22.442	22.457	542200	441102	1.18229e+06	573695	805621
3	1	3	H	MTD000220	Apolipoprotein B-100	P04114	3936+IEDGTLASK	932.482	17	2	Plasma	none	3.38	H68C39N10O16S0	0.598568	0.289086	0.0879344	0.0199956	0.00372675	0.601223	0.290368	0.0883245	0.0200843	0.00374328	0.0109762							0.0116487		0.0160994	6.708							6.625		6.597	63306.9
8	3	24	H	MTD000220	Apolipoprotein B-100	P04114	3980+SPAFTDLHLR	1155.6	19	2	Plasma	none	13.16	H81C52N15O15S0	0.509874	0.329479	0.120432	0.0319686	0.00680216	0.514113	0.332219	0.121433	0.0322345	0.00685872	0.00751809	0.027533	0.0149303	0.021502	0.0163903	0.0100143		0.00783964	0.013458		13.252	13.269	13.238	13.24	13.1	13.133		13.104	13.061		331481	244180	261595	170825	359468
10	4	40	H	MTD000220	Apolipoprotein B-100	P04114	3980+SPAFTDLHLR	1155.6	19	3	Plasma	none	13.16	H81C52N15O15S0	0.509874	0.329479	0.120432	0.0319686	0.00680216	0.514113	0.332219	0.121433	0.0322345	0.00685872	0.00454451	0.0214327	0.00856521	0.0171282	0.00852531	0.00620263	0.0270724	0.00761458	0.0150171	0.00569864	13.252	13.269	13.238	13.24	13.1	13.133	13.134	13.104	13.061	13.077	1.87661e+06	1.21619e+06	1.05572e+06	997790	2.18027e+06
2	1	2	H	MTD000220	Apolipoprotein B-100	P04114	3981+PAFTDLHLR	1068.57	17	2	Plasma	none	12.99	H76C49N14O13S0	0.53182	0.323321	0.110787	0.0275257	0.00547445	0.535324	0.325452	0.111517	0.0277071	0.00551053					0.0917006		0.116224								13.067		13.134								35733
10	1	10	H	MTD000220	Apolipoprotein B-100	P04114	3981+PAFTDLHLR	1068.57	17	3	Plasma	none	12.99	H76C49N14O13S0	0.53182	0.323321	0.110787	0.0275257	0.00547445	0.535324	0.325452	0.111517	0.0277071	0.00551053	0.0410736	0.0599757	0.106399	0.0671193	0.0481243	0.0457193	0.0537009	0.0486932	0.062303	0.0422373	13.252	13.269	13.238	13.208	13.067	13.133	13.134	13.104	13.061	13.077	47120.4	36249.2	27795.6	36474.4	56276.5
7	1	7	H	MTD000220	Apolipoprotein B-100	P04114	3982+AFTDLHLR	971.519	14	2	Plasma	none	13.3	H69C44N13O12S0	0.565814	0.309911	0.0971956	0.0222512	0.00409348	0.568559	0.311414	0.0976672	0.0223591	0.00411334	0.0633426	0.030365			0.0670681		0.0180202	0.0705696	0.0248645	0.0105277	13.284	12.109			13.1		11.974	13.136	11.933	11.981	45975.1	133106			53921.8
5	1	5	H	MTD000220	Apolipoprotein B-100	P04114	3996+GISTSAASPAVGTVGMDMDEDDDFSK	2602.1	50	2	Plasma	none	15.52	H167C106N27O45S2	0.223316	0.296072	0.235507	0.138603	0.0660921	0.23272	0.30854	0.245424	0.14444	0.0688754	0.0040551	0.0172109	0.0136409					0.0171433		0.0511262	15.25	15.203	15.237					15.135		15.107	46003.6	22849.9	20924.5
9	1	9	H	MTD000220	Apolipoprotein B-100	P04114	3996+GISTSAASPAVGTVGMDMDEDDDFSK	2602.1	50	3	Plasma	none	15.52	H167C106N27O45S2	0.223316	0.296072	0.235507	0.138603	0.0660921	0.23272	0.30854	0.245424	0.14444	0.0688754	0.00693352	0.0404556		0.0136447	0.0168242	0.0155467	0.019652	0.0139829	0.0243269	0.0196021	15.25	15.203		15.174	15.098	15.099	15.133	15.135	15.06	15.107	184267	103291		60742.6	94481.4
10	1	10	H	MTD000220	Apolipoprotein B-100	P04114	4022+WNFYYSPQSSPDK	1617.71	23	2	Plasma	none	14.91	H99C76N17O23S0	0.380582	0.351575	0.178489	0.0648829	0.0187456	0.390129	0.360394	0.182966	0.0665105	0.0192159	0.0116247	0.0213271	0.0367436	0.0302497	0.0177232	0.0368017	0.0133422	0.0332891	0.0368133	0.0362651	15.025	15.01	15.011	15.013	14.905	14.971	14.94	14.941	14.899	14.914	59090.1	50075.6	36936	40922.5	29178
4	1	4	H	MTD000220	Apolipoprotein B-100	P04114	4022+WNFYYSPQSSPDKK	1745.8	23	2	Plasma	none	13.71	H111C82N19O24S0	0.352251	0.352066	0.191428	0.0741024	0.0227114	0.363203	0.363011	0.19738	0.0764062	0.0234175	0.00964242				0.0221915			0.0138428		0.0183974	13.671				13.551			13.587		13.56	36670				21479.2
7	2	14	H	MTD000220	Apolipoprotein B-100	P04114	4022+WNFYYSPQSSPDKK	1745.8	23	3	Plasma	none	13.71	H111C82N19O24S0	0.352251	0.352066	0.191428	0.0741024	0.0227114	0.363203	0.363011	0.19738	0.0764062	0.0234175	0.024512	0.0308722	0.0332137	0.0474245	0.0216129			0.0454771		0.0351692	13.671	13.688	13.69	13.659	13.551			13.587		13.56	278398	139066	110359	101643	188244
9	3	27	H	MTD000220	Apolipoprotein B-100	P04114	4056+VNWEEEAASGLLTSLK	1745.88	32	2	Plasma	none	20.71	H123C77N19O27S0	0.368718	0.349308	0.184046	0.0698627	0.0211676	0.379365	0.359395	0.18936	0.07188	0.0217788	0.00439605	0.0255424	0.00918079	0.0260183		0.0117477	0.00541221	0.0136821	0.0484607	0.0122714	20.988	20.941	20.91	20.88		20.805	20.806	20.776	20.798	20.749	413807	298086	709180	271861
10	3	30	H	MTD000220	Apolipoprotein B-100	P04114	4056+VNWEEEAASGLLTSLK	1745.88	32	3	Plasma	none	20.71	H123C77N19O27S0	0.368718	0.349308	0.184046	0.0698627	0.0211676	0.379365	0.359395	0.18936	0.07188	0.0217788	0.00533409	0.0269733	0.0114446	0.0223345	0.0162238	0.00856497	0.0415865	0.0106766	0.0135874	0.0144008	20.988	20.941	20.91	20.88	20.804	20.805	20.806	20.776	20.798	20.749	366596	259092	496242	262475	594966
9	4	36	H	MTD000220	Apolipoprotein B-100	P04114	4077+ATGVLYDYVNK	1241.63	13	2	Plasma	none	13.25	H87C57N13O18S0	0.482269	0.335669	0.132856	0.0382717	0.00885351	0.487601	0.33938	0.134324	0.0386948	0.00895138	0.00349716	0.0173264	0.0017466		0.00345063	0.00563328	0.00423516	0.00686521	0.00581641	0.00652156	13.187	13.205	13.174		13.035	13.101	13.102	13.072	13.061	13.077	1.08988e+06	560771	418544		806024
5	1	5	H	MTD000220	Apolipoprotein B-100	P04114	4077+ATGVLYDYVNK	1241.63	13	3	Plasma	none	13.25	H87C57N13O18S0	0.482269	0.335669	0.132856	0.0382717	0.00885351	0.487601	0.33938	0.134324	0.0386948	0.00895138	0.0171703	0.0330083			0.0260451		0.0257592			0.0319656	13.187	13.205			13.035		13.102			13.077	91251.9	53042.8			70280.9
9	1	9	H	MTD000220	Apolipoprotein B-100	P04114	4088+YHWEHTGLTLR	1411.7	17	2	Plasma	none	11.87	H93C65N19O17S0	0.432837	0.349181	0.154129	0.0485975	0.0121549	0.439542	0.354591	0.156517	0.0493503	0.0123432	0.0187246		0.0583993	0.0719881	0.0487451	0.0480677	0.0512522	0.0453686	0.0583619	0.0573625	11.898		11.981	11.983	11.746	11.844	11.877	11.814	11.772	11.787	86407		56921.6	47073.7	113156
9	4	36	H	MTD000220	Apolipoprotein B-100	P04114	4088+YHWEHTGLTLR	1411.7	17	3	Plasma	none	11.87	H93C65N19O17S0	0.432837	0.349181	0.154129	0.0485975	0.0121549	0.439542	0.354591	0.156517	0.0493503	0.0123432		0.0154279	0.0075335	0.00913498	0.0153038	0.00603912	0.00602582	0.00855982	0.00850362	0.0100843		11.98	11.981	11.983	11.746	11.844	11.877	11.814	11.772	11.787		774056	881612	641329	1.41081e+06
10	4	40	H	MTD000220	Apolipoprotein B-100	P04114	4088+YHWEHTGLTLR	1411.7	17	4	Plasma	none	11.87	H93C65N19O17S0	0.432837	0.349181	0.154129	0.0485975	0.0121549	0.439542	0.354591	0.156517	0.0493503	0.0123432	0.00686603	0.0118936	0.00329515	0.0114911	0.0116487	0.00884055	0.011254	0.0118146	0.00972715	0.0107959	11.898	11.98	11.981	11.983	11.746	11.844	11.877	11.814	11.772	11.787	1.21777e+06	771917	686929	694245	1.50289e+06
3	1	3	H	MTD000220	Apolipoprotein B-100	P04114	4106+RNLQNNAEWVYQGAIR	1930.98	37	3	Plasma	none	13.87	H130C84N28O25S0	0.331669	0.350846	0.200767	0.0815179	0.0261461	0.34377	0.363647	0.208092	0.084492	0.0271	0.0370748		0.0315548					0.0212446			13.51		13.529					13.426			45406.7		28565.5
10	1	10	H	MTD000220	Apolipoprotein B-100	P04114	4107+NLQNNAEWVYQGAIR	1774.87	34	2	Plasma	none	15.48	H118C78N24O24S0	0.360975	0.351879	0.187453	0.0712797	0.0214978	0.371531	0.362169	0.192935	0.0733642	0.0221265	0.00618292	0.0338464	0.0131085	0.0240751	0.0419027	0.0164701	0.0231033	0.0218354	0.0262618	0.0204183	15.412	15.429	15.398	15.4	15.292	15.325	15.359	15.296	15.285	15.301	274014	160807	142597	110421	141600
10	2	20	H	MTD000220	Apolipoprotein B-100	P04114	4107+NLQNNAEWVYQGAIR	1774.87	34	3	Plasma	none	15.48	H118C78N24O24S0	0.360975	0.351879	0.187453	0.0712797	0.0214978	0.371531	0.362169	0.192935	0.0733642	0.0221265	0.0114813	0.0350362	0.0151065	0.0240494	0.02306	0.0104204	0.0161833	0.018058	0.0174157	0.0156514	15.412	15.429	15.398	15.4	15.292	15.325	15.359	15.296	15.285	15.301	338049	222025	183496	163422	233642
10	4	40	H	MTD000220	Apolipoprotein B-100	P04114	4122+QIDDIDVR	972.488	16	2	Plasma	none	9.92	H68C40N12O16S0	0.587729	0.294634	0.0916052	0.0212444	0.00402765	0.590556	0.296051	0.0920459	0.0213466	0.00404702	0.00253711	0.0192839	0.0120044	0.0230035	0.0174532	0.00682047	0.00970631	0.00355121	0.0197163	0.0109692	10.093	10.046	10.047	10.049	9.973	9.974	9.975	9.977	9.999	9.95	538981	342558	263247	218231	621626
10	2	20	H	MTD000220	Apolipoprotein B-100	P04114	4133+AASGTTGTYQEWK	1398.64	24	2	Plasma	none	9.31	H90C61N16O22S0	0.451951	0.340338	0.146754	0.0461843	0.0116978	0.458728	0.345442	0.148954	0.0468768	0.0118732	0.00215019	0.0270609	0.00928332	0.0234377	0.0175543	0.00434861	0.009361	0.00592514	0.0198614	0.00832499	9.416	9.369	9.37	9.372	9.36	9.329	9.331	9.332	9.386	9.337	262470	167621	142836	107863	300920
8	1	8	H	MTD000220	Apolipoprotein B-100	P04114	4133+AASGTTGTYQEWK	1398.64	24	3	Plasma	none	9.31	H90C61N16O22S0	0.451951	0.340338	0.146754	0.0461843	0.0116978	0.458728	0.345442	0.148954	0.0468768	0.0118732	0.0919007	0.131444			0.0723805	0.112436	0.0944328	0.0868545	0.0920535	0.0814721	9.416	9.369			9.36	9.329	9.331	9.332	9.386	9.337	19362.8	12318.2			24263.4
10	1	10	H	MTD000220	Apolipoprotein B-100	P04114	414+LVALIPEPSAQQLR	1533.89	34	2	Plasma	none	16.7	H119C69N19O20S0	0.409618	0.350624	0.165046	0.0556486	0.014914	0.417579	0.357438	0.168254	0.0567301	0.0152038	0.00994353	0.0430531	0.0296729	0.0164481	0.0188301	0.0206715	0.0313278	0.00587659	0.0427233	0.0157574	16.54	16.525	16.526	16.464	16.388	16.389	16.39	16.327	16.381	16.3	82374.4	63307.4	71158.4	45509.6	59932.4
7	1	7	H	MTD000220	Apolipoprotein B-100	P04114	414+LVALIPEPSAQQLR	1533.89	34	3	Plasma	none	16.7	H119C69N19O20S0	0.409618	0.350624	0.165046	0.0556486	0.014914	0.417579	0.357438	0.168254	0.0567301	0.0152038		0.0184894		0.023667	0.0296064	0.0261934		0.00713756	0.0114502	0.00925395		16.525		16.464	16.388	16.389		16.327	16.381	16.3		24698.3		18785.9	26463.1
6	1	6	H	MTD000220	Apolipoprotein B-100	P04114	4146+DKAQNLYQELLTQEGQASFQGLK	2608.31	51	3	Plasma	none	18.89	H181C114N31O39S0	0.226475	0.31991	0.242393	0.129624	0.0545631	0.232768	0.328799	0.249128	0.133226	0.0560792	0.010299		0.0178673	0.019156	0.0193738			0.00875103		0.0136773	19.086		19.041	19.01	18.966			18.938		18.911	118692		193491	54578.2	137445
1	1	1	H	MTD000220	Apolipoprotein B-100	P04114	4146+DKAQNLYQELLTQEGQASFQGLK	2608.31	51	4	Plasma	none	18.89	H181C114N31O39S0	0.226475	0.31991	0.242393	0.129624	0.0545631	0.232768	0.328799	0.249128	0.133226	0.0560792										0.0483338										18.911
7	1	7	H	MTD000220	Apolipoprotein B-100	P04114	4148+AQNLYQELLTQEGQASFQGLK	2365.19	48	2	Plasma	none	20.09	H164C104N28O35S0	0.258658	0.332954	0.231125	0.113618	0.0440686	0.276239	0.355585	0.246835	0.121341	0.0470639	0.00305504	0.0333772	0.0112486		0.0208743		0.014552		0.0233648	0.0476953	19.86	19.845	19.814		19.74		19.71		19.702	19.685	69514.5	31027.8	84594.9		52403
10	3	30	H	MTD000220	Apolipoprotein B-100	P04114	4148+AQNLYQELLTQEGQASFQGLK	2365.19	48	3	Plasma	none	20.09	H164C104N28O35S0	0.258658	0.332954	0.231125	0.113618	0.0440686	0.276239	0.355585	0.246835	0.121341	0.0470639	0.00657843	0.0289986	0.0109691	0.0255809	0.0211992	0.00780633	0.0130862	0.0118998	0.015746	0.0150487	19.86	19.845	19.814	19.784	19.74	19.709	19.71	19.712	19.702	19.685	538524	253373	571580	253596	554983
10	4	40	H	MTD000220	Apolipoprotein B-100	P04114	4169+DNVFDGLVR	1033.52	13	2	Plasma	none	15.92	H71C45N13O15S0	0.555437	0.311139	0.102616	0.024943	0.0049067	0.558714	0.312975	0.103221	0.0250902	0.00493564	0.00809317	0.0224768	0.0198413	0.0310897	0.0229914	0.0191469	0.0175907	0.0106734	0.0229285	0.0180584	15.863	15.848	15.849	15.819	15.711	15.712	15.745	15.715	15.705	15.688	685934	429265	294944	265933	437898
10	1	10	H	MTD000220	Apolipoprotein B-100	P04114	4178+VTQEFHMK	1018.49	14	2	Plasma	none	7.5	H70C45N12O13S1	0.531851	0.299759	0.121134	0.0363455	0.00877302	0.537718	0.303066	0.12247	0.0367464	0.00886979	0.0063339	0.0120588	0.010571	0.0174957	0.00367801	0.0116555	0.0100295	0.0113457	0.0138348	0.00732777	7.611	7.628	7.597	7.599	7.62	7.556	7.525	7.527	7.678	7.532	117782	51120.1	46961.3	33034.9	89176.2
10	4	40	H	MTD000220	Apolipoprotein B-100	P04114	4178+VTQEFHMK	1018.49	14	3	Plasma	none	7.5	H70C45N12O13S1	0.531851	0.299759	0.121134	0.0363455	0.00877302	0.537718	0.303066	0.12247	0.0367464	0.00886979	0.00230849	0.0201575	0.00989216	0.0174163	0.018373	0.00852134	0.0141397	0.015929	0.0102825	0.0142243	7.611	7.628	7.597	7.599	7.62	7.556	7.525	7.527	7.678	7.532	928097	442156	387844	285063	827408
1	1	1	H	MTD000220	Apolipoprotein B-100	P04114	4178+VTQEFHxmK	1034.49	14	2	Plasma	m:Oxidized methionine	3.15	H70C45N12O14S1	0.530569	0.299234	0.122038	0.0369142	0.00901243	0.536603	0.302637	0.123426	0.0373341	0.00911493									0.267947										16.156
1	1	1	H	MTD000220	Apolipoprotein B-100	P04114	4178+VTQEFHxmK	1034.49	14	3	Plasma	m:Oxidized methionine	3.15	H70C45N12O14S1	0.530569	0.299234	0.122038	0.0369142	0.00901243	0.536603	0.302637	0.123426	0.0373341	0.00911493	0.00480705										3.904										79408.1
10	1	10	H	MTD000220	Apolipoprotein B-100	P04114	4202+FQFPGKPGIY	1152.6	16	2	Plasma	none	16.41	H80C58N12O13S0	0.4851	0.339779	0.130143	0.0355987	0.0077198	0.489693	0.342996	0.131376	0.0359358	0.00779288	0.0109025	0.0215559	0.0353633	0.0456448	0.0186285	0.0398344	0.0386768	0.0194238	0.0259127	0.0214783	15.992	15.945	15.946	15.883	15.807	15.809	15.842	15.811	15.769	15.784	104033	68825.5	45339.3	36160.2	69941.7
10	1	10	H	MTD000220	Apolipoprotein B-100	P04114	4202+FQFPGKPGIYTR	1409.75	19	2	Plasma	none	13.28	H99C68N17O16S0	0.422534	0.351982	0.158636	0.0507386	0.0128157	0.429452	0.357745	0.161233	0.0515693	0.0130256	0.0184962	0.0219143	0.0267747	0.0346434	0.0290768	0.0297529	0.0362479	0.0202033	0.0382551	0.0295667	13.413	13.43	13.432	13.401	13.293	13.327	13.328	13.297	13.255	13.27	99485.9	74761.4	69097	51938.2	120168
10	4	40	H	MTD000220	Apolipoprotein B-100	P04114	4202+FQFPGKPGIYTR	1409.75	19	3	Plasma	none	13.28	H99C68N17O16S0	0.422534	0.351982	0.158636	0.0507386	0.0128157	0.429452	0.357745	0.161233	0.0515693	0.0130256	0.00502343	0.0187623	0.0119778	0.0101484	0.00920748	0.00503977	0.00745578	0.00917019	0.0108899	0.00786845	13.413	13.43	13.432	13.401	13.293	13.327	13.328	13.297	13.255	13.27	872314	614751	576602	491034	1.01057e+06
8	1	8	H	MTD000220	Apolipoprotein B-100	P04114	4214+EELCTMFIR	1197.55	16	2	Plasma	C:Carbamidomethylation,	15.97	H83C51N13O16S2	0.466683	0.300799	0.152872	0.0565458	0.0173424	0.477719	0.307912	0.156487	0.057883	0.0177525	0.0154174	0.037161	0.0435935		0.0230787	0.0860266		0.0195445	0.0715653	0.0198977	16.153	16.138	16.14		16.001	16.034		16.005	15.995	15.978	151049	88515.2	67750.7		125415
9	1	9	H	MTD000220	Apolipoprotein B-100	P04114	4223+EVGTVLSQVY	1093.57	15	2	Plasma	none	16.53	H79C49N11O17S0	0.532272	0.318785	0.112342	0.0291723	0.00613242	0.536256	0.321171	0.113183	0.0293906	0.00617831	0.148928	0.168991	0.224967	0.168061	0.0464532	0.193523	0.148259	0.159206		0.179005	16.121	16.074	16.043	16.012	15.936	15.938	15.971	15.94		15.913	59270.4	42216.5	42925.8	32246.9	37144.8
10	4	40	H	MTD000220	Apolipoprotein B-100	P04114	4223+EVGTVLSQVYSK	1308.69	19	2	Plasma	none	13.66	H96C58N14O20S0	0.47232	0.336693	0.137614	0.0410726	0.0098677	0.478202	0.340886	0.139328	0.0415841	0.0099906	0.00584621	0.0155445	0.00730466	0.0170677	0.00917511	0.00663905	0.00798035	0.0113807	0.00933806	0.0120017	13.574	13.559	13.561	13.498	13.422	13.456	13.457	13.426	13.384	13.431	810006	455217	306767	221838	655398
10	1	10	H	MTD000220	Apolipoprotein B-100	P04114	4223+EVGTVLSQVYSK	1308.69	19	3	Plasma	none	13.66	H96C58N14O20S0	0.47232	0.336693	0.137614	0.0410726	0.0098677	0.478202	0.340886	0.139328	0.0415841	0.0099906	0.0646342	0.115083	0.157581	0.175169	0.0648919	0.0703343	0.0791231	0.0663257	0.090216	0.0580848	13.574	13.559	13.561	13.498	13.422	13.456	13.457	13.426	13.384	13.431	41414.3	23349.5	16268.7	14158.1	52215.9
10	4	40	H	MTD000220	Apolipoprotein B-100	P04114	4262+LIDVISMYR	1108.59	13	2	Plasma	none	17.41	H84C50N12O14S1	0.501181	0.311369	0.13214	0.0418593	0.0106695	0.508014	0.315614	0.133942	0.04243	0.0108149	0.00292163	0.0139801	0.00469375	0.0078492	0.00541634	0.0101801	0.00584844	0.00459969	0.00712319	0.00661434	17.313	17.299	17.268	17.237	17.129	17.13	17.164	17.133	17.123	17.106	1.08756e+06	823237	571983	235072	352589
3	2	6	H	MTD000220	Apolipoprotein B-100	P04114	4262+LIDVISxmYR	1124.59	13	2	Plasma	m:Oxidized methionine	14.27	H84C50N12O15S1	0.499973	0.310804	0.13296	0.0424425	0.0109288	0.50698	0.31516	0.134823	0.0430373	0.011082	0.0133492	0.0115581		0.0352241							14.702	14.688		14.658							197940	134626		46590.1
10	1	10	H	MTD000220	Apolipoprotein B-100	P04114	4279+EAQEVFK	849.424	17	2	Plasma	none	5.92	H59C38N9O13S0	0.612653	0.28535	0.0812879	0.0172311	0.00297539	0.614791	0.286346	0.0815715	0.0172913	0.00298578	0.015556	0.0604034	0.0433607	0.0851604	0.0297057	0.0233334	0.0283454	0.0173649	0.0197338	0.0268008	7.707	7.693	7.662	7.663	7.91	7.621	7.622	7.624	8	7.629	77234.5	37177.6	41502.7	15150.3	53221.9
10	4	40	H	MTD000220	Apolipoprotein B-100	P04114	428+EIFNMAR	879.427	16	2	Plasma	none	11.78	H61C38N11O11S1	0.579966	0.278769	0.104852	0.0287252	0.00631814	0.584459	0.280929	0.105664	0.0289478	0.00636709	0.0343551	0.0249472	0.0280846	0.0211347	0.0245679	0.0303232	0.0285471	0.0294494	0.0247375	0.028768	12.091	12.109	12.078	12.047	11.971	11.973	11.974	11.976	11.965	11.948	928906	525302	368453	343329	800376
10	1	10	H	MTD000220	Apolipoprotein B-100	P04114	428+EIFNxmAR	895.422	16	2	Plasma	m:Oxidized methionine	8.52	H61C38N11O12S1	0.578568	0.278312	0.105886	0.0292635	0.00652744	0.583217	0.280548	0.106736	0.0294986	0.00657989	0.015633	0.0348484	0.0179225	0.0466229	0.0224115	0.0341922	0.034356	0.0339131	0.0236404	0.0360734	8.674	8.66	8.597	8.598	8.683	8.524	8.557	8.559	8.742	8.564	139637	67020.8	36681	43499.1	67177.7
5	1	5	H	MTD000220	Apolipoprotein B-100	P04114	4306+IFQLIEDNIK	1231.68	16	2	Plasma	none	17.26	H93C57N13O17S0	0.482982	0.336438	0.132255	0.0377159	0.00861808	0.488161	0.340046	0.133673	0.0381203	0.00871049		0.0382178	0.0353592		0.0380996	0.0404494	0.0271365					17.041	17.042		16.903	16.905	16.938					29801.6	33964.1		32688.2
1	1	1	H	MTD000220	Apolipoprotein B-100	P04114	4359+FNEFIQNELQEASQELQQIHQY	2735.28	57	3	Plasma	none	22.9	H178C121N32O41S0	0.208076	0.31079	0.247976	0.139271	0.0614498	0.215051	0.32121	0.256289	0.14394	0.06351										0.0263094										22.941
10	1	10	H	MTD000220	Apolipoprotein B-100	P04114	4386+EEYFDPSIVGWTVK	1668.8	21	2	Plasma	none	19.4	H112C79N16O24S0	0.367983	0.351637	0.184263	0.0690538	0.0205521	0.378219	0.361418	0.189388	0.0709745	0.0211238	0.030779	0.00267526	0.0178044	0.030802	0.00969618	0.0160161	0.0421387	0.0146122	0.0352155	0.00879625	19.376	19.362	19.299	19.3	19.224	19.193	19.227	19.196	19.186	19.169	186001	132834	140393	84541.9	170984
5	1	5	H	MTD000220	Apolipoprotein B-100	P04114	4386+EEYFDPSIVGWTVK	1668.8	21	3	Plasma	none	19.4	H112C79N16O24S0	0.367983	0.351637	0.184263	0.0690538	0.0205521	0.378219	0.361418	0.189388	0.0709745	0.0211238			0.0890368		0.0519136	0.0669852		0.0629838		0.0470388			19.299		19.224	19.193		19.196		19.169			51365		73771.8
10	4	40	H	MTD000220	Apolipoprotein B-100	P04114	440+ATLYALSHAVNNYHK	1700.86	27	3	Plasma	none	11.82	H116C77N22O22S0	0.369525	0.353045	0.183491	0.0678953	0.0198892	0.379406	0.362485	0.188397	0.0697108	0.020421	0.00788383	0.0210727	0.00821722	0.014032	0.0126554	0.00778765	0.00881399	0.0119215	0.0131591	0.0112172	11.898	11.948	11.917	11.918	11.746	11.844	11.845	11.814	11.74	11.787	728082	558441	573360	454642	849285
10	4	40	H	MTD000220	Apolipoprotein B-100	P04114	440+ATLYALSHAVNNYHK	1700.86	27	4	Plasma	none	11.82	H116C77N22O22S0	0.369525	0.353045	0.183491	0.0678953	0.0198892	0.379406	0.362485	0.188397	0.0697108	0.020421	0.00882708	0.0180775	0.0063621	0.0164408	0.0153463	0.00836869	0.0101179	0.00959764	0.0128308	0.0136904	11.898	11.948	11.917	11.918	11.746	11.844	11.845	11.814	11.74	11.787	1.71754e+06	1.15637e+06	928235	997077	1.98691e+06
10	2	20	H	MTD000220	Apolipoprotein B-100	P04114	4400+YYELEEK	972.444	14	2	Plasma	none	9.9	H64C45N8O16S0	0.564939	0.305707	0.099623	0.0240743	0.00473061	0.568153	0.307446	0.10019	0.0242113	0.00475752	0.0157059	0.0327568	0.0369974	0.0485628	0.0184037	0.0282482	0.0379741	0.015695	0.0242002	0.0296962	9.287	9.272	9.274	9.275	9.264	9.2	9.202	9.203	9.322	9.208	138293	106598	75960.2	49057	167736
10	4	40	H	MTD000220	Apolipoprotein B-100	P04114	4413+NLLVALK	769.507	9	2	Plasma	none	14.62	H67C36N9O9S0	0.631515	0.280068	0.0723063	0.0137115	0.00209433	0.633034	0.280742	0.0724802	0.0137445	0.00209937	0.00228573	0.017488	0.0118071	0.0145048	0.00719322	0.00189832	0.00402726	0.00214786	0.0110275	0.00339392	14.67	14.688	14.657	14.626	14.486	14.519	14.52	14.49	14.48	14.463	523509	353863	247203	169139	525227
4	1	4	H	MTD000220	Apolipoprotein B-100	P04114	4433+TSQLSSQVEQFLHR	1658.84	32	2	Plasma	none	16.65	H114C71N22O24S0	0.392864	0.349536	0.173021	0.061715	0.0175707	0.402057	0.357714	0.17707	0.0631591	0.0179819	0.0823419				0.0505264		0.191534			0.167569	15.863				15.646		16.1			16.042	18720				12268.6
4	1	4	H	MTD000220	Apolipoprotein B-100	P04114	4433+TSQLSSQVEQFLHR	1658.84	32	3	Plasma	none	16.65	H114C71N22O24S0	0.392864	0.349536	0.173021	0.061715	0.0175707	0.402057	0.357714	0.17707	0.0631591	0.0179819						0.0375275	0.0731554	0.0187121		0.0305083						8.201	16.1	8.204		16.042
2	1	2	H	MTD000220	Apolipoprotein B-100	P04114	4433+TSQLSSQVEQFLHR	1658.84	32	4	Plasma	none	16.65	H114C71N22O24S0	0.392864	0.349536	0.173021	0.061715	0.0175707	0.402057	0.357714	0.17707	0.0631591	0.0179819						0.0438932		0.0518191								8.201		8.204
2	1	2	H	MTD000220	Apolipoprotein B-100	P04114	444+ALSHAVNNYHK	1252.63	22	2	Plasma	none	3.85	H84C55N18O16S0	0.486595	0.33628	0.130435	0.0366125	0.00822046	0.491549	0.339703	0.131763	0.0369852	0.00830414					0.042162				0.0587096						11.746				11.74						29741.2
6	1	6	H	MTD000220	Apolipoprotein B-100	P04114	444+ALSHAVNNYHK	1252.63	22	3	Plasma	none	3.85	H84C55N18O16S0	0.486595	0.33628	0.130435	0.0366125	0.00822046	0.491549	0.339703	0.131763	0.0369852	0.00830414	0.0218604	0.0389565	0.0225732	0.0298378				0.034724		0.0241576	3.872	3.857	3.826	3.86				3.852		3.857	273336	62896.7	75601.6	49129.9
8	1	8	H	MTD000220	Apolipoprotein B-100	P04114	444+ALSHAVNNYHK	1252.63	22	4	Plasma	none	3.85	H84C55N18O16S0	0.486595	0.33628	0.130435	0.0366125	0.00822046	0.491549	0.339703	0.131763	0.0369852	0.00830414	0.0227387	0.0303388	0.0264363	0.0356563		0.0246511	0.0262908	0.0270283		0.0384365	3.872	3.857	3.826	3.86		3.785	3.818	3.852		3.857	448520	118844	136270	83072.8
10	2	20	H	MTD000220	Apolipoprotein B-100	P04114	4447+NIQEYLSILTDPDGK	1704.86	25	2	Plasma	none	21.03	H120C75N18O27S0	0.378447	0.348621	0.179697	0.0669282	0.0199358	0.388672	0.358039	0.184552	0.0687364	0.0204744	0.00477653	0.0237206	0.00781587	0.0273673	0.0273549	0.0228036	0.0181291	0.0117271	0.0377347	0.0154182	21.02	20.973	20.975	20.944	20.868	20.837	20.806	20.808	20.83	20.749	183135	108488	443431	98856.3	179662
10	2	20	H	MTD000220	Apolipoprotein B-100	P04114	4447+NIQEYLSILTDPDGK	1704.86	25	3	Plasma	none	21.03	H120C75N18O27S0	0.378447	0.348621	0.179697	0.0669282	0.0199358	0.388672	0.358039	0.184552	0.0687364	0.0204744	0.0180062	0.0384335	0.0122491	0.0327938	0.0222586	0.01212	0.0287387	0.0159549	0.0246052	0.0135834	21.02	20.973	20.975	20.944	20.868	20.837	20.806	20.808	20.83	20.749	150762	87311.2	247068	87960.7	195554
9	1	9	H	MTD000220	Apolipoprotein B-100	P04114	4452+LSILTDPDGK	1057.57	14	2	Plasma	none	12.68	H79C46N11O17S0	0.550064	0.311256	0.105607	0.0265419	0.00542103	0.55368	0.313302	0.106301	0.0267164	0.00545667	0.0316856	0.0850244	0.0810165	0.025614		0.0172959	0.0112012	0.0933143	0.0183962	0.0259116	12.833	12.818	12.787	7.567		7.492	7.493	12.717	7.646	12.625	35177.9	18974.7	18565.1	32982.7
4	4	16	H	MTD000220	Apolipoprotein B-100	P04114	4452+LSILTDPDGK	1057.57	14	3	Plasma	none	12.68	H79C46N11O17S0	0.550064	0.311256	0.105607	0.0265419	0.00542103	0.55368	0.313302	0.106301	0.0267164	0.00545667				0.0183417		0.0150276	0.0199436		0.0156111					7.567		7.492	7.493		7.646					404151
10	4	40	H	MTD000220	Apolipoprotein B-100	P04114	4466+IAELSATAQEIIK	1385.78	31	2	Plasma	none	15.37	H107C61N15O21S0	0.453498	0.340877	0.14586	0.0454447	0.0113769	0.460087	0.345829	0.147979	0.046105	0.0115422	0.00377127	0.0269749	0.00964494	0.0236997	0.0167117	0.0044694	0.00754647	0.00945845	0.0137827	0.012479	15.379	15.332	15.334	15.303	15.195	15.228	15.23	15.199	15.157	15.172	850839	531710	447170	376086	490269
10	1	10	H	MTD000220	Apolipoprotein B-100	P04114	4466+IAELSATAQEIIK	1385.78	31	3	Plasma	none	15.37	H107C61N15O21S0	0.453498	0.340877	0.14586	0.0454447	0.0113769	0.460087	0.345829	0.147979	0.046105	0.0115422	0.00676931	0.0358195	0.0256349	0.0357523	0.0302829	0.0233208	0.0234135	0.0229901	0.0255931	0.0249917	15.379	15.332	15.334	15.303	15.195	15.228	15.23	15.199	15.157	15.172	122003	75836.2	60565.5	58661.5	83682.7
10	3	30	H	MTD000220	Apolipoprotein B-100	P04114	4486+KIISDYHQQFR	1433.74	22	3	Plasma	none	8.45	H99C65N19O18S0	0.431389	0.348577	0.154951	0.0493485	0.0124925	0.438285	0.354149	0.157428	0.0501373	0.0126922	0.00472598	0.0101384	0.0051586	0.0134247	0.00785537	0.0085191	0.00706813	0.00925991	0.00931767	0.0105594	8.546	8.531	8.532	8.534	8.458	8.491	8.493	8.462	8.484	8.467	447454	256020	258593	197208	535902
10	3	30	H	MTD000220	Apolipoprotein B-100	P04114	4486+KIISDYHQQFR	1433.74	22	4	Plasma	none	8.45	H99C65N19O18S0	0.431389	0.348577	0.154951	0.0493485	0.0124925	0.438285	0.354149	0.157428	0.0501373	0.0126922	0.010069	0.0173692	0.0100246	0.016878	0.0124286	0.0092092	0.012305	0.0123911	0.00739244	0.0154589	8.546	8.531	8.532	8.534	8.458	8.491	8.493	8.462	8.484	8.467	459447	274792	256218	209828	533736
10	1	10	H	MTD000220	Apolipoprotein B-100	P04114	4487+IISDYHQQFR	1305.65	21	2	Plasma	none	9.06	H87C59N17O17S0	0.466085	0.341335	0.139466	0.0411211	0.00968179	0.471743	0.345478	0.141159	0.0416202	0.00979931	0.00809377	0.0207673	0.00755966	0.0121587	0.0181444	0.00950158	0.0197435	0.0170914	0.0134468	0.015616	9.19	9.175	9.145	9.146	9.102	9.104	9.105	9.107	9.096	9.079	116903	58297.1	52168.5	37645.8	88242.8
10	4	40	H	MTD000220	Apolipoprotein B-100	P04114	4487+IISDYHQQFR	1305.65	21	3	Plasma	none	9.06	H87C59N17O17S0	0.466085	0.341335	0.139466	0.0411211	0.00968179	0.471743	0.345478	0.141159	0.0416202	0.00979931	0.0108539	0.0271156	0.0137736	0.0146613	0.0209803	0.0113903	0.0117978	0.0154155	0.01865	0.0136735	9.19	9.175	9.145	9.146	9.102	9.104	9.105	9.107	9.096	9.079	1.86467e+06	909424	754019	666791	1.89677e+06
10	1	10	H	MTD000220	Apolipoprotein B-100	P04114	4488+ISDYHQQFR	1192.56	20	2	Plasma	none	8.35	H76C53N16O16S0	0.501655	0.33133	0.124161	0.0338331	0.00739712	0.506222	0.334346	0.125291	0.034141	0.00746446	0.013201	0.0232459	0.0387643	0.0235608	0.0135341	0.0174058	0.0212605	0.0182684	0.0560915	0.0190611	9.19	9.175	9.177	9.146	9.07	9.104	9.105	9.107	9.096	9.079	70972.2	36623.4	26740.7	25920.6	74040.9
10	1	10	H	MTD000220	Apolipoprotein B-100	P04114	4499+LQDFSDQLSDYYEK	1749.77	26	2	Plasma	none	15.04	H111C78N17O29S0	0.366293	0.347949	0.185206	0.071279	0.0219506	0.377338	0.358442	0.190791	0.0734285	0.0226126	0.0147475	0.025022	0.027917	0.0344505	0.0437944	0.0241944	0.0111056	0.020181	0.0322549	0.0119178	15.154	15.139	15.14	15.142	15.002	15.003	15.068	15.102	15.06	15.075	275189	186388	116137	108762	126730
8	1	8	H	MTD000220	Apolipoprotein B-100	P04114	4499+LQDFSDQLSDYYEK	1749.77	26	3	Plasma	none	15.04	H111C78N17O29S0	0.366293	0.347949	0.185206	0.071279	0.0219506	0.377338	0.358442	0.190791	0.0734285	0.0226126	0.051429	0.0772275	0.14349	0.0926917	0.0983613	0.0804973	0.0858545	0.068787			15.154	15.139	15.14	15.142	15.002	15.003	15.068	15.102			64257.3	43739.2	24972.8	29459.4	43909.7
8	1	8	H	MTD000220	Apolipoprotein B-100	P04114	4520+LIDLSIQNYHTF	1462.75	17	2	Plasma	none	18.22	H102C68N16O20S0	0.419812	0.348996	0.160453	0.0529981	0.013942	0.427395	0.355299	0.163351	0.0539553	0.0141938	0.0336164	0.0236115		0.0333673	0.0515983	0.0152073	0.00999463	0.0171149		0.0154844	18.409	16.88		16.85	18.257	16.743	16.777	16.746		16.719	28821.5	91772.7		66035.1	12396.3
9	1	9	H	MTD000220	Apolipoprotein B-100	P04114	4532+LIYITELLK	1104.68	9	2	Plasma	none	20.91	H92C54N10O14S0	0.508377	0.331089	0.120666	0.0317823	0.00668837	0.512521	0.333788	0.12165	0.0320414	0.00674289	0.016037	0.0219682	0.0180792	0.0172984	0.0127707	0.0161596	0.0240877	0.0096165		0.00861066	20.924	20.973	20.846	20.783	20.739	20.708	20.71	20.679		20.652	58636.5	45689	74020.8	47668.1	40459.2
9	1	9	H	MTD000220	Apolipoprotein B-100	P04114	4542+LQSTTVMNPYMK	1411.68	16	2	Plasma	none	11.78	H101C61N15O19S2	0.41104	0.314855	0.172119	0.0699699	0.02334	0.424636	0.325269	0.177811	0.0722841	0.0241119	0.0182048		0.0455754	0.0561242	0.0361102	0.0354108	0.0388717	0.0376035	0.0470166	0.0457415	11.898		11.981	11.983	11.746	11.844	11.877	11.814	11.772	11.787	86407		56921.6	47073.7	113156
9	4	36	H	MTD000220	Apolipoprotein B-100	P04114	4542+LQSTTVMNPYMK	1411.68	16	3	Plasma	none	11.78	H101C61N15O19S2	0.41104	0.314855	0.172119	0.0699699	0.02334	0.424636	0.325269	0.177811	0.0722841	0.0241119		0.0158398	0.0170126	0.0146452	0.0184246	0.0176503	0.0174186	0.0207774	0.0163235	0.019185		11.98	11.981	11.983	11.746	11.844	11.877	11.814	11.772	11.787		774056	881612	641329	1.41081e+06
10	4	40	H	MTD000220	Apolipoprotein B-100	P04114	4542+LQSTTVMNPYMK	1411.68	16	4	Plasma	none	11.78	H101C61N15O19S2	0.41104	0.314855	0.172119	0.0699699	0.02334	0.424636	0.325269	0.177811	0.0722841	0.0241119	0.0223869	0.0182415	0.0211512	0.0212538	0.0195365	0.0226064	0.0228847	0.0225924	0.0217485	0.0217921	11.898	11.98	11.981	11.983	11.746	11.844	11.877	11.814	11.772	11.787	1.21777e+06	771917	686929	694245	1.50289e+06
1	1	1	H	MTD000220	Apolipoprotein B-100	P04114	455+TNPTGTQELLDIANY	1648.79	25	3	Plasma	none	19.95	H112C71N18O27S0	0.395901	0.346753	0.171956	0.0619459	0.0179103	0.405405	0.355077	0.176084	0.063433	0.0183402									0.0820984										14.931
10	4	40	H	MTD000220	Apolipoprotein B-100	P04114	4554+LAPGELTIIL	1038.63	17	2	Plasma	none	23.12	H86C49N10O14S0	0.537516	0.319946	0.108973	0.0270845	0.0054113	0.541022	0.322033	0.109684	0.0272612	0.0054466	0.00261579	0.0136908	0.00554044	0.0127523	0.0137724	0.00341299	0.00835304	0.0105161	0.0118148	0.00799294	22.632	22.585	22.522	22.492	22.416	22.385	22.418	22.355	22.313	22.296	511322	429005	668938	376275	346678
10	2	20	H	MTD000220	Apolipoprotein B-100	P04114	491+VIGNMGQTMEQLTPELK	1887.94	30	2	Plasma	none	17.22	H137C80N21O27S2	0.318491	0.320384	0.205901	0.0988315	0.0386197	0.337525	0.339531	0.218206	0.104738	0.0409277	0.0101787	0.0313025	0.00360524	0.0451736	0.00671911	0.0383033	0.0321852	0.00971355	0.0525827	0.0109729	17.249	17.266	17.236	17.205	17.097	17.098	17.132	17.101	17.091	17.074	356160	254360	196070	146405	196831
10	2	20	H	MTD000220	Apolipoprotein B-100	P04114	491+VIGNMGQTMEQLTPELK	1887.94	30	3	Plasma	none	17.22	H137C80N21O27S2	0.318491	0.320384	0.205901	0.0988315	0.0386197	0.337525	0.339531	0.218206	0.104738	0.0409277	0.00866114	0.0197332	0.0178676	0.0183742	0.0136194	0.011852	0.0102948	0.00962637	0.0148382	0.00997692	17.249	17.266	17.236	17.205	17.097	17.098	17.132	17.101	17.091	17.074	360177	229081	167272	139265	293355
9	1	9	H	MTD000220	Apolipoprotein B-100	P04114	491+VIGNMGQTxmEQLTPELK	1903.94	30	2	Plasma	m:Oxidized methionine	14.22	H137C80N21O28S2	0.317724	0.319729	0.206173	0.0993231	0.0389832	0.336947	0.339074	0.218647	0.105332	0.0413418	0.0118464	0.0270934	0.0160776	0.0298176	0.0375188	0.0145695		0.0269178	0.0368717	0.00548888	14.09	14.301	14.302	14.03	13.9055	13.939		13.9255	13.674	13.8985	52028	60032.2	32183	25776.9	29605.9
6	1	6	H	MTD000220	Apolipoprotein B-100	P04114	491+VIGNxmGQTxmEQLTPELK	1919.93	30	2	Plasma	m:Oxidized methionine	12.42	H137C80N21O29S2	0.316958	0.319076	0.206443	0.0998123	0.0393466	0.33637	0.338618	0.219086	0.105925	0.0417564	0.019963				0.0416682	0.0317131	0.0285991	0.031391	0.021626		12.994				12.809	12.843	12.877	12.846	12.836		52469.3				33061.3
9	1	9	H	MTD000220	Apolipoprotein B-100	P04114	491+VIGNxmGQTxmEQLTPELK	1919.93	30	3	Plasma	m:Oxidized methionine	12.42	H137C80N21O29S2	0.316958	0.319076	0.206443	0.0998123	0.0393466	0.33637	0.338618	0.219086	0.105925	0.0417564	0.0237458	0.0255358		0.0287225	0.0243259	0.0288244	0.0182242	0.0235847	0.0161678	0.0283271	12.994	13.011		11.918	12.809	12.843	12.877	12.846	12.836	12.851	76443.4	54259.6		25614.9	60694.5
10	1	10	H	MTD000220	Apolipoprotein B-100	P04114	495+MGQTMEQLTPELK	1504.73	25	2	Plasma	none	13.72	H108C63N16O22S2	0.397337	0.315447	0.177416	0.0742947	0.0255709	0.411964	0.32706	0.183947	0.0770297	0.0265122	0.00540985	0.0185271	0.0111605	0.0235639	0.0289354	0.0206145	0.0134934	0.013944	0.0184581	0.0193967	13.897	13.882	13.851	13.82	13.744	13.778	17.583	13.781	17.542	13.689	109859	65715.7	42720.5	34403.1	69988.6
10	1	10	H	MTD000220	Apolipoprotein B-100	P04114	51+KYTYNYEAESSSGVPGTADSR	2281.01	43	3	Plasma	none	9.68	H144C97N26O38S0	0.280177	0.336425	0.222055	0.10495	0.0394401	0.296921	0.356531	0.235325	0.111222	0.0417972	0.00275844	0.021665	0.0070992	0.0128964	0.0181653	0.0143655	0.0117651	0.00645583	0.0196799	0.0136548	9.77	9.756	9.757	9.759	9.65	9.684	9.685	9.719	9.644	9.692	184934	78586.5	43852	37291	105924
4	1	4	H	MTD000220	Apolipoprotein B-100	P04114	513+CVQSTKPSLMIQK	1518.79	22	2	Plasma	C:Carbamidomethylation,	9.47	H114C64N18O20S2	0.391663	0.318204	0.179084	0.0752059	0.0258472	0.406223	0.330034	0.185742	0.0780018	0.0268081	0.0416846			0.0201057		0.0187646				0.0366672	9.642			19.3		19.226				9.498	19262.8			49681.9
7	2	14	H	MTD000220	Apolipoprotein B-100	P04114	513+CVQSTKPSLMIQK	1518.79	22	3	Plasma	C:Carbamidomethylation,	9.47	H114C64N18O20S2	0.391663	0.318204	0.179084	0.0752059	0.0258472	0.406223	0.330034	0.185742	0.0780018	0.0268081	0.00307485	0.0136915	0.0108421		0.0110373			0.00403991	0.0398298	0.00739985	9.642	9.659	9.628		9.522			9.526	9.515	9.498	348852	183044	165881		560194
7	2	14	H	MTD000220	Apolipoprotein B-100	P04114	519+PSLMIQK	815.458	12	2	Plasma	none	9.88	H65C36N9O10S1	0.598239	0.270136	0.0988948	0.0260848	0.00551046	0.602242	0.271943	0.0995564	0.0262593	0.00554733	0.0243552	0.0487703	0.0473267	0.0550958	0.0506515	0.0301567		0.031293			10.093	10.078	10.047	10.017	9.973	9.974		9.945			257707	102886	82180.5	74962.5	185029
2	1	2	H	MTD000220	Apolipoprotein B-100	P04114	52+YTYNYEAESSSGVPGTADSR	2152.92	42	2	Plasma	none	10.74	H132C91N24O37S0	0.302711	0.340571	0.212764	0.0956823	0.0343358	0.318064	0.357845	0.223556	0.100535	0.0360773	0.0134355							0.0239115			10.802							10.751			48706.7
10	1	10	H	MTD000220	Apolipoprotein B-100	P04114	52+YTYNYEAESSSGVPGTADSR	2152.92	42	3	Plasma	none	10.74	H132C91N24O37S0	0.302711	0.340571	0.212764	0.0956823	0.0343358	0.318064	0.357845	0.223556	0.100535	0.0360773	0.00785145	0.0312156	0.0337721	0.0418923	0.0234331	0.0237396	0.0210313	0.015237	0.0192936	0.0257765	10.802	10.787	10.821	10.79	10.682	10.748	10.749	10.751	10.708	10.756	120378	71138.5	29620.2	24266	41873.6
9	4	36	H	MTD000220	Apolipoprotein B-100	P04114	526+AAIQALR	741.45	21	2	Plasma	none	8.53	H59C32N11O9S0	0.655826	0.265927	0.0646611	0.0116497	0.00169982	0.657098	0.266443	0.0647865	0.0116723	0.00170312	0.00631882	0.0386014	0.0204428	0.0368435	0.022597	0.0179993		0.0177941	0.0253731	0.0202541	8.707	8.692	8.661	8.663	8.716	8.588		8.591	8.774	8.564	792422	409735	350299	255745	863525
6	1	6	H	MTD000220	Apolipoprotein B-100	P04114	538+DKDQEVLLQTFLDDASPGDK	2233.07	37	3	Plasma	none	20.29	H152C96N24O37S0	0.285676	0.338038	0.219901	0.10244	0.0379458	0.301966	0.357313	0.23244	0.108281	0.0401095	0.123041			0.158359	0.127658			0.203788	0.190721	0.168702	15.444			15.4	15.292			15.296	15.318	15.269	14785.6			7864.89	11882
4	1	4	H	MTD000220	Apolipoprotein B-100	P04114	538+DKDQEVLLQTFLDDASPGDK	2233.07	37	4	Plasma	none	20.29	H152C96N24O37S0	0.285676	0.338038	0.219901	0.10244	0.0379458	0.301966	0.357313	0.23244	0.108281	0.0401095	0.13067			0.0997928	0.123112	0.109475					15.444			15.4	15.292	15.293					30843.9			18445	27447
6	1	6	H	MTD000220	Apolipoprotein B-100	P04114	538+DKDQEVLLQTFLDDASPGDKR	2389.18	40	3	Plasma	none	19.01	H164C102N28O38S0	0.262483	0.332385	0.229172	0.112543	0.0437841	0.280257	0.354891	0.244689	0.120163	0.0467488					0.0899353	0.0848397	0.057958	0.05293	0.0662826	0.0932819					18.709	18.71	18.743	18.68	18.702	18.653					143437
10	1	10	H	MTD000220	Apolipoprotein B-100	P04114	538+DKDQEVLLQTFLDDASPGDKR	2389.18	40	4	Plasma	none	19.01	H164C102N28O38S0	0.262483	0.332385	0.229172	0.112543	0.0437841	0.280257	0.354891	0.244689	0.120163	0.0467488	0.0124023	0.0165001	0.01286	0.0119889	0.0103086	0.00884476	0.00890777	0.0113566	0.0105242	0.0118864	18.861	18.878	18.847	18.785	18.709	18.71	18.743	18.68	18.702	18.653	159466	83537.4	121741	98913.3	173266
10	3	30	H	MTD000220	Apolipoprotein B-100	P04114	559+LAAYLMLMR	1080.58	16	2	Plasma	none	18.85	H84C49N12O11S2	0.484509	0.299012	0.145444	0.0514548	0.0149675	0.494185	0.304984	0.148349	0.0524825	0.0152664	0.00137169	0.0167208	0.00519813	0.00663569	0.00603863	0.00832776	0.00971418	0.00504723	0.00481856	0.00792465	18.893	18.878	18.847	18.849	18.709	18.71	18.743	18.68	18.67	18.653	473230	363088	520810	263337	410879
10	1	10	H	MTD000220	Apolipoprotein B-100	P04114	559+LAAYLMLxmR	1096.58	16	2	Plasma	m:Oxidized methionine	16.4	H84C49N12O12S2	0.483341	0.29847	0.146192	0.0519946	0.0152471	0.493206	0.304562	0.149176	0.0530558	0.0155583	0.0157532	0.0297047	0.0363054	0.0177274	0.0280185	0.0988885	0.0212498	0.0155435	0.0348587	0.0360957	16.798	16.267	16.2685	16.754	16.1135	15.615	16.68	16.65	16.0915	16.0745	97719.4	62784.7	66480.3	74896.8	50382.6
5	1	5	H	MTD000220	Apolipoprotein B-100	P04114	559+LAAYLxmLxmR	1112.57	16	2	Plasma	m:Oxidized methionine	13.17	H84C49N12O13S2	0.482176	0.29793	0.146936	0.0525322	0.0155279	0.49223	0.304142	0.15	0.0536276	0.0158516	0.0403291			0.0630065		0.043648	0.039432		0.039555		13.832			13.788		13.681	13.715		13.674		46620.5			24012.2
10	3	30	H	MTD000220	Apolipoprotein B-100	P04114	577+IVQILPWEQNEQVK	1722.93	29	2	Plasma	none	17.47	H126C79N20O23S0	0.362723	0.352584	0.186634	0.0703746	0.0210176	0.373051	0.362623	0.191948	0.0723783	0.0216161	0.00471838	0.0216077	0.0100607	0.0145491	0.0189634	0.0163112	0.00797757	0.0142976	0.0163497	0.00557075	17.507	17.492	17.461	17.431	17.349	17.324	17.357	17.326	17.316	17.299	663218	453704	355815	253002	332135
10	2	20	H	MTD000220	Apolipoprotein B-100	P04114	577+IVQILPWEQNEQVK	1722.93	29	3	Plasma	none	17.47	H126C79N20O23S0	0.362723	0.352584	0.186634	0.0703746	0.0210176	0.373051	0.362623	0.191948	0.0723783	0.0216161	0.00788196	0.0228454	0.0162159	0.0197643	0.0139806	0.00742468	0.00924627	0.00742343	0.0122747	0.0082078	17.507	17.492	17.461	17.431	17.349	17.324	17.357	17.326	17.316	17.299	478978	308160	224868	185731	310771
10	2	20	H	MTD000220	Apolipoprotein B-100	P04114	591+NFVASHIAN	971.483	19	2	Plasma	none	9.42	H65C43N13O13S0	0.571027	0.306329	0.0958038	0.0220144	0.0040831	0.573796	0.307814	0.0962684	0.0221212	0.0041029	0.0161964	0.0357323	0.0456133	0.127342	0.131157	0.15408	0.048714	0.0527715	0.109167	0.0494881	9.609	9.562	9.564	9.533	9.489	9.491	9.492	9.493	9.548	9.466	283021	151835	114031	86296.7	275362
8	1	8	H	MTD000220	Apolipoprotein B-100	P04114	591+NFVASHIANILNSEELDIQDLK	2482.27	44	3	Plasma	none	21.02	H175C109N29O37S0	0.242381	0.32684	0.237052	0.121557	0.0491249	0.248098	0.33455	0.242643	0.124425	0.0502837	0.0338508	0.0380638	0.0290464	0.0428353	0.0231728	0.021647		0.0100514		0.0115917	21.182	21.135	21.168	21.17	21.094	21.031		21.001		21.006	61519.6	23167.3	88514.9	22615.5	42270.1
7	1	7	H	MTD000220	Apolipoprotein B-100	P04114	591+NFVASHIANILNSEELDIQDLKK	2610.37	44	3	Plasma	none	19.68	H187C115N31O38S0	0.224338	0.31949	0.243319	0.130531	0.0550399	0.23063	0.328451	0.250144	0.134192	0.0565836	0.0106022		0.0273288	0.0187607	0.0168797	0.022514		0.0171727		0.0228191	19.892		19.879	19.913	19.772	19.741		19.712		19.685	45244.4		90852.6	12885.8	42257.7
8	1	8	H	MTD000220	Apolipoprotein B-100	P04114	591+NFVASHIANILNSEELDIQDLKK	2610.37	44	4	Plasma	none	19.68	H187C115N31O38S0	0.224338	0.31949	0.243319	0.130531	0.0550399	0.23063	0.328451	0.250144	0.134192	0.0565836	0.0166051		0.0140636	0.051098	0.0219043	0.0174227		0.0102493	0.0199887	0.0139979	19.892		19.879	19.913	19.772	19.741		19.712	19.766	19.685	95137.6		160509	35613.2	110639
5	1	5	H	MTD000220	Apolipoprotein B-100	P04114	597+IANILNSEELDIQDLK	1826.96	31	2	Plasma	none	18.94	H134C79N20O29S0	0.357064	0.348323	0.189311	0.0741888	0.0232212	0.36853	0.359509	0.19539	0.0765712	0.0239669	0.0422977	0.0593675			0.0356123			0.0140421		0.0386228	18.732	18.717			18.58			18.519		18.492	53631.1	38754.1			22332.2
10	1	10	H	MTD000220	Apolipoprotein B-100	P04114	597+IANILNSEELDIQDLKK	1955.06	32	3	Plasma	none	17.52	H146C85N22O30S0	0.330484	0.347408	0.201118	0.0834556	0.0275504	0.343372	0.360956	0.208961	0.0867103	0.0286248	0.0180467	0.0363697	0.0288324	0.0289105	0.0255818	0.0180974	0.0272306	0.0206799	0.0295981	0.0175983	16.83	16.847	16.784	16.754	16.678	16.679	16.712	16.682	16.672	16.655	139681	107911	122671	77835.7	122754
10	1	10	H	MTD000220	Apolipoprotein B-100	P04114	600+ILNSEELDIQDLK	1528.8	24	2	Plasma	none	15.95	H112C66N16O25S0	0.423309	0.344019	0.159688	0.0540438	0.0147138	0.431482	0.35066	0.162771	0.0550872	0.0149979	0.0159106	0.0389237	0.020183	0.0487869	0.0196375	0.0153648	0.03772	0.012983	0.034645	0.0184589	15.895	15.848	15.882	15.851	15.743	15.744	15.81	15.779	15.737	15.72	120152	81862.7	67240.5	47128.2	62359
7	3	21	H	MTD000220	Apolipoprotein B-100	P04114	621+ESQLPTVMDFR	1321.63	21	2	Plasma	none	16.12	H91C57N15O19S1	0.453104	0.322768	0.151413	0.053105	0.015079	0.462167	0.329224	0.154442	0.0541673	0.0153806	0.0065258		0.031302		0.0239947	0.0198969		0.0100552	0.0367912	0.0137206	16.314		16.301		16.162	16.195		16.166	16.156	16.139	664941		435843		384446
1	1	1	H	MTD000220	Apolipoprotein B-100	P04114	621+ESQLPTVMDFR	1321.63	21	3	Plasma	none	16.12	H91C57N15O19S1	0.453104	0.322768	0.151413	0.053105	0.015079	0.462167	0.329224	0.154442	0.0541673	0.0153806										0.0656131										16.139
2	1	2	H	MTD000220	Apolipoprotein B-100	P04114	621+ESQLPTVxmDFR	1337.63	21	2	Plasma	m:Oxidized methionine	13.5	H91C57N15O20S1	0.452012	0.322158	0.152092	0.0536915	0.0153712	0.461259	0.328748	0.155203	0.0547899	0.0156856			0.0654735			0.0219778							13.561			13.488							30296.1
10	4	40	H	MTD000220	Apolipoprotein B-100	P04114	642+SVSLPSLDPASAK	1270.68	28	2	Plasma	none	13.98	H94C55N14O20S0	0.48826	0.331762	0.131004	0.0379618	0.00888428	0.493697	0.335456	0.132463	0.0383845	0.00898322	0.00141967	0.0158414	0.0190883	0.0137256	0.00835427	0.00369554	0.00257351	0.00428497	0.00868929	0.00624556	14.316	14.301	14.27	14.239	14.131	14.165	14.166	14.135	14.093	14.108	923110	516228	331681	306256	752759
9	3	27	H	MTD000220	Apolipoprotein B-100	P04114	655+IEGNLIFDPNNYLPK	1745.9	23	2	Plasma	none	20.32	H123C81N19O24S0	0.355467	0.352028	0.189962	0.0730477	0.0222541	0.36627	0.362727	0.195735	0.0752677	0.0229304	0.00362148	0.0168495	0.00256711	0.0169972		0.0046255	0.00751025	0.00619279	0.0424695	0.00474424	20.988	19.845	20.91	19.752		20.805	19.678	20.776	20.798	20.749	413807	392571	709180	369840
9	3	27	H	MTD000220	Apolipoprotein B-100	P04114	655+IEGNLIFDPNNYLPK	1745.9	23	3	Plasma	none	20.32	H123C81N19O24S0	0.355467	0.352028	0.189962	0.0730477	0.0222541	0.36627	0.362727	0.195735	0.0752677	0.0229304	0.00313584	0.0213909	0.0041234	0.0229881		0.00326278	0.0118513	0.00310459	0.00639949	0.00688499	20.988	19.845	20.91	19.752		20.805	19.678	20.776	20.798	20.749	366596	87957.3	496242	87033.9
8	1	8	H	MTD000220	Apolipoprotein B-100	P04114	659+LIFDPNNYLPK	1332.71	14	2	Plasma	none	18.32	H96C64N14O17S0	0.445472	0.346514	0.148482	0.0456171	0.0111443	0.451758	0.351404	0.150577	0.0462608	0.0113016	0.0954617	0.113565	0.0840956	0.0368601	0.0852881	0.0818554			0.114711	0.0967423	18.538	18.491	18.525	18.43	18.354	18.323			18.316	18.234	50877.3	32400.5	36373.6	28297.2	32203.7
7	1	7	H	MTD000220	Apolipoprotein B-100	P04114	681+GFASADLIEIGLEGK	1518.79	31	2	Plasma	none	19.55	H110C68N16O23S0	0.416265	0.347029	0.162469	0.0550547	0.0149341	0.424406	0.353817	0.165646	0.0561314	0.0152262	0.0317833		0.0123894	0.0270634		0.0310144	0.0159723		0.0456009	0.0223942	9.674		19.331	19.3		19.226	19.259		19.186	19.169	17369.2		98240.5	49681.9
5	2	10	H	MTD000220	Apolipoprotein B-100	P04114	681+GFASADLIEIGLEGK	1518.79	31	3	Plasma	none	19.55	H110C68N16O23S0	0.416265	0.347029	0.162469	0.0550547	0.0149341	0.424406	0.353817	0.165646	0.0561314	0.0152262	0.0202322	0.0329314			0.0301909			0.0239468		0.0901794	9.674	9.659			9.522			9.526		19.169	318025	183044			511258
8	1	8	H	MTD000220	Apolipoprotein B-100	P04114	683+ASADLIEIGLEGK	1314.7	28	2	Plasma	none	16.61	H98C57N14O21S0	0.476225	0.334554	0.136271	0.0406998	0.00981304	0.482131	0.338703	0.137961	0.0412045	0.00993474	0.023323	0.0515647		0.0502439	0.0433715	0.0420367	0.0491741	0.0317464		0.0437873	16.572	16.589		16.593	16.42	16.453	16.455	16.456		16.429	56281.8	71941		48802.1	61173
7	4	28	H	MTD000220	Apolipoprotein B-100	P04114	696+GFEPTLEALFGK	1307.68	21	2	Plasma	none	20.9	H93C62N13O18S0	0.456125	0.343032	0.144021	0.0436469	0.0105657	0.462214	0.347612	0.145944	0.0442296	0.0107068		0.0258097	0.0139695		0.0179189	0.00314811	0.00400838	0.00315647		0.00539763		21.07	21.007		20.901	20.87	20.903	20.872		20.813		1.28108e+06	1.50435e+06		1.5134e+06
2	1	2	H	MTD000220	Apolipoprotein B-100	P04114	696+GFEPTLEALFGK	1307.68	21	3	Plasma	none	20.9	H93C62N13O18S0	0.456125	0.343032	0.144021	0.0436469	0.0105657	0.462214	0.347612	0.145944	0.0442296	0.0107068									0.0153597	0.0331433									6.324	20.813
1	1	1	H	MTD000220	Apolipoprotein B-100	P04114	696+GFEPTLEALFGK	1307.68	21	4	Plasma	none	20.9	H93C62N13O18S0	0.456125	0.343032	0.144021	0.0436469	0.0105657	0.462214	0.347612	0.145944	0.0442296	0.0107068									0.0157506										6.324
10	4	40	H	MTD000220	Apolipoprotein B-100	P04114	708+QGFFPDSVNK	1137.55	17	2	Plasma	none	12.71	H75C52N13O16S0	0.512858	0.327361	0.119593	0.0318835	0.0068357	0.517153	0.330102	0.120595	0.0321505	0.00689294	0.00347858	0.0262858	0.0226711	0.0230776	0.0211007	0.00764228	0.0093813	0.00657786	0.0207831	0.00859942	12.994	12.979	12.981	12.95	12.874	12.908	12.909	12.878	12.836	12.883	771585	407324	264539	265826	494028
6	1	6	H	MTD000220	Apolipoprotein B-100	P04114	718+ALYWVNGQVPDGVSK	1631.83	24	2	Plasma	none	15.44	H113C75N19O22S0	0.38206	0.352222	0.177756	0.0640951	0.0183413	0.391401	0.360834	0.182102	0.0656622	0.0187898	0.129879	0.148279	0.150026	0.144834	0.137232				0.152123		15.573	15.558	15.527	15.529	15.421				15.414		233611	143048	108593	93312.3	122035
1	1	1	H	MTD000220	Apolipoprotein B-100	P04114	718+ALYWVNGQVPDGVSK	1631.83	24	3	Plasma	none	15.44	H113C75N19O22S0	0.38206	0.352222	0.177756	0.0640951	0.0183413	0.391401	0.360834	0.182102	0.0656622	0.0187898	0.121072										15.573										81518.6
6	1	6	H	MTD000220	Apolipoprotein B-100	P04114	733+VLVDHFGY	948.471	9	2	Plasma	none	14.33	H64C46N10O12S0	0.560089	0.312527	0.0993356	0.0229992	0.0042736	0.562931	0.314113	0.0998396	0.0231159	0.00429528	0.0385214				0.0629418	0.0797777	0.0629643	0.0530373		0.0587573	14.154				13.97	13.971	14.005	14.006		13.947	47734.6				41755
10	2	20	H	MTD000220	Apolipoprotein B-100	P04114	733+VLVDHFGYTK	1177.61	10	2	Plasma	none	11.01	H83C56N13O15S0	0.491433	0.335778	0.128072	0.035261	0.00775187	0.496124	0.338984	0.129294	0.0355976	0.00782588	0.00461663	0.0181464	0.0273017	0.0141435	0.0093554	0.00730319	0.00759321	0.00922655	0.0123707	0.0062579	11.189	11.206	11.175	11.177	11.037	11.102	11.104	11.073	11.03	11.078	259676	147931	129885	94477.1	212409
9	4	36	H	MTD000220	Apolipoprotein B-100	P04114	733+VLVDHFGYTK	1177.61	10	3	Plasma	none	11.01	H83C56N13O15S0	0.491433	0.335778	0.128072	0.035261	0.00775187	0.496124	0.338984	0.129294	0.0355976	0.00782588	0.00779237	0.0175788	0.00586771	0.00896049	0.00559111	0.00406522		0.00632107	0.010284	0.0068795	11.189	11.206	11.175	11.177	11.037	11.102		11.073	11.03	11.078	2.07559e+06	1.04323e+06	826033	738293	1.85831e+06
9	1	9	H	MTD000220	Apolipoprotein B-100	P04114	743+DDKHEQDMVNGIMLSVEK	2086.97	33	3	Plasma	none	15.97	H142C86N24O32S2	0.291203	0.316155	0.215411	0.109443	0.0452429	0.312378	0.339145	0.231075	0.117402	0.0485328	0.00814081	0.0289245	0.0195035	0.0247795	0.0213882	0.0250801	0.0122464	0.0128557		0.0148	15.863	15.848	15.849	15.851	15.743	16.55	14.037	14.006		16.526	127734	84767.9	117576	71220.2	135379
5	1	5	H	MTD000220	Apolipoprotein B-100	P04114	743+DDKHEQDMVNGIMLSVEK	2086.97	33	4	Plasma	none	15.97	H142C86N24O32S2	0.291203	0.316155	0.215411	0.109443	0.0452429	0.312378	0.339145	0.231075	0.117402	0.0485328	0.0169436	0.0342753	0.0316418	0.0336195		0.0350459					15.863	15.848	15.849	15.851		16.55					137402	91672.2	100521	80831.2
7	1	7	H	MTD000220	Apolipoprotein B-100	P04114	779+ILGEELGFASLHDLQLLGK	2052.13	35	2	Plasma	none	21.69	H153C94N23O28S0	0.299464	0.345703	0.214931	0.0945564	0.0327998	0.313689	0.362124	0.22514	0.0990477	0.0343578		0.0331156	0.00863634	0.0705815	0.0189949	0.00813652	0.0255889			0.0543653		21.715	21.62	21.654	21.545	21.514	21.548			21.458		47368.3	290880	52846.6	79804.7
10	4	40	H	MTD000220	Apolipoprotein B-100	P04114	779+ILGEELGFASLHDLQLLGK	2052.13	35	3	Plasma	none	21.69	H153C94N23O28S0	0.299464	0.345703	0.214931	0.0945564	0.0327998	0.313689	0.362124	0.22514	0.0990477	0.0343578	0.00301986	0.0233088	0.013796	0.0187769	0.0204611	0.00611278	0.00758942	0.0100549	0.0147797	0.0122585	21.73	21.715	21.62	21.654	21.545	21.514	21.548	21.485	21.539	21.458	775777	358101	2.11942e+06	428429	1.08553e+06
10	4	40	H	MTD000220	Apolipoprotein B-100	P04114	798+LLLMGAR	772.463	12	2	Plasma	none	13.3	H64C34N10O8S1	0.612308	0.264686	0.0935711	0.0237461	0.00476988	0.615811	0.266201	0.0941064	0.023882	0.00479717	0.00584095	0.00870234	0.00433344	0.0126053	0.000949836	0.00149431	0.000915631	0.0015864	0.00313491	0.00179083	13.542	13.527	13.529	13.498	13.357	13.391	13.392	13.362	13.384	13.334	796918	496098	394916	348981	834115
10	2	20	H	MTD000220	Apolipoprotein B-100	P04114	798+LLLxmGAR	788.458	12	2	Plasma	m:Oxidized methionine	10.22	H64C34N10O9S1	0.610832	0.264275	0.0946926	0.0242635	0.00495806	0.61448	0.265853	0.0952581	0.0244084	0.00498767	0.0138572	0.0268339	0.031908	0.0318533	0.0267919	0.0227346	0.0233266	0.0210708	0.0319616	0.0231615	10.447	10.4	10.37	10.371	10.327	10.232	10.298	10.235	10.321	10.272	179296	93603.4	71151	73488.2	128371
9	1	9	H	MTD000220	Apolipoprotein B-100	P04114	80+VELEVPQLCSF	1319.64	21	2	Plasma	C:Carbamidomethylation,	20.38	H93C59N13O19S1	0.446395	0.324696	0.153951	0.0545615	0.0156425	0.455689	0.331456	0.157157	0.0556976	0.0159682	0.00806868	0.0316175	0.0298884	0.0451341	0.0293259	0.0547891	0.115648	0.0195376		0.0259306	20.343	20.329	20.298	20.267	20.159	20.128	20.194	20.131		20.104	156703	114714	109066	58828.8	110734
8	1	8	H	MTD000220	Apolipoprotein B-100	P04114	80+VELEVPQLCSFILK	1673.91	23	2	Plasma	C:Carbamidomethylation,	22.1	H127C77N17O22S1	0.35665	0.337679	0.1903	0.0791517	0.0264653	0.370053	0.350369	0.197452	0.0821262	0.0274599	0.0254357	0.0308713	0.0280951	0.0292887	0.0157238	0.0467544		0.0305605		0.0256491	21.891	21.844	21.813	21.75	21.706	21.675		21.678		21.587	25496.7	18343.5	54558.4	17613.3	42831.5
5	1	5	H	MTD000220	Apolipoprotein B-100	P04114	80+VELEVPQLCSFILK	1673.91	23	3	Plasma	C:Carbamidomethylation,	22.1	H127C77N17O22S1	0.35665	0.337679	0.1903	0.0791517	0.0264653	0.370053	0.350369	0.197452	0.0821262	0.0274599	0.0516865		0.0394382		0.0228439			0.0299922		0.026597	21.891		21.813		21.706			21.678		21.587	17736.5		28393.7		35200.5
9	3	27	H	MTD000220	Apolipoprotein B-100	P04114	805+TLQGIPQMIGEVIR	1553.86	27	2	Plasma	none	20.93	H119C68N19O20S1	0.393136	0.33533	0.17517	0.0679547	0.021234	0.404631	0.345135	0.180292	0.0699417	0.0218548	0.00394024	0.0201198	0.00474614	0.018606	0.0107288		0.01427	0.00612086	0.0147832	0.00680562	21.117	21.102	21.007	21.009	20.924		20.935	20.884	20.894	20.835	401155	374610	953088	285296	563047
9	2	18	H	MTD000220	Apolipoprotein B-100	P04114	805+TLQGIPQMIGEVIR	1553.86	27	3	Plasma	none	20.93	H119C68N19O20S1	0.393136	0.33533	0.17517	0.0679547	0.021234	0.404631	0.345135	0.180292	0.0699417	0.0218548	0.0140109	0.0259931	0.00793081	0.0256806	0.0123493	0.00977261	0.021928	0.0120349		0.0101121	21.117	21.102	21.007	21.009	20.924	20.934	20.935	20.884		20.835	161607	152701	295960	124033	264201
10	1	10	H	MTD000220	Apolipoprotein B-100	P04114	805+TLQGIPQxmIGEVIR	1569.85	27	2	Plasma	m:Oxidized methionine	17.73	H119C68N19O21S1	0.392188	0.334668	0.175674	0.0685398	0.0215653	0.403873	0.344638	0.180908	0.0705818	0.0222077	0.0162389	0.0330303	0.0327188	0.0364673	0.0160762	0.0164321	0.0259352	0.038438	0.0296768	0.0362298	17.249	17.266	17.236	17.205	17.097	17.098	17.099	17.069	17.058	17.042	95007	82410.5	103509	60235.8	65529.9
8	1	8	H	MTD000220	Apolipoprotein B-100	P04114	805+TLQGIPQxmIGEVIR	1569.85	27	3	Plasma	m:Oxidized methionine	17.73	H119C68N19O21S1	0.392188	0.334668	0.175674	0.0685398	0.0215653	0.403873	0.344638	0.180908	0.0705818	0.0222077		0.0544983	0.0336201	0.0479592		0.0614503	0.0492462	0.0549711	0.043701	0.0371933		17.266	17.236	17.205		17.098	17.099	17.069	17.058	17.042		32267.3	36080.7	26168
8	1	8	H	MTD000220	Apolipoprotein B-100	P04114	823+NDFFLHY	954.424	8	2	Plasma	none	16.6	H58C47N10O12S0	0.554503	0.315002	0.10146	0.0237585	0.00445962	0.557445	0.316673	0.101998	0.0238846	0.00448328	0.0728102			0.0954813	0.122393	0.237499	0.0951131	0.0588842	0.135246	0.08062	16.798			16.754	16.645	13.617	16.68	16.65	16.672	16.623	49065.8			27999	36246.2
10	3	30	H	MTD000220	Apolipoprotein B-100	P04114	864+LEVANMQAELVAK	1414.75	30	2	Plasma	none	14.47	H106C61N16O20S1	0.430037	0.328034	0.160481	0.0586407	0.0173308	0.440074	0.33569	0.164226	0.0600093	0.0177353	0.00671559	0.0247793	0.0114186	0.0258359	0.0225691	0.0124051	0.0119589	0.00961417	0.0206737	0.0120693	14.638	14.623	14.625	14.594	14.486	14.519	14.52	14.49	14.48	14.495	535568	346535	251170	217051	364925
9	1	9	H	MTD000220	Apolipoprotein B-100	P04114	864+LEVANMQAELVAK	1414.75	30	3	Plasma	none	14.47	H106C61N16O20S1	0.430037	0.328034	0.160481	0.0586407	0.0173308	0.440074	0.33569	0.164226	0.0600093	0.0177353	0.0566823	0.061515	0.0506837	0.0491605	0.0786145	0.0293847	0.0242438	0.0318735		0.0272491	14.638	14.623	14.625	14.594	14.486	14.519	14.52	14.49		14.495	74186.3	44671.5	32061.7	32959.7	60407.1
10	1	10	H	MTD000220	Apolipoprotein B-100	P04114	887+MGIIIPDFAR	1131.61	18	2	Plasma	none	18.82	H85C52N13O13S1	0.489629	0.316672	0.135943	0.0435977	0.0112137	0.496661	0.32122	0.137896	0.0442239	0.0113747	0.0166156	0.0359996	0.0334615	0.0406773	0.0343499	0.0169619	0.0298558	0.0161481	0.0353028	0.0115787	19.183	19.168	19.105	19.075	18.999	18.968	19.001	18.938	18.928	18.911	112470	80547.1	83007.1	64954.6	85854
10	1	10	H	MTD000220	Apolipoprotein B-100	P04114	897+SGVQMNTNFFHESGLEAH	2003.88	38	3	Plasma	none	15.05	H125C86N25O29S1	0.308674	0.332621	0.209793	0.0972178	0.0362278	0.325501	0.350753	0.221229	0.102517	0.0382027	0.00675944	0.0168557	0.0241508	0.0345422	0.0192074	0.0211933	0.0220021	0.0145603	0.0303621	0.0165666	15.186	15.171	15.173	15.174	15.066	15.067	15.101	15.07	15.028	15.043	83794.6	48057.5	45583.4	35354.7	55952.2
10	1	10	H	MTD000220	Apolipoprotein B-100	P04114	897+SGVQMNTNFFHESGLEAHVALK	2415.16	44	4	Plasma	none	15.95	H162C106N30O33S1	0.239698	0.317254	0.23536	0.126175	0.0539331	0.246497	0.326252	0.242035	0.129754	0.0554628	0.0302552	0.0340978	0.0116513	0.0344271	0.0409335	0.0243116	0.0450471	0.0314227	0.0486688	0.0229356	16.024	16.009	15.978	15.948	15.872	15.905	15.939	15.876	15.866	15.817	46468.9	42215.3	218003	66325.5	48288.8
9	1	9	H	MTD000220	Apolipoprotein B-100	P04114	897+SGVQxmNTNFFHESGLEAHVALK	2431.16	44	3	Plasma	m:Oxidized methionine	14.76	H162C106N30O34S1	0.239121	0.316578	0.235399	0.126605	0.05433	0.246001	0.325687	0.242172	0.130248	0.0558931	0.0325053	0.0304691	0.0174693	0.0386707	0.0286967	0.0193181		0.0374174	0.0356015	0.0149652	14.444	14.494	14.463	14.465	14.325	14.358		14.329	14.318	14.302	27349.7	26402.4	36142.2	24795.3	35761.1
9	1	9	H	MTD000220	Apolipoprotein B-100	P04114	897+SGVQxmNTNFFHESGLEAHVALK	2431.16	44	4	Plasma	m:Oxidized methionine	14.76	H162C106N30O34S1	0.239121	0.316578	0.235399	0.126605	0.05433	0.246001	0.325687	0.242172	0.130248	0.0558931	0.012998	0.0207134	0.0101833	0.0215494	0.0155843	0.0127219	0.0157393	0.0132257		0.014447	14.444	14.494	14.463	14.465	14.325	14.358	14.359	14.329		14.302	161667	140368	205190	161613	191907
10	1	10	H	MTD000220	Apolipoprotein B-100	P04114	903+TNFFHESGLEAHVALK	1798.9	31	3	Plasma	none	13.9	H122C82N22O24S0	0.347811	0.352047	0.193453	0.075591	0.0233663	0.358974	0.363346	0.199662	0.0780172	0.0241163	0.0162586	0.0256537	0.012475	0.0254439	0.0168332	0.0141795	0.0188692	0.0156256	0.0223804	0.0157114	13.961	14.011	13.98	13.982	13.809	13.842	13.908	13.845	13.803	13.818	143516	123617	169899	100837	187744
10	2	20	H	MTD000220	Apolipoprotein B-100	P04114	903+TNFFHESGLEAHVALK	1798.9	31	4	Plasma	none	13.9	H122C82N22O24S0	0.347811	0.352047	0.193453	0.075591	0.0233663	0.358974	0.363346	0.199662	0.0780172	0.0241163	0.00508964	0.0244816	0.0146453	0.0216909	0.0159406	0.012456	0.0166826	0.0113478	0.0198075	0.0151574	13.961	14.011	13.98	13.982	13.809	13.842	13.908	13.845	13.803	13.818	327690	252091	288559	212421	423653
10	4	40	H	MTD000220	Apolipoprotein B-100	P04114	924+FIIPSPK	800.48	11	2	Plasma	none	13.41	H64C40N8O9S0	0.606926	0.29341	0.0805848	0.0161067	0.00257906	0.608736	0.294284	0.0808251	0.0161548	0.00258675	0.00603908	0.00825416	0.00994722	0.0106533	0.00720365	0.0112066	0.0133597	0.0092444	0.00971058	0.0101071	13.51	13.495	13.464	13.466	13.325	13.359	13.36	13.329	13.287	13.299	980953	659950	455344	430766	824814
10	1	10	H	MTD000220	Apolipoprotein B-100	P04114	935+LLSGGNTLHLVSTTK	1539.86	18	2	Plasma	none	12.51	H117C67N19O22S0	0.416811	0.347773	0.162087	0.0545425	0.0146671	0.424791	0.354432	0.16519	0.0555869	0.0149479	0.00779911	0.0286751	0.0102519	0.0243079	0.0107302	0.00740415	0.00950997	0.00545927	0.010636	0.0155684	12.704	12.721	12.723	12.692	12.552	12.585	12.586	12.556	12.513	12.561	207023	112969	92473.1	65409.7	134209
10	4	40	H	MTD000220	Apolipoprotein B-100	P04114	935+LLSGGNTLHLVSTTK	1539.86	18	3	Plasma	none	12.51	H117C67N19O22S0	0.416811	0.347773	0.162087	0.0545425	0.0146671	0.424791	0.354432	0.16519	0.0555869	0.0149479	0.00346245	0.0121789	0.00737436	0.010353	0.0117103	0.00522747	0.00764897	0.00829744	0.0102894	0.00989098	12.704	12.721	12.723	12.692	12.552	12.585	12.586	12.556	12.513	12.561	1.80649e+06	877948	673860	596357	1.43691e+06
10	4	40	H	MTD000220	Apolipoprotein B-100	P04114	950+TEVIPPLIENR	1279.71	22	2	Plasma	none	15.04	H97C57N15O18S0	0.478009	0.336952	0.134651	0.0391125	0.00911584	0.48346	0.340795	0.136187	0.0395586	0.0092198	0.00183497	0.0161616	0.00687312	0.0168744	0.0141061	0.00612861	0.00987685	0.009028	0.0138492	0.0113624	15.283	15.268	15.269	15.239	15.098	15.132	15.133	15.102	15.06	15.075	943802	590121	480473	377955	627894
10	1	10	H	MTD000220	Apolipoprotein B-100	P04114	950+TEVIPPLIENR	1279.71	22	3	Plasma	none	15.04	H97C57N15O18S0	0.478009	0.336952	0.134651	0.0391125	0.00911584	0.48346	0.340795	0.136187	0.0395586	0.0092198	0.0239977	0.0525222	0.0572304	0.0625348	0.0388223	0.0366594	0.0373806	0.0334413	0.0407923	0.0344672	15.283	15.268	15.269	15.239	15.098	15.132	15.133	15.102	15.06	15.075	66137.5	44334.7	38564.6	32589.1	50080.3
10	1	10	H	MTD000220	Apolipoprotein B-100	P04114	961+QSWSVCK	893.407	12	2	Plasma	C:Carbamidomethylation,	8.2	H59C38N11O12S1	0.578748	0.278218	0.105832	0.0292396	0.00652035	0.583394	0.280451	0.106681	0.0294742	0.00657268	0.0262039	0.0602819	0.0537596	0.113609	0.0378138	0.0731072	0.233638	0.0455473	0.115089	0.0390298	8.352	8.337	8.306	8.373	8.393	8.233	8.299	8.268	8.452	8.274	69246.6	28242.1	34619.9	15658.2	96555.8
3	1	3	H	MTD000220	Apolipoprotein E	P02649	19+KVEQAVETEPEPELR	1752.89	39	2	Plasma	none	9.4	H124C75N20O28S0	0.374551	0.348148	0.181492	0.068438	0.0206548	0.385091	0.357945	0.186599	0.070364	0.0212361	0.0305658	0.0461761								0.0336785	16.83	16.847								16.655	19799.6	19806.3
1	1	1	H	MTD000220	Apolipoprotein E	P02649	19+KVEQAVETEPEPELR	1752.89	39	3	Plasma	none	9.4	H124C75N20O28S0	0.374551	0.348148	0.181492	0.068438	0.0206548	0.385091	0.357945	0.186599	0.070364	0.0212361					0.0672391										9.425										8646.57
4	1	4	H	MTD000220	BAH and coiled-coil domain-containing protein 1	Q9P281	2241+LDHEGVTSPK	1081.54	18	2	Plasma	none	7.72	H75C46N13O17S0	0.546397	0.312843	0.10698	0.0270709	0.00556255	0.550088	0.314956	0.107703	0.0272537	0.00560013	0.0329788				0.0256691		0.0365396	0.0408809			7.804				7.716		7.751	7.753			29894.3				30664.4
10	2	20	H	MTD000220	BAH and coiled-coil domain-containing protein 1	Q9P281	2241+LDHEGVTSPK	1081.54	18	3	Plasma	none	7.72	H75C46N13O17S0	0.546397	0.312843	0.10698	0.0270709	0.00556255	0.550088	0.314956	0.107703	0.0272537	0.00560013	0.0366418	0.044916	0.035294	0.0418634	0.0375069	0.0290874	0.0350806	0.0355129	0.034018	0.0296367	7.804	7.822	7.791	7.792	7.716	7.75	7.751	7.753	7.775	7.758	176648	110877	94145.4	72961.6	157650
10	3	30	H	MTD000220	Coiled-coil domain-containing protein 25	Q86WR0	45+LSSAHVYLR	1044.57	18	2	Plasma	none	8.15	H76C47N14O13S0	0.543606	0.318505	0.106156	0.0257573	0.00501518	0.546874	0.32042	0.106794	0.0259121	0.00504533	0.00896809	0.00415629	0.00728153	0.0117909	0.00536283	0.00843461	0.00530904	0.00830869	0.00295991	0.0104819	8.32	8.305	8.274	8.276	8.232	8.201	8.202	8.204	8.258	8.209	325379	186408	173357	181734	444600
8	1	8	H	MTD000220	E3 ubiquitin-protein ligase HECTD1	P20848	278+FILPDPK	828.475	10	2	Plasma	none	14.1	H64C41N8O10S0	0.598864	0.296334	0.0840393	0.0174053	0.00289528	0.600882	0.297332	0.0843224	0.0174639	0.00290504	0.0191967	0.0283975			0.0270466	0.0331985	0.0281848	0.0294531	0.0300797	0.019896	14.38	14.333			14.163	14.197	14.198	14.2	14.157	14.173	91053.3	75350.9			73444.2
4	1	4	H	MTD000220	E3 ubiquitin-protein ligase TRIM68	Q6AZZ1	16+CPICMTFLR	1196.55	13	2	Plasma	C:Carbamidomethylation,	15.8	H84C51N14O13S3	0.444543	0.29129	0.166059	0.0666455	0.022785	0.458983	0.300753	0.171454	0.0688104	0.0235252	0.126182		0.121179		0.13792				0.053558		16.121		16.14		15.969				15.93		157676		44925.3		137067
1	1	1	H	MTD000220	Electron transfer flavoprotein subunit alpha, mitochondrial	P13804	227+SGENFKLLYDLADQLHAAVGASR	2474.26	49	5	Plasma	none	22.78	H171C109N31O35S0	0.241929	0.327674	0.237567	0.121403	0.0487856	0.247534	0.335265	0.24307	0.124215	0.0499158								0.103652										12.975
1	1	1	H	MTD000220	Electron transfer flavoprotein subunit alpha, mitochondrial	P13804	269+IVAPELYIAVGISGAIQHLAGMKDSK	2680.46	52	3	Plasma	none	25.82	H201C121N31O35S1	0.20042	0.3005	0.247157	0.145328	0.0677139	0.208528	0.312656	0.257155	0.151207	0.0704531										0.0497582										23.746
10	2	20	H	MTD000220	PAX-interacting protein 1	Q6ZW49	166+VLDCVSEKTK	1177.6	13	2	Plasma	C:Carbamidomethylation,	11.07	H87C49N13O18S1	0.499771	0.307792	0.134213	0.0435663	0.0114986	0.507206	0.312371	0.136209	0.0442144	0.0116697	0.0134373	0.0286866	0.0300578	0.0255524	0.0213178	0.0164509	0.0129671	0.0152433	0.0215151	0.0175372	11.189	11.206	11.175	11.177	11.037	11.102	11.104	11.073	11.03	11.078	259676	147931	129885	94477.1	212409
9	4	36	H	MTD000220	PAX-interacting protein 1	Q6ZW49	166+VLDCVSEKTK	1177.6	13	3	Plasma	C:Carbamidomethylation,	11.07	H87C49N13O18S1	0.499771	0.307792	0.134213	0.0435663	0.0114986	0.507206	0.312371	0.136209	0.0442144	0.0116697	0.00874815	0.0283371	0.0173483	0.0181605	0.0147881	0.0122313		0.0192503	0.0198145	0.0187181	11.189	11.206	11.175	11.177	11.037	11.102		11.073	11.03	11.078	2.07559e+06	1.04323e+06	826033	738293	1.85831e+06
10	2	20	H	MTD000220	Piwi-like protein 2	Q8TC59	140+WSRTLGRGSSDASLLPLGRAAGGISREVDK	3111.65	64	3	Plasma	none	23.07	H222C132N44O43S0	0.174473	0.290748	0.256146	0.15772	0.0758941	0.182698	0.304454	0.268221	0.165155	0.0794718	0.0479417	0.0371138	0.029148	0.0191757	0.024183	0.0180325	0.0369975	0.0313265	0.0178536	0.0238003	23.374	23.294	23.328	23.233	23.221	23.158	23.159	23.129	23.119	23.134	103114	112837	298239	301590	180900
8	1	8	H	MTD000220	Piwi-like protein 2	Q8TC59	140+WSRTLGRGSSDASLLPLGRAAGGISREVDK	3111.65	64	4	Plasma	none	23.07	H222C132N44O43S0	0.174473	0.290748	0.256146	0.15772	0.0758941	0.182698	0.304454	0.268221	0.165155	0.0794718		0.0194498	0.0170094	0.0145911	0.0253832	0.0154878	0.0216993		0.0186148	0.0159245		23.294	23.328	23.233	23.221	23.158	23.159		23.119	23.134		32245.5	72379.8	84720.4	66241
3	1	3	H	MTD000220	SH2B adapter protein 1	Q9NRF2	133+LPSSVSSSSTTSSKPK	1578.81	29	2	Plasma	none	19.93	H114C65N18O27S0	0.422678	0.34239	0.160293	0.0549592	0.0152071	0.431163	0.349263	0.163511	0.0560625	0.0155124			0.0859236					0.093855		0.116425			17.268					17.069		17.009			29635.1
7	1	7	H	MTD000220	SH2B adapter protein 1	Q9NRF2	133+LPSSVSSSSTTSSKPK	1578.81	29	3	Plasma	none	19.93	H114C65N18O27S0	0.422678	0.34239	0.160293	0.0549592	0.0152071	0.431163	0.349263	0.163511	0.0560625	0.0155124	0.0588639		0.0494995		0.0546101	0.0601104		0.0568779	0.095464	0.0524168	17.281		17.268		17.129	17.066		17.069	17.058	17.009	55554.7		60261.5		46687.1
10	1	10	H	MTD000220	Spatacsin	Q96JI7	946+NGVFLASELED	1192.56	22	2	Plasma	none	15.13	H80C52N12O20S0	0.509395	0.324437	0.122501	0.0341566	0.00772582	0.514286	0.327552	0.123677	0.0344845	0.0078	0.0156882	0.0272963	0.039333	0.0273877	0.0166117	0.0188479	0.0248697	0.0209903	0.0581637	0.0235588	9.19	9.175	9.177	9.146	9.07	9.104	9.105	9.107	9.096	9.079	70972.2	36623.4	26740.7	25920.6	74040.9
[truncated: 302 more columns]
